# Supplementary material for: Structures and function of a tailoring oxidase in complex with a nonribosomal peptide synthetase module
Source: Nat Commun. 2022 Jan 27;13:548. doi: 10.1038/s41467-022-28221-y (PMC8795117; doi:10.1038/s41467-022-28221-y)
Supplement: Supplementary file 4 — Source Data [file 41467_2022_28221_MOESM4_ESM.zip]

Archive with 94 entries (92 files):
- Source_data/
- __MACOSX/._Source_data
- Source_data/Supplementary_Figure_1i.xlsx
- __MACOSX/Source_data/._Supplementary_Figure_1i.xlsx
- Source_data/Main_Figure_4f.xlsx
- __MACOSX/Source_data/._Main_Figure_4f.xlsx
- Source_data/Supplementary_Figure_3e.xlsx
- __MACOSX/Source_data/._Supplementary_Figure_3e.xlsx
- Source_data/Main_Figure_3a.xlsx
- __MACOSX/Source_data/._Main_Figure_3a.xlsx
- Source_data/Supplementary_Figure_1e.xlsx
- __MACOSX/Source_data/._Supplementary_Figure_1e.xlsx
- Source_data/.DS_Store
- __MACOSX/Source_data/._.DS_Store
- Source_data/Supplementary_Figure_1d.xlsx
- __MACOSX/Source_data/._Supplementary_Figure_1d.xlsx
- Source_data/Supplementary_Figure_4c.xlsx
- __MACOSX/Source_data/._Supplementary_Figure_4c.xlsx
- Source_data/Supplementary_Figure_3d.xlsx
- __MACOSX/Source_data/._Supplementary_Figure_3d.xlsx
- Source_data/Supplementary_Figure_1h.xlsx
- __MACOSX/Source_data/._Supplementary_Figure_1h.xlsx
- Source_data/Supplementary_Figure_1c.xlsx
- __MACOSX/Source_data/._Supplementary_Figure_1c.xlsx
- Source_data/Supplementary_Figure_2e.xlsx
- __MACOSX/Source_data/._Supplementary_Figure_2e.xlsx
- Source_data/Supplementary_Figure_3b.xlsx
- __MACOSX/Source_data/._Supplementary_Figure_3b.xlsx
- Source_data/Supplementary_Figure_2d.xlsx
- __MACOSX/Source_data/._Supplementary_Figure_2d.xlsx
- Source_data/Supplementary_Figure_1b.xlsx
- __MACOSX/Source_data/._Supplementary_Figure_1b.xlsx
- Source_data/Main_Figure_3f/
- __MACOSX/Source_data/._Main_Figure_3f
- Source_data/Main_Figure_3e.xlsx
- __MACOSX/Source_data/._Main_Figure_3e.xlsx
- Source_data/Main_Figure_5d.xlsx
- __MACOSX/Source_data/._Main_Figure_5d.xlsx
- Source_data/Supplementary_Figure_1l.xlsx
- __MACOSX/Source_data/._Supplementary_Figure_1l.xlsx
- Source_data/Supplementary_Figure_2f.xlsx
- __MACOSX/Source_data/._Supplementary_Figure_2f.xlsx
- Source_data/Main_Figure_3d.xlsx
- __MACOSX/Source_data/._Main_Figure_3d.xlsx
- Source_data/Consolidated_uncropped_gels.docx
- __MACOSX/Source_data/._Consolidated_uncropped_gels.docx
- Source_data/Supplementary_Figure_3g.xlsx
- __MACOSX/Source_data/._Supplementary_Figure_3g.xlsx
- Source_data/Supplementary_Figure_1k.xlsx
- __MACOSX/Source_data/._Supplementary_Figure_1k.xlsx
- Source_data/Supplementary_Figure_1g.xlsx
- __MACOSX/Source_data/._Supplementary_Figure_1g.xlsx
- Source_data/Main_Figure_3c.xlsx
- __MACOSX/Source_data/._Main_Figure_3c.xlsx
- Source_data/Supplementary_Figure_4a.xlsx
- __MACOSX/Source_data/._Supplementary_Figure_4a.xlsx
- Source_data/Main_Figure_3b.xlsx
- __MACOSX/Source_data/._Main_Figure_3b.xlsx
- Source_data/Supplementary_Figure_1f.xlsx
- __MACOSX/Source_data/._Supplementary_Figure_1f.xlsx
- Source_data/Supplementary_Figure_1j.xlsx
- __MACOSX/Source_data/._Supplementary_Figure_1j.xlsx
- Source_data/Main_Figure_5c.xlsx
- __MACOSX/Source_data/._Main_Figure_5c.xlsx
- Source_data/Main_Figure_4e.xlsx
- __MACOSX/Source_data/._Main_Figure_4e.xlsx
- Source_data/Main_Figure_1b.xlsx
- __MACOSX/Source_data/._Main_Figure_1b.xlsx
- Source_data/Supplementary_Figure_3f.xlsx
- __MACOSX/Source_data/._Supplementary_Figure_3f.xlsx
- Source_data/Main_Figure_3f/.DS_Store
- __MACOSX/Source_data/Main_Figure_3f/._.DS_Store
- Source_data/Main_Figure_3f/Replicate3_ITCFINAL.AI
- __MACOSX/Source_data/Main_Figure_3f/._Replicate3_ITCFINAL.AI
- Source_data/Main_Figure_3f/kD_VALUES.docx
- __MACOSX/Source_data/Main_Figure_3f/._kD_VALUES.docx
- Source_data/Main_Figure_3f/Replicate2_2BmdC60uMBmdBADOM6600uM.itc
- __MACOSX/Source_data/Main_Figure_3f/._Replicate2_2BmdC60uMBmdBADOM6600uM.itc
- Source_data/Main_Figure_3f/Replicate1__new.OPJ
- __MACOSX/Source_data/Main_Figure_3f/._Replicate1__new.OPJ
- Source_data/Main_Figure_3f/Replicate1_ITCFINAL.AI
- __MACOSX/Source_data/Main_Figure_3f/._Replicate1_ITCFINAL.AI
- Source_data/Main_Figure_3f/Replicate1_60uMBmdCdimer600uMAdomain.itc
- __MACOSX/Source_data/Main_Figure_3f/._Replicate1_60uMBmdCdimer600uMAdomain.itc
- Source_data/Main_Figure_3f/Control_2BmdC60uMcontrol.itc
- __MACOSX/Source_data/Main_Figure_3f/._Control_2BmdC60uMcontrol.itc
- Source_data/Main_Figure_3f/Replicate3_new.OPJ
- __MACOSX/Source_data/Main_Figure_3f/._Replicate3_new.OPJ
- Source_data/Main_Figure_3f/Replicate2_ITCFINAL_NEW.AI
- __MACOSX/Source_data/Main_Figure_3f/._Replicate2_ITCFINAL_NEW.AI
- Source_data/Main_Figure_3f/Replicate2__NEW.OPJ
- __MACOSX/Source_data/Main_Figure_3f/._Replicate2__NEW.OPJ
- Source_data/Main_Figure_3f/Replicate3_4BmdC60uMBmdBADOM6600uM.itc
- __MACOSX/Source_data/Main_Figure_3f/._Replicate3_4BmdC60uMBmdBADOM6600uM.itc
