# Supplementary material for: Structures and function of a tailoring oxidase in complex with a nonribosomal peptide synthetase module
Source: Nat Commun. 2022 Jan 27;13:548. doi: 10.1038/s41467-022-28221-y (PMC8795117; doi:10.1038/s41467-022-28221-y)
Supplement: Supplementary file 4 — Source Data [file 41467_2022_28221_MOESM4_ESM.zip › Source_data/Main_Figure_4f.xlsx]

## Sheet: Main_Figure_4f_UV
FIGURE 4f
FIGURE 4f - These are the raw data for the UV (was not used in the analysis) - Rather the EICs were what was used
Reaction 1 - Wildtype BmdB + BmdC reaction
Replicate 1			Replicate 2			Replicate 3
UV (280.0nm) time[min]	UV (280.0nm) Intensity[mAU]		UV (280.0nm) time[min]	UV (280.0nm) Intensity[mAU]		UV (280.0nm) time[min]	UV (280.0nm) Intensity[mAU]
0	0.0038743		0	-0.00435114		0	-0.00429153
0.00485333	0.00339746		0.00485333	-0.00602007		0.00485333	-0.00339746
0.00970667	0.00309944		0.00970667	-0.00762939		0.00970667	-0.002563
0.01456	0.00303984		0.01456	-0.0090003		0.01456	-0.00214577
0.0194133	0.00327826		0.0194133	-0.00977516		0.0194133	-0.00214577
0.0242667	0.0038147		0.0242667	-0.010252		0.0242667	-0.002563
0.02912	0.00464916		0.02912	-0.010252		0.02912	-0.00339746
0.0339733	0.00560284		0.0339733	-0.00977516		0.0339733	-0.00429153
0.0388267	0.0064373		0.0388267	-0.00911951		0.0388267	-0.00500679
0.04368	0.00703335		0.04368	-0.00828505		0.04368	-0.00548363
0.0485333	0.00715256		0.0485333	-0.00721216		0.0485333	-0.00554323
0.0533867	0.00685453		0.0533867	-0.00596046		0.0533867	-0.0051856
0.05824	0.0063777		0.05824	-0.00482798		0.05824	-0.00441074
0.0630933	0.00554323		0.0630933	-0.00405312		0.0630933	-0.00345707
0.0679467	0.00452995		0.0679467	-0.00375509		0.0679467	-0.0025034
0.0728	0.00351667		0.0728	-0.00405312		0.0728	-0.00149012
0.0776533	0.0025034		0.0776533	-0.00482798		0.0776533	-0.00077486
0.0825067	0.00166893		0.0825067	-0.00578165		0.0825067	-0.000238419
0.08736	0.000953674		0.08736	-0.00661612		0.08736	-0.000178814
0.0922133	0.000596046		0.0922133	-0.00697374		0.0922133	-0.000357628
0.0970667	0.000596046		0.0970667	-0.00697374		0.0970667	-0.000834465
0.10192	0.000953674		0.10192	-0.0063777		0.10192	-0.0012517
0.106773	0.00143051		0.106773	-0.00554323		0.106773	-0.00172853
0.111627	0.00196695		0.111627	-0.00488758		0.111627	-0.00226498
0.11648	0.002563		0.11648	-0.00452995		0.11648	-0.00280142
0.121333	0.00315905		0.121333	-0.00464916		0.121333	-0.00333786
0.126187	0.00375509		0.126187	-0.00554323		0.126187	-0.0038743
0.13104	0.00447035		0.13104	-0.00691414		0.13104	-0.00423193
0.135893	0.00530481		0.135893	-0.00858307		0.135893	-0.00435114
0.140747	0.00619888		0.140747	-0.0101328		0.140747	-0.00399351
0.1456	0.00697374		0.1456	-0.0113845		0.1456	-0.00351667
0.150453	0.00756979		0.150453	-0.0119805		0.150453	-0.00280142
0.155307	0.00798702		0.155307	-0.0118613		0.155307	-0.00226498
0.16016	0.00792742		0.16016	-0.0113249		0.16016	-0.00208616
0.165013	0.00751019		0.165013	-0.01055		0.165013	-0.00214577
0.169867	0.00697374		0.169867	-0.00983477		0.169867	-0.002563
0.17472	0.00619888		0.17472	-0.00947714		0.17472	-0.00309944
0.179573	0.00536442		0.179573	-0.00947714		0.179573	-0.00363588
0.184427	0.00458956		0.184427	-0.00995398		0.184427	-0.00405312
0.18928	0.00393391		0.18928	-0.0104308		0.18928	-0.00441074
0.194133	0.00345707		0.194133	-0.0107884		0.194133	-0.00464916
0.198987	0.00321865		0.198987	-0.0107884		0.198987	-0.00488758
0.20384	0.00321865		0.20384	-0.010252		0.20384	-0.00506639
0.208693	0.00351667		0.208693	-0.00923872		0.208693	-0.00542402
0.213547	0.00405312		0.213547	-0.00810623		0.213547	-0.00584126
0.2184	0.00464916		0.2184	-0.00679493		0.2184	-0.0063777
0.223253	0.00524521		0.223253	-0.00572205		0.223253	-0.00667572
0.228107	0.00572205		0.228107	-0.00482798		0.228107	-0.00691414
0.23296	0.00596046		0.23296	-0.00452995		0.23296	-0.00649691
0.237813	0.00602007		0.237813	-0.00464916		0.237813	-0.00584126
0.242667	0.00590086		0.242667	-0.00506639		0.242667	-0.00476837
0.24752	0.00548363		0.24752	-0.00566244		0.24752	-0.00363588
0.252373	0.005126		0.252373	-0.00619888		0.252373	-0.00280142
0.257227	0.00452995		0.257227	-0.00673532		0.257227	-0.00232458
0.26208	0.00399351		0.26208	-0.00697374		0.26208	-0.00232458
0.266933	0.00351667		0.266933	-0.00715256		0.266933	-0.0026226
0.271787	0.00298023		0.271787	-0.00715256		0.271787	-0.00309944
0.27664	0.0026226		0.27664	-0.00733137		0.27664	-0.00327826
0.281493	0.00238419		0.281493	-0.00756979		0.281493	-0.00327826
0.286347	0.00244379		0.286347	-0.00816584		0.286347	-0.00303984
0.2912	0.00309944		0.2912	-0.00888109		0.2912	-0.00268221
0.296053	0.00399351		0.296053	-0.00977516		0.296053	-0.00244379
0.300907	0.0051856		0.300907	-0.0104904		0.300907	-0.00238419
0.30576	0.0064373		0.30576	-0.0109076		0.30576	-0.0026226
0.310613	0.00751019		0.310613	-0.010848		0.310613	-0.00280142
0.315467	0.00810623		0.315467	-0.0104904		0.315467	-0.00309944
0.32032	0.00816584		0.32032	-0.00995398		0.32032	-0.00321865
0.325173	0.00780821		0.325173	-0.00971556		0.325173	-0.00327826
0.330027	0.00721216		0.330027	-0.00977516		0.330027	-0.00292063
0.33488	0.00655651		0.33488	-0.010252		0.33488	-0.0025034
0.339733	0.00578165		0.339733	-0.0106692		0.339733	-0.00202656
0.344587	0.005126		0.344587	-0.0109076		0.344587	-0.00172853
0.34944	0.00441074		0.34944	-0.0104904		0.34944	-0.00166893
0.354293	0.00375509		0.354293	-0.00941753		0.354293	-0.00178814
0.359147	0.00309944		0.359147	-0.00786781		0.359147	-0.00214577
0.364	0.00274181		0.364	-0.0063777		0.364	-0.00244379
0.368853	0.00238419		0.368853	-0.00488758		0.368853	-0.00274181
0.373707	0.00214577		0.373707	-0.00399351		0.373707	-0.00280142
0.37856	0.00196695		0.37856	-0.00363588		0.37856	-0.00268221
0.383413	0.00172853		0.383413	-0.00363588		0.383413	-0.00232458
0.388267	0.00149012		0.388267	-0.00393391		0.388267	-0.00190735
0.39312	0.00137091		0.39312	-0.00441074		0.39312	-0.00154972
0.397973	0.00149012		0.397973	-0.005126		0.397973	-0.00137091
0.402827	0.00190735		0.402827	-0.00584126		0.402827	-0.00160933
0.40768	0.002563		0.40768	-0.00655651		0.40768	-0.00202656
0.412533	0.00333786		0.412533	-0.00703335		0.412533	-0.002563
0.417387	0.00411272		0.417387	-0.00727177		0.417387	-0.00321865
0.42224	0.00458956		0.42224	-0.00715256		0.42224	-0.00357628
0.427093	0.00488758		0.427093	-0.00673532		0.427093	-0.0038147
0.431947	0.00476837		0.431947	-0.00596046		0.431947	-0.00375509
0.4368	0.00423193		0.4368	-0.00524521		0.4368	-0.0038147
0.441653	0.00345707		0.441653	-0.00470877		0.441653	-0.00393391
0.446507	0.00244379		0.446507	-0.00441074		0.446507	-0.00417233
0.45136	0.0013113		0.45136	-0.00447035		0.45136	-0.00447035
0.456213	0.000238419		0.456213	-0.00458956		0.456213	-0.00476837
0.461067	-0.000596046		0.461067	-0.00470877		0.461067	-0.00500679
0.46592	-0.00107288		0.46592	-0.00470877		0.46592	-0.00482798
0.470773	-0.00113249		0.470773	-0.00452995		0.470773	-0.00429153
0.475627	-0.00077486		0.475627	-0.00417233		0.475627	-0.00339746
0.48048	-0.000119209		0.48048	-0.00393391		0.48048	-0.00232458
0.485333	0.000536442		0.485333	-0.00375509		0.485333	-0.00137091
0.490187	0.0012517		0.490187	-0.0038147		0.490187	-0.000655651
0.49504	0.00172853		0.49504	-0.00405312		0.49504	-0.000357628
0.499893	0.00190735		0.499893	-0.00417233		0.499893	-0.000596046
0.504747	0.00196695		0.504747	-0.00435114		0.504747	-0.00113249
0.5096	0.00178814		0.5096	-0.00405312		0.5096	-0.00166893
0.514453	0.00154972		0.514453	-0.00351667		0.514453	-0.00202656
0.519307	0.00143051		0.519307	-0.0026226		0.519307	-0.00196695
0.52416	0.00166893		0.52416	-0.00178814		0.52416	-0.00160933
0.529013	0.00232458		0.529013	-0.00119209		0.529013	-0.00107288
0.533867	0.00339746		0.533867	-0.000834465		0.533867	-0.000715256
0.53872	0.00464916		0.53872	-0.00101328		0.53872	-0.000834465
0.543573	0.00578165		0.543573	-0.0012517		0.543573	-0.00119209
0.548427	0.00673532		0.548427	-0.00149012		0.548427	-0.00184774
0.55328	0.00727177		0.55328	-0.00137091		0.55328	-0.00274181
0.558133	0.00733137		0.558133	-0.000596046		0.558133	-0.00345707
0.562987	0.00691414		0.562987	0.000596046		0.562987	-0.00375509
0.56784	0.00625849		0.56784	0.00244379		0.56784	-0.00369549
0.572693	0.00548363		0.572693	0.00417233		0.572693	-0.00339746
0.577547	0.00470877		0.577547	0.00560284		0.577547	-0.00280142
0.5824	0.00423193		0.5824	0.00625849		0.5824	-0.00220537
0.587253	0.00411272		0.587253	0.00602007		0.587253	-0.00184774
0.592107	0.00447035		0.592107	0.00470877		0.592107	-0.00184774
0.59696	0.0051856		0.59696	0.00244379		0.59696	-0.00220537
0.601813	0.00625849		0.601813	-0.000238419		0.601813	-0.00303984
0.606667	0.00739098		0.606667	-0.00280142		0.606667	-0.0038147
0.61152	0.00834465		0.61152	-0.00494719		0.61152	-0.00447035
0.616373	0.00876188		0.616373	-0.00631809		0.616373	-0.00458956
0.621227	0.0090003		0.621227	-0.00667572		0.621227	-0.00405312
0.62608	0.00882149		0.62608	-0.00607967		0.62608	-0.00274181
0.630933	0.00840425		0.630933	-0.00488758		0.630933	-0.000953674
0.635787	0.00810623		0.635787	-0.00351667		0.635787	0.000834465
0.64064	0.00780821		0.64064	-0.00238419		0.64064	0.00226498
0.645493	0.00751019		0.645493	-0.00172853		0.645493	0.00303984
0.650347	0.00697374		0.650347	-0.00143051		0.650347	0.00315905
0.6552	0.00607967		0.6552	-0.0013113		0.6552	0.00268221
0.660053	0.00488758		0.660053	-0.0013113		0.660053	0.00196695
0.664907	0.00345707		0.664907	-0.00119209		0.664907	0.0012517
0.66976	0.00208616		0.66976	-0.000834465		0.66976	0.00077486
0.674613	0.000953674		0.674613	-0.000357628		0.674613	0.000715256
0.679467	0.000417233		0.679467	0		0.679467	0.00077486
0.68432	0.000357628		0.68432	5.96046e-05		0.68432	0.00113249
0.689173	0.00089407		0.689173	-0.000298023		0.689173	0.00166893
0.694027	0.00190735		0.694027	-0.00101328		0.694027	0.00220537
0.69888	0.00298023		0.69888	-0.00190735		0.69888	0.00280142
0.703733	0.00393391		0.703733	-0.00280142		0.703733	0.00339746
0.708587	0.00452995		0.708587	-0.00363588		0.708587	0.0038743
0.71344	0.00500679		0.71344	-0.00411272		0.71344	0.00411272
0.718293	0.005126		0.718293	-0.00423193		0.718293	0.00405312
0.723147	0.005126		0.723147	-0.00423193		0.723147	0.00393391
0.728	0.0051856		0.728	-0.00399351		0.728	0.00363588
0.732853	0.00542402		0.732853	-0.00357628		0.732853	0.00351667
0.737707	0.00572205		0.737707	-0.00298023		0.737707	0.00363588
0.74256	0.00602007		0.74256	-0.00220537		0.74256	0.0038147
0.747413	0.00631809		0.747413	-0.0012517		0.747413	0.00417233
0.752267	0.0063777		0.752267	-5.96046e-05		0.752267	0.00429153
0.75712	0.0063777		0.75712	0.00107288		0.75712	0.00417233
0.761973	0.00625849		0.761973	0.00226498		0.761973	0.0038147
0.766827	0.00602007		0.766827	0.00303984		0.766827	0.00339746
0.77168	0.00596046		0.77168	0.00345707		0.77168	0.00292063
0.776533	0.00590086		0.776533	0.00333786		0.776533	0.0026226
0.781387	0.00596046		0.781387	0.00280142		0.781387	0.00268221
0.78624	0.00625849		0.78624	0.00166893		0.78624	0.00268221
0.791093	0.00649691		0.791093	0.000298023		0.791093	0.00274181
0.795947	0.00679493		0.795947	-0.0012517		0.795947	0.002563
0.8008	0.00697374		0.8008	-0.00286102		0.8008	0.00202656
0.805653	0.00685453		0.805653	-0.00423193		0.805653	0.0013113
0.810507	0.00655651		0.810507	-0.00530481		0.810507	0.000476837
0.81536	0.00607967		0.81536	-0.00590086		0.81536	-0.000357628
0.820213	0.00548363		0.820213	-0.00631809		0.820213	-0.000834465
0.825067	0.00494719		0.825067	-0.0063777		0.825067	-0.00113249
0.82992	0.00452995		0.82992	-0.00649691		0.82992	-0.00101328
0.834773	0.00399351		0.834773	-0.0064373		0.834773	-0.00089407
0.839627	0.00351667		0.839627	-0.00631809		0.839627	-0.000834465
0.84448	0.00280142		0.84448	-0.00572205		0.84448	-0.00101328
0.849333	0.00202656		0.849333	-0.00482798		0.849333	-0.00137091
0.854187	0.00107288		0.854187	-0.00339746		0.854187	-0.00226498
0.85904	0.000238419		0.85904	-0.00178814		0.85904	-0.00309944
0.863893	-0.000417233		0.863893	-0.000238419		0.863893	-0.00405312
0.868747	-0.000953674		0.868747	0.00119209		0.868747	-0.00494719
0.8736	-0.0012517		0.8736	0.00196695		0.8736	-0.00542402
0.878453	-0.0012517		0.878453	0.00232458		0.878453	-0.00536442
0.883307	-0.00113249		0.883307	0.00208616		0.883307	-0.00488758
0.88816	-0.000715256		0.88816	0.00143051		0.88816	-0.0038743
0.893013	0		0.893013	0.000596046		0.893013	-0.00268221
0.897867	0.000834465		0.897867	-5.96046e-05		0.897867	-0.00154972
0.90272	0.00160933		0.90272	-0.00077486		0.90272	-0.000655651
0.907573	0.00220537		0.907573	-0.00113249		0.907573	-0.000178814
0.912427	0.00280142		0.912427	-0.0012517		0.912427	-0.000119209
0.91728	0.00327826		0.91728	-0.00143051		0.91728	-5.96046e-05
0.922133	0.00363588		0.922133	-0.00149012		0.922133	0
0.926987	0.00417233		0.926987	-0.00154972		0.926987	0.000119209
0.93184	0.00476837		0.93184	-0.00154972		0.93184	0.000417233
0.936693	0.00554323		0.936693	-0.00154972		0.936693	0.000596046
0.941547	0.00619888		0.941547	-0.00143051		0.941547	0.000596046
0.9464	0.00673532		0.9464	-0.00113249		0.9464	0.000357628
0.951253	0.00709295		0.951253	-0.00089407		0.951253	0
0.956107	0.00721216		0.956107	-0.00077486		0.956107	-0.000298023
0.96096	0.00685453		0.96096	-0.000655651		0.96096	-0.000238419
0.965813	0.00607967		0.965813	-0.000655651		0.965813	0.000596046
0.970667	0.00500679		0.970667	-0.000715256		0.970667	0.00202656
0.97552	0.00357628		0.97552	-0.000536442		0.97552	0.00369549
0.980373	0.00202656		0.980373	-0.000298023		0.980373	0.00548363
0.985227	0.000536442		0.985227	0.000178814		0.985227	0.00685453
0.99008	-0.000298023		0.99008	0.000834465		0.99008	0.00739098
0.994933	-0.000417233		0.994933	0.00143051		0.994933	0.00721216
0.999787	0.000178814		0.999787	0.00190735		0.999787	0.00625849
1.00464	0.00137091		1.00464	0.00214577		1.00464	0.00506639
1.00949	0.00292063		1.00949	0.00214577		1.00949	0.00399351
1.01435	0.00429153		1.01435	0.00196695		1.01435	0.00321865
1.0192	0.00542402		1.0192	0.00160933		1.0192	0.00309944
1.02405	0.00596046		1.02405	0.0012517		1.02405	0.00363588
1.02891	0.00619888		1.02891	0.00107288		1.02891	0.00458956
1.03376	0.00619888		1.03376	0.00107288		1.03376	0.00560284
1.03861	0.00607967		1.03861	0.0013113		1.03861	0.00631809
1.04347	0.00613928		1.04347	0.00184774		1.04347	0.0063777
1.04832	0.00649691		1.04832	0.002563		1.04832	0.00613928
1.05317	0.00715256		1.05317	0.00351667		1.05317	0.00542402
1.05803	0.00810623		1.05803	0.00447035		1.05803	0.00464916
1.06288	0.00923872		1.06288	0.00560284		1.06288	0.00369549
1.06773	0.0106692		1.06773	0.00649691		1.06773	0.00274181
1.07259	0.0119805		1.07259	0.00715256		1.07259	0.00178814
1.07744	0.0132322		1.07744	0.00762939		1.07744	0.00077486
1.08229	0.0140071		1.08229	0.0077486		1.08229	-0.000298023
1.08715	0.0143647		1.08715	0.00762939		1.08715	-0.00101328
1.092	0.0140667		1.092	0.00733137		1.092	-0.00154972
1.09685	0.0133514		1.09685	0.00673532		1.09685	-0.00160933
1.10171	0.0123382		1.10171	0.00596046		1.10171	-0.0013113
1.10656	0.0113249		1.10656	0.0051856		1.10656	-0.00089407
1.11141	0.0104904		1.11141	0.00429153		1.11141	-0.000476837
1.11627	0.0100136		1.11627	0.00339746		1.11627	-0.000178814
1.12112	0.00977516		1.12112	0.002563		1.12112	-5.96046e-05
1.12597	0.00983477		1.12597	0.00196695		1.12597	-0.000119209
1.13083	0.00977516		1.13083	0.00149012		1.13083	-0.000417233
1.13568	0.00977516		1.13568	0.00113249		1.13568	-0.00077486
1.14053	0.00971556		1.14053	0.000834465		1.14053	-0.00119209
1.14539	0.00983477		1.14539	0.000655651		1.14539	-0.00154972
1.15024	0.0101328		1.15024	0.000536442		1.15024	-0.00196695
1.15509	0.0106096		1.15509	0.000476837		1.15509	-0.00232458
1.15995	0.0113845		1.15995	0.000476837		1.15995	-0.002563
1.1648	0.0120401		1.1648	0.000834465		1.1648	-0.00274181
1.16965	0.0126958		1.16965	0.00149012		1.16965	-0.00280142
1.17451	0.0129938		1.17451	0.00244379		1.17451	-0.0026226
1.17936	0.0128746		1.17936	0.00363588		1.17936	-0.00220537
1.18421	0.0123382		1.18421	0.00470877		1.18421	-0.00149012
1.18907	0.0116229		1.18907	0.00536442		1.18907	-0.00077486
1.19392	0.0107884		1.19392	0.00548363		1.19392	-5.96046e-05
1.19877	0.00995398		1.19877	0.00470877		1.19877	0.000476837
1.20363	0.00917912		1.20363	0.00333786		1.20363	0.000476837
1.20848	0.00852346		1.20848	0.00154972		1.20848	0.000178814
1.21333	0.00792742		1.21333	-0.000357628		1.21333	-0.000596046
1.21819	0.00751019		1.21819	-0.00184774		1.21819	-0.0013113
1.22304	0.00727177		1.22304	-0.00274181		1.22304	-0.00196695
1.22789	0.00727177		1.22789	-0.00309944		1.22789	-0.00220537
1.23275	0.00745058		1.23275	-0.00280142		1.23275	-0.00166893
1.2376	0.007689		1.2376	-0.00208616		1.2376	-0.00077486
1.24245	0.007689		1.24245	-0.0012517		1.24245	0.000238419
1.24731	0.00762939		1.24731	-0.000536442		1.24731	0.00143051
1.25216	0.00721216		1.25216	0.000238419		1.25216	0.00238419
1.25701	0.00655651		1.25701	0.000953674		1.25701	0.00309944
1.26187	0.00566244		1.26187	0.00184774		1.26187	0.00339746
1.26672	0.00488758		1.26672	0.00286102		1.26672	0.00327826
1.27157	0.00429153		1.27157	0.0038743		1.27157	0.00280142
1.27643	0.00399351		1.27643	0.00488758		1.27643	0.00208616
1.28128	0.00393391		1.28128	0.00566244		1.28128	0.00101328
1.28613	0.00423193		1.28613	0.00625849		1.28613	-0.000119209
1.29099	0.00476837		1.29099	0.0064373		1.29099	-0.00119209
1.29584	0.00536442		1.29584	0.00631809		1.29584	-0.00184774
1.30069	0.00613928		1.30069	0.00590086		1.30069	-0.00214577
1.30555	0.00685453		1.30555	0.00542402		1.30555	-0.00232458
1.3104	0.00751019		1.3104	0.00506639		1.3104	-0.00226498
1.31525	0.0077486		1.31525	0.00476837		1.31525	-0.00202656
1.32011	0.00762939		1.32011	0.00464916		1.32011	-0.00196695
1.32496	0.00709295		1.32496	0.00447035		1.32496	-0.00196695
1.32981	0.00613928		1.32981	0.00435114		1.32981	-0.00226498
1.33467	0.00506639		1.33467	0.00393391		1.33467	-0.00292063
1.33952	0.00411272		1.33952	0.00345707		1.33952	-0.00375509
1.34437	0.00327826		1.34437	0.002563		1.34437	-0.00464916
1.34923	0.00309944		1.34923	0.00178814		1.34923	-0.00560284
1.35408	0.00321865		1.35408	0.00107288		1.35408	-0.00625849
1.35893	0.00357628		1.35893	0.000536442		1.35893	-0.00661612
1.36379	0.00399351		1.36379	0.000476837		1.36379	-0.0063777
1.36864	0.00423193		1.36864	0.00077486		1.36864	-0.00572205
1.37349	0.00429153		1.37349	0.00160933		1.37349	-0.00488758
1.37835	0.00423193		1.37835	0.00274181		1.37835	-0.0038147
1.3832	0.00417233		1.3832	0.00411272		1.3832	-0.002563
1.38805	0.00417233		1.38805	0.00548363		1.38805	-0.0013113
1.39291	0.00441074		1.39291	0.00649691		1.39291	-0.000178814
1.39776	0.00458956		1.39776	0.00715256		1.39776	0.00119209
1.40261	0.00476837		1.40261	0.00709295		1.40261	0.00232458
1.40747	0.00488758		1.40747	0.00649691		1.40747	0.00321865
1.41232	0.00494719		1.41232	0.00560284		1.41232	0.00369549
1.41717	0.00476837		1.41717	0.00464916		1.41717	0.00369549
1.42203	0.00470877		1.42203	0.0038743		1.42203	0.00333786
1.42688	0.00435114		1.42688	0.00333786		1.42688	0.00274181
1.43173	0.00399351		1.43173	0.00298023		1.43173	0.00208616
1.43659	0.00345707		1.43659	0.00274181		1.43659	0.00149012
1.44144	0.00286102		1.44144	0.002563		1.44144	0.00107288
1.44629	0.00232458		1.44629	0.002563		1.44629	0.00077486
1.45115	0.00220537		1.45115	0.002563		1.45115	0.000357628
1.456	0.002563		1.456	0.00268221		1.456	-0.000119209
1.46085	0.00357628		1.46085	0.00286102		1.46085	-0.00089407
1.46571	0.00500679		1.46571	0.00309944		1.46571	-0.00196695
1.47056	0.00661612		1.47056	0.00321865		1.47056	-0.00309944
1.47541	0.00792742		1.47541	0.00309944		1.47541	-0.00399351
1.48027	0.00858307		1.48027	0.00274181		1.48027	-0.00476837
1.48512	0.00864267		1.48512	0.00226498		1.48512	-0.00494719
1.48997	0.00798702		1.48997	0.00166893		1.48997	-0.00488758
1.49483	0.00697374		1.49483	0.00113249		1.49483	-0.00464916
1.49968	0.00590086		1.49968	0.000655651		1.49968	-0.00441074
1.50453	0.00500679		1.50453	0.000298023		1.50453	-0.00429153
1.50939	0.00435114		1.50939	-0.000238419		1.50939	-0.00429153
1.51424	0.00393391		1.51424	-0.00077486		1.51424	-0.00423193
1.51909	0.00369549		1.51909	-0.0012517		1.51909	-0.00405312
1.52395	0.00363588		1.52395	-0.00172853		1.52395	-0.00351667
1.5288	0.00351667		1.5288	-0.00214577		1.5288	-0.00244379
1.53365	0.00333786		1.53365	-0.00238419		1.53365	-0.00107288
1.53851	0.00309944		1.53851	-0.00238419		1.53851	0.000715256
1.54336	0.00268221		1.54336	-0.00220537		1.54336	0.0025034
1.54821	0.00220537		1.54821	-0.00202656		1.54821	0.00405312
1.55307	0.00166893		1.55307	-0.00184774		1.55307	0.00524521
1.55792	0.0012517		1.55792	-0.00154972		1.55792	0.00602007
1.56277	0.00107288		1.56277	-0.00149012		1.56277	0.00625849
1.56763	0.000953674		1.56763	-0.00149012		1.56763	0.00625849
1.57248	0.00113249		1.57248	-0.00143051		1.57248	0.00596046
1.57733	0.00149012		1.57733	-0.0013113		1.57733	0.00560284
1.58219	0.00178814		1.58219	-0.00119209		1.58219	0.0051856
1.58704	0.00214577		1.58704	-0.000953674		1.58704	0.00464916
1.59189	0.002563		1.59189	-0.000715256		1.59189	0.00435114
1.59675	0.00292063		1.59675	-0.000655651		1.59675	0.0038743
1.6016	0.00303984		1.6016	-0.000596046		1.6016	0.00345707
1.60645	0.00298023		1.60645	-0.000596046		1.60645	0.00292063
1.61131	0.00280142		1.61131	-0.000536442		1.61131	0.00238419
1.61616	0.00232458		1.61616	-0.000357628		1.61616	0.00178814
1.62101	0.00184774		1.62101	5.96046e-05		1.62101	0.00137091
1.62587	0.00137091		1.62587	0.000596046		1.62587	0.00113249
1.63072	0.0012517		1.63072	0.00107288		1.63072	0.00113249
1.63557	0.00154972		1.63557	0.0013113		1.63557	0.00137091
1.64043	0.00238419		1.64043	0.0013113		1.64043	0.00196695
1.64528	0.00351667		1.64528	0.000953674		1.64528	0.0025034
1.65013	0.00482798		1.65013	0.000476837		1.65013	0.00280142
1.65499	0.00607967		1.65499	-0.000238419		1.65499	0.00280142
1.65984	0.00709295		1.65984	-0.000834465		1.65984	0.002563
1.66469	0.0077486		1.66469	-0.00137091		1.66469	0.00190735
1.66955	0.00804663		1.66955	-0.00196695		1.66955	0.00119209
1.6744	0.00810623		1.6744	-0.00232458		1.6744	0.000536442
1.67925	0.00798702		1.67925	-0.0026226		1.67925	0.000238419
1.68411	0.007689		1.68411	-0.0026226		1.68411	0.000238419
1.68896	0.00721216		1.68896	-0.00226498		1.68896	0.000536442
1.69381	0.00667572		1.69381	-0.00160933		1.69381	0.00101328
1.69867	0.00590086		1.69867	-0.000715256		1.69867	0.00137091
1.70352	0.00488758		1.70352	0.000119209		1.70352	0.00137091
1.70837	0.0038147		1.70837	0.00089407		1.70837	0.00107288
1.71323	0.00274181		1.71323	0.00137091		1.71323	0.000596046
1.71808	0.00184774		1.71808	0.00154972		1.71808	5.96046e-05
1.72293	0.00137091		1.72293	0.00166893		1.72293	-0.000119209
1.72779	0.00113249		1.72779	0.00172853		1.72779	0.000119209
1.73264	0.00143051		1.73264	0.00184774		1.73264	0.000715256
1.73749	0.00184774		1.73749	0.00208616		1.73749	0.00119209
1.74235	0.002563		1.74235	0.00232458		1.74235	0.00149012
1.7472	0.00309944		1.7472	0.00226498		1.7472	0.00149012
1.75205	0.00369549		1.75205	0.00184774		1.75205	0.00113249
1.75691	0.00417233		1.75691	0.00089407		1.75691	0.000655651
1.76176	0.00464916		1.76176	-0.000476837		1.76176	0.000298023
1.76661	0.00506639		1.76661	-0.00196695		1.76661	5.96046e-05
1.77147	0.00542402		1.77147	-0.00339746		1.77147	0.000238419
1.77632	0.00572205		1.77632	-0.00435114		1.77632	0.000417233
1.78117	0.00590086		1.78117	-0.00452995		1.78117	0.000655651
1.78603	0.00584126		1.78603	-0.0038743		1.78603	0.00089407
1.79088	0.00560284		1.79088	-0.00244379		1.79088	0.00113249
1.79573	0.0051856		1.79573	-0.000715256		1.79573	0.00160933
1.80059	0.00476837		1.80059	0.00113249		1.80059	0.00232458
1.80544	0.00447035		1.80544	0.00274181		1.80544	0.00327826
1.81029	0.00429153		1.81029	0.0038743		1.81029	0.00411272
1.81515	0.00452995		1.81515	0.00452995		1.81515	0.00464916
1.82	0.00488758		1.82	0.00488758		1.82	0.00452995
1.82485	0.00560284		1.82485	0.005126		1.82485	0.00369549
1.82971	0.00631809		1.82971	0.00524521		1.82971	0.00232458
1.83456	0.00697374		1.83456	0.00542402		1.83456	0.000536442
1.83941	0.007689		1.83941	0.00536442		1.83941	-0.0012517
1.84427	0.00798702		1.84427	0.00524521		1.84427	-0.00274181
1.84912	0.00822544		1.84912	0.00488758		1.84912	-0.0038147
1.85397	0.00816584		1.85397	0.00435114		1.85397	-0.00429153
1.85883	0.00810623		1.85883	0.00393391		1.85883	-0.00423193
1.86368	0.00798702		1.86368	0.00351667		1.86368	-0.00363588
1.86853	0.00798702		1.86853	0.00315905		1.86853	-0.0026226
1.87339	0.00822544		1.87339	0.00298023		1.87339	-0.00149012
1.87824	0.00876188		1.87824	0.00280142		1.87824	-0.000238419
1.88309	0.00929832		1.88309	0.00286102		1.88309	0.000655651
1.88795	0.00971556		1.88795	0.00292063		1.88795	0.0012517
1.8928	0.00989437		1.8928	0.00315905		1.8928	0.00143051
1.89765	0.00971556		1.89765	0.00321865		1.89765	0.00143051
1.90251	0.0090003		1.90251	0.00315905		1.90251	0.00119209
1.90736	0.00810623		1.90736	0.00280142		1.90736	0.00089407
1.91221	0.00721216		1.91221	0.00208616		1.91221	0.000536442
1.91707	0.00649691		1.91707	0.00119209		1.91707	0.000238419
1.92192	0.00613928		1.92192	0.000238419		1.92192	-0.000119209
1.92677	0.00613928		1.92677	-0.000417233		1.92677	-0.000357628
1.93163	0.00625849		1.93163	-0.000715256		1.93163	-0.000655651
1.93648	0.00661612		1.93648	-0.000476837		1.93648	-0.00089407
1.94133	0.00679493		1.94133	0.000298023		1.94133	-0.00119209
1.94619	0.00685453		1.94619	0.0013113		1.94619	-0.00143051
1.95104	0.00649691		1.95104	0.00238419		1.95104	-0.00172853
1.95589	0.00590086		1.95589	0.00333786		1.95589	-0.00202656
1.96075	0.0051856		1.96075	0.00405312		1.96075	-0.00214577
1.9656	0.00452995		1.9656	0.00423193		1.9656	-0.00226498
1.97045	0.00411272		1.97045	0.0038147		1.97045	-0.00208616
1.97531	0.00393391		1.97531	0.00303984		1.97531	-0.00166893
1.98016	0.00405312		1.98016	0.00184774		1.98016	-0.00119209
1.98501	0.00441074		1.98501	0.000357628		1.98501	-0.000596046
1.98987	0.00464916		1.98987	-0.00101328		1.98987	-0.000178814
1.99472	0.00488758		1.99472	-0.00208616		1.99472	5.96046e-05
1.99957	0.00506639		1.99957	-0.0026226		1.99957	-5.96046e-05
2.00443	0.00530481		2.00443	-0.00244379		2.00443	-0.000417233
2.00928	0.00560284		2.00928	-0.00166893		2.00928	-0.000953674
2.01413	0.00613928		2.01413	-0.000417233		2.01413	-0.00166893
2.01899	0.00703335		2.01899	0.00119209		2.01899	-0.002563
2.02384	0.00810623		2.02384	0.00280142		2.02384	-0.00345707
2.02869	0.00911951		2.02869	0.00417233		2.02869	-0.00435114
2.03355	0.0101328		2.03355	0.00494719		2.03355	-0.005126
2.0384	0.0109076		2.0384	0.0051856		2.0384	-0.00572205
2.04325	0.0115037		2.04325	0.00500679		2.04325	-0.00596046
2.04811	0.0116825		2.04811	0.00452995		2.04811	-0.00602007
2.05296	0.0116229		2.05296	0.00393391		2.05296	-0.00584126
2.05781	0.0111461		2.05781	0.00339746		2.05781	-0.00548363
2.06267	0.0104904		2.06267	0.00292063		2.06267	-0.00482798
2.06752	0.00953674		2.06752	0.00244379		2.06752	-0.00417233
2.07237	0.00852346		2.07237	0.00196695		2.07237	-0.00321865
2.07723	0.0077486		2.07723	0.0012517		2.07723	-0.00208616
2.08208	0.00715256		2.08208	0.000596046		2.08208	-0.000655651
2.08693	0.00703335		2.08693	-5.96046e-05		2.08693	0.000953674
2.09179	0.00739098		2.09179	-0.000298023		2.09179	0.00238419
2.09664	0.00810623		2.09664	-0.000238419		2.09664	0.0038147
2.10149	0.00905991		2.10149	0.000417233		2.10149	0.00464916
2.10635	0.010252		2.10635	0.00143051		2.10635	0.0051856
2.1112	0.0112653		2.1112	0.0025034		2.1112	0.00524521
2.11605	0.0118017		2.11605	0.00351667		2.11605	0.00500679
2.12091	0.0120401		2.12091	0.00429153		2.12091	0.00470877
2.12576	0.0116825		2.12576	0.00464916		2.12576	0.00452995
2.13061	0.0110865		2.13061	0.00482798		2.13061	0.00435114
2.13547	0.0103116		2.13547	0.00488758		2.13547	0.00417233
2.14032	0.00959635		2.14032	0.00500679		2.14032	0.00399351
2.14517	0.00911951		2.14517	0.00524521		2.14517	0.00357628
2.15003	0.00876188		2.15003	0.00596046		2.15003	0.00286102
2.15488	0.00870228		2.15488	0.00715256		2.15488	0.00178814
2.15973	0.00846386		2.15973	0.00846386		2.15973	0.000655651
2.16459	0.00822544		2.16459	0.00977516		2.16459	-0.000357628
2.16944	0.00780821		2.16944	0.0109076		2.16944	-0.000953674
2.17429	0.00745058		2.17429	0.0116825		2.17429	-0.000953674
2.17915	0.00727177		2.17915	0.0119209		2.17915	-0.000357628
2.184	0.00727177		2.184	0.0116825		2.184	0.00077486
2.18885	0.0077486		2.18885	0.0109673		2.18885	0.00226498
2.19371	0.00846386		2.19371	0.0101328		2.19371	0.00369549
2.19856	0.00923872		2.19856	0.00941753		2.19856	0.00500679
2.20341	0.0100136		2.20341	0.0089407		2.20341	0.00596046
2.20827	0.0106096		2.20827	0.00864267		2.20827	0.00649691
2.21312	0.0110865		2.21312	0.00864267		2.21312	0.00661612
2.21797	0.0112653		2.21797	0.00846386		2.21797	0.00649691
2.22283	0.0115037		2.22283	0.00822544		2.22283	0.00619888
2.22768	0.0118017		2.22768	0.00786781		2.22768	0.00590086
2.23253	0.0122786		2.23253	0.00756979		2.23253	0.00560284
2.23739	0.0128746		2.23739	0.00733137		2.23739	0.00536442
2.24224	0.0135899		2.24224	0.00721216		2.24224	0.0051856
2.24709	0.0143051		2.24709	0.00721216		2.24709	0.0051856
2.25195	0.0149608		2.25195	0.00733137		2.25195	0.00542402
2.2568	0.0154376		2.2568	0.00739098		2.2568	0.00578165
2.26165	0.0156164		2.26165	0.00756979		2.26165	0.0064373
2.26651	0.0154376		2.26651	0.00756979		2.26651	0.00709295
2.27136	0.0146627		2.27136	0.00745058		2.27136	0.00745058
2.27621	0.0134706		2.27621	0.00745058		2.27621	0.00756979
2.28107	0.0117421		2.28107	0.00745058		2.28107	0.00733137
2.28592	0.00989437		2.28592	0.007689		2.28592	0.00703335
2.29077	0.00822544		2.29077	0.00786781		2.29077	0.00667572
2.29563	0.00733137		2.29563	0.00834465		2.29563	0.00655651
2.30048	0.00727177		2.30048	0.00888109		2.30048	0.00661612
2.30533	0.00828505		2.30533	0.00935793		2.30533	0.00673532
2.31019	0.00995398		2.31019	0.00977516		2.31019	0.00661612
2.31504	0.0117421		2.31504	0.0100136		2.31504	0.00631809
2.31989	0.0132322		2.31989	0.00995398		2.31989	0.00560284
2.32475	0.0138283		2.32475	0.00941753		2.32475	0.00470877
2.3296	0.0132918		2.3296	0.00864267		2.3296	0.00369549
2.33445	0.0119805		2.33445	0.007689		2.33445	0.00298023
2.33931	0.0101924		2.33931	0.00661612		2.33931	0.002563
2.34416	0.00840425		2.34416	0.00584126		2.34416	0.00244379
2.34901	0.00709295		2.34901	0.0051856		2.34901	0.0025034
2.35387	0.0063777		2.35387	0.00476837		2.35387	0.00274181
2.35872	0.00625849		2.35872	0.00476837		2.35872	0.00292063
2.36357	0.00649691		2.36357	0.00482798		2.36357	0.00280142
2.36843	0.0064373		2.36843	0.0051856		2.36843	0.0026226
2.37328	0.00602007		2.37328	0.00566244		2.37328	0.00232458
2.37813	0.00506639		2.37813	0.00613928		2.37813	0.00214577
2.38299	0.0038147		2.38299	0.0064373		2.38299	0.00226498
2.38784	0.0025034		2.38784	0.00649691		2.38784	0.0026226
2.39269	0.0013113		2.39269	0.00619888		2.39269	0.00298023
2.39755	0.000596046		2.39755	0.00572205		2.39755	0.00339746
2.4024	0.000298023		2.4024	0.005126		2.4024	0.0038743
2.40725	0.000476837		2.40725	0.00470877		2.40725	0.00417233
2.41211	0.000834465		2.41211	0.00476837		2.41211	0.00441074
2.41696	0.00160933		2.41696	0.0051856		2.41696	0.00447035
2.42181	0.0026226		2.42181	0.00584126		2.42181	0.00447035
2.42667	0.00399351		2.42667	0.00667572		2.42667	0.00441074
2.43152	0.00572205		2.43152	0.0077486		2.43152	0.00429153
2.43637	0.00721216		2.43637	0.00840425		2.43637	0.00435114
2.44123	0.00840425		2.44123	0.00905991		2.44123	0.00447035
2.44608	0.0089407		2.44608	0.00929832		2.44608	0.00476837
2.45093	0.00876188		2.45093	0.00941753		2.45093	0.00506639
2.45579	0.00804663		2.45579	0.00923872		2.45579	0.00530481
2.46064	0.00727177		2.46064	0.0090003		2.46064	0.00548363
2.46549	0.00703335		2.46549	0.00864267		2.46549	0.0051856
2.47035	0.00751019		2.47035	0.00822544		2.47035	0.00464916
2.4752	0.00870228		2.4752	0.00786781		2.4752	0.0038147
2.48005	0.01055		2.48005	0.007689		2.48005	0.00286102
2.48491	0.0124574		2.48491	0.007689		2.48491	0.00184774
2.48976	0.0142455		2.48976	0.0077486		2.48976	0.00107288
2.49461	0.0153184		2.49461	0.00804663		2.49461	0.000536442
2.49947	0.0154972		2.49947	0.00822544		2.49947	0.000298023
2.50432	0.0149608		2.50432	0.00846386		2.50432	0.000298023
2.50917	0.0136495		2.50917	0.00852346		2.50917	0.000476837
2.51403	0.0120401		2.51403	0.00846386		2.51403	0.00077486
2.51888	0.0104308		2.51888	0.00810623		2.51888	0.00119209
2.52373	0.0090003		2.52373	0.007689		2.52373	0.00166893
2.52859	0.00798702		2.52859	0.00721216		2.52859	0.00214577
2.53344	0.00756979		2.53344	0.00679493		2.53344	0.00280142
2.53829	0.00756979		2.53829	0.00649691		2.53829	0.00351667
2.54315	0.00816584		2.54315	0.00607967		2.54315	0.00411272
2.548	0.00882149		2.548	0.00578165		2.548	0.00476837
2.55285	0.00971556		2.55285	0.00542402		2.55285	0.00530481
2.55771	0.010252		2.55771	0.005126		2.55771	0.00572205
2.56256	0.0104308		2.56256	0.00488758		2.56256	0.00596046
2.56741	0.0101924		2.56741	0.00482798		2.56741	0.00607967
2.57227	0.00959635		2.57227	0.00494719		2.57227	0.00607967
2.57712	0.00888109		2.57712	0.00542402		2.57712	0.00590086
2.58197	0.00822544		2.58197	0.0063777		2.58197	0.00584126
2.58683	0.00780821		2.58683	0.00762939		2.58683	0.00572205
2.59168	0.0077486		2.59168	0.0090003		2.59168	0.00566244
2.59653	0.00810623		2.59653	0.0101328		2.59653	0.00566244
2.60139	0.00876188		2.60139	0.010848		2.60139	0.00572205
2.60624	0.00941753		2.60624	0.0107884		2.60624	0.00590086
2.61109	0.00995398		2.61109	0.0101924		2.61109	0.00613928
2.61595	0.00995398		2.61595	0.00923872		2.61595	0.00649691
2.6208	0.00953674		2.6208	0.00828505		2.6208	0.00691414
2.62565	0.00864267		2.62565	0.007689		2.62565	0.00733137
2.63051	0.00751019		2.63051	0.007689		2.63051	0.00756979
2.63536	0.00613928		2.63536	0.00816584		2.63536	0.00756979
2.64021	0.00494719		2.64021	0.0089407		2.64021	0.00721216
2.64507	0.00405312		2.64507	0.00971556		2.64507	0.00631809
2.64992	0.00357628		2.64992	0.0103116		2.64992	0.00506639
2.65477	0.00375509		2.65477	0.0104308		2.65477	0.00363588
2.65963	0.00458956		2.65963	0.0103712		2.65963	0.00214577
2.66448	0.00584126		2.66448	0.0103116		2.66448	0.000834465
2.66933	0.00721216		2.66933	0.0106692		2.66933	-0.000178814
2.67419	0.00870228		2.67419	0.0110865		2.67419	-0.000655651
2.67904	0.00995398		2.67904	0.0116825		2.67904	-0.000834465
2.68389	0.0107884		2.68389	0.0123382		2.68389	-0.000417233
2.68875	0.0113249		2.68875	0.012517		2.68875	0.000417233
2.6936	0.0115037		2.6936	0.0121593		2.6936	0.00160933
2.69845	0.0114441		2.69845	0.0114441		2.69845	0.00315905
2.70331	0.0111461		2.70331	0.0107884		2.70331	0.00500679
2.70816	0.010848		2.70816	0.0100732		2.70816	0.00679493
2.71301	0.0106096		2.71301	0.00959635		2.71301	0.00840425
2.71787	0.0104308		2.71787	0.00929832		2.71787	0.00965595
2.72272	0.0103712		2.72272	0.00905991		2.72272	0.0103712
2.72757	0.0101924		2.72757	0.0089407		2.72757	0.0104308
2.73243	0.00977516		2.73243	0.00888109		2.73243	0.00989437
2.73728	0.00917912		2.73728	0.00888109		2.73728	0.00905991
2.74213	0.00846386		2.74213	0.00911951		2.74213	0.00798702
2.74699	0.00780821		2.74699	0.00929832		2.74699	0.00703335
2.75184	0.00739098		2.75184	0.00935793		2.75184	0.00613928
2.75669	0.00751019		2.75669	0.00911951		2.75669	0.00572205
2.76155	0.00828505		2.76155	0.00852346		2.76155	0.00566244
2.7664	0.00935793		2.7664	0.00745058		2.7664	0.00572205
2.77125	0.0104308		2.77125	0.0063777		2.77125	0.00602007
2.77611	0.0113249		2.77611	0.00554323		2.77611	0.0063777
2.78096	0.0118017		2.78096	0.00524521		2.78096	0.00697374
2.78581	0.0116825		2.78581	0.00554323		2.78581	0.00751019
2.79067	0.0110865		2.79067	0.00625849		2.79067	0.00816584
2.79552	0.0101924		2.79552	0.00715256		2.79552	0.00870228
2.80037	0.00929832		2.80037	0.00798702		2.80037	0.00929832
2.80523	0.00822544		2.80523	0.00858307		2.80523	0.00971556
2.81008	0.00721216		2.81008	0.00882149		2.81008	0.0100732
2.81493	0.00625849		2.81493	0.00882149		2.81493	0.00995398
2.81979	0.00554323		2.81979	0.00858307		2.81979	0.00959635
2.82464	0.00536442		2.82464	0.00828505		2.82464	0.0089407
2.82949	0.00578165		2.82949	0.00804663		2.82949	0.00798702
2.83435	0.00649691		2.83435	0.00804663		2.83435	0.00703335
2.8392	0.007689		2.8392	0.00828505		2.8392	0.00619888
2.84405	0.00870228		2.84405	0.00876188		2.84405	0.00566244
2.84891	0.00941753		2.84891	0.00923872		2.84891	0.00566244
2.85376	0.00959635		2.85376	0.00971556		2.85376	0.00607967
2.85861	0.00935793		2.85861	0.00971556		2.85861	0.00691414
2.86347	0.00905991		2.86347	0.00929832		2.86347	0.00798702
2.86832	0.00870228		2.86832	0.00846386		2.86832	0.0089407
2.87317	0.00846386		2.87317	0.00762939		2.87317	0.00959635
2.87803	0.00840425		2.87803	0.00703335		2.87803	0.00977516
2.88288	0.00828505		2.88288	0.00673532		2.88288	0.00971556
2.88773	0.00810623		2.88773	0.00697374		2.88773	0.00923872
2.89259	0.007689		2.89259	0.00751019		2.89259	0.00846386
2.89744	0.00727177		2.89744	0.00828505		2.89744	0.00762939
2.90229	0.00703335		2.90229	0.00888109		2.90229	0.00673532
2.90715	0.00727177		2.90715	0.00911951		2.90715	0.00572205
2.912	0.00810623		2.912	0.00911951		2.912	0.00500679
2.91685	0.00953674		2.91685	0.00888109		2.91685	0.00447035
2.92171	0.0111461		2.92171	0.00840425		2.92171	0.00441074
2.92656	0.0125766		2.92656	0.00798702		2.92656	0.00482798
2.93141	0.0135899		2.93141	0.007689		2.93141	0.00560284
2.93627	0.0137091		2.93627	0.00756979		2.93627	0.00649691
2.94112	0.0129342		2.94112	0.00756979		2.94112	0.00745058
2.94597	0.0115037		2.94597	0.00780821		2.94597	0.00810623
2.95083	0.00965595		2.95083	0.00810623		2.95083	0.00846386
2.95568	0.00780821		2.95568	0.00834465		2.95568	0.00858307
2.96053	0.0063777		2.96053	0.00870228		2.96053	0.00870228
2.96539	0.00566244		2.96539	0.00882149		2.96539	0.00876188
2.97024	0.00560284		2.97024	0.0089407		2.97024	0.00911951
2.97509	0.00607967		2.97509	0.00911951		2.97509	0.00965595
2.97995	0.00685453		2.97995	0.00917912		2.97995	0.01055
2.9848	0.00751019		2.9848	0.00929832		2.9848	0.0116229
2.98965	0.00780821		2.98965	0.00941753		2.98965	0.0126362
2.99451	0.00762939		2.99451	0.00965595		2.99451	0.0135303
2.99936	0.00709295		2.99936	0.00971556		2.99936	0.0140667
3.00421	0.00649691		3.00421	0.0100136		3.00421	0.0144243
3.00907	0.00607967		3.00907	0.0103116		3.00907	0.0143051
3.01392	0.00613928		3.01392	0.0107288		3.01392	0.0141263
3.01877	0.00661612		3.01877	0.010848		3.01877	0.0140071
3.02363	0.00721216		3.02363	0.0106692		3.02363	0.0139475
3.02848	0.00804663		3.02848	0.010252		3.02848	0.0138879
3.03333	0.00864267		3.03333	0.00941753		3.03333	0.0136495
3.03819	0.0090003		3.03819	0.00852346		3.03819	0.0132322
3.04304	0.0090003		3.04304	0.00756979		3.04304	0.012517
3.04789	0.00882149		3.04789	0.00673532		3.04789	0.0115037
3.05275	0.00852346		3.05275	0.00625849		3.05275	0.0103712
3.0576	0.00822544		3.0576	0.00613928		3.0576	0.00947714
3.06245	0.00810623		3.06245	0.00619888		3.06245	0.0090003
3.06731	0.00816584		3.06731	0.00673532		3.06731	0.00911951
3.07216	0.00852346		3.07216	0.00727177		3.07216	0.00971556
3.07701	0.00923872		3.07701	0.00804663		3.07701	0.0107288
3.08187	0.0100136		3.08187	0.00870228		3.08187	0.0117421
3.08672	0.0107288		3.08672	0.00923872		3.08672	0.0125766
3.09157	0.0113249		3.09157	0.00959635		3.09157	0.0130534
3.09643	0.0116229		3.09643	0.00959635		3.09643	0.0129938
3.10128	0.0116229		3.10128	0.00971556		3.10128	0.0126362
3.10613	0.0115633		3.10613	0.00995398		3.10613	0.0120401
3.11099	0.0115037		3.11099	0.0104904		3.11099	0.0113249
3.11584	0.0113845		3.11584	0.0113249		3.11584	0.0107288
3.12069	0.0112057		3.12069	0.0121593		3.12069	0.010252
3.12555	0.0109673		3.12555	0.012815		3.12555	0.010252
3.1304	0.0106096		3.1304	0.0129342		3.1304	0.0106692
3.13525	0.0101328		3.13525	0.0125766		3.13525	0.0111461
3.14011	0.00971556		3.14011	0.0116825		3.14011	0.0118017
3.14496	0.00941753		3.14496	0.01055		3.14496	0.0125766
3.14981	0.00911951		3.14981	0.00941753		3.14981	0.013113
3.15467	0.00888109		3.15467	0.00852346		3.15467	0.0134706
3.15952	0.0089407		3.15952	0.00804663		3.15952	0.0137091
3.16437	0.00888109		3.16437	0.00786781		3.16437	0.0137687
3.16923	0.00876188		3.16923	0.007689		3.16923	0.0138879
3.17408	0.00864267		3.17408	0.00762939		3.17408	0.0139475
3.17893	0.00852346		3.17893	0.00739098		3.17893	0.0140667
3.18379	0.00846386		3.18379	0.00709295		3.18379	0.0140667
3.18864	0.00840425		3.18864	0.00685453		3.18864	0.0141859
3.19349	0.00846386		3.19349	0.00673532		3.19349	0.0141859
3.19835	0.00864267		3.19835	0.00697374		3.19835	0.0143647
3.2032	0.00876188		3.2032	0.00733137		3.2032	0.0145435
3.20805	0.00905991		3.20805	0.00810623		3.20805	0.0149608
3.21291	0.00935793		3.21291	0.0090003		3.21291	0.0155568
3.21776	0.00977516		3.21776	0.00995398		3.21776	0.0163913
3.22261	0.0101924		3.22261	0.0107884		3.22261	0.0172257
3.22747	0.0104308		3.22747	0.0115037		3.22747	0.0177622
3.23232	0.01055		3.23232	0.0119209		3.23232	0.0180602
3.23717	0.0103712		3.23717	0.0119209		3.23717	0.0181198
3.24203	0.0100136		3.24203	0.0115037		3.24203	0.0177622
3.24688	0.00947714		3.24688	0.0106692		3.24688	0.0172257
3.25173	0.0089407		3.25173	0.00953674		3.25173	0.0163913
3.25659	0.00864267		3.25659	0.00852346		3.25659	0.015378
3.26144	0.00858307		3.26144	0.00756979		3.26144	0.0144839
3.26629	0.00858307		3.26629	0.00691414		3.26629	0.013411
3.27115	0.00858307		3.27115	0.00673532		3.27115	0.0126362
3.276	0.00858307		3.276	0.00673532		3.276	0.0120401
3.28085	0.00840425		3.28085	0.00685453		3.28085	0.0115633
3.28571	0.00816584		3.28571	0.00703335		3.28571	0.0111461
3.29056	0.00804663		3.29056	0.00721216		3.29056	0.0106692
3.29541	0.00804663		3.29541	0.00751019		3.29541	0.0100136
3.30027	0.00816584		3.30027	0.00792742		3.30027	0.00941753
3.30512	0.00834465		3.30512	0.00846386		3.30512	0.00882149
3.30997	0.00852346		3.30997	0.00923872		3.30997	0.00834465
3.31483	0.00882149		3.31483	0.0100732		3.31483	0.00816584
3.31968	0.0089407		3.31968	0.01055		3.31968	0.00810623
3.32453	0.00917912		3.32453	0.0107884		3.32453	0.00828505
3.32939	0.00941753		3.32939	0.0106692		3.32939	0.00852346
3.33424	0.00983477		3.33424	0.0101924		3.33424	0.00882149
3.33909	0.0103116		3.33909	0.00965595		3.33909	0.00911951
3.34395	0.0107884		3.34395	0.00917912		3.34395	0.00953674
3.3488	0.0111461		3.3488	0.0089407		3.3488	0.0100732
3.35365	0.0114441		3.35365	0.0089407		3.35365	0.01055
3.35851	0.0114441		3.35851	0.00911951		3.35851	0.010848
3.36336	0.0113845		3.36336	0.00941753		3.36336	0.0110269
3.36821	0.0113249		3.36821	0.00983477		3.36821	0.0109673
3.37307	0.0112653		3.37307	0.0101328		3.37307	0.0110865
3.37792	0.0114441		3.37792	0.01055		3.37792	0.0115037
3.38277	0.0114441		3.38277	0.0109673		3.38277	0.0123382
3.38763	0.0115037		3.38763	0.0116825		3.38763	0.0134706
3.39248	0.0113249		3.39248	0.0124574		3.39248	0.0147223
3.39733	0.0112653		3.39733	0.0135303		3.39733	0.0158548
3.40219	0.0111461		3.40219	0.0144243		3.40219	0.0165701
3.40704	0.0112653		3.40704	0.0153184		3.40704	0.0168085
3.41189	0.0115037		3.41189	0.0159144		3.41189	0.0167489
3.41675	0.0119209		3.41675	0.0162125		3.41675	0.0162721
3.4216	0.0122786		3.4216	0.0161529		3.4216	0.0160336
3.42645	0.0126362		3.42645	0.015676		3.42645	0.0157952
3.43131	0.0126362		3.43131	0.0149608		3.43131	0.0157952
3.43616	0.012815		3.43616	0.0138283		3.43616	0.015974
3.44101	0.0129938		3.44101	0.0124574		3.44101	0.0162125
3.44587	0.0133514		3.44587	0.0113249		3.44587	0.0162125
3.45072	0.0138879		3.45072	0.0104904		3.45072	0.0157952
3.45557	0.0143647		3.45557	0.010252		3.45557	0.0148416
3.46043	0.0146627		3.46043	0.0106692		3.46043	0.013411
3.46528	0.0147223		3.46528	0.0116229		3.46528	0.0113249
3.47013	0.0144243		3.47013	0.0129342		3.47013	0.00917912
3.47499	0.0138879		3.47499	0.0140667		3.47499	0.00727177
3.47984	0.0133514		3.47984	0.0150204		3.47984	0.00590086
3.48469	0.0129938		3.48469	0.015676		3.48469	0.0051856
3.48955	0.012815		3.48955	0.0159144		3.48955	0.005126
3.4944	0.0126958		3.4944	0.0159144		3.4944	0.00554323
3.49925	0.012517		3.49925	0.0157356		3.49925	0.00602007
3.50411	0.0121593		3.50411	0.0154376		3.50411	0.00679493
3.50896	0.0115037		3.50896	0.01508		3.50896	0.007689
3.51381	0.0104904		3.51381	0.0146627		3.51381	0.00852346
3.51867	0.00953674		3.51867	0.0143647		3.51867	0.00965595
3.52352	0.00876188		3.52352	0.0141859		3.52352	0.0106692
3.52837	0.00846386		3.52837	0.0141859		3.52837	0.0117421
3.53323	0.00864267		3.53323	0.0141859		3.53323	0.012517
3.53808	0.00929832		3.53808	0.0143647		3.53808	0.0131726
3.54293	0.0100732		3.54293	0.0146031		3.54293	0.0135899
3.54779	0.0107288		3.54779	0.0147223		3.54779	0.0139475
3.55264	0.0110865		3.55264	0.014782		3.55264	0.0140071
3.55749	0.0111461		3.55749	0.014782		3.55749	0.0138283
3.56235	0.0112057		3.56235	0.0149012		3.56235	0.0135303
3.5672	0.0113249		3.5672	0.0151396		3.5672	0.012815
3.57205	0.0118613		3.57205	0.015676		3.57205	0.0120401
3.57691	0.0126362		3.57691	0.0161529		3.57691	0.0112057
3.58176	0.0137091		3.58176	0.0166893		3.58176	0.0106096
3.58661	0.0145435		3.58661	0.0169873		3.58661	0.0104904
3.59147	0.014782		3.59147	0.0170469		3.59147	0.0107884
3.59632	0.0145435		3.59632	0.0168085		3.59632	0.0113249
3.60117	0.0138283		3.60117	0.0162125		3.60117	0.0118613
3.60603	0.0130534		3.60603	0.0155568		3.60603	0.0120401
3.61088	0.0122786		3.61088	0.0148416		3.61088	0.0116229
3.61573	0.0120401		3.61573	0.0142455		3.61573	0.0107884
3.62059	0.0121593		3.62059	0.0138283		3.62059	0.00971556
3.62544	0.0125766		3.62544	0.0138283		3.62544	0.00882149
3.63029	0.013113		3.63029	0.0141263		3.63029	0.00834465
3.63515	0.0132918		3.63515	0.0146031		3.63515	0.00840425
3.64	0.0132918		3.64	0.01508		3.64	0.0090003
3.64485	0.0128746		3.64485	0.0155568		3.64485	0.00971556
3.64971	0.0122786		3.64971	0.015676		3.64971	0.0106096
3.65456	0.0116825		3.65456	0.015378		3.65456	0.0113845
3.65941	0.0113249		3.65941	0.0146627		3.65941	0.0118613
3.66427	0.0110269		3.66427	0.0135899		3.66427	0.0123382
3.66912	0.0110269		3.66912	0.0123382		3.66912	0.0128746
3.67397	0.0110865		3.67397	0.0109076		3.67397	0.0135899
3.67883	0.0111461		3.67883	0.00983477		3.67883	0.0143647
3.68368	0.0110269		3.68368	0.00905991		3.68368	0.0150204
3.68853	0.0107884		3.68853	0.00876188		3.68853	0.015378
3.69339	0.0106096		3.69339	0.0089407		3.69339	0.0153184
3.69824	0.0104904		3.69824	0.00953674		3.69824	0.01508
3.70309	0.0106096		3.70309	0.0104904		3.70309	0.0146031
3.70795	0.0110269		3.70795	0.0115633		3.70795	0.0141859
3.7128	0.0115633		3.7128	0.0127554		3.7128	0.0141263
3.71765	0.0120401		3.71765	0.0140071		3.71765	0.0140667
3.72251	0.0124574		3.72251	0.0151992		3.72251	0.0142455
3.72736	0.0124574		3.72736	0.0162125		3.72736	0.0144243
3.73221	0.0124574		3.73221	0.0170469		3.73221	0.0146031
3.73707	0.0121593		3.73707	0.0177622		3.73707	0.0145435
3.74192	0.0118613		3.74192	0.0181794		3.74192	0.0144243
3.74677	0.0115037		3.74677	0.018239		3.74677	0.0142455
3.75163	0.0112057		3.75163	0.0180602		3.75163	0.0139475
3.75648	0.0107884		3.75648	0.017643		3.75648	0.0136495
3.76133	0.0101924		3.76133	0.0171661		3.76133	0.0132322
3.76619	0.00947714		3.76619	0.0167489		3.76619	0.0128746
3.77104	0.00852346		3.77104	0.0162721		3.77104	0.0125766
3.77589	0.00739098		3.77589	0.0158548		3.77589	0.0121593
3.78075	0.00613928		3.78075	0.0155568		3.78075	0.0120401
3.7856	0.00500679		3.7856	0.0151992		3.7856	0.0120401
3.79045	0.00417233		3.79045	0.0147223		3.79045	0.0122786
3.79531	0.00375509		3.79531	0.0140667		3.79531	0.0126958
3.80016	0.00375509		3.80016	0.0135303		3.80016	0.0132918
3.80501	0.00429153		3.80501	0.0129342		3.80501	0.0139475
3.80987	0.00524521		3.80987	0.0124574		3.80987	0.0143051
3.81472	0.00631809		3.81472	0.0120997		3.81472	0.0145435
3.81957	0.00751019		3.81957	0.0119805		3.81957	0.0143051
3.82443	0.00864267		3.82443	0.0118613		3.82443	0.0140071
3.82928	0.00959635		3.82928	0.0117421		3.82928	0.0137091
3.83413	0.0104904		3.83413	0.0117421		3.83413	0.0137091
3.83899	0.0112057		3.83899	0.0118017		3.83899	0.0139475
3.84384	0.0119209		3.84384	0.0120401		3.84384	0.0145435
3.84869	0.0123382		3.84869	0.012517		3.84869	0.0151992
3.85355	0.0123978		3.85355	0.0132322		3.85355	0.0157356
3.8584	0.0120997		3.8584	0.0140667		3.8584	0.0160336
3.86325	0.0113249		3.86325	0.0147223		3.86325	0.0161529
3.86811	0.0103712		3.86811	0.01508		3.86811	0.0161529
3.87296	0.00935793		3.87296	0.0151992		3.87296	0.0161529
3.87781	0.00840425		3.87781	0.01508		3.87781	0.0162125
3.88267	0.0077486		3.88267	0.0149012		3.88267	0.0165105
3.88752	0.00756979		3.88752	0.0148416		3.88752	0.0168085
3.89237	0.0077486		3.89237	0.0150204		3.89237	0.0169873
3.89723	0.00810623		3.89723	0.015378		3.89723	0.0170469
3.90208	0.00852346		3.90208	0.0158548		3.90208	0.0167489
3.90693	0.0090003		3.90693	0.0164509		3.90693	0.0162721
3.91179	0.00929832		3.91179	0.0169277		3.91179	0.0156164
3.91664	0.00965595		3.91664	0.017345		3.91664	0.0149012
3.92149	0.0100136		3.92149	0.0178814		3.92149	0.0143647
3.92635	0.0104308		3.92635	0.0186563		3.92635	0.0140071
3.9312	0.0110269		3.9312	0.0194311		3.9312	0.0139475
3.93605	0.0116825		3.93605	0.020206		3.93605	0.0139475
3.94091	0.012517		3.94091	0.0207424		3.94091	0.0138879
3.94576	0.013411		3.94576	0.020802		3.94576	0.0137091
3.95061	0.0143051		3.95061	0.020206		3.95061	0.0133514
3.95547	0.01508		3.95547	0.0192523		3.95547	0.0126958
3.96032	0.0157356		3.96032	0.0180006		3.96032	0.0121593
3.96517	0.0162721		3.96517	0.0168681		3.96517	0.0118613
3.97003	0.0165105		3.97003	0.0162721		3.97003	0.0117421
3.97488	0.0165105		3.97488	0.0161529		3.97488	0.0118017
3.97973	0.0163913		3.97973	0.0166893		3.97973	0.0119209
3.98459	0.0160336		3.98459	0.0175238		3.98459	0.0121593
3.98944	0.015676		3.98944	0.0183582		3.98944	0.012219
3.99429	0.0152588		3.99429	0.0189543		3.99429	0.0123382
3.99915	0.0149012		3.99915	0.0191927		3.99915	0.0124574
4.004	0.0147223		4.004	0.0190139		4.004	0.0127554
4.00885	0.014782		4.00885	0.0184178		4.00885	0.0131726
4.01371	0.01508		4.01371	0.0175834		4.01371	0.0134706
4.01856	0.0153184		4.01856	0.0166297		4.01856	0.0138283
4.02341	0.0158548		4.02341	0.0154972		4.02341	0.0138283
4.02827	0.0160933		4.02827	0.0146031		4.02827	0.0134706
4.03312	0.015974		4.03312	0.0137687		4.03312	0.0129938
4.03797	0.015378		4.03797	0.0133514		4.03797	0.0123978
4.04283	0.0144839		4.04283	0.0132918		4.04283	0.0120401
4.04768	0.013411		4.04768	0.013411		4.04768	0.0118613
4.05253	0.0122786		4.05253	0.0137091		4.05253	0.0119805
4.05739	0.0113249		4.05739	0.0140667		4.05739	0.012219
4.06224	0.0106692		4.06224	0.0143051		4.06224	0.0123382
4.06709	0.010252		4.06709	0.0145435		4.06709	0.0122786
4.07195	0.0101924		4.07195	0.0147223		4.07195	0.0120401
4.0768	0.0101924		4.0768	0.0149012		4.0768	0.0115633
4.08165	0.0103116		4.08165	0.0148416		4.08165	0.0111461
4.08651	0.01055		4.08651	0.0146031		4.08651	0.0109076
4.09136	0.010848		4.09136	0.0141263		4.09136	0.0111461
4.09621	0.0110865		4.09621	0.0135303		4.09621	0.0116229
4.10107	0.0112653		4.10107	0.0129342		4.10107	0.0124574
4.10592	0.0114441		4.10592	0.0123978		4.10592	0.0133514
4.11077	0.0115633		4.11077	0.012219		4.11077	0.0144243
4.11563	0.0115633		4.11563	0.012219		4.11563	0.0151992
4.12048	0.0115037		4.12048	0.0123978		4.12048	0.0157356
4.12533	0.0117421		4.12533	0.0126362		4.12533	0.0160336
4.13019	0.0119209		4.13019	0.0128746		4.13019	0.0160933
4.13504	0.0120997		4.13504	0.013113		4.13504	0.015974
4.13989	0.0123978		4.13989	0.0132322		4.13989	0.0157952
4.14475	0.0127554		4.14475	0.0130534		4.14475	0.0157952
4.1496	0.0129938		4.1496	0.0125766		4.1496	0.015974
4.15445	0.0130534		4.15445	0.0117421		4.15445	0.0163913
4.15931	0.012815		4.15931	0.0107884		4.15931	0.0168681
4.16416	0.012219		4.16416	0.00965595		4.16416	0.0174642
4.16901	0.0113845		4.16901	0.00876188		4.16901	0.0181198
4.17387	0.0106096		4.17387	0.00816584		4.17387	0.0188351
4.17872	0.00989437		4.17872	0.00810623		4.17872	0.0195503
4.18357	0.00947714		4.18357	0.00864267		4.18357	0.0204444
4.18843	0.00935793		4.18843	0.00953674		4.18843	0.0212789
4.19328	0.00965595		4.19328	0.0106692		4.19328	0.0219941
4.19813	0.00995398		4.19813	0.0120401		4.19813	0.0223517
4.20299	0.0104308		4.20299	0.013113		4.20299	0.022471
4.20784	0.0107288		4.20784	0.0140667		4.20784	0.0219345
4.21269	0.010848		4.21269	0.014782		4.21269	0.020802
4.21755	0.010848		4.21755	0.0152588		4.21755	0.0193119
4.2224	0.0107884		4.2224	0.0154972		4.2224	0.0175834
4.22725	0.01055		4.22725	0.0155568		4.22725	0.0157952
4.23211	0.0100732		4.23211	0.0155568		4.23211	0.0141263
4.23696	0.00947714		4.23696	0.0155568		4.23696	0.0129938
4.24181	0.00876188		4.24181	0.015676		4.24181	0.0124574
4.24667	0.00810623		4.24667	0.0160933		4.24667	0.0125766
4.25152	0.00786781		4.25152	0.0166297		4.25152	0.0133514
4.25637	0.00780821		4.25637	0.0174046		4.25637	0.0144839
4.26123	0.00822544		4.26123	0.0180006		4.26123	0.0160336
4.26608	0.00888109		4.26608	0.0182986		4.26608	0.0175834
4.27093	0.00959635		4.27093	0.0181794		4.27093	0.0188947
4.27579	0.0101924		4.27579	0.0177026		4.27579	0.0196695
4.28064	0.0107288		4.28064	0.0168085		4.28064	0.0200272
4.28549	0.0111461		4.28549	0.0156164		4.28549	0.019908
4.29035	0.0115037		4.29035	0.0144839		4.29035	0.0196099
4.2952	0.0120401		4.2952	0.013411		4.2952	0.0193119
4.30005	0.0126362		4.30005	0.0125766		4.30005	0.0191331
4.30491	0.0134706		4.30491	0.012219		4.30491	0.0194311
4.30976	0.0143647		4.30976	0.012219		4.30976	0.0200272
4.31461	0.015378		4.31461	0.0126362		4.31461	0.0206828
4.31947	0.0162125		4.31947	0.0132918		4.31947	0.0210404
4.32432	0.0168681		4.32432	0.0143051		4.32432	0.0208616
4.32917	0.0171661		4.32917	0.015378		4.32917	0.0200272
4.33403	0.0170469		4.33403	0.0163913		4.33403	0.0188947
4.33888	0.0166297		4.33888	0.0172853		4.33888	0.0172853
4.34373	0.015676		4.34373	0.0180006		4.34373	0.0159144
4.34859	0.0144243		4.34859	0.0184178		4.34859	0.0149012
4.35344	0.0127554		4.35344	0.0187755		4.35344	0.0143051
4.35829	0.0112057		4.35829	0.0188947		4.35829	0.0141263
4.36315	0.0100732		4.36315	0.0190735		4.36315	0.0140667
4.368	0.00917912		4.368	0.0193119		4.368	0.0139475
4.37285	0.00888109		4.37285	0.0196695		4.37285	0.0138879
4.37771	0.00929832		4.37771	0.020206		4.37771	0.0138283
4.38256	0.0101328		4.38256	0.020802		4.38256	0.0139475
4.38741	0.0112057		4.38741	0.0214577		4.38741	0.0142455
4.39227	0.012517		4.39227	0.0219345		4.39227	0.014782
4.39712	0.0137687		4.39712	0.0224113		4.39712	0.015378
4.40197	0.0144243		4.40197	0.0225902		4.40197	0.0157952
4.40683	0.0147223		4.40683	0.022471		4.40683	0.0158548
4.41168	0.0143647		4.41168	0.0222921		4.41168	0.0155568
4.41653	0.0133514		4.41653	0.0219941		4.41653	0.0148416
4.42139	0.0121593		4.42139	0.0217557		4.42139	0.0138879
4.42624	0.0109076		4.42624	0.0214577		4.42624	0.0129938
4.43109	0.00977516		4.43109	0.0212789		4.43109	0.012517
4.43595	0.00911951		4.43595	0.0211		4.43595	0.012517
4.4408	0.00876188		4.4408	0.0208616		4.4408	0.0132918
4.44565	0.00864267		4.44565	0.0207424		4.44565	0.0146031
4.45051	0.00876188		4.45051	0.0205636		4.45051	0.0162721
4.45536	0.0089407		4.45536	0.020504		4.45536	0.0180006
4.46021	0.00923872		4.46021	0.020504		4.46021	0.0192523
4.46507	0.00953674		4.46507	0.0206232		4.46507	0.0197887
4.46992	0.0101924		4.46992	0.020504		4.46992	0.0196695
4.47477	0.0109673		4.47477	0.020206		4.47477	0.0191331
4.47963	0.0117421		4.47963	0.0197887		4.47963	0.0183582
4.48448	0.0123382		4.48448	0.0190735		4.48448	0.0178218
4.48933	0.0127554		4.48933	0.0181794		4.48933	0.0175238
4.49419	0.0127554		4.49419	0.0172257		4.49419	0.017643
4.49904	0.012517		4.49904	0.0163317		4.49904	0.0181794
4.50389	0.0122786		4.50389	0.0155568		4.50389	0.0187755
4.50875	0.0123382		4.50875	0.0153184		4.50875	0.0194311
4.5136	0.012517		4.5136	0.0154376		4.5136	0.019908
4.51845	0.013113		4.51845	0.015974		4.51845	0.0200868
4.52331	0.0139475		4.52331	0.0168681		4.52331	0.020206
4.52816	0.0146627		4.52816	0.0178218		4.52816	0.0201464
4.53301	0.0154376		4.53301	0.0186563		4.53301	0.0201464
4.53787	0.015974		4.53787	0.0193119		4.53787	0.0201464
4.54272	0.0164509		4.54272	0.0197291		4.54272	0.0202656
4.54757	0.0169277		4.54757	0.0198483		4.54757	0.020504
4.55243	0.0172257		4.55243	0.019908		4.55243	0.0209212
4.55728	0.0175834		4.55728	0.0200868		4.55728	0.0213385
4.56213	0.0177622		4.56213	0.0203848		4.56213	0.0218153
4.56699	0.0175834		4.56699	0.020802		4.56699	0.0224113
4.57184	0.0169873		4.57184	0.0212789		4.57184	0.0228882
4.57669	0.015974		4.57669	0.0217557		4.57669	0.0231266
4.58155	0.0147223		4.58155	0.0222921		4.58155	0.023067
4.5864	0.013411		4.5864	0.0225902		4.5864	0.0226498
4.59125	0.0122786		4.59125	0.0227094		4.59125	0.0219941
4.59611	0.0117421		4.59611	0.0225902		4.59611	0.0213385
4.60096	0.0116229		4.60096	0.0221133		4.60096	0.020802
4.60581	0.0120997		4.60581	0.0213385		4.60581	0.0203848
4.61067	0.0128746		4.61067	0.020206		4.61067	0.0203252
4.61552	0.0137687		4.61552	0.0188947		4.61552	0.020206
4.62037	0.0143647		4.62037	0.0175238		4.62037	0.0198483
4.62523	0.0148416		4.62523	0.0165105		4.62523	0.0191927
4.63008	0.0149012		4.63008	0.015974		4.63008	0.0180006
4.63493	0.0147223		4.63493	0.0157952		4.63493	0.0165105
4.63979	0.0144839		4.63979	0.0160933		4.63979	0.0149012
4.64464	0.0141263		4.64464	0.0164509		4.64464	0.0136495
4.64949	0.0138879		4.64949	0.0167489		4.64949	0.0126362
4.65435	0.0136495		4.65435	0.0166297		4.65435	0.0121593
4.6592	0.0135899		4.6592	0.0161529		4.6592	0.0120997
4.66405	0.0137687		4.66405	0.0155568		4.66405	0.0123978
4.66891	0.0139475		4.66891	0.014782		4.66891	0.0126362
4.67376	0.0142455		4.67376	0.0142455		4.67376	0.0129938
4.67861	0.0144839		4.67861	0.0140667		4.67861	0.0133514
4.68347	0.0146627		4.68347	0.0141859		4.68347	0.0136495
4.68832	0.0146031		4.68832	0.0147223		4.68832	0.0140667
4.69317	0.0144839		4.69317	0.015378		4.69317	0.0145435
4.69803	0.0142455		4.69803	0.0161529		4.69803	0.0152588
4.70288	0.0141859		4.70288	0.0169277		4.70288	0.0159144
4.70773	0.0143051		4.70773	0.0175834		4.70773	0.0166297
4.71259	0.0145435		4.71259	0.0178218		4.71259	0.017345
4.71744	0.0149608		4.71744	0.0178814		4.71744	0.0180602
4.72229	0.0151396		4.72229	0.0175238		4.72229	0.0190139
4.72715	0.01508		4.72715	0.0172853		4.72715	0.020206
4.732	0.014782		4.732	0.0171065		4.732	0.0214577
4.73685	0.0142455		4.73685	0.0171661		4.73685	0.0229478
4.74171	0.0137687		4.74171	0.0175238		4.74171	0.0241399
4.74656	0.013411		4.74656	0.0180006		4.74656	0.0249743
4.75141	0.0132322		4.75141	0.0184774		4.75141	0.0252128
4.75627	0.0129938		4.75627	0.0187159		4.75627	0.0247359
4.76112	0.0127554		4.76112	0.0187755		4.76112	0.0237226
4.76597	0.0123978		4.76597	0.018537		4.76597	0.022471
4.77083	0.0116825		4.77083	0.018239		4.77083	0.0211596
4.77568	0.0110865		4.77568	0.0177622		4.77568	0.0200272
4.78053	0.0103712		4.78053	0.0172257		4.78053	0.0193119
4.78539	0.00989437		4.78539	0.0166893		4.78539	0.0190139
4.79024	0.00983477		4.79024	0.0157952		4.79024	0.0190735
4.79509	0.010252		4.79509	0.0149012		4.79509	0.0191331
4.79995	0.010848		4.79995	0.0137687		4.79995	0.0193715
4.8048	0.0115633		4.8048	0.0128746		4.8048	0.0193119
4.80965	0.0122786		4.80965	0.0123382		4.80965	0.0192523
4.81451	0.0125766		4.81451	0.0121593		4.81451	0.0190735
4.81936	0.0127554		4.81936	0.012517		4.81936	0.0188947
4.82421	0.012815		4.82421	0.0129342		4.82421	0.0187755
4.82907	0.0126958		4.82907	0.013411		4.82907	0.0187755
4.83392	0.0127554		4.83392	0.0137687		4.83392	0.0189543
4.83877	0.0128746		4.83877	0.0139475		4.83877	0.0192523
4.84363	0.0130534		4.84363	0.0138879		4.84363	0.0196695
4.84848	0.013113		4.84848	0.0139475		4.84848	0.0203252
4.85333	0.0128746		4.85333	0.0143647		4.85333	0.0209808
4.85819	0.012517		4.85819	0.0149012		4.85819	0.0216961
4.86304	0.0119805		4.86304	0.0155568		4.86304	0.0224113
4.86789	0.0116825		4.86789	0.0163317		4.86789	0.0229478
4.87275	0.0115037		4.87275	0.0169873		4.87275	0.0232458
4.8776	0.0116229		4.8776	0.0174642		4.8776	0.0233054
4.88245	0.0119209		4.88245	0.0177622		4.88245	0.0229478
4.88731	0.0122786		4.88731	0.017941		4.88731	0.0221729
4.89216	0.012517		4.89216	0.017941		4.89216	0.0212193
4.89701	0.0126362		4.89701	0.0178218		4.89701	0.0200868
4.90187	0.0126958		4.90187	0.017345		4.90187	0.0193119
4.90672	0.012815		4.90672	0.0166893		4.90672	0.0190139
4.91157	0.0128746		4.91157	0.0159144		4.91157	0.0191927
4.91643	0.0131726		4.91643	0.01508		4.91643	0.0198483
4.92128	0.0136495		4.92128	0.0144243		4.92128	0.0209808
4.92613	0.0141859		4.92613	0.0138879		4.92613	0.0220537
4.93099	0.014782		4.93099	0.0137091		4.93099	0.022769
4.93584	0.0151396		4.93584	0.0138879		4.93584	0.0232458
4.94069	0.0153184		4.94069	0.0142455		4.94069	0.0231862
4.94555	0.0151992		4.94555	0.0144839		4.94555	0.0226498
4.9504	0.014782		4.9504	0.0144839		4.9504	0.0215769
4.95525	0.0142455		4.95525	0.0141859		4.95525	0.0202656
4.96011	0.0135899		4.96011	0.0136495		4.96011	0.0187159
4.96496	0.0129342		4.96496	0.0130534		4.96496	0.017345
4.96981	0.012517		4.96981	0.0125766		4.96981	0.0160933
4.97467	0.0120997		4.97467	0.0123978		4.97467	0.0156164
4.97952	0.0117421		4.97952	0.0123978		4.97952	0.0156164
4.98437	0.0115037		4.98437	0.0124574		4.98437	0.0162125
4.98923	0.0110865		4.98923	0.0124574		4.98923	0.0172257
4.99408	0.0104308		4.99408	0.012219		4.99408	0.0183582
4.99893	0.00977516		4.99893	0.0118017		4.99893	0.0192523
5.00379	0.00911951		5.00379	0.0113845		5.00379	0.0199676
5.00864	0.00870228		5.00864	0.0112057		5.00864	0.0200868
5.01349	0.00864267		5.01349	0.0116229		5.01349	0.0198483
5.01835	0.00917912		5.01835	0.012517		5.01835	0.0194311
5.0232	0.0100136		5.0232	0.0137091		5.0232	0.0188947
5.02805	0.0109076		5.02805	0.0148416		5.02805	0.0184774
5.03291	0.0115633		5.03291	0.0154972		5.03291	0.0182986
5.03776	0.0118613		5.03776	0.015676		5.03776	0.0184774
5.04261	0.0117421		5.04261	0.0152588		5.04261	0.0189543
5.04747	0.0113845		5.04747	0.0145435		5.04747	0.0196695
5.05232	0.0110269		5.05232	0.0138283		5.05232	0.020504
5.05717	0.0107884		5.05717	0.013411		5.05717	0.0213385
5.06203	0.0106096		5.06203	0.0131726		5.06203	0.0220537
5.06688	0.0106096		5.06688	0.0132322		5.06688	0.022471
5.07173	0.0104308		5.07173	0.0132918		5.07173	0.0227094
5.07659	0.0103116		5.07659	0.0135899		5.07659	0.0228882
5.08144	0.00971556		5.08144	0.0138879		5.08144	0.0228882
5.08629	0.0090003		5.08629	0.0144839		5.08629	0.0225902
5.09115	0.00828505		5.09115	0.0154376		5.09115	0.0222921
5.096	0.0077486		5.096	0.0168085		5.096	0.0219941
5.10085	0.00751019		5.10085	0.0184774		5.10085	0.0216365
5.10571	0.0077486		5.10571	0.0200272		5.10571	0.0212193
5.11056	0.00828505		5.11056	0.0212789		5.11056	0.020802
5.11541	0.00917912		5.11541	0.0220537		5.11541	0.0205636
5.12027	0.0101328		5.12027	0.0224113		5.12027	0.0204444
5.12512	0.0109673		5.12512	0.022471		5.12512	0.020504
5.12997	0.0115037		5.12997	0.0222921		5.12997	0.0207424
5.13483	0.0115037		5.13483	0.0219941		5.13483	0.0212789
5.13968	0.0109673		5.13968	0.0217557		5.13968	0.0219345
5.14453	0.0101328		5.14453	0.0213981		5.14453	0.0226498
5.14939	0.00888109		5.14939	0.0208616		5.14939	0.0232458
5.15424	0.007689		5.15424	0.0200272		5.15424	0.0237823
5.15909	0.00667572		5.15909	0.0191331		5.15909	0.0243187
5.16395	0.00602007		5.16395	0.0180602		5.16395	0.0246763
5.1688	0.00560284		5.1688	0.0172853		5.1688	0.0250936
5.17365	0.00548363		5.17365	0.0166893		5.17365	0.0255108
5.17851	0.00536442		5.17851	0.0161529		5.17851	0.025928
5.18336	0.00542402		5.18336	0.0159144		5.18336	0.0261664
5.18821	0.00542402		5.18821	0.0159144		5.18821	0.0264645
5.19307	0.00524521		5.19307	0.0158548		5.19307	0.0265837
5.19792	0.00524521		5.19792	0.0157952		5.19792	0.0265241
5.20277	0.00530481		5.20277	0.015974		5.20277	0.0264049
5.20763	0.00548363		5.20763	0.0163317		5.20763	0.026226
5.21248	0.00578165		5.21248	0.0166297		5.21248	0.025928
5.21733	0.00619888		5.21733	0.0169277		5.21733	0.0257492
5.22219	0.00649691		5.22219	0.0169277		5.22219	0.0254512
5.22704	0.00679493		5.22704	0.0167489		5.22704	0.0251532
5.23189	0.00715256		5.23189	0.0163317		5.23189	0.0249147
5.23675	0.00751019		5.23675	0.0157356		5.23675	0.0247955
5.2416	0.00810623		5.2416	0.01508		5.2416	0.0246763
5.24645	0.0089407		5.24645	0.0142455		5.24645	0.0246167
5.25131	0.00977516		5.25131	0.0134706		5.25131	0.0244975
5.25616	0.010848		5.25616	0.0127554		5.25616	0.0241399
5.26101	0.0118017		5.26101	0.0119805		5.26101	0.0235438
5.26587	0.0126958		5.26587	0.0114441		5.26587	0.0227094
5.27072	0.0132322		5.27072	0.0111461		5.27072	0.0219345
5.27557	0.0134706		5.27557	0.0112057		5.27557	0.0212789
5.28043	0.0135303		5.28043	0.0113845		5.28043	0.0209212
5.28528	0.0132322		5.28528	0.0117421		5.28528	0.0208616
5.29013	0.0126958		5.29013	0.0119805		5.29013	0.0210404
5.29499	0.0120401		5.29499	0.0119805		5.29499	0.0215173
5.29984	0.0113249		5.29984	0.0119805		5.29984	0.0220537
5.30469	0.0107288		5.30469	0.0118613		5.30469	0.0225902
5.30955	0.0103712		5.30955	0.0118613		5.30955	0.0232458
5.3144	0.0103712		5.3144	0.0121593		5.3144	0.0239015
5.31925	0.0104904		5.31925	0.0126362		5.31925	0.0243783
5.32411	0.0106096		5.32411	0.0133514		5.32411	0.0247955
5.32896	0.0109076		5.32896	0.0141859		5.32896	0.0246167
5.33381	0.0110269		5.33381	0.0148416		5.33381	0.0240803
5.33867	0.0109076		5.33867	0.0155568		5.33867	0.0233054
5.34352	0.0104904		5.34352	0.0163317		5.34352	0.0225306
5.34837	0.00977516		5.34837	0.0171661		5.34837	0.0220537
5.35323	0.00905991		5.35323	0.0181794		5.35323	0.0219941
5.35808	0.00822544		5.35808	0.0189543		5.35808	0.0225902
5.36293	0.00756979		5.36293	0.0196695		5.36293	0.023365
5.36779	0.00721216		5.36779	0.0197887		5.36779	0.0241995
5.37264	0.00733137		5.37264	0.0193715		5.37264	0.0247955
5.37749	0.0077486		5.37749	0.0184178		5.37749	0.0250936
5.38235	0.00858307		5.38235	0.0170469		5.38235	0.0250936
5.3872	0.00965595		5.3872	0.015676		5.3872	0.025034
5.39205	0.0104904		5.39205	0.0144243		5.39205	0.025034
5.39691	0.0112653		5.39691	0.0136495		5.39691	0.0252724
5.40176	0.0118613		5.40176	0.0132918		5.40176	0.0256896
5.40661	0.0123382		5.40661	0.0133514		5.40661	0.0259876
5.41147	0.0129342		5.41147	0.0137687		5.41147	0.0261068
5.41632	0.0135899		5.41632	0.0143647		5.41632	0.0257492
5.42117	0.0142455		5.42117	0.0150204		5.42117	0.0249147
5.42603	0.0149012		5.42603	0.0156164		5.42603	0.0237226
5.43088	0.0151396		5.43088	0.0160336		5.43088	0.0223517
5.43573	0.01508		5.43573	0.0163317		5.43573	0.0211
5.44059	0.014782		5.44059	0.0163317		5.44059	0.0201464
5.44544	0.0142455		5.44544	0.015974		5.44544	0.0196099
5.45029	0.0136495		5.45029	0.0153184		5.45029	0.0194311
5.45515	0.0132918		5.45515	0.0143647		5.45515	0.0197887
5.46	0.013113		5.46	0.0134706		5.46	0.0203848
5.46485	0.0132918		5.46485	0.0126362		5.46485	0.0213981
5.46971	0.0137687		5.46971	0.012219		5.46971	0.0225306
5.47456	0.0144243		5.47456	0.0123382		5.47456	0.0236034
5.47941	0.0152588		5.47941	0.012815		5.47941	0.0243783
5.48427	0.0159144		5.48427	0.0134706		5.48427	0.0248551
5.48912	0.0166297		5.48912	0.0140071		5.48912	0.0248551
5.49397	0.0171065		5.49397	0.0143051		5.49397	0.0244379
5.49883	0.0172257		5.49883	0.0139475		5.49883	0.0237823
5.50368	0.0169277		5.50368	0.0134706		5.50368	0.023067
5.50853	0.0162721		5.50853	0.012815		5.50853	0.0222921
5.51339	0.0154376		5.51339	0.012219		5.51339	0.0216961
5.51824	0.0145435		5.51824	0.0120997		5.51824	0.0211596
5.52309	0.0140071		5.52309	0.0124574		5.52309	0.0207424
5.52795	0.0135303		5.52795	0.0132322		5.52795	0.020206
5.5328	0.013411		5.5328	0.0144243		5.5328	0.0194311
5.53765	0.0132918		5.53765	0.015676		5.53765	0.018537
5.54251	0.013113		5.54251	0.0166893		5.54251	0.017345
5.54736	0.0126362		5.54736	0.0174046		5.54736	0.0163317
5.55221	0.0120401		5.55221	0.0175238		5.55221	0.0158548
5.55707	0.0113845		5.55707	0.0169873		5.55707	0.0158548
5.56192	0.010848		5.56192	0.015974		5.56192	0.0165701
5.56677	0.0106096		5.56677	0.0146627		5.56677	0.0177622
5.57163	0.0107884		5.57163	0.0132322		5.57163	0.0191927
5.57648	0.0113249		5.57648	0.0120401		5.57648	0.0203252
5.58133	0.012219		5.58133	0.0113249		5.58133	0.0210404
5.58619	0.0129938		5.58619	0.0110269		5.58619	0.0210404
5.59104	0.0136495		5.59104	0.0113249		5.59104	0.0203848
5.59589	0.0140071		5.59589	0.0120997		5.59589	0.0194907
5.60075	0.0140667		5.60075	0.013113		5.60075	0.0182986
5.6056	0.0138879		5.6056	0.0141859		5.6056	0.0172853
5.61045	0.0135899		5.61045	0.0151992		5.61045	0.0164509
5.61531	0.0132322		5.61531	0.0160933		5.61531	0.015974
5.62016	0.0129938		5.62016	0.0168085		5.62016	0.015676
5.62501	0.0129342		5.62501	0.0174046		5.62501	0.0157356
5.62987	0.0130534		5.62987	0.0178814		5.62987	0.0157952
5.63472	0.013411		5.63472	0.018239		5.63472	0.0160933
5.63957	0.0138283		5.63957	0.0185966		5.63957	0.0163317
5.64443	0.0141859		5.64443	0.0187755		5.64443	0.0166297
5.64928	0.0143051		5.64928	0.0189543		5.64928	0.0171065
5.65413	0.0142455		5.65413	0.0190139		5.65413	0.0175834
5.65899	0.0138879		5.65899	0.0190735		5.65899	0.0181198
5.66384	0.0135303		5.66384	0.0190139		5.66384	0.0185966
5.66869	0.013411		5.66869	0.0188947		5.66869	0.0189543
5.67355	0.013411		5.67355	0.0184774		5.67355	0.0193119
5.6784	0.0137687		5.6784	0.0178814		5.6784	0.0193119
5.68325	0.0143647		5.68325	0.0172853		5.68325	0.0190139
5.68811	0.0147223		5.68811	0.0168085		5.68811	0.0184774
5.69296	0.0149608		5.69296	0.0165105		5.69296	0.0177622
5.69781	0.0147223		5.69781	0.0165105		5.69781	0.0171065
5.70267	0.0141263		5.70267	0.0165701		5.70267	0.0166297
5.70752	0.0132322		5.70752	0.0167489		5.70752	0.0165701
5.71237	0.0122786		5.71237	0.0168681		5.71237	0.0168681
5.71723	0.0112057		5.71723	0.0166297		5.71723	0.017643
5.72208	0.0106096		5.72208	0.0163317		5.72208	0.018537
5.72693	0.0103116		5.72693	0.0159144		5.72693	0.0193715
5.73179	0.0103116		5.73179	0.0156164		5.73179	0.0200868
5.73664	0.01055		5.73664	0.0156164		5.73664	0.0203848
5.74149	0.0110865		5.74149	0.0157356		5.74149	0.0203848
5.74635	0.0115633		5.74635	0.0160933		5.74635	0.0202656
5.7512	0.0119805		5.7512	0.0165105		5.7512	0.0199676
5.75605	0.0121593		5.75605	0.0169873		5.75605	0.0197887
5.76091	0.0120401		5.76091	0.0171065		5.76091	0.0195503
5.76576	0.0119805		5.76576	0.0171661		5.76576	0.0193715
5.77061	0.0118017		5.77061	0.0169873		5.77061	0.0191331
5.77547	0.0119209		5.77547	0.0166297		5.77547	0.0188351
5.78032	0.0121593		5.78032	0.0162125		5.78032	0.018537
5.78517	0.0125766		5.78517	0.0157356		5.78517	0.0182986
5.79003	0.0130534		5.79003	0.015378		5.79003	0.0182986
5.79488	0.0132918		5.79488	0.015378		5.79488	0.0184774
5.79973	0.013411		5.79973	0.015676		5.79973	0.0188947
5.80459	0.0131726		5.80459	0.0160336		5.80459	0.0193119
5.80944	0.0127554		5.80944	0.0165701		5.80944	0.0198483
5.81429	0.0121593		5.81429	0.0170469		5.81429	0.0203252
5.81915	0.0117421		5.81915	0.0174046		5.81915	0.020802
5.824	0.0113845		5.824	0.0175238		5.824	0.0210404
5.82885	0.0113249		5.82885	0.0174642		5.82885	0.0210404
5.83371	0.0113249		5.83371	0.0174046		5.83371	0.0205636
5.83856	0.0112057		5.83856	0.0174642		5.83856	0.0197887
5.84341	0.0109673		5.84341	0.0175238		5.84341	0.0187755
5.84827	0.0106096		5.84827	0.0177026		5.84827	0.0175834
5.85312	0.0101924		5.85312	0.0177622		5.85312	0.0166893
5.85797	0.00995398		5.85797	0.0174046		5.85797	0.015974
5.86283	0.00995398		5.86283	0.0166893		5.86283	0.0155568
5.86768	0.00995398		5.86768	0.0157952		5.86768	0.0154972
5.87253	0.0100136		5.87253	0.014782		5.87253	0.015378
5.87739	0.00989437		5.87739	0.0140667		5.87739	0.0154376
5.88224	0.00959635		5.88224	0.0140667		5.88224	0.0156164
5.88709	0.00917912		5.88709	0.0146627		5.88709	0.015974
5.89195	0.0089407		5.89195	0.015676		5.89195	0.0163317
5.8968	0.0089407		5.8968	0.0168085		5.8968	0.0168085
5.90165	0.00947714		5.90165	0.017643		5.90165	0.0174046
5.90651	0.0103116		5.90651	0.0180602		5.90651	0.017941
5.91136	0.0112057		5.91136	0.0178218		5.91136	0.0182986
5.91621	0.0119209		5.91621	0.0169277		5.91621	0.0185966
5.92107	0.0123382		5.92107	0.0157952		5.92107	0.0184774
5.92592	0.0123978		5.92592	0.0146031		5.92592	0.0182986
5.93077	0.0121593		5.93077	0.0137091		5.93077	0.0180006
5.93563	0.0120401		5.93563	0.0132322		5.93563	0.017643
5.94048	0.0119805		5.94048	0.0131726		5.94048	0.0171661
5.94533	0.0120401		5.94533	0.0135303		5.94533	0.0167489
5.95019	0.0121593		5.95019	0.0141263		5.95019	0.0163913
5.95504	0.0120997		5.95504	0.0144243		5.95504	0.0164509
5.95989	0.0116825		5.95989	0.0143051		5.95989	0.0169277
5.96475	0.0110865		5.96475	0.0138283		5.96475	0.017643
5.9696	0.010252		5.9696	0.0132322		5.9696	0.0184774
5.97445	0.00959635		5.97445	0.0123978		5.97445	0.0191927
5.97931	0.00941753		5.97931	0.0119209		5.97931	0.0194907
5.98416	0.00989437		5.98416	0.0116825		5.98416	0.0191331
5.98901	0.0109076		5.98901	0.0119209		5.98901	0.0184178
5.99387	0.0124574		5.99387	0.0124574		5.99387	0.017345
5.99872	0.0139475		5.99872	0.0131726		5.99872	0.0165105
6.00357	0.0153184		6.00357	0.0139475		6.00357	0.0161529
6.00843	0.0162125		6.00843	0.014782		6.00843	0.0165105
6.01328	0.0165701		6.01328	0.0156164		6.01328	0.0172853
6.01813	0.0165105		6.01813	0.0160336		6.01813	0.018537
6.02299	0.0161529		6.02299	0.0160336		6.02299	0.0196695
6.02784	0.0155568		6.02784	0.015378		6.02784	0.0203252
6.03269	0.0146627		6.03269	0.0141263		6.03269	0.0203252
6.03755	0.0137687		6.03755	0.0124574		6.03755	0.0197291
6.0424	0.0129938		6.0424	0.0107884		6.0424	0.0187755
6.04725	0.012219		6.04725	0.00953674		6.04725	0.0177026
6.05211	0.0115633		6.05211	0.0089407		6.05211	0.0171065
6.05696	0.0110269		6.05696	0.00929832		6.05696	0.0169873
6.06181	0.0104904		6.06181	0.0101924		6.06181	0.017345
6.06667	0.0101328		6.06667	0.0113845		6.06667	0.0181198
6.07152	0.00971556		6.07152	0.0124574		6.07152	0.0190735
6.07637	0.00959635		6.07637	0.0132918		6.07637	0.0198483
6.08123	0.00983477		6.08123	0.0135303		6.08123	0.020504
6.08608	0.010252		6.08608	0.0135303		6.08608	0.0209808
6.09093	0.0110269		6.09093	0.0133514		6.09093	0.0212789
6.09579	0.0118017		6.09579	0.0132322		6.09579	0.0218153
6.10064	0.0124574		6.10064	0.0132322		6.10064	0.022471
6.10549	0.0128746		6.10549	0.0132918		6.10549	0.0231862
6.11035	0.0130534		6.11035	0.0133514		6.11035	0.0238419
6.1152	0.0130534		6.1152	0.0132918		6.1152	0.0241995
6.12005	0.0129342		6.12005	0.0132322		6.12005	0.0241995
6.12491	0.0127554		6.12491	0.0130534		6.12491	0.0237226
6.12976	0.0127554		6.12976	0.0129342		6.12976	0.0228882
6.13461	0.0128746		6.13461	0.0129342		6.13461	0.0218153
6.13947	0.0132322		6.13947	0.013113		6.13947	0.0206828
6.14432	0.0133514		6.14432	0.0135303		6.14432	0.0196099
6.14917	0.013411		6.14917	0.0141263		6.14917	0.0187755
6.15403	0.0132918		6.15403	0.0148416		6.15403	0.018239
6.15888	0.0128746		6.15888	0.0154376		6.15888	0.0180602
6.16373	0.0120997		6.16373	0.0157356		6.16373	0.0181198
6.16859	0.0112653		6.16859	0.0155568		6.16859	0.0181794
6.17344	0.0104308		6.17344	0.0149608		6.17344	0.018537
6.17829	0.00977516		6.17829	0.0140071		6.17829	0.0188947
6.18315	0.00929832		6.18315	0.0126958		6.18315	0.0188947
6.188	0.0089407		6.188	0.0114441		6.188	0.0189543
6.19285	0.00882149		6.19285	0.0104308		6.19285	0.0190139
6.19771	0.00888109		6.19771	0.00995398		6.19771	0.0190139
6.20256	0.00929832		6.20256	0.0100732		6.20256	0.0192523
6.20741	0.0100136		6.20741	0.0106692		6.20741	0.0197887
6.21227	0.0110269		6.21227	0.0114441		6.21227	0.0204444
6.21712	0.0123382		6.21712	0.0121593		6.21712	0.0210404
6.22197	0.0134706		6.22197	0.0126958		6.22197	0.0215769
6.22683	0.0141859		6.22683	0.012815		6.22683	0.0217557
6.23168	0.0143647		6.23168	0.0126362		6.23168	0.0215173
6.23653	0.0139475		6.23653	0.0122786		6.23653	0.0209212
6.24139	0.0132322		6.24139	0.0118613		6.24139	0.0200868
6.24624	0.0122786		6.24624	0.0116229		6.24624	0.0190735
6.25109	0.0113249		6.25109	0.0116825		6.25109	0.0180602
6.25595	0.0104904		6.25595	0.0120401		6.25595	0.0172257
6.2608	0.00989437		6.2608	0.0127554		6.2608	0.0166893
6.26565	0.00953674		6.26565	0.0134706		6.26565	0.0163913
6.27051	0.00929832		6.27051	0.0142455		6.27051	0.0160336
6.27536	0.00917912		6.27536	0.014782		6.27536	0.0158548
6.28021	0.00935793		6.28021	0.0150204		6.28021	0.015676
6.28507	0.00965595		6.28507	0.0148416		6.28507	0.0156164
6.28992	0.0100732		6.28992	0.0143051		6.28992	0.0159144
6.29477	0.0106692		6.29477	0.0135303		6.29477	0.0164509
6.29963	0.0113249		6.29963	0.012815		6.29963	0.0172853
6.30448	0.0120401		6.30448	0.012219		6.30448	0.018239
6.30933	0.0126958		6.30933	0.0121593		6.30933	0.0190139
6.31419	0.013113		6.31419	0.012517		6.31419	0.0193715
6.31904	0.0132322		6.31904	0.0132322		6.31904	0.0192523
6.32389	0.0130534		6.32389	0.0145435		6.32389	0.0185966
6.32875	0.0124574		6.32875	0.0158548		6.32875	0.0177026
6.3336	0.0117421		6.3336	0.0169873		6.3336	0.0169277
6.33845	0.0110269		6.33845	0.0178218		6.33845	0.0161529
6.34331	0.0103712		6.34331	0.0181794		6.34331	0.015676
6.34816	0.00983477		6.34816	0.0180602		6.34816	0.015676
6.35301	0.00971556		6.35301	0.0175834		6.35301	0.015974
6.35787	0.00989437		6.35787	0.0171661		6.35787	0.0166297
6.36272	0.0101328		6.36272	0.0169873		6.36272	0.0175834
6.36757	0.0104904		6.36757	0.017345		6.36757	0.0190139
6.37243	0.01055		6.37243	0.0181198		6.37243	0.0206232
6.37728	0.0104308		6.37728	0.0191331		6.37728	0.0226498
6.38213	0.00977516		6.38213	0.0203252		6.38213	0.0244379
6.38699	0.00882149		6.38699	0.0211596		6.38699	0.026226
6.39184	0.00756979		6.39184	0.0215769		6.39184	0.0275373
6.39669	0.00613928		6.39669	0.0215769		6.39669	0.0282526
6.40155	0.00500679		6.40155	0.0213385		6.40155	0.0283718
6.4064	0.00423193		6.4064	0.0208616		6.4064	0.0279546
6.41125	0.00399351		6.41125	0.020206		6.41125	0.0270009
6.41611	0.00429153		6.41611	0.0196099		6.41611	0.0257492
6.42096	0.00506639		6.42096	0.0188947		6.42096	0.0243783
6.42581	0.00584126		6.42581	0.0182986		6.42581	0.0231266
6.43067	0.00649691		6.43067	0.017643		6.43067	0.0221133
6.43552	0.00691414		6.43552	0.0169873		6.43552	0.0213385
6.44037	0.00703335		6.44037	0.0163913		6.44037	0.0210404
6.44523	0.00703335		6.44523	0.015974		6.44523	0.0209212
6.45008	0.00709295		6.45008	0.0154972		6.45008	0.0209808
6.45493	0.00715256		6.45493	0.01508		6.45493	0.0208616
6.45979	0.00756979		6.45979	0.0147223		6.45979	0.0207424
6.46464	0.00792742		6.46464	0.0143647		6.46464	0.0204444
6.46949	0.00852346		6.46949	0.0138283		6.46949	0.0201464
6.47435	0.0090003		6.47435	0.0132322		6.47435	0.020206
6.4792	0.00929832		6.4792	0.0126362		6.4792	0.0206828
6.48405	0.00959635		6.48405	0.0120401		6.48405	0.0213385
6.48891	0.00977516		6.48891	0.0115037		6.48891	0.0222325
6.49376	0.0100136		6.49376	0.0110269		6.49376	0.0228882
6.49861	0.0103116		6.49861	0.0106692		6.49861	0.0230074
6.50347	0.0106692		6.50347	0.0103116		6.50347	0.0225902
6.50832	0.0110269		6.50832	0.0100732		6.50832	0.0215173
6.51317	0.0110865		6.51317	0.0100732		6.51317	0.0201464
6.51803	0.0109673		6.51803	0.0101924		6.51803	0.0189543
6.52288	0.010848		6.52288	0.0104904		6.52288	0.0181198
6.52773	0.010848		6.52773	0.0109076		6.52773	0.0178218
6.53259	0.0109076		6.53259	0.0112653		6.53259	0.0181198
6.53744	0.0111461		6.53744	0.0116229		6.53744	0.0189543
6.54229	0.0113845		6.54229	0.0118017		6.54229	0.0199676
6.54715	0.0115633		6.54715	0.0118017		6.54715	0.0210404
6.552	0.0116825		6.552	0.0115037		6.552	0.0219345
6.55685	0.0116229		6.55685	0.0110865		6.55685	0.0225306
6.56171	0.0116229		6.56171	0.0106096		6.56171	0.022769
6.56656	0.0116825		6.56656	0.0101328		6.56656	0.022769
6.57141	0.0118613		6.57141	0.00971556		6.57141	0.0225306
6.57627	0.0122786		6.57627	0.00935793		6.57627	0.0223517
6.58112	0.0125766		6.58112	0.00917912		6.58112	0.0220537
6.58597	0.0129342		6.58597	0.00923872		6.58597	0.0217557
6.59083	0.0132322		6.59083	0.00959635		6.59083	0.0213981
6.59568	0.0132918		6.59568	0.010252		6.59568	0.0211596
6.60053	0.0133514		6.60053	0.0111461		6.60053	0.0208616
6.60539	0.0133514		6.60539	0.0123382		6.60539	0.020802
6.61024	0.0133514		6.61024	0.013411		6.61024	0.0210404
6.61509	0.0132322		6.61509	0.0144839		6.61509	0.0215173
6.61995	0.0129342		6.61995	0.0151992		6.61995	0.0222325
6.6248	0.0126362		6.6248	0.015676		6.6248	0.0231266
6.62965	0.0120997		6.62965	0.0158548		6.62965	0.0239015
6.63451	0.0116229		6.63451	0.0158548		6.63451	0.0245571
6.63936	0.0110269		6.63936	0.0159144		6.63936	0.0249147
6.64421	0.01055		6.64421	0.0160336		6.64421	0.0250936
6.64907	0.0100136		6.64907	0.0161529		6.64907	0.0250936
6.65392	0.00953674		6.65392	0.0162721		6.65392	0.0249743
6.65877	0.00882149		6.65877	0.0162125		6.65877	0.0249743
6.66363	0.00804663		6.66363	0.0159144		6.66363	0.0249147
6.66848	0.00733137		6.66848	0.0152588		6.66848	0.0248551
6.67333	0.00679493		6.67333	0.0142455		6.67333	0.0248551
6.67819	0.00649691		6.67819	0.0129342		6.67819	0.0246167
6.68304	0.00655651		6.68304	0.0113845		6.68304	0.0241995
6.68789	0.00679493		6.68789	0.00989437		6.68789	0.0237226
6.69275	0.00709295		6.69275	0.00870228		6.69275	0.023365
6.6976	0.00733137		6.6976	0.00786781		6.6976	0.023067
6.70245	0.00727177		6.70245	0.00780821		6.70245	0.0228882
6.70731	0.00703335		6.70731	0.00828505		6.70731	0.0229478
6.71216	0.00655651		6.71216	0.00947714		6.71216	0.0228882
6.71701	0.00625849		6.71701	0.0109076		6.71701	0.0227094
6.72187	0.00596046		6.72187	0.0123382		6.72187	0.0222325
6.72672	0.00578165		6.72672	0.0135899		6.72672	0.0215173
6.73157	0.00584126		6.73157	0.0144839		6.73157	0.020504
6.73643	0.00578165		6.73643	0.0149608		6.73643	0.0193119
6.74128	0.00584126		6.74128	0.0151396		6.74128	0.0180602
6.74613	0.00602007		6.74613	0.0151992		6.74613	0.0168681
6.75099	0.00619888		6.75099	0.0151396		6.75099	0.015974
6.75584	0.00649691		6.75584	0.01508		6.75584	0.0155568
6.76069	0.00685453		6.76069	0.014782		6.76069	0.0155568
6.76555	0.00709295		6.76555	0.0144839		6.76555	0.0158548
6.7704	0.00721216		6.7704	0.0142455		6.7704	0.0165105
6.77525	0.00727177		6.77525	0.0142455		6.77525	0.0170469
6.78011	0.00709295		6.78011	0.0145435		6.78011	0.0172853
6.78496	0.00697374		6.78496	0.0153184		6.78496	0.0169873
6.78981	0.00691414		6.78981	0.0163317		6.78981	0.0163913
6.79467	0.00703335		6.79467	0.0172853		6.79467	0.015676
6.79952	0.00733137		6.79952	0.0180006		6.79952	0.015378
6.80437	0.0077486		6.80437	0.0180602		6.80437	0.0154376
6.80923	0.00834465		6.80923	0.0177026		6.80923	0.0163317
6.81408	0.00888109		6.81408	0.0167489		6.81408	0.0177622
6.81893	0.00929832		6.81893	0.0155568		6.81893	0.0195503
6.82379	0.00941753		6.82379	0.0144839		6.82379	0.0212789
6.82864	0.00923872		6.82864	0.0135899		6.82864	0.0225902
6.83349	0.00870228		6.83349	0.0131726		6.83349	0.0234842
6.83835	0.00780821		6.83835	0.0131726		6.83835	0.0237823
6.8432	0.00667572		6.8432	0.0135303		6.8432	0.0239015
6.84805	0.00560284		6.84805	0.0143051		6.84805	0.0237823
6.85291	0.00464916		6.85291	0.0151396		6.85291	0.0235438
6.85776	0.0038743		6.85776	0.0160336		6.85776	0.0232458
6.86261	0.00351667		6.86261	0.0166297		6.86261	0.0227094
6.86747	0.00357628		6.86747	0.0168681		6.86747	0.0221729
6.87232	0.0038743		6.87232	0.0168681		6.87232	0.0215173
6.87717	0.00452995		6.87717	0.0166297		6.87717	0.0209212
6.88203	0.00530481		6.88203	0.0163317		6.88203	0.020504
6.88688	0.00613928		6.88688	0.0161529		6.88688	0.0203252
6.89173	0.00721216		6.89173	0.0163317		6.89173	0.0202656
6.89659	0.00834465		6.89659	0.0166893		6.89659	0.0202656
6.90144	0.00959635		6.90144	0.0172257		6.90144	0.0203252
6.90629	0.0110865		6.90629	0.0177622		6.90629	0.020206
6.91115	0.0126958		6.91115	0.018239		6.91115	0.0200868
6.916	0.0144839		6.916	0.0187755		6.916	0.0200272
6.92085	0.0163913		6.92085	0.0190735		6.92085	0.0199676
6.92571	0.017941		6.92571	0.0192523		6.92571	0.020206
6.93056	0.0191927		6.93056	0.0192523		6.93056	0.0206828
6.93541	0.0199676		6.93541	0.0194311		6.93541	0.0212193
6.94027	0.0200868		6.94027	0.0196099		6.94027	0.0218153
6.94512	0.0196099		6.94512	0.019908		6.94512	0.0222921
6.94997	0.0187755		6.94997	0.0203252		6.94997	0.0225902
6.95483	0.0177026		6.95483	0.0205636		6.95483	0.0227094
6.95968	0.0168681		6.95968	0.0205636		6.95968	0.0226498
6.96453	0.0162125		6.96453	0.0199676		6.96453	0.022471
6.96939	0.0159144		6.96939	0.0187755		6.96939	0.0221133
6.97424	0.0158548		6.97424	0.0171661		6.97424	0.0216961
6.97909	0.0156164		6.97909	0.0150204		6.97909	0.0210404
6.98395	0.0151396		6.98395	0.0131726		6.98395	0.0202656
6.9888	0.0144243		6.9888	0.0115037		6.9888	0.0193715
6.99365	0.013411		6.99365	0.0106096		6.99365	0.018537
6.99851	0.0124574		6.99851	0.0103712		6.99851	0.0177026
7.00336	0.0115633		7.00336	0.0106692		7.00336	0.0171065
7.00821	0.0112057		7.00821	0.0115633		7.00821	0.0167489
7.01307	0.0112057		7.01307	0.0127554		7.01307	0.0164509
7.01792	0.0116229		7.01792	0.0141859		7.01792	0.0163913
7.02277	0.012219		7.02277	0.0155568		7.02277	0.0165701
7.02763	0.0129342		7.02763	0.0168681		7.02763	0.0171661
7.03248	0.0135303		7.03248	0.0180006		7.03248	0.0180006
7.03733	0.0140667		7.03733	0.0187159		7.03733	0.0192523
7.04219	0.0147223		7.04219	0.0192523		7.04219	0.0206828
7.04704	0.015378		7.04704	0.0193715		7.04704	0.0220537
7.05189	0.0160336		7.05189	0.0194311		7.05189	0.023067
7.05675	0.0163317		7.05675	0.0191927		7.05675	0.0235438
7.0616	0.0163317		7.0616	0.0188947		7.0616	0.0236034
7.06645	0.0159144		7.06645	0.018537		7.06645	0.0231862
7.07131	0.0152588		7.07131	0.018239		7.07131	0.0225306
7.07616	0.0145435		7.07616	0.0178218		7.07616	0.0216961
7.08101	0.0141859		7.08101	0.0174046		7.08101	0.0211
7.08587	0.0142455		7.08587	0.0167489		7.08587	0.0206828
7.09072	0.0146627		7.09072	0.0160933		7.09072	0.0203252
7.09557	0.0153184		7.09557	0.0155568		7.09557	0.0200868
7.10043	0.0157952		7.10043	0.0151396		7.10043	0.0197291
7.10528	0.0158548		7.10528	0.0151992		7.10528	0.0193119
7.11013	0.0154376		7.11013	0.0154972		7.11013	0.0188947
7.11499	0.0143051		7.11499	0.015974		7.11499	0.018537
7.11984	0.0129938		7.11984	0.0165105		7.11984	0.0181794
7.12469	0.0118017		7.12469	0.0168085		7.12469	0.0178814
7.12955	0.0107884		7.12955	0.0165701		7.12955	0.0177026
7.1344	0.0103116		7.1344	0.0157356		7.1344	0.0172257
7.13925	0.0100732		7.13925	0.0145435		7.13925	0.0165701
7.14411	0.0103116		7.14411	0.0131726		7.14411	0.0157356
7.14896	0.0106096		7.14896	0.0119805		7.14896	0.0149608
7.15381	0.0112057		7.15381	0.0112057		7.15381	0.0140667
7.15867	0.0118017		7.15867	0.0110269		7.15867	0.0135303
7.16352	0.0126362		7.16352	0.0117421		7.16352	0.0133514
7.16837	0.0136495		7.16837	0.0128746		7.16837	0.0138283
7.17323	0.0147223		7.17323	0.0143647		7.17323	0.0146031
7.17808	0.0158548		7.17808	0.0160336		7.17808	0.0158548
7.18293	0.0168681		7.18293	0.0174642		7.18293	0.017345
7.18779	0.0177026		7.18779	0.0181794		7.18779	0.0187159
7.19264	0.0181794		7.19264	0.018537		7.19264	0.0197887
7.19749	0.0181794		7.19749	0.0181198		7.19749	0.0203848
7.20235	0.0177622		7.20235	0.0172257		7.20235	0.020504
7.2072	0.0169873		7.2072	0.0160336		7.2072	0.0203848
7.21205	0.0157356		7.21205	0.0148416		7.21205	0.0203848
7.21691	0.0141859		7.21691	0.0140667		7.21691	0.0206232
7.22176	0.0127554		7.22176	0.013411		7.22176	0.0216365
7.22661	0.0115037		7.22661	0.0130534		7.22661	0.0231266
7.23147	0.0104904		7.23147	0.012815		7.23147	0.0249147
7.23632	0.00989437		7.23632	0.0126362		7.23632	0.0264049
7.24117	0.00977516		7.24117	0.0123382		7.24117	0.0274181
7.24603	0.00983477		7.24603	0.0119209		7.24603	0.0275373
7.25088	0.0100136		7.25088	0.0117421		7.25088	0.0267625
7.25573	0.0101924		7.25573	0.0115633		7.25573	0.0253916
7.26059	0.0104904		7.26059	0.0114441		7.26059	0.0240803
7.26544	0.0106096		7.26544	0.0114441		7.26544	0.0230074
7.27029	0.0107288		7.27029	0.0115037		7.27029	0.022471
7.27515	0.0104308		7.27515	0.0116825		7.27515	0.0225902
7.28	0.0100136		7.28	0.0118017		7.28	0.0232458
7.28485	0.00929832		7.28485	0.0120401		7.28485	0.0241399
7.28971	0.00834465		7.28971	0.0122786		7.28971	0.025034
7.29456	0.00739098		7.29456	0.0126362		7.29456	0.0255108
7.29941	0.00667572		7.29941	0.0130534		7.29941	0.0255108
7.30427	0.00661612		7.30427	0.0135303		7.30427	0.0252128
7.30912	0.00727177		7.30912	0.0141263		7.30912	0.0245571
7.31397	0.00852346		7.31397	0.0146627		7.31397	0.0237823
7.31883	0.0101924		7.31883	0.0153184		7.31883	0.0232458
7.32368	0.0119805		7.32368	0.015676		7.32368	0.0228882
7.32853	0.0134706		7.32853	0.0157356		7.32853	0.0229478
7.33339	0.0144839		7.33339	0.015378		7.33339	0.023365
7.33824	0.0149012		7.33824	0.0147223		7.33824	0.0237226
7.34309	0.0147223		7.34309	0.0139475		7.34309	0.0240207
7.34795	0.0144243		7.34795	0.013411		7.34795	0.0240207
7.3528	0.0141263		7.3528	0.0130534		7.3528	0.0234842
7.35765	0.0140071		7.35765	0.0130534		7.35765	0.0225306
7.36251	0.0143051		7.36251	0.0135303		7.36251	0.0215769
7.36736	0.0149012		7.36736	0.0140071		7.36736	0.0206232
7.37221	0.0158548		7.37221	0.0143051		7.37221	0.020206
7.37707	0.0168681		7.37707	0.0143051		7.37707	0.0202656
7.38192	0.0177622		7.38192	0.0138879		7.38192	0.0209212
7.38677	0.0184774		7.38677	0.0132322		7.38677	0.0216365
7.39163	0.0188947		7.39163	0.0123382		7.39163	0.0224113
7.39648	0.0190139		7.39648	0.0116229		7.39648	0.022769
7.40133	0.0187755		7.40133	0.0111461		7.40133	0.0228882
7.40619	0.0184178		7.40619	0.0109673		7.40619	0.022471
7.41104	0.0178218		7.41104	0.0110269		7.41104	0.0219345
7.41589	0.0172257		7.41589	0.0109673		7.41589	0.0213981
7.42075	0.0168085		7.42075	0.0107884		7.42075	0.0210404
7.4256	0.0168681		7.4256	0.0104308		7.4256	0.020802
7.43045	0.0171661		7.43045	0.00977516		7.43045	0.0206828
7.43531	0.0180602		7.43531	0.00929832		7.43531	0.0206828
7.44016	0.0190139		7.44016	0.00882149		7.44016	0.0207424
7.44501	0.0200868		7.44501	0.00876188		7.44501	0.0206828
7.44987	0.0208616		7.44987	0.00911951		7.44987	0.020802
7.45472	0.0211596		7.45472	0.0100136		7.45472	0.0210404
7.45957	0.0208616		7.45957	0.0111461		7.45957	0.0214577
7.46443	0.0199676		7.46443	0.0125766		7.46443	0.0219345
7.46928	0.0188351		7.46928	0.0138283		7.46928	0.0223517
7.47413	0.017643		7.47413	0.0149012		7.47413	0.0227094
7.47899	0.0168085		7.47899	0.0156164		7.47899	0.0228882
7.48384	0.0163317		7.48384	0.0158548		7.48384	0.0229478
7.48869	0.0162125		7.48869	0.015676		7.48869	0.0227094
7.49355	0.0160933		7.49355	0.0154376		7.49355	0.0222921
7.4984	0.0158548		7.4984	0.0151992		7.4984	0.0217557
7.50325	0.0151992		7.50325	0.01508		7.50325	0.0212193
7.50811	0.0145435		7.50811	0.0150204		7.50811	0.0208616
7.51296	0.0139475		7.51296	0.0151396		7.51296	0.0205636
7.51781	0.0137687		7.51781	0.0151992		7.51781	0.0203848
7.52267	0.0139475		7.52267	0.0150204		7.52267	0.0203252
7.52752	0.0146031		7.52752	0.0146031		7.52752	0.020206
7.53237	0.0153184		7.53237	0.0139475		7.53237	0.0200868
7.53723	0.0159144		7.53723	0.0132322		7.53723	0.0199676
7.54208	0.015974		7.54208	0.0124574		7.54208	0.0200868
7.54693	0.0153184		7.54693	0.0117421		7.54693	0.0203252
7.55179	0.0141263		7.55179	0.0111461		7.55179	0.0209808
7.55664	0.012517		7.55664	0.0107884		7.55664	0.0218749
7.56149	0.0109673		7.56149	0.0106096		7.56149	0.0228882
7.56635	0.00959635		7.56635	0.0106692		7.56635	0.0240803
7.5712	0.00864267		7.5712	0.0109673		7.5712	0.025034
7.57605	0.00846386		7.57605	0.0116825		7.57605	0.0257492
7.58091	0.0089407		7.58091	0.0125766		7.58091	0.0260472
7.58576	0.00989437		7.58576	0.0134706		7.58576	0.025928
7.59061	0.0112057		7.59061	0.0144839		7.59061	0.0252724
7.59547	0.0124574		7.59547	0.0151396		7.59547	0.0243187
7.60032	0.0135303		7.60032	0.0159144		7.60032	0.0231862
7.60517	0.0143051		7.60517	0.0165701		7.60517	0.0219941
7.61003	0.0148416		7.61003	0.0171661		7.61003	0.0209212
7.61488	0.0151992		7.61488	0.0177622		7.61488	0.0201464
7.61973	0.015676		7.61973	0.0184178		7.61973	0.0197291
7.62459	0.0160933		7.62459	0.0188351		7.62459	0.0196099
7.62944	0.0165105		7.62944	0.0190139		7.62944	0.019908
7.63429	0.0166893		7.63429	0.0190139		7.63429	0.0204444
7.63915	0.0165105		7.63915	0.0190139		7.63915	0.0211
7.644	0.0160933		7.644	0.0190139		7.644	0.0216961
7.64885	0.015378		7.64885	0.0189543		7.64885	0.0221729
7.65371	0.0146627		7.65371	0.0187755		7.65371	0.0223517
7.65856	0.0139475		7.65856	0.018537		7.65856	0.0222921
7.66341	0.0134706		7.66341	0.0182986		7.66341	0.0222325
7.66827	0.0133514		7.66827	0.0178814		7.66827	0.0222325
7.67312	0.0132322		7.67312	0.017643		7.67312	0.0223517
7.67797	0.013113		7.67797	0.0175238		7.67797	0.022769
7.68283	0.0125766		7.68283	0.0178218		7.68283	0.023365
7.68768	0.0120401		7.68768	0.0181794		7.68768	0.0241995
7.69253	0.0113845		7.69253	0.0186563		7.69253	0.0250936
7.69739	0.0110269		7.69739	0.0188947		7.69739	0.025928
7.70224	0.0109673		7.70224	0.0186563		7.70224	0.0264049
7.70709	0.0113249		7.70709	0.0177622		7.70709	0.026226
7.71195	0.0117421		7.71195	0.0163913		7.71195	0.02563
7.7168	0.012219		7.7168	0.0147223		7.7168	0.0244379
7.72165	0.0123382		7.72165	0.0131726		7.72165	0.0229478
7.72651	0.0122786		7.72651	0.0120997		7.72651	0.0216365
7.73136	0.0121593		7.73136	0.0116825		7.73136	0.020802
7.73621	0.0120401		7.73621	0.0120997		7.73621	0.0206232
7.74107	0.0119209		7.74107	0.0130534		7.74107	0.0211596
7.74592	0.0120401		7.74592	0.0144839		7.74592	0.0221133
7.75077	0.0123978		7.75077	0.0159144		7.75077	0.023365
7.75563	0.0128746		7.75563	0.0172257		7.75563	0.0243783
7.76048	0.0132322		7.76048	0.018239		7.76048	0.0251532
7.76533	0.0137091		7.76533	0.0189543		7.76533	0.0254512
7.77019	0.0141263		7.77019	0.0192523		7.77019	0.025332
7.77504	0.0144839		7.77504	0.0193715		7.77504	0.0249743
7.77989	0.0146627		7.77989	0.0193119		7.77989	0.0244379
7.78475	0.0145435		7.78475	0.0190735		7.78475	0.023663
7.7896	0.0143051		7.7896	0.0187159		7.7896	0.023067
7.79445	0.0140071		7.79445	0.0182986		7.79445	0.0225902
7.79931	0.0137091		7.79931	0.0177622		7.79931	0.0222325
7.80416	0.0136495		7.80416	0.0170469		7.80416	0.0222921
7.80901	0.0138283		7.80901	0.0161529		7.80901	0.0225306
7.81387	0.0140667		7.81387	0.01508		7.81387	0.0228286
7.81872	0.0142455		7.81872	0.0138879		7.81872	0.023067
7.82357	0.0142455		7.82357	0.0127554		7.82357	0.0231862
7.82843	0.0141263		7.82843	0.0117421		7.82843	0.0230074
7.83328	0.0138283		7.83328	0.0109076		7.83328	0.022769
7.83813	0.0136495		7.83813	0.010252		7.83813	0.022471
7.84299	0.0137687		7.84299	0.0101924		7.84299	0.0221729
7.84784	0.0140667		7.84784	0.0103116		7.84784	0.0219941
7.85269	0.0144839		7.85269	0.0106692		7.85269	0.0219345
7.85755	0.01508		7.85755	0.0112057		7.85755	0.0220537
7.8624	0.0155568		7.8624	0.0116229		7.8624	0.0222325
7.86725	0.0157952		7.86725	0.0120401		7.86725	0.0223517
7.87211	0.0157356		7.87211	0.0123382		7.87211	0.022471
7.87696	0.0155568		7.87696	0.0128746		7.87696	0.0225306
7.88181	0.0151992		7.88181	0.0133514		7.88181	0.0224113
7.88667	0.0148416		7.88667	0.0140071		7.88667	0.0224113
7.89152	0.0146031		7.89152	0.0146031		7.89152	0.0222325
7.89637	0.0147223		7.89637	0.0151396		7.89637	0.0224113
7.90123	0.0149012		7.90123	0.0154972		7.90123	0.022769
7.90608	0.015378		7.90608	0.015676		7.90608	0.0234246
7.91093	0.015676		7.91093	0.0156164		7.91093	0.0241995
7.91579	0.0159144		7.91579	0.015378		7.91579	0.025034
7.92064	0.015974		7.92064	0.0152588		7.92064	0.0258088
7.92549	0.0155568		7.92549	0.0151396		7.92549	0.0262856
7.93035	0.0149608		7.93035	0.01508		7.93035	0.0264645
7.9352	0.0142455		7.9352	0.0151396		7.9352	0.0263453
7.94005	0.013411		7.94005	0.0154376		7.94005	0.0260472
7.94491	0.0126362		7.94491	0.0159144		7.94491	0.0257492
7.94976	0.0120401		7.94976	0.0168085		7.94976	0.02563
7.95461	0.0116825		7.95461	0.0178814		7.95461	0.0257492
7.95947	0.0116825		7.95947	0.0190735		7.95947	0.0259876
7.96432	0.0121593		7.96432	0.0200272		7.96432	0.0262856
7.96917	0.0130534		7.96917	0.020802		7.96917	0.0264645
7.97403	0.0141859		7.97403	0.0209808		7.97403	0.0264049
7.97888	0.0151992		7.97888	0.020802		7.97888	0.0261068
7.98373	0.0160336		7.98373	0.0204444		7.98373	0.0255108
7.98859	0.0163317		7.98859	0.0201464		7.98859	0.0247955
7.99344	0.0161529		7.99344	0.0200272		7.99344	0.0239611
7.99829	0.015676		7.99829	0.020206		7.99829	0.0231266
8.00315	0.0153184		8.00315	0.0206232		8.00315	0.0225902
8.008	0.0150204		8.008	0.0211		8.008	0.0221133
8.01285	0.0149012		8.01285	0.0213385		8.01285	0.0219345
8.01771	0.0149608		8.01771	0.0215173		8.01771	0.0219345
8.02256	0.0149012		8.02256	0.0215173		8.02256	0.0220537
8.02741	0.014782		8.02741	0.0213385		8.02741	0.0222921
8.03227	0.0144839		8.03227	0.0212193		8.03227	0.0225306
8.03712	0.0142455		8.03712	0.0211		8.03712	0.0228286
8.04197	0.0140667		8.04197	0.0209212		8.04197	0.0229478
8.04683	0.0139475		8.04683	0.020802		8.04683	0.0229478
8.05168	0.0138879		8.05168	0.0206828		8.05168	0.0228286
8.05653	0.0138283		8.05653	0.0206232		8.05653	0.0224113
8.06139	0.0137091		8.06139	0.020504		8.06139	0.0219345
8.06624	0.0136495		8.06624	0.0202656		8.06624	0.0212789
8.07109	0.0135303		8.07109	0.0200272		8.07109	0.0207424
8.07595	0.0137091		8.07595	0.0197887		8.07595	0.0204444
8.0808	0.0138283		8.0808	0.0193715		8.0808	0.0204444
8.08565	0.0138283		8.08565	0.0191927		8.08565	0.020802
8.09051	0.0135899		8.09051	0.0190735		8.09051	0.0212789
8.09536	0.0132322		8.09536	0.0191331		8.09536	0.0216961
8.10021	0.0126362		8.10021	0.0194311		8.10021	0.0219345
8.10507	0.0120997		8.10507	0.019908		8.10507	0.0218749
8.10992	0.0118613		8.10992	0.0203252		8.10992	0.0218153
8.11477	0.0119805		8.11477	0.0206828		8.11477	0.0217557
8.11963	0.0126362		8.11963	0.0208616		8.11963	0.0219941
8.12448	0.0134706		8.12448	0.0209808		8.12448	0.0228286
8.12933	0.0143647		8.12933	0.0209808		8.12933	0.0240803
8.13419	0.01508		8.13419	0.0209808		8.13419	0.0254512
8.13904	0.0154972		8.13904	0.0211		8.13904	0.0266433
8.14389	0.0154972		8.14389	0.0212193		8.14389	0.027597
8.14875	0.0150204		8.14875	0.0213385		8.14875	0.0280738
8.1536	0.0143051		8.1536	0.0213385		8.1536	0.028193
8.15845	0.0134706		8.15845	0.0212193		8.15845	0.0279546
8.16331	0.0126958		8.16331	0.0210404		8.16331	0.027597
8.16816	0.0121593		8.16816	0.0206828		8.16816	0.0271797
8.17301	0.0120401		8.17301	0.0203848		8.17301	0.0267029
8.17787	0.0123978		8.17787	0.020206		8.17787	0.0263453
8.18272	0.0128746		8.18272	0.0201464		8.18272	0.0259876
8.18757	0.0135303		8.18757	0.0203252		8.18757	0.0257492
8.19243	0.0141859		8.19243	0.0204444		8.19243	0.0255108
8.19728	0.0147223		8.19728	0.0207424		8.19728	0.025332
8.20213	0.0149608		8.20213	0.0209212		8.20213	0.025034
8.20699	0.01508		8.20699	0.0209212		8.20699	0.0244975
8.21184	0.01508		8.21184	0.0207424		8.21184	0.0238419
8.21669	0.0150204		8.21669	0.0204444		8.21669	0.0230074
8.22155	0.0149608		8.22155	0.0199676		8.22155	0.0220537
8.2264	0.0149012		8.2264	0.0196695		8.2264	0.0210404
8.23125	0.014782		8.23125	0.0194907		8.23125	0.020206
8.23611	0.0147223		8.23611	0.0196099		8.23611	0.0196695
8.24096	0.0146031		8.24096	0.019908		8.24096	0.0193715
8.24581	0.0146627		8.24581	0.0204444		8.24581	0.0194311
8.25067	0.0144839		8.25067	0.0208616		8.25067	0.0198483
8.25552	0.0141263		8.25552	0.0211596		8.25552	0.0203252
8.26037	0.013411		8.26037	0.0213981		8.26037	0.0207424
8.26523	0.0125766		8.26523	0.0213385		8.26523	0.020802
8.27008	0.0115633		8.27008	0.0211596		8.27008	0.0206828
8.27493	0.0109076		8.27493	0.0206828		8.27493	0.020206
8.27979	0.0107884		8.27979	0.0200272		8.27979	0.0196099
8.28464	0.0113249		8.28464	0.0191331		8.28464	0.0191927
8.28949	0.0123382		8.28949	0.0180602		8.28949	0.0190139
8.29435	0.0136495		8.29435	0.0169873		8.29435	0.0193715
8.2992	0.0148416		8.2992	0.0161529		8.2992	0.0199676
8.30405	0.0157952		8.30405	0.015676		8.30405	0.0208616
8.30891	0.0163913		8.30891	0.0156164		8.30891	0.0219345
8.31376	0.0166297		8.31376	0.015676		8.31376	0.0228286
8.31861	0.0165701		8.31861	0.0157356		8.31861	0.0236034
8.32347	0.0162721		8.32347	0.015676		8.32347	0.0239015
8.32832	0.0157952		8.32832	0.015378		8.32832	0.0240207
8.33317	0.0153184		8.33317	0.0147223		8.33317	0.0239611
8.33803	0.0148416		8.33803	0.0140071		8.33803	0.0240207
8.34288	0.0146627		8.34288	0.0135303		8.34288	0.0243187
8.34773	0.0148416		8.34773	0.0133514		8.34773	0.0249147
8.35259	0.0151396		8.35259	0.0136495		8.35259	0.0257492
8.35744	0.0157952		8.35744	0.0145435		8.35744	0.0265837
8.36229	0.0165105		8.36229	0.0157952		8.36229	0.0271797
8.36715	0.0171065		8.36715	0.0172257		8.36715	0.0275373
8.372	0.0174642		8.372	0.0186563		8.372	0.0274181
8.37685	0.0175834		8.37685	0.0196695		8.37685	0.0270009
8.38171	0.0174642		8.38171	0.020206		8.38171	0.0264049
8.38656	0.0175238		8.38656	0.0202656		8.38656	0.0258088
8.39141	0.0177026		8.39141	0.0196099		8.39141	0.0254512
8.39627	0.0180006		8.39627	0.0187755		8.39627	0.0253916
8.40112	0.018537		8.40112	0.0178814		8.40112	0.0255108
8.40597	0.0190735		8.40597	0.017345		8.40597	0.0257492
8.41083	0.0196099		8.41083	0.017345		8.41083	0.0259876
8.41568	0.0197887		8.41568	0.0178814		8.41568	0.0261664
8.42053	0.0197291		8.42053	0.0188947		8.42053	0.0263453
8.42539	0.0194311		8.42539	0.020206		8.42539	0.0264049
8.43024	0.0187755		8.43024	0.0212789		8.43024	0.0265241
8.43509	0.0180006		8.43509	0.0222325		8.43509	0.0267029
8.43995	0.0174046		8.43995	0.0227094		8.43995	0.0270605
8.4448	0.0168681		8.4448	0.0227094		8.4448	0.0271201
8.44965	0.0166893		8.44965	0.0223517		8.44965	0.0270009
8.45451	0.0168085		8.45451	0.0216961		8.45451	0.0265837
8.45936	0.0172853		8.45936	0.020802		8.45936	0.0258684
8.46421	0.017643		8.46421	0.0197291		8.46421	0.0249147
8.46907	0.0178814		8.46907	0.0187755		8.46907	0.0241399
8.47392	0.0180006		8.47392	0.0178218		8.47392	0.0234842
8.47877	0.0178218		8.47877	0.0172853		8.47877	0.023067
8.48363	0.0174642		8.48363	0.0171065		8.48363	0.022769
8.48848	0.0168681		8.48848	0.0172853		8.48848	0.0226498
8.49333	0.0162721		8.49333	0.017941		8.49333	0.0225306
8.49819	0.015676		8.49819	0.0188351		8.49819	0.0225306
8.50304	0.0151992		8.50304	0.0197291		8.50304	0.022471
8.50789	0.0147223		8.50789	0.0205636		8.50789	0.0226498
8.51275	0.0146627		8.51275	0.0211		8.51275	0.023067
8.5176	0.0146627		8.5176	0.0213385		8.5176	0.0237226
8.52245	0.014782		8.52245	0.0211596		8.52245	0.0244975
8.52731	0.0149012		8.52731	0.0206232		8.52731	0.0254512
8.53216	0.0149608		8.53216	0.0196695		8.53216	0.0264645
8.53701	0.0148416		8.53701	0.0184774		8.53701	0.0271797
8.54187	0.0147223		8.54187	0.0172257		8.54187	0.027597
8.54672	0.014782		8.54672	0.0159144		8.54672	0.0276566
8.55157	0.015378		8.55157	0.014782		8.55157	0.0273585
8.55643	0.0163317		8.55643	0.0137687		8.55643	0.0268817
8.56128	0.0178814		8.56128	0.013113		8.56128	0.0263453
8.56613	0.0196695		8.56613	0.0128746		8.56613	0.025928
8.57099	0.0213981		8.57099	0.013113		8.57099	0.0258088
8.57584	0.0227094		8.57584	0.0136495		8.57584	0.0261664
8.58069	0.023365		8.58069	0.0146627		8.58069	0.0265837
8.58555	0.0236034		8.58555	0.0157952		8.58555	0.0271201
8.5904	0.0234246		8.5904	0.0171065		8.5904	0.0276566
8.59525	0.0229478		8.59525	0.018239		8.59525	0.0280142
8.60011	0.0224113		8.60011	0.0190735		8.60011	0.0281334
8.60496	0.0216961		8.60496	0.0198483		8.60496	0.028193
8.60981	0.0210404		8.60981	0.0203848		8.60981	0.0279546
8.61467	0.0203252		8.61467	0.0208616		8.61467	0.0277162
8.61952	0.0196695		8.61952	0.0213385		8.61952	0.027597
8.62437	0.0193119		8.62437	0.0216961		8.62437	0.0274777
8.62923	0.0190735		8.62923	0.0220537		8.62923	0.0274777
8.63408	0.0191331		8.63408	0.0221729		8.63408	0.027597
8.63893	0.0194311		8.63893	0.0221133		8.63893	0.0278354
8.64379	0.0196695		8.64379	0.0219345		8.64379	0.0281334
8.64864	0.0197291		8.64864	0.0216961		8.64864	0.0286102
8.65349	0.0198483		8.65349	0.0215173		8.65349	0.0289083
8.65835	0.0197291		8.65835	0.0215769		8.65835	0.0292063
8.6632	0.0197291		8.6632	0.0218153		8.6632	0.0291467
8.66805	0.0198483		8.66805	0.0221133		8.66805	0.0286698
8.67291	0.0200868		8.67291	0.0221729		8.67291	0.027597
8.67776	0.0203252		8.67776	0.0220537		8.67776	0.0264645
8.68261	0.0202656		8.68261	0.0216365		8.68261	0.025332
8.68747	0.0199676		8.68747	0.0208616		8.68747	0.0244379
8.69232	0.0193119		8.69232	0.0198483		8.69232	0.0238419
8.69717	0.0184774		8.69717	0.0188351		8.69717	0.0237226
8.70203	0.017643		8.70203	0.0178814		8.70203	0.0237823
8.70688	0.0171065		8.70688	0.0172853		8.70688	0.0239611
8.71173	0.0167489		8.71173	0.0169873		8.71173	0.0241995
8.71659	0.0166893		8.71659	0.0171065		8.71659	0.0244379
8.72144	0.0168681		8.72144	0.0174642		8.72144	0.0248551
8.72629	0.0171661		8.72629	0.0178814		8.72629	0.0254512
8.73115	0.0174642		8.73115	0.0180602		8.73115	0.0259876
8.736	0.0177622		8.736	0.0180006		8.736	0.0265837
8.74085	0.0181198		8.74085	0.0174642		8.74085	0.0270009
8.74571	0.0184774		8.74571	0.0166893		8.74571	0.0271201
8.75056	0.0191331		8.75056	0.0157356		8.75056	0.0268221
8.75541	0.0198483		8.75541	0.0150204		8.75541	0.0264049
8.76027	0.0206232		8.76027	0.0147223		8.76027	0.025928
8.76512	0.0210404		8.76512	0.0150204		8.76512	0.0255704
8.76997	0.0211596		8.76997	0.0158548		8.76997	0.02563
8.77483	0.020802		8.77483	0.0172853		8.77483	0.0258088
8.77968	0.019908		8.77968	0.0190735		8.77968	0.0263453
8.78453	0.0188351		8.78453	0.0208616		8.78453	0.0270605
8.78939	0.017941		8.78939	0.0225902		8.78939	0.0276566
8.79424	0.0174642		8.79424	0.0239611		8.79424	0.0283122
8.79909	0.0174642		8.79909	0.0249147		8.79909	0.028789
8.80395	0.0178814		8.80395	0.0251532		8.80395	0.0291467
8.8088	0.018537		8.8088	0.0247359		8.8088	0.0293851
8.81365	0.0189543		8.81365	0.0237226		8.81365	0.0295639
8.81851	0.0190139		8.81851	0.0222921		8.81851	0.0298023
8.82336	0.0186563		8.82336	0.0208616		8.82336	0.0302196
8.82821	0.018239		8.82821	0.0196099		8.82821	0.0308752
8.83307	0.0180006		8.83307	0.0188351		8.83307	0.031352
8.83792	0.0182986		8.83792	0.0185966		8.83792	0.0317693
8.84277	0.0190735		8.84277	0.0187159		8.84277	0.0318289
8.84763	0.020206		8.84763	0.0193119		8.84763	0.0314116
8.85248	0.0214577		8.85248	0.0197291		8.85248	0.030756
8.85733	0.0225902		8.85733	0.0198483		8.85733	0.0297427
8.86219	0.0231266		8.86219	0.0195503		8.86219	0.0287294
8.86704	0.0230074		8.86704	0.0189543		8.86704	0.027895
8.87189	0.0222921		8.87189	0.0180602		8.87189	0.0272989
8.87675	0.0210404		8.87675	0.0169873		8.87675	0.0271201
8.8816	0.0196695		8.8816	0.0163317		8.8816	0.0271201
8.88645	0.0184774		8.88645	0.0161529		8.88645	0.0271797
8.89131	0.0177622		8.89131	0.0163913		8.89131	0.0272393
8.89616	0.0178814		8.89616	0.0169873		8.89616	0.0270605
8.90101	0.0186563		8.90101	0.017643		8.90101	0.0267625
8.90587	0.0199676		8.90587	0.0180602		8.90587	0.0264049
8.91072	0.0216365		8.91072	0.0181794		8.91072	0.0259876
8.91557	0.0233054		8.91557	0.0180602		8.91557	0.0255108
8.92043	0.0244975		8.92043	0.0177622		8.92043	0.0251532
8.92528	0.0251532		8.92528	0.0177026		8.92528	0.0249147
8.93013	0.0251532		8.93013	0.017643		8.93013	0.0247955
8.93499	0.0246167		8.93499	0.0178814		8.93499	0.0247955
8.93984	0.0237226		8.93984	0.018239		8.93984	0.0247359
8.94469	0.022769		8.94469	0.0184774		8.94469	0.0245571
8.94955	0.0219941		8.94955	0.0186563		8.94955	0.0243187
8.9544	0.0214577		8.9544	0.0186563		8.9544	0.0239015
8.95925	0.0213385		8.95925	0.0184178		8.95925	0.0231862
8.96411	0.0215769		8.96411	0.017941		8.96411	0.022471
8.96896	0.0218749		8.96896	0.0174642		8.96896	0.0218749
8.97381	0.0223517		8.97381	0.0167489		8.97381	0.0213385
8.97867	0.0226498		8.97867	0.0160336		8.97867	0.0209808
8.98352	0.0229478		8.98352	0.0151992		8.98352	0.0209212
8.98837	0.023067		8.98837	0.0143647		8.98837	0.0209808
8.99323	0.0231266		8.99323	0.0139475		8.99323	0.0211596
8.99808	0.0230074		8.99808	0.0137091		8.99808	0.0213981
9.00293	0.0230074		9.00293	0.0140667		9.00293	0.0215769
9.00779	0.0231266		9.00779	0.0149012		9.00779	0.0218749
9.01264	0.023365		9.01264	0.0160933		9.01264	0.0219941
9.01749	0.0235438		9.01749	0.0174046		9.01749	0.0219941
9.02235	0.0237823		9.02235	0.0187159		9.02235	0.0220537
9.0272	0.023663		9.0272	0.0195503		9.0272	0.0221133
9.03205	0.0234246		9.03205	0.0201464		9.03205	0.0221729
9.03691	0.0228882		9.03691	0.0202656		9.03691	0.0227094
9.04176	0.0223517		9.04176	0.0201464		9.04176	0.0234246
9.04661	0.0217557		9.04661	0.0197887		9.04661	0.0243783
9.05147	0.0213981		9.05147	0.0195503		9.05147	0.0255704
9.05632	0.0213981		9.05632	0.0194311		9.05632	0.0265837
9.06117	0.0217557		9.06117	0.0196695		9.06117	0.0272989
9.06603	0.0225306		9.06603	0.020206		9.06603	0.0274777
9.07088	0.0233054		9.07088	0.0209212		9.07088	0.0271201
9.07573	0.0238419		9.07573	0.0218749		9.07573	0.026226
9.08059	0.0240207		9.08059	0.0227094		9.08059	0.025034
9.08544	0.0237823		9.08544	0.023365		9.08544	0.023663
9.09029	0.0232458		9.09029	0.0237226		9.09029	0.0225902
9.09515	0.022769		9.09515	0.0240207		9.09515	0.0218153
9.1	0.0224113		9.1	0.0243187		9.1	0.0214577
9.10485	0.0221729		9.10485	0.0247955		9.10485	0.0213385
9.10971	0.0221729		9.10971	0.0253916		9.10971	0.0216961
9.11456	0.0219941		9.11456	0.0263453		9.11456	0.0221133
9.11941	0.0218153		9.11941	0.0272393		9.11941	0.022471
9.12427	0.0214577		9.12427	0.0279546		9.12427	0.0228286
9.12912	0.0209808		9.12912	0.028491		9.12912	0.023067
9.13397	0.0208616		9.13397	0.0286698		9.13397	0.023067
9.13883	0.0211		9.13883	0.0286102		9.13883	0.023067
9.14368	0.0218749		9.14368	0.0283122		9.14368	0.022769
9.14853	0.0230074		9.14853	0.0277758		9.14853	0.022471
9.15339	0.0239015		9.15339	0.0269413		9.15339	0.0219941
9.15824	0.0246167		9.15824	0.0259876		9.15824	0.0215173
9.16309	0.0250936		9.16309	0.0247955		9.16309	0.0211
9.16795	0.0253916		9.16795	0.023365		9.16795	0.020802
9.1728	0.0254512		9.1728	0.0216961		9.1728	0.0208616
9.17765	0.0256896		9.17765	0.0202656		9.17765	0.0211
9.18251	0.0261068		9.18251	0.0188947		9.18251	0.0217557
9.18736	0.0267625		9.18736	0.0178814		9.18736	0.0225902
9.19221	0.0274777		9.19221	0.0172257		9.19221	0.023365
9.19707	0.028193		9.19707	0.0170469		9.19707	0.0240207
9.20192	0.028789		9.20192	0.017345		9.20192	0.0244379
9.20677	0.0292063		9.20677	0.0178814		9.20677	0.0245571
9.21163	0.0293255		9.21163	0.0187755		9.21163	0.0245571
9.21648	0.0292063		9.21648	0.019908		9.21648	0.0244975
9.22133	0.0289083		9.22133	0.0212789		9.22133	0.0244975
9.22619	0.0282526		9.22619	0.022471		9.22619	0.0244975
9.23104	0.0274181		9.23104	0.0236034		9.23104	0.0243783
9.23589	0.0263453		9.23589	0.0244975		9.23589	0.0240207
9.24075	0.0249743		9.24075	0.0251532		9.24075	0.0234246
9.2456	0.0237823		9.2456	0.0255108		9.2456	0.0225902
9.25045	0.022471		9.25045	0.0255704		9.25045	0.0216961
9.25531	0.0213385		9.25531	0.0252724		9.25531	0.0209212
9.26016	0.0204444		9.26016	0.0248551		9.26016	0.0205636
9.26501	0.019908		9.26501	0.0241995		9.26501	0.0205636
9.26987	0.0197291		9.26987	0.0235438		9.26987	0.0208616
9.27472	0.0199676		9.27472	0.0230074		9.27472	0.0215769
9.27957	0.0205636		9.27957	0.0225306		9.27957	0.0222921
9.28443	0.0212193		9.28443	0.022471		9.28443	0.0230074
9.28928	0.0219345		9.28928	0.0227094		9.28928	0.0237823
9.29413	0.0224113		9.29413	0.0231862		9.29413	0.0244975
9.29899	0.0227094		9.29899	0.0239611		9.29899	0.025034
9.30384	0.022769		9.30384	0.0247955		9.30384	0.0254512
9.30869	0.0227094		9.30869	0.0257492		9.30869	0.0254512
9.31355	0.0224113		9.31355	0.0264049		9.31355	0.025034
9.3184	0.0221133		9.3184	0.0264645		9.3184	0.0242591
9.32325	0.0218153		9.32325	0.0261664		9.32325	0.0233054
9.32811	0.0219345		9.32811	0.0252128		9.32811	0.0223517
9.33296	0.0222921		9.33296	0.0239611		9.33296	0.0217557
9.33781	0.0231862		9.33781	0.0225902		9.33781	0.0216365
9.34267	0.0241399		9.34267	0.0213385		9.34267	0.0219345
9.34752	0.0251532		9.34752	0.0203848		9.34752	0.0225902
9.35237	0.0260472		9.35237	0.0197291		9.35237	0.0231862
9.35723	0.0265241		9.35723	0.0194907		9.35723	0.0235438
9.36208	0.0266433		9.36208	0.0194907		9.36208	0.0237226
9.36693	0.0265837		9.36693	0.0195503		9.36693	0.023663
9.37179	0.0262856		9.37179	0.0199676		9.37179	0.0235438
9.37664	0.0260472		9.37664	0.0206232		9.37664	0.023663
9.38149	0.0258088		9.38149	0.0212789		9.38149	0.0239611
9.38635	0.0255108		9.38635	0.0221729		9.38635	0.0244975
9.3912	0.0250936		9.3912	0.0231862		9.3912	0.0251532
9.39605	0.0246167		9.39605	0.0241399		9.39605	0.0257492
9.40091	0.0242591		9.40091	0.0247359		9.40091	0.026226
9.40576	0.0238419		9.40576	0.0249743		9.40576	0.0263453
9.41061	0.0236034		9.41061	0.0245571		9.41061	0.0260472
9.41547	0.023365		9.41547	0.0236034		9.41547	0.0254512
9.42032	0.023067		9.42032	0.0221729		9.42032	0.0247359
9.42517	0.022769		9.42517	0.0206828		9.42517	0.0236034
9.43003	0.0225306		9.43003	0.0196099		9.43003	0.0226498
9.43488	0.0222325		9.43488	0.0191927		9.43488	0.0216365
9.43973	0.0223517		9.43973	0.0194311		9.43973	0.0209212
9.44459	0.0226498		9.44459	0.0203252		9.44459	0.020504
9.44944	0.0232458		9.44944	0.0216961		9.44944	0.0204444
9.45429	0.0239611		9.45429	0.0231862		9.45429	0.0206232
9.45915	0.0246167		9.45915	0.0245571		9.45915	0.0209212
9.464	0.0250936		9.464	0.0257492		9.464	0.0211596
9.46885	0.0253916		9.46885	0.0266433		9.46885	0.0213981
9.47371	0.0252724		9.47371	0.0271797		9.47371	0.0213981
9.47856	0.0249743		9.47856	0.0272393		9.47856	0.0214577
9.48341	0.0243783		9.48341	0.0268817		9.48341	0.0215769
9.48827	0.023663		9.48827	0.0259876		9.48827	0.0220537
9.49312	0.0228882		9.49312	0.0249147		9.49312	0.0225902
9.49797	0.0223517		9.49797	0.0238419		9.49797	0.0234842
9.50283	0.0219941		9.50283	0.0229478		9.50283	0.0244379
9.50768	0.0218749		9.50768	0.0225902		9.50768	0.0253916
9.51253	0.0220537		9.51253	0.022769		9.51253	0.0262856
9.51739	0.0222325		9.51739	0.0233054		9.51739	0.0272393
9.52224	0.022471		9.52224	0.0239611		9.52224	0.028193
9.52709	0.0226498		9.52709	0.0244975		9.52709	0.0290871
9.53195	0.022769		9.53195	0.0248551		9.53195	0.0299215
9.5368	0.0228286		9.5368	0.0248551		9.5368	0.0305176
9.54165	0.023067		9.54165	0.0246167		9.54165	0.031054
9.54651	0.0233054		9.54651	0.0241399		9.54651	0.031352
9.55136	0.0238419		9.55136	0.0236034		9.55136	0.0315309
9.55621	0.0244379		9.55621	0.023067		9.55621	0.0314116
9.56107	0.0251532		9.56107	0.0227094		9.56107	0.0309348
9.56592	0.025928		9.56592	0.0223517		9.56592	0.0301003
9.57077	0.0266433		9.57077	0.0222325		9.57077	0.0289083
9.57563	0.0275373		9.57563	0.022471		9.57563	0.0272989
9.58048	0.0284314		9.58048	0.0228882		9.58048	0.0254512
9.58533	0.0292659		9.58533	0.0234842		9.58533	0.0234246
9.59019	0.0299811		9.59019	0.0241399		9.59019	0.0216365
9.59504	0.030458		9.59504	0.0246763		9.59504	0.0200272
9.59989	0.0303984		9.59989	0.0249743		9.59989	0.0189543
9.60475	0.0299811		9.60475	0.0249743		9.60475	0.0182986
9.6096	0.0291467		9.6096	0.0249147		9.6096	0.0178814
9.61445	0.0279546		9.61445	0.0247955		9.61445	0.0178218
9.61931	0.0267029		9.61931	0.0248551		9.61931	0.0178218
9.62416	0.0257492		9.62416	0.0249743		9.62416	0.0180006
9.62901	0.025034		9.62901	0.0252128		9.62901	0.0181794
9.63387	0.0246167		9.63387	0.0255704		9.63387	0.0186563
9.63872	0.0243187		9.63872	0.0255704		9.63872	0.0193715
9.64357	0.0240803		9.64357	0.0255108		9.64357	0.0204444
9.64843	0.0236034		9.64843	0.0251532		9.64843	0.0219345
9.65328	0.0228882		9.65328	0.0245571		9.65328	0.0236034
9.65813	0.0219345		9.65813	0.0239015		9.65813	0.0252724
9.66299	0.0209212		9.66299	0.0235438		9.66299	0.0265837
9.66784	0.0200868		9.66784	0.0236034		9.66784	0.0271797
9.67269	0.0195503		9.67269	0.0240207		9.67269	0.0271797
9.67755	0.0196099		9.67755	0.0247359		9.67755	0.0264049
[truncated: 39,687 more rows]
[truncated: 3 more columns]

## Sheet: Main_Figure_4f_EICs
FIGURE 4f - These are the EICSs for the runs (for both the 315 and the 317)
Reaction 1 - Wildtype BmdB + BmdC reaction
Reaction 1 - Replicate 1 -EIC 315			Reaction 1 - Replicate 2 - EIC 315			Reaction 1 - Replicate 3 - EIC 315
Time (seconds)	Intensity		Time (seconds)	Intensity		Time (seconds)	Intensity
2	0		2.32	0		1.91	0
3.2	0		3.52	0		3.1	0
4.39	0		4.71	0		4.3	0
5.59	0		5.91	0		5.5	0
6.78	0		7.1	0		6.69	0
7.98	0		8.3	0		7.89	0
9.17	0		9.49	0		9.08	0
10.37	0		10.69	0		10.28	0
11.57	0		11.88	0		11.47	0
12.76	0		13.08	0		12.67	0
13.96	0		14.27	0		13.86	0
15.15	0		15.47	0		15.06	0
16.35	0		16.66	0		16.25	0
17.54	0		17.86	0		17.45	0
18.74	0		19.06	0		18.65	0
19.93	0		20.25	0		19.84	0
21.13	0		21.45	0		21.04	0
22.32	0		22.64	0		22.23	0
23.52	0		23.84	0		23.43	0
24.71	0		25.03	0		24.62	0
25.91	0		26.23	0		25.82	0
27.1	0		27.42	0		27.01	0
28.3	0		28.62	0		28.21	0
29.5	0		29.81	0		29.4	0
30.69	0		31.01	0		30.6	0
31.89	0		32.2	0		31.79	0
33.08	0		33.4	0		32.99	0
34.28	0		34.6	0		34.18	0
35.47	0		35.79	0		35.38	0
36.67	0		36.99	0		36.58	0
37.86	0		38.18	0		37.77	0
39.06	0		39.38	0		38.97	0
40.25	0		40.57	0		40.16	0
41.45	0		41.77	0		41.36	0
42.64	0		42.96	0		42.55	0
43.84	0		44.16	0		43.75	0
45.03	0		45.36	0		44.94	0
46.23	0		46.55	0		46.14	0
47.43	0		47.75	0		47.33	0
48.62	0		48.94	0		48.53	0
49.82	0		50.14	0		49.72	0
51.01	0		51.33	0		50.92	0
52.21	0		52.53	0		52.12	0
53.4	0		53.72	0		53.31	0
54.6	0		54.92	0		54.51	0
55.79	0		56.11	0		55.7	0
56.99	0		57.31	0		56.9	0
58.18	0		58.5	0		58.09	0
59.38	0		59.7	0		59.29	0
60.57	0		60.89	0		60.48	0
61.77	0		62.09	0		61.68	0
62.97	0		63.29	0		62.87	0
64.16	0		64.48	0		64.07	0
65.35	0		65.67	0		65.26	0
66.55	0		66.87	0		66.46	0
67.75	0		68.06	0		67.66	0
68.94	0		69.26	0		68.85	0
70.14	0		70.46	0		70.05	0
71.33	0		71.65	0		71.24	0
72.53	0		72.85	0		72.44	0
73.72	0		74.04	0		73.63	0
74.92	0		75.24	0		74.83	0
76.11	0		76.43	0		76.02	0
77.31	0		77.63	0		77.22	0
78.5	0		78.82	0		78.41	0
79.7	0		80.02	0		79.61	0
80.89	0		81.22	0		80.8	0
82.09	0		82.41	0		82	0
83.28	0		83.61	0		83.19	0
84.48	0		84.8	0		84.39	0
85.67	0		86	0		85.58	0
86.87	0		87.19	0		86.78	0
88.07	0		88.39	0		87.98	0
89.26	0		89.58	0		89.17	0
90.46	0		90.78	0		90.37	0
91.65	0		91.97	0		91.56	0
92.85	0		93.17	0		92.76	0
94.04	0		94.36	0		93.95	0
95.24	0		95.56	0		95.15	0
96.43	0		96.75	0		96.34	0
97.63	0		97.95	0		97.54	0
98.82	0		99.14	0		98.73	0
100.02	0		100.34	0		99.93	0
101.21	0		101.54	0		101.12	0
102.41	0		102.73	0		102.32	0
103.61	0		103.93	0		103.51	0
104.8	0		105.12	0		104.71	0
106	0		106.32	0		105.91	0
107.19	0		107.51	0		107.1	0
108.39	0		108.71	0		108.3	0
109.58	0		109.9	0		109.49	0
110.78	0		111.1	0		110.69	0
111.97	0		112.29	0		111.88	0
113.17	0		113.49	0		113.08	0
114.36	0		114.68	0		114.27	0
115.56	0		115.88	0		115.47	0
116.75	0		117.08	0		116.66	0
117.95	0		118.27	0		117.86	0
119.15	0		119.47	0		119.05	0
120.34	0		120.66	0		120.25	0
121.54	0		121.86	0		121.45	0
122.73	0		123.05	0		122.64	0
123.93	0		124.25	0		123.84	0
125.12	0		125.44	0		125.03	0
126.32	0		126.64	0		126.23	0
127.51	0		127.83	0		127.42	0
128.71	0		129.03	0		128.62	0
129.9	0		130.22	0		129.81	0
131.1	0		131.42	0		131.01	0
132.29	0		132.61	0		132.2	0
133.49	0		133.81	0		133.4	0
134.68	0		135	0		134.6	0
135.88	0		136.2	0		135.79	0
137.07	0		137.4	0		136.99	0
138.27	0		138.59	0		138.18	0
139.46	0		139.79	0		139.38	0
140.66	0		140.98	0		140.57	0
141.86	0		142.18	0		141.77	0
143.05	0		143.37	0		142.96	0
144.25	0		144.57	0		144.16	0
145.44	0		145.76	0		145.36	0
146.64	0		146.96	0		146.55	0
147.83	0		148.15	0		147.75	0
149.03	0		149.35	0		148.94	0
150.22	0		150.55	0		150.14	0
151.42	0		151.74	0		151.33	0
152.61	0		152.94	0		152.53	0
153.81	0		154.13	0		153.72	0
155	0		155.33	0		154.92	0
156.2	0		156.52	0		156.11	0
157.39	0		157.72	0		157.31	0
158.59	0		158.91	0		158.5	0
159.79	0		160.11	0		159.7	0
160.98	0		161.3	0		160.89	0
162.18	0		162.5	0		162.09	0
163.37	0		163.69	0		163.29	0
164.57	0		164.89	0		164.48	0
165.76	0		166.08	0		165.68	0
166.96	0		167.28	0		166.87	0
168.15	0		168.47	0		168.07	0
169.35	0		169.67	0		169.26	0
170.54	0		170.87	0		170.46	0
171.74	0		172.06	0		171.65	0
172.93	0		173.26	0		172.85	0
174.13	0		174.45	0		174.04	0
175.33	0		175.65	0		175.24	0
176.52	0		176.84	0		176.43	0
177.72	0		178.04	0		177.63	0
178.91	0		179.23	0		178.82	0
180.11	0		180.43	0		180.02	0
181.3	0		181.62	0		181.22	0
182.5	0		182.82	0		182.41	0
183.69	0		184.01	0		183.61	0
184.89	0		185.21	0		184.8	0
186.08	0		186.41	0		186	0
187.28	0		187.6	0		187.19	0
188.47	0		188.8	0		188.39	0
189.67	0		189.99	0		189.58	0
190.87	0		191.19	0		190.78	0
192.06	0		192.38	0		191.97	0
193.26	0		193.58	0		193.17	0
194.45	0		194.77	0		194.36	0
195.65	0		195.97	0		195.56	0
196.84	0		197.16	0		196.75	0
198.04	0		198.36	0		197.95	0
199.24	0		199.55	0		199.14	0
200.43	0		200.75	0		200.34	0
201.62	0		201.94	0		201.54	0
202.82	0		203.14	0		202.73	0
204.01	0		204.34	0		203.93	0
205.21	0		205.53	0		205.12	0
206.41	0		206.73	0		206.32	0
207.6	0		207.92	0		207.51	0
208.8	0		209.12	0		208.71	0
209.99	0		210.31	0		209.9	0
211.19	0		211.51	0		211.1	0
212.38	0		212.7	0		212.29	0
213.58	0		213.9	0		213.49	0
214.77	0		215.09	0		214.68	0
215.97	0		216.29	0		215.88	0
217.16	0		217.48	0		217.08	0
218.36	0		218.68	0		218.27	0
219.56	0		219.88	0		219.47	0
220.75	0		221.07	0		220.66	0
221.95	0		222.27	0		221.86	0
223.14	0		223.46	0		223.05	0
224.34	0		224.66	0		224.25	0
225.53	0		225.85	0		225.44	0
226.73	0		227.05	0		226.64	0
227.92	0		228.24	0		227.83	0
229.12	0		229.44	0		229.03	0
230.31	0		230.63	0		230.23	0
231.51	0		231.83	0		231.42	0
232.7	0		233.02	0		232.62	0
233.9	0		234.22	0		233.81	0
235.09	0		235.42	0		235.01	0
236.29	0		236.61	0		236.2	0
237.49	0		237.81	0		237.4	0
238.68	0		239	0		238.59	0
239.88	0		240.2	0		239.79	0
241.07	0		241.39	0		240.98	0
242.27	0		242.59	0		242.18	0
243.46	0		243.78	0		243.37	0
244.66	0		244.98	0		244.57	0
245.85	0		246.17	0		245.76	0
247.05	0		247.37	0		246.96	0
248.24	0		248.56	0		248.16	0
249.44	0		249.76	0		249.35	0
250.63	0		250.96	0		250.55	0
251.83	0		252.15	0		251.74	0
253.03	0		253.35	0		252.94	0
254.22	0		254.54	0		254.13	0
255.42	0		255.74	0		255.33	0
256.61	0		256.93	0		256.52	0
257.81	0		258.13	0		257.72	0
259	0		259.32	0		258.91	0
260.2	0		260.52	0		260.11	0
261.39	0		261.71	0		261.31	0
262.59	0		262.91	0		262.5	0
263.78	0		264.1	0		263.7	0
264.98	0		265.3	0		264.89	0
266.17	0		266.49	0		266.09	0
267.37	0		267.69	0		267.28	0
268.57	0		268.89	0		268.48	0
269.76	0		270.08	0		269.67	0
270.96	0		271.28	0		270.87	0
272.15	0		272.47	0		272.06	0
273.35	0		273.67	0		273.26	0
274.54	0		274.86	0		274.45	0
275.74	0		276.06	0		275.65	0
276.93	0		277.25	0		276.84	0
278.13	0		278.45	0		278.04	0
279.32	0		279.64	0		279.24	0
280.52	0		280.84	0		280.43	0
281.71	0		282.03	0		281.63	0
282.91	0		283.23	0		282.82	0
284.11	0		284.43	0		284.02	0
285.3	0		285.62	0		285.21	0
286.5	0		286.82	0		286.41	0
287.69	0		288.01	0		287.6	0
288.89	0		289.21	0		288.8	0
290.08	0		290.4	0		289.99	0
291.28	0		291.6	0		291.19	0
292.47	0		292.79	0		292.38	0
293.67	0		293.99	0		293.58	0
294.86	0		295.18	0		294.78	0
296.06	0		296.38	0		295.97	0
297.25	0		297.58	0		297.17	0
298.45	0		298.77	0		298.36	0
299.64	0		299.97	0		299.56	0
300.84	0		301.16	0		300.75	0
302.04	0		302.36	0		301.95	0
303.23	0		303.55	0		303.14	0
304.43	0		304.75	0		304.34	0
305.62	0		305.94	0		305.53	0
306.82	0		307.14	0		306.73	0
308.01	0		308.33	0		307.92	0
309.21	0		309.53	0		309.12	0
310.4	0		310.72	0		310.31	0
311.6	0		311.92	0		311.51	0
312.79	0		313.11	0		312.71	0
313.99	0		314.31	0		313.9	0
315.19	0		315.51	0		315.09	0
316.38	0		316.7	0		316.29	0
317.58	0		317.9	0		317.49	0
318.77	0		319.09	0		318.68	0
319.97	0		320.29	0		319.88	0
321.16	0		321.48	0		321.07	0
322.36	0		322.68	0		322.27	0
323.55	0		323.87	0		323.46	0
324.75	0		325.07	0		324.66	0
325.94	0		326.26	0		325.85	0
327.14	0		327.46	0		327.05	0
328.33	0		328.65	0		328.24	0
329.53	0		329.85	0		329.44	0
330.72	0		331.04	0		330.63	0
331.92	0		332.24	0		331.83	0
333.12	0		333.43	0		333.02	0
334.31	0		334.63	0		334.22	0
335.51	0		335.82	0		335.42	0
336.7	0		337.02	0		336.61	0
337.9	0		338.22	0		337.81	0
339.09	0		339.41	0		339	0
340.29	0		340.61	0		340.2	0
341.48	0		341.8	0		341.39	0
342.68	0		343	0		342.59	0
343.87	0		344.19	0		343.78	0
345.07	0		345.39	0		344.98	0
346.27	0		346.58	0		346.17	0
347.46	0		347.78	0		347.37	0
348.66	0		348.98	0		348.56	0
349.85	0		350.17	0		349.76	0
351.05	0		351.37	0		350.96	0
352.24	0		352.56	0		352.15	0
353.44	0		353.76	0		353.35	0
354.63	0		354.95	0		354.54	0
355.83	0		356.15	0		355.74	0
357.02	0		357.34	0		356.93	0
358.22	0		358.54	0		358.13	0
359.41	0		359.73	0		359.32	0
360.61	0		360.93	0		360.52	0
361.8	0		362.12	0		361.71	0
363	0		363.32	0		362.91	0
364.2	0		364.51	0		364.11	0
365.39	0		365.71	0		365.3	0
366.59	0		366.9	0		366.5	0
367.78	0		368.1	0		367.69	0
368.98	0		369.3	0		368.89	0
370.17	0		370.49	0		370.08	0
371.37	0		371.69	0		371.28	0
372.56	0		372.88	0		372.47	0
373.76	0		374.08	0		373.67	0
374.95	0		375.27	0		374.86	0
376.15	0		376.47	0		376.06	0
377.35	0		377.66	0		377.25	0
378.54	0		378.86	0		378.45	0
379.74	0		380.05	0		379.65	0
380.93	0		381.25	0		380.84	0
382.13	0		382.44	0		382.04	0
383.32	0		383.64	0		383.23	0
384.52	0		384.84	0		384.43	0
385.71	0		386.03	0		385.62	0
386.91	0		387.23	0		386.82	0
388.1	0		388.42	0		388.01	0
389.3	0		389.62	0		389.21	0
390.49	0		390.81	0		390.4	0
391.69	0		392.01	0		391.6	0
392.89	0		393.2	0		392.79	0
394.08	0		394.4	0		393.99	0
395.28	0		395.59	0		395.18	0
396.47	0		396.79	0		396.38	0
397.67	0		397.98	0		397.58	0
398.86	0		399.18	0		398.77	0
400.06	0		400.38	0		399.97	0
401.25	0		401.57	0		401.16	0
402.45	0		402.77	0		402.36	0
403.64	0		403.96	0		403.55	0
404.84	0		405.16	0		404.75	0
406.03	0		406.35	0		405.94	0
407.23	0		407.55	0		407.14	0
408.42	0		408.74	0		408.33	0
409.62	0		409.94	0		409.53	0
410.82	0		411.13	0		410.72	0
412.01	0		412.33	0		411.92	0
413.21	0		413.53	0		413.12	0
414.4	0		414.72	0		414.31	0
415.6	0		415.92	0		415.51	0
416.79	0		417.11	0		416.7	0
417.99	0		418.31	0		417.9	0
419.18	0		419.5	0		419.09	0
420.38	0		420.7	0		420.29	0
421.57	0		421.89	0		421.48	0
422.77	0		423.09	0		422.68	0
423.96	0		424.28	0		423.87	0
425.16	0		425.48	0		425.07	0
426.35	0		426.67	0		426.26	0
427.55	0		427.87	0		427.46	0
428.75	0		429.06	0		428.66	0
429.94	0		430.26	0		429.85	0
431.14	0		431.45	0		431.05	0
432.33	0		432.65	0		432.24	0
433.53	0		433.85	0		433.44	0
434.72	0		435.04	0		434.63	0
435.92	0		436.24	0		435.83	0
437.11	0		437.43	0		437.02	0
438.31	0		438.63	0		438.22	0
439.5	0		439.82	0		439.41	0
440.7	0		441.02	0		440.61	0
441.89	0		442.21	0		441.8	0
443.09	0		443.41	0		443	0
444.29	0		444.6	0		444.19	0
445.48	0		445.8	0		445.39	0
446.68	0		446.99	0		446.59	0
447.87	0		448.19	0		447.78	0
449.07	0		449.39	0		448.98	0
450.26	0		450.58	0		450.17	0
451.46	0		451.78	0		451.37	0
452.65	0		452.97	0		452.56	0
453.85	0		454.17	0		453.76	0
455.04	0		455.36	0		454.95	0
456.24	0		456.56	0		456.15	0
457.43	0		457.75	0		457.34	0
458.63	0		458.95	0		458.54	0
459.82	0		460.14	0		459.73	0
461.02	0		461.34	0		460.93	0
462.22	0		462.53	0		462.13	0
463.41	0		463.73	0		463.32	0
464.61	0		464.93	0		464.52	0
465.8	0		466.12	0		465.71	0
467	0		467.32	0		466.91	0
468.19	0		468.51	0		468.1	0
469.39	0		469.71	0		469.3	0
470.58	0		470.9	0		470.49	0
471.78	0		472.1	0		471.69	0
472.97	0		473.29	0		472.88	0
474.17	0		474.49	0		474.08	0
475.36	0		475.68	0		475.27	0
476.56	0		476.88	0		476.47	0
477.76	0		478.07	0		477.66	0
478.95	0		479.27	0		478.86	0
480.15	0		480.47	0		480.06	0
481.34	0		481.66	0		481.25	0
482.54	0		482.86	0		482.45	0
483.73	0		484.05	0		483.64	0
484.93	0		485.25	0		484.84	0
486.12	0		486.44	0		486.03	0
487.32	0		487.64	0		487.23	0
488.51	0		488.83	0		488.42	0
489.71	0		490.03	0		489.62	0
490.9	0		491.22	0		490.81	0
492.1	0		492.42	0		492.01	0
493.3	0		493.61	0		493.2	0
494.49	0		494.81	0		494.4	0
495.69	0		496	0		495.59	0
496.88	0		497.2	0		496.79	0
498.08	0		498.4	0		497.98	0
499.27	0		499.59	0		499.18	0
500.47	0		500.79	0		500.38	0
501.66	0		501.98	0		501.57	0
502.86	0		503.18	0		502.77	0
504.05	0		504.37	0		503.96	0
505.25	0		505.57	0		505.16	0
506.45	0		506.76	0		506.35	0
507.64	0		507.96	0		507.55	0
508.84	0		509.15	0		508.74	0
510.03	0		510.35	0		509.94	0
511.23	0		511.54	0		511.13	0
512.42	0		512.74	0		512.33	0
513.62	0		513.94	0		513.52	0
514.81	0		515.13	0		514.72	0
516.01	0		516.33	0		515.91	0
517.2	0		517.52	0		517.11	0
518.4	0		518.72	0		518.31	0
519.59	0		519.91	0		519.5	0
520.79	0		521.11	0		520.7	0
521.98	0		522.3	0		521.89	0
523.18	0		523.5	0		523.09	0
524.37	0		524.69	0		524.28	0
525.57	0		525.89	0		525.48	0
526.77	0		527.08	0		526.67	0
527.96	0		528.28	0		527.87	0
529.16	0		529.48	0		529.06	0
530.35	0		530.67	0		530.26	0
531.55	0		531.87	0		531.45	0
532.74	0		533.06	0		532.65	0
533.94	0		534.26	0		533.84	0
535.13	0		535.45	0		535.04	0
536.33	0		536.65	0		536.23	0
537.53	0		537.84	0		537.43	0
538.72	0		539.04	0		538.63	0
539.92	0		540.23	0		539.82	0
541.11	0		541.43	0		541.02	0
542.31	0		542.63	0		542.21	0
543.5	0		543.82	0		543.41	0
544.7	0		545.02	0		544.6	0
545.89	0		546.21	0		545.8	0
547.09	0		547.41	0		546.99	0
548.28	0		548.6	0		548.19	0
549.48	0		549.8	0		549.38	0
550.67	0		550.99	0		550.58	0
551.87	0		552.19	0		551.77	0
553.06	0		553.38	0		552.97	0
554.26	0		554.58	0		554.16	0
555.45	0		555.77	0		555.36	0
556.65	0		556.97	0		556.56	0
557.85	0		558.17	0		557.75	0
559.04	0		559.36	0		558.95	0
560.24	0		560.56	0		560.14	0
561.43	0		561.75	0		561.34	0
562.63	0		562.95	0		562.53	0
563.82	0		564.14	0		563.73	0
565.02	0		565.34	0		564.92	0
566.21	0		566.53	0		566.12	0
567.41	0		567.73	0		567.31	0
568.6	0		568.92	0		568.51	0
569.8	0		570.12	0		569.7	0
570.99	0		571.31	0		570.9	0
572.19	0		572.51	0		572.1	0
573.39	0		573.71	0		573.29	0
574.58	0		574.9	0		574.49	0
575.78	0		576.1	0		575.68	0
576.97	0		577.29	0		576.88	0
578.17	0		578.49	0		578.07	0
579.36	0		579.68	0		579.27	0
580.56	0		580.88	0		580.46	0
581.75	0		582.07	0		581.66	0
582.95	0		583.27	0		582.85	0
584.14	0		584.46	0		584.05	0
585.34	0		585.66	0		585.24	0
586.53	0		586.85	0		586.44	0
587.73	0		588.05	0		587.64	0
588.93	0		589.25	0		588.83	0
590.12	0		590.44	0		590.03	0
591.32	0		591.64	0		591.22	0
592.51	0		592.83	0		592.42	0
593.71	0		594.03	0		593.61	0
594.9	0		595.22	0		594.81	0
596.1	0		596.42	0		596	0
597.29	0		597.61	0		597.2	0
598.49	0		598.81	0		598.39	0
599.68	0		600	0		599.59	0
600.88	0		601.2	0		600.79	0
602.07	0		602.39	0		601.98	0
603.27	0		603.59	0		603.18	0
604.47	0		604.79	0		604.37	0
605.66	0		605.98	0		605.57	0
606.86	0		607.18	0		606.76	0
608.05	0		608.37	0		607.96	0
609.25	0		609.57	0		609.15	0
610.44	0		610.76	0		610.35	0
611.64	0		611.96	0		611.54	0
612.83	0		613.15	0		612.74	0
614.03	0		614.35	0		613.93	0
615.22	0		615.54	0		615.13	0
616.42	0		616.74	0		616.32	0
617.61	0		617.94	0		617.52	0
618.81	0		619.13	0		618.72	0
620.01	0		620.33	0		619.91	0
621.2	0		621.52	0		621.11	0
622.4	0		622.72	0		622.3	0
623.59	0		623.91	0		623.5	0
624.79	0		625.11	0		624.69	0
625.98	0		626.3	0		625.89	0
627.18	0		627.5	0		627.08	0
628.37	0		628.69	0		628.28	0
629.57	0		629.89	0		629.47	0
630.76	0		631.08	0		630.67	0
631.96	0		632.28	0		631.86	0
633.15	0		633.47	0		633.06	0
634.35	0		634.67	0		634.25	0
635.55	0		635.87	0		635.45	0
636.74	0		637.06	0		636.65	0
637.94	0		638.26	0		637.84	0
639.13	0		639.45	0		639.04	0
640.33	0		640.65	0		640.23	0
641.52	0		641.84	0		641.43	0
642.72	0		643.04	0		642.62	0
643.91	0		644.23	0		643.82	0
645.11	0		645.43	0		645.01	0
646.3	0		646.62	0		646.21	0
647.5	0		647.82	0		647.4	0
648.7	0		649.01	0		648.6	0
649.89	0		650.21	0		649.79	0
651.09	0		651.41	0		650.99	0
652.28	0		652.6	0		652.19	0
653.48	0		653.8	0		653.38	0
654.67	0		654.99	0		654.58	0
655.87	0		656.19	0		655.77	0
657.06	0		657.38	0		656.97	0
658.26	0		658.58	0		658.16	0
659.45	0		659.77	0		659.36	0
660.65	0		660.97	0		660.55	0
661.84	0		662.16	0		661.75	0
663.04	0		663.36	0		662.94	0
664.24	0		664.55	0		664.14	0
665.43	0		665.75	0		665.33	0
666.63	0		666.94	0		666.53	0
667.82	0		668.14	0		667.73	0
669.02	0		669.33	0		668.92	0
670.21	0		670.53	0		670.12	0
671.41	0		671.72	0		671.31	0
672.6	0		672.92	0		672.51	0
673.8	0		674.12	0		673.7	0
674.99	0		675.31	0		674.9	0
676.19	0		676.51	0		676.09	0
677.38	0		677.7	0		677.29	0
678.58	0		678.9	0		678.48	0
679.77	0		680.09	0		679.68	0
680.97	0		681.29	0		680.87	0
682.17	0		682.48	0		682.07	0
683.36	0		683.68	0		683.27	0
684.56	0		684.88	0		684.46	0
685.75	0		686.07	0		685.66	0
686.95	0		687.26	0		686.85	0
688.14	0		688.46	0		688.05	0
689.34	0		689.65	0		689.24	0
690.53	0		690.85	0		690.44	0
691.73	0		692.05	0		691.63	0
692.92	0		693.24	0		692.83	0
694.12	0		694.44	0		694.02	0
695.31	0		695.63	0		695.22	0
696.51	0		696.83	0		696.41	0
697.71	0		698.02	0		697.61	0
698.9	0		699.22	0		698.81	0
700.1	0		700.41	0		700	0
701.29	0		701.61	0		701.2	0
702.49	0		702.8	0		702.39	0
703.68	0		704	0		703.59	0
704.88	0		705.2	0		704.78	0
706.07	0		706.39	0		705.98	0
707.27	0		707.59	0		707.17	0
708.46	0		708.78	0		708.37	0
709.66	0		709.98	0		709.56	0
710.85	0		711.17	0		710.76	0
712.05	0		712.37	0		711.95	0
713.24	0		713.56	0		713.15	0
714.44	0		714.76	0		714.34	0
715.64	0		715.95	0		715.54	0
716.83	0		717.15	0		716.74	0
718.03	0		718.34	0		717.93	0
719.22	0		719.54	0		719.13	0
721.12	0		721.39	0		721.08	0
722.08	0		722.34	0		722.03	0
723.03	0		723.29	0		722.98	0
723.98	0		724.25	0		723.93	0
724.93	0		725.2	0		724.88	0
725.88	0		726.15	2.13697e+06		725.84	0
726.83	0		727.1	2142060		726.79	0
727.78	0		728.05	0		727.74	0
728.74	0		729	0		728.69	0
729.69	0		729.96	0		729.64	0
730.64	0		730.91	0		730.59	0
731.59	0		731.86	0		731.55	0
732.54	0		732.81	0		732.5	0
733.49	0		733.76	0		733.45	0
734.45	0		734.71	0		734.4	74785.3
735.4	0		735.67	0		735.35	218842
736.35	0		736.62	0		736.31	143935
737.3	0		737.57	0		737.26	0
738.25	144298		738.52	0		738.21	0
739.2	144634		739.47	0		739.16	0
740.16	0		740.43	0		740.11	637089
741.11	0		741.38	0		741.06	638524
742.06	138656		742.33	0		742.02	944600
743.01	159630		743.28	0		742.97	944599
743.96	0		744.23	0		743.92	0
744.91	0		745.18	0		744.87	0
745.87	0		746.14	0		745.82	0
746.82	0		747.09	0		746.77	0
747.77	0		748.04	475109		747.73	341810
748.72	534725		748.99	475108		748.68	341847
749.67	851483		749.94	0		749.63	0
750.63	530176		750.89	0		750.58	0
751.58	56105.4		751.85	0		751.53	0
752.53	56103.9		752.8	1.05147e+06		752.49	0
753.48	0		753.75	1.05147e+06		753.44	0
754.43	0		754.7	0		754.39	325552
755.38	0		755.65	0		755.34	325556
756.34	0		756.6	0		756.29	0
757.29	0		757.56	618303		757.24	0
758.24	0		758.51	618297		758.2	0
759.19	0		759.46	0		759.15	303010
760.14	0		760.41	362316		760.1	303010
761.09	1.12572e+06		761.36	362323		761.05	0
762.05	1.12573e+06		762.31	0		762	0
763	0		763.27	0		762.96	0
763.95	0		764.22	0		763.91	0
764.9	0		765.17	0		764.86	0
765.85	0		766.12	0		765.81	0
766.8	425554		767.07	0		766.76	0
767.76	425553		768.03	0		767.71	0
768.71	0		768.98	0		768.66	0
769.66	0		769.93	0		769.62	0
770.61	0		770.88	1.24898e+06		770.57	0
771.56	0		771.83	1.24898e+06		771.52	0
772.52	0		772.78	0		772.47	0
773.47	0		773.74	0		773.42	0
774.42	0		774.69	0		774.38	785409
775.37	1.25689e+06		775.64	0		775.33	785412
776.32	1.25968e+06		776.59	0		776.28	0
777.27	0		777.54	0		777.23	0
778.23	587302		778.49	0		778.18	0
779.18	587297		779.45	43764.1		779.13	0
780.13	0		780.4	0		780.09	0
781.08	0		781.35	0		781.04	0
782.03	0		782.3	0		781.99	0
782.98	0		783.25	0		782.94	0
783.94	117495		784.21	370249		783.89	0
784.89	110064		785.16	370253		784.84	0
785.84	0		786.11	0		785.8	0
786.79	3.12205e+06		787.06	0		786.75	134619
787.74	3.11516e+06		788.01	0		787.7	134618
788.69	0		788.96	0		788.65	0
789.65	142447		789.92	0		789.6	0
790.6	142441		790.87	0		790.56	74370.5
791.55	0		791.82	0		791.51	74524.8
792.5	0		792.77	0		792.46	0
793.45	0		793.72	0		793.41	0
794.4	0		794.68	0		794.36	89354.6
795.36	0		795.63	0		795.31	325001
796.31	437137		796.58	0		796.27	314036
797.26	1.29874e+06		797.53	0		797.22	0
798.21	957981		798.48	0		798.17	0
799.16	0		799.43	0		799.12	0
800.11	202081		800.39	0		800.07	0
801.07	202078		801.34	166107		801.03	0
802.02	0		802.29	189716		801.98	0
802.97	0		803.24	0		802.93	0
803.92	0		804.19	0		803.88	0
804.87	125705		805.14	0		804.83	502546
805.82	117772		806.1	0		805.78	502543
806.78	0		807.05	0		806.74	529342
807.73	0		808	0		807.69	1.05894e+06
808.68	0		808.95	0		808.64	569387
809.63	0		809.9	0		809.59	0
810.58	0		810.85	0		810.54	0
811.54	0		811.81	0		811.5	0
812.49	0		812.76	0		812.45	164342
813.44	0		813.71	379150		813.4	206607
814.39	0		814.66	379153		814.35	555786
815.34	0		815.61	0		815.3	452380
816.29	0		816.57	0		816.25	0
817.25	795216		817.52	1.49927e+06		817.21	0
818.2	795217		818.47	1.49927e+06		818.16	385363
819.15	0		819.42	0		819.11	384513
820.1	0		820.37	162936		820.06	0
821.05	0		821.32	162939		821.01	0
822	424156		822.28	0		821.96	200410
822.96	424156		823.23	0		822.92	200402
823.91	716595		824.18	0		823.87	0
824.86	716595		825.13	0		824.82	800496
825.81	0		826.08	0		825.77	800500
826.76	0		827.04	0		826.72	0
827.71	0		827.99	0		827.67	847258
828.67	94221.2		828.94	117037		828.63	847263
829.62	94226.5		829.89	117027		829.58	0
830.57	0		830.84	336536		830.53	0
831.52	0		831.79	335786		831.48	0
832.47	0		832.75	0		832.43	0
833.42	612205		833.7	0		833.38	0
834.38	612200		834.65	0		834.34	1.86624e+06
835.33	0		835.6	0		835.29	1.86624e+06
836.28	0		836.55	0		836.24	0
837.23	0		837.51	0		837.19	0
838.18	169522		838.46	0		838.14	0
839.14	169524		839.41	795980		839.1	0
840.09	0		840.36	795989		840.05	0
841.04	232302		841.31	0		841	0
841.99	232311		842.26	0		841.95	0
842.94	0		843.22	476980		842.9	439417
843.89	0		844.17	453021		843.85	439414
844.85	0		845.12	244132		844.81	0
845.8	0		846.07	264864		845.76	0
846.75	0		847.02	265456		846.71	0
847.7	0		847.97	0		847.66	0
848.65	0		848.93	0		848.61	0
849.6	0		849.88	0		849.56	1.00364e+06
850.56	0		850.83	546629		850.52	1.00363e+06
851.51	0		851.78	546628		851.47	0
852.46	0		852.73	0		852.42	0
853.41	0		853.68	0		853.37	0
854.36	0		854.64	0		854.32	0
855.31	0		855.59	0		855.27	0
856.27	0		856.54	695661		856.23	0
857.22	0		857.49	697209		857.18	0
858.17	0		858.44	0		858.13	3.04311e+06
859.12	0		859.4	0		859.08	3.04983e+06
860.07	0		860.35	0		860.03	0
861.03	0		861.3	0		860.98	0
861.98	0		862.25	0		861.94	0
862.93	0		863.2	0		862.89	0
863.88	0		864.15	0		863.84	0
864.83	0		865.11	0		864.79	0
865.78	0		866.06	0		865.74	0
866.73	0		867.01	0		866.69	0
867.69	0		867.96	0		867.65	0
868.64	0		868.91	0		868.6	0
869.59	0		869.86	0		869.55	0
870.54	0		870.82	0		870.5	0
871.49	0		871.77	0		871.45	0
872.44	0		872.72	0		872.4	0
873.4	0		873.67	0		873.36	0
874.35	0		874.62	0		874.31	0
875.3	0		875.57	0		875.26	0
876.25	0		876.53	0		876.21	0
877.2	0		877.48	0		877.16	0
878.15	0		878.43	0		878.11	0
879.11	0		879.38	0		879.07	0
880.06	0		880.33	0		880.02	0
881.01	0		881.28	0		880.97	0
881.96	0		882.24	0		881.92	0
882.91	0		883.19	0		882.87	0
883.86	0		884.14	0		883.82	0
884.82	0		885.09	0		884.78	0
885.77	0		886.04	0		885.73	0
886.72	0		886.99	0		886.68	0
887.67	0		887.95	0		887.63	0
888.62	0		888.9	0		888.58	0
889.57	0		889.85	0		889.53	0
890.53	0		890.8	0		890.48	0
891.48	0		891.75	0		891.44	0
892.43	0		892.7	0		892.39	0
893.38	0		893.66	0		893.34	0
894.33	0		894.61	0		894.29	0
895.28	0		895.56	0		895.24	0
896.24	0		896.51	0		896.19	0
897.19	0		897.46	0		897.15	0
898.14	0		898.41	0		898.1	0
899.09	0		899.37	0		899.05	0
900.04	0		900.32	0		900	0
900.99	0		901.27	0		900.95	0
901.95	0		902.22	0		901.9	0
902.9	0		903.17	0		902.86	0
903.85	0		904.12	0		903.81	0
904.8	5.77988e+06		905.08	0		904.76	0
905.75	5.79249e+06		906.03	0		905.71	0
906.71	0		906.98	0		906.66	0
907.66	0		907.93	0		907.61	0
908.61	0		908.88	0		908.57	0
909.56	0		909.83	0		909.52	0
910.51	0		910.79	0		910.47	849407
911.46	0		911.74	0		911.42	797797
912.41	0		912.69	0		912.37	0
913.37	0		913.64	0		913.32	0
914.32	0		914.59	0		914.28	0
915.27	0		915.54	0		915.23	0
916.22	0		916.5	0		916.18	0
917.17	0		917.45	0		917.13	0
918.12	0		918.4	0		918.08	0
919.08	0		919.35	2.54171e+06		919.03	0
920.03	0		920.3	2.54171e+06		919.99	0
920.98	0		921.25	0		920.94	0
921.93	0		922.21	0		921.89	0
922.88	0		923.16	0		922.84	0
923.83	0		924.11	0		923.79	0
924.79	0		925.06	0		924.74	0
925.74	0		926.01	0		925.7	1.41657e+06
926.69	0		926.96	0		926.65	1.42013e+06
927.64	0		927.91	0		927.6	0
928.59	0		928.87	1.11412e+06		928.55	0
929.54	0		929.82	1.11412e+06		929.5	0
930.5	0		930.77	0		930.45	0
931.45	0		931.72	0		931.41	0
932.4	0		932.67	0		932.36	0
933.35	0		933.63	0		933.31	0
934.3	0		934.58	0		934.26	0
935.25	0		935.53	0		935.21	0
936.21	0		936.48	0		936.16	0
937.16	0		937.43	0		937.12	0
938.11	0		938.38	0		938.07	0
939.06	0		939.33	0		939.02	0
940.01	0		940.29	0		939.97	0
940.96	0		941.24	0		940.92	0
941.92	0		942.19	0		941.87	0
942.87	0		943.14	0		942.83	0
943.82	0		944.09	0		943.78	0
944.77	0		945.04	0		944.73	2315586
945.72	0		946	0		945.68	2310540
946.67	0		946.95	0		946.63	0
947.62	0		947.9	0		947.58	0
948.58	0		948.85	0		948.54	0
949.53	0		949.8	0		949.49	0
950.48	0		950.75	0		950.44	0
951.43	0		951.71	0		951.39	0
952.38	0		952.66	0		952.34	0
953.34	0		953.61	0		953.29	0
954.29	0		954.56	0		954.25	0
955.24	0		955.51	0		955.2	0
956.19	0		956.46	0		956.15	0
957.14	0		957.42	0		957.1	0
958.09	0		958.37	0		958.05	0
959.04	0		959.32	0		959	0
960	0		960.27	0		959.96	0
960.95	0		961.22	0		960.91	0
961.9	0		962.17	0		961.86	0
962.85	0		963.13	0		962.81	0
963.8	0		964.08	0		963.76	0
964.76	0		965.03	0		964.71	0
965.71	0		965.98	0		965.66	0
966.66	0		966.93	0		966.62	0
967.61	0		967.88	0		967.57	0
968.56	0		968.84	0		968.52	0
969.51	0		969.79	0		969.47	0
970.47	0		970.74	0		970.42	0
971.42	0		971.69	0		971.37	0
972.37	0		972.64	0		972.33	0
973.32	0		973.59	0		973.28	0
974.27	0		974.55	0		974.23	879725
975.22	0		975.5	0		975.18	879725
976.17	0		976.45	0		976.13	0
977.13	0		977.4	2382774		977.08	0
978.08	0		978.35	2.37759e+06		978.04	0
979.03	0		979.3	0		978.99	0
979.98	0		980.26	0		979.94	0
980.93	0		981.21	0		980.89	0
981.89	0		982.16	0		981.84	0
982.84	0		983.11	0		982.79	1.78009e+06
983.79	0		984.06	502048		983.75	1.77622e+06
984.74	0		985.01	470795		984.7	0
985.69	0		985.96	0		985.65	0
986.64	0		986.92	0		986.6	0
987.6	0		987.87	0		987.55	0
988.55	0		988.82	0		988.5	0
989.5	0		989.77	0		989.46	0
990.45	0		990.72	0		990.41	0
991.4	0		991.67	0		991.36	0
992.35	0		992.63	0		992.31	0
993.31	0		993.58	0		993.26	0
994.26	0		994.53	0		994.21	0
995.21	0		995.48	0		995.17	0
996.16	0		996.43	0		996.12	0
997.11	0		997.38	0		997.07	0
998.06	0		998.34	0		998.02	0
999.02	2434243		999.29	0		998.97	1.50559e+06
999.97	2.43424e+06		1000.24	2.54184e+06		999.92	1.50558e+06
1000.92	0		1001.19	2.54184e+06		1000.88	188649
1001.87	0		1002.14	0		1001.83	189011
1002.82	0		1003.09	0		1002.78	0
1003.77	735502		1004.05	0		1003.73	0
1004.73	737114		1005	0		1004.68	0
1005.68	0		1005.95	0		1005.63	0
1006.63	0		1006.9	0		1006.59	0
1007.58	0		1007.85	0		1007.54	0
1008.53	0		1008.8	0		1008.49	0
1009.48	0		1009.76	0		1009.44	0
1010.44	0		1010.71	0		1010.39	0
1011.39	0		1011.66	331246		1011.34	0
1012.34	0		1012.61	331957		1012.3	0
1013.29	0		1013.56	0		1013.25	899588
1014.24	0		1014.51	0		1014.2	897626
1015.19	0		1015.47	0		1015.15	0
1016.15	0		1016.42	0		1016.1	0
1017.1	0		1017.37	328376		1017.05	0
1018.05	0		1018.32	328378		1018.01	211627
1019	0		1019.27	0		1018.96	211223
1019.95	0		1020.22	0		1019.91	674251
1020.9	366410		1021.18	0		1020.86	675941
1021.85	365608		1022.13	0		1021.81	0
1022.81	0		1023.08	0		1022.76	0
1023.76	0		1024.03	0		1023.72	0
1024.71	0		1024.98	0		1024.67	0
1025.66	0		1025.93	0		1025.62	0
1026.61	1.24525e+06		1026.89	0		1026.57	0
1027.57	1.24254e+06		1027.84	0		1027.52	0
1028.52	0		1028.79	0		1028.47	0
1029.47	0		1029.74	0		1029.43	1.29572e+06
1030.42	0		1030.69	0		1030.38	1.2929e+06
1031.37	0		1031.64	0		1031.33	0
1032.32	0		1032.6	0		1032.28	1.47598e+06
1033.27	0		1033.55	0		1033.23	1.44137e+06
1034.23	0		1034.5	0		1034.18	0
1035.18	0		1035.45	0		1035.14	0
1036.13	0		1036.4	0		1036.09	0
1037.08	361627		1037.35	0		1037.04	0
1038.03	361627		1038.31	0		1037.99	0
1038.98	0		1039.26	0		1038.94	0
1039.94	0		1040.21	0		1039.89	0
1040.89	0		1041.16	0		1040.85	0
1041.84	0		1042.11	0		1041.8	0
1042.79	0		1043.06	0		1042.75	0
1043.74	0		1044.02	0		1043.7	0
1044.69	0		1044.97	0		1044.65	0
1045.65	0		1045.92	0		1045.6	0
1046.6	0		1046.87	0		1046.56	0
1047.55	0		1047.82	0		1047.51	415778
1048.5	1.18559e+06		1048.77	0		1048.46	416690
1049.45	1.18559e+06		1049.72	0		1049.41	0
1050.4	0		1050.68	0		1050.36	0
1051.36	0		1051.63	0		1051.31	0
1052.31	0		1052.58	0		1052.27	0
1053.26	0		1053.53	0		1053.22	0
1054.21	0		1054.48	0		1054.17	0
1055.16	0		1055.43	0		1055.12	119173
1056.11	0		1056.39	0		1056.07	119173
1057.07	0		1057.34	0		1057.02	0
1058.02	0		1058.29	0		1057.98	0
1058.97	1.10892e+06		1059.24	0		1058.93	0
1059.92	1.10892e+06		1060.19	0		1059.88	0
1060.87	0		1061.15	0		1060.83	0
1061.82	0		1062.1	0		1061.78	0
1062.78	0		1063.05	0		1062.73	0
1063.73	0		1064	0		1063.69	0
1064.68	0		1064.95	0		1064.64	0
1065.63	0		1065.9	0		1065.59	0
1066.58	0		1066.85	682127		1066.54	0
1067.53	0		1067.81	682126		1067.49	0
1068.49	0		1068.76	0		1068.44	245992
1069.44	0		1069.71	267144		1069.4	262088
1070.39	0		1070.66	249158		1070.35	0
1071.34	0		1071.61	0		1071.3	0
1072.29	2.10408e+06		1072.57	0		1072.25	0
1073.25	2.09948e+06		1073.52	0		1073.2	0
1074.2	0		1074.47	0		1074.15	0
1075.15	0		1075.42	0		1075.11	210630
1076.1	0		1076.37	0		1076.06	240521
1077.05	0		1077.32	0		1077.01	0
1078	0		1078.28	0		1077.96	0
1078.95	0		1079.23	0		1078.91	896027
1079.91	0		1080.18	0		1079.86	896029
1080.86	824946		1081.13	0		1080.82	0
1081.81	824947		1082.08	756606		1081.77	1.35322e+06
1082.76	88653		1083.03	756605		1082.72	1.35322e+06
1083.71	88653.6		1083.99	0		1083.67	0
1084.66	0		1084.94	0		1084.62	0
1085.62	0		1085.89	0		1085.57	0
1086.57	0		1086.84	537530		1086.53	0
1087.52	0		1087.79	537529		1087.48	0
1088.47	0		1088.74	705066		1088.43	0
1089.42	0		1089.7	706617		1089.38	597265
1090.37	0		1090.65	0		1090.33	597265
1091.33	0		1091.6	904468		1091.28	0
1092.28	0		1092.55	904470		1092.24	0
1093.23	0		1093.5	0		1093.19	0
1094.18	0		1094.45	0		1094.14	528088
1095.13	0		1095.41	0		1095.09	528088
1096.08	0		1096.36	0		1096.04	371372
1097.04	0		1097.31	0		1096.99	371373
1097.99	0		1098.26	0		1097.95	0
1098.94	0		1099.21	264887		1098.9	0
1099.89	679881		1100.16	264228		1099.85	0
1100.84	679881		1101.12	0		1100.8	367429
1101.79	143537		1102.07	0		1101.75	367428
1102.75	143257		1103.02	0		1102.7	362584
1103.7	0		1103.97	0		1103.66	433463
1104.65	0		1104.92	0		1104.61	296953
1105.6	715248		1105.87	0		1105.56	0
1106.55	716782		1106.83	0		1106.51	604810
1107.5	0		1107.78	0		1107.46	1.47635e+06
1108.46	0		1108.73	0		1108.41	1268926
1109.41	0		1109.68	0		1109.37	0
1110.36	0		1110.63	0		1110.32	0
1111.31	0		1111.58	0		1111.27	0
1112.26	0		1112.54	459210		1112.22	0
1113.21	191538		1113.49	459209		1113.17	0
1114.17	191539		1114.44	213738		1114.13	0
1115.12	0		1115.39	186307		1115.08	0
1116.07	0		1116.34	0		1116.03	0
1117.02	0		1117.3	0		1116.98	0
1117.97	0		1118.25	0		1117.93	0
1118.93	0		1119.2	0		1118.88	0
1119.88	0		1120.15	0		1119.84	0
1120.83	178671		1121.1	0		1120.79	0
1121.78	178671		1122.05	0		1121.74	0
1122.73	0		1123.01	0		1122.69	395411
1123.68	0		1123.96	0		1123.64	395412
1124.64	0		1124.91	0		1124.6	0
1125.59	339234		1125.86	0		1125.55	0
1126.54	339234		1126.81	0		1126.5	517187
1127.49	584512		1127.77	0		1127.45	517188
1128.44	583218		1128.72	0		1128.4	0
1129.4	0		1129.67	0		1129.35	0
1130.35	0		1130.62	0		1130.31	181214
1131.3	0		1131.57	0		1131.26	181214
1132.25	0		1132.52	0		1132.21	0
1133.2	0		1133.48	0		1133.16	46295.2
1134.15	0		1134.43	0		1134.11	64157.7
1135.11	0		1135.38	0		1135.06	0
1136.06	0		1136.33	0		1136.02	0
1137.01	0		1137.28	0		1136.97	0
1137.96	192360		1138.24	0		1137.92	0
1138.91	192361		1139.19	0		1138.87	0
1139.86	0		1140.14	0		1139.82	921147
1140.82	0		1141.09	0		1140.78	1.38545e+06
1141.77	0		1142.04	0		1141.73	463270
1142.72	0		1142.99	0		1142.68	0
1143.67	0		1143.95	0		1143.63	0
1144.62	191455		1144.9	0		1144.58	0
1145.58	238491		1145.85	0		1145.53	799408
1146.53	72556.5		1146.8	551075		1146.49	799407
1147.48	0		1147.75	549849		1147.44	0
1148.43	0		1148.71	0		1148.39	0
1149.38	0		1149.66	1.29515e+06		1149.34	0
1150.34	559878		1150.61	1.29515e+06		1150.29	1514537
1151.29	559878		1151.56	0		1151.25	1.42018e+06
1152.24	0		1152.51	0		1152.2	184822
1153.19	0		1153.46	0		1153.15	0
1154.14	367180		1154.42	0		1154.1	0
1155.09	453798		1155.37	0		1155.05	0
1156.05	86616.8		1156.32	0		1156.01	0
1157	0		1157.27	0		1156.96	57752.7
1157.95	250069		1158.22	0		1157.91	57752.7
1158.9	250070		1159.17	754358		1158.86	0
1159.85	116160		1160.13	754358		1159.81	0
1160.81	589437		1161.08	0		1160.77	0
1161.76	481215		1162.03	0		1161.72	0
1162.71	201622		1162.98	0		1162.67	0
1163.66	201622		1163.93	0		1163.62	128146
1164.61	0		1164.89	0		1164.57	128146
1165.57	324128		1165.84	314384		1165.52	0
1166.52	324127		1166.79	302297		1166.48	447346
1167.47	0		1167.74	0		1167.43	447346
1168.42	0		1168.69	0		1168.38	0
1169.37	63237.3		1169.64	0		1169.33	0
1170.32	854272		1170.6	0		1170.28	0
1171.28	2.07156e+06		1171.55	0		1171.24	0
1172.23	1.319e+06		1172.5	0		1172.19	223681
1173.18	0		1173.45	0		1173.14	223680
1174.13	0		1174.4	0		1174.09	0
1175.08	951526		1175.36	0		1175.04	0
1176.04	951527		1176.31	0		1175.99	0
1176.99	0		1177.26	80198		1176.95	0
1177.94	0		1178.21	317370		1177.9	0
1178.89	0		1179.16	335184		1178.85	0
1179.84	0		1180.11	0		1179.8	0
1180.79	0		1181.07	0		1180.75	260474
1181.75	773539		1182.02	0		1181.71	260475
1182.7	773539		1182.97	0		1182.66	515121
1183.65	0		1183.92	0		1183.61	513959
1184.6	0		1184.87	0		1184.56	0
1185.55	0		1185.83	0		1185.51	0
1186.51	271468		1186.78	0		1186.46	68735.5
1187.46	271468		1187.73	0		1187.42	73531.7
1188.41	0		1188.68	0		1188.37	0
1189.36	0		1189.63	0		1189.32	0
1190.31	0		1190.59	0		1190.27	0
1191.26	0		1191.54	0		1191.22	0
1192.22	0		1192.49	0		1192.18	0
1193.17	0		1193.44	573453		1193.13	0
1194.12	1.08411e+06		1194.39	573454		1194.08	0
1195.07	1.08654e+06		1195.34	0		1195.03	0
1196.02	0		1196.3	0		1195.98	0
1196.98	0		1197.25	0		1196.93	0
1197.93	0		1198.2	0		1197.89	0
1198.88	0		1199.15	145415		1198.84	0
1199.83	0		1200.1	136050		1199.79	0
1200.78	0		1201.06	0		1200.74	0
1201.73	0		1202.01	0		1201.69	0
1202.69	0		1202.96	0		1202.65	0
1203.64	0		1203.91	0		1203.6	0
1204.59	0		1204.86	1.50463e+06		1204.55	0
1205.54	0		1205.81	1.50463e+06		1205.5	0
1206.49	0		1206.77	0		1206.45	0
1207.44	0		1207.72	696191		1207.4	0
1208.4	0		1208.67	694656		1208.36	0
1209.35	206088		1209.62	0		1209.31	35663.7
1210.3	206088		1210.57	0		1210.26	160822
1211.25	0		1211.53	33969.2		1211.21	206302
1212.2	375989		1212.48	289027		1212.16	186895
1213.16	564667		1213.43	254486		1213.12	122128
1214.11	835127		1214.38	0		1214.07	185504
1215.06	942610		1215.33	0		1215.02	185504
1216.01	239180		1216.28	0		1215.97	0
1216.96	243110		1217.24	293938		1216.93	0
1217.92	243110		1218.19	293275		1217.88	0
1218.87	609104		1219.14	0		1218.83	0
1219.82	607726		1220.09	0		1219.78	87296.8
1220.77	0		1221.05	0		1220.73	87295.5
1221.72	76335		1222	0		1221.68	0
1222.68	231314		1222.95	301351		1222.64	0
1223.63	141481		1223.9	301351		1223.59	198886
1224.58	0		1224.85	0		1224.54	198885
1225.53	0		1225.8	326624		1225.49	0
1226.48	0		1226.76	326624		1226.44	0
1227.44	0		1227.71	0		1227.4	0
1228.39	0		1228.66	0		1228.35	0
1229.34	0		1229.61	0		1229.3	0
1230.29	0		1230.56	0		1230.25	0
1231.24	159013		1231.52	0		1231.21	95667.8
1232.2	158647		1232.47	0		1232.16	151304
1233.15	0		1233.42	0		1233.11	79814.2
1234.1	0		1234.37	96341.6		1234.06	63159.4
1235.05	314098		1235.32	550885		1235.01	67959.6
1236	314098		1236.27	551538		1235.97	0
1236.96	36483.5		1237.23	0		1236.92	0
1237.91	36483.7		1238.18	217968		1237.87	0
1238.86	0		1239.13	217967		1238.82	0
1239.81	0		1240.08	0		1239.77	0
1240.76	0		1241.04	0		1240.73	115910
1241.72	0		1241.99	0		1241.68	115909
1242.67	0		1242.94	0		1242.63	0
1243.62	0		1243.89	0		1243.58	0
1244.57	0		1244.84	0		1244.53	192467
1245.52	0		1245.79	0		1245.49	192467
1246.47	0		1246.75	0		1246.44	0
1247.43	0		1247.7	0		1247.39	530708
1248.38	346522		1248.65	0		1248.34	530708
1249.33	427221		1249.6	0		1249.29	0
1250.28	287598		1250.55	0		1250.24	0
1251.24	223912		1251.51	0		1251.2	0
1252.19	0		1252.46	431576		1252.15	0
1253.14	0		1253.41	431576		1253.1	0
1254.09	0		1254.36	0		1254.05	0
1255.04	0		1255.31	0		1255	0
1255.99	0		1256.27	0		1255.96	201062
1256.95	0		1257.22	74956.4		1256.91	201062
1257.9	0		1258.17	69632.2		1257.86	30586.2
1258.85	72930.1		1259.12	0		1258.81	0
1259.8	72929.8		1260.07	0		1259.76	0
1260.76	0		1261.02	0		1260.71	310202
1261.71	0		1261.98	193095		1261.67	309479
1262.66	0		1262.93	437377		1262.62	0
1263.61	178569		1263.88	449623		1263.57	0
1264.56	178569		1264.83	0		1264.52	727950
1265.51	0		1265.78	0		1265.48	727951
1266.47	0		1266.74	0		1266.43	0
1267.42	236816		1267.69	0		1267.38	0
1268.37	372022		1268.64	0		1268.33	0
1269.32	342710		1269.59	0		1269.28	0
1270.28	195066		1270.54	0		1270.23	0
1271.23	0		1271.5	0		1271.19	0
1272.18	0		1272.45	107605		1272.14	0
1273.13	0		1273.4	197891		1273.09	128549
1274.08	0		1274.35	162642		1274.04	173756
1275.03	0		1275.3	0		1275	735663
1275.99	252669		1276.26	0		1275.95	700414
1276.94	438204		1277.21	309179		1276.9	0
1277.89	201403		1278.16	309178		1277.85	761857
1278.84	56513.2		1279.11	0		1278.8	718990
1279.8	0		1280.06	0		1279.76	141079
1280.75	0		1281.02	0		1280.71	24175.1
1281.7	0		1281.97	0		1281.66	0
1282.65	94203.6		1282.92	563964		1282.61	0
1283.6	107428		1283.87	563965		1283.56	0
1284.56	91275.9		1284.82	0		1284.52	0
1285.51	69914.1		1285.78	0		1285.47	195334
1286.46	303151		1286.73	37194.6		1286.42	195334
1287.41	348423		1287.68	389241		1287.37	0
1288.37	144430		1288.63	349512		1288.32	0
1289.32	91609.3		1289.58	0		1289.28	74072.9
1290.27	473606		1290.54	0		1290.23	74074.5
1291.22	473606		1291.49	0		1291.18	0
1292.17	254572		1292.44	0		1292.13	0
1293.12	254573		1293.39	0		1293.08	0
1294.08	484797		1294.34	0		1294.04	0
1295.03	861299		1295.3	65813.8		1294.99	0
1295.98	642611		1296.25	65813.5		1295.94	274627
1296.93	363410		1297.2	72857.2		1296.89	337434
1297.89	71412.2		1298.15	88982.5		1297.84	216140
1298.84	293520		1299.11	22953.4		1298.8	144672
1299.79	293520		1300.06	0		1299.75	19707.2
1300.74	280765		1301.01	273132		1300.7	98793
1301.69	280764		1301.96	329583		1301.65	97700.5
1302.65	0		1302.91	60791.9		1302.6	310121
1303.6	48247.4		1303.87	0		1303.56	310120
1304.55	44923.8		1304.82	0		1304.51	846338
1305.5	0		1305.77	0		1305.46	846338
1306.45	0		1306.72	0		1306.41	0
1307.41	0		1307.67	0		1307.36	849000
1308.36	0		1308.63	0		1308.32	849000
1309.31	0		1309.58	0		1309.27	110931
1310.26	0		1310.53	0		1310.22	103250
1311.21	0		1311.48	0		1311.17	0
1312.16	0		1312.43	0		1312.12	0
1313.12	0		1313.38	93520.9		1313.08	0
1314.07	0		1314.34	86914.9		1314.03	0
1315.02	0		1315.29	139807		1314.98	0
1315.97	0		1316.24	140127		1315.93	0
1316.92	0		1317.19	369416		1316.88	0
1317.88	0		1318.14	369417		1317.83	0
1318.83	85048.8		1319.1	0		1318.79	108806
1319.78	85048.7		1320.05	0		1319.74	108805
1320.73	0		1321	0		1320.69	217944
1321.68	0		1321.95	0		1321.64	217944
1322.63	0		1322.9	0		1322.59	0
1323.59	0		1323.86	0		1323.55	237377
1324.54	136228		1324.81	0		1324.5	366603
1325.49	136227		1325.76	145261		1325.45	165632
1326.44	0		1326.71	145261		1326.4	120684
1327.4	204209		1327.66	164434		1327.35	874114
1328.35	204209		1328.62	164434		1328.31	888266
1329.3	22486.5		1329.57	0		1329.26	0
1330.25	29934.9		1330.52	0		1330.21	0
1331.2	281463		1331.47	0		1331.16	389976
1332.15	281463		1332.42	0		1332.11	522798
1333.11	0		1333.38	613904		1333.07	132592
1334.06	232459		1334.33	612495		1334.02	118203
1335.01	457071		1335.28	0		1334.97	392952
1335.96	224095		1336.23	0		1335.92	350599
1336.91	0		1337.19	0		1336.88	125103
1337.87	0		1338.14	0		1337.83	125103
1338.82	0		1339.09	198078		1338.78	287824
1339.77	0		1340.04	198078		1339.73	287824
1340.72	0		1340.99	0		1340.68	26243.1
1341.67	344552		1341.95	0		1341.64	132287
1342.63	344552		1342.9	0		1342.59	172382
1343.58	0		1343.85	0		1343.54	67330
1344.53	213967		1344.8	168167		1344.49	83933.9
1345.48	467745		1345.75	168168		1345.44	83934.5
1346.43	1.05747e+06		1346.71	90826.8		1346.4	0
1347.39	1.12029e+06		1347.66	90826.1		1347.35	115333
1348.34	316605		1348.61	0		1348.3	115332
1349.29	80476.1		1349.56	0		1349.25	0
1350.24	80475.6		1350.51	0		1350.21	0
1351.19	0		1351.47	0		1351.16	0
1352.15	0		1352.42	119712		1352.11	0
1353.1	0		1353.37	163921		1353.06	112621
1354.05	0		1354.32	52087.4		1354.01	112622
1355	0		1355.27	0		1354.97	65182.6
1355.96	276722		1356.23	0		1355.92	265265
1356.91	692503		1357.18	0		1356.87	494402
1357.86	805779		1358.13	0		1357.82	290378
1358.81	261123		1359.08	0		1358.78	99207.3
1359.76	0		1360.03	0		1359.73	99207.5
1360.72	0		1360.98	0		1360.68	369741
1361.67	158465		1361.94	0		1361.63	369742
1362.62	158464		1362.89	130648		1362.59	203648
1363.57	0		1363.84	581792		1363.54	203648
1364.53	0		1364.79	527973		1364.49	117381
1365.48	63281.8		1365.75	149132		1365.44	163964
1366.43	63281.6		1366.7	0		1366.39	250270
1367.38	0		1367.65	0		1367.35	520985
1368.33	155463		1368.6	0		1368.3	361111
1369.29	155462		1369.55	41327.7		1369.25	560932
1370.24	0		1370.51	84741.9		1370.2	560931
1371.19	0		1371.46	36224		1371.16	0
1372.14	0		1372.41	130445		1372.11	179089
1373.1	76161.7		1373.36	130444		1373.06	243170
1374.05	194854		1374.31	490578		1374.01	95701.7
1375	457170		1375.27	471388		1374.96	77283.7
1375.95	366132		1376.22	352723		1375.92	404890
1376.9	0		1377.17	56146.2		1376.87	1.59356e+06
1377.85	0		1378.12	471088		1377.82	1216925
1378.81	283496		1379.07	454864		1378.77	0
1379.76	283497		1380.03	0		1379.72	565248
1380.71	0		1380.98	169317		1380.68	565247
1381.66	15821		1381.93	169318		1381.63	0
1382.62	437615		1382.88	0		1382.58	110952
1383.57	513118		1383.83	0		1383.53	110953
1384.52	261708		1384.79	0		1384.48	0
1385.47	450748		1385.74	0		1385.44	0
1386.42	440023		1386.69	0		1386.39	0
1387.38	388268		1387.64	0		1387.34	0
1388.33	213571		1388.59	0		1388.29	247669
1389.28	0		1389.55	0		1389.25	247669
1390.23	0		1390.5	0		1390.2	0
1391.18	285483		1391.45	0		1391.15	0
1392.14	314546		1392.4	0		1392.1	300493
1393.09	105732		1393.35	0		1393.05	300494
1394.04	937767		1394.31	0		1394.01	0
1394.99	937768		1395.26	0		1394.96	0
1395.94	0		1396.21	0		1395.91	178069
1396.9	567403		1397.16	0		1396.86	178068
1397.85	567404		1398.11	0		1397.81	0
1398.8	0		1399.06	123083		1398.77	87829.6
1399.75	0		1400.02	114249		1399.72	94621.2
1400.7	0		1400.97	0		1400.67	0
1401.66	0		1401.92	0		1401.62	0
1402.61	24142.7		1402.87	0		1402.57	0
1403.56	24143.4		1403.82	0		1403.53	0
1404.51	0		1404.78	288243		1404.48	0
1405.46	118430		1405.73	306807		1405.43	375100
1406.42	191709		1406.68	309351		1406.38	375100
1407.37	127828		1407.63	379513		1407.33	324692
1408.32	0		1408.58	456371		1408.29	363173
1409.27	43563.4		1409.54	326425		1409.24	57641
1410.23	43562.8		1410.49	0		1410.19	0
1411.18	78319.6		1411.44	336975		1411.14	0
1412.13	78320.3		1412.39	337080		1412.09	0
1413.08	141879		1413.35	118142		1413.05	0
1414.03	269271		1414.3	45857.1		1414	78298.1
1414.99	127391		1415.25	278349		1414.95	78298.3
1415.94	0		1416.2	278349		1415.9	0
1416.89	0		1417.15	0		1416.85	0
1417.84	0		1418.11	77223.4		1417.81	0
1418.8	0		1419.06	127528		1418.76	0
1419.75	171308		1420.01	50304.9		1419.71	0
1420.7	171308		1420.96	530145		1420.66	215943
1421.65	210226		1421.91	530145		1421.61	215942
1422.6	210226		1422.87	0		1422.57	0
1423.56	170584		1423.82	0		1423.52	0
1424.51	170584		1424.77	0		1424.47	174705
1425.46	216733		1425.72	205222		1425.42	174705
1426.41	251181		1426.67	205221		1426.38	133506
1427.37	54314.2		1427.63	54351.4		1427.33	133506
1428.32	41188.4		1428.58	54353.1		1428.28	291904
1429.27	38225.1		1429.53	0		1429.23	417881
1430.22	0		1430.48	0		1430.18	131088
1431.17	255585		1431.43	33295.9		1431.13	0
1432.13	255584		1432.39	33295.4		1432.09	0
1433.08	0		1433.34	0		1433.04	0
1434.03	0		1434.29	122498		1433.99	87862.8
1434.98	0		1435.24	225361		1434.94	96330
1435.93	0		1436.19	112083		1435.89	100860
1436.89	0		1437.15	82086.7		1436.85	86058.3
1437.84	0		1438.1	268957		1437.8	0
1438.79	0		1439.05	381651		1438.75	0
1439.74	186610		1440	206840		1439.7	0
1440.69	186609		1440.95	0		1440.65	146218
1441.65	0		1441.91	45707.1		1441.61	146219
1442.6	19073.2		1442.86	45709.1		1442.56	0
1443.55	24781.3		1443.81	0		1443.51	0
1444.5	149165		1444.76	0		1444.46	273037
1445.45	149166		1445.71	37567.6		1445.42	273038
1446.41	68843.1		1446.67	37567.1		1446.37	60670.5
1447.36	113766		1447.62	0		1447.32	60670
1448.31	119758		1448.57	0		1448.27	753938
1449.26	0		1449.52	0		1449.22	753939
1450.21	0		1450.47	0		1450.17	0
1451.17	0		1451.43	260189		1451.13	66297.6
1452.12	142650		1452.38	406244		1452.08	66297.8
1453.07	142650		1453.33	144859		1453.03	0
1454.02	0		1454.28	452811		1453.98	664350
1454.97	0		1455.23	452810		1454.94	671838
1455.93	0		1456.19	82197.5		1455.89	233913
1456.88	0		1457.14	82197.3		1456.84	188391
1457.83	0		1458.09	0		1457.79	1.44189e+06
1458.78	0		1459.04	0		1458.74	4.15012e+06
1459.74	389598		1459.99	0		1459.69	9699638
1460.69	2.70907e+06		1460.95	1.00681e+06		1460.65	32734112
1461.64	6.65001e+06		1461.9	3.46289e+06		1461.6	82179448
1462.59	28792268		1462.85	19353602		1462.55	139742192
1463.54	80831936		1463.8	64931600		1463.5	276514720
1464.49	130744320		1464.75	154185616		1464.45	416447232
1465.45	232073680		1465.7	252887024		1465.41	573595072
1466.4	354510624		1466.66	329928512		1466.36	671974656
1467.35	408387264		1467.61	387620896		1467.31	728334848
1468.3	483797312		1468.56	430293824		1468.26	824560768
1469.25	662156928		1469.51	514487264		1469.21	844546304
1470.2	724286272		1470.46	615280448		1470.16	837746304
1471.16	647841920		1471.41	718415552		1471.12	804197824
1472.11	725555200		1472.36	768715392		1472.07	815875648
1473.06	804019008		1473.32	666400256		1473.02	868924288
1474.01	780268928		1474.27	687812992		1473.97	930536128
1474.96	734434752		1475.22	730938816		1474.92	872713216
1475.91	779839360		1476.17	640782016		1475.87	831923520
1476.87	801731840		1477.12	753950912		1476.82	804888704
1477.82	779437504		1478.08	818509312		1477.78	753814272
1478.77	714804608		1479.03	681998144		1478.73	682343360
1479.72	742387136		1479.98	658760192		1479.68	676304256
1480.67	733590592		1480.93	737517376		1480.63	691225152
1481.62	709045056		1481.88	671095168		1481.58	704389376
1482.58	754390464		1482.83	588713664		1482.54	664943552
1483.53	604724032		1483.79	570527424		1483.49	603174592
1484.48	539740736		1484.74	530988288		1484.44	509565088
1485.43	539942528		1485.69	478103584		1485.39	411183072
1486.38	538137024		1486.64	418646592		1486.34	434797088
1487.33	482622048		1487.59	383861376		1487.29	451645472
1488.29	394789888		1488.54	402473728		1488.24	366455072
1489.24	357309632		1489.49	396235712		1489.2	340888672
1490.19	343099488		1490.45	373895232		1490.15	303002272
1491.14	360556512		1491.4	263823024		1491.1	282717472
1492.09	322612832		1492.35	236165232		1492.05	210557040
1493.04	283438048		1493.3	224891280		1493	156553216
1493.99	244100064		1494.25	163775888		1493.95	148107424
1494.95	195177968		1495.2	147387056		1494.91	122536792
1495.9	153145040		1496.16	129224240		1495.86	125381784
1496.85	132730816		1497.11	124730736		1496.81	114580368
1497.8	99912592		1498.06	135830832		1497.76	80330232
1498.75	91186144		1499.01	93837664		1498.71	77463888
1499.7	92005192		1499.96	69723640		1499.66	79131264
1500.66	60096256		1500.91	67863224		1500.62	71077928
1501.61	56553436		1501.87	59823880		1501.57	60122152
1502.56	50382820		1502.82	45817420		1502.52	50404140
1503.51	50740756		1503.77	43284816		1503.47	44939448
1504.46	43954660		1504.72	52060776		1504.42	38729040
1505.42	35230872		1505.67	39527656		1505.37	36311084
1506.37	37531244		1506.62	25931224		1506.33	27786276
1507.32	26183128		1507.58	32383138		1507.28	29071314
1508.27	23140750		1508.53	29751700		1508.23	27127770
1509.22	26071896		1509.48	22542628		1509.18	17910832
1510.17	20858590		1510.43	20447594		1510.13	20301204
1511.12	23128468		1511.38	16585003		1511.09	19375500
1512.08	23580956		1512.33	15048961		1512.04	21759456
1513.03	17736026		1513.29	14584797		1512.99	22602488
1513.98	16699971		1514.24	16700083		1513.94	18948734
1514.93	15466659		1515.19	17585356		1514.89	16922738
1515.88	19080578		1516.14	13071082		1515.84	14344341
1516.83	17465462		1517.09	9978734		1516.8	12392656
1517.79	11480951		1518.04	11731558		1517.75	11741206
1518.74	15659057		1519	9379999		1518.7	12434086
1519.69	14692382		1519.95	9927203		1519.65	11362414
1520.64	11310139		1520.9	10992509		1520.6	11674251
1521.59	12812832		1521.85	11810686		1521.56	12607013
1522.55	11577609		1522.8	11264679		1522.51	8723715
1523.5	11351340		1523.76	10565574		1523.46	6.35658e+06
1524.45	10711712		1524.71	12566900		1524.41	7.79773e+06
1525.4	13278811		1525.66	9810678		1525.36	9755871
1526.35	13351174		1526.61	9594454		1526.31	10084404
1527.31	8140194		1527.56	10582332		1527.27	8964608
1528.26	7149206		1528.51	8499174		1528.22	8902999
1529.21	8.35141e+06		1529.47	7.90417e+06		1529.17	7817417
1530.16	8991268		1530.42	8346437		1530.12	5.92208e+06
1531.11	8958799		1531.37	9782185		1531.07	6.44402e+06
1532.07	6413877		1532.32	9781325		1532.03	7791211
1533.02	4.90272e+06		1533.28	6623973		1532.98	7.74556e+06
1533.97	7300595		1534.23	2.91468e+06		1533.93	6494751
1534.92	6956478		1535.18	4123441		1534.88	8549131
1535.87	7592176		1536.13	5.40865e+06		1535.83	7.26478e+06
1536.82	7.28655e+06		1537.08	4374312		1536.79	3.30464e+06
1537.78	6457327		1538.03	3.97156e+06		1537.74	3910986
1538.73	5.21246e+06		1538.99	4663916		1538.69	2.7464e+06
1539.68	3.09185e+06		1539.94	4426652		1539.64	3.20566e+06
1540.63	3128827		1540.89	4.21725e+06		1540.59	3.9186e+06
1541.59	3.01551e+06		1541.84	5.08615e+06		1541.55	5262691
1542.54	2.39036e+06		1542.79	3041768		1542.5	6476314
1543.49	2.30944e+06		1543.75	3.12766e+06		1543.45	5.67358e+06
1544.44	2.47735e+06		1544.7	4247994		1544.4	2.69845e+06
1545.39	2.84869e+06		1545.65	2.46153e+06		1545.35	2.4518e+06
1546.34	2421480		1546.6	2.87785e+06		1546.31	1.05334e+06
1547.3	2.21493e+06		1547.55	3.47075e+06		1547.26	1.70423e+06
1548.25	1.72789e+06		1548.51	2276681		1548.21	3.18918e+06
1549.2	1.40922e+06		1549.46	1989853		1549.16	2.60269e+06
1550.15	1.83811e+06		1550.41	2.87328e+06		1550.11	2.38251e+06
1551.1	1.65452e+06		1551.36	2509387		1551.07	1.42425e+06
1552.06	1.92835e+06		1552.31	2.23759e+06		1552.02	1.19447e+06
1553.01	2.08896e+06		1553.27	1.12888e+06		1552.97	1.54134e+06
1553.96	1.99964e+06		1554.22	1.12821e+06		1553.92	2560473
1554.91	2711414		1555.17	1.5122e+06		1554.87	1.65771e+06
1555.86	1.10168e+06		1556.12	1.07367e+06		1555.83	1.34521e+06
1556.82	0		1557.07	620694		1556.78	3.24341e+06
1557.77	1.15701e+06		1558.03	885013		1557.73	2.99135e+06
1558.72	1.78261e+06		1558.98	849325		1558.68	2340865
1559.67	2111206		1559.93	658930		1559.63	2209679
1560.62	1.74564e+06		1560.88	1516725		1560.59	597945
1561.58	1.98266e+06		1561.84	2.9319e+06		1561.54	545089
1562.53	1.97993e+06		1562.79	2783251		1562.49	1167656
1563.48	1.14449e+06		1563.74	1.8812e+06		1563.44	1.44543e+06
1564.43	0		1564.69	3002530		1564.39	1.66767e+06
1565.38	565428		1565.64	2.34445e+06		1565.34	2592537
1566.33	909023		1566.59	1.33642e+06		1566.3	1.79138e+06
1567.29	1776842		1567.55	949378		1567.25	1.63159e+06
1568.24	1.28052e+06		1568.5	351904		1568.2	2.00057e+06
1569.19	341853		1569.45	391806		1569.15	1.18724e+06
1570.14	928850		1570.4	1.74208e+06		1570.11	375340
1571.09	1.22073e+06		1571.35	1609776		1571.06	906626
1572.05	1.13707e+06		1572.31	417783		1572.01	1.50743e+06
1573	735709		1573.26	855303		1572.96	1.87207e+06
1573.95	0		1574.21	2.94925e+06		1573.91	1.97782e+06
1574.9	1.04302e+06		1575.16	3.19654e+06		1574.86	628048
1575.85	2.00781e+06		1576.11	1818916		1575.82	877012
1576.8	1.09503e+06		1577.07	2270196		1576.77	2.39739e+06
1577.76	404589		1578.02	1.47192e+06		1577.72	1226248
1578.71	1.23673e+06		1578.97	1.01652e+06		1578.67	911818
1579.66	1.32623e+06		1579.92	1.13628e+06		1579.62	915060
1580.61	1.51169e+06		1580.87	1.31891e+06		1580.58	579512
1581.56	1.74276e+06		1581.83	2.9731e+06		1581.53	1.14317e+06
1582.52	1072672		1582.78	2.43436e+06		1582.48	1.25765e+06
1583.47	969865		1583.73	627267		1583.43	667748
1584.42	816844		1584.68	523685		1584.38	1132143
1585.37	1.06955e+06		1585.63	533179		1585.34	1785753
1586.32	718468		1586.59	1.07864e+06		1586.29	1.20097e+06
1587.28	363165		1587.54	1.71037e+06		1587.24	488643
1588.23	457663		1588.49	1.53576e+06		1588.19	746692
1589.18	347981		1589.44	862300		1589.14	597566
1590.13	40011.1		1590.39	877457		1590.1	959549
1591.08	469374		1591.35	852127		1591.05	1.24773e+06
1592.04	1.03939e+06		1592.3	311838		1592	846406
1592.99	992891		1593.25	1.82128e+06		1592.95	664716
1593.94	498793		1594.2	1.43077e+06		1593.9	597370
1594.89	590671		1595.15	77570.9		1594.86	772103
1595.85	798328		1596.1	1.06559e+06		1595.81	723072
1596.8	603112		1597.06	1.27568e+06		1596.76	415204
1597.75	304072		1598.01	781021		1597.71	1.49398e+06
1598.7	287448		1598.96	1058965		1598.66	1.45066e+06
1599.65	733854		1599.91	1.04349e+06		1599.62	240366
1600.61	791489		1600.86	757670		1600.57	1.97779e+06
1601.56	792697		1601.82	620372		1601.52	2.52734e+06
1602.51	1.14287e+06		1602.77	1.25348e+06		1602.47	1.17554e+06
1603.46	978343		1603.72	1.10746e+06		1603.42	1.18864e+06
1604.41	816831		1604.67	751625		1604.38	1.70372e+06
1605.37	897093		1605.62	737257		1605.33	877351
1606.32	1209801		1606.58	482760		1606.28	1136076
1607.27	843249		1607.53	1.00858e+06		1607.23	955866
1608.22	821062		1608.48	1.59263e+06		1608.18	442092
1609.17	1.12992e+06		1609.43	1.40465e+06		1609.14	1.15414e+06
1610.13	471411		1610.38	758568		1610.09	1.30675e+06
1611.08	326531		1611.34	619958		1611.04	523240
1612.03	351272		1612.29	631082		1611.99	413423
1612.98	448374		1613.24	412982		1612.94	769785
1613.93	442955		1614.19	1.49418e+06		1613.9	942038
1614.89	799568		1615.14	1.5707e+06		1614.85	621053
1615.84	1.56127e+06		1616.09	932368		1615.8	555882
1616.79	1.25477e+06		1617.05	531712		1616.75	1.22953e+06
1617.74	931748		1618	383965		1617.7	1.63941e+06
1618.69	1.35002e+06		1618.95	473432		1618.66	1.4038e+06
1619.65	836341		1619.9	213186		1619.61	1.24063e+06
1620.6	311367		1620.85	81752.8		1620.56	1.62541e+06
1621.55	775643		1621.81	763338		1621.51	1.83918e+06
1622.5	1.16076e+06		1622.76	807479		1622.46	880222
1623.45	794780		1623.71	930468		1623.42	1.54946e+06
1624.41	675819		1624.66	1642099		1624.37	1.60868e+06
1625.36	750818		1625.61	1154372		1625.32	914752
1626.31	265071		1626.57	807098		1626.27	933071
1627.26	514844		1627.52	639465		1627.22	975698
1628.21	514843		1628.47	844194		1628.18	862862
1629.17	606007		1629.42	900808		1629.13	1.05018e+06
1630.12	1.17047e+06		1630.37	915009		1630.08	474969
1631.07	517952		1631.33	618022		1631.03	360662
1632.02	538690		1632.28	710121		1631.98	521264
1632.97	973141		1633.23	710122		1632.94	571854
1633.93	838586		1634.18	0		1633.89	675402
1634.88	848140		1635.13	33017.6		1634.84	498210
1635.83	598116		1636.09	100734		1635.79	250002
1636.78	848207		1637.04	81314.9		1636.74	434545
1637.73	1.04397e+06		1637.99	802092		1637.7	434546
1638.69	1.10813e+06		1638.94	1.73396e+06		1638.65	0
1639.64	1.11874e+06		1639.89	1001121		1639.6	134906
1640.59	975034		1640.84	101911		1640.55	134905
1641.54	534734		1641.8	305969		1641.5	125278
1642.49	322253		1642.75	2.08634e+06		1642.46	377716
1643.45	622622		1643.7	2242728		1643.41	667260
1644.4	557889		1644.65	884101		1644.36	916262
1645.35	204683		1645.61	526924		1645.31	1.36355e+06
1646.3	243454		1646.56	626301		1646.26	974660
1647.25	523627		1647.51	467805		1647.22	576799
1648.21	1.83786e+06		1648.46	266502		1648.17	365080
1649.16	1.91825e+06		1649.41	62015.4		1649.12	244567
1650.11	1.06441e+06		1650.36	632212		1650.07	295326
1651.06	1.14774e+06		1651.32	632213		1651.02	675227
1652.01	689346		1652.27	0		1651.97	849185
1652.96	512455		1653.22	219831		1652.93	652620
1653.92	823114		1654.17	788824		1653.88	290494
1654.87	1.3914e+06		1655.12	939132		1654.83	76276.6
1655.82	1.14218e+06		1656.08	1.74027e+06		1655.78	250577
1656.77	959872		1657.03	1.09233e+06		1656.74	531718
1657.72	1.23672e+06		1657.98	437028		1657.69	286155
1658.68	559285		1658.93	1.30648e+06		1658.64	383140
1659.63	486834		1659.88	1.0748e+06		1659.59	791400
1660.58	346281		1660.84	150604		1660.54	446412
1661.53	669394		1661.79	115017		1661.5	0
1662.48	1.51866e+06		1662.74	584913		1662.45	196572
1663.44	1.12527e+06		1663.69	479978		1663.4	347064
1664.39	264630		1664.64	28731.5		1664.35	109982
1665.34	203148		1665.6	31796		1665.3	99219.8
1666.29	837777		1666.55	1340011		1666.26	1258293
1667.24	952212		1667.5	1.67607e+06		1667.21	1896154
1668.19	112796		1668.45	1.52792e+06		1668.16	1623687
1669.15	355442		1669.4	484260		1669.11	1.34217e+06
1670.1	355442		1670.35	108058		1670.06	487178
1671.05	404798		1671.31	0		1671.02	622193
1672	503450		1672.26	416614		1671.97	990020
1672.96	462574		1673.21	1.35648e+06		1672.92	827356
1673.91	370783		1674.16	988200		1673.87	353993
1674.86	472204		1675.12	653830		1674.82	463255
1675.81	685770		1676.07	734903		1675.78	260324
1676.76	718967		1677.02	1494598		1676.73	244391
1677.72	737453		1677.97	1.50923e+06		1677.68	622013
1678.67	1.03305e+06		1678.92	525056		1678.63	475747
1679.62	462425		1679.87	217232		1679.58	402202
1680.57	603826		1680.83	248163		1680.54	864386
1681.52	1.26795e+06		1681.78	452250		1681.49	1.6877e+06
1682.47	1.25477e+06		1682.73	429853		1682.44	918902
1683.43	523594		1683.68	330210		1683.39	838657
1684.38	0		1684.63	570241		1684.34	1.33819e+06
1685.33	195486		1685.59	680756		1685.3	1.00787e+06
1686.28	467155		1686.54	410000		1686.25	308502
1687.23	754392		1687.49	0		1687.2	0
1688.18	1.09105e+06		1688.44	146747		1688.15	632479
1689.14	977196		1689.39	158542		1689.1	1.27129e+06
1690.09	260839		1690.34	598699		1690.05	660284
1691.04	342336		1691.3	686516		1691.01	929292
1691.99	440558		1692.25	387470		1691.96	1450365
1692.94	544959		1693.2	0		1692.91	710955
1693.9	173999		1694.15	655104		1693.86	337675
1694.85	0		1695.1	734481		1694.81	1115357
1695.8	392196		1696.06	284225		1695.77	1.0572e+06
1696.75	562297		1697.01	316283		1696.72	674505
1697.7	1.12583e+06		1697.96	539412		1697.67	682024
1698.66	1.06928e+06		1698.91	533748		1698.62	0
1699.61	282125		1699.86	548647		1699.57	0
1700.56	69930.7		1700.82	456254		1700.53	606141
1701.51	975940		1701.77	284076		1701.48	830290
1702.46	1.04956e+06		1702.72	415666		1702.43	619804
1703.42	277749		1703.67	626872		1703.38	661663
1704.37	423518		1704.62	868842		1704.34	975054
1705.32	374749		1705.58	90970.4		1705.29	1.1226e+06
1706.27	228949		1706.53	707013		1706.24	457644
1707.22	228949		1707.48	727555		1707.19	383989
1708.17	191785		1708.43	120707		1708.14	336774
1709.13	191785		1709.38	846863		1709.1	257591
1710.08	298194		1710.34	862650		1710.05	96575
1711.03	420354		1711.29	490582		1711	480848
1711.98	795332		1712.24	299584		1711.95	709651
1712.94	844731		1713.19	0		1712.9	245831
1713.89	350081		1714.14	318183		1713.86	898988
1714.84	251806		1715.1	394126		1714.81	1.28826e+06
1715.79	58194.9		1716.05	902409		1715.76	575595
1716.74	95788.8		1717	837067		1716.71	280742
1717.7	124263		1717.95	473515		1717.66	250345
1718.65	1.08997e+06		1718.9	473514		1718.62	399144
1719.6	1.59784e+06		1719.85	1.33798e+06		1719.57	257709
1720.55	983454		1720.81	1.39415e+06		1720.52	476332
1721.51	1.32151e+06		1721.76	250128		1721.47	650337
1722.46	1.26707e+06		1722.71	114593		1722.42	543056
1723.41	0		1723.66	0		1723.38	1.23528e+06
1724.36	0		1724.61	0		1724.33	985140
1725.31	0		1725.57	0		1725.28	798921
1726.26	410970		1726.52	144898		1726.23	741617
1727.22	410971		1727.47	487479		1727.18	1.08819e+06
1728.17	173958		1728.42	276303		1728.14	1313954
1729.12	486876		1729.37	215986		1729.09	620918
1730.07	316835		1730.33	183412		1730.04	843104
1731.02	536180		1731.28	0		1730.99	811799
1731.98	791935		1732.23	280937		1731.94	463994
1732.93	685246		1733.18	280936		1732.9	463994
1733.88	376663		1734.13	793277		1733.85	828752
1734.83	356815		1735.08	793276		1734.8	1.21063e+06
1735.78	306867		1736.04	0		1735.75	1.32777e+06
1736.74	667111		1736.99	889090		1736.7	1.04177e+06
1737.69	861647		1737.94	952775		1737.66	108480
1738.64	278192		1738.89	335195		1738.61	677161
1739.59	580794		1739.84	597413		1739.56	617881
1740.55	1.42638e+06		1740.8	349418		1740.51	0
1741.5	1.34422e+06		1741.75	270929		1741.46	179545
1742.45	1.08177e+06		1742.7	318538		1742.42	317205
1743.4	827307		1743.65	127381		1743.37	160338
1744.35	340364		1744.6	74012.4		1744.32	0
1745.31	0		1745.55	470277		1745.27	389882
1746.26	155513		1746.51	947865		1746.22	742911
1747.21	1.47529e+06		1747.46	712465		1747.18	365705
1748.16	1.33467e+06		1748.41	370343		1748.13	483784
1749.11	598410		1749.36	370344		1749.08	1.39136e+06
1750.07	872223		1750.32	200591		1750.03	1.15281e+06
1751.02	272845		1751.27	200591		1750.98	636997
1751.97	1457212		1752.22	0		1751.94	728168
1752.92	1.45721e+06		1753.17	141974		1752.89	918581
1753.87	515778		1754.12	164945		1753.84	529276
1754.82	515778		1755.07	489011		1754.79	107796
1755.78	738702		1756.03	647155		1755.74	100313
1756.73	1.60018e+06		1756.98	324575		1756.7	357794
1757.68	1.21802e+06		1757.93	297025		1757.65	637197
1758.63	230154		1758.88	352352		1758.6	654875
1759.58	252379		1759.83	1.13441e+06		1759.55	506828
1760.54	252379		1760.79	1163684		1760.5	0
1761.49	269235		1761.74	134982		1761.45	606353
1762.44	292827		1762.69	0		1762.41	607742
1763.39	839468		1763.64	0		1763.36	0
1764.34	864443		1764.59	0		1764.31	0
1765.3	306971		1765.54	0		1765.26	0
1766.25	763424		1766.5	178791		1766.21	399734
1767.2	525716		1767.45	178791		1767.17	650891
1768.15	376596		1768.4	330496		1768.12	897990
1769.1	200815		1769.35	712049		1769.07	936506
1770.06	301952		1770.3	380170		1770.02	637440
1771.01	515045		1771.26	786742		1770.97	660027
1771.96	280758		1772.21	769456		1771.92	935974
1772.91	198239		1773.16	879342		1772.88	619266
1773.86	233082		1774.11	590469		1773.83	664837
1774.81	732961		1775.06	449143		1774.78	974558
1775.77	1.36463e+06		1776.02	354070		1775.73	1.14493e+06
1776.72	668048		1776.97	0		1776.69	1.80351e+06
1777.67	161389		1777.92	0		1777.64	1.69001e+06
1778.62	292565		1778.87	0		1778.59	912107
1779.57	387994		1779.82	0		1779.54	765584
1780.53	433941		1780.78	0		1780.49	800654
1781.48	254193		1781.73	95446.8		1781.44	466249
1782.43	384752		1782.68	88595.7		1782.4	752106
1783.38	894129		1783.63	293593		1783.35	1.07617e+06
1784.33	666458		1784.58	809464		1784.3	1.94545e+06
1785.28	0		1785.53	657651		1785.25	1.10123e+06
1786.24	322507		1786.49	0		1786.2	80920
1787.19	2.47588e+06		1787.44	0		1787.16	282784
1788.14	2.15733e+06		1788.39	907886		1788.11	1.45666e+06
1789.09	290028		1789.34	1.0412e+06		1789.06	1.31139e+06
1790.04	290027		1790.29	491604		1790.01	599353
1791	0		1791.25	428312		1790.96	1.24177e+06
1791.95	500718		1792.2	436720		1791.91	1.09645e+06
1792.9	500719		1793.15	1.15583e+06		1792.87	943202
1793.85	282546		1794.1	921710		1793.82	1.46421e+06
1794.8	1.18172e+06		1795.05	516296		1794.77	530389
1795.76	1.36062e+06		1796.01	516296		1795.72	0
1796.71	714760		1796.96	0		1796.67	71175.4
1797.66	396361		1797.91	0		1797.63	834837
1798.61	0		1798.86	0		1798.58	786579
1799.56	187451		1799.81	976351		1799.53	0
1800.51	187453		1800.76	1.04621e+06		1800.48	0
1801.47	115729		1801.72	72229.6		1801.43	321194
1802.42	560089		1802.67	125943		1802.39	635605
1803.37	435124		1803.62	135682		1803.34	907413
1804.32	867916		1804.57	303715		1804.29	848956
1805.27	3333382		1805.52	303716		1805.24	431023
1806.23	2786473		1806.47	266304		1806.19	716341
1807.18	299125		1807.43	260390		1807.14	880285
1808.13	581378		1808.38	668741		1808.1	677909
1809.08	581379		1809.33	847100		1809.05	1612535
1810.03	0		1810.28	741438		1810	1.57316e+06
1810.98	0		1811.23	393283		1810.95	269224
1811.94	902072		1812.19	0		1811.9	269226
1812.89	899959		1813.14	73563.4		1812.86	0
1813.84	0		1814.09	79237.1		1813.81	0
1814.79	490537		1815.04	554731		1814.76	253557
1815.74	490537		1815.99	554732		1815.71	253557
1816.69	0		1816.94	77936.7		1816.66	0
1817.65	1.00395e+06		1817.9	77938		1817.61	585953
1818.6	1.00395e+06		1818.85	0		1818.57	940849
1819.55	0		1819.8	0		1819.52	679968
1820.5	406364		1820.75	323722		1820.47	0
1821.45	1.13116e+06		1821.7	1.39557e+06		1821.42	0
1822.41	782789		1822.66	1.68906e+06		1822.37	0
1823.36	0		1823.61	598649		1823.33	0
1824.31	185658		1824.56	542749		1824.28	757598
1825.26	172766		1825.51	436020		1825.23	757599
1826.21	134389		1826.46	610618		1826.18	0
1827.16	2.19246e+06		1827.41	610618		1827.13	0
1828.12	2.06515e+06		1828.37	389568		1828.08	272394
1829.07	0		1829.32	940941		1829.04	273033
1830.02	0		1830.27	509046		1829.99	84716.8
1830.97	0		1831.22	186808		1830.94	78865.8
1831.92	2.03808e+06		1832.17	2.17307e+06		1831.89	612519
1832.87	2131152		1833.13	2.17807e+06		1832.84	613958
1833.83	536055		1834.08	1.02613e+06		1833.8	0
1834.78	0		1835.03	1.02848e+06		1834.75	2137173
1835.73	0		1835.98	0		1835.7	2137173
1836.68	0		1836.93	0		1836.65	0
1837.63	547628		1837.88	0		1837.6	861442
1838.58	805439		1838.84	0		1838.55	923186
1839.54	417780		1839.79	0		1839.51	237519
1840.49	171160		1840.74	2.03406e+06		1840.46	174393
1841.44	338579		1841.69	2864816		1841.41	0
1842.39	338579		1842.64	1.16716e+06		1842.36	0
1843.34	0		1843.6	756134		1843.31	0
1844.3	0		1844.55	789796		1844.27	0
1845.25	0		1845.5	798245		1845.22	0
1846.2	504361		1846.45	483514		1846.17	0
1847.15	1.23015e+06		1847.4	483515		1847.12	0
1848.1	1211034		1848.35	810379		1848.07	518849
1849.05	684269		1849.31	808513		1849.03	518850
1850.01	216540		1850.26	33414.9		1849.98	0
1850.96	0		1851.21	31034.8		1850.93	692176
1851.91	70772.1		1852.16	0		1851.88	692177
1852.86	166107		1853.11	1.06385e+06		1852.83	0
1853.81	91202.4		1854.07	1.06385e+06		1853.78	0
1854.77	1.32792e+06		1855.02	202984		1854.74	0
1855.72	1.33098e+06		1855.97	733053		1855.69	0
1856.67	1.92353e+06		1856.92	1.73348e+06		1856.64	0
1857.62	3.29454e+06		1857.87	1724928		1857.59	0
1858.57	1.37508e+06		1858.82	416872		1858.54	582448
1859.52	0		1859.78	0		1859.49	582446
1860.48	603803		1860.73	0		1860.45	0
1861.43	605167		1861.68	0		1861.4	323191
1862.38	0		1862.63	0		1862.35	323998
1863.33	0		1863.58	0		1863.3	121295
1864.28	346442		1864.54	84013.9		1864.25	121296
1865.24	407566		1865.49	71968.8		1865.2	0
1866.19	104992		1866.44	0		1866.16	779060
1867.14	0		1867.39	163663		1867.11	779060
1868.09	0		1868.34	163292		1868.06	0
1869.04	0		1869.3	371531		1869.01	252235
1869.99	604008		1870.25	504406		1869.96	251660
1870.95	730077		1871.2	300971		1870.92	510746
1871.9	133996		1872.15	0		1871.87	838318
1872.85	0		1873.1	951130		1872.82	561602
1873.8	231572		1874.05	1.61143e+06		1873.77	244576
1874.75	231054		1875.01	1.0066e+06		1874.72	0
1875.71	0		1875.96	0		1875.67	0
1876.66	151653		1876.91	0		1876.63	0
1877.61	140879		1877.86	269141		1877.58	380023
1878.56	0		1878.81	276319		1878.53	1252135
1879.51	676730		1879.76	663968		1879.48	938627
1880.46	675172		1880.72	552437		1880.43	306270
1881.42	837604		1881.67	34451.4		1881.39	291174
1882.37	1.54369e+06		1882.62	326074		1882.34	602666
1883.32	703834		1883.57	681161		1883.29	602666
1884.27	474880		1884.52	328954		1884.24	0
1885.22	478368		1885.48	0		1885.19	314985
1886.17	394555		1886.43	451713		1886.15	993011
1887.13	422474		1887.38	545162		1887.1	1.10814e+06
1888.08	638558		1888.33	439978		1888.05	316463
1889.03	638558		1889.28	428685		1889	0
1889.98	0		1890.24	285149		1889.95	21272.3
1890.93	697755		1891.19	186158		1890.91	21271.8
1891.89	1.41325e+06		1892.14	0		1891.86	0
1892.84	721914		1893.09	0		1892.81	56148.1
1893.79	64223.8		1894.04	42861.6		1893.76	901562
1894.74	53270.7		1895	254546		1894.71	911686
1895.69	0		1895.95	202657		1895.66	205351
1896.64	0		1896.9	0		1896.62	0
1897.6	0		1897.85	130912		1897.57	451874
1898.55	815521		1898.8	130913		1898.52	451875
1899.5	1.0531e+06		1899.75	435610		1899.47	396426
1900.45	822611		1900.71	1.63152e+06		1900.42	396426
1901.4	607584		1901.66	1.41008e+06		1901.38	0
1902.36	384909		1902.61	573175		1902.33	396267
1903.31	370294		1903.56	598733		1903.28	1415444
1904.26	0		1904.51	61146.6		1904.23	1020272
1905.21	0		1905.47	0		1905.18	0
1906.16	0		1906.42	0		1906.14	390586
1907.11	0		1907.37	75413.1		1907.09	391506
1908.07	0		1908.32	822564		1908.04	278733
1909.02	0		1909.27	787484		1908.99	503759
1909.97	0		1910.23	0		1909.94	208958
1910.92	1.93103e+06		1911.18	0		1910.9	0
1911.87	1.93103e+06		1912.13	0		1911.85	0
1912.82	0		1913.08	1.51616e+06		1912.8	385655
1913.78	0		1914.03	1.51616e+06		1913.75	385655
1914.73	591758		1914.98	0		1914.7	0
1915.68	593138		1915.94	0		1915.65	0
1916.63	433669		1916.89	2.77395e+06		1916.61	0
1917.58	433668		1917.84	2773956		1917.56	0
1918.53	0		1918.79	154886		1918.51	424064
1919.49	0		1919.74	240140		1919.46	2274577
1920.44	0		1920.7	382859		1920.41	2.40566e+06
1921.39	0		1921.65	294395		1921.36	629507
1922.34	107825		1922.6	984251		1922.31	310123
1923.29	142250		1923.55	984252		1923.27	310122
1924.24	2.13482e+06		1924.5	0		1924.22	0
1925.2	2.13482e+06		1925.45	0		1925.17	0
1926.15	1.03298e+06		1926.41	107733		1926.12	628048
1927.1	1.03298e+06		1927.36	706317		1927.07	629514
1928.05	0		1928.31	646867		1928.03	0
1929	0		1929.26	155915		1928.98	0
1929.95	0		1930.21	628217		1929.93	0
1930.91	0		1931.16	1129191		1930.88	0
1931.86	0		1932.12	651859		1931.83	2.04592e+06
1932.81	0		1933.07	0		1932.78	2.05059e+06
1933.76	896973		1934.02	0		1933.74	0
1934.71	898981		1934.97	0		1934.69	0
1935.66	0		1935.92	0		1935.64	0
1936.62	1.31467e+06		1936.88	1.33858e+06		1936.59	1.27297e+06
1937.57	1.31468e+06		1937.83	1.34142e+06		1937.54	2433765
1938.52	0		1938.78	0		1938.49	1.36102e+06
1939.47	0		1939.73	1.44194e+06		1939.45	0
1940.42	0		1940.68	1.44516e+06		1940.4	0
1941.37	0		1941.63	0		1941.35	0
1942.33	182460		1942.59	0		1942.3	0
1943.28	0		1943.54	0		1943.25	0
1944.23	0		1944.49	759638		1944.2	0
1945.18	0		1945.44	759639		1945.16	0
1946.13	0		1946.39	0		1946.11	0
1947.08	469754		1947.34	0		1947.06	0
1948.04	436768		1948.3	1499342		1948.01	0
1948.99	0		1949.25	1.49601e+06		1948.96	0
1949.94	0		1950.2	0		1949.91	0
1950.89	0		1951.15	0		1950.87	0
1951.84	0		1952.1	0		1951.82	467597
1952.79	0		1953.05	581585		1952.77	466533
1953.75	0		1954.01	580125		1953.72	608414
1954.7	0		1954.96	1.31141e+06		1954.67	607016
1955.65	0		1955.91	1.3084e+06		1955.62	0
1956.6	0		1956.86	0		1956.58	0
1957.55	0		1957.81	0		1957.53	0
1958.5	0		1958.76	0		1958.48	0
1959.46	0		1959.72	0		1959.43	0
1960.41	0		1960.67	0		1960.38	0
1961.36	0		1961.62	0		1961.33	0
1962.31	0		1962.57	0		1962.28	0
1963.26	662800		1963.52	0		1963.24	0
1964.21	664347		1964.47	0		1964.19	0
1965.17	0		1965.43	0		1965.14	0
1966.12	0		1966.38	0		1966.09	0
1967.07	0		1967.33	710674		1967.04	0
1968.02	0		1968.28	710672		1967.99	0
1968.97	0		1969.23	0		1968.95	0
1969.92	715148		1970.18	0		1969.9	437611
1970.87	715149		1971.14	0		1970.85	437610
1971.83	2.36792e+06		1972.09	0		1971.8	0
1972.78	2.36238e+06		1973.04	920050		1972.75	0
1973.73	0		1973.99	1.0267e+06		1973.7	0
1974.68	0		1974.94	352708		1974.66	0
1975.63	0		1975.89	0		1975.61	0
1976.58	0		1976.85	0		1976.56	0
1977.54	0		1977.8	0		1977.51	0
1978.49	0		1978.75	0		1978.46	0
1979.44	548925		1979.7	0		1979.41	0
1980.39	548925		1980.65	0		1980.37	0
1981.34	0		1981.6	0		1981.32	0
1982.29	0		1982.56	0		1982.27	0
1983.25	0		1983.51	0		1983.22	0
1984.2	0		1984.46	0		1984.17	0
1985.15	0		1985.41	0		1985.12	3.96361e+06
1986.1	0		1986.36	0		1986.08	3963606
1987.05	0		1987.31	0		1987.03	0
1988	0		1988.27	687554		1987.98	3.76614e+06
1988.96	0		1989.22	687972		1988.93	3766141
1989.91	0		1990.17	518916		1989.88	1.03597e+06
1990.86	0		1991.12	507921		1990.83	1.03597e+06
1991.81	0		1992.07	210922		1991.79	0
1992.76	0		1993.03	0		1992.74	0
1993.71	0		1993.98	1602584		1993.69	0
1994.67	0		1994.93	1.59883e+06		1994.64	0
1995.62	0		1995.88	0		1995.59	563346
1996.57	0		1996.83	0		1996.54	563346
1997.52	0		1997.79	132216		1997.5	0
1998.47	723500		1998.74	581240		1998.45	0
1999.42	1222519		1999.69	1.33279e+06		1999.4	278352
2000.38	527522		2000.64	2.1166e+06		2000.35	278351
2001.33	0		2001.59	1.21638e+06		2001.3	209115
2002.28	0		2002.54	166105		2002.25	370827
2003.23	306773		2003.5	166104		2003.21	576744
2004.18	306774		2004.45	0		2004.16	199593
2005.13	0		2005.4	241453		2005.11	0
2006.09	177830		2006.35	280381		2006.06	0
2007.04	216544		2007.3	553113		2007.01	0
2007.99	0		2008.26	381678		2007.97	401190
2008.94	595561		2009.21	0		2008.92	401188
2009.89	830464		2010.16	0		2009.87	0
2010.84	332067		2011.11	0		2010.82	1.38199e+06
2011.8	0		2012.06	0		2011.77	1.38198e+06
2012.75	85964.4		2013.01	0		2012.73	0
2013.7	92644.8		2013.97	0		2013.68	0
2014.65	0		2014.92	0		2014.63	0
2015.6	153619		2015.87	0		2015.58	48054.7
2016.55	133210		2016.82	564068		2016.53	360418
2017.51	433123		2017.77	564068		2017.48	367570
2018.46	433123		2018.73	0		2018.44	64463.5
2019.41	0		2019.68	1.20552e+06		2019.39	67985.7
2020.36	0		2020.63	1.82235e+06		2020.34	85334.8
2021.31	0		2021.58	974255		2021.29	49392
2022.27	392034		2022.53	300253		2022.24	0
2023.22	392034		2023.49	300253		2023.2	0
2024.17	0		2024.44	256404		2024.15	232623
2025.12	168772		2025.39	500056		2025.1	394510
2026.07	2.10369e+06		2026.34	278643		2026.05	334371
2027.03	2.03115e+06		2027.29	48669		2027	239354
2027.98	125869		2028.25	94069.1		2027.95	401405
2028.93	176508		2029.2	87286.3		2028.91	293633
2029.88	176508		2030.15	571998		2029.86	253377
2030.83	68623.1		2031.1	902780		2030.81	253377
2031.79	780677		2032.05	376731		2031.76	77422.9
2032.74	1.21428e+06		2033	0		2032.71	2.10357e+06
2033.69	546800		2033.96	0		2033.67	2.04177e+06
2034.64	0		2034.91	553877		2034.62	219970
2035.59	0		2035.86	553878		2035.57	310802
2036.54	158457		2036.81	0		2036.52	339725
2037.5	170771		2037.76	241309		2037.47	174055
2038.45	176437		2038.72	232795		2038.43	0
2039.4	176436		2039.67	690703		2039.38	0
2040.35	331874		2040.62	646157		2040.33	0
2041.3	331874		2041.57	0		2041.28	0
2042.25	478938		2042.52	0		2042.23	853219
2043.21	608746		2043.47	331547		2043.18	853217
2044.16	135381		2044.43	562971		2044.14	207648
2045.11	55443.2		2045.38	1.1638e+06		2045.09	207648
2046.06	0		2046.33	1.0898e+06		2046.04	258709
2047.01	0		2047.28	412622		2046.99	517298
2047.97	353542		2048.24	121207		2047.94	279678
[truncated: 22,007 more rows]

## Sheet: Main_Figure_4f_quantification
These are the values that are in the figures
Below will be the number with the 6% 317Da isotopic mass of Bacillamide D (315Da) taken into consideration
Reaction	Area (EIC - 315)	Area (EIC - 317) - uncorrected	Taking into account 6percent of EIC - 315Da	Area (EIC - 317) - Corrected	Total Bacillamide	STDe. (315)	STDe. (317 - corrected)	STDe. (total bacillamide)	Mean (315)	Mean (317 - corrected)	Mean (total bacillamide)
WT BmdB + BmdC - A (Rep 1)	17584502784	2228599040	1.05507e+09	1.17353e+09	1.8758e+10	1.44138e+09	1.81753e+08	1.25971e+09	1.78326e+10	1.14807e+09	1.89807e+10
WT BmdB + BmdC - B (Rep 2)	16531450880	2307644928	9.91887e+08	1.31576e+09	1.78472e+10
WT BmdB + BmdC - C (Rep 3)	19381994288	2117855616	1.16292e+09	9.54936e+08	2.03369e+10
WT BmdB + FMN - A (Rep 1)	0	22721314816	0	22721314816	22721314816	0	1.35909e+09	1.35909e+09	0	2.34062e+10	2.34062e+10
WT BmdB + FMN - B (Rep 2)	0	24971460608	0	24971460608	24971460608
WT BmdB + FMN - C (rep 3)	0	22525779968	0	22525779968	22525779968
WT BmdB + BmdC + No ATP - A (Rep 1)	0	0	0	0	0	0	0	0	0	0	0
WT BmdB + BmdC + No ATP - B (Rep 2)	0	0	0	0	0
WT BmdB + BmdC + No ATP - C (Rep 3)	0	0	0	0	0
WT BmdB + BmdC_D225R- A (Rep 1)	6533803008	21175189504	3.92028e+08	2.07832e+10	2.7317e+10	7.45866e+08	3.21903e+09	3.71227e+09	6130717696	1.71088e+10	2.32395e+10
WT BmdB + BmdC_D225R- B (Rep 2)	6588309504	16153032704	3.95299e+08	1.57577e+10	2.2346e+10
WT BmdB + BmdC_D225R- C (Rep 3)	5270040576	15101642752	3.16202e+08	1.47854e+10	2.00555e+10
The mean of the triplicates of each reaction is the value graphed on the figure.
Note: The raw data for each of these replicates are found on a separate tab
