# Supplementary material for: Structures and function of a tailoring oxidase in complex with a nonribosomal peptide synthetase module
Source: Nat Commun. 2022 Jan 27;13:548. doi: 10.1038/s41467-022-28221-y (PMC8795117; doi:10.1038/s41467-022-28221-y)
Supplement: Supplementary file 4 — Source Data [file 41467_2022_28221_MOESM4_ESM.zip › Source_data/Supplementary_Figure_3e.xlsx]

## Sheet: Sheet1
Gel filtration/size exclusion raw data
Volume (ml)	BmdC, 280nm	BmdC R146E S292F, 280nm	BmdC, 450nm	BmdC R146E S292F, 450nm
0	-103.3	4.08	-2511.94	-1128.54
0.02	0.21	0.34	14.47	0.07
0.05	0.37	1.07	0.24	0.37
0.07	0.32	1.94	-0.16	0.67
0.1	0.27	1.92	-0.41	0.67
0.12	0.23	1.69	-0.51	0.51
0.15	0.19	1.48	-0.49	0.44
0.17	0.17	1.3	-0.25	0.5
0.2	1.93	1.8	0.33	0.61
0.22	2.63	2.04	0.54	0.57
0.25	2.24	1.81	0.31	0.44
0.27	1.89	1.63	0.14	0.36
0.3	1.55	1.36	0.1	0.41
0.32	1.39	1.26	-0.12	0.4
0.35	1.08	1.21	-0.18	0.37
0.37	0.98	1.2	-0.24	0.32
0.4	0.96	1.2	-0.21	0.24
0.42	0.71	1.02	-0.26	0.15
0.45	0.59	0.95	-0.41	0.21
0.47	0.36	0.9	-0.43	0.13
0.5	0.32	0.84	-0.47	0.12
0.52	0.14	0.88	-0.51	0.03
0.55	0.07	0.71	-0.46	-0.01
0.57	-0.13	0.62	-0.49	0.11
0.6	-0.11	0.49	-0.57	0.07
0.62	-0.07	0.58	-0.63	0.05
0.65	-0.25	0.5	-0.73	-0.04
0.67	-0.31	0.45	-0.68	-0.07
0.7	-0.4	0.48	-0.68	-0.14
0.72	-0.31	0.23	-0.61	-0.02
0.75	-0.26	0.34	-0.62	-0.05
0.77	-0.26	0.35	-0.63	-0.08
0.8	-0.35	0.39	-0.65	-0.12
0.82	-0.48	0.31	-0.64	-0.25
0.85	-0.54	0.28	-0.73	-0.04
0.87	-0.45	0.17	-0.83	-0.08
0.9	-0.55	0.45	-0.68	-0.02
0.92	-0.41	0.3	-0.55	-0.01
0.95	-0.28	0.46	-0.56	-0.1
0.97	-0.48	0.23	-0.58	-0.09
1	-0.35	0.24	-0.59	-0.2
1.02	-0.69	0.24	-0.68	-0.18
1.05	-0.54	0.27	-0.62	-0.19
1.07	-0.47	0.27	-0.75	-0.15
1.1	-0.54	0.34	-0.71	-0.16
1.12	-0.54	0.49	-0.58	-0.2
1.15	-0.57	0.35	-0.72	-0.16
1.17	-0.48	0.42	-0.7	-0.09
1.2	-0.53	0.54	-0.68	-0.17
1.22	-0.44	0.63	-0.84	-0.14
1.25	-0.84	0.64	-0.96	-0.18
1.27	-0.67	0.82	-0.91	-0.33
1.3	-0.74	0.99	-1.07	-0.25
1.32	-0.81	1.09	-0.84	-0.25
1.35	-0.81	1.27	-1.01	-0.23
1.37	-0.78	1.56	-0.86	-0.38
1.4	-0.87	1.8	-0.94	-0.39
1.42	-0.8	2.07	-0.86	-0.27
1.45	-0.84	2.26	-0.92	-0.33
1.47	-0.74	2.6	-0.97	-0.24
1.5	-0.73	2.88	-0.96	-0.21
1.52	-0.87	3.15	-0.97	-0.29
1.54	-0.84	3.62	-0.94	-0.27
1.57	-0.84	3.86	-1.06	-0.31
1.59	-0.72	4.04	-0.84	-0.24
1.62	-0.86	4.37	-0.92	-0.36
1.64	-0.78	4.6	-0.83	-0.24
1.67	-0.85	4.89	-0.92	-0.3
1.69	-0.76	5.18	-0.95	-0.28
1.72	-0.85	5.31	-0.92	-0.36
1.74	-0.75	5.47	-0.81	-0.29
1.77	-0.73	5.53	-0.78	-0.28
1.79	-0.73	5.71	-0.7	-0.17
1.82	-0.81	5.83	-0.81	-0.36
1.84	-0.82	5.83	-0.98	-0.29
1.87	-0.86	5.78	-0.88	-0.22
1.89	-0.84	5.68	-0.96	-0.25
1.92	-0.67	5.66	-0.97	-0.17
1.94	-0.49	5.6	-0.78	-0.15
1.97	-0.44	5.57	-0.59	-0.24
1.99	-0.54	5.43	-0.77	-0.23
2.02	-0.46	5.15	-0.61	-0.15
2.04	-0.47	4.97	-0.63	-0.19
2.07	-0.5	4.77	-0.7	-0.14
2.09	-0.58	4.49	-0.75	-0.16
2.12	-0.63	4.21	-0.81	-0.08
2.14	-0.61	4	-0.7	-0.12
2.17	-0.61	3.76	-0.69	-0.07
2.19	-0.61	3.53	-0.74	-0.27
2.22	-0.62	3.23	-0.86	-0.18
2.24	-0.81	2.95	-0.79	-0.31
2.27	-0.91	2.65	-0.81	-0.39
2.29	-0.86	2.57	-0.9	-0.29
2.32	-0.82	2.26	-0.91	-0.35
2.34	-0.78	1.98	-0.93	-0.32
2.37	-0.89	1.99	-0.94	-0.37
2.39	-0.8	1.78	-0.92	-0.31
2.42	-0.83	1.45	-0.88	-0.17
2.44	-0.9	1.47	-0.93	-0.33
2.47	-0.8	1.22	-0.85	-0.33
2.49	-0.85	1.11	-0.91	-0.26
2.52	-0.83	1.07	-0.93	-0.34
2.54	-0.98	1.05	-0.99	-0.11
2.57	-0.95	0.87	-0.91	-0.47
2.59	-1.02	0.83	-0.89	-0.35
2.62	-0.88	0.74	-0.92	-0.4
2.64	-0.94	0.71	-0.88	-0.28
2.67	-0.96	0.59	-0.89	-0.32
2.69	-0.95	0.51	-0.94	-0.37
2.72	-1.04	0.54	-0.95	-0.3
2.74	-0.96	0.53	-1.01	-0.35
2.77	-0.9	0.52	-0.89	-0.17
2.79	-0.89	0.45	-0.89	-0.39
2.82	-0.97	0.41	-0.92	-0.28
2.84	-0.97	0.33	-0.99	-0.43
2.87	-1.07	0.43	-0.91	-0.22
2.89	-1	0.5	-0.83	-0.31
2.92	-1.04	0.43	-1.03	-0.29
2.94	-0.96	0.38	-0.98	-0.42
2.97	-0.88	0.33	-0.81	-0.22
2.99	-1	0.45	-0.87	-0.2
3.02	-0.86	0.49	-0.74	-0.18
3.04	-0.81	0.49	-0.76	-0.18
3.07	-0.89	0.39	-0.91	-0.35
3.09	-0.87	0.45	-0.94	-0.31
3.11	-0.98	0.29	-0.93	-0.21
3.14	-0.9	0.38	-0.97	-0.36
3.16	-1.02	0.44	-0.79	-0.22
3.19	-0.91	0.47	-0.85	-0.34
3.21	-0.85	0.51	-0.9	-0.32
3.24	-0.91	0.56	-0.78	-0.42
3.26	-0.9	0.44	-0.92	-0.28
3.29	-1.06	0.42	-0.97	-0.28
3.31	-1.11	0.46	-0.96	-0.26
3.34	-1.2	0.41	-1	-0.23
3.36	-1.18	0.47	-1.01	-0.35
3.39	-1.18	0.43	-1.06	-0.29
3.41	-1.3	0.52	-1.05	-0.29
3.44	-1.14	0.46	-1.07	-0.37
3.46	-0.96	0.55	-0.96	-0.2
3.49	-1.12	0.46	-1.03	-0.22
3.51	-1.14	0.52	-1.01	-0.29
3.54	-1.19	0.46	-1.14	-0.35
3.56	-1.07	0.47	-1.05	-0.17
3.59	-1.11	0.52	-0.93	-0.23
3.61	-1.13	0.42	-1.05	-0.4
3.64	-1.12	0.56	-1	-0.39
3.66	-1.17	0.42	-0.99	-0.26
3.69	-1.33	0.5	-1.02	-0.3
3.71	-1.15	0.5	-1.07	-0.37
3.74	-1.18	0.56	-0.96	-0.28
3.76	-1.21	0.58	-1.04	-0.49
3.79	-1.18	0.63	-1.01	-0.22
3.81	-1.13	0.54	-1.07	-0.27
3.84	-1.19	0.52	-0.98	-0.33
3.86	-1.19	0.52	-1.02	-0.29
3.89	-1.16	0.56	-0.95	-0.27
3.91	-1.22	0.56	-1.05	-0.41
3.94	-1.2	0.62	-0.93	-0.42
3.96	-1.2	0.64	-1.05	-0.18
3.99	-0.95	0.64	-0.89	-0.25
4.01	-1.02	0.73	-0.79	-0.16
4.04	-1.05	0.81	-0.84	-0.19
4.06	-0.96	0.8	-0.85	-0.29
4.09	-0.96	0.76	-0.83	-0.2
4.11	-0.86	0.86	-0.84	-0.09
4.14	-1.03	0.79	-0.81	-0.16
4.16	-0.96	0.8	-0.86	-0.24
4.19	-1.11	0.76	-0.91	-0.27
4.21	-1.11	0.76	-0.87	-0.19
4.24	-1.16	0.78	-1.08	-0.33
4.26	-1.05	0.8	-0.91	-0.31
4.29	-1.05	0.68	-0.85	-0.29
4.31	-1.2	0.6	-0.97	-0.52
4.34	-1.14	0.65	-1	-0.37
4.36	-1.35	0.63	-1.06	-0.41
4.39	-1.2	0.63	-0.95	-0.51
4.41	-1.37	0.72	-1.03	-0.6
4.44	-1.22	0.72	-0.92	-0.41
4.46	-1.3	0.76	-1.11	-0.44
4.49	-1.17	0.69	-1.04	-0.39
4.51	-1.2	0.63	-1.15	-0.4
4.54	-1.22	0.61	-1.08	-0.44
4.56	-1.26	0.7	-1.07	-0.44
4.59	-1.19	0.81	-1.03	-0.44
4.61	-1.18	0.71	-0.94	-0.41
4.63	-1.19	0.75	-0.96	-0.42
4.66	-1.2	0.78	-0.92	-0.39
4.68	-1.28	0.77	-0.93	-0.48
4.71	-1.22	0.78	-1.03	-0.42
4.73	-1.38	0.81	-0.87	-0.44
4.76	-1.31	0.8	-1.03	-0.35
4.78	-1.26	0.87	-0.92	-0.21
4.81	-1.21	0.76	-0.95	-0.27
4.83	-1.08	0.81	-1	-0.36
4.86	-1.25	0.84	-1.01	-0.37
4.88	-1.15	0.76	-0.92	-0.43
4.91	-1.2	0.73	-1.06	-0.32
4.93	-1.4	0.66	-1.03	-0.32
4.96	-1.31	0.66	-1.07	-0.46
4.98	-1.28	0.85	-1	-0.51
5.01	-1.14	0.97	-0.72	-0.42
5.03	-1.16	0.78	-0.81	-0.37
5.06	-1.09	0.76	-0.85	-0.28
5.08	-1.1	0.83	-0.83	-0.28
5.11	-1.07	0.8	-0.97	-0.31
5.13	-1.09	0.84	-0.93	-0.46
5.16	-1.04	0.87	-0.83	-0.46
5.18	-1.09	0.77	-0.84	-0.45
5.21	-1.23	0.87	-0.77	-0.29
5.23	-1.19	0.8	-0.8	-0.49
5.26	-1.13	0.9	-0.77	-0.39
5.28	-1.11	0.86	-0.93	-0.45
5.31	-1.29	0.97	-1.03	-0.31
5.33	-1.35	0.77	-1.06	-0.37
5.36	-1.19	0.81	-1.03	-0.29
5.38	-1.36	0.71	-1.06	-0.32
5.41	-1.28	0.85	-1.06	-0.38
5.43	-1.33	0.8	-1.04	-0.46
5.46	-1.34	0.86	-0.96	-0.47
5.48	-1.34	0.84	-0.97	-0.39
5.51	-1.31	0.82	-1.05	-0.37
5.53	-1.36	0.84	-1.04	-0.32
5.56	-1.18	0.79	-1.12	-0.45
5.58	-1.31	0.88	-0.96	-0.46
5.61	-1.31	0.75	-1.17	-0.49
5.63	-1.35	0.75	-1.19	-0.44
5.66	-1.41	0.85	-1.03	-0.49
5.68	-1.38	0.8	-1.01	-0.39
5.71	-1.27	0.8	-0.87	-0.46
5.73	-1.29	0.84	-0.95	-0.5
5.76	-1.43	0.9	-1.03	-0.6
5.78	-1.42	0.88	-1.01	-0.47
5.81	-1.45	0.89	-0.96	-0.55
5.83	-1.36	0.89	-0.9	-0.36
5.86	-1.27	1.02	-0.96	-0.41
5.88	-1.42	0.9	-0.94	-0.43
5.91	-1.21	0.92	-0.92	-0.41
5.93	-1.32	0.81	-0.99	-0.43
5.96	-1.3	0.77	-0.94	-0.33
5.98	-1.33	0.85	-0.88	-0.34
6.01	-1.31	0.93	-1.02	-0.26
6.03	-1.02	1.08	-0.92	-0.29
6.06	-1.17	1.16	-0.79	-0.39
6.08	-1.25	1	-0.69	-0.28
6.11	-1.1	1.14	-0.76	-0.24
6.13	-1.03	1.09	-0.65	-0.15
6.15	-1.02	1.14	-0.73	-0.17
6.18	-1.12	1.15	-0.87	-0.16
6.2	-1.17	1.11	-0.8	-0.25
6.23	-1.14	1.11	-0.8	-0.25
6.25	-1.18	1.04	-0.71	-0.27
6.28	-1.13	1.06	-0.87	-0.32
6.3	-1.11	1.06	-0.94	-0.4
6.33	-1.2	1	-0.87	-0.34
6.35	-1.31	1.04	-0.94	-0.41
6.38	-1.28	1.02	-0.95	-0.54
6.4	-1.29	0.96	-1.07	-0.42
6.43	-1.33	0.94	-0.94	-0.44
6.45	-1.23	1.08	-1.06	-0.35
6.48	-1.32	1.09	-1	-0.33
6.5	-1.36	1.01	-0.98	-0.39
6.53	-1.33	1.11	-1.01	-0.37
6.55	-1.31	0.99	-0.93	-0.35
6.58	-1.33	1.04	-0.89	-0.31
6.6	-1.32	0.97	-0.93	-0.37
6.63	-1.31	1.16	-1.02	-0.4
6.65	-1.35	1.06	-1.03	-0.32
6.68	-1.33	1.01	-0.99	-0.44
6.7	-1.3	1	-0.97	-0.34
6.73	-1.35	1.02	-0.95	-0.27
6.75	-1.36	1.17	-0.96	-0.35
6.78	-1.37	1.18	-0.94	-0.18
6.8	-1.38	1.14	-0.96	-0.36
6.83	-1.36	1.27	-1.05	-0.37
6.85	-1.27	1.1	-1.1	-0.36
6.88	-1.17	1.12	-0.91	-0.24
6.9	-1.25	1.17	-0.96	-0.24
6.93	-1.14	1.17	-0.95	-0.19
6.95	-1.34	1.15	-1.02	-0.39
6.98	-1.39	1.18	-1.07	-0.48
7	-1.36	1.27	-1.03	-0.36
7.03	-1.35	1.1	-1.05	-0.3
7.05	-1.24	1.33	-0.82	-0.3
7.08	-1.08	1.41	-0.84	-0.3
7.1	-1.08	1.4	-0.83	-0.26
7.13	-1.07	1.27	-0.87	-0.29
7.15	-1.24	1.2	-0.79	-0.09
7.18	-1.1	1.29	-0.87	-0.18
7.2	-1.11	1.26	-0.9	-0.27
7.23	-1.04	1.33	-0.91	-0.28
7.25	-1.06	1.29	-0.93	-0.32
7.28	-1.18	1.22	-0.92	-0.13
7.3	-1.18	1.37	-0.86	-0.29
7.33	-1.23	1.26	-0.79	-0.29
7.35	-1.25	1.29	-0.78	-0.36
7.38	-1.26	1.27	-1.03	-0.4
7.4	-1.26	1.29	-1.03	-0.29
7.43	-1.21	1.18	-0.97	-0.26
7.45	-1.24	1.29	-1.02	-0.4
7.48	-1.28	1.28	-1.03	-0.27
7.5	-1.28	1.32	-0.98	-0.17
7.53	-1.25	1.28	-0.95	-0.37
7.55	-1.24	1.38	-1.15	-0.33
7.58	-1.27	1.4	-0.98	-0.28
7.6	-1.18	1.43	-1.01	-0.44
7.63	-1.25	1.46	-0.89	-0.34
7.65	-1.24	1.5	-0.97	-0.29
7.67	-1.15	1.51	-1.1	-0.46
7.7	-1.15	1.54	-1.05	-0.3
7.72	-1.23	1.45	-0.95	-0.21
7.75	-1.22	1.44	-0.94	-0.35
7.77	-1.15	1.53	-0.86	-0.22
7.8	-1.2	1.53	-1.06	-0.27
7.82	-1.17	1.56	-1.04	-0.34
7.85	-1.17	1.56	-1	-0.37
7.87	-1.19	1.71	-0.86	-0.24
7.9	-1.18	1.44	-0.93	-0.31
7.92	-1.2	1.7	-0.93	-0.35
7.95	-1.23	1.71	-0.88	-0.35
7.97	-1.14	1.64	-0.62	-0.28
8	-1.22	1.55	-1	-0.27
8.02	-1.3	1.62	-0.94	-0.15
8.05	-1.27	1.7	-0.86	-0.23
8.07	-1	1.76	-0.71	-0.11
8.1	-0.92	1.83	-0.74	-0.18
8.12	-0.95	1.84	-0.76	-0.11
8.15	-0.96	1.77	-0.64	-0.08
8.17	-0.95	1.8	-0.64	-0.23
8.2	-1.12	1.84	-0.75	-0.2
8.22	-0.84	1.8	-0.73	-0.09
8.25	-0.98	1.87	-0.71	-0.1
8.27	-0.94	1.85	-0.76	-0.12
8.3	-0.99	1.93	-0.79	-0.11
8.32	-0.99	1.92	-0.8	-0.11
8.35	-1.03	1.81	-0.77	-0.13
8.37	-1.1	1.66	-0.81	-0.17
8.4	-1.13	1.53	-0.92	-0.22
8.42	-1.09	1.76	-0.92	-0.33
8.45	-1.08	1.68	-0.96	-0.33
8.47	-1.16	1.7	-0.92	-0.32
8.5	-0.95	1.69	-0.85	-0.3
8.52	-1	1.74	-0.99	-0.27
8.55	-0.89	1.84	-0.93	-0.25
8.57	-0.8	1.8	-0.96	-0.25
8.6	-1.15	1.85	-0.94	-0.2
8.62	-1.17	1.97	-0.94	-0.23
8.65	-1.16	1.73	-0.92	-0.21
8.67	-1.17	1.8	-0.87	-0.23
8.7	-1.16	1.85	-0.93	-0.11
8.72	-1.29	1.86	-1.03	-0.21
8.75	-1.11	1.86	-0.91	-0.26
8.77	-1.06	1.75	-0.93	-0.38
8.8	-1.12	1.86	-0.88	-0.32
8.82	-0.99	1.86	-0.94	-0.31
8.85	-1.13	1.8	-0.84	-0.32
8.87	-1.18	1.97	-0.93	-0.33
8.9	-1.11	1.86	-0.84	-0.31
8.92	-0.94	1.84	-0.83	-0.22
8.95	-1.01	1.94	-0.79	-0.33
8.97	-1.13	1.87	-0.82	-0.11
9	-1.11	1.91	-0.84	-0.2
9.02	-1.09	1.9	-0.87	-0.36
9.05	-0.99	1.92	-0.88	-0.37
9.07	-0.96	1.92	-0.87	-0.36
9.1	-0.97	2.01	-0.82	-0.21
9.12	-0.93	2.03	-0.69	-0.14
9.15	-0.92	2.04	-0.62	-0.18
9.17	-0.9	2.08	-0.68	-0.33
9.2	-0.99	2.03	-0.75	-0.2
9.22	-0.91	1.98	-0.77	-0.21
9.24	-1.01	1.95	-0.72	-0.02
9.27	-1	2.05	-0.75	-0.11
9.29	-0.85	1.86	-0.59	-0.14
9.32	-0.84	2.04	-0.86	-0.28
9.34	-0.9	1.95	-0.87	-0.23
9.37	-0.95	1.9	-0.72	-0.19
9.39	-1.05	1.88	-0.78	-0.15
9.42	-1.03	1.95	-0.77	-0.18
9.44	-1.06	1.95	-0.81	-0.35
9.47	-1.09	1.98	-0.9	-0.37
9.49	-1	1.91	-0.94	-0.3
9.52	-1.11	1.86	-0.96	-0.38
9.54	-1.01	1.92	-0.91	-0.2
9.57	-1.16	1.94	-0.9	-0.21
9.59	-1.05	2	-0.89	-0.19
9.62	-1.15	2	-0.95	-0.34
9.64	-0.99	1.82	-0.87	-0.27
9.67	-1.06	1.9	-0.88	-0.25
9.69	-1.06	1.9	-0.87	-0.35
9.72	-1.03	1.84	-0.97	-0.37
9.74	-0.95	1.88	-0.95	-0.38
9.77	-1.04	2	-0.9	-0.41
9.79	-1.03	1.86	-0.86	-0.45
9.82	-0.89	1.86	-0.93	-0.37
9.84	-1.06	1.92	-0.76	-0.31
9.87	-1.11	1.87	-0.87	-0.25
9.89	-1.03	1.93	-0.97	-0.35
9.92	-0.98	2.06	-0.96	-0.29
9.94	-0.95	1.98	-0.83	-0.22
9.97	-0.94	2	-0.77	-0.16
9.99	-0.93	1.88	-0.89	-0.29
10.02	-0.96	2.01	-0.8	-0.31
10.04	-1.08	2.01	-0.87	-0.32
10.07	-0.94	2.15	-0.86	-0.24
10.09	-1.03	1.99	-0.9	-0.19
10.12	-0.84	2.06	-0.78	-0.21
10.14	-0.93	2.32	-0.7	-0.12
10.17	-0.78	2.2	-0.57	-0.13
10.19	-0.64	2.13	-0.46	-0.02
10.22	-0.66	2.14	-0.57	-0.18
10.24	-0.66	2.26	-0.61	-0.2
10.27	-0.67	2.18	-0.66	-0.12
10.29	-0.75	2.2	-0.6	-0.13
10.32	-0.67	2.12	-0.61	-0.24
10.34	-0.75	2.31	-0.53	-0.17
10.37	-0.6	2.3	-0.65	-0.17
10.39	-0.78	2.23	-0.67	-0.27
10.42	-0.73	2.21	-0.81	-0.42
10.44	-0.92	2.25	-0.76	-0.33
10.47	-0.92	2.14	-0.82	-0.2
10.49	-0.93	2.22	-0.81	-0.18
10.52	-0.95	2.03	-0.93	-0.22
10.54	-1.01	2.13	-0.96	-0.2
10.57	-0.97	2.19	-0.83	-0.38
10.59	-1.01	2.21	-0.81	-0.25
10.62	-0.82	2.22	-0.84	-0.33
10.64	-0.98	2.25	-0.94	-0.29
10.67	-0.88	2.26	-0.9	-0.42
10.69	-0.95	2.31	-0.88	-0.28
10.72	-0.98	2.21	-0.77	-0.24
10.74	-0.9	2.15	-0.84	-0.34
10.76	-0.87	2.31	-0.85	-0.29
10.79	-0.91	2.23	-0.84	-0.22
10.81	-0.97	2.23	-0.86	-0.39
10.84	-0.81	2.27	-0.88	-0.26
10.86	-0.92	2.24	-0.85	-0.27
10.89	-0.87	2.28	-0.75	-0.33
10.91	-0.91	2.33	-0.87	-0.25
10.94	-0.9	2.36	-0.84	-0.3
10.96	-0.79	2.36	-0.76	-0.29
10.99	-0.81	2.41	-0.73	-0.22
11.01	-0.77	2.32	-0.71	-0.23
11.04	-0.79	2.38	-0.76	-0.32
11.06	-0.93	2.34	-0.9	-0.23
11.09	-0.83	2.42	-0.91	-0.43
11.11	-0.98	2.47	-0.88	-0.3
11.14	-0.88	2.52	-0.63	-0.2
11.16	-0.56	2.44	-0.64	-0.21
11.19	-0.73	2.54	-0.68	-0.14
11.21	-0.67	2.38	-0.63	-0.18
11.24	-0.71	2.52	-0.68	-0.2
11.26	-0.59	2.34	-0.59	-0.38
11.29	-0.67	2.64	-0.66	-0.29
11.31	-0.7	2.55	-0.62	-0.24
11.34	-0.71	2.59	-0.62	-0.21
11.36	-0.67	2.63	-0.57	-0.25
11.39	-0.53	2.68	-0.78	-0.24
11.41	-0.62	2.8	-0.8	-0.2
11.44	-0.72	2.74	-0.68	-0.26
11.46	-0.8	2.83	-0.72	-0.15
11.49	-0.95	2.73	-0.8	-0.31
11.51	-0.94	2.78	-0.76	-0.25
11.54	-0.87	2.91	-0.79	-0.3
11.56	-0.82	2.99	-0.87	-0.13
11.59	-0.81	2.89	-0.82	-0.26
11.61	-0.78	3.06	-0.95	-0.24
11.64	-0.58	3.08	-0.85	-0.22
11.66	-0.85	3.2	-0.8	-0.23
11.69	-0.87	3.27	-0.93	-0.31
11.71	-0.82	3.32	-0.9	-0.31
11.74	-0.75	3.35	-0.78	-0.31
11.76	-0.9	3.39	-0.79	-0.29
11.79	-0.86	3.38	-0.77	-0.24
11.81	-0.74	3.55	-0.85	-0.28
11.84	-0.83	3.61	-0.79	-0.23
11.86	-0.78	3.53	-0.84	-0.32
11.89	-0.84	3.65	-0.84	-0.22
11.91	-0.79	3.65	-0.86	-0.27
11.94	-0.71	3.76	-0.83	-0.19
11.96	-0.79	3.73	-0.89	-0.3
11.99	-0.54	3.77	-0.81	-0.21
12.01	-0.53	3.76	-0.78	-0.21
12.04	-0.63	3.76	-0.73	-0.3
12.06	-0.46	3.7	-0.75	-0.31
12.09	-0.6	3.69	-0.89	-0.23
12.11	-0.76	3.78	-0.86	-0.23
12.14	-0.57	3.81	-0.74	-0.17
12.16	-0.4	3.76	-0.64	-0.09
12.19	-0.24	3.82	-0.49	-0.14
12.21	-0.19	3.78	-0.6	-0.03
12.24	-0.05	3.79	-0.43	-0.15
12.26	-0.11	3.78	-0.43	-0.12
12.28	-0.15	3.65	-0.59	-0.09
12.31	-0.2	3.54	-0.44	-0.27
12.33	-0.18	3.55	-0.48	-0.06
12.36	-0.08	3.58	-0.46	-0.03
12.38	-0.17	3.53	-0.55	-0.15
12.41	-0.2	3.6	-0.57	-0.19
12.43	-0.22	3.42	-0.58	-0.17
12.46	-0.16	3.47	-0.63	-0.22
12.48	-0.25	3.45	-0.66	-0.3
12.51	-0.45	3.3	-0.82	-0.3
12.53	-0.35	3.27	-0.87	-0.23
12.56	-0.56	3.39	-0.79	-0.21
12.58	-0.43	3.29	-0.71	-0.11
12.61	-0.43	3.39	-0.78	-0.3
12.63	-0.53	3.27	-0.79	-0.3
12.66	-0.51	3.25	-0.67	-0.24
12.68	-0.6	3.15	-0.87	-0.23
12.71	-0.53	3.38	-0.91	-0.25
12.73	-0.57	3.26	-0.82	-0.12
12.76	-0.56	3.3	-0.76	-0.35
12.78	-0.44	3.26	-0.84	-0.25
12.81	-0.47	3.42	-0.79	-0.17
12.83	-0.61	3.25	-0.72	-0.18
12.86	-0.6	3.23	-0.84	-0.23
12.88	-0.56	3.22	-0.76	-0.18
12.91	-0.48	3.32	-0.84	-0.17
12.93	-0.42	3.36	-0.84	-0.32
12.96	-0.63	3.2	-0.81	-0.26
12.98	-0.68	3.31	-0.84	-0.18
13.01	-0.65	3.44	-0.79	-0.2
13.03	-0.48	3.48	-0.79	-0.34
13.06	-0.47	3.56	-0.74	-0.36
13.08	-0.48	3.48	-0.78	-0.3
13.11	-0.6	3.42	-0.84	-0.32
13.13	-0.62	3.49	-0.84	-0.27
13.16	-0.67	3.56	-0.85	-0.22
13.18	-0.7	3.73	-0.83	-0.18
13.21	-0.32	3.84	-0.78	-0.34
13.23	-0.42	3.78	-0.8	-0.28
13.26	-0.42	3.77	-0.62	-0.33
13.28	-0.46	3.87	-0.54	-0.39
13.31	-0.46	4.01	-0.67	-0.22
13.33	-0.58	4.2	-0.72	-0.3
13.36	-0.39	4.31	-0.74	-0.27
13.38	-0.57	4.55	-0.69	-0.26
13.41	-0.56	4.69	-0.7	-0.19
13.43	-0.49	4.93	-0.68	-0.06
13.46	-0.38	5.24	-0.69	-0.27
13.48	-0.36	5.38	-0.81	-0.25
13.51	-0.32	5.59	-0.58	-0.28
13.53	-0.32	6.04	-0.81	-0.27
13.56	-0.28	6.47	-0.74	-0.33
13.58	-0.13	6.63	-0.76	-0.29
13.61	0.25	7.26	-0.53	-0.31
13.63	0.66	7.91	-0.54	-0.24
13.66	1.08	8.78	-0.53	-0.26
13.68	1.76	9.47	-0.44	-0.26
13.71	2.76	10.73	-0.14	-0.24
13.73	4.01	12.18	-0.03	-0.19
13.76	5.46	14.08	0.34	-0.19
13.78	7.55	16.23	0.74	-0.27
13.8	10.04	19.22	1.22	-0.14
13.83	12.99	22.33	1.82	-0.04
13.85	16.18	26.15	2.36	-0.01
13.88	20.36	30.47	3.14	0
13.9	24.5	35.45	3.99	0.13
13.93	29.23	41.22	4.88	0.14
13.95	34.67	47.21	5.84	0.14
13.98	39.95	53.32	6.89	0.15
14	45.69	60.18	8	0.32
14.03	51.75	66.73	9.12	0.44
14.05	56.98	73.48	10.05	0.37
14.08	63.18	80.51	11.13	0.47
14.1	68.79	86.51	12.3	0.44
14.13	73.4	92.63	13.1	0.51
14.15	78.91	98.32	14.11	0.51
14.18	83.46	103.38	15.04	0.5
14.2	87.47	108.23	15.69	0.55
14.23	91.85	112.82	16.63	0.78
14.25	94.95	116.37	17.18	0.72
14.28	97.76	119.97	17.92	0.84
14.3	100.58	122.56	18.24	0.83
14.33	102.17	124.48	18.7	0.68
14.35	103.73	126.16	18.91	0.71
14.38	104.62	127.07	18.99	0.69
14.4	104.66	127.29	19.03	0.73
14.43	104.33	127.05	19.02	0.67
14.45	103.08	126.14	18.86	0.55
14.48	101.09	124.15	18.34	0.43
14.5	98.72	121.61	17.84	0.26
14.53	95.52	118.42	17.28	0.27
14.55	91.82	114.44	16.3	0.23
14.58	87.59	110.03	15.65	0.06
14.6	82.9	105.21	14.73	0.12
14.63	78.01	99.57	13.87	-0.01
14.65	72.62	94.3	12.87	-0.04
14.68	67.45	88.31	12.16	-0.03
14.7	62.39	82.53	10.88	-0.14
14.73	57.05	77.02	9.88	-0.15
14.75	52.04	71.39	9.07	-0.41
14.78	47.29	66.22	8.15	-0.32
14.8	42.51	61.25	7.32	-0.38
14.83	38.61	56.44	6.46	-0.26
14.85	34.75	52.33	5.8	-0.45
14.88	31.1	48.41	5.1	-0.33
14.9	28.05	44.56	4.6	-0.23
14.93	25.05	41.38	3.99	-0.27
14.95	22.43	38.12	3.53	-0.29
14.98	20.28	35.3	3.12	-0.28
15	18.27	32.89	2.69	-0.25
15.03	16.37	30.38	2.32	-0.3
15.05	14.63	28.02	1.99	-0.19
15.08	13.06	26.09	1.83	-0.35
15.1	11.73	24.24	1.71	-0.24
15.13	10.55	22.56	1.36	-0.22
15.15	9.55	21.08	1.07	-0.29
15.18	8.54	19.53	0.84	-0.24
15.2	7.61	18.1	0.71	-0.22
15.23	6.84	16.84	0.69	-0.12
15.25	6.23	15.83	0.64	-0.17
15.28	5.65	14.85	0.35	-0.15
15.3	5.07	13.92	0.21	-0.23
15.33	4.64	13.1	0.21	-0.19
15.35	4.02	12.26	0.14	-0.03
15.37	3.71	11.56	0.14	-0.1
15.4	3.37	10.99	0.1	-0.28
15.42	2.95	10.47	-0.03	-0.21
15.45	2.69	9.97	-0.17	-0.2
15.47	2.4	9.4	-0.27	-0.19
15.5	2.28	8.95	-0.16	-0.13
15.52	1.99	8.64	-0.33	-0.19
15.55	1.72	8.27	-0.3	-0.17
15.57	1.55	7.91	-0.4	-0.34
15.6	1.45	7.66	-0.47	-0.38
15.62	1.18	7.39	-0.45	-0.24
15.65	1.14	7.17	-0.4	-0.31
15.67	1.01	6.89	-0.45	-0.42
15.7	0.96	6.84	-0.43	-0.27
15.72	0.94	6.63	-0.44	-0.28
15.75	0.68	6.53	-0.54	-0.23
15.77	0.59	6.37	-0.65	-0.29
15.8	0.58	6.23	-0.5	-0.17
15.82	0.51	6.17	-0.63	-0.15
15.85	0.48	6.04	-0.56	-0.39
15.87	0.41	5.95	-0.59	-0.41
15.9	0.46	5.81	-0.63	-0.28
15.92	0.28	5.82	-0.57	-0.22
15.95	0.15	5.73	-0.5	-0.36
15.97	0.19	5.83	-0.57	-0.19
16	0.23	5.69	-0.65	-0.35
16.02	0.22	5.68	-0.73	-0.24
16.05	0.17	5.43	-0.68	-0.15
16.07	0.29	5.38	-0.47	-0.23
16.1	0.16	5.36	-0.68	-0.25
16.12	0.06	5.34	-0.62	-0.3
16.15	0.12	5.29	-0.58	-0.22
16.17	0.19	5.3	-0.66	-0.21
16.2	0.08	5.23	-0.61	-0.28
16.22	-0.03	5.23	-0.66	-0.31
16.25	0.03	5.28	-0.57	-0.16
16.27	0.23	5.3	-0.54	-0.13
16.3	0.11	5.34	-0.51	-0.08
16.32	0.19	5.25	-0.54	-0.16
16.35	-0.08	5.21	-0.52	-0.09
16.37	0.11	5.29	-0.55	-0.15
16.4	0.19	5.07	-0.55	-0.15
16.42	0.16	5.15	-0.55	-0.15
16.45	0.14	5.2	-0.48	-0.28
16.47	0.06	5.2	-0.6	-0.18
16.5	0.05	5.31	-0.49	-0.22
16.52	0.06	5.34	-0.55	-0.16
16.55	-0.04	5.23	-0.58	-0.32
16.57	-0.03	5.36	-0.75	-0.26
16.6	-0.1	5.32	-0.63	-0.43
16.62	-0.14	5.48	-0.79	-0.34
16.65	-0.25	5.78	-0.71	-0.35
16.67	-0.25	5.69	-0.72	-0.34
16.7	-0.26	5.78	-0.81	-0.46
16.72	-0.21	5.87	-0.79	-0.33
16.75	-0.13	5.94	-0.77	-0.3
16.77	-0.26	5.99	-0.76	-0.32
16.8	-0.26	6.13	-0.66	-0.33
16.82	-0.21	6.16	-0.68	-0.34
16.85	-0.29	6.17	-0.7	-0.25
16.87	-0.25	6.18	-0.68	-0.31
16.89	-0.2	6.17	-0.76	-0.44
16.92	-0.29	6.29	-0.82	-0.4
16.94	-0.31	6.32	-0.64	-0.36
16.97	-0.19	6.22	-0.76	-0.37
16.99	-0.26	6.19	-0.86	-0.4
17.02	-0.21	6.1	-0.82	-0.19
17.04	-0.06	6.03	-0.7	-0.17
17.07	-0.24	5.99	-0.78	-0.3
17.09	-0.15	6.02	-0.66	-0.21
17.12	-0.16	5.91	-0.69	-0.32
17.14	-0.26	5.66	-0.83	-0.23
17.17	-0.17	5.71	-0.75	-0.28
17.19	-0.32	5.46	-0.88	-0.3
17.22	-0.31	5.51	-0.79	-0.31
17.24	-0.32	5.42	-0.68	-0.45
17.27	-0.2	5.38	-0.62	-0.27
17.29	-0.14	5.17	-0.74	-0.25
17.32	-0.14	5.11	-0.67	-0.13
17.34	-0.24	5.11	-0.68	-0.18
17.37	-0.27	5	-0.57	-0.31
17.39	-0.24	5.06	-0.62	-0.31
17.42	-0.26	4.88	-0.7	-0.35
17.44	-0.3	4.95	-0.72	-0.34
17.47	-0.28	4.77	-0.82	-0.38
17.49	-0.16	4.78	-0.67	-0.3
17.52	-0.36	4.74	-0.73	-0.33
17.54	-0.29	4.89	-0.77	-0.35
17.57	-0.32	4.69	-0.72	-0.38
17.59	-0.34	4.67	-0.8	-0.36
17.62	-0.28	4.58	-0.82	-0.25
17.64	-0.45	4.57	-0.8	-0.31
17.67	-0.41	4.67	-0.75	-0.4
17.69	-0.34	4.59	-0.8	-0.4
17.72	-0.34	4.53	-0.71	-0.36
17.74	-0.45	4.5	-0.87	-0.37
17.77	-0.38	4.62	-0.89	-0.28
17.79	-0.49	4.56	-0.72	-0.44
17.82	-0.47	4.47	-0.79	-0.38
17.84	-0.41	4.43	-0.73	-0.39
17.87	-0.32	4.46	-0.84	-0.35
17.89	-0.38	4.44	-0.87	-0.3
17.92	-0.38	4.44	-0.8	-0.25
17.94	-0.43	4.44	-0.79	-0.34
17.97	-0.41	4.44	-0.83	-0.37
17.99	-0.4	4.42	-0.68	-0.33
18.02	-0.37	4.36	-0.73	-0.35
18.04	-0.26	4.3	-0.84	-0.45
18.07	-0.33	4.44	-0.81	-0.39
18.09	-0.34	4.5	-0.81	-0.47
18.12	-0.37	4.52	-0.66	-0.23
18.14	-0.32	4.55	-0.71	-0.26
18.17	-0.3	4.49	-0.78	-0.31
18.19	-0.32	4.52	-0.81	-0.14
18.22	-0.4	4.52	-0.71	-0.42
18.24	-0.45	4.57	-0.82	-0.31
18.27	-0.38	4.57	-0.71	-0.4
18.29	-0.34	4.66	-0.72	-0.25
18.32	-0.2	4.71	-0.67	-0.21
18.34	-0.15	4.64	-0.6	-0.21
18.37	-0.23	4.69	-0.63	-0.08
18.39	-0.3	4.77	-0.71	-0.21
18.41	-0.14	4.62	-0.56	-0.32
18.44	-0.13	4.64	-0.57	-0.16
18.46	-0.2	4.65	-0.76	-0.15
18.49	-0.38	4.69	-0.68	-0.25
18.51	-0.28	4.69	-0.69	-0.19
18.54	-0.12	4.61	-0.65	-0.24
18.56	-0.26	4.77	-0.69	-0.26
18.59	-0.25	4.52	-0.74	-0.4
18.61	-0.34	4.69	-0.84	-0.36
18.64	-0.38	4.41	-0.81	-0.28
18.66	-0.4	4.53	-0.95	-0.22
18.69	-0.44	4.52	-0.91	-0.28
18.71	-0.47	4.57	-0.78	-0.36
18.74	-0.53	4.62	-0.88	-0.43
18.76	-0.29	4.68	-0.83	-0.34
18.79	-0.38	4.57	-0.88	-0.36
18.81	-0.28	4.65	-0.81	-0.24
18.84	-0.39	4.58	-1.08	-0.26
18.86	-0.43	4.63	-0.87	-0.33
18.89	-0.53	4.69	-0.75	-0.36
18.91	-0.39	4.71	-0.98	-0.36
18.94	-0.46	4.48	-0.91	-0.3
18.96	-0.47	4.61	-0.75	-0.3
18.99	-0.49	4.58	-0.9	-0.4
19.01	-0.43	4.69	-0.84	-0.43
19.04	-0.34	4.57	-0.98	-0.31
19.06	-0.33	4.71	-0.86	-0.38
19.09	-0.38	4.58	-0.85	-0.32
19.11	-0.3	4.56	-0.91	-0.33
19.14	-0.35	4.75	-0.78	-0.22
19.16	-0.41	4.72	-0.73	-0.18
19.19	-0.3	4.86	-0.71	-0.32
19.21	-0.44	4.72	-0.75	-0.45
19.24	-0.35	4.74	-0.8	-0.33
19.26	-0.35	4.75	-0.91	-0.49
19.29	-0.33	4.67	-0.98	-0.33
19.31	-0.31	4.91	-0.91	-0.34
19.34	-0.29	4.92	-0.71	-0.31
19.36	-0.33	4.91	-0.79	-0.18
19.39	-0.26	4.88	-0.86	-0.18
19.41	-0.16	4.89	-0.8	-0.24
19.44	-0.37	4.81	-0.83	-0.19
19.46	-0.19	4.98	-0.83	-0.38
19.49	-0.31	4.91	-0.69	-0.37
19.51	-0.15	4.82	-0.79	-0.23
19.54	-0.15	4.78	-0.8	-0.18
19.56	-0.15	4.86	-0.75	-0.18
19.59	-0.19	5.02	-0.81	-0.34
19.61	-0.17	4.99	-0.79	-0.37
19.64	-0.17	4.94	-0.79	-0.28
19.66	-0.23	4.88	-0.75	-0.32
19.69	-0.17	4.83	-0.91	-0.36
19.71	-0.21	4.86	-0.96	-0.36
19.74	-0.17	5.03	-0.87	-0.32
19.76	-0.3	4.95	-0.89	-0.42
19.79	-0.21	4.9	-0.97	-0.49
19.81	-0.27	4.95	-0.87	-0.43
19.84	-0.16	4.96	-0.94	-0.33
19.86	-0.19	4.95	-1	-0.32
19.89	-0.25	4.97	-0.88	-0.29
19.91	-0.25	5	-0.92	-0.38
19.93	-0.18	5.03	-1	-0.32
19.96	-0.16	5.03	-1	-0.44
19.98	-0.13	5.08	-0.93	-0.27
20.01	-0.19	5.15	-0.82	-0.28
20.03	-0.22	5.11	-0.84	-0.35
20.06	-0.04	5.14	-1.03	-0.27
20.08	-0.15	5.22	-0.97	-0.39
20.11	0.02	5.15	-0.98	-0.25
20.13	-0.13	4.99	-0.97	-0.29
20.16	-0.03	5.16	-0.9	-0.25
20.18	0.05	5.18	-0.92	-0.36
20.21	0.09	5.26	-0.85	-0.33
20.23	0.14	5.25	-0.92	-0.45
20.26	-0.06	5.18	-0.91	-0.31
20.28	-0.01	5.17	-0.89	-0.27
20.31	0	5.15	-0.82	-0.28
20.33	0.1	5.26	-0.72	-0.32
20.36	0.27	5.33	-0.71	-0.32
20.38	0.18	5.37	-0.64	-0.1
20.41	0.32	5.42	-0.62	-0.17
20.43	0.25	5.48	-0.84	-0.19
20.46	0.21	5.49	-0.7	-0.22
20.48	0.29	5.45	-0.65	-0.16
20.51	0.22	5.31	-0.67	-0.18
20.53	0.21	5.48	-0.64	-0.25
20.56	0.23	5.44	-0.75	-0.24
20.58	0.16	5.34	-0.72	-0.18
20.61	0.3	5.41	-0.86	-0.2
20.63	0.15	5.29	-0.89	-0.23
20.66	0.06	5.35	-0.93	-0.34
20.68	0.04	5.39	-0.96	-0.23
20.71	0.13	5.25	-0.98	-0.36
20.73	0.15	5.14	-1	-0.4
20.76	0.11	5.22	-0.96	-0.47
20.78	0.16	5.17	-0.94	-0.33
20.81	0.31	5.34	-0.87	-0.33
20.83	0.08	5.19	-0.82	-0.51
20.86	0.18	5.2	-0.79	-0.41
20.88	0.39	5.19	-0.78	-0.36
20.91	0.44	5.19	-0.74	-0.34
20.93	0.46	5.21	-0.66	-0.48
20.96	0.53	5.26	-0.6	-0.38
20.98	0.62	5.21	-0.57	-0.45
21.01	0.68	5.28	-0.55	-0.46
21.03	0.78	5.25	-0.62	-0.41
21.06	0.87	5.21	-0.43	-0.45
21.08	0.81	5.24	-0.49	-0.33
21.11	0.73	5.26	-0.42	-0.43
21.13	0.8	5.24	-0.37	-0.33
21.16	0.86	5.35	-0.29	-0.5
21.18	0.97	5.27	-0.33	-0.38
21.21	1.02	5.28	-0.41	-0.28
21.23	0.96	5.41	-0.29	-0.39
21.26	0.84	5.38	-0.26	-0.48
21.28	0.93	5.34	-0.2	-0.48
21.31	0.95	5.39	-0.29	-0.4
21.33	0.99	5.3	-0.34	-0.4
21.36	0.93	5.4	-0.35	-0.32
21.38	0.96	5.56	-0.27	-0.5
21.41	0.87	5.48	-0.26	-0.48
21.43	0.75	5.38	-0.35	-0.52
21.46	0.78	5.48	-0.4	-0.32
21.48	0.88	5.63	-0.46	-0.32
21.5	0.62	5.43	-0.5	-0.61
21.53	0.67	5.53	-0.38	-0.55
21.55	0.66	5.56	-0.41	-0.51
21.58	0.59	5.48	-0.44	-0.7
21.6	0.45	5.57	-0.56	-0.55
21.63	0.51	5.48	-0.62	-0.66
21.65	0.4	5.46	-0.67	-0.62
21.68	0.23	5.61	-0.72	-0.58
21.7	0.29	5.59	-0.66	-0.77
21.73	0.23	5.52	-0.76	-0.75
21.75	0.13	5.54	-0.87	-0.7
21.78	0.17	5.56	-0.79	-0.58
21.8	0.2	5.63	-0.68	-0.69
21.83	0.19	5.7	-0.72	-0.79
21.85	0.18	5.68	-0.75	-0.75
21.88	0.21	5.64	-0.74	-0.73
21.9	0.21	5.79	-0.96	-0.68
21.93	0.28	5.68	-0.88	-0.68
21.95	0.33	5.83	-0.85	-0.76
21.98	0.22	5.93	-0.86	-0.7
22	0.21	6	-0.9	-0.54
22.03	0.23	5.91	-0.88	-0.49
22.05	0.37	6.03	-0.9	-0.44
22.08	0.46	6.13	-0.99	-0.43
22.1	0.45	6.19	-0.86	-0.56
22.13	0.4	6.15	-0.8	-0.51
22.15	0.42	6.3	-0.74	-0.61
22.18	0.47	6.11	-0.78	-0.71
22.2	0.68	6.35	-0.84	-0.38
22.23	0.69	6.38	-0.86	-0.38
22.25	0.6	6.41	-0.82	-0.38
22.28	0.51	6.47	-0.85	-0.43
22.3	0.68	6.55	-0.81	-0.35
22.33	0.72	6.55	-0.88	-0.31
22.35	0.72	6.57	-0.88	-0.29
22.38	0.73	6.65	-0.9	-0.42
22.4	0.86	6.91	-0.74	-0.23
22.43	0.85	6.88	-0.67	-0.09
22.45	0.89	6.96	-0.69	-0.09
22.48	0.87	6.97	-0.68	-0.09
22.5	0.95	6.95	-0.67	-0.11
22.53	0.93	6.87	-0.75	-0.1
22.55	1	6.89	-0.76	-0.2
22.58	0.83	6.99	-0.7	-0.09
22.6	1	7	-0.54	-0.09
22.63	1.01	7.01	-0.62	-0.17
22.65	0.96	7.12	-0.7	-0.2
22.68	0.85	6.87	-0.81	-0.14
22.7	0.89	6.88	-0.92	-0.17
22.73	0.97	6.91	-0.73	-0.12
22.75	0.73	6.95	-0.92	-0.33
22.78	0.81	6.92	-0.81	-0.43
22.8	0.9	6.87	-0.97	-0.22
22.83	0.91	6.89	-0.71	-0.27
22.85	0.81	6.98	-0.84	-0.21
22.88	0.92	6.92	-0.86	-0.2
22.9	0.9	7.06	-0.86	-0.29
22.93	0.78	6.97	-0.91	-0.4
22.95	0.9	6.94	-0.8	-0.36
22.98	0.89	6.82	-0.96	-0.3
23	0.88	6.97	-0.9	-0.19
23.02	0.83	6.99	-0.91	-0.34
23.05	0.78	7.08	-0.83	-0.35
23.07	0.84	6.93	-0.85	-0.47
23.1	0.96	6.95	-0.72	-0.37
23.12	0.9	7	-0.96	-0.27
23.15	1.03	7	-0.87	-0.18
23.17	0.97	7.04	-0.89	-0.35
23.2	0.82	6.97	-0.86	-0.42
23.22	0.92	7	-0.91	-0.36
23.25	1.06	7.02	-0.8	-0.28
23.27	1.06	7.04	-0.85	-0.37
23.3	1.05	7.09	-0.82	-0.3
23.32	0.93	7.15	-0.94	-0.41
23.35	0.9	6.97	-0.85	-0.51
23.37	0.97	6.96	-0.68	-0.4
23.4	0.97	6.98	-0.9	-0.41
23.42	1.08	7	-0.93	-0.33
23.45	1.12	7.04	-0.97	-0.38
23.47	0.98	7.08	-0.74	-0.4
23.5	0.93	7.06	-0.81	-0.4
23.52	1.01	7.03	-0.75	-0.38
23.55	1.08	6.89	-0.93	-0.36
23.57	1.11	6.95	-0.92	-0.4
23.6	1	7.05	-0.82	-0.27
23.62	0.93	7.01	-0.94	-0.36
23.65	1.05	6.89	-0.73	-0.31
23.67	0.95	6.95	-0.79	-0.46
23.7	1.17	7.03	-1.03	-0.37
23.72	1.18	6.99	-0.93	-0.3
23.75	1.12	6.98	-0.82	-0.37
23.77	1.02	7.02	-0.99	-0.5
23.8	1.1	7.05	-0.8	-0.42
23.82	1.3	6.99	-0.98	-0.39
23.85	1.23	7.07	-0.98	-0.46
23.87	1.38	7	-0.99	-0.38
23.9	1.35	6.99	-0.89	-0.25
23.92	1.4	7.11	-0.89	-0.49
23.95	1.53	7	-0.86	-0.43
23.97	1.66	7.01	-1.03	-0.47
24	1.75	6.95	-0.99	-0.4
