# Supplementary material for: Structures and function of a tailoring oxidase in complex with a nonribosomal peptide synthetase module
Source: Nat Commun. 2022 Jan 27;13:548. doi: 10.1038/s41467-022-28221-y (PMC8795117; doi:10.1038/s41467-022-28221-y)
Supplement: Supplementary file 4 — Source Data [file 41467_2022_28221_MOESM4_ESM.zip › Source_data/Main_Figure_3a.xlsx]

## Sheet: Sheet1
The raw data here is the same presented in Supplemental figure 1c VI
These are the raw data values for the UV
Replicate 1			Replicate 2			Replicate 3
UV (280.0nm) time[min]	UV (280.0nm) Intensity[mAU]		UV (280.0nm) time[min]	UV (280.0nm) Intensity[mAU]		UV (280.0nm) time[min]	UV (280.0nm) Intensity[mAU]
0	0.0170469		0	0.00292063		0	0.0180006
0.00485333	0.0163913		0.00485333	0.00292063		0.00485333	0.0184774
0.00970667	0.0154376		0.00970667	0.00339746		0.00970667	0.0190139
0.01456	0.0144243		0.01456	0.00405312		0.01456	0.0193715
0.0194133	0.0137091		0.0194133	0.00470877		0.0194133	0.0194907
0.0242667	0.0135899		0.0242667	0.0051856		0.0242667	0.0194311
0.02912	0.0140071		0.02912	0.00524521		0.02912	0.0191927
0.0339733	0.0148416		0.0339733	0.00488758		0.0339733	0.0188351
0.0388267	0.0157952		0.0388267	0.00435114		0.0388267	0.0186563
0.04368	0.0166893		0.04368	0.00357628		0.04368	0.0185966
0.0485333	0.0174046		0.0485333	0.00298023		0.0485333	0.0188351
0.0533867	0.017643		0.0533867	0.00244379		0.0533867	0.0187755
0.05824	0.0174642		0.05824	0.00196695		0.05824	0.0188947
0.0630933	0.0168681		0.0630933	0.00143051		0.0630933	0.0188351
0.0679467	0.015974		0.0679467	0.0012517		0.0679467	0.0187755
0.0728	0.0148416		0.0728	0.00101328		0.0728	0.018537
0.0776533	0.0138283		0.0776533	0.00113249		0.0776533	0.0184178
0.0825067	0.0131726		0.0825067	0.00119209		0.0825067	0.0182986
0.08736	0.0128746		0.08736	0.00149012		0.08736	0.0181794
0.0922133	0.012815		0.0922133	0.00154972		0.0922133	0.018239
0.0970667	0.0130534		0.0970667	0.00143051		0.0970667	0.0183582
0.10192	0.013113		0.10192	0.00107288		0.10192	0.0185966
0.106773	0.0129938		0.106773	0.000596046		0.106773	0.0190139
0.111627	0.0126958		0.111627	5.96046e-05		0.111627	0.0194311
0.11648	0.012219		0.11648	-0.000476837		0.11648	0.0197291
0.121333	0.0119805		0.121333	-0.000953674		0.121333	0.0198483
0.126187	0.0118613		0.126187	-0.00119209		0.126187	0.0197887
0.13104	0.0119805		0.13104	-0.000953674		0.13104	0.0197887
0.135893	0.0120401		0.135893	-0.000476837		0.135893	0.0197887
0.140747	0.0123382		0.140747	0.000178814		0.140747	0.0200868
0.1456	0.012517		0.1456	0.00113249		0.1456	0.0206232
0.150453	0.0125766		0.150453	0.00214577		0.150453	0.0213385
0.155307	0.0128746		0.155307	0.00292063		0.155307	0.0219941
0.16016	0.0132322		0.16016	0.00327826		0.16016	0.022471
0.165013	0.0139475		0.165013	0.00339746		0.165013	0.0228882
0.169867	0.0149012		0.169867	0.00309944		0.169867	0.0233054
0.17472	0.0160336		0.17472	0.0026226		0.17472	0.023663
0.179573	0.0172257		0.179573	0.00208616		0.179573	0.0241995
0.184427	0.0184178		0.184427	0.00190735		0.184427	0.0249147
0.18928	0.0192523		0.18928	0.00190735		0.18928	0.0255704
0.194133	0.0197291		0.194133	0.00214577		0.194133	0.025928
0.198987	0.0196695		0.198987	0.0025034		0.198987	0.0261664
0.20384	0.0190139		0.20384	0.00280142		0.20384	0.0261068
0.208693	0.0178814		0.208693	0.00315905		0.208693	0.0257492
0.213547	0.0164509		0.213547	0.00345707		0.213547	0.0251532
0.2184	0.0148416		0.2184	0.00375509		0.2184	0.0244379
0.223253	0.0135899		0.223253	0.00411272		0.223253	0.0235438
0.228107	0.0129342		0.228107	0.00470877		0.228107	0.022769
0.23296	0.0129938		0.23296	0.00560284		0.23296	0.0221133
0.237813	0.0136495		0.237813	0.0064373		0.237813	0.0217557
0.242667	0.0144839		0.242667	0.00721216		0.242667	0.0216365
0.24752	0.0151396		0.24752	0.00786781		0.24752	0.0217557
0.252373	0.0153184		0.252373	0.00828505		0.252373	0.0219345
0.257227	0.014782		0.257227	0.00858307		0.257227	0.0219941
0.26208	0.0138283		0.26208	0.00858307		0.26208	0.0218749
0.266933	0.0126958		0.266933	0.00834465		0.266933	0.0212789
0.271787	0.0116825		0.271787	0.00780821		0.271787	0.0203252
0.27664	0.0111461		0.27664	0.00697374		0.27664	0.0191331
0.281493	0.0112057		0.281493	0.00572205		0.281493	0.0178814
0.286347	0.0116229		0.286347	0.00435114		0.286347	0.0167489
0.2912	0.0123382		0.2912	0.00286102		0.2912	0.0161529
0.296053	0.0128746		0.296053	0.00172853		0.296053	0.015974
0.300907	0.0132918		0.300907	0.000953674		0.300907	0.0163317
0.30576	0.0133514		0.30576	0.000536442		0.30576	0.0172257
0.310613	0.0133514		0.310613	0.000298023		0.310613	0.0183582
0.315467	0.013113		0.315467	0.000178814		0.315467	0.0196695
0.32032	0.012815		0.32032	-0.000238419		0.32032	0.0209212
0.325173	0.0125766		0.325173	-0.000715256		0.325173	0.0219345
0.330027	0.0125766		0.330027	-0.00137091		0.330027	0.0230074
0.33488	0.0126958		0.33488	-0.00196695		0.33488	0.0238419
0.339733	0.0130534		0.339733	-0.00220537		0.339733	0.0247359
0.344587	0.0137091		0.344587	-0.00214577		0.344587	0.0257492
0.34944	0.0146031		0.34944	-0.00184774		0.34944	0.0266433
0.354293	0.015378		0.354293	-0.00143051		0.354293	0.0273585
0.359147	0.0157952		0.359147	-0.00101328		0.359147	0.0280738
0.364	0.0159144		0.364	-0.00089407		0.364	0.0283718
0.368853	0.0154376		0.368853	-0.00089407		0.368853	0.0285506
0.373707	0.0146031		0.373707	-0.00077486		0.373707	0.0286102
0.37856	0.0134706		0.37856	-0.000715256		0.37856	0.0286102
0.383413	0.012517		0.383413	-0.000238419		0.383413	0.0285506
0.388267	0.0118613		0.388267	0.000417233		0.388267	0.0285506
0.39312	0.0116825		0.39312	0.0013113		0.39312	0.0286698
0.397973	0.0118017		0.397973	0.00214577		0.397973	0.0290275
0.402827	0.0118017		0.402827	0.00280142		0.402827	0.0295043
0.40768	0.0117421		0.40768	0.00315905		0.40768	0.0301003
0.412533	0.0113249		0.412533	0.00303984		0.412533	0.0306964
0.417387	0.010848		0.417387	0.00244379		0.417387	0.0312328
0.42224	0.0103116		0.42224	0.00172853		0.42224	0.0317097
0.427093	0.0101924		0.427093	0.00077486		0.427093	0.0320673
0.431947	0.0103712		0.431947	0.000119209		0.431947	0.0322461
0.4368	0.0107884		0.4368	-0.000476837		0.4368	0.0323057
0.441653	0.0113845		0.441653	-0.000596046		0.441653	0.0323653
0.446507	0.012219		0.446507	-0.000298023		0.446507	0.0321865
0.45136	0.013113		0.45136	0.000298023		0.45136	0.0318885
0.456213	0.0141859		0.456213	0.0012517		0.456213	0.0316501
0.461067	0.0155568		0.461067	0.00226498		0.461067	0.0314713
0.46592	0.0170469		0.46592	0.00309944		0.46592	0.0312924
0.470773	0.0186563		0.470773	0.00375509		0.470773	0.0312924
0.475627	0.0197887		0.475627	0.00399351		0.475627	0.0312924
0.48048	0.0204444		0.48048	0.00423193		0.48048	0.0312328
0.485333	0.020504		0.485333	0.00447035		0.485333	0.0312924
0.490187	0.0200272		0.490187	0.00506639		0.490187	0.0311136
0.49504	0.0193119		0.49504	0.00572205		0.49504	0.0309348
0.499893	0.018537		0.499893	0.00649691		0.499893	0.0306368
0.504747	0.0177026		0.504747	0.00715256		0.504747	0.0299811
0.5096	0.0167489		0.5096	0.00756979		0.5096	0.0290275
0.514453	0.0158548		0.514453	0.0077486		0.514453	0.0280142
0.519307	0.0150204		0.519307	0.00733137		0.519307	0.0270009
0.52416	0.0142455		0.52416	0.00673532		0.52416	0.0263453
0.529013	0.0135303		0.529013	0.00607967		0.529013	0.0261068
0.533867	0.0130534		0.533867	0.00548363		0.533867	0.0263453
0.53872	0.0125766		0.53872	0.00488758		0.53872	0.0271201
0.543573	0.0121593		0.543573	0.00447035		0.543573	0.0280738
0.548427	0.0115633		0.548427	0.00423193		0.548427	0.0289679
0.55328	0.010848		0.55328	0.00399351		0.55328	0.0298023
0.558133	0.0101924		0.558133	0.0038147		0.558133	0.030458
0.562987	0.00977516		0.562987	0.00375509		0.562987	0.0308752
0.56784	0.00995398		0.56784	0.00369549		0.56784	0.0312328
0.572693	0.0104904		0.572693	0.00399351		0.572693	0.0315905
0.577547	0.0114441		0.577547	0.00441074		0.577547	0.0320077
0.5824	0.0124574		0.5824	0.00500679		0.5824	0.0325441
0.587253	0.0133514		0.587253	0.00560284		0.587253	0.0329614
0.592107	0.0138879		0.592107	0.00607967		0.592107	0.033319
0.59696	0.0139475		0.59696	0.00607967		0.59696	0.0335574
0.601813	0.0135899		0.601813	0.00566244		0.601813	0.0336766
0.606667	0.0131726		0.606667	0.00470877		0.606667	0.0336766
0.61152	0.0126362		0.61152	0.00351667		0.61152	0.0337362
0.616373	0.0123382		0.616373	0.00226498		0.616373	0.0338554
0.621227	0.012219		0.621227	0.00119209		0.621227	0.0339746
0.62608	0.0122786		0.62608	0.000417233		0.62608	0.0342131
0.630933	0.0123382		0.630933	0.000119209		0.630933	0.0345111
0.635787	0.0123382		0.635787	0.000119209		0.635787	0.0348091
0.64064	0.0122786		0.64064	0.000476837		0.64064	0.0351071
0.645493	0.0120997		0.645493	0.000953674		0.645493	0.0355244
0.650347	0.0118613		0.650347	0.0013113		0.650347	0.0360012
0.6552	0.0117421		0.6552	0.00172853		0.6552	0.0365973
0.660053	0.0115037		0.660053	0.00178814		0.660053	0.0373125
0.664907	0.0110865		0.664907	0.00184774		0.664907	0.0377297
0.66976	0.0104904		0.66976	0.00172853		0.66976	0.0379682
0.674613	0.00959635		0.674613	0.00154972		0.674613	0.0377297
0.679467	0.00870228		0.679467	0.00154972		0.679467	0.0371337
0.68432	0.0077486		0.68432	0.00172853		0.68432	0.0364184
0.689173	0.00715256		0.689173	0.00232458		0.689173	0.0359416
0.694027	0.00685453		0.694027	0.00321865		0.694027	0.0360012
0.69888	0.00715256		0.69888	0.00435114		0.69888	0.0365376
0.703733	0.00756979		0.703733	0.00548363		0.703733	0.0373721
0.708587	0.00804663		0.708587	0.00631809		0.708587	0.0382662
0.71344	0.00846386		0.71344	0.00673532		0.71344	0.0389218
0.718293	0.00882149		0.718293	0.00667572		0.718293	0.039041
0.723147	0.00905991		0.723147	0.0063777		0.723147	0.0388622
0.728	0.00929832		0.728	0.00578165		0.728	0.0383258
0.732853	0.00959635		0.732853	0.00524521		0.732853	0.0379086
0.737707	0.00989437		0.737707	0.0051856		0.737707	0.0376105
0.74256	0.010252		0.74256	0.00530481		0.74256	0.0375509
0.747413	0.0106096		0.747413	0.00542402		0.747413	0.0375509
0.752267	0.0107884		0.752267	0.00560284		0.752267	0.0374317
0.75712	0.010848		0.75712	0.00566244		0.75712	0.0371933
0.761973	0.0106692		0.761973	0.00548363		0.761973	0.0368357
0.766827	0.0101924		0.766827	0.00506639		0.766827	0.0364184
0.77168	0.00941753		0.77168	0.00482798		0.77168	0.0361204
0.776533	0.00840425		0.776533	0.00464916		0.776533	0.0362396
0.781387	0.00721216		0.781387	0.00464916		0.781387	0.0366569
0.78624	0.00602007		0.78624	0.00452995		0.78624	0.0373125
0.791093	0.00494719		0.791093	0.00429153		0.791093	0.0379086
0.795947	0.00429153		0.795947	0.0038147		0.795947	0.038445
0.8008	0.00399351		0.8008	0.00303984		0.8008	0.0386834
0.805653	0.00411272		0.805653	0.00202656		0.805653	0.0385642
0.810507	0.00464916		0.810507	0.00113249		0.810507	0.0383258
0.81536	0.00560284		0.81536	0.000417233		0.81536	0.0379682
0.820213	0.00685453		0.820213	0		0.820213	0.0376701
0.825067	0.00792742		0.825067	-0.000119209		0.825067	0.0376105
0.82992	0.00876188		0.82992	-0.000238419		0.82992	0.0378489
0.834773	0.00947714		0.834773	-0.000238419		0.834773	0.0383258
0.839627	0.00965595		0.839627	-0.000298023		0.839627	0.0389218
0.84448	0.00953674		0.84448	-0.000476837		0.84448	0.0396371
0.849333	0.00923872		0.849333	-0.000536442		0.849333	0.0403523
0.854187	0.00888109		0.854187	-0.000596046		0.854187	0.0408292
0.85904	0.00864267		0.85904	-0.000596046		0.85904	0.0412464
0.863893	0.00858307		0.863893	-0.000298023		0.863893	0.0414848
0.868747	0.00864267		0.868747	5.96046e-05		0.868747	0.0414848
0.8736	0.00882149		0.8736	0.000596046		0.8736	0.0415444
0.878453	0.00911951		0.878453	0.00107288		0.878453	0.0417829
0.883307	0.00929832		0.883307	0.00166893		0.883307	0.0420809
0.88816	0.00935793		0.88816	0.00208616		0.88816	0.0424385
0.893013	0.00941753		0.893013	0.00238419		0.893013	0.0428557
0.897867	0.00929832		0.897867	0.00268221		0.897867	0.0431538
0.90272	0.00917912		0.90272	0.00286102		0.90272	0.0432134
0.907573	0.00911951		0.907573	0.00298023		0.907573	0.0429749
0.912427	0.00911951		0.912427	0.00292063		0.912427	0.0425577
0.91728	0.0090003		0.91728	0.00280142		0.91728	0.0422001
0.922133	0.00858307		0.922133	0.00244379		0.922133	0.0419021
0.926987	0.00792742		0.926987	0.00190735		0.926987	0.0419617
0.93184	0.00715256		0.93184	0.0012517		0.93184	0.0422001
0.936693	0.00613928		0.936693	0.000596046		0.936693	0.0427365
0.941547	0.00530481		0.941547	5.96046e-05		0.941547	0.0435114
0.9464	0.00458956		0.9464	-0.000357628		0.9464	0.0441074
0.951253	0.00417233		0.951253	-0.000715256		0.951253	0.0446439
0.956107	0.00423193		0.956107	-0.000834465		0.956107	0.0450015
0.96096	0.00441074		0.96096	-0.00077486		0.96096	0.0452399
0.965813	0.00488758		0.965813	-0.000834465		0.965813	0.0453591
0.970667	0.00542402		0.970667	-0.00089407		0.970667	0.0455379
0.97552	0.00619888		0.97552	-0.00119209		0.97552	0.0457168
0.980373	0.00733137		0.980373	-0.00184774		0.980373	0.045836
0.985227	0.00858307		0.985227	-0.00268221		0.985227	0.0459552
0.99008	0.00995398		0.99008	-0.00363588		0.99008	0.0460148
0.994933	0.0112653		0.994933	-0.00458956		0.994933	0.0458956
0.999787	0.0120997		0.999787	-0.00530481		0.999787	0.0455976
1.00464	0.0123382		1.00464	-0.00584126		1.00464	0.0452399
1.00949	0.0118613		1.00949	-0.00590086		1.00949	0.0448823
1.01435	0.010848		1.01435	-0.00578165		1.01435	0.0447631
1.0192	0.00971556		1.0192	-0.00536442		1.0192	0.0447631
1.02405	0.00876188		1.02405	-0.00464916		1.02405	0.0449419
1.02891	0.00822544		1.02891	-0.00369549		1.02891	0.0452995
1.03376	0.00828505		1.03376	-0.002563		1.03376	0.0457168
1.03861	0.00876188		1.03861	-0.00143051		1.03861	0.0459552
1.04347	0.00911951		1.04347	-0.000536442		1.04347	0.0462532
1.04832	0.00929832		1.04832	-0.000178814		1.04832	0.0466108
1.05317	0.00888109		1.05317	-0.000417233		1.05317	0.0470877
1.05803	0.00798702		1.05803	-0.0013113		1.05803	0.0476837
1.06288	0.00661612		1.06288	-0.0025034		1.06288	0.0483394
1.06773	0.00536442		1.06773	-0.00375509		1.06773	0.0491142
1.07259	0.00447035		1.07259	-0.00464916		1.07259	0.0495911
1.07744	0.00417233		1.07744	-0.005126		1.07744	0.0498295
1.08229	0.00452995		1.08229	-0.0051856		1.08229	0.0497103
1.08715	0.00560284		1.08715	-0.00494719		1.08715	0.0493526
1.092	0.00691414		1.092	-0.00458956		1.092	0.0488758
1.09685	0.00822544		1.09685	-0.00435114		1.09685	0.0485182
1.10171	0.00905991		1.10171	-0.00423193		1.10171	0.0482202
1.10656	0.00929832		1.10656	-0.00417233		1.10656	0.0481606
1.11141	0.00911951		1.11141	-0.00411272		1.11141	0.0482798
1.11627	0.00846386		1.11627	-0.00405312		1.11627	0.048399
1.12112	0.0077486		1.12112	-0.00375509		1.12112	0.0488162
1.12597	0.00733137		1.12597	-0.00321865		1.12597	0.049293
1.13083	0.00739098		1.13083	-0.00268221		1.13083	0.0498891
1.13568	0.00804663		1.13568	-0.00190735		1.13568	0.0507832
1.14053	0.00911951		1.14053	-0.00119209		1.14053	0.0513792
1.14539	0.0104904		1.14539	-0.00077486		1.14539	0.0519753
1.15024	0.0120997		1.15024	-0.000357628		1.15024	0.0521541
1.15509	0.0136495		1.15509	-0.000178814		1.15509	0.0519753
1.15995	0.0149608		1.15995	-0.000238419		1.15995	0.0516176
1.1648	0.015974		1.1648	-0.000357628		1.1648	0.0511408
1.16965	0.0164509		1.16965	-0.000536442		1.16965	0.0507832
1.17451	0.0163913		1.17451	-0.000655651		1.17451	0.0506639
1.17936	0.0157952		1.17936	-0.000715256		1.17936	0.0509024
1.18421	0.014782		1.18421	-0.000476837		1.18421	0.0513196
1.18907	0.0136495		1.18907	0.000119209		1.18907	0.0517964
1.19392	0.012815		1.19392	0.000655651		1.19392	0.0522137
1.19877	0.0123382		1.19877	0.0013113		1.19877	0.0525713
1.20363	0.0124574		1.20363	0.00184774		1.20363	0.0527501
1.20848	0.0128746		1.20848	0.00208616		1.20848	0.0528693
1.21333	0.0135303		1.21333	0.00190735		1.21333	0.0529289
1.21819	0.0143051		1.21819	0.00119209		1.21819	0.0529289
1.22304	0.0149608		1.22304	0.000357628		1.22304	0.0528693
1.22789	0.0154972		1.22789	-0.000596046		1.22789	0.0528693
1.23275	0.0157952		1.23275	-0.00143051		1.23275	0.0528097
1.2376	0.0161529		1.2376	-0.00178814		1.2376	0.0529885
1.24245	0.0163317		1.24245	-0.00190735		1.24245	0.0533462
1.24731	0.0162125		1.24731	-0.00160933		1.24731	0.0540018
1.25216	0.015974		1.25216	-0.00137091		1.25216	0.0548959
1.25701	0.0155568		1.25701	-0.00113249		1.25701	0.0558496
1.26187	0.01508		1.26187	-0.00113249		1.26187	0.0566244
1.26672	0.0146627		1.26672	-0.00160933		1.26672	0.0572801
1.27157	0.0145435		1.27157	-0.00244379		1.27157	0.0577569
1.27643	0.0147223		1.27643	-0.00369549		1.27643	0.0581145
1.28128	0.0150204		1.28128	-0.00530481		1.28128	0.0585318
1.28613	0.0152588		1.28613	-0.00673532		1.28613	0.058949
1.29099	0.015378		1.29099	-0.00798702		1.29099	0.0594854
1.29584	0.0151396		1.29584	-0.00870228		1.29584	0.0602007
1.30069	0.0149012		1.30069	-0.00876188		1.30069	0.0604987
1.30555	0.0145435		1.30555	-0.00828505		1.30555	0.0605583
1.3104	0.0143051		1.3104	-0.00739098		1.3104	0.0602603
1.31525	0.0141859		1.31525	-0.0064373		1.31525	0.0597835
1.32011	0.0141263		1.32011	-0.00560284		1.32011	0.0591278
1.32496	0.0138879		1.32496	-0.00506639		1.32496	0.0585318
1.32981	0.013411		1.32981	-0.00494719		1.32981	0.0581145
1.33467	0.0126958		1.33467	-0.00500679		1.33467	0.0578165
1.33952	0.0118613		1.33952	-0.0051856		1.33952	0.0576377
1.34437	0.0113845		1.34437	-0.00542402		1.34437	0.0575185
1.34923	0.0115633		1.34923	-0.00536442		1.34923	0.0573993
1.35408	0.0123978		1.35408	-0.0051856		1.35408	0.0571012
1.35893	0.0138283		1.35893	-0.00476837		1.35893	0.056684
1.36379	0.0156164		1.36379	-0.00429153		1.36379	0.0561476
1.36864	0.0172257		1.36864	-0.0038743		1.36864	0.0557303
1.37349	0.0181794		1.37349	-0.00345707		1.37349	0.0553131
1.37835	0.0184178		1.37835	-0.00315905		1.37835	0.0552535
1.3832	0.0180006		1.3832	-0.00286102		1.3832	0.0553727
1.38805	0.0171065		1.38805	-0.0026226		1.38805	0.0557303
1.39291	0.0163317		1.39291	-0.00232458		1.39291	0.0563264
1.39776	0.0157356		1.39776	-0.00214577		1.39776	0.0570416
1.40261	0.0154376		1.40261	-0.00196695		1.40261	0.0576973
1.40747	0.0154376		1.40747	-0.00190735		1.40747	0.0585318
1.41232	0.0154972		1.41232	-0.00190735		1.41232	0.059545
1.41717	0.0156164		1.41717	-0.00202656		1.41717	0.0605583
1.42203	0.0154972		1.42203	-0.00202656		1.42203	0.0618696
1.42688	0.0151992		1.42688	-0.00202656		1.42688	0.0631213
1.43173	0.0148416		1.43173	-0.00190735		1.43173	0.0643134
1.43659	0.0144839		1.43659	-0.00190735		1.43659	0.0650287
1.44144	0.0143051		1.44144	-0.00202656		1.44144	0.0653863
1.44629	0.0138879		1.44629	-0.00226498		1.44629	0.0652671
1.45115	0.0136495		1.45115	-0.0025034		1.45115	0.0645518
1.456	0.0132918		1.456	-0.00274181		1.456	0.0635386
1.46085	0.013113		1.46085	-0.00298023		1.46085	0.0624657
1.46571	0.013113		1.46571	-0.00286102		1.46571	0.0612736
1.47056	0.0135303		1.47056	-0.0026226		1.47056	0.0603199
1.47541	0.0140667		1.47541	-0.00214577		1.47541	0.0593662
1.48027	0.0147223		1.48027	-0.00160933		1.48027	0.0587106
1.48512	0.0152588		1.48512	-0.00107288		1.48512	0.0582933
1.48997	0.0154376		1.48997	-0.000596046		1.48997	0.0582933
1.49483	0.0151992		1.49483	-0.000417233		1.49483	0.0587702
1.49968	0.0145435		1.49968	-0.000298023		1.49968	0.0596046
1.50453	0.0136495		1.50453	-0.000476837		1.50453	0.0607371
1.50939	0.012815		1.50939	-0.000834465		1.50939	0.062108
1.51424	0.0120997		1.51424	-0.00143051		1.51424	0.0633597
1.51909	0.0116825		1.51909	-0.00190735		1.51909	0.0645518
1.52395	0.0117421		1.52395	-0.00220537		1.52395	0.0654459
1.5288	0.0122786		1.5288	-0.00232458		1.5288	0.0661016
1.53365	0.0131726		1.53365	-0.00226498		1.53365	0.0665188
1.53851	0.0143647		1.53851	-0.00178814		1.53851	0.066638
1.54336	0.0157356		1.54336	-0.0012517		1.54336	0.066638
1.54821	0.0168681		1.54821	-0.000476837		1.54821	0.0662804
1.55307	0.0175834		1.55307	0.000298023		1.55307	0.0659227
1.55792	0.017643		1.55792	0.00089407		1.55792	0.0655055
1.56277	0.0172853		1.56277	0.00113249		1.56277	0.0653267
1.56763	0.0163913		1.56763	0.00119209		1.56763	0.0654459
1.57248	0.0154972		1.57248	0.00107288		1.57248	0.0660419
1.57733	0.0144839		1.57733	0.000655651		1.57733	0.0670552
1.58219	0.0138283		1.58219	0.000119209		1.58219	0.0682473
1.58704	0.013411		1.58704	-0.000476837		1.58704	0.0694394
1.59189	0.0133514		1.59189	-0.00089407		1.59189	0.0703335
1.59675	0.0135303		1.59675	-0.00101328		1.59675	0.0707507
1.6016	0.0137687		1.6016	-0.000536442		1.6016	0.0710487
1.60645	0.0141263		1.60645	0.000298023		1.60645	0.0711083
1.61131	0.0144839		1.61131	0.00178814		1.61131	0.0711679
1.61616	0.0149608		1.61616	0.00333786		1.61616	0.071466
1.62101	0.015378		1.62101	0.00447035		1.62101	0.0718236
1.62587	0.015676		1.62587	0.00494719		1.62587	0.0724792
1.63072	0.015974		1.63072	0.00458956		1.63072	0.0731945
1.63557	0.015974		1.63557	0.00345707		1.63557	0.0738502
1.64043	0.0159144		1.64043	0.00178814		1.64043	0.0742674
1.64528	0.015676		1.64528	0.000298023		1.64528	0.0742674
1.65013	0.015378		1.65013	-0.000834465		1.65013	0.0739098
1.65499	0.0150204		1.65499	-0.00143051		1.65499	0.0731349
1.65984	0.0146031		1.65984	-0.00149012		1.65984	0.0719428
1.66469	0.0141263		1.66469	-0.00143051		1.66469	0.0706315
1.66955	0.013411		1.66955	-0.00119209		1.66955	0.0692606
1.6744	0.012517		1.6744	-0.000953674		1.6744	0.0680685
1.67925	0.0118017		1.67925	-0.000715256		1.67925	0.0672936
1.68411	0.0112653		1.68411	-0.000476837		1.68411	0.0669956
1.68896	0.0110865		1.68896	-0.000298023		1.68896	0.0671744
1.69381	0.0116229		1.69381	-0.000178814		1.69381	0.0677705
1.69867	0.0125766		1.69867	-0.000178814		1.69867	0.0683665
1.70352	0.0138879		1.70352	-0.000476837		1.70352	0.0690222
1.70837	0.0150204		1.70837	-0.00107288		1.70837	0.0693202
1.71323	0.0155568		1.71323	-0.00184774		1.71323	0.0693798
1.71808	0.0154972		1.71808	-0.00274181		1.71808	0.0693202
1.72293	0.0145435		1.72293	-0.00327826		1.72293	0.0689626
1.72779	0.0133514		1.72779	-0.0038147		1.72779	0.0686646
1.73264	0.0118613		1.73264	-0.00405312		1.73264	0.0686646
1.73749	0.0107288		1.73749	-0.00399351		1.73749	0.0690222
1.74235	0.0101328		1.74235	-0.0038147		1.74235	0.069797
1.7472	0.0100136		1.7472	-0.00351667		1.7472	0.0712276
1.75205	0.0101924		1.75205	-0.00333786		1.75205	0.0727177
1.75691	0.01055		1.75691	-0.00333786		1.75691	0.074327
1.76176	0.0107288		1.76176	-0.00345707		1.76176	0.0758171
1.76661	0.0107884		1.76661	-0.00363588		1.76661	0.0770092
1.77147	0.0106096		1.77147	-0.0038743		1.77147	0.0776052
1.77632	0.0103712		1.77632	-0.0038147		1.77632	0.0777841
1.78117	0.0100732		1.78117	-0.00333786		1.78117	0.0774264
1.78603	0.0100136		1.78603	-0.00244379		1.78603	0.0766516
1.79088	0.00995398		1.79088	-0.00137091		1.79088	0.0753999
1.79573	0.0100136		1.79573	-0.000298023		1.79573	0.074029
1.80059	0.00989437		1.80059	0.000417233		1.80059	0.0725985
1.80544	0.00971556		1.80544	0.000834465		1.80544	0.071466
1.81029	0.00971556		1.81029	0.000715256		1.81029	0.0706315
1.81515	0.00953674		1.81515	0.000119209		1.81515	0.0703335
1.82	0.00947714		1.82	-0.000715256		1.82	0.0704527
1.82485	0.00929832		1.82485	-0.00154972		1.82485	0.0708699
1.82971	0.00905991		1.82971	-0.00226498		1.82971	0.0714064
1.83456	0.00864267		1.83456	-0.00286102		1.83456	0.072062
1.83941	0.00834465		1.83941	-0.00345707		1.83941	0.0725389
1.84427	0.00804663		1.84427	-0.0038743		1.84427	0.0731349
1.84912	0.00798702		1.84912	-0.00417233		1.84912	0.0736713
1.85397	0.00822544		1.85397	-0.00429153		1.85397	0.0742078
1.85883	0.00876188		1.85883	-0.00405312		1.85883	0.0747442
1.86368	0.00929832		1.86368	-0.00351667		1.86368	0.0752211
1.86853	0.00965595		1.86853	-0.00274181		1.86853	0.0755191
1.87339	0.00977516		1.87339	-0.00196695		1.87339	0.0758767
1.87824	0.00977516		1.87824	-0.00107288		1.87824	0.0759959
1.88309	0.00983477		1.88309	-0.000417233		1.88309	0.0761747
1.88795	0.00989437		1.88795	5.96046e-05		1.88795	0.0761747
1.8928	0.0103116		1.8928	0.000417233		1.8928	0.0759363
1.89765	0.0107884		1.89765	0.00077486		1.89765	0.0755787
1.90251	0.0114441		1.90251	0.00143051		1.90251	0.0751615
1.90736	0.0119209		1.90736	0.00226498		1.90736	0.0747442
1.91221	0.0122786		1.91221	0.00333786		1.91221	0.0745654
1.91707	0.0122786		1.91707	0.00464916		1.91707	0.074923
1.92192	0.0121593		1.92192	0.00590086		1.92192	0.0758767
1.92677	0.0119209		1.92677	0.00697374		1.92677	0.0770092
1.93163	0.0115037		1.93163	0.00756979		1.93163	0.0783801
1.93648	0.0112653		1.93648	0.007689		1.93648	0.0796318
1.94133	0.0113249		1.94133	0.00721216		1.94133	0.0807047
1.94619	0.0119209		1.94619	0.00631809		1.94619	0.0815988
1.95104	0.0128746		1.95104	0.0051856		1.95104	0.0823736
1.95589	0.0143647		1.95589	0.00393391		1.95589	0.0832081
1.96075	0.015974		1.96075	0.00292063		1.96075	0.0841618
1.9656	0.0174642		1.9656	0.00220537		1.9656	0.0852346
1.97045	0.0184774		1.97045	0.00196695		1.97045	0.0863075
1.97531	0.0189543		1.97531	0.00232458		1.97531	0.0870228
1.98016	0.0188351		1.98016	0.00280142		1.98016	0.0876784
1.98501	0.0181198		1.98501	0.00357628		1.98501	0.0881553
1.98987	0.0171065		1.98987	0.00429153		1.98987	0.0883937
1.99472	0.0160336		1.99472	0.00464916		1.99472	0.0886321
1.99957	0.0149608		1.99957	0.00482798		1.99957	0.0888705
2.00443	0.0138879		2.00443	0.00452995		2.00443	0.0892282
2.00928	0.0129938		2.00928	0.0038147		2.00928	0.089407
2.01413	0.0123978		2.01413	0.00298023		2.01413	0.0894666
2.01899	0.0120997		2.01899	0.00208616		2.01899	0.0892878
2.02384	0.012219		2.02384	0.00119209		2.02384	0.0888109
2.02869	0.0126958		2.02869	0.000596046		2.02869	0.0880361
2.03355	0.0133514		2.03355	-5.96046e-05		2.03355	0.0869632
2.0384	0.0141263		2.0384	-0.000596046		2.0384	0.0860691
2.04325	0.014782		2.04325	-0.00137091		2.04325	0.0852942
2.04811	0.0151396		2.04811	-0.00232458		2.04811	0.0848174
2.05296	0.0151396		2.05296	-0.00327826		2.05296	0.0847578
2.05781	0.0149608		2.05781	-0.00405312		2.05781	0.0849366
2.06267	0.0147223		2.06267	-0.00447035		2.06267	0.0852346
2.06752	0.0146627		2.06752	-0.00429153		2.06752	0.0858307
2.07237	0.0148416		2.07237	-0.00363588		2.07237	0.0865459
2.07723	0.01508		2.07723	-0.00268221		2.07723	0.08744
2.08208	0.015378		2.08208	-0.00149012		2.08208	0.0885129
2.08693	0.015378		2.08693	-0.000536442		2.08693	0.089705
2.09179	0.0150204		2.09179	0.000298023		2.09179	0.0909567
2.09664	0.0143051		2.09664	0.00077486		2.09664	0.0923276
2.10149	0.0133514		2.10149	0.000834465		2.10149	0.0934601
2.10635	0.0124574		2.10635	0.000834465		2.10635	0.0943542
2.1112	0.0116229		2.1112	0.000655651		2.1112	0.094831
2.11605	0.0111461		2.11605	0.000238419		2.11605	0.0949502
2.12091	0.0112653		2.12091	-0.000238419		2.12091	0.0946522
2.12576	0.0119805		2.12576	-0.00077486		2.12576	0.0938773
2.13061	0.0129342		2.13061	-0.0013113		2.13061	0.0927448
2.13547	0.0140667		2.13547	-0.00149012		2.13547	0.0914335
2.14032	0.0150204		2.14032	-0.00137091		2.14032	0.0901818
2.14517	0.0155568		2.14517	-0.00077486		2.14517	0.0891089
2.15003	0.0154972		2.15003	0.000417233		2.15003	0.0883341
2.15488	0.0149608		2.15488	0.00178814		2.15488	0.0879765
2.15973	0.0141859		2.15973	0.00303984		2.15973	0.0880361
2.16459	0.0132918		2.16459	0.0038743		2.16459	0.0885129
2.16944	0.0128746		2.16944	0.00411272		2.16944	0.0892282
2.17429	0.0127554		2.17429	0.00357628		2.17429	0.0901222
2.17915	0.0131726		2.17915	0.0026226		2.17915	0.0911951
2.184	0.0135899		2.184	0.00154972		2.184	0.09197
2.18885	0.0140667		2.18885	0.000536442		2.18885	0.092566
2.19371	0.0144243		2.19371	0		2.19371	0.0927448
2.19856	0.014782		2.19856	-0.000178814		2.19856	0.0926852
2.20341	0.0149608		2.20341	5.96046e-05		2.20341	0.092566
2.20827	0.0152588		2.20827	0.000655651		2.20827	0.092268
2.21312	0.0156164		2.21312	0.0012517		2.21312	0.092268
2.21797	0.0157952		2.21797	0.00178814		2.21797	0.0923872
2.22283	0.0158548		2.22283	0.00208616		2.22283	0.0923872
2.22768	0.0155568		2.22768	0.00220537		2.22768	0.0921488
2.23253	0.0148416		2.23253	0.00238419		2.23253	0.0915527
2.23739	0.0137091		2.23739	0.0025034		2.23739	0.0907183
2.24224	0.0124574		2.24224	0.00274181		2.24224	0.0898838
2.24709	0.0112653		2.24709	0.00286102		2.24709	0.0894666
2.25195	0.0103116		2.25195	0.00303984		2.25195	0.0895858
2.2568	0.00983477		2.2568	0.00298023		2.2568	0.0905395
2.26165	0.00977516		2.26165	0.002563		2.26165	0.0919104
2.26651	0.0101924		2.26651	0.00196695		2.26651	0.0937581
2.27136	0.010848		2.27136	0.00107288		2.27136	0.0954866
2.27621	0.0115633		2.27621	0.000119209		2.27621	0.0970364
2.28107	0.012219		2.28107	-0.000715256		2.28107	0.0982285
2.28592	0.0129938		2.28592	-0.00143051		2.28592	0.0993013
2.29077	0.0134706		2.29077	-0.00172853		2.29077	0.100017
2.29563	0.0138879		2.29563	-0.00202656		2.29563	0.100613
2.30048	0.0141859		2.30048	-0.00202656		2.30048	0.10097
2.30533	0.0143051		2.30533	-0.00184774		2.30533	0.10103
2.31019	0.0144243		2.31019	-0.00149012		2.31019	0.100791
2.31504	0.0144243		2.31504	-0.00089407		2.31504	0.100195
2.31989	0.0140667		2.31989	-5.96046e-05		2.31989	0.0991821
2.32475	0.0135303		2.32475	0.00113249		2.32475	0.0980496
2.3296	0.012815		2.3296	0.00238419		2.3296	0.0972152
2.33445	0.0119209		2.33445	0.00345707		2.33445	0.0965595
2.33931	0.0111461		2.33931	0.00435114		2.33931	0.0963807
2.34416	0.0106692		2.34416	0.00488758		2.34416	0.0966191
2.34901	0.0104904		2.34901	0.00500679		2.34901	0.0969768
2.35387	0.0106692		2.35387	0.00458956		2.35387	0.0974536
2.35872	0.0109673		2.35872	0.0038147		2.35872	0.097692
2.36357	0.0113845		2.36357	0.00280142		2.36357	0.0976324
2.36843	0.0118017		2.36843	0.00178814		2.36843	0.097394
2.37328	0.0121593		2.37328	0.000834465		2.37328	0.0970364
2.37813	0.0124574		2.37813	-5.96046e-05		2.37813	0.0967979
2.38299	0.0127554		2.38299	-0.000655651		2.38299	0.0967979
2.38784	0.0129938		2.38784	-0.00101328		2.38784	0.0970364
2.39269	0.0129342		2.39269	-0.0012517		2.39269	0.0975728
2.39755	0.0126362		2.39755	-0.00137091		2.39755	0.0980496
2.4024	0.0120997		2.4024	-0.00137091		2.4024	0.0982881
2.40725	0.0112057		2.40725	-0.0012517		2.40725	0.0982881
2.41211	0.0103116		2.41211	-0.000953674		2.41211	0.0981688
2.41696	0.00959635		2.41696	-0.000596046		2.41696	0.097692
2.42181	0.00917912		2.42181	-0.000178814		2.42181	0.0971556
2.42667	0.00911951		2.42667	0.000119209		2.42667	0.0966191
2.43152	0.00923872		2.43152	0.000178814		2.43152	0.0962019
2.43637	0.00929832		2.43637	-5.96046e-05		2.43637	0.0959039
2.44123	0.00929832		2.44123	-0.000715256		2.44123	0.0958443
2.44608	0.00935793		2.44608	-0.00160933		2.44608	0.0960827
2.45093	0.00959635		2.45093	-0.0026226		2.45093	0.0966191
2.45579	0.00995398		2.45579	-0.00363588		2.45579	0.0972748
2.46064	0.0106692		2.46064	-0.00423193		2.46064	0.0982285
2.46549	0.0116825		2.46549	-0.00447035		2.46549	0.0992417
2.47035	0.0126362		2.47035	-0.00417233		2.47035	0.100374
2.4752	0.0132918		2.4752	-0.00345707		2.4752	0.101447
2.48005	0.0134706		2.48005	-0.00226498		2.48005	0.10252
2.48491	0.0130534		2.48491	-0.00101328		2.48491	0.103354
2.48976	0.012219		2.48976	0.000119209		2.48976	0.103831
2.49461	0.010848		2.49461	0.00089407		2.49461	0.103891
2.49947	0.00959635		2.49947	0.00137091		2.49947	0.103533
2.50432	0.00846386		2.50432	0.00137091		2.50432	0.102818
2.50917	0.00756979		2.50917	0.0013113		2.50917	0.101984
2.51403	0.00703335		2.51403	0.00119209		2.51403	0.101328
2.51888	0.00661612		2.51888	0.00101328		2.51888	0.10097
2.52373	0.0063777		2.52373	0.00101328		2.52373	0.10103
2.52859	0.00631809		2.52859	0.00101328		2.52859	0.101388
2.53344	0.0063777		2.53344	0.000953674		2.53344	0.101864
2.53829	0.00673532		2.53829	0.00089407		2.53829	0.10246
2.54315	0.00727177		2.54315	0.000655651		2.54315	0.102997
2.548	0.00810623		2.548	0.000357628		2.548	0.103593
2.55285	0.00882149		2.55285	5.96046e-05		2.55285	0.104189
2.55771	0.00965595		2.55771	-0.000357628		2.55771	0.104845
2.56256	0.0101328		2.56256	-0.00077486		2.56256	0.10556
2.56741	0.0101328		2.56741	-0.00107288		2.56741	0.106215
2.57227	0.00983477		2.57227	-0.00137091		2.57227	0.106573
2.57712	0.00929832		2.57712	-0.00119209		2.57712	0.106692
2.58197	0.00858307		2.58197	-0.000655651		2.58197	0.106812
2.58683	0.00786781		2.58683	0.000298023		2.58683	0.10699
2.59168	0.00751019		2.59168	0.00149012		2.59168	0.107586
2.59653	0.00751019		2.59653	0.00280142		2.59653	0.108421
2.60139	0.00786781		2.60139	0.0038147		2.60139	0.109613
2.60624	0.00864267		2.60624	0.00435114		2.60624	0.110984
2.61109	0.00953674		2.61109	0.00429153		2.61109	0.112176
2.61595	0.01055		2.61595	0.00369549		2.61595	0.113249
2.6208	0.0114441		2.6208	0.00274181		2.6208	0.113845
2.62565	0.0122786		2.62565	0.00160933		2.62565	0.114322
2.63051	0.0132322		2.63051	0.000834465		2.63051	0.114441
2.63536	0.0141859		2.63536	0.000715256		2.63536	0.11462
2.64021	0.0151992		2.64021	0.00101328		2.64021	0.114858
2.64507	0.0161529		2.64507	0.00196695		2.64507	0.115097
2.64992	0.0165701		2.64992	0.00303984		2.64992	0.115335
2.65477	0.0163317		2.65477	0.00423193		2.65477	0.115275
2.65963	0.0154972		2.65963	0.00500679		2.65963	0.114977
2.66448	0.0140667		2.66448	0.00536442		2.66448	0.114322
2.66933	0.012517		2.66933	0.00524521		2.66933	0.113368
2.67419	0.0111461		2.67419	0.00476837		2.67419	0.112236
2.67904	0.0103712		2.67904	0.00393391		2.67904	0.111222
2.68389	0.0100732		2.68389	0.00303984		2.68389	0.110328
2.68875	0.0106692		2.68875	0.00238419		2.68875	0.109673
2.6936	0.0116229		2.6936	0.00202656		2.6936	0.109136
2.69845	0.012815		2.69845	0.00202656		2.69845	0.108957
2.70331	0.0140667		2.70331	0.00208616		2.70331	0.109076
2.70816	0.01508		2.70816	0.00244379		2.70816	0.109434
2.71301	0.0159144		2.71301	0.00280142		2.71301	0.110328
2.71787	0.0164509		2.71787	0.00298023		2.71787	0.111461
2.72272	0.0164509		2.72272	0.00286102		2.72272	0.112951
2.72757	0.0162125		2.72757	0.0026226		2.72757	0.114441
2.73243	0.0157952		2.73243	0.00232458		2.73243	0.115752
2.73728	0.015378		2.73728	0.00214577		2.73728	0.116646
2.74213	0.01508		2.74213	0.00226498		2.74213	0.117242
2.74699	0.0149012		2.74699	0.00268221		2.74699	0.11754
2.75184	0.0149608		2.75184	0.00321865		2.75184	0.117421
2.75669	0.01508		2.75669	0.0038743		2.75669	0.117183
2.76155	0.0151992		2.76155	0.00417233		2.76155	0.116944
2.7664	0.015378		2.7664	0.00423193		2.7664	0.116765
2.77125	0.015378		2.77125	0.00405312		2.77125	0.116885
2.77611	0.0154376		2.77611	0.00351667		2.77611	0.117242
2.78096	0.0156164		2.78096	0.00292063		2.78096	0.117779
2.78581	0.0157952		2.78581	0.00238419		2.78581	0.118673
2.79067	0.0162125		2.79067	0.00214577		2.79067	0.119746
2.79552	0.0165701		2.79552	0.00208616		2.79552	0.120699
2.80037	0.0169277		2.80037	0.00232458		2.80037	0.121653
2.80523	0.0171661		2.80523	0.002563		2.80523	0.122309
2.81008	0.017345		2.81008	0.00292063		2.81008	0.122607
2.81493	0.0172257		2.81493	0.00315905		2.81493	0.122726
2.81979	0.0171065		2.81979	0.00345707		2.81979	0.122488
2.82464	0.0167489		2.82464	0.0038147		2.82464	0.121891
2.82949	0.0164509		2.82949	0.00423193		2.82949	0.121355
2.83435	0.0160336		2.83435	0.00464916		2.83435	0.120699
2.8392	0.0155568		2.8392	0.00500679		2.8392	0.120223
2.84405	0.01508		2.84405	0.0051856		2.84405	0.119686
2.84891	0.0144839		2.84891	0.0051856		2.84891	0.119388
2.85376	0.0138879		2.85376	0.00500679		2.85376	0.119209
2.85861	0.0133514		2.85861	0.00470877		2.85861	0.11909
2.86347	0.0128746		2.86347	0.00447035		2.86347	0.11903
2.86832	0.0124574		2.86832	0.00435114		2.86832	0.11909
2.87317	0.0119805		2.87317	0.00417233		2.87317	0.119269
2.87803	0.0114441		2.87803	0.00417233		2.87803	0.119448
2.88288	0.0110865		2.88288	0.00417233		2.88288	0.119865
2.88773	0.0106096		2.88773	0.00435114		2.88773	0.120282
2.89259	0.010252		2.89259	0.00470877		2.89259	0.12058
2.89744	0.0101924		2.89744	0.00530481		2.89744	0.120819
2.90229	0.0103116		2.90229	0.00584126		2.90229	0.120938
2.90715	0.0101924		2.90715	0.00631809		2.90715	0.120878
2.912	0.00983477		2.912	0.0064373		2.912	0.120819
2.91685	0.00911951		2.91685	0.00619888		2.91685	0.120759
2.92171	0.00798702		2.92171	0.00554323		2.92171	0.120819
2.92656	0.00679493		2.92656	0.00482798		2.92656	0.120938
2.93141	0.00566244		2.93141	0.00429153		2.93141	0.121176
2.93627	0.00488758		2.93627	0.00411272		2.93627	0.121474
2.94112	0.00458956		2.94112	0.00452995		2.94112	0.121713
2.94597	0.00476837		2.94597	0.00542402		2.94597	0.121832
2.95083	0.00530481		2.95083	0.0064373		2.95083	0.121772
2.95568	0.00619888		2.95568	0.00745058		2.95568	0.121772
2.96053	0.00697374		2.96053	0.00798702		2.96053	0.121713
2.96539	0.0077486		2.96539	0.00786781		2.96539	0.121832
2.97024	0.00810623		2.97024	0.00727177		2.97024	0.122011
2.97509	0.00816584		2.97509	0.00631809		2.97509	0.122428
2.97995	0.00798702		2.97995	0.005126		2.97995	0.122786
2.9848	0.00780821		2.9848	0.00405312		2.9848	0.123084
2.98965	0.00780821		2.98965	0.00315905		2.98965	0.123024
2.99451	0.00804663		2.99451	0.00268221		2.99451	0.122786
2.99936	0.00882149		2.99936	0.0025034		2.99936	0.122368
3.00421	0.00971556		3.00421	0.00232458		3.00421	0.121772
3.00907	0.0106096		3.00907	0.00220537		3.00907	0.121415
3.01392	0.0112057		3.01392	0.00190735		3.01392	0.121295
3.01877	0.0115633		3.01877	0.00149012		3.01877	0.121653
3.02363	0.0115633		3.02363	0.000953674		3.02363	0.122249
3.02848	0.0111461		3.02848	0.000238419		3.02848	0.123084
3.03333	0.0107288		3.03333	-0.000238419		3.03333	0.123858
3.03819	0.0101924		3.03819	-0.000715256		3.03819	0.124574
3.04304	0.00959635		3.04304	-0.000953674		3.04304	0.125051
3.04789	0.0089407		3.04789	-0.00101328		3.04789	0.125468
3.05275	0.00834465		3.05275	-0.000715256		3.05275	0.126064
3.0576	0.00780821		3.0576	-0.000417233		3.0576	0.12666
3.06245	0.00745058		3.06245	-0.000178814		3.06245	0.127554
3.06731	0.00739098		3.06731	-0.000119209		3.06731	0.128627
3.07216	0.00721216		3.07216	-0.000178814		3.07216	0.129819
3.07701	0.00715256		3.07701	-0.000417233		3.07701	0.13119
3.08187	0.00703335		3.08187	-0.000596046		3.08187	0.132442
3.08672	0.00667572		3.08672	-0.000715256		3.08672	0.133693
3.09157	0.00655651		3.09157	-0.000417233		3.09157	0.134706
3.09643	0.00655651		3.09643	0.000298023		3.09643	0.135541
3.10128	0.00685453		3.10128	0.00154972		3.10128	0.135839
3.10613	0.00745058		3.10613	0.00292063		3.10613	0.13566
3.11099	0.00840425		3.11099	0.00458956		3.11099	0.135124
3.11584	0.00935793		3.11584	0.00602007		3.11584	0.13423
3.12069	0.010252		3.12069	0.00733137		3.12069	0.133276
3.12555	0.0110269		3.12555	0.00822544		3.12555	0.132442
3.1304	0.0115633		3.1304	0.00888109		3.1304	0.131965
3.13525	0.0120401		3.13525	0.0090003		3.13525	0.131786
3.14011	0.0124574		3.14011	0.00888109		3.14011	0.131905
3.14496	0.0130534		3.14496	0.00828505		3.14496	0.132084
3.14981	0.0135899		3.14981	0.00745058		3.14981	0.132382
3.15467	0.0140667		3.15467	0.0063777		3.15467	0.132799
3.15952	0.0143647		3.15952	0.00524521		3.15952	0.133216
3.16437	0.0144839		3.16437	0.00411272		3.16437	0.133872
3.16923	0.0144839		3.16923	0.00315905		3.16923	0.134587
3.17408	0.0143647		3.17408	0.00244379		3.17408	0.135243
3.17893	0.0142455		3.17893	0.00208616		3.17893	0.135958
3.18379	0.0141263		3.18379	0.00202656		3.18379	0.136733
3.18864	0.0138879		3.18864	0.00238419		3.18864	0.137568
3.19349	0.013411		3.19349	0.00309944		3.19349	0.138462
3.19835	0.0127554		3.19835	0.00399351		3.19835	0.139415
3.2032	0.0118017		3.2032	0.005126		3.2032	0.140429
3.20805	0.0109076		3.20805	0.00625849		3.20805	0.141203
3.21291	0.0100732		3.21291	0.00709295		3.21291	0.14174
3.21776	0.00965595		3.21776	0.007689		3.21776	0.141919
3.22261	0.00953674		3.22261	0.00798702		3.22261	0.14168
3.22747	0.00965595		3.22747	0.00804663		3.22747	0.141382
3.23232	0.0100136		3.23232	0.00810623		3.23232	0.140905
3.23717	0.0101924		3.23717	0.00834465		3.23717	0.140607
3.24203	0.010252		3.24203	0.00888109		3.24203	0.140548
3.24688	0.010252		3.24688	0.00977516		3.24688	0.140786
3.25173	0.0100136		3.25173	0.010848		3.25173	0.141144
3.25659	0.00983477		3.25659	0.0120401		3.25659	0.141859
3.26144	0.00977516		3.26144	0.0129342		3.26144	0.142455
3.26629	0.00977516		3.26629	0.0135899		3.26629	0.14329
3.27115	0.0100136		3.27115	0.0137687		3.27115	0.144005
3.276	0.0103116		3.276	0.0135303		3.276	0.14466
3.28085	0.0106096		3.28085	0.0130534		3.28085	0.145197
3.28571	0.010848		3.28571	0.0124574		3.28571	0.145435
3.29056	0.010848		3.29056	0.0116825		3.29056	0.145435
3.29541	0.0107288		3.29541	0.0107288		3.29541	0.145078
3.30027	0.01055		3.30027	0.00947714		3.30027	0.144541
3.30512	0.0101924		3.30512	0.00810623		3.30512	0.143766
3.30997	0.00995398		3.30997	0.00649691		3.30997	0.142992
3.31483	0.00989437		3.31483	0.00500679		3.31483	0.142336
3.31968	0.010252		3.31968	0.0038147		3.31968	0.14174
3.32453	0.0106096		3.32453	0.00298023		3.32453	0.141561
3.32939	0.0109673		3.32939	0.00268221		3.32939	0.141382
3.33424	0.0111461		3.33424	0.00292063		3.33424	0.141323
3.33909	0.010848		3.33909	0.00351667		3.33909	0.141263
3.34395	0.0103116		3.34395	0.00429153		3.34395	0.141203
3.3488	0.00959635		3.3488	0.00506639		3.3488	0.141144
3.35365	0.00876188		3.35365	0.00572205		3.35365	0.141203
3.35851	0.00822544		3.35851	0.00613928		3.35851	0.141263
3.36336	0.00798702		3.36336	0.0063777		3.36336	0.141621
3.36821	0.00798702		3.36821	0.0064373		3.36821	0.142157
3.37307	0.00822544		3.37307	0.00655651		3.37307	0.142694
3.37792	0.00870228		3.37792	0.00679493		3.37792	0.14323
3.38277	0.00905991		3.38277	0.00715256		3.38277	0.143588
3.38763	0.00923872		3.38763	0.00745058		3.38763	0.143588
3.39248	0.00923872		3.39248	0.00762939		3.39248	0.14329
3.39733	0.0090003		3.39733	0.00739098		3.39733	0.143111
3.40219	0.00840425		3.40219	0.00679493		3.40219	0.143111
3.40704	0.00756979		3.40704	0.00572205		3.40704	0.143528
3.41189	0.00655651		3.41189	0.00458956		3.41189	0.144541
3.41675	0.00590086		3.41675	0.00345707		3.41675	0.145733
3.4216	0.00566244		3.4216	0.00274181		3.4216	0.146985
3.42645	0.00596046		3.42645	0.0026226		3.42645	0.14776
3.43131	0.00661612		3.43131	0.00315905		3.43131	0.147879
3.43616	0.0077486		3.43616	0.00399351		3.43616	0.147283
3.44101	0.0090003		3.44101	0.00482798		3.44101	0.14621
3.44587	0.00971556		3.44587	0.00578165		3.44587	0.14466
3.45072	0.0100136		3.45072	0.0064373		3.45072	0.143349
3.45557	0.00983477		3.45557	0.00679493		3.45557	0.142217
3.46043	0.00935793		3.46043	0.00703335		3.46043	0.141561
3.46528	0.00864267		3.46528	0.00703335		3.46528	0.141203
3.47013	0.00792742		3.47013	0.00721216		3.47013	0.141084
3.47499	0.00745058		3.47499	0.00721216		3.47499	0.140905
3.47984	0.00715256		3.47984	0.00733137		3.47984	0.140846
3.48469	0.00721216		3.48469	0.00751019		3.48469	0.140846
3.48955	0.00751019		3.48955	0.0077486		3.48955	0.141084
3.4944	0.00816584		3.4944	0.00822544		3.4944	0.141621
3.49925	0.00888109		3.49925	0.00858307		3.49925	0.142574
3.50411	0.00971556		3.50411	0.00888109		3.50411	0.144005
3.50896	0.0103116		3.50896	0.00905991		3.50896	0.145555
3.51381	0.0106692		3.51381	0.0089407		3.51381	0.147283
3.51867	0.0106692		3.51867	0.00858307		3.51867	0.148833
3.52352	0.0104904		3.52352	0.00792742		3.52352	0.150084
3.52837	0.0103116		3.52837	0.00721216		3.52837	0.150919
3.53323	0.0101328		3.53323	0.00655651		3.53323	0.151098
3.53808	0.0100136		3.53808	0.00613928		3.53808	0.150919
3.54293	0.0100136		3.54293	0.00584126		3.54293	0.150263
3.54779	0.0100732		3.54779	0.00572205		3.54779	0.149369
3.55264	0.0100136		3.55264	0.00566244		3.55264	0.148475
3.55749	0.00977516		3.55749	0.00542402		3.55749	0.14776
3.56235	0.00911951		3.56235	0.0051856		3.56235	0.147343
3.5672	0.00828505		3.5672	0.00470877		3.5672	0.147462
3.57205	0.00727177		3.57205	0.00417233		3.57205	0.147879
3.57691	0.00607967		3.57691	0.00345707		3.57691	0.148535
3.58176	0.00506639		3.58176	0.002563		3.58176	0.14931
3.58661	0.00423193		3.58661	0.00149012		3.58661	0.150084
3.59147	0.0038147		3.59147	0.000596046		3.59147	0.150561
3.59632	0.00405312		3.59632	-5.96046e-05		3.59632	0.151098
3.60117	0.00488758		3.60117	-0.000178814		3.60117	0.151455
3.60603	0.00607967		3.60603	0.000417233		3.60603	0.151634
3.61088	0.00751019		3.61088	0.00172853		3.61088	0.151396
3.61573	0.00870228		3.61573	0.00339746		3.61573	0.150859
3.62059	0.00941753		3.62059	0.00488758		3.62059	0.150263
3.62544	0.00947714		3.62544	0.00590086		3.62544	0.149429
3.63029	0.00905991		3.63029	0.00619888		3.63029	0.148952
3.63515	0.00828505		3.63515	0.00578165		3.63515	0.148714
3.64	0.00733137		3.64	0.00488758		3.64	0.148952
3.64485	0.0063777		3.64485	0.0038743		3.64485	0.149429
3.64971	0.00554323		3.64971	0.00315905		3.64971	0.149965
3.65456	0.00488758		3.65456	0.00274181		3.65456	0.150502
3.65941	0.00452995		3.65941	0.00303984		3.65941	0.1508
3.66427	0.00435114		3.66427	0.00369549		3.66427	0.151038
3.66912	0.00447035		3.66912	0.00458956		3.66912	0.151157
3.67397	0.00524521		3.67397	0.00572205		3.67397	0.151396
3.67883	0.00619888		3.67883	0.00685453		3.67883	0.151455
3.68368	0.00733137		3.68368	0.00792742		3.68368	0.151753
3.68853	0.00834465		3.68853	0.00882149		3.68853	0.152051
3.69339	0.00905991		3.69339	0.00947714		3.69339	0.152349
3.69824	0.00971556		3.69824	0.00983477		3.69824	0.152528
3.70309	0.0100732		3.70309	0.00971556		3.70309	0.152826
3.70795	0.0104904		3.70795	0.00935793		3.70795	0.153124
3.7128	0.0111461		3.7128	0.00870228		3.7128	0.153422
3.71765	0.0117421		3.71765	0.00804663		3.71765	0.153959
3.72251	0.0124574		3.72251	0.00751019		3.72251	0.154555
3.72736	0.0126958		3.72736	0.00715256		3.72736	0.155389
3.73221	0.0127554		3.73221	0.00709295		3.73221	0.156403
3.73707	0.0122786		3.73707	0.00721216		3.73707	0.157237
3.74192	0.0114441		3.74192	0.00727177		3.74192	0.157893
3.74677	0.0104308		3.74677	0.00691414		3.74677	0.15831
3.75163	0.00947714		3.75163	0.00619888		3.75163	0.15831
3.75648	0.00888109		3.75648	0.00530481		3.75648	0.157952
3.76133	0.00840425		3.76133	0.00452995		3.76133	0.157535
3.76619	0.00834465		3.76619	0.00417233		3.76619	0.157297
3.77104	0.00840425		3.77104	0.00417233		3.77104	0.157177
3.77589	0.00858307		3.77589	0.00458956		3.77589	0.157297
3.78075	0.00870228		3.78075	0.00482798		3.78075	0.157535
3.7856	0.00876188		3.7856	0.00458956		3.7856	0.158012
3.79045	0.00870228		3.79045	0.0038147		3.79045	0.158548
3.79531	0.00870228		3.79531	0.0026226		3.79531	0.159085
3.80016	0.00870228		3.80016	0.0012517		3.80016	0.159681
3.80501	0.00888109		3.80501	0.000357628		3.80501	0.160038
3.80987	0.0090003		3.80987	0.000178814		3.80987	0.160158
3.81472	0.00905991		3.81472	0.00101328		3.81472	0.1598
3.81957	0.0090003		3.81957	0.00286102		3.81957	0.159204
3.82443	0.00882149		3.82443	0.00506639		3.82443	0.158668
3.82928	0.00882149		3.82928	0.00721216		3.82928	0.15831
3.83413	0.00888109		3.83413	0.00876188		3.83413	0.158429
3.83899	0.00917912		3.83899	0.00947714		3.83899	0.159025
3.84384	0.00947714		3.84384	0.00911951		3.84384	0.159919
3.84869	0.00959635		3.84869	0.00804663		3.84869	0.160754
3.85355	0.00953674		3.85355	0.00667572		3.85355	0.161171
3.8584	0.00935793		3.8584	0.00536442		3.8584	0.160992
3.86325	0.00876188		3.86325	0.00452995		3.86325	0.160515
3.86811	0.00780821		3.86811	0.00429153		3.86811	0.1598
3.87296	0.00667572		3.87296	0.00447035		3.87296	0.159144
3.87781	0.00554323		3.87781	0.00464916		3.87781	0.159025
3.88267	0.00417233		3.88267	0.00452995		3.88267	0.159204
3.88752	0.00286102		3.88752	0.00393391		3.88752	0.159919
3.89237	0.00149012		3.89237	0.00280142		3.89237	0.160992
3.89723	0.000476837		3.89723	0.00166893		3.89723	0.162482
3.90208	0		3.90208	0.000536442		3.90208	0.163972
3.90693	0.000178814		3.90693	-0.000298023		3.90693	0.165582
3.91179	0.00107288		3.91179	-0.000655651		3.91179	0.167131
3.91664	0.0025034		3.91664	-0.000596046		3.91664	0.168622
3.92149	0.00417233		3.92149	-0.000119209		3.92149	0.169873
3.92635	0.00572205		3.92635	0.000357628		3.92635	0.170827
3.9312	0.00673532		3.9312	0.00089407		3.9312	0.171602
3.93605	0.00715256		3.93605	0.00143051		3.93605	0.1719
3.94091	0.00703335		3.94091	0.00190735		3.94091	0.1719
3.94576	0.00673532		3.94576	0.00238419		3.94576	0.171542
3.95061	0.00619888		3.95061	0.00298023		3.95061	0.171006
3.95547	0.00607967		3.95547	0.00357628		3.95547	0.17041
3.96032	0.00596046		3.96032	0.00452995		3.96032	0.169694
3.96517	0.00602007		3.96517	0.00548363		3.96517	0.169098
3.97003	0.00596046		3.97003	0.00667572		3.97003	0.168502
3.97488	0.00572205		3.97488	0.00798702		3.97488	0.168145
3.97973	0.00536442		3.97973	0.00929832		3.97973	0.167787
3.98459	0.00500679		3.98459	0.0104904		3.98459	0.167429
3.98944	0.00482798		3.98944	0.0115633		3.98944	0.167072
3.99429	0.00476837		3.99429	0.0123978		3.99429	0.166476
3.99915	0.00482798		3.99915	0.0128746		3.99915	0.16588
4.004	0.00500679		4.004	0.0129342		4.004	0.165284
4.00885	0.00494719		4.00885	0.0126362		4.00885	0.164807
4.01371	0.00464916		4.01371	0.0120401		4.01371	0.16433
4.01856	0.00423193		4.01856	0.0113845		4.01856	0.164151
4.02341	0.00375509		4.02341	0.0107288		4.02341	0.164211
4.02827	0.00345707		4.02827	0.0100732		4.02827	0.164449
4.03312	0.00363588		4.03312	0.00953674		4.03312	0.164866
4.03797	0.00441074		4.03797	0.00923872		4.03797	0.165462
4.04283	0.00572205		4.04283	0.00911951		4.04283	0.166118
4.04768	0.00727177		4.04768	0.00905991		4.04768	0.166774
4.05253	0.00876188		4.05253	0.00917912		4.05253	0.167429
4.05739	0.00983477		4.05739	0.00929832		4.05739	0.167966
4.06224	0.0104308		4.06224	0.00929832		4.06224	0.168443
4.06709	0.0104308		4.06709	0.00911951		4.06709	0.1688
4.07195	0.00995398		4.07195	0.00888109		4.07195	0.169098
4.0768	0.00905991		4.0768	0.00828505		4.0768	0.169337
4.08165	0.00792742		4.08165	0.007689		4.08165	0.169754
4.08651	0.00661612		4.08651	0.00703335		4.08651	0.170052
4.09136	0.00524521		4.09136	0.00649691		4.09136	0.170171
4.09621	0.00399351		4.09621	0.00625849		4.09621	0.169873
4.10107	0.00280142		4.10107	0.00619888		4.10107	0.169218
4.10592	0.00196695		4.10592	0.0063777		4.10592	0.168145
4.11077	0.00172853		4.11077	0.00673532		4.11077	0.167072
4.11563	0.00214577		4.11563	0.00715256		4.11563	0.166178
4.12048	0.00298023		4.12048	0.00780821		4.12048	0.165939
4.12533	0.00441074		4.12533	0.00858307		4.12533	0.166416
4.13019	0.00602007		4.13019	0.00947714		4.13019	0.167549
4.13504	0.0077486		4.13504	0.0103116		4.13504	0.16892
4.13989	0.00929832		4.13989	0.0111461		4.13989	0.17035
4.14475	0.0104904		4.14475	0.0118613		4.14475	0.171661
4.1496	0.0114441		4.1496	0.0125766		4.1496	0.172555
4.15445	0.0119209		4.15445	0.0130534		4.15445	0.173211
4.15931	0.0120401		4.15931	0.0136495		4.15931	0.173628
4.16416	0.0118613		4.16416	0.0142455		4.16416	0.174105
4.16901	0.0113845		4.16901	0.0149012		4.16901	0.174522
4.17387	0.0107288		4.17387	0.0154972		4.17387	0.175059
4.17872	0.0100732		4.17872	0.0159144		4.17872	0.175595
4.18357	0.00953674		4.18357	0.0158548		4.18357	0.176251
4.18843	0.00929832		4.18843	0.0153184		4.18843	0.176847
4.19328	0.00929832		4.19328	0.0146031		4.19328	0.177503
4.19813	0.00971556		4.19813	0.0135899		4.19813	0.17786
4.20299	0.0103712		4.20299	0.0126362		4.20299	0.178158
4.20784	0.0109673		4.20784	0.0118613		4.20784	0.178337
4.21269	0.0115037		4.21269	0.0112653		4.21269	0.178516
4.21755	0.0120997		4.21755	0.0107884		4.21755	0.178814
4.2224	0.0124574		4.2224	0.0104904		4.2224	0.17941
4.22725	0.0126362		4.22725	0.0101328		4.22725	0.180185
4.23211	0.012815		4.23211	0.00995398		4.23211	0.181139
4.23696	0.0126958		4.23696	0.0101328		4.23696	0.181973
4.24181	0.0123978		4.24181	0.0106692		4.24181	0.18239
4.24667	0.0117421		4.24667	0.0113845		4.24667	0.182211
4.25152	0.0109673		4.25152	0.0120401		4.25152	0.181556
4.25637	0.0100732		4.25637	0.0123978		4.25637	0.180662
4.26123	0.00923872		4.26123	0.0122786		4.26123	0.179708
4.26608	0.00834465		4.26608	0.0118017		4.26608	0.179291
4.27093	0.00756979		4.27093	0.0112653		4.27093	0.179291
4.27579	0.00685453		4.27579	0.0109673		4.27579	0.179887
4.28064	0.00607967		4.28064	0.0112057		4.28064	0.18096
4.28549	0.00530481		4.28549	0.0117421		4.28549	0.181973
4.29035	0.00452995		4.29035	0.012517		4.29035	0.182748
4.2952	0.00393391		4.2952	0.0130534		4.2952	0.183105
4.30005	0.0038147		4.30005	0.013411		4.30005	0.183284
4.30491	0.00423193		4.30491	0.013411		4.30491	0.183225
4.30976	0.005126		4.30976	0.0132918		4.30976	0.183105
4.31461	0.00667572		4.31461	0.0133514		4.31461	0.183105
4.31947	0.00846386		4.31947	0.0134706		4.31947	0.183284
4.32432	0.0101328		4.32432	0.0137091		4.32432	0.183463
4.32917	0.0114441		4.32917	0.0140071		4.32917	0.183702
4.33403	0.0120997		4.33403	0.0141263		4.33403	0.18394
4.33888	0.0120401		4.33888	0.0136495		4.33888	0.184536
4.34373	0.0112653		4.34373	0.0125766		4.34373	0.185251
4.34859	0.0100732		4.34859	0.010848		4.34859	0.186324
4.35344	0.00864267		4.35344	0.00858307		4.35344	0.187576
4.35829	0.00727177		4.35829	0.00613928		4.35829	0.188887
4.36315	0.00619888		4.36315	0.00399351		4.36315	0.19002
4.368	0.00530481		4.368	0.00238419		4.368	0.190794
4.37285	0.00494719		4.37285	0.00160933		4.37285	0.191271
4.37771	0.00482798		4.37771	0.00184774		4.37771	0.191391
4.38256	0.00506639		4.38256	0.00280142		4.38256	0.191212
4.38741	0.00554323		4.38741	0.00441074		4.38741	0.191212
4.39227	0.00625849		4.39227	0.00625849		4.39227	0.191271
4.39712	0.00703335		4.39712	0.00822544		4.39712	0.19145
4.40197	0.0077486		4.40197	0.00995398		4.40197	0.191927
4.40683	0.00822544		4.40683	0.0111461		4.40683	0.192463
4.41168	0.00852346		4.41168	0.0118613		4.41168	0.19294
4.41653	0.00858307		4.41653	0.012219		4.41653	0.193179
4.42139	0.00864267		4.42139	0.0121593		4.42139	0.193059
4.42624	0.00876188		4.42624	0.0118613		4.42624	0.192702
4.43109	0.00888109		4.43109	0.0113845		4.43109	0.191927
4.43595	0.0089407		4.43595	0.0110269		4.43595	0.191331
4.4408	0.0090003		4.4408	0.0106692		4.4408	0.190973
4.44565	0.00888109		4.44565	0.01055		4.44565	0.190914
4.45051	0.00864267		4.45051	0.0104904		4.45051	0.191212
4.45536	0.00858307		4.45536	0.01055		4.45536	0.191748
4.46021	0.00858307		4.46021	0.0110269		4.46021	0.192344
4.46507	0.00876188		4.46507	0.0113845		4.46507	0.192881
4.46992	0.0090003		4.46992	0.0118017		4.46992	0.193298
4.47477	0.00917912		4.47477	0.0120401		4.47477	0.193596
4.47963	0.00917912		4.47963	0.012219		4.47963	0.193775
4.48448	0.00876188		4.48448	0.0123382		4.48448	0.193655
4.48933	0.00792742		4.48933	0.0123978		4.48933	0.193119
4.49419	0.00715256		4.49419	0.0125766		4.49419	0.192344
4.49904	0.00649691		4.49904	0.0127554		4.49904	0.191212
4.50389	0.00619888		4.50389	0.0128746		4.50389	0.19002
4.50875	0.00619888		4.50875	0.0128746		4.50875	0.188947
4.5136	0.00679493		4.5136	0.0126958		4.5136	0.188231
4.51845	0.007689		4.51845	0.0124574		4.51845	0.188053
4.52331	0.00852346		4.52331	0.0122786		4.52331	0.188291
4.52816	0.00941753		4.52816	0.0121593		4.52816	0.189006
4.53301	0.00983477		4.53301	0.0122786		4.53301	0.19002
4.53787	0.00983477		4.53787	0.0126362		4.53787	0.191152
4.54272	0.00947714		4.54272	0.0131726		4.54272	0.192225
4.54757	0.00864267		4.54757	0.0136495		4.54757	0.193238
4.55243	0.00762939		4.55243	0.0141859		4.55243	0.194192
4.55728	0.00655651		4.55728	0.0145435		4.55728	0.195026
4.56213	0.00560284		4.56213	0.0149608		4.56213	0.195801
4.56699	0.00500679		4.56699	0.0150204		4.56699	0.196576
4.57184	0.00476837		4.57184	0.0150204		4.57184	0.197589
4.57669	0.00464916		4.57669	0.0146031		4.57669	0.198543
4.58155	0.00470877		4.58155	0.0140667		4.58155	0.199795
4.5864	0.00458956		4.5864	0.0133514		4.5864	0.200927
4.59125	0.00452995		4.59125	0.0128746		4.59125	0.201941
4.59611	0.00429153		4.59611	0.0124574		4.59611	0.202537
4.60096	0.00417233		4.60096	0.012517		4.60096	0.202835
4.60581	0.00405312		4.60581	0.0126958		4.60581	0.202656
4.61067	0.00411272		4.61067	0.013113		4.61067	0.202179
4.61552	0.00458956		4.61552	0.0135899		4.61552	0.201523
4.62037	0.00536442		4.62037	0.0139475		4.62037	0.200748
4.62523	0.00649691		4.62523	0.0142455		4.62523	0.199974
4.63008	0.00780821		4.63008	0.0142455		4.63008	0.199199
4.63493	0.0090003		4.63493	0.0138879		4.63493	0.198603
4.63979	0.00989437		4.63979	0.0132918		4.63979	0.198245
4.64464	0.0101924		4.64464	0.012517		4.64464	0.198126
4.64949	0.00983477		4.64949	0.0116825		4.64949	0.198483
4.65435	0.00923872		4.65435	0.0110865		4.65435	0.19896
4.6592	0.00834465		4.6592	0.0106692		4.6592	0.199437
4.66405	0.00762939		4.66405	0.01055		4.66405	0.199854
4.66891	0.00739098		4.66891	0.0106096		4.66891	0.199914
4.67376	0.00756979		4.67376	0.0107288		4.67376	0.199795
4.67861	0.00816584		4.67861	0.0106096		4.67861	0.199616
4.68347	0.00870228		4.68347	0.0101924		4.68347	0.199437
4.68832	0.00905991		4.68832	0.00953674		4.68832	0.199616
4.69317	0.00905991		4.69317	0.00888109		4.69317	0.200093
4.69803	0.00864267		4.69803	0.00828505		4.69803	0.201046
4.70288	0.00780821		4.70288	0.00816584		4.70288	0.202179
4.70773	0.00679493		4.70773	0.00852346		4.70773	0.20349
4.71259	0.00560284		4.71259	0.00953674		4.71259	0.204623
4.71744	0.00476837		4.71744	0.0109673		4.71744	0.205517
4.72229	0.00435114		4.72229	0.0126958		4.72229	0.206172
4.72715	0.00423193		4.72715	0.0145435		4.72715	0.20647
4.732	0.00452995		4.732	0.015974		4.732	0.20647
4.73685	0.00524521		4.73685	0.0169277		4.73685	0.206351
4.74171	0.00613928		4.74171	0.0172853		4.74171	0.206113
4.74656	0.00691414		4.74656	0.0171661		4.74656	0.205874
4.75141	0.0077486		4.75141	0.0166893		4.75141	0.205874
4.75627	0.00846386		4.75627	0.0162125		4.75627	0.205874
4.76112	0.00911951		4.76112	0.015974		4.76112	0.205994
4.76597	0.00989437		4.76597	0.0160336		4.76597	0.206351
4.77083	0.0106692		4.77083	0.0162721		4.77083	0.206769
4.77568	0.0115633		4.77568	0.0165105		4.77568	0.207305
4.78053	0.0122786		4.78053	0.0165701		4.78053	0.207901
4.78539	0.012815		4.78539	0.0164509		4.78539	0.208437
4.79024	0.0127554		4.79024	0.0162125		4.79024	0.209212
4.79509	0.012517		4.79509	0.0161529		4.79509	0.209808
4.79995	0.0119805		4.79995	0.0162125		4.79995	0.210404
4.8048	0.0114441		4.8048	0.0166893		4.8048	0.210702
4.80965	0.0110865		4.80965	0.0174642		4.80965	0.210822
4.81451	0.010848		4.81451	0.0182986		4.81451	0.210524
4.81936	0.010848		4.81936	0.0191331		4.81936	0.209808
4.82421	0.0107884		4.82421	0.0197887		4.82421	0.208676
4.82907	0.0106692		4.82907	0.020206		4.82907	0.207543
4.83392	0.0106096		4.83392	0.020504		4.83392	0.206351
4.83877	0.0106096		4.83877	0.0205636		4.83877	0.205517
4.84363	0.0106096		4.84363	0.0204444		4.84363	0.20504
4.84848	0.010848		4.84848	0.020206		4.84848	0.20498
4.85333	0.0110865		4.85333	0.019908		4.85333	0.20498
4.85819	0.0110865		4.85819	0.0195503		4.85819	0.2051
4.86304	0.0107288		4.86304	0.0191927		4.86304	0.205219
4.86789	0.0100136		4.86789	0.0186563		4.86789	0.205398
4.87275	0.0089407		4.87275	0.0183582		4.87275	0.205755
4.8776	0.007689		4.8776	0.018239		4.8776	0.206292
4.88245	0.00649691		4.88245	0.018239		4.88245	0.207007
4.88731	0.00548363		4.88731	0.0184774		4.88731	0.207603
4.89216	0.00482798		4.89216	0.0187755		4.89216	0.20802
4.89701	0.00452995		4.89701	0.0191331		4.89701	0.20808
4.90187	0.00470877		4.90187	0.0193119		4.90187	0.207841
4.90672	0.0051856		4.90672	0.0192523		4.90672	0.207424
4.91157	0.00596046		4.91157	0.0189543		4.91157	0.206888
4.91643	0.00685453		4.91643	0.018239		4.91643	0.20659
4.92128	0.0077486		4.92128	0.0172853		4.92128	0.20653
4.92613	0.00846386		4.92613	0.0162721		4.92613	0.206828
4.93099	0.0089407		4.93099	0.0152588		4.93099	0.207365
4.93584	0.00911951		4.93584	0.0145435		4.93584	0.20802
4.94069	0.0090003		4.94069	0.0140667		4.94069	0.208795
4.94555	0.00846386		4.94555	0.0138879		4.94555	0.20963
4.9504	0.007689		4.9504	0.0139475		4.9504	0.210524
4.95525	0.00661612		4.95525	0.0141263		4.95525	0.211477
4.96011	0.00542402		4.96011	0.0139475		4.96011	0.212193
4.96496	0.00417233		4.96496	0.0137687		4.96496	0.212729
4.96981	0.00333786		4.96981	0.0133514		4.96981	0.212967
4.97467	0.00309944		4.97467	0.012815		4.97467	0.212967
4.97952	0.00339746		4.97952	0.0123382		4.97952	0.212967
4.98437	0.00399351		4.98437	0.0118613		4.98437	0.212848
4.98923	0.00357628		4.98923	0.0113845		4.98923	0.213087
4.99408	0.00190735		4.99408	0.0109076		4.99408	0.213563
4.99893	0.00739098		4.99893	0.01055		4.99893	0.2141
5.00379	0.0673532		5.00379	0.0101328		5.00379	0.214577
5.00864	0.354826		5.00864	0.00977516		5.00864	0.214875
5.01349	1.26588		5.01349	0.00989437		5.01349	0.214934
5.01835	3.37535		5.01835	0.010252		5.01835	0.214815
5.0232	7.19303		5.0232	0.010848		5.0232	0.214517
5.02805	12.8871		5.02805	0.0116229		5.02805	0.214279
5.03291	20.1427		5.03291	0.0126958		5.03291	0.214219
5.03776	28.1387		5.03776	0.0138879		5.03776	0.214219
5.04261	35.6442		5.04261	0.0153184		5.04261	0.214338
5.04747	41.3473		5.04747	0.0169277		5.04747	0.214577
5.05232	44.3318		5.05232	0.0187159		5.05232	0.214815
5.05717	44.3592		5.05717	0.0203848		5.05717	0.214994
5.06203	41.8118		5.06203	0.0217557		5.06203	0.215173
5.06688	37.4729		5.06688	0.0225902		5.06688	0.215352
5.07173	32.2835		5.07173	0.0229478		5.07173	0.21553
5.07659	27.0666		5.07659	0.0228286		5.07659	0.215769
5.08144	22.3075		5.08144	0.0223517		5.08144	0.216007
5.08629	18.1502		5.08629	0.0218749		5.08629	0.216305
5.09115	14.5677		5.09115	0.0213981		5.09115	0.216663
5.096	11.5135		5.096	0.0208616		5.096	0.217021
5.10085	8.96347		5.10085	0.020504		5.10085	0.217497
5.10571	6.89971		5.10571	0.0202656		5.10571	0.217974
5.11056	5.29224		5.11056	0.0202656		5.11056	0.218451
5.11541	4.09245		5.11541	0.0204444		5.11541	0.218928
5.12027	3.23379		5.12027	0.0207424		5.12027	0.219285
5.12512	2.6409		5.12512	0.0211596		5.12512	0.219405
5.12997	2.24048		5.12997	0.0213981		5.12997	0.219405
5.13483	1.97101		5.13483	0.0215173		5.13483	0.219047
5.13968	1.78671		5.13968	0.0213981		5.13968	0.218689
5.14453	1.65641		5.14453	0.0211		5.14453	0.218332
5.14939	1.56021		5.14939	0.0206828		5.14939	0.218332
5.15424	1.48612		5.15424	0.0202656		5.15424	0.21857
5.15909	1.42652		5.15909	0.019908		5.15909	0.219107
5.16395	1.37699		5.16395	0.0196099		5.16395	0.219762
5.1688	1.33461		5.1688	0.0193119		5.1688	0.220597
5.17365	1.29759		5.17365	0.0192523		5.17365	0.221372
5.17851	1.26493		5.17851	0.0191927		5.17851	0.222087
5.18336	1.2359		5.18336	0.0191927		5.18336	0.222564
5.18821	1.21027		5.18821	0.0193119		5.18821	0.222802
5.19307	1.18774		5.19307	0.0194311		5.19307	0.222921
5.19792	1.16825		5.19792	0.0196695		5.19792	0.222802
5.20277	1.15156		5.20277	0.0197887		5.20277	0.222802
5.20763	1.13755		5.20763	0.019908		5.20763	0.222743
5.21248	1.12575		5.21248	0.0197887		5.21248	0.222743
5.21733	1.11604		5.21733	0.0195503		5.21733	0.222683
5.22219	1.10787		5.22219	0.0192523		5.22219	0.222623
5.22704	1.10132		5.22704	0.0187755		5.22704	0.222266
5.23189	1.09637		5.23189	0.018239		5.23189	0.222147
5.23675	1.09291		5.23675	0.0180006		5.23675	0.222027
5.2416	1.09142		5.2416	0.0180602		5.2416	0.222385
5.24645	1.09166		5.24645	0.018239		5.24645	0.222921
5.25131	1.09375		5.25131	0.0187159		5.25131	0.223756
5.25616	1.09738		5.25616	0.0193119		5.25616	0.22459
5.26101	1.10221		5.26101	0.0201464		5.26101	0.225186
5.26587	1.10793		5.26587	0.0209212		5.26587	0.225425
5.27072	1.11389		5.27072	0.0218153		5.27072	0.225365
5.27557	1.11997		5.27557	0.0225306		5.27557	0.225186
5.28043	1.12575		5.28043	0.0231862		5.28043	0.224948
5.28528	1.13112		5.28528	0.0235438		5.28528	0.224948
5.29013	1.13589		5.29013	0.0234842		5.29013	0.225127
5.29499	1.13994		5.29499	0.0230074		5.29499	0.225663
5.29984	1.14334		5.29984	0.0222325		5.29984	0.226378
5.30469	1.1459		5.30469	0.0212789		5.30469	0.226915
5.30955	1.14763		5.30955	0.020206		5.30955	0.227451
5.3144	1.1484		5.3144	0.0191927		5.3144	0.227571
5.31925	1.14834		5.31925	0.018239		5.31925	0.227451
5.32411	1.14739		5.32411	0.0175834		5.32411	0.227153
5.32896	1.1456		5.32896	0.0171661		5.32896	0.226855
5.33381	1.1431		5.33381	0.0171065		5.33381	0.226736
5.33867	1.1397		5.33867	0.0171661		5.33867	0.226855
5.34352	1.13583		5.34352	0.0171661		5.34352	0.227392
5.34837	1.131		5.34837	0.0171661		5.34837	0.228107
5.35323	1.12504		5.35323	0.0171661		5.35323	0.228822
5.35808	1.11789		5.35808	0.0171661		5.35808	0.229537
5.36293	1.10894		5.36293	0.0174046		5.36293	0.230074
5.36779	1.09833		5.36779	0.0181198		5.36779	0.230253
5.37264	1.08612		5.37264	0.0191927		5.37264	0.230372
5.37749	1.07241		5.37749	0.020504		5.37749	0.230253
5.38235	1.05774		5.38235	0.0217557		5.38235	0.230372
5.3872	1.04266		5.3872	0.0228286		5.3872	0.230312
5.39205	1.02764		5.39205	0.023365		5.39205	0.230193
5.39691	1.01292		5.39691	0.0234246		5.39691	0.230134
5.40176	0.998557		5.40176	0.0231862		5.40176	0.229895
5.40661	0.984609		5.40661	0.0226498		5.40661	0.229597
5.41147	0.971198		5.41147	0.0222921		5.41147	0.229299
5.41632	0.958323		5.41632	0.0219941		5.41632	0.228822
5.42117	0.946164		5.42117	0.0219345		5.42117	0.228584
5.42603	0.935316		5.42603	0.0221729		5.42603	0.228465
5.43088	0.926614		5.43088	0.0225306		5.43088	0.228524
5.43573	0.920892		5.43573	0.0231266		5.43573	0.228882
5.44059	0.918984		5.44059	0.0237823		5.44059	0.229418
5.44544	0.922084		5.44544	0.0244975		5.44544	0.230134
5.45029	0.930488		5.45029	0.025034		5.45029	0.230849
5.45515	0.944555		5.45515	0.0254512		5.45515	0.231385
5.46	0.963926		5.46	0.0257492		5.46	0.231862
5.46485	0.987351		5.46485	0.0258088		5.46485	0.2321
5.46971	1.01346		5.46971	0.0255704		5.46971	0.23216
5.47456	1.0407		5.47456	0.025332		5.47456	0.232041
5.47941	1.06758		5.47941	0.0250936		5.47941	0.231683
5.48427	1.09345		5.48427	0.0250936		5.48427	0.231028
5.48912	1.11848		5.48912	0.0252128		5.48912	0.230074
5.49397	1.14369		5.49397	0.0253916		5.49397	0.228763
5.49883	1.17123		5.49883	0.0252724		5.49883	0.227332
5.50368	1.20366		5.50368	0.0249743		5.50368	0.225902
5.50853	1.24413		5.50853	0.0242591		5.50853	0.224888
5.51339	1.29521		5.51339	0.0235438		5.51339	0.22465
5.51824	1.35899		5.51824	0.0226498		5.51824	0.224888
5.52309	1.43653		5.52309	0.0219941		5.52309	0.225842
5.52795	1.52785		5.52795	0.0215769		5.52795	0.227392
5.5328	1.6306		5.5328	0.0211		5.5328	0.22918
5.53765	1.74147		5.53765	0.0205636		5.53765	0.230968
5.54251	1.85525		5.54251	0.0198483		5.54251	0.232518
5.54736	1.966		5.54736	0.0189543		5.54736	0.233829
5.55221	2.06751		5.55221	0.017941		5.55221	0.234723
5.55707	2.15352		5.55707	0.0170469		5.55707	0.2352
5.56192	2.21878		5.56192	0.0166297		5.56192	0.235319
5.56677	2.25914		5.56677	0.0168085		5.56677	0.235081
5.57163	2.27213		5.57163	0.0174642		5.57163	0.235081
5.57648	2.25735		5.57648	0.018537		5.57648	0.23514
5.58133	2.21646		5.58133	0.0198483		5.58133	0.235498
5.58619	2.1531		5.58619	0.0210404		5.58619	0.236034
5.59104	2.07257		5.59104	0.0221133		5.59104	0.23675
5.59589	1.98168		5.59589	0.022769		5.59589	0.237346
5.60075	1.88762		5.60075	0.0231266		5.60075	0.237823
5.6056	1.79714		5.6056	0.0233054		5.6056	0.238001
5.61045	1.71655		5.61045	0.0233054		5.61045	0.238121
5.61531	1.65111		5.61531	0.0233054		5.61531	0.238001
5.62016	1.60426		5.62016	0.0234842		5.62016	0.237942
5.62501	1.57815		5.62501	0.0238419		5.62501	0.237763
5.62987	1.57344		5.62987	0.0241995		5.62987	0.237882
5.63472	1.58978		5.63472	0.0246763		5.63472	0.23824
5.63957	1.62554		5.63957	0.0249147		5.63957	0.238776
5.64443	1.67835		5.64443	0.0248551		5.64443	0.239611
5.64928	1.74522		5.64928	0.0244379		5.64928	0.240505
5.65413	1.82313		5.65413	0.0237226		5.65413	0.241578
5.65899	1.90896		5.65899	0.0230074		5.65899	0.242233
5.66384	1.99944		5.66384	0.0224113		5.66384	0.242829
5.66869	2.09159		5.66869	0.0221133		5.66869	0.243187
5.67355	2.18284		5.67355	0.0223517		5.67355	0.243366
5.6784	2.27082		5.6784	0.0230074		5.6784	0.243366
5.68325	2.35337		5.68325	0.0237226		5.68325	0.243247
5.68811	2.42889		5.68811	0.0244379		5.68811	0.243068
5.69296	2.496		5.69296	0.0248551		5.69296	0.242412
5.69781	2.55382		5.69781	0.0247359		5.69781	0.241458
5.70267	2.60144		5.70267	0.0243187		5.70267	0.239968
5.70752	2.6387		5.70752	0.023663		5.70752	0.238419
5.71237	2.66552		5.71237	0.0228286		5.71237	0.237107
5.71723	2.68257		5.71723	0.0221729		5.71723	0.236452
5.72208	2.69043		5.72208	0.0215769		5.72208	0.236571
5.72693	2.69002		5.72693	0.0211596		5.72693	0.237405
5.73179	2.68245		5.73179	0.0210404		5.73179	0.239074
5.73664	2.66862		5.73664	0.0211596		5.73664	0.241041
5.74149	2.64937		5.74149	0.0216961		5.74149	0.243068
5.74635	2.6257		5.74635	0.0225306		5.74635	0.244856
5.7512	2.5984		5.7512	0.0239015		5.7512	0.246525
5.75605	2.56848		5.75605	0.0254512		5.75605	0.247836
5.76091	2.53677		5.76091	0.0271201		5.76091	0.248849
5.76576	2.50399		5.76576	0.0284314		5.76576	0.249505
5.77061	2.47097		5.77061	0.0293851		5.77061	0.249803
5.77547	2.43843		5.77547	0.0297427		5.77547	0.249863
5.78032	2.40743		5.78032	0.0296831		5.78032	0.249326
5.78517	2.37942		5.78517	0.0295043		5.78517	0.248492
5.79003	2.35683		5.79003	0.0292063		5.79003	0.247478
5.79488	2.34288		5.79488	0.0290275		5.79488	0.246525
5.79973	2.34175		5.79973	0.0289083		5.79973	0.24581
5.80459	2.35814		5.80459	0.0289083		5.80459	0.245512
5.80944	2.3967		5.80944	0.0290275		5.80944	0.245571
5.81429	2.46114		5.81429	0.0292063		5.81429	0.246048
5.81915	2.55388		5.81915	0.0292659		5.81915	0.246525
5.824	2.67601		5.824	0.0294447		5.824	0.246763
5.82885	2.82717		5.82885	0.0295043		5.82885	0.246644
5.83371	3.00604		5.83371	0.0295639		5.83371	0.246406
5.83856	3.21162		5.83856	0.0296235		5.83856	0.245929
5.84341	3.44229		5.84341	0.0296235		5.84341	0.24569
5.84827	3.69602		5.84827	0.0297427		5.84827	0.24569
5.85312	3.96878		5.85312	0.0296235		5.85312	0.246108
5.85797	4.25386		5.85797	0.0294447		5.85797	0.246704
5.86283	4.5408		5.86283	0.0289083		5.86283	0.2473
5.86768	4.81611		5.86768	0.0279546		5.86768	0.247777
5.87253	5.06389		5.87253	0.0268221		5.87253	0.247896
5.87739	5.26804		5.87739	0.0255108		5.87739	0.247657
5.88224	5.4149		5.88224	0.0243783		5.88224	0.247121
5.88709	5.49448		5.88709	0.023663		5.88709	0.246286
5.89195	5.50216		5.89195	0.023365		5.89195	0.245452
5.8968	5.43833		5.8968	0.0234842		5.8968	0.244677
5.90165	5.30821		5.90165	0.0237823		5.90165	0.244141
5.90651	5.12141		5.90651	0.0241995		5.90651	0.244021
5.91136	4.88955		5.91136	0.0246763		5.91136	0.244319
5.91621	4.62604		5.91621	0.0251532		5.91621	0.244915
5.92107	4.34387		5.92107	0.0256896		5.92107	0.245631
5.92592	4.05562		5.92592	0.0261664		5.92592	0.246406
5.93077	3.77178		5.93077	0.0268817		5.93077	0.247121
5.93563	3.5004		5.93563	0.0277162		5.93563	0.247955
5.94048	3.24738		5.94048	0.0284314		5.94048	0.248909
5.94533	3.01605		5.94533	0.0290275		5.94533	0.250101
5.95019	2.80762		5.95019	0.0295043		5.95019	0.251412
5.95504	2.62195		5.95504	0.0297427		5.95504	0.252783
5.95989	2.4578		5.95989	0.0298023		5.95989	0.253916
5.96475	2.31338		5.96475	0.0295639		5.96475	0.25475
5.9696	2.18672		5.9696	0.0288486		5.9696	0.25481
5.97445	2.07591		5.97445	0.027895		5.97445	0.254393
5.97931	1.97905		5.97931	0.0268221		5.97931	0.253499
5.98416	1.89471		5.98416	0.0256896		5.98416	0.252306
5.98901	1.82158		5.98901	0.0246167		5.98901	0.250936
5.99387	1.75852		5.99387	0.0237823		5.99387	0.249505
5.99872	1.70439		5.99872	0.023365		5.99872	0.248313
6.00357	1.6582		6.00357	0.023365		6.00357	0.247359
6.00843	1.61916		6.00843	0.0235438		6.00843	0.247061
6.01328	1.58644		6.01328	0.0238419		6.01328	0.247359
6.01813	1.55944		6.01813	0.0240803		6.01813	0.248313
6.02299	1.53744		6.02299	0.0241995		6.02299	0.249863
6.02784	1.52022		6.02784	0.0242591		6.02784	0.251591
6.03269	1.5074		6.03269	0.0243187		6.03269	0.253201
6.03755	1.49858		6.03755	0.0246763		6.03755	0.254393
6.0424	1.49369		6.0424	0.0252128		6.0424	0.254929
6.04725	1.49244		6.04725	0.025928		6.04725	0.254869
6.05211	1.49441		6.05211	0.0267029		6.05211	0.254273
6.05696	1.49912		6.05696	0.0274181		6.05696	0.253618
6.06181	1.50615		6.06181	0.027895		6.06181	0.252843
6.06667	1.51497		6.06667	0.028193		6.06667	0.252247
6.07152	1.52493		6.07152	0.028193		6.07152	0.25177
6.07637	1.53571		6.07637	0.0280142		6.07637	0.251353
6.08123	1.54716		6.08123	0.0279546		6.08123	0.251055
6.08608	1.55896		6.08608	0.0277758		6.08608	0.250757
6.09093	1.571		6.09093	0.027597		6.09093	0.250399
6.09579	1.58304		6.09579	0.0274181		6.09579	0.250101
6.10064	1.59466		6.10064	0.0272393		6.10064	0.250041
6.10549	1.60521		6.10549	0.0270009		6.10549	0.250161
6.11035	1.61433		6.11035	0.0267029		6.11035	0.250399
6.1152	1.62137		6.1152	0.0265837		6.1152	0.251055
6.12005	1.6259		6.12005	0.0266433		6.12005	0.252068
6.12491	1.62786		6.12491	0.0267625		6.12491	0.253379
6.12976	1.62715		6.12976	0.0269413		6.12976	0.25481
6.13461	1.62363		6.13461	0.0269413		6.13461	0.256181
6.13947	1.61737		6.13947	0.0271201		6.13947	0.257254
6.14432	1.60843		6.14432	0.0271797		6.14432	0.25785
6.14917	1.59717		6.14917	0.0274777		6.14917	0.25785
6.15403	1.58387		6.15403	0.0282526		6.15403	0.257313
6.15888	1.56909		6.15888	0.0293851		6.15888	0.256658
6.16373	1.55306		6.16373	0.0308752		6.16373	0.256002
6.16859	1.53643		6.16859	0.0326037		6.16859	0.255346
6.17344	1.52022		6.17344	0.0339746		6.17344	0.254989
6.17829	1.5049		6.17829	0.0346899		6.17829	0.254691
6.18315	1.49137		6.18315	0.0349283		6.18315	0.254571
6.188	1.48034		6.188	0.0342727		6.188	0.254512
6.19285	1.47271		6.19285	0.0331998		6.19285	0.254571
6.19771	1.46896		6.19771	0.0318289		6.19771	0.255048
6.20256	1.46967		6.20256	0.0303984		6.20256	0.255883
6.20741	1.47504		6.20741	0.0289083		6.20741	0.256896
6.21227	1.48487		6.21227	0.0275373		6.21227	0.257969
6.21712	1.49906		6.21712	0.0263453		6.21712	0.258863
6.22197	1.51682		6.22197	0.025332		6.22197	0.259459
6.22683	1.53702		6.22683	0.0244975		6.22683	0.259578
6.23168	1.55872		6.23168	0.0241995		6.23168	0.259399
6.23653	1.58089		6.23653	0.0243187		6.23653	0.258923
6.24139	1.60235		6.24139	0.0246763		6.24139	0.258446
6.24624	1.62214		6.24624	0.025034		6.24624	0.258088
6.25109	1.63925		6.25109	0.0254512		6.25109	0.25779
6.25595	1.65296		6.25595	0.0256896		6.25595	0.257671
6.2608	1.66225		6.2608	0.0259876		6.2608	0.257671
6.26565	1.66649		6.26565	0.0263453		6.26565	0.258029
6.27051	1.66523		6.27051	0.0269413		6.27051	0.258625
6.27536	1.65808		6.27536	0.0277758		6.27536	0.259399
6.28021	1.64509		6.28021	0.0287294		6.28021	0.260532
6.28507	1.62655		6.28507	0.0295043		6.28507	0.261784
6.28992	1.60283		6.28992	0.0301003		6.28992	0.262976
6.29477	1.5744		6.29477	0.0302792		6.29477	0.263989
6.29963	1.54173		6.29963	0.0302792		6.29963	0.264645
6.30448	1.50585		6.30448	0.0299811		6.30448	0.264943
6.30933	1.46717		6.30933	0.0296235		6.30933	0.264764
6.31419	1.42664		6.31419	0.0292659		6.31419	0.264287
6.31904	1.3845		6.31904	0.0290275		6.31904	0.263333
6.32389	1.34176		6.32389	0.0289679		6.32389	0.262439
6.32875	1.29861		6.32875	0.0289083		6.32875	0.261664
6.3336	1.25575		6.3336	0.0290275		6.3336	0.261128
6.33845	1.21343		6.33845	0.0291467		6.33845	0.26083
6.34331	1.17248		6.34331	0.0290275		6.34331	0.26083
6.34816	1.13326		6.34816	0.0287294		6.34816	0.261068
6.35301	1.09607		6.35301	0.0282526		6.35301	0.261605
6.35787	1.0612		6.35787	0.027597		6.35787	0.26238
6.36272	1.02913		6.36272	0.0269413		6.36272	0.263512
6.36757	0.999868		6.36757	0.0263453		6.36757	0.264525
6.37243	0.973701		6.37243	0.0258684		6.37243	0.265419
6.37728	0.950813		6.37728	0.0257492		6.37728	0.266016
6.38213	0.931382		6.38213	0.025928		6.38213	0.266254
6.38699	0.915349		6.38699	0.0264049		6.38699	0.266135
6.39184	0.902474		6.39184	0.0268817		6.39184	0.266016
6.39669	0.892997		6.39669	0.0274181		6.39669	0.266016
6.40155	0.886798		6.40155	0.027895		6.40155	0.266314
6.4064	0.884295		6.4064	0.0282526		6.4064	0.266969
6.41125	0.885606		6.41125	0.0284314		6.41125	0.267863
6.41611	0.891328		6.41611	0.0281334		6.41611	0.268877
6.42096	0.901937		6.42096	0.027597		6.42096	0.269711
6.42581	0.917554		6.42581	0.0270605		6.42581	0.270069
6.43067	0.938475		6.43067	0.0265241		6.43067	0.269651
6.43552	0.96488		6.43552	0.0261068		6.43552	0.268459
6.44037	0.996828		6.44037	0.0261068		6.44037	0.266552
6.44523	1.0345		6.44523	0.0264645		6.44523	0.264168
6.45008	1.07795		6.45008	0.0270009		6.45008	0.262022
6.45493	1.12712		6.45493	0.0277758		6.45493	0.260413
6.45979	1.18226		6.45979	0.028491		6.45979	0.259578
6.46464	1.24329		6.46464	0.0289679		6.46464	0.259817
6.46949	1.31041		6.46949	0.0292063		6.46949	0.261068
6.47435	1.3836		6.47435	0.0293255		6.47435	0.262976
6.4792	1.46312		6.4792	0.0291467		6.4792	0.264883
6.48405	1.54883		6.48405	0.0287294		6.48405	0.266671
6.48891	1.64056		6.48891	0.0280738		6.48891	0.267982
6.49376	1.73801		6.49376	0.0274777		6.49376	0.268936
6.49861	1.84089		6.49861	0.0271797		6.49861	0.269592
6.50347	1.94865		6.50347	0.0271797		6.50347	0.269949
6.50832	2.06119		6.50832	0.027597		6.50832	0.270307
6.51317	2.17789		6.51317	0.0282526		6.51317	0.270605
6.51803	2.29847		6.51803	0.0289679		6.51803	0.271082
6.52288	2.42221		6.52288	0.0295639		6.52288	0.27132
6.52773	2.54887		6.52773	0.0298619		6.52773	0.271261
6.53259	2.67786		6.53259	0.0298023		6.53259	0.270784
6.53744	2.80893		6.53744	0.0295043		6.53744	0.26989
6.54229	2.94203		6.54229	0.0289083		6.54229	0.268638
6.54715	3.07703		6.54715	0.0281334		6.54715	0.267446
6.552	3.21418		6.552	0.0272393		6.552	0.266552
6.55685	3.35377		6.55685	0.0264049		6.55685	0.266016
6.56171	3.49617		6.56171	0.0256896		6.56171	0.266135
6.56656	3.6419		6.56656	0.0250936		6.56656	0.26679
6.57141	3.79169		6.57141	0.0247359		6.57141	0.267863
6.57627	3.94636		6.57627	0.0243783		6.57627	0.269115
6.58112	4.10694		6.58112	0.0240803		6.58112	0.270426
6.58597	4.27473		6.58597	0.0237226		6.58597	0.271738
6.59083	4.45062		6.59083	0.0236034		6.59083	0.272751
6.59568	4.63611		6.59568	0.023663		6.59568	0.273585
6.60053	4.83239		6.60053	0.0239611		6.60053	0.274181
6.60539	5.04071		6.60539	0.0245571		6.60539	0.274539
6.61024	5.26249		6.61024	0.0255704		6.61024	0.274718
6.61509	5.4993		6.61509	0.0265837		6.61509	0.274599
6.61995	5.75322		6.61995	0.0273585		6.61995	0.274301
6.6248	6.02674		6.6248	0.0280142		6.6248	0.273645
6.62965	6.32262		6.62965	0.0284314		6.62965	0.27287
6.63451	6.64353		6.63451	0.0287294		6.63451	0.271976
6.63936	6.99157		6.63936	0.0290275		6.63936	0.271201
6.64421	7.36779		6.64421	0.0293255		6.64421	0.270784
6.64907	7.77167		6.64907	0.0298023		6.64907	0.270724
6.65392	8.2007		6.65392	0.0303388		6.65392	0.271142
6.65877	8.65012		6.65877	0.030756		6.65877	0.271797
6.66363	9.11319		6.66363	0.0309348		6.66363	0.272572
6.66848	9.58127		6.66848	0.0309348		6.66848	0.273347
6.67333	10.0442		6.67333	0.030756		6.67333	0.273943
6.67819	10.4909		6.67819	0.030458		6.67819	0.274658
6.68304	10.9099		6.68304	0.0299811		6.68304	0.275373
6.68789	11.29		6.68789	0.0296831		6.68789	0.276089
6.69275	11.6212		6.69275	0.0295043		6.69275	0.276506
6.6976	11.8946		6.6976	0.0293851		6.6976	0.276744
6.70245	12.1034		6.70245	0.0294447		6.70245	0.276804
6.70731	12.2429		6.70731	0.0296235		6.70731	0.276685
6.71216	12.3106		6.71216	0.0299215		6.71216	0.276804
6.71701	12.3062		6.71701	0.0302196		6.71701	0.277281
6.72187	12.2315		6.72187	0.0306368		6.72187	0.277996
6.72672	12.09		6.72672	0.0309944		6.72672	0.278711
6.73157	11.8872		6.73157	0.0312328		6.73157	0.279248
6.73643	11.6295		6.73643	0.0312924		6.73643	0.279188
6.74128	11.3242		6.74128	0.0314713		6.74128	0.278473
6.74613	10.9792		6.74613	0.0315309		6.74613	0.277221
6.75099	10.6026		6.75099	0.0316501		6.75099	0.27591
6.75584	10.2019		6.75584	0.0317693		6.75584	0.274837
6.76069	9.78452		6.76069	0.0318885		6.76069	0.274181
6.76555	9.35692		6.76555	0.0318885		6.76555	0.274003
6.7704	8.9252		6.7704	0.0316501		6.7704	0.274241
6.77525	8.49414		6.77525	0.0311136		6.77525	0.274777
6.78011	8.06814		6.78011	0.0303984		6.78011	0.275433
6.78496	7.65067		6.78496	0.0295639		6.78496	0.276446
6.78981	7.24477		6.78981	0.0289083		6.78981	0.277519
6.79467	6.85257		6.79467	0.0283718		6.79467	0.27889
6.79952	6.47634		6.79952	0.0280142		6.79952	0.28038
6.80437	6.1174		6.80437	0.0278354		6.80437	0.28187
6.80923	5.77706		6.80923	0.027597		6.80923	0.283003
6.81408	5.45579		6.81408	0.0274181		6.81408	0.283778
6.81893	5.15395		6.81893	0.0268221		6.81893	0.283778
6.82379	4.87149		6.82379	0.0261664		6.82379	0.283241
6.82864	4.60792		6.82864	0.0254512		6.82864	0.282407
6.83349	4.36246		6.83349	0.0248551		6.83349	0.281274
6.83835	4.13465		6.83835	0.0244975		6.83835	0.280201
6.8432	3.92342		6.8432	0.0247359		6.8432	0.279367
6.84805	3.72779		6.84805	0.0253916		6.84805	0.27889
6.85291	3.54689		6.85291	0.0264645		6.85291	0.278711
6.85776	3.37982		6.85776	0.0277162		6.85776	0.279009
6.86261	3.22592		6.86261	0.0288486		6.86261	0.279546
6.86747	3.08448		6.86747	0.0296831		6.86747	0.280082
6.87232	2.95532		6.87232	0.03016		6.87232	0.280678
6.87717	2.83742		6.87717	0.0300407		6.87717	0.281096
6.88203	2.73049		6.88203	0.0294447		6.88203	0.281334
6.88688	2.63351		6.88688	0.0286698		6.88688	0.281692
6.89173	2.54577		6.89173	0.0277758		6.89173	0.282109
6.89659	2.46668		6.89659	0.0271201		6.89659	0.282705
6.90144	2.39533		6.90144	0.0267625		6.90144	0.283599
6.90629	2.33161		6.90629	0.0265837		6.90629	0.284433
6.91115	2.27493		6.91115	0.0268817		6.91115	0.285149
6.916	2.22516		6.916	0.0270605		6.916	0.285745
6.92085	2.18183		6.92085	0.0272989		6.92085	0.286102
6.92571	2.14446		6.92571	0.027597		6.92571	0.28652
6.93056	2.11257		6.93056	0.0278354		6.93056	0.286877
6.93541	2.08592		6.93541	0.0280142		6.93541	0.287354
6.94027	2.06387		6.94027	0.0283122		6.94027	0.28795
6.94512	2.04641		6.94512	0.0283718		6.94512	0.288188
6.94997	2.03317		6.94997	0.0283718		6.94997	0.288188
6.95483	2.02411		6.95483	0.028491		6.95483	0.287831
6.95968	2.01899		6.95968	0.0285506		6.95968	0.287056
6.96453	2.0178		6.96453	0.0285506		6.96453	0.286281
6.96939	2.0203		6.96939	0.0286102		6.96939	0.285745
6.97424	2.02656		6.97424	0.0286698		6.97424	0.285685
6.97909	2.03651		6.97909	0.0285506		6.97909	0.286102
6.98395	2.05016		6.98395	0.028491		6.98395	0.286818
6.9888	2.06763		6.9888	0.0285506		6.9888	0.28801
6.99365	2.08932		6.99365	0.028789		6.99365	0.289202
6.99851	2.11549		6.99851	0.0293851		6.99851	0.290036
7.00336	2.14678		7.00336	0.03016		7.00336	0.290692
7.00821	2.18385		7.00821	0.0306964		7.00821	0.291109
7.01307	2.22796		7.01307	0.031054		7.01307	0.291348
7.01792	2.28047		7.01792	0.0309944		7.01792	0.291765
7.02277	2.34306		7.02277	0.0305772		7.02277	0.292182
7.02763	2.4175		7.02763	0.0300407		7.02763	0.292897
7.03248	2.50542		7.03248	0.0295639		7.03248	0.293732
7.03733	2.60884		7.03733	0.0292063		7.03733	0.294685
7.04219	2.72942		7.04219	0.0289679		7.04219	0.29552
7.04704	2.86895		7.04704	0.0288486		7.04704	0.295997
7.05189	3.02947		7.05189	0.0286698		7.05189	0.296116
7.05675	3.21311		7.05675	0.028491		7.05675	0.295877
7.0616	3.42208		7.0616	0.028491		7.0616	0.295222
7.06645	3.65871		7.06645	0.0287294		7.06645	0.294387
7.07131	3.92526		7.07131	0.0290871		7.07131	0.293493
7.07616	4.22329		7.07616	0.0293851		7.07616	0.29248
7.08101	4.55451		7.08101	0.0295043		7.08101	0.291705
7.08587	4.91983		7.08587	0.0292659		7.08587	0.291169
7.09072	5.31983		7.09072	0.0286102		7.09072	0.290811
7.09557	5.75477		7.09557	0.0279546		7.09557	0.290692
7.10043	6.22416		7.10043	0.0275373		7.10043	0.290811
7.10528	6.72644		7.10528	0.0276566		7.10528	0.290811
7.11013	7.25991		7.11013	0.0284314		7.11013	0.290811
7.11499	7.82156		7.11499	0.0296831		7.11499	0.290751
7.11984	8.40735		7.11984	0.031054		7.11984	0.290632
7.12469	9.01306		7.12469	0.0320077		7.12469	0.290453
7.12955	9.63396		7.12955	0.0324249		7.12955	0.290275
7.1344	10.265		7.1344	0.0321269		7.1344	0.290334
7.13925	10.9008		7.13925	0.031352		7.13925	0.290394
7.14411	11.5362		7.14411	0.0303984		7.14411	0.290632
7.14896	12.1652		7.14896	0.0296235		7.14896	0.29099
7.15381	12.7823		7.15381	0.0292659		7.15381	0.291288
7.15867	13.3818		7.15867	0.0294447		7.15867	0.291646
7.16352	13.9579		7.16352	0.0299811		7.16352	0.292122
7.16837	14.5056		7.16837	0.0306368		7.16837	0.292659
7.17323	15.0203		7.17323	0.031054		7.17323	0.293374
7.17808	15.4985		7.17808	0.0312328		7.17808	0.294387
7.18293	15.9373		7.18293	0.0311732		7.18293	0.295579
7.18779	16.3346		7.18779	0.0308156		7.18779	0.296533
7.19264	16.6891		7.19264	0.0303984		7.19264	0.297368
7.19749	16.9999		7.19749	0.0299811		7.19749	0.297904
7.20235	17.2663		7.20235	0.0298619		7.20235	0.298023
7.2072	17.4881		7.2072	0.0298619		7.2072	0.297964
7.21205	17.6657		7.21205	0.0298619		7.21205	0.297546
7.21691	17.8		7.21691	0.0300407		7.21691	0.29707
7.22176	17.8921		7.22176	0.0301003		7.22176	0.296593
7.22661	17.9441		7.22661	0.0303388		7.22661	0.295997
7.23147	17.9581		7.23147	0.0308752		7.23147	0.295222
7.23632	17.9365		7.23632	0.0317097		7.23632	0.294387
7.24117	17.8815		7.24117	0.0331402		7.24117	0.293493
7.24603	17.7956		7.24603	0.0348687		7.24603	0.292897
7.25088	17.6811		7.25088	0.0370741		7.25088	0.292599
7.25573	17.5403		7.25573	0.0391603		7.25573	0.292778
7.26059	17.3756		7.26059	0.0408292		7.26059	0.293434
7.26544	17.189		7.26544	0.0417233		7.26544	0.294447
7.27029	16.9831		7.27029	0.0416636		7.27029	0.29546
7.27515	16.76		7.27515	0.04071		7.27515	0.296474
7.28	16.5215		7.28	0.039041		7.28	0.29707
7.28485	16.2694		7.28485	0.0370741		7.28485	0.297308
7.28971	16.0053		7.28971	0.0349879		7.28971	0.297368
7.29456	15.7306		7.29456	0.0330806		7.29456	0.297189
7.29941	15.4462		7.29941	0.0317097		7.29941	0.29707
7.30427	15.1538		7.30427	0.0309944		7.30427	0.29707
7.30912	14.8544		7.30912	0.0308752		7.30912	0.29707
7.31397	14.5498		7.31397	0.0311136		7.31397	0.29701
7.31883	14.2412		7.31883	0.0317097		7.31883	0.297189
7.32368	13.9301		7.32368	0.0326037		7.32368	0.297427
7.32853	13.6177		7.32853	0.0334978		7.32853	0.297785
7.33339	13.3047		7.33339	0.0342727		7.33339	0.298321
7.33824	12.9919		7.33824	0.0349283		7.33824	0.299156
7.34309	12.6796		7.34309	0.0354052		7.34309	0.300229
7.34795	12.3684		7.34795	0.0359416		7.34795	0.3016
7.3528	12.0586		7.3528	0.0362992		7.3528	0.302851
7.35765	11.7509		7.35765	0.0367761		7.35765	0.303984
7.36251	11.4459		7.36251	0.0371337		7.36251	0.304878
7.36736	11.1438		7.36736	0.0375509		7.36736	0.305533
7.37221	10.8456		7.37221	0.0377893		7.37221	0.305891
7.37707	10.5513		7.37707	0.0380278		7.37707	0.306249
7.38192	10.2617		7.38192	0.0382066		7.38192	0.306427
7.38677	9.97663		7.38677	0.0382066		7.38677	0.306547
7.39163	9.69642		7.39163	0.0382662		7.39163	0.306547
7.39648	9.42117		7.39648	0.0382662		7.39648	0.306368
7.40133	9.1511		7.40133	0.038147		7.40133	0.306129
7.40619	8.88616		7.40619	0.038147		7.40619	0.305891
7.41104	8.62676		7.41104	0.038147		7.41104	0.305533
7.41589	8.37302		7.41589	0.0379086		7.41589	0.305235
7.42075	8.12536		7.42075	0.0373721		7.42075	0.304878
7.4256	7.88385		7.4256	0.0367165		7.4256	0.304461
7.43045	7.64877		7.43045	0.0357032		7.43045	0.304043
7.43531	7.42006		7.43531	0.0346303		7.43531	0.303686
7.44016	7.19774		7.44016	0.0334978		7.44016	0.303328
7.44501	6.98173		7.44501	0.0326037		7.44501	0.303268
7.44987	6.7721		7.44987	0.0322461		7.44987	0.303447
7.45472	6.56915		7.45472	0.0321865		7.45472	0.303864
7.45957	6.37257		7.45957	0.0326037		7.45957	0.304461
7.46443	6.18237		7.46443	0.0331998		7.46443	0.305057
7.46928	5.99837		7.46928	0.0337362		7.46928	0.305772
7.47413	5.82045		7.47413	0.0343323		7.47413	0.306368
7.47899	5.64826		7.47899	0.0346303		7.47899	0.306964
7.48384	5.48184		7.48384	0.0349879		7.48384	0.30762
7.48869	5.32115		7.48869	0.0352859		7.48869	0.308394
7.49355	5.16629		7.49355	0.0353456		7.49355	0.30899
7.4984	5.01716		7.4984	0.0351071		7.4984	0.309527
7.50325	4.87375		7.50325	0.0345111		7.50325	0.309706
7.50811	4.73595		7.50811	0.0337362		7.50811	0.309527
7.51296	4.60368		7.51296	0.0329614		7.51296	0.309169
7.51781	4.47679		7.51781	0.0322461		7.51781	0.308573
7.52267	4.35543		7.52267	0.0319481		7.52267	0.308037
7.52752	4.23938		7.52752	0.0321269		7.52752	0.30762
7.53237	4.12875		7.53237	0.0328422		7.53237	0.307381
7.53723	4.02337		7.53723	0.033915		7.53723	0.307262
7.54208	3.92306		7.54208	0.0352859		7.54208	0.307262
7.54693	3.82763		7.54693	0.036478		7.54693	0.307202
7.55179	3.73679		7.55179	0.0372529		7.55179	0.307441
7.55664	3.65025		7.55664	0.0373125		7.55664	0.307858
7.56149	3.56787		7.56149	0.0366569		7.56149	0.308514
7.56635	3.48961		7.56635	0.0355244		7.56635	0.309289
7.5712	3.41523		7.5712	0.0342727		7.5712	0.310123
7.57605	3.34483		7.57605	0.0331998		7.57605	0.310838
7.58091	3.27826		7.58091	0.0327826		7.58091	0.311434
7.58576	3.21555		7.58576	0.0331402		7.58576	0.311911
7.59061	3.15654		7.59061	0.0342131		7.59061	0.312269
7.59547	3.10111		7.59547	0.0356436		7.59547	0.312567
7.60032	3.04902		7.60032	0.0368953		7.60032	0.312924
7.60517	3.00026		7.60517	0.0379086		7.60517	0.313163
7.61003	2.95454		7.61003	0.0383854		7.61003	0.313163
7.61488	2.91175		7.61488	0.0382066		7.61488	0.312865
7.61973	2.87199		7.61973	0.0377297		7.61973	0.312269
7.62459	2.83492		7.62459	0.0371933		7.62459	0.311673
7.62944	2.80052		7.62944	0.0366569		7.62944	0.310957
7.63429	2.7687		7.63429	0.0362396		7.63429	0.3106
7.63915	2.73919		7.63915	0.03618		7.63915	0.3106
7.644	2.71201		7.644	0.0362396		7.644	0.310898
7.64885	2.68692		7.64885	0.0365973		7.64885	0.311375
7.65371	2.66397		7.65371	0.0369549		7.65371	0.311971
7.65856	2.64347		7.65856	0.0372529		7.65856	0.312328
7.66341	2.62535		7.66341	0.0375509		7.66341	0.312686
7.66827	2.60949		7.66827	0.0376701		7.66827	0.312924
7.67312	2.59602		7.67312	0.0376701		7.67312	0.313044
7.67797	2.58452		7.67797	0.0376701		7.67797	0.313103
7.68283	2.57456		7.68283	0.0375509		7.68283	0.313044
7.68768	2.56598		7.68768	0.0374317		7.68768	0.312805
7.69253	2.55835		7.69253	0.0375509		7.69253	0.31209
7.69739	2.55162		7.69739	0.0376105		7.69739	0.311077
7.70224	2.54565		7.70224	0.0379682		7.70224	0.309646
7.70709	2.54065		7.70709	0.0382662		7.70709	0.308216
7.71195	2.53683		7.71195	0.0386238		7.71195	0.307083
7.7168	2.53433		7.7168	0.039041		7.7168	0.306308
7.72165	2.53326		7.72165	0.0392795		7.72165	0.306427
7.72651	2.53344		7.72651	0.0393391		7.72651	0.307202
7.73136	2.53457		7.73136	0.0391006		7.73136	0.308692
7.73621	2.53636		7.73621	0.038743		7.73621	0.3106
7.74107	2.5385		7.74107	0.0382662		7.74107	0.312746
7.74592	2.54065		7.74592	0.0380874		7.74592	0.314951
7.75077	2.54256		7.75077	0.038147		7.75077	0.316858
7.75563	2.54434		7.75563	0.038743		7.75563	0.318468
7.76048	2.54619		7.76048	0.0394583		7.76048	0.31966
7.76533	2.54816		7.76533	0.0404716		7.76533	0.320375
7.77019	2.55048		7.77019	0.041306		7.77019	0.320554
7.77504	2.55346		7.77504	0.0417233		7.77504	0.320196
7.77989	2.55686		7.77989	0.0418425		7.77989	0.319362
7.78475	2.56056		7.78475	0.0415444		7.78475	0.318229
7.7896	2.56431		7.7896	0.0411868		7.7896	0.316918
7.79445	2.56795		7.79445	0.0407696		7.79445	0.315547
7.79931	2.57111		7.79931	0.0406504		7.79931	0.314176
7.80416	2.57373		7.80416	0.0405312		7.80416	0.312984
7.80901	2.57576		7.80901	0.0405312		7.80901	0.311911
7.81387	2.57754		7.81387	0.0403523		7.81387	0.311077
7.81872	2.57909		7.81872	0.0399351		7.81872	0.31054
7.82357	2.58052		7.82357	0.0396371		7.82357	0.310242
7.82843	2.58166		7.82843	0.0392795		7.82843	0.310183
7.83328	2.58243		7.83328	0.0391603		7.83328	0.3106
7.83813	2.58267		7.83813	0.0389814		7.83813	0.311136
7.84299	2.58207		7.84299	0.038743		7.84299	0.31209
7.84784	2.58094		7.84784	0.038147		7.84784	0.313103
7.85269	2.57915		7.85269	0.0371933		7.85269	0.314116
7.85755	2.57695		7.85755	0.035882		7.85755	0.315189
7.8624	2.57462		7.8624	0.0344515		7.8624	0.316322
7.86725	2.57194		7.86725	0.0332594		7.86725	0.317574
7.87211	2.56914		7.87211	0.0324845		7.87211	0.318944
7.87696	2.56616		7.87696	0.0324249		7.87696	0.320494
7.88181	2.56288		7.88181	0.0329614		7.88181	0.322223
7.88667	2.55936		7.88667	0.0339746		7.88667	0.323713
7.89152	2.55579		7.89152	0.0351667		7.89152	0.324786
7.89637	2.55197		7.89637	0.036478		7.89637	0.325263
7.90123	2.54798		7.90123	0.0375509		7.90123	0.325084
7.90608	2.54369		7.90608	0.0383258		7.90608	0.324309
7.91093	2.53898		7.91093	0.0388026		7.91093	0.323236
7.91579	2.53379		7.91579	0.0388026		7.91579	0.322342
7.92064	2.52813		7.92064	0.0386834		7.92064	0.321984
7.92549	2.52229		7.92549	0.0382066		7.92549	0.322223
7.93035	2.51651		7.93035	0.0377893		7.93035	0.322998
7.9352	2.51085		7.9352	0.0372529		7.9352	0.32407
7.94005	2.50548		7.94005	0.0369549		7.94005	0.325143
7.94491	2.50041		7.94491	0.0367165		7.94491	0.325859
7.94976	2.49559		7.94976	0.0365376		7.94976	0.326157
7.95461	2.49118		7.95461	0.0363588		7.95461	0.326216
7.95947	2.48724		7.95947	0.0360012		7.95947	0.325859
7.96432	2.48414		7.96432	0.0356436		7.96432	0.325382
7.96917	2.48206		7.96917	0.0351071		7.96917	0.324845
7.97403	2.48122		7.97403	0.0346899		7.97403	0.324309
7.97888	2.4817		7.97888	0.0345707		7.97888	0.323772
7.98373	2.48343		7.98373	0.0348687		7.98373	0.323594
7.98859	2.48665		7.98859	0.0357032		7.98859	0.323653
7.99344	2.49118		7.99344	0.0368953		7.99344	0.32413
7.99829	2.49738		7.99829	0.0382662		7.99829	0.324965
8.00315	2.50542		8.00315	0.0394583		8.00315	0.326157
8.008	2.51573		8.008	0.0403523		8.008	0.327408
8.01285	2.52861		8.01285	0.04071		8.01285	0.328362
8.01771	2.54434		8.01771	0.0404119		8.01771	0.328958
8.02256	2.56312		8.02256	0.0398159		8.02256	0.329196
8.02741	2.58535		8.02741	0.0389218		8.02741	0.329018
8.03227	2.6108		8.03227	0.0380874		8.03227	0.328839
8.03712	2.64001		8.03712	0.0374317		8.03712	0.328541
8.04197	2.67309		8.04197	0.0370145		8.04197	0.328422
8.04683	2.71034		8.04683	0.0369549		8.04683	0.328541
8.05168	2.7523		8.05168	0.0371933		8.05168	0.328898
8.05653	2.79933		8.05653	0.0376105		8.05653	0.329256
8.06139	2.8522		8.06139	0.038147		8.06139	0.329673
8.06624	2.91157		8.06624	0.0388026		8.06624	0.330031
8.07109	2.97815		8.07109	0.0391006		8.07109	0.33021
8.07595	3.05289		8.07595	0.0393391		8.07595	0.33021
8.0808	3.13622		8.0808	0.0394583		8.0808	0.330031
8.08565	3.22866		8.08565	0.0395179		8.08565	0.329673
8.09051	3.33077		8.09051	0.0395775		8.09051	0.329256
8.09536	3.443		8.09536	0.0399351		8.09536	0.328958
8.10021	3.56567		8.10021	0.0405312		8.10021	0.328541
8.10507	3.6996		8.10507	0.0414848		8.10507	0.328183
8.10992	3.84551		8.10992	0.0424385		8.10992	0.327945
8.11477	4.00442		8.11477	0.0430942		8.11477	0.327766
8.11963	4.17769		8.11963	0.0431538		8.11963	0.327945
8.12448	4.36634		8.12448	0.0426769		8.12448	0.328243
8.12933	4.5718		8.12933	0.0415444		8.12933	0.328958
8.13419	4.7949		8.13419	0.0400543		8.13419	0.330031
8.13904	5.03671		8.13904	0.0386238		8.13904	0.331402
8.14389	5.29778		8.14389	0.0374317		8.14389	0.332832
8.14875	5.57905		8.14875	0.0370741		8.14875	0.334144
8.1536	5.88131		8.1536	0.0373721		8.1536	0.335038
8.15845	6.20556		8.15845	0.0382662		8.15845	0.335276
8.16331	6.55305		8.16331	0.0397563		8.16331	0.33474
8.16816	6.92493		8.16816	0.041306		8.16816	0.333428
8.17301	7.32237		8.17301	0.0427365		8.17301	0.331581
8.17787	7.74658		8.17787	0.0437498		8.17787	0.329673
8.18272	8.19808		8.18272	0.0442266		8.18272	0.328183
8.18757	8.67778		8.18757	0.0440478		8.18757	0.327289
8.19243	9.18585		8.19243	0.0435114		8.19243	0.327289
8.19728	9.72235		8.19728	0.0427365		8.19728	0.327885
8.20213	10.2873		8.20213	0.0419617		8.20213	0.328958
8.20699	10.8806		8.20699	0.0414848		8.20699	0.329912
8.21184	11.5022		8.21184	0.0414252		8.21184	0.330806
8.21669	12.1515		8.21669	0.0418425		8.21669	0.331521
8.22155	12.8281		8.22155	0.0426769		8.22155	0.332177
8.2264	13.5316		8.2264	0.043571		8.2264	0.333071
8.23125	14.2607		8.23125	0.0442863		8.23125	0.334084
8.23611	15.0141		8.23611	0.0445247		8.23611	0.335217
8.24096	15.7905		8.24096	0.0443459		8.24096	0.336349
8.24581	16.588		8.24581	0.0438094		8.24581	0.337362
8.25067	17.4046		8.25067	0.0429749		8.25067	0.338018
8.25552	18.2384		8.25552	0.0421405		8.25552	0.338256
8.26037	19.0871		8.26037	0.0413656		8.26037	0.338197
8.26523	19.9479		8.26523	0.0407696		8.26523	0.337899
8.27008	20.8181		8.27008	0.0404716		8.27008	0.337541
8.27493	21.6941		8.27493	0.0404119		8.27493	0.337183
8.27979	22.5722		8.27979	0.0405312		8.27979	0.336707
8.28464	23.4489		8.28464	0.0408888		8.28464	0.336409
8.28949	24.3204		8.28949	0.041306		8.28949	0.33617
8.29435	25.1832		8.29435	0.0416636		8.29435	0.335991
8.2992	26.0341		8.2992	0.0417233		8.2992	0.335872
8.30405	26.87		8.30405	0.041604		8.30405	0.335872
8.30891	27.6877		8.30891	0.0414252		8.30891	0.335991
8.31376	28.4845		8.31376	0.0408888		8.31376	0.33623
8.31861	29.2574		8.31861	0.0404119		8.31861	0.336826
8.32347	30.0037		8.32347	0.0398159		8.32347	0.33766
8.32832	30.7207		8.32832	0.0393391		8.32832	0.338852
8.33317	31.406		8.33317	0.0389218		8.33317	0.340164
8.33803	32.0572		8.33803	0.0385046		8.33803	0.341237
8.34288	32.6727		8.34288	0.0382662		8.34288	0.342131
8.34773	33.2505		8.34773	0.0383258		8.34773	0.342488
8.35259	33.7893		8.35259	0.0386238		8.35259	0.342369
8.35744	34.2883		8.35744	0.0392795		8.35744	0.341952
8.36229	34.7469		8.36229	0.0403523		8.36229	0.341296
8.36715	35.1648		8.36715	0.0416636		8.36715	0.340641
8.372	35.5416		8.372	0.0430942		8.372	0.339985
8.37685	35.8778		8.37685	0.0442266		8.37685	0.339568
8.38171	36.1733		8.38171	0.0452399		8.38171	0.339329
8.38656	36.4287		8.38656	0.0458956		8.38656	0.33927
8.39141	36.6445		8.39141	0.0461936		8.39141	0.339448
8.39627	36.8214		8.39627	0.046134		8.39627	0.339627
8.40112	36.9606		8.40112	0.0457764		8.40112	0.339866
8.40597	37.063		8.40597	0.0451803		8.40597	0.340223
8.41083	37.1299		8.41083	0.0443459		8.41083	0.340462
8.41568	37.1626		8.41568	0.0433922		8.41568	0.340641
8.42053	37.1623		8.42053	0.0424981		8.42053	0.340819
8.42539	37.1306		8.42539	0.0419617		8.42539	0.341058
8.43024	37.069		8.43024	0.0415444		8.43024	0.341475
8.43509	36.9789		8.43509	0.0416636		8.43509	0.341773
8.43995	36.8617		8.43995	0.0422001		8.43995	0.342071
8.4448	36.7185		8.4448	0.0427365		8.4448	0.342309
8.44965	36.5509		8.44965	0.043273		8.44965	0.342488
8.45451	36.3597		8.45451	0.043571		8.45451	0.342548
8.45936	36.1464		8.45936	0.043571		8.45936	0.342488
8.46421	35.9121		8.46421	0.0431538		8.46421	0.342309
8.46907	35.6581		8.46907	0.0425577		8.46907	0.342011
8.47392	35.3857		8.47392	0.0419617		8.47392	0.341535
8.47877	35.0962		8.47877	0.0418425		8.47877	0.341058
8.48363	34.7909		8.48363	0.0419617		8.48363	0.340462
8.48848	34.4709		8.48848	0.0426769		8.48848	0.340164
8.49333	34.1374		8.49333	0.043571		8.49333	0.340223
8.49819	33.7915		8.49819	0.0446439		8.49819	0.3407
8.50304	33.4342		8.50304	0.0455976		8.50304	0.341654
8.50789	33.0661		8.50789	0.0460148		8.50789	0.342786
8.51275	32.6879		8.51275	0.0460148		8.51275	0.344098
8.5176	32.3002		8.5176	0.0457764		8.5176	0.345111
8.52245	31.9039		8.52245	0.0452399		8.52245	0.345767
8.52731	31.4995		8.52731	0.0448227		8.52731	0.346065
8.53216	31.0882		8.53216	0.0447035		8.53216	0.346065
8.53701	30.6708		8.53701	0.0447035		8.53701	0.345886
8.54187	30.2484		8.54187	0.0451207		8.54187	0.345647
8.54672	29.8218		8.54672	0.0454783		8.54672	0.345409
8.55157	29.3916		8.55157	0.045836		8.55157	0.34529
8.55643	28.9586		8.55643	0.0460744		8.55643	0.34517
8.56128	28.5231		8.56128	0.0462532		8.56128	0.34523
8.56613	28.0855		8.56613	0.0463724		8.56613	0.345409
8.57099	27.6461		8.57099	0.0465512		8.57099	0.345945
8.57584	27.2053		8.57584	0.0467896		8.57584	0.346541
8.58069	26.7638		8.58069	0.0472665		8.58069	0.347316
8.58555	26.3218		8.58555	0.0476241		8.58555	0.348032
8.5904	25.8799		8.5904	0.0479817		8.5904	0.348687
8.59525	25.4387		8.59525	0.0481009		8.59525	0.349164
8.60011	24.9984		8.60011	0.0478625		8.60011	0.349343
8.60496	24.5593		8.60496	0.0475645		8.60496	0.349402
8.60981	24.1213		8.60981	0.0471473		8.60981	0.349224
8.61467	23.6849		8.61467	0.0467896		8.61467	0.348866
8.61952	23.25		8.61952	0.0463724		8.61952	0.348508
8.62437	22.8173		8.62437	0.045836		8.62437	0.34821
8.62923	22.387		8.62923	0.0451803		8.62923	0.347972
8.63408	21.9594		8.63408	0.0445843		8.63408	0.347972
8.63893	21.5352		8.63893	0.0439286		8.63893	0.348151
8.64379	21.1148		8.64379	0.0435114		8.64379	0.348449
8.64864	20.6983		8.64864	0.0433922		8.64864	0.348687
8.65349	20.286		8.65349	0.043869		8.65349	0.348926
8.65835	19.8781		8.65835	0.0447631		8.65835	0.348985
8.6632	19.4746		8.6632	0.0459552		8.6632	0.349104
8.66805	19.0758		8.66805	0.0472665		8.66805	0.349283
8.67291	18.6817		8.67291	0.048399		8.67291	0.349581
8.67776	18.2924		8.67776	0.049293		8.67776	0.350177
8.68261	17.9083		8.68261	0.0497103		8.68261	0.351012
8.68747	17.5294		8.68747	0.0497699		8.68747	0.351846
8.69232	17.1559		8.69232	0.0494719		8.69232	0.352383
8.69717	16.7879		8.69717	0.0490546		8.69717	0.35274
8.70203	16.4256		8.70203	0.0486374		8.70203	0.35274
8.70688	16.0688		8.70688	0.0482798		8.70688	0.352323
8.71173	15.7174		8.71173	0.0481606		8.71173	0.351846
8.71659	15.3719		8.71659	0.0482202		8.71659	0.351429
8.72144	15.0321		8.72144	0.0482798		8.72144	0.351429
8.72629	14.6983		8.72629	0.0485182		8.72629	0.351727
8.73115	14.3705		8.73115	0.0488758		8.73115	0.352383
8.736	14.0493		8.736	0.049293		8.736	0.353038
8.74085	13.7346		8.74085	0.0495911		8.74085	0.353694
8.74571	13.4265		8.74571	0.0497699		8.74571	0.354052
8.75056	13.1249		8.75056	0.0496507		8.75056	0.354052
8.75541	12.8297		8.75541	0.0493526		8.75541	0.353813
8.76027	12.5409		8.76027	0.0488162		8.76027	0.353515
8.76512	12.2586		8.76512	0.0485182		8.76512	0.353217
8.76997	11.9828		8.76997	0.0482798		8.76997	0.353217
8.77483	11.7137		8.77483	0.0486374		8.77483	0.353456
8.77968	11.4514		8.77968	0.0494719		8.77968	0.353754
8.78453	11.196		8.78453	0.0508428		8.78453	0.35423
8.78939	10.9475		8.78939	0.0522733		8.78939	0.354648
8.79424	10.7057		8.79424	0.0534058		8.79424	0.355065
8.79909	10.4706		8.79909	0.054121		8.79909	0.355661
8.80395	10.242		8.80395	0.054121		8.80395	0.356257
8.8088	10.0201		8.8088	0.0535846		8.8088	0.357032
8.81365	9.80455		8.81365	0.0525117		8.81365	0.358045
8.81851	9.59551		8.81851	0.05126		8.81851	0.359058
8.82336	9.39286		8.82336	0.0501275		8.82336	0.359952
8.82821	9.19634		8.82821	0.0491738		8.82821	0.360906
8.83307	9.00602		8.83307	0.0486374		8.83307	0.361562
8.83792	8.82196		8.83792	0.0483394		8.83792	0.362039
8.84277	8.64404		8.84277	0.0482202		8.84277	0.362277
8.84763	8.47256		8.84763	0.0481606		8.84763	0.362039
8.85248	8.30746		8.85248	0.0481009		8.85248	0.361383
8.85733	8.14879		8.85733	0.0478625		8.85733	0.36037
8.86219	7.9962		8.86219	0.0477433		8.86219	0.359178
8.86704	7.84969		8.86704	0.0473857		8.86704	0.357985
8.87189	7.70879		8.87189	0.0469089		8.87189	0.357151
8.87675	7.57331		8.87675	0.0465512		8.87675	0.356972
8.8816	7.44319		8.8816	0.0460744		8.8816	0.35733
8.88645	7.31844		8.88645	0.0455976		8.88645	0.358224
8.89131	7.19911		8.89131	0.0453591		8.89131	0.359356
8.89616	7.08526		8.89616	0.0451207		8.89616	0.360548
8.90101	6.97702		8.90101	0.0450611		8.90101	0.361562
8.90587	6.8742		8.90587	0.0450015		8.90587	0.362217
8.91072	6.77669		8.91072	0.0451207		8.91072	0.362635
8.91557	6.68418		8.91557	0.0453591		8.91557	0.362933
8.92043	6.59645		8.92043	0.045836		8.92043	0.36341
8.92528	6.51318		8.92528	0.0463724		8.92528	0.363767
8.93013	6.43396		8.93013	0.0470281		8.93013	0.364244
8.93499	6.3588		8.93499	0.0476837		8.93499	0.36478
8.93984	6.28728		8.93984	0.0480413		8.93984	0.365198
8.94469	6.21957		8.94469	0.0482202		8.94469	0.365555
8.94955	6.15573		8.94955	0.0480413		8.94955	0.365734
8.9544	6.09571		8.9544	0.0476837		8.9544	0.365913
8.95925	6.03974		8.95925	0.0473261		8.95925	0.366092
8.96411	5.98758		8.96411	0.0470281		8.96411	0.36639
8.96896	5.93907		8.96896	0.0468493		8.96896	0.366747
8.97381	5.89377		8.97381	0.0469685		8.97381	0.367165
8.97867	5.85163		8.97867	0.0471473		8.97867	0.367701
8.98352	5.81223		8.98352	0.0474453		8.98352	0.367999
8.98837	5.77557		8.98837	0.0479817		8.98837	0.367999
8.99323	5.7416		8.99323	0.0488162		8.99323	0.367522
8.99808	5.71048		8.99808	0.0495911		8.99808	0.366569
9.00293	5.68193		9.00293	0.0503659		9.00293	0.365376
9.00779	5.65583		9.00779	0.050962		9.00779	0.364006
9.01264	5.63192		9.01264	0.0510812		9.01264	0.362754
9.01749	5.60999		9.01749	0.0507832		9.01749	0.361979
9.02235	5.58966		9.02235	0.0503659		9.02235	0.361681
9.0272	5.57107		9.0272	0.0497103		9.0272	0.361681
9.03205	5.55426		9.03205	0.0491738		9.03205	0.362098
9.03691	5.53924		9.03691	0.0485778		9.03691	0.362754
9.04176	5.52589		9.04176	0.0482202		9.04176	0.363469
9.04661	5.51438		9.04661	0.0479817		9.04661	0.364244
9.05147	5.50431		9.05147	0.0479221		9.05147	0.364959
9.05632	5.49537		9.05632	0.0481606		9.05632	0.365615
9.06117	5.4875		9.06117	0.0484586		9.06117	0.36633
9.06603	5.48029		9.06603	0.0491142		9.06603	0.367105
9.07088	5.47397		9.07088	0.0497103		9.07088	0.367761
9.07573	5.46843		9.07573	0.0503063		9.07573	0.368655
9.08059	5.46378		9.08059	0.0507832		9.08059	0.369489
9.08544	5.46002		9.08544	0.0510216		9.08544	0.370324
9.09029	5.45698		9.09029	0.0512004		9.09029	0.371039
9.09515	5.4546		9.09515	0.0511408		9.09515	0.371635
9.1	5.45251		9.1	0.0510812		9.1	0.372052
9.10485	5.45043		9.10485	0.0510216		9.10485	0.372231
9.10971	5.44816		9.10971	0.0507832		9.10971	0.372291
9.11456	5.44548		9.11456	0.0504851		9.11456	0.37235
9.11941	5.44262		9.11941	0.0499487		9.11941	0.372112
9.12427	5.43946		9.12427	0.0493526		9.12427	0.371873
9.12912	5.43642		9.12912	0.0488758		9.12912	0.371516
9.13397	5.43332		9.13397	0.048697		9.13397	0.371277
9.13883	5.43022		9.13883	0.0487566		9.13883	0.371099
9.14368	5.42706		9.14368	0.0489354		9.14368	0.371039
9.14853	5.42331		9.14853	0.0491738		9.14853	0.371039
9.15339	5.41949		9.15339	0.0490546		9.15339	0.37092
9.15824	5.41544		9.15824	0.0485778		9.15824	0.370383
9.16309	5.41145		9.16309	0.0479221		9.16309	0.36943
9.16795	5.40775		9.16795	0.0471473		9.16795	0.368237
9.1728	5.40441		9.1728	0.04673		9.1728	0.367165
9.17765	5.40119		9.17765	0.0466108		9.17765	0.366449
9.18251	5.3978		9.18251	0.0470281		9.18251	0.366271
9.18736	5.39386		9.18736	0.0476837		9.18736	0.366807
9.19221	5.38933		9.19221	0.048399		9.19221	0.367761
9.19707	5.38427		9.19707	0.0491738		9.19707	0.369012
9.20192	5.37908		9.20192	0.0500083		9.20192	0.370026
9.20677	5.37372		9.20677	0.0509024		9.20677	0.370741
9.21163	5.36847		9.21163	0.0517368		9.21163	0.37092
9.21648	5.3634		9.21648	0.0522137		9.21648	0.3708
9.22133	5.3584		9.22133	0.0523925		9.22133	0.370383
9.22619	5.35333		9.22619	0.0519753		9.22619	0.370026
9.23104	5.34821		9.23104	0.0511408		9.23104	0.369906
9.23589	5.34314		9.23589	0.0501275		9.23589	0.370204
9.24075	5.33837		9.24075	0.0491142		9.24075	0.37086
9.2456	5.3339		9.2456	0.0485778		9.2456	0.371933
9.25045	5.32985		9.25045	0.0484586		9.25045	0.373125
9.25531	5.32627		9.25531	0.048697		9.25531	0.374436
9.26016	5.32299		9.26016	0.049293		9.26016	0.37545
9.26501	5.32001		9.26501	0.0498295		9.26501	0.376225
9.26987	5.31721		9.26987	0.0502467		9.26987	0.376701
9.27472	5.31459		9.27472	0.0506639		9.27472	0.37688
9.27957	5.31244		9.27957	0.0510812		9.27957	0.376821
9.28443	5.31101		9.28443	0.0514984		9.28443	0.376761
9.28928	5.31054		9.28928	0.0521541		9.28928	0.376582
9.29413	5.31125		9.29413	0.0528097		9.29413	0.376344
9.29899	5.31322		9.29899	0.0533462		9.29899	0.376046
9.30384	5.31656		9.30384	0.053525		9.30384	0.375986
9.30869	5.3212		9.30869	0.0532866		9.30869	0.375807
9.31355	5.32693		9.31355	0.0524521		9.31355	0.375807
9.3184	5.33384		9.3184	0.0511408		9.3184	0.375807
9.32325	5.34183		9.32325	0.0498295		9.32325	0.375688
9.32811	5.35095		9.32811	0.0486374		9.32811	0.375688
9.33296	5.36126		9.33296	0.0479221		9.33296	0.375688
9.33781	5.37294		9.33781	0.0478029		9.33781	0.375748
9.34267	5.38605		9.34267	0.0482798		9.34267	0.376105
9.34752	5.40066		9.34752	0.0490546		9.34752	0.376999
9.35237	5.41705		9.35237	0.0498295		9.35237	0.378132
9.35723	5.43529		9.35723	0.0504255		9.35723	0.379801
9.36208	5.45526		9.36208	0.0507236		9.36208	0.38147
9.36693	5.47719		9.36693	0.0509024		9.36693	0.383317
9.37179	5.50085		9.37179	0.0512004		9.37179	0.384688
9.37664	5.5263		9.37664	0.051558		9.37664	0.38588
9.38149	5.55319		9.38149	0.0522137		9.38149	0.386417
9.38635	5.58156		9.38635	0.0531077		9.38635	0.386417
9.3912	5.61148		9.3912	0.0539422		9.3912	0.38594
9.39605	5.64307		9.39605	0.0544786		9.39605	0.384986
9.40091	5.67639		9.40091	0.0549555		9.40091	0.383854
9.40576	5.71156		9.40576	0.0548363		9.40576	0.382483
9.41061	5.74869		9.41061	0.054419		9.41061	0.381172
9.41547	5.78773		9.41547	0.053823		9.41547	0.37986
9.42032	5.82844		9.42032	0.0530481		9.42032	0.378609
9.42517	5.87076		9.42517	0.0522733		9.42517	0.377536
9.43003	5.91457		9.43003	0.0517964		9.43003	0.376761
9.43488	5.95981		9.43488	0.0517368		9.43488	0.376523
9.43973	6.00618		9.43973	0.0520349		9.43973	0.37694
9.44459	6.05398		9.44459	0.0528097		9.44459	0.377834
9.44944	6.10322		9.44944	0.0537038		9.44944	0.379026
9.45429	6.15376		9.45429	0.0545979		9.45429	0.380278
9.45915	6.20532		9.45915	0.0553727		9.45915	0.381351
9.464	6.25795		9.464	0.0559092		9.464	0.382066
9.46885	6.31154		9.46885	0.0559688		9.46885	0.382423
9.47371	6.36613		9.47371	0.0556707		9.47371	0.382781
9.47856	6.42174		9.47856	0.0550747		9.47856	0.383198
9.48341	6.47837		9.48341	0.054419		9.48341	0.383854
9.48827	6.53607		9.48827	0.0538826		9.48827	0.384629
9.49312	6.59478		9.49312	0.0537634		9.49312	0.385523
9.49797	6.65438		9.49797	0.0540018		9.49797	0.386357
9.50283	6.71452		9.50283	0.0544786		9.50283	0.387132
9.50768	6.77508		9.50768	0.0550747		9.50768	0.387728
9.51253	6.83558		9.51253	0.0553727		9.51253	0.388443
9.51739	6.89584		9.51739	0.0552535		9.51739	0.389278
9.52224	6.95574		9.52224	0.0544786		9.52224	0.390053
9.52709	7.01511		9.52709	0.0533462		9.52709	0.390947
9.53195	7.07376		9.53195	0.0522137		9.53195	0.391662
9.5368	7.13181		9.5368	0.0514388		9.5368	0.392258
9.54165	7.18915		9.54165	0.0511408		9.54165	0.392377
9.54651	7.2459		9.54651	0.0516176		9.54651	0.392079
9.55136	7.30187		9.55136	0.0525713		9.55136	0.391424
9.55621	7.35718		9.55621	0.053823		9.55621	0.39047
9.56107	7.41154		9.56107	0.0549555		9.56107	0.389278
9.56592	7.46483		9.56592	0.0559688		9.56592	0.388145
9.57077	7.51698		9.57077	0.0567436		9.57077	0.387251
9.57563	7.568		9.57563	0.0574589		9.57563	0.386655
9.58048	7.61759		9.58048	0.0581145		9.58048	0.386596
9.58533	7.66611		9.58533	0.0587106		9.58533	0.386953
9.59019	7.71338		9.59019	0.0591278		9.59019	0.387728
9.59504	7.75915		9.59504	0.0593066		9.59504	0.38898
9.59989	7.80344		9.59989	0.0588298		9.59989	0.39047
9.60475	7.84618		9.60475	0.0580549		9.60475	0.39202
9.6096	7.88683		9.6096	0.0568628		9.6096	0.393212
9.61445	7.92551		9.61445	0.0556707		9.61445	0.393927
9.61931	7.96205		9.61931	0.0545382		9.61931	0.394046
9.62416	7.9965		9.62416	0.0537634		9.62416	0.39351
9.62901	8.02875		9.62901	0.0533462		9.62901	0.392675
9.63387	8.05885		9.63387	0.0534058		9.63387	0.391841
9.63872	8.0865		9.63872	0.053823		9.63872	0.391185
9.64357	8.11172		9.64357	0.0545979		9.64357	0.390887
9.64843	8.13431		9.64843	0.0556707		9.64843	0.390947
9.65328	8.15451		9.65328	0.056982		9.65328	0.391185
9.65813	8.17227		9.65813	0.0581741		9.65813	0.391543
9.66299	8.18777		9.66299	0.0591874		9.66299	0.39202
9.66784	8.20154		9.66784	0.0596642		9.66784	0.392377
9.67269	8.2134		9.67269	0.0594854		9.67269	0.392735
9.67755	8.22335		9.67755	0.0588298		9.67755	0.393033
9.6824	8.23134		9.6824	0.0579357		9.6824	0.39345
[truncated: 13,511 more rows]
[truncated: 2 more columns]
