# Supplementary material for: Structures and function of a tailoring oxidase in complex with a nonribosomal peptide synthetase module
Source: Nat Commun. 2022 Jan 27;13:548. doi: 10.1038/s41467-022-28221-y (PMC8795117; doi:10.1038/s41467-022-28221-y)
Supplement: Supplementary file 4 — Source Data [file 41467_2022_28221_MOESM4_ESM.zip › Source_data/Supplementary_Figure_1e.xlsx]

## Sheet: Sheet1
SUPPLEMENTARY FIGURE 1E
These are the raw data values for the UV
Replicate 1			Replicate 2			Replicate 3
UV (280.0nm) time[min]	UV (280.0nm) Intensity[mAU]		UV (280.0nm) time[min]	UV (280.0nm) Intensity[mAU]		UV (280.0nm) time[min]	UV (280.0nm) Intensity[mAU]
0	-0.00804663		0	-0.0138283		0	0.000476837
0.00485333	-0.0077486		0.00485333	-0.0141859		0.00485333	0.00143051
0.00970667	-0.0077486		0.00970667	-0.0145435		0.00970667	0.00244379
0.01456	-0.00804663		0.01456	-0.014782		0.01456	0.00345707
0.0194133	-0.00876188		0.0194133	-0.014782		0.0194133	0.00399351
0.0242667	-0.00971556		0.0242667	-0.0145435		0.0242667	0.00423193
0.02912	-0.010848		0.02912	-0.0140667		0.02912	0.00435114
0.0339733	-0.0118017		0.0339733	-0.013411		0.0339733	0.00429153
0.0388267	-0.0123978		0.0388267	-0.012517		0.0388267	0.00417233
0.04368	-0.012517		0.04368	-0.0114441		0.04368	0.00417233
0.0485333	-0.0120401		0.0485333	-0.0104308		0.0485333	0.00405312
0.0533867	-0.0112057		0.0533867	-0.00971556		0.0533867	0.00405312
0.05824	-0.0101328		0.05824	-0.00923872		0.05824	0.00399351
0.0630933	-0.00905991		0.0630933	-0.00917912		0.0630933	0.0038743
0.0679467	-0.00822544		0.0679467	-0.00959635		0.0679467	0.0038147
0.0728	-0.007689		0.0728	-0.0101924		0.0728	0.00399351
0.0776533	-0.00756979		0.0776533	-0.0109076		0.0776533	0.00429153
0.0825067	-0.00762939		0.0825067	-0.0114441		0.0825067	0.00458956
0.08736	-0.007689		0.08736	-0.0117421		0.08736	0.00500679
0.0922133	-0.007689		0.0922133	-0.0118017		0.0922133	0.00524521
0.0970667	-0.00751019		0.0970667	-0.0116825		0.0970667	0.00536442
0.10192	-0.00691414		0.10192	-0.0116229		0.10192	0.00548363
0.106773	-0.00578165		0.106773	-0.0115633		0.106773	0.00548363
0.111627	-0.00447035		0.111627	-0.0116229		0.111627	0.00554323
0.11648	-0.00298023		0.11648	-0.0119209		0.11648	0.00584126
0.121333	-0.00160933		0.121333	-0.0120401		0.121333	0.00625849
0.126187	-0.00077486		0.126187	-0.0121593		0.126187	0.00661612
0.13104	-0.000357628		0.13104	-0.0119209		0.13104	0.00715256
0.135893	-0.000417233		0.135893	-0.0113249		0.135893	0.00739098
0.140747	-0.00107288		0.140747	-0.01055		0.140747	0.00739098
0.1456	-0.00202656		0.1456	-0.00971556		0.1456	0.00721216
0.150453	-0.00315905		0.150453	-0.00935793		0.150453	0.00661612
0.155307	-0.00464916		0.155307	-0.00947714		0.155307	0.00578165
0.16016	-0.00625849		0.16016	-0.010252		0.16016	0.00488758
0.165013	-0.00792742		0.165013	-0.0113249		0.165013	0.00393391
0.169867	-0.00929832		0.169867	-0.012517		0.169867	0.00333786
0.17472	-0.0104308		0.17472	-0.013411		0.17472	0.00303984
0.179573	-0.0110269		0.179573	-0.0136495		0.179573	0.00333786
0.184427	-0.0113249		0.184427	-0.0133514		0.184427	0.00405312
0.18928	-0.0111461		0.18928	-0.0127554		0.18928	0.00476837
0.194133	-0.0109076		0.194133	-0.012219		0.194133	0.00560284
0.198987	-0.01055		0.198987	-0.0119805		0.198987	0.00607967
0.20384	-0.0100732		0.20384	-0.012219		0.20384	0.00619888
0.208693	-0.00959635		0.208693	-0.0129938		0.208693	0.00590086
0.213547	-0.0089407		0.213547	-0.0138283		0.213547	0.00530481
0.2184	-0.00816584		0.2184	-0.0146627		0.2184	0.00482798
0.223253	-0.00715256		0.223253	-0.015378		0.223253	0.00447035
0.228107	-0.00625849		0.228107	-0.0157356		0.228107	0.00429153
0.23296	-0.00536442		0.23296	-0.015974		0.23296	0.00441074
0.237813	-0.00488758		0.237813	-0.015974		0.237813	0.00458956
0.242667	-0.00464916		0.242667	-0.015676		0.242667	0.00464916
0.24752	-0.00470877		0.24752	-0.015378		0.24752	0.00452995
0.252373	-0.00494719		0.252373	-0.014782		0.252373	0.00441074
0.257227	-0.00524521		0.257227	-0.0141859		0.257227	0.00435114
0.26208	-0.00542402		0.26208	-0.0137091		0.26208	0.00441074
0.266933	-0.00572205		0.266933	-0.0134706		0.266933	0.00464916
0.271787	-0.00578165		0.271787	-0.013411		0.271787	0.00482798
0.27664	-0.00566244		0.27664	-0.0137091		0.27664	0.00464916
0.281493	-0.00542402		0.281493	-0.0143647		0.281493	0.00417233
0.286347	-0.00500679		0.286347	-0.0151992		0.286347	0.00315905
0.2912	-0.00452995		0.2912	-0.0162125		0.2912	0.00178814
0.296053	-0.00411272		0.296053	-0.0172257		0.296053	0.000178814
0.300907	-0.0038743		0.300907	-0.0180006		0.300907	-0.00119209
0.30576	-0.00369549		0.30576	-0.0185966		0.30576	-0.00220537
0.310613	-0.00357628		0.310613	-0.0188351		0.310613	-0.00274181
0.315467	-0.00357628		0.315467	-0.0189543		0.315467	-0.0026226
0.32032	-0.00339746		0.32032	-0.0187755		0.32032	-0.00178814
0.325173	-0.00298023		0.325173	-0.0184774		0.325173	-0.000417233
0.330027	-0.00268221		0.330027	-0.0181794		0.330027	0.00137091
0.33488	-0.002563		0.33488	-0.017941		0.33488	0.00309944
0.339733	-0.00268221		0.339733	-0.0177622		0.339733	0.00458956
0.344587	-0.00303984		0.344587	-0.0175834		0.344587	0.00548363
0.34944	-0.0038743		0.34944	-0.0174642		0.34944	0.00584126
0.354293	-0.00488758		0.354293	-0.017345		0.354293	0.00584126
0.359147	-0.00584126		0.359147	-0.017345		0.359147	0.00560284
0.364	-0.00673532		0.364	-0.0172853		0.364	0.00524521
0.368853	-0.00721216		0.368853	-0.0174046		0.368853	0.00500679
0.373707	-0.00762939		0.373707	-0.017345		0.373707	0.00464916
0.37856	-0.007689		0.37856	-0.0172257		0.37856	0.00429153
0.383413	-0.0077486		0.383413	-0.0169277		0.383413	0.00375509
0.388267	-0.00756979		0.388267	-0.0165701		0.388267	0.00298023
0.39312	-0.00745058		0.39312	-0.0162125		0.39312	0.00232458
0.397973	-0.00721216		0.397973	-0.0160336		0.397973	0.00160933
0.402827	-0.00673532		0.402827	-0.0163913		0.402827	0.00107288
0.40768	-0.00613928		0.40768	-0.0172853		0.40768	0.00077486
0.412533	-0.00566244		0.412533	-0.0184178		0.412533	0.000655651
0.417387	-0.00524521		0.417387	-0.0198483		0.417387	0.000715256
0.42224	-0.00494719		0.42224	-0.0211596		0.42224	0.000953674
0.427093	-0.00458956		0.427093	-0.0221133		0.427093	0.00143051
0.431947	-0.00423193		0.431947	-0.0224113		0.431947	0.00202656
0.4368	-0.0038147		0.4368	-0.0223517		0.4368	0.00286102
0.441653	-0.00339746		0.441653	-0.0218749		0.441653	0.00351667
0.446507	-0.00292063		0.446507	-0.0213385		0.446507	0.00417233
0.45136	-0.00244379		0.45136	-0.0207424		0.45136	0.00470877
0.456213	-0.00202656		0.456213	-0.0205636		0.456213	0.00494719
0.461067	-0.00154972		0.461067	-0.0206232		0.461067	0.00488758
0.46592	-0.00101328		0.46592	-0.020802		0.46592	0.00470877
0.470773	-0.000298023		0.470773	-0.0213385		0.470773	0.00452995
0.475627	0.000357628		0.475627	-0.0218153		0.475627	0.00458956
0.48048	0.00077486		0.48048	-0.0222921		0.48048	0.00488758
0.485333	0.00101328		0.485333	-0.0226498		0.485333	0.00536442
0.490187	0.00101328		0.490187	-0.0228882		0.490187	0.00596046
0.49504	0.00077486		0.49504	-0.023067		0.49504	0.0064373
0.499893	0.000596046		0.499893	-0.0233054		0.499893	0.00673532
0.504747	0.000357628		0.504747	-0.0237823		0.504747	0.00679493
0.5096	0.000298023		0.5096	-0.0242591		0.5096	0.00655651
0.514453	0.000298023		0.514453	-0.0249743		0.514453	0.00619888
0.519307	0.000119209		0.519307	-0.0255108		0.519307	0.00572205
0.52416	-0.000357628		0.52416	-0.0258088		0.52416	0.00500679
0.529013	-0.00113249		0.529013	-0.02563		0.529013	0.00411272
0.533867	-0.00232458		0.533867	-0.0251532		0.533867	0.00309944
0.53872	-0.0038743		0.53872	-0.0241995		0.53872	0.00202656
0.543573	-0.00542402		0.543573	-0.0230074		0.543573	0.00119209
0.548427	-0.00679493		0.548427	-0.0217557		0.548427	0.000655651
0.55328	-0.007689		0.55328	-0.020504		0.55328	0.000536442
0.558133	-0.00786781		0.558133	-0.0196695		0.558133	0.00089407
0.562987	-0.00756979		0.562987	-0.0191331		0.562987	0.00166893
0.56784	-0.00667572		0.56784	-0.0191331		0.56784	0.0026226
0.572693	-0.00578165		0.572693	-0.0194907		0.572693	0.00345707
0.577547	-0.00500679		0.577547	-0.020206		0.577547	0.00399351
0.5824	-0.00470877		0.5824	-0.0208616		0.5824	0.00423193
0.587253	-0.00476837		0.587253	-0.0212789		0.587253	0.00441074
0.592107	-0.00530481		0.592107	-0.0213981		0.592107	0.00447035
0.59696	-0.00602007		0.59696	-0.0210404		0.59696	0.00452995
0.601813	-0.00673532		0.601813	-0.0203848		0.601813	0.00482798
0.606667	-0.00739098		0.606667	-0.0194311		0.606667	0.00530481
0.61152	-0.00786781		0.61152	-0.0187159		0.61152	0.00590086
0.616373	-0.00822544		0.616373	-0.0182986		0.616373	0.00631809
0.621227	-0.00822544		0.621227	-0.018239		0.621227	0.00673532
0.62608	-0.00804663		0.62608	-0.018537		0.62608	0.00697374
0.630933	-0.00745058		0.630933	-0.0188351		0.630933	0.00691414
0.635787	-0.00661612		0.635787	-0.0191331		0.635787	0.00673532
0.64064	-0.00548363		0.64064	-0.0192523		0.64064	0.0063777
0.645493	-0.00458956		0.645493	-0.0193119		0.645493	0.00602007
0.650347	-0.00405312		0.650347	-0.0195503		0.650347	0.00554323
0.6552	-0.00399351		0.6552	-0.0200272		0.6552	0.005126
0.660053	-0.00447035		0.660053	-0.0208616		0.660053	0.00464916
0.664907	-0.00530481		0.664907	-0.0219941		0.664907	0.00423193
0.66976	-0.00607967		0.66976	-0.0228882		0.66976	0.00375509
0.674613	-0.00649691		0.674613	-0.0234246		0.674613	0.00321865
0.679467	-0.0064373		0.679467	-0.023365		0.679467	0.00274181
0.68432	-0.00596046		0.68432	-0.0225306		0.68432	0.00238419
0.689173	-0.00542402		0.689173	-0.0213981		0.689173	0.00202656
0.694027	-0.00500679		0.694027	-0.0201464		0.694027	0.00202656
0.69888	-0.00500679		0.69888	-0.0191331		0.69888	0.00214577
0.703733	-0.00548363		0.703733	-0.0185966		0.703733	0.00238419
0.708587	-0.00619888		0.708587	-0.0186563		0.708587	0.00268221
0.71344	-0.00697374		0.71344	-0.0191331		0.71344	0.00298023
0.718293	-0.00762939		0.718293	-0.0200868		0.718293	0.00321865
0.723147	-0.00798702		0.723147	-0.0210404		0.723147	0.00345707
0.728	-0.00804663		0.728	-0.0221133		0.728	0.00369549
0.732853	-0.00804663		0.732853	-0.0230074		0.732853	0.00399351
0.737707	-0.00786781		0.737707	-0.0236034		0.737707	0.00429153
0.74256	-0.00751019		0.74256	-0.0239015		0.74256	0.00458956
0.747413	-0.00715256		0.747413	-0.0237823		0.747413	0.00476837
0.752267	-0.00661612		0.752267	-0.0234246		0.752267	0.00482798
0.75712	-0.00602007		0.75712	-0.0226498		0.75712	0.00452995
0.761973	-0.00536442		0.761973	-0.0216365		0.761973	0.00399351
0.766827	-0.00482798		0.766827	-0.0205636		0.766827	0.00327826
0.77168	-0.00447035		0.77168	-0.0195503		0.77168	0.0026226
0.776533	-0.00441074		0.776533	-0.0186563		0.776533	0.00238419
0.781387	-0.00452995		0.781387	-0.017941		0.781387	0.00244379
0.78624	-0.005126		0.78624	-0.0175834		0.78624	0.00303984
0.791093	-0.00619888		0.791093	-0.0177622		0.791093	0.0038147
0.795947	-0.00762939		0.795947	-0.0184774		0.795947	0.00441074
0.8008	-0.00935793		0.8008	-0.0194311		0.8008	0.00447035
0.805653	-0.0109076		0.805653	-0.0205636		0.805653	0.00405312
0.810507	-0.0119209		0.810507	-0.0216365		0.810507	0.00309944
0.81536	-0.0120997		0.81536	-0.0225306		0.81536	0.00178814
0.820213	-0.0113845		0.820213	-0.023067		0.820213	0.000476837
0.825067	-0.00995398		0.825067	-0.023365		0.825067	-0.000298023
0.82992	-0.00834465		0.82992	-0.023663		0.82992	-0.000536442
0.834773	-0.00679493		0.834773	-0.0239015		0.834773	-0.000178814
0.839627	-0.00596046		0.839627	-0.0242591		0.839627	0.000655651
0.84448	-0.00560284		0.84448	-0.0245571		0.84448	0.00160933
0.849333	-0.00578165		0.849333	-0.0247955		0.849333	0.00226498
0.854187	-0.00631809		0.854187	-0.0247359		0.854187	0.00268221
0.85904	-0.00673532		0.85904	-0.0246763		0.85904	0.00280142
0.863893	-0.00685453		0.863893	-0.0243783		0.863893	0.00274181
0.868747	-0.00655651		0.868747	-0.0240803		0.868747	0.00268221
0.8736	-0.00578165		0.8736	-0.0238419		0.8736	0.00274181
0.878453	-0.00482798		0.878453	-0.0234842		0.878453	0.00315905
0.883307	-0.00369549		0.883307	-0.0232458		0.883307	0.00375509
0.88816	-0.00298023		0.88816	-0.0231862		0.88816	0.00464916
0.893013	-0.00244379		0.893013	-0.0234246		0.893013	0.00548363
0.897867	-0.00226498		0.897867	-0.0238419		0.897867	0.0064373
0.90272	-0.00244379		0.90272	-0.0244379		0.90272	0.00703335
0.907573	-0.00298023		0.907573	-0.0251532		0.907573	0.00756979
0.912427	-0.0038743		0.912427	-0.0257492		0.912427	0.00762939
0.91728	-0.00500679		0.91728	-0.0259876		0.91728	0.00739098
0.922133	-0.00607967		0.922133	-0.0259876		0.922133	0.00691414
0.926987	-0.00715256		0.926987	-0.0258088		0.926987	0.00631809
0.93184	-0.00780821		0.93184	-0.02563		0.93184	0.00566244
0.936693	-0.00792742		0.936693	-0.0255704		0.936693	0.005126
0.941547	-0.00751019		0.941547	-0.0255108		0.941547	0.00482798
0.9464	-0.00673532		0.9464	-0.0253916		0.9464	0.00435114
0.951253	-0.00584126		0.951253	-0.0249743		0.951253	0.00393391
0.956107	-0.00494719		0.956107	-0.0243187		0.956107	0.00345707
0.96096	-0.00429153		0.96096	-0.023365		0.96096	0.00303984
0.965813	-0.0038147		0.965813	-0.0223517		0.965813	0.00298023
0.970667	-0.00351667		0.970667	-0.0214577		0.970667	0.00339746
0.97552	-0.00333786		0.97552	-0.0208616		0.97552	0.00429153
0.980373	-0.00309944		0.980373	-0.0206232		0.980373	0.00554323
0.985227	-0.00286102		0.985227	-0.0207424		0.985227	0.00673532
0.99008	-0.00238419		0.99008	-0.0211596		0.99008	0.00751019
0.994933	-0.00178814		0.994933	-0.0218749		0.994933	0.00762939
0.999787	-0.00107288		0.999787	-0.0228882		0.999787	0.00721216
1.00464	-0.000178814		1.00464	-0.0241399		1.00464	0.00667572
1.00949	0.000417233		1.00949	-0.0255108		1.00949	0.00619888
1.01435	0.00077486		1.01435	-0.0268817		1.01435	0.00625849
1.0192	0.000536442		1.0192	-0.0279546		1.0192	0.00679493
1.02405	-0.000119209		1.02405	-0.0286698		1.02405	0.0077486
1.02891	-0.00113249		1.02891	-0.0289083		1.02891	0.00882149
1.03376	-0.00226498		1.03376	-0.028789		1.03376	0.00953674
1.03861	-0.00321865		1.03861	-0.0283718		1.03861	0.0100136
1.04347	-0.00393391		1.04347	-0.027895		1.04347	0.00989437
1.04832	-0.00435114		1.04832	-0.0272989		1.04832	0.00923872
1.05317	-0.00500679		1.05317	-0.0267625		1.05317	0.00840425
1.05803	-0.00554323		1.05803	-0.026226		1.05803	0.00739098
1.06288	-0.00649691		1.06288	-0.02563		1.06288	0.0064373
1.06773	-0.00756979		1.06773	-0.0253916		1.06773	0.00560284
1.07259	-0.00882149		1.07259	-0.0252128		1.07259	0.00482798
1.07744	-0.00959635		1.07744	-0.0252724		1.07744	0.00411272
1.08229	-0.0101924		1.08229	-0.0255108		1.08229	0.00351667
1.08715	-0.0101328		1.08715	-0.025928		1.08715	0.00292063
1.092	-0.00971556		1.092	-0.026226		1.092	0.00226498
1.09685	-0.00905991		1.09685	-0.0263453		1.09685	0.00184774
1.10171	-0.00840425		1.10171	-0.0263453		1.10171	0.00166893
1.10656	-0.00810623		1.10656	-0.0262856		1.10656	0.00202656
1.11141	-0.00798702		1.11141	-0.0261664		1.11141	0.00298023
1.11627	-0.00816584		1.11627	-0.0261664		1.11627	0.00452995
1.12112	-0.00852346		1.12112	-0.0262856		1.12112	0.00655651
1.12597	-0.00888109		1.12597	-0.0265241		1.12597	0.00882149
1.13083	-0.00917912		1.13083	-0.0268221		1.13083	0.0110865
1.13568	-0.00911951		1.13568	-0.0270009		1.13568	0.0128746
1.14053	-0.00870228		1.14053	-0.0270605		1.14053	0.0142455
1.14539	-0.00822544		1.14539	-0.0271797		1.14539	0.0148416
1.15024	-0.00756979		1.15024	-0.0272989		1.15024	0.0149012
1.15509	-0.00709295		1.15509	-0.0275373		1.15509	0.0145435
1.15995	-0.00673532		1.15995	-0.0277758		1.15995	0.0141263
1.1648	-0.0063777		1.1648	-0.0282526		1.1648	0.0135303
1.16965	-0.00602007		1.16965	-0.028789		1.16965	0.013113
1.17451	-0.00566244		1.17451	-0.0293255		1.17451	0.0126958
1.17936	-0.00524521		1.17936	-0.0296831		1.17936	0.0123978
1.18421	-0.00476837		1.18421	-0.0299215		1.18421	0.0118613
1.18907	-0.00429153		1.18907	-0.0299811		1.18907	0.0111461
1.19392	-0.0038147		1.19392	-0.0299811		1.19392	0.01055
1.19877	-0.00345707		1.19877	-0.03016		1.19877	0.00965595
1.20363	-0.00309944		1.20363	-0.0305176		1.20363	0.00870228
1.20848	-0.00292063		1.20848	-0.0309944		1.20848	0.00780821
1.21333	-0.00280142		1.21333	-0.0316501		1.21333	0.00697374
1.21819	-0.00280142		1.21819	-0.0323653		1.21819	0.0063777
1.22304	-0.00298023		1.22304	-0.0329018		1.22304	0.00584126
1.22789	-0.00303984		1.22789	-0.0331998		1.22789	0.00554323
1.23275	-0.00303984		1.23275	-0.0333786		1.23275	0.00548363
1.2376	-0.00303984		1.2376	-0.0333786		1.2376	0.00560284
1.24245	-0.00315905		1.24245	-0.033319		1.24245	0.00584126
1.24731	-0.00327826		1.24731	-0.0331998		1.24731	0.0063777
1.25216	-0.00345707		1.25216	-0.033021		1.25216	0.00709295
1.25701	-0.00369549		1.25701	-0.0329614		1.25701	0.00792742
1.26187	-0.00411272		1.26187	-0.0330806		1.26187	0.00876188
1.26672	-0.00441074		1.26672	-0.0332594		1.26672	0.00953674
1.27157	-0.00452995		1.27157	-0.0333786		1.27157	0.00995398
1.27643	-0.00452995		1.27643	-0.0334382		1.27643	0.00995398
1.28128	-0.00429153		1.28128	-0.0334978		1.28128	0.00953674
1.28613	-0.00411272		1.28613	-0.0333786		1.28613	0.00917912
1.29099	-0.00375509		1.29099	-0.0335574		1.29099	0.00882149
1.29584	-0.00315905		1.29584	-0.033617		1.29584	0.00864267
1.30069	-0.0025034		1.30069	-0.0340343		1.30069	0.00888109
1.30555	-0.00166893		1.30555	-0.0345707		1.30555	0.00941753
1.3104	-0.000834465		1.3104	-0.0351071		1.3104	0.0101924
1.31525	-0.000119209		1.31525	-0.0353456		1.31525	0.0109673
1.32011	0.000298023		1.32011	-0.0352859		1.32011	0.0116825
1.32496	0.000178814		1.32496	-0.0348687		1.32496	0.012219
1.32981	-0.000178814		1.32981	-0.0340939		1.32981	0.012219
1.33467	-0.000953674		1.33467	-0.0334978		1.33467	0.0119209
1.33952	-0.00184774		1.33952	-0.0329614		1.33952	0.0110269
1.34437	-0.00280142		1.34437	-0.0327826		1.34437	0.00971556
1.34923	-0.00369549		1.34923	-0.0328422		1.34923	0.00804663
1.35408	-0.00441074		1.35408	-0.0329018		1.35408	0.00619888
1.35893	-0.005126		1.35893	-0.0325441		1.35893	0.00447035
1.36379	-0.00578165		1.36379	-0.0317693		1.36379	0.00298023
1.36864	-0.0064373		1.36864	-0.030756		1.36864	0.00208616
1.37349	-0.00703335		1.37349	-0.0296831		1.37349	0.00160933
1.37835	-0.00756979		1.37835	-0.0289083		1.37835	0.00172853
1.3832	-0.00786781		1.3832	-0.028789		1.3832	0.00226498
1.38805	-0.00804663		1.38805	-0.0293255		1.38805	0.00303984
1.39291	-0.00780821		1.39291	-0.0303388		1.39291	0.00393391
1.39776	-0.00733137		1.39776	-0.0314116		1.39776	0.00494719
1.40261	-0.00667572		1.40261	-0.0321269		1.40261	0.00584126
1.40747	-0.00602007		1.40747	-0.0324845		1.40747	0.00655651
1.41232	-0.00560284		1.41232	-0.0323057		1.41232	0.00703335
1.41717	-0.00536442		1.41717	-0.0320673		1.41717	0.00745058
1.42203	-0.00548363		1.42203	-0.0317097		1.42203	0.00780821
1.42688	-0.00578165		1.42688	-0.0315309		1.42688	0.00816584
1.43173	-0.00607967		1.43173	-0.0317097		1.43173	0.00846386
1.43659	-0.00631809		1.43659	-0.0323057		1.43659	0.00870228
1.44144	-0.00625849		1.44144	-0.033021		1.44144	0.00882149
1.44629	-0.00584126		1.44629	-0.0339746		1.44629	0.00870228
1.45115	-0.005126		1.45115	-0.0351667		1.45115	0.00840425
1.456	-0.00417233		1.456	-0.0362992		1.456	0.00780821
1.46085	-0.00321865		1.46085	-0.0372529		1.46085	0.00721216
1.46571	-0.00238419		1.46571	-0.0376701		1.46571	0.00655651
1.47056	-0.00184774		1.47056	-0.0378489		1.47056	0.00578165
1.47541	-0.00166893		1.47541	-0.0375509		1.47541	0.0051856
1.48027	-0.00184774		1.48027	-0.0369549		1.48027	0.00452995
1.48512	-0.00226498		1.48512	-0.0362992		1.48512	0.00411272
1.48997	-0.00286102		1.48997	-0.035584		1.48997	0.00375509
1.49483	-0.00333786		1.49483	-0.0351667		1.49483	0.00357628
1.49968	-0.00357628		1.49968	-0.0349283		1.49968	0.00345707
1.50453	-0.00339746		1.50453	-0.0346303		1.50453	0.00333786
1.50939	-0.00280142		1.50939	-0.0346303		1.50939	0.00315905
1.51424	-0.00220537		1.51424	-0.0346303		1.51424	0.00298023
1.51909	-0.00160933		1.51909	-0.0346899		1.51909	0.00303984
1.52395	-0.0013113		1.52395	-0.0350475		1.52395	0.00351667
1.5288	-0.00137091		1.5288	-0.0356436		1.5288	0.00441074
1.53365	-0.00172853		1.53365	-0.0363588		1.53365	0.00560284
1.53851	-0.00226498		1.53851	-0.0371933		1.53851	0.00697374
1.54336	-0.00286102		1.54336	-0.0379682		1.54336	0.00810623
1.54821	-0.00327826		1.54821	-0.0385642		1.54821	0.00888109
1.55307	-0.00351667		1.55307	-0.0389218		1.55307	0.00882149
1.55792	-0.00351667		1.55792	-0.0392199		1.55792	0.00834465
1.56277	-0.00315905		1.56277	-0.0392795		1.56277	0.00762939
1.56763	-0.00298023		1.56763	-0.0394583		1.56763	0.00685453
1.57248	-0.00280142		1.57248	-0.0396371		1.57248	0.00631809
1.57733	-0.00292063		1.57733	-0.0398755		1.57733	0.00625849
1.58219	-0.00345707		1.58219	-0.0399947		1.58219	0.0064373
1.58704	-0.00435114		1.58704	-0.0399351		1.58704	0.00703335
1.59189	-0.00542402		1.59189	-0.0395179		1.59189	0.00780821
1.59675	-0.0064373		1.59675	-0.0386834		1.59675	0.00852346
1.6016	-0.00703335		1.6016	-0.0375509		1.6016	0.00917912
1.60645	-0.00691414		1.60645	-0.03618		1.60645	0.00965595
1.61131	-0.00596046		1.61131	-0.0348091		1.61131	0.00983477
1.61616	-0.00423193		1.61616	-0.0334382		1.61616	0.00983477
1.62101	-0.00202656		1.62101	-0.0321865		1.62101	0.00971556
1.62587	0		1.62587	-0.0311732		1.62587	0.00947714
1.63072	0.00149012		1.63072	-0.0303388		1.63072	0.00923872
1.63557	0.00220537		1.63557	-0.0296831		1.63557	0.0089407
1.64043	0.00220537		1.64043	-0.0291467		1.64043	0.00858307
1.64528	0.00154972		1.64528	-0.0287294		1.64528	0.00816584
1.65013	0.000536442		1.65013	-0.0285506		1.65013	0.0077486
1.65499	-0.000417233		1.65499	-0.0283122		1.65499	0.00721216
1.65984	-0.00119209		1.65984	-0.0281334		1.65984	0.00655651
1.66469	-0.00178814		1.66469	-0.0280738		1.66469	0.00584126
1.66955	-0.00214577		1.66955	-0.0280142		1.66955	0.005126
1.6744	-0.00238419		1.6744	-0.0280738		1.6744	0.00447035
1.67925	-0.00286102		1.67925	-0.0281334		1.67925	0.00405312
1.68411	-0.00345707		1.68411	-0.028193		1.68411	0.00375509
1.68896	-0.00405312		1.68896	-0.0284314		1.68896	0.0038147
1.69381	-0.00452995		1.69381	-0.0286102		1.69381	0.00417233
1.69867	-0.00476837		1.69867	-0.0290275		1.69867	0.00447035
1.70352	-0.00476837		1.70352	-0.0298023		1.70352	0.00470877
1.70837	-0.00470877		1.70837	-0.030756		1.70837	0.00452995
1.71323	-0.00458956		1.71323	-0.0321865		1.71323	0.00411272
1.71808	-0.00429153		1.71808	-0.0337362		1.71808	0.00363588
1.72293	-0.0038743		1.72293	-0.0354052		1.72293	0.00298023
1.72779	-0.00327826		1.72779	-0.0368357		1.72779	0.0025034
1.73264	-0.0025034		1.73264	-0.0377893		1.73264	0.00232458
1.73749	-0.00160933		1.73749	-0.0380874		1.73749	0.0025034
1.74235	-0.00089407		1.74235	-0.0379086		1.74235	0.00280142
1.7472	-0.000417233		1.7472	-0.0372529		1.7472	0.00309944
1.75205	-0.000298023		1.75205	-0.0362992		1.75205	0.00327826
1.75691	-0.000655651		1.75691	-0.0355244		1.75691	0.00333786
1.76176	-0.00113249		1.76176	-0.0352859		1.76176	0.00303984
1.76661	-0.00166893		1.76661	-0.0353456		1.76661	0.0025034
1.77147	-0.00208616		1.77147	-0.0359416		1.77147	0.00149012
1.77632	-0.00226498		1.77632	-0.0367165		1.77632	0.000298023
1.78117	-0.00208616		1.78117	-0.0371933		1.78117	-0.00101328
1.78603	-0.00190735		1.78603	-0.0375509		1.78603	-0.00202656
1.79088	-0.00172853		1.79088	-0.0374317		1.79088	-0.00268221
1.79573	-0.00166893		1.79573	-0.0372529		1.79573	-0.00268221
1.80059	-0.00196695		1.80059	-0.0369549		1.80059	-0.00196695
1.80544	-0.0025034		1.80544	-0.0368357		1.80544	-0.000655651
1.81029	-0.00327826		1.81029	-0.0371337		1.81029	0.00089407
1.81515	-0.00435114		1.81515	-0.0376701		1.81515	0.00214577
1.82	-0.00560284		1.82	-0.038445		1.82	0.00333786
1.82485	-0.00673532		1.82485	-0.0391006		1.82485	0.00405312
1.82971	-0.00756979		1.82971	-0.0397563		1.82971	0.00470877
1.83456	-0.00804663		1.83456	-0.0402927		1.83456	0.00530481
1.83941	-0.00810623		1.83941	-0.0408888		1.83941	0.00625849
1.84427	-0.0077486		1.84427	-0.0413656		1.84427	0.00733137
1.84912	-0.00709295		1.84912	-0.0419617		1.84912	0.00852346
1.85397	-0.00602007		1.85397	-0.0425577		1.85397	0.00935793
1.85883	-0.00476837		1.85883	-0.0430346		1.85883	0.00971556
1.86368	-0.00345707		1.86368	-0.0434518		1.86368	0.00965595
1.86853	-0.00214577		1.86853	-0.043869		1.86853	0.00917912
1.87339	-0.00101328		1.87339	-0.0442266		1.87339	0.00858307
1.87824	-0.000238419		1.87824	-0.0447035		1.87824	0.00816584
1.88309	5.96046e-05		1.88309	-0.0450015		1.88309	0.00786781
1.88795	-0.000298023		1.88795	-0.0450611		1.88795	0.00780821
1.8928	-0.00101328		1.8928	-0.0450015		1.8928	0.00780821
1.89765	-0.00220537		1.89765	-0.0444055		1.89765	0.0077486
1.90251	-0.00327826		1.90251	-0.0436902		1.90251	0.00756979
1.90736	-0.00393391		1.90736	-0.0428557		1.90736	0.00721216
1.91221	-0.00435114		1.91221	-0.0424981		1.91221	0.00691414
1.91707	-0.00423193		1.91707	-0.0425577		1.91707	0.00673532
1.92192	-0.00375509		1.92192	-0.0431538		1.92192	0.00679493
1.92677	-0.00321865		1.92677	-0.044167		1.92677	0.00715256
1.93163	-0.002563		1.93163	-0.0450015		1.93163	0.007689
1.93648	-0.00196695		1.93648	-0.0452995		1.93648	0.00834465
1.94133	-0.00143051		1.94133	-0.0450611		1.94133	0.00870228
1.94619	-0.000834465		1.94619	-0.0441074		1.94619	0.00888109
1.95104	-0.000238419		1.95104	-0.0427961		1.95104	0.00852346
1.95589	0.000238419		1.95589	-0.0414252		1.95589	0.00804663
1.96075	0.000655651		1.96075	-0.0403523		1.96075	0.00739098
1.9656	0.00089407		1.9656	-0.0396371		1.9656	0.00667572
1.97045	0.00107288		1.97045	-0.0392795		1.97045	0.00619888
1.97531	0.00089407		1.97531	-0.0391603		1.97531	0.00566244
1.98016	0.000655651		1.98016	-0.0391006		1.98016	0.005126
1.98501	0.000357628		1.98501	-0.0392795		1.98501	0.00435114
1.98987	5.96046e-05		1.98987	-0.0395179		1.98987	0.00327826
1.99472	-0.000238419		1.99472	-0.0398755		1.99472	0.00190735
1.99957	-0.000417233		1.99957	-0.0405312		1.99957	0.000536442
2.00443	-0.000476837		2.00443	-0.0412464		2.00443	-0.000715256
2.00928	-0.000357628		2.00928	-0.0420213		2.00928	-0.00160933
2.01413	-0.000298023		2.01413	-0.0425577		2.01413	-0.00184774
2.01899	-0.000357628		2.01899	-0.0428557		2.01899	-0.0013113
2.02384	-0.00077486		2.02384	-0.0429749		2.02384	-0.000178814
2.02869	-0.0013113		2.02869	-0.0429153		2.02869	0.00149012
2.03355	-0.00208616		2.03355	-0.0427961		2.03355	0.00339746
2.0384	-0.00298023		2.0384	-0.0426173		2.0384	0.00536442
2.04325	-0.00375509		2.04325	-0.0423789		2.04325	0.00685453
2.04811	-0.00447035		2.04811	-0.0419021		2.04811	0.00786781
2.05296	-0.00494719		2.05296	-0.0414252		2.05296	0.00804663
2.05781	-0.005126		2.05781	-0.0408888		2.05781	0.00745058
2.06267	-0.00494719		2.06267	-0.0402331		2.06267	0.00631809
2.06752	-0.00429153		2.06752	-0.0397563		2.06752	0.00470877
2.07237	-0.00333786		2.07237	-0.0395775		2.07237	0.00321865
2.07723	-0.00226498		2.07723	-0.0397563		2.07723	0.00202656
2.08208	-0.00119209		2.08208	-0.0403523		2.08208	0.00149012
2.08693	-0.000298023		2.08693	-0.0412464		2.08693	0.00154972
2.09179	0.000119209		2.09179	-0.0422001		2.09179	0.00220537
2.09664	0.000119209		2.09664	-0.0430942		2.09664	0.00315905
2.10149	-0.000298023		2.10149	-0.0436902		2.10149	0.00423193
2.10635	-0.00113249		2.10635	-0.0438094		2.10635	0.005126
2.1112	-0.00208616		2.1112	-0.043571		2.1112	0.00590086
2.11605	-0.00303984		2.11605	-0.043273		2.11605	0.00655651
2.12091	-0.0038147		2.12091	-0.0427961		2.12091	0.00709295
2.12576	-0.00429153		2.12576	-0.0426173		2.12576	0.00751019
2.13061	-0.00429153		2.13061	-0.0424385		2.13061	0.00780821
2.13547	-0.00393391		2.13547	-0.0424981		2.13547	0.00804663
2.14032	-0.00339746		2.14032	-0.0427365		2.14032	0.00828505
2.14517	-0.0026226		2.14517	-0.0429749		2.14517	0.00852346
2.15003	-0.00178814		2.15003	-0.0432134		2.15003	0.00888109
2.15488	-0.00107288		2.15488	-0.0435114		2.15488	0.00947714
2.15973	-0.000476837		2.15973	-0.0436902		2.15973	0.0101924
2.16459	0		2.16459	-0.043571		2.16459	0.0107884
2.16944	0.000298023		2.16944	-0.0431538		2.16944	0.0113249
2.17429	0.000476837		2.17429	-0.0424981		2.17429	0.0115633
2.17915	0.000357628		2.17915	-0.0414252		2.17915	0.0116229
2.184	0.000119209		2.184	-0.0404119		2.184	0.0113249
2.18885	-0.000298023		2.18885	-0.0392795		2.18885	0.0106692
2.19371	-0.000715256		2.19371	-0.0385046		2.19371	0.00983477
2.19856	-0.000953674		2.19856	-0.038147		2.19856	0.00870228
2.20341	-0.00101328		2.20341	-0.0382066		2.20341	0.00745058
2.20827	-0.00077486		2.20827	-0.0388026		2.20827	0.00613928
2.21312	-0.000298023		2.21312	-0.0396371		2.21312	0.00506639
2.21797	0.000298023		2.21797	-0.0407696		2.21797	0.00429153
2.22283	0.000655651		2.22283	-0.0419617		2.22283	0.00411272
2.22768	0.00077486		2.22768	-0.0430346		2.22768	0.00435114
2.23253	0.000417233		2.23253	-0.0438094		2.23253	0.00494719
2.23739	-0.000178814		2.23739	-0.0442266		2.23739	0.00590086
2.24224	-0.000953674		2.24224	-0.0443459		2.24224	0.00667572
2.24709	-0.00178814		2.24709	-0.0442266		2.24709	0.00733137
2.25195	-0.00238419		2.25195	-0.0439882		2.25195	0.00780821
2.2568	-0.00268221		2.2568	-0.0436902		2.2568	0.00792742
2.26165	-0.00292063		2.26165	-0.0434518		2.26165	0.007689
2.26651	-0.00292063		2.26651	-0.0433922		2.26651	0.00733137
2.27136	-0.00315905		2.27136	-0.0433326		2.27136	0.00697374
2.27621	-0.00369549		2.27621	-0.043273		2.27621	0.00673532
2.28107	-0.00458956		2.28107	-0.0430942		2.28107	0.00673532
2.28592	-0.00578165		2.28592	-0.0429749		2.28592	0.00697374
2.29077	-0.00703335		2.29077	-0.0427961		2.29077	0.00762939
2.29563	-0.00798702		2.29563	-0.0430346		2.29563	0.00840425
2.30048	-0.00846386		2.30048	-0.0433922		2.30048	0.00917912
2.30533	-0.00846386		2.30533	-0.0438094		2.30533	0.00989437
2.31019	-0.00792742		2.31019	-0.0441074		2.31019	0.0103116
2.31504	-0.00709295		2.31504	-0.0442266		2.31504	0.0103712
2.31989	-0.00625849		2.31989	-0.0440478		2.31989	0.0100732
2.32475	-0.00560284		2.32475	-0.0435114		2.32475	0.00935793
2.3296	-0.00530481		2.3296	-0.0429749		2.3296	0.00858307
2.33445	-0.00506639		2.33445	-0.0426173		2.33445	0.0077486
2.33931	-0.00494719		2.33931	-0.0425577		2.33931	0.00715256
2.34416	-0.00482798		2.34416	-0.0427365		2.34416	0.00691414
2.34901	-0.00452995		2.34901	-0.0430346		2.34901	0.00703335
2.35387	-0.00423193		2.35387	-0.0433922		2.35387	0.00721216
2.35872	-0.00411272		2.35872	-0.0437498		2.35872	0.00739098
2.36357	-0.00405312		2.36357	-0.0438094		2.36357	0.00745058
2.36843	-0.00423193		2.36843	-0.0436902		2.36843	0.00751019
2.37328	-0.00458956		2.37328	-0.043273		2.37328	0.00733137
2.37813	-0.00488758		2.37813	-0.0425577		2.37813	0.00721216
2.38299	-0.0051856		2.38299	-0.0417233		2.38299	0.00715256
2.38784	-0.00530481		2.38784	-0.0411272		2.38784	0.00727177
2.39269	-0.0051856		2.39269	-0.04071		2.39269	0.00762939
2.39755	-0.00458956		2.39755	-0.0408292		2.39755	0.00816584
2.4024	-0.00369549		2.4024	-0.0415444		2.4024	0.00882149
2.40725	-0.00232458		2.40725	-0.0428557		2.40725	0.00935793
2.41211	-0.000953674		2.41211	-0.0445247		2.41211	0.00959635
2.41696	0.000596046		2.41696	-0.0463128		2.41696	0.00947714
2.42181	0.00184774		2.42181	-0.0480413		2.42181	0.0089407
2.42667	0.00274181		2.42667	-0.0494123		2.42667	0.00810623
2.43152	0.00315905		2.43152	-0.0504851		2.43152	0.00703335
2.43637	0.00321865		2.43637	-0.050962		2.43637	0.00607967
2.44123	0.00303984		2.44123	-0.0510812		2.44123	0.00536442
2.44608	0.0026226		2.44608	-0.0508428		2.44608	0.00506639
2.45093	0.00208616		2.45093	-0.0504255		2.45093	0.00536442
2.45579	0.00149012		2.45579	-0.0501275		2.45579	0.00607967
2.46064	0.000655651		2.46064	-0.0497699		2.46064	0.00703335
2.46549	-0.000119209		2.46549	-0.0494719		2.46549	0.00792742
2.47035	-0.00077486		2.47035	-0.0492334		2.47035	0.00846386
2.4752	-0.00119209		2.4752	-0.0489354		2.4752	0.00858307
2.48005	-0.0013113		2.48005	-0.0482798		2.48005	0.00834465
2.48491	-0.00101328		2.48491	-0.0476837		2.48491	0.00792742
2.48976	-0.000655651		2.48976	-0.0469685		2.48976	0.00756979
2.49461	-0.000357628		2.49461	-0.0465512		2.49461	0.00756979
2.49947	-0.000119209		2.49947	-0.0462532		2.49947	0.00780821
2.50432	-0.000119209		2.50432	-0.0463724		2.50432	0.00846386
2.50917	-0.000238419		2.50917	-0.0466108		2.50917	0.00911951
2.51403	-0.000417233		2.51403	-0.0470281		2.51403	0.00965595
2.51888	-0.000536442		2.51888	-0.0477433		2.51888	0.00989437
2.52373	-0.000715256		2.52373	-0.0485778		2.52373	0.0100136
2.52859	-0.00113249		2.52859	-0.0493526		2.52859	0.00983477
2.53344	-0.00143051		2.53344	-0.0499487		2.53344	0.00947714
2.53829	-0.00184774		2.53829	-0.0501871		2.53829	0.00911951
2.54315	-0.00208616		2.54315	-0.0498295		2.54315	0.00852346
2.548	-0.00208616		2.548	-0.048995		2.548	0.00780821
2.55285	-0.00202656		2.55285	-0.0478029		2.55285	0.00685453
2.55771	-0.00178814		2.55771	-0.0465512		2.55771	0.00566244
2.56256	-0.00143051		2.56256	-0.0454783		2.56256	0.00447035
2.56741	-0.0012517		2.56741	-0.0448227		2.56741	0.00339746
2.57227	-0.00143051		2.57227	-0.0447631		2.57227	0.0025034
2.57712	-0.00190735		2.57712	-0.0450015		2.57712	0.00208616
2.58197	-0.00232458		2.58197	-0.0455976		2.58197	0.00184774
2.58683	-0.00274181		2.58683	-0.0463724		2.58683	0.00196695
2.59168	-0.00298023		2.59168	-0.0470877		2.59168	0.00208616
2.59653	-0.00298023		2.59653	-0.0478029		2.59653	0.00232458
2.60139	-0.00292063		2.60139	-0.048399		2.60139	0.00244379
2.60624	-0.0026226		2.60624	-0.0487566		2.60624	0.00232458
2.61109	-0.00274181		2.61109	-0.0489354		2.61109	0.00220537
2.61595	-0.00321865		2.61595	-0.048995		2.61595	0.00190735
2.6208	-0.00405312		2.6208	-0.0490546		2.6208	0.00160933
2.62565	-0.005126		2.62565	-0.0493526		2.62565	0.00119209
2.63051	-0.00619888		2.63051	-0.0495911		2.63051	0.000834465
2.63536	-0.00703335		2.63536	-0.0500679		2.63536	0.000655651
2.64021	-0.00756979		2.64021	-0.0504255		2.64021	0.000476837
2.64507	-0.00751019		2.64507	-0.0505447		2.64507	0.000476837
2.64992	-0.00697374		2.64992	-0.0504851		2.64992	0.000536442
2.65477	-0.00613928		2.65477	-0.0503063		2.65477	0.000953674
2.65963	-0.00524521		2.65963	-0.0501275		2.65963	0.00154972
2.66448	-0.00429153		2.66448	-0.0502467		2.66448	0.00244379
2.66933	-0.0038147		2.66933	-0.0508428		2.66933	0.00339746
2.67419	-0.0038147		2.67419	-0.0517964		2.67419	0.00429153
2.67904	-0.00423193		2.67904	-0.0526309		2.67904	0.00482798
2.68389	-0.00494719		2.68389	-0.0532269		2.68389	0.00506639
2.68875	-0.00554323		2.68875	-0.0534058		2.68875	0.00488758
2.6936	-0.00590086		2.6936	-0.0529885		2.6936	0.00441074
2.69845	-0.00590086		2.69845	-0.0522733		2.69845	0.00393391
2.70331	-0.00530481		2.70331	-0.0514984		2.70331	0.00357628
2.70816	-0.00458956		2.70816	-0.0509024		2.70816	0.00345707
2.71301	-0.00375509		2.71301	-0.0506043		2.71301	0.00357628
2.71787	-0.00303984		2.71787	-0.0506639		2.71787	0.00399351
2.72272	-0.00244379		2.72272	-0.0509024		2.72272	0.00452995
2.72757	-0.00214577		2.72757	-0.0510812		2.72757	0.00506639
2.73243	-0.00220537		2.73243	-0.05126		2.73243	0.00536442
2.73728	-0.00238419		2.73728	-0.0510812		2.73728	0.00560284
2.74213	-0.00280142		2.74213	-0.0507236		2.74213	0.00566244
2.74699	-0.00345707		2.74699	-0.0500083		2.74699	0.00584126
2.75184	-0.00429153		2.75184	-0.0490546		2.75184	0.00602007
2.75669	-0.00494719		2.75669	-0.0479817		2.75669	0.00631809
2.76155	-0.00542402		2.76155	-0.0469089		2.76155	0.00679493
2.7664	-0.00560284		2.7664	-0.0460148		2.7664	0.00739098
2.77125	-0.00524521		2.77125	-0.0455379		2.77125	0.00792742
2.77611	-0.00452995		2.77611	-0.0453591		2.77611	0.00852346
2.78096	-0.00363588		2.78096	-0.0456572		2.78096	0.0090003
2.78581	-0.0025034		2.78581	-0.0463128		2.78581	0.00923872
2.79067	-0.00166893		2.79067	-0.0470877		2.79067	0.00947714
2.79552	-0.00113249		2.79552	-0.0479221		2.79552	0.00965595
2.80037	-0.000953674		2.80037	-0.0489354		2.80037	0.00971556
2.80523	-0.0012517		2.80523	-0.0497699		2.80523	0.00959635
2.81008	-0.00160933		2.81008	-0.0503063		2.81008	0.00935793
2.81493	-0.00214577		2.81493	-0.0506043		2.81493	0.0090003
2.81979	-0.00244379		2.81979	-0.0504851		2.81979	0.00858307
2.82464	-0.0026226		2.82464	-0.0497103		2.82464	0.00828505
2.82949	-0.0026226		2.82949	-0.0486374		2.82949	0.00822544
2.83435	-0.00274181		2.83435	-0.0473857		2.83435	0.00822544
2.8392	-0.00280142		2.8392	-0.0463724		2.8392	0.00828505
2.84405	-0.00292063		2.84405	-0.045836		2.84405	0.00816584
2.84891	-0.00309944		2.84891	-0.0460148		2.84891	0.0077486
2.85376	-0.00333786		2.85376	-0.0465512		2.85376	0.00721216
2.85861	-0.00339746		2.85861	-0.0473261		2.85861	0.00661612
2.86347	-0.00333786		2.86347	-0.0478625		2.86347	0.00613928
2.86832	-0.00309944		2.86832	-0.0479817		2.86832	0.00590086
2.87317	-0.00286102		2.87317	-0.0477433		2.87317	0.00596046
2.87803	-0.002563		2.87803	-0.0473261		2.87803	0.00596046
2.88288	-0.00226498		2.88288	-0.0468493		2.88288	0.00566244
2.88773	-0.00226498		2.88773	-0.0464916		2.88773	0.00506639
2.89259	-0.00244379		2.89259	-0.0464916		2.89259	0.00405312
2.89744	-0.00292063		2.89744	-0.0468493		2.89744	0.00292063
2.90229	-0.00369549		2.90229	-0.0474453		2.90229	0.00196695
2.90715	-0.00447035		2.90715	-0.0482202		2.90715	0.00143051
2.912	-0.00524521		2.912	-0.0491142		2.912	0.00154972
2.91685	-0.00590086		2.91685	-0.0498891		2.91685	0.00238419
2.92171	-0.0063777		2.92171	-0.0505447		2.92171	0.00363588
2.92656	-0.00685453		2.92656	-0.050962		2.92656	0.00524521
2.93141	-0.00709295		2.93141	-0.0512004		2.93141	0.00655651
2.93627	-0.00709295		2.93627	-0.0509024		2.93627	0.00745058
2.94112	-0.00679493		2.94112	-0.0504255		2.94112	0.00780821
2.94597	-0.00649691		2.94597	-0.0497103		2.94597	0.00756979
2.95083	-0.00596046		2.95083	-0.0491142		2.95083	0.00709295
2.95568	-0.00524521		2.95568	-0.048697		2.95568	0.00655651
2.96053	-0.00458956		2.96053	-0.0483394		2.96053	0.0063777
2.96539	-0.00399351		2.96539	-0.0482798		2.96539	0.0064373
2.97024	-0.00351667		2.97024	-0.0482202		2.97024	0.00691414
2.97509	-0.00315905		2.97509	-0.048399		2.97509	0.00751019
2.97995	-0.00309944		2.97995	-0.0485778		2.97995	0.00798702
2.9848	-0.00321865		2.9848	-0.0489354		2.9848	0.00834465
2.98965	-0.00321865		2.98965	-0.0493526		2.98965	0.00810623
2.99451	-0.00315905		2.99451	-0.0500083		2.99451	0.00751019
2.99936	-0.00292063		2.99936	-0.0507832		2.99936	0.00661612
3.00421	-0.00226498		3.00421	-0.0517368		3.00421	0.00542402
3.00907	-0.00143051		3.00907	-0.0528097		3.00907	0.00429153
3.01392	-0.000417233		3.01392	-0.053823		3.01392	0.00327826
3.01877	0.000715256		3.01877	-0.0547171		3.01877	0.00238419
3.02363	0.00154972		3.02363	-0.0553727		3.02363	0.00190735
3.02848	0.00208616		3.02848	-0.0557303		3.02848	0.00149012
3.03333	0.00232458		3.03333	-0.0556707		3.03333	0.00113249
3.03819	0.00214577		3.03819	-0.0553131		3.03819	0.00101328
3.04304	0.00178814		3.04304	-0.0548363		3.04304	0.000834465
3.04789	0.00137091		3.04789	-0.054419		3.04789	0.00089407
3.05275	0.000834465		3.05275	-0.0541806		3.05275	0.00113249
3.0576	0.000596046		3.0576	-0.0541806		3.0576	0.00166893
3.06245	0.000298023		3.06245	-0.0542402		3.06245	0.00238419
3.06731	0.000357628		3.06731	-0.0542402		3.06731	0.00333786
3.07216	0.000596046		3.07216	-0.0539422		3.07216	0.00441074
3.07701	0.00077486		3.07701	-0.0532866		3.07701	0.00524521
3.08187	0.000953674		3.08187	-0.0522733		3.08187	0.00578165
3.08672	0.00077486		3.08672	-0.050962		3.08672	0.00602007
3.09157	0.000536442		3.09157	-0.0498891		3.09157	0.00584126
3.09643	0.000119209		3.09643	-0.0491738		3.09643	0.00560284
3.10128	-0.000536442		3.10128	-0.0491738		3.10128	0.00536442
3.10613	-0.0013113		3.10613	-0.0498295		3.10613	0.0051856
3.11099	-0.00190735		3.11099	-0.050962		3.11099	0.00524521
3.11584	-0.00244379		3.11584	-0.0522137		3.11584	0.00548363
3.12069	-0.00303984		3.12069	-0.0533462		3.12069	0.00566244
3.12555	-0.00351667		3.12555	-0.0540614		3.12555	0.00572205
3.1304	-0.00375509		3.1304	-0.0542998		3.1304	0.00584126
3.13525	-0.0038147		3.13525	-0.0540018		3.13525	0.00596046
3.14011	-0.00357628		3.14011	-0.0533462		3.14011	0.00625849
3.14496	-0.00309944		3.14496	-0.0526309		3.14496	0.00685453
3.14981	-0.002563		3.14981	-0.0517368		3.14981	0.00780821
3.15467	-0.00202656		3.15467	-0.0508428		3.15467	0.00882149
3.15952	-0.00143051		3.15952	-0.0500679		3.15952	0.00995398
3.16437	-0.000834465		3.16437	-0.0494123		3.16437	0.0107288
3.16923	-0.000298023		3.16923	-0.0491142		3.16923	0.0114441
3.17408	0.000178814		3.17408	-0.0490546		3.17408	0.0117421
3.17893	0.000596046		3.17893	-0.0491142		3.17893	0.0117421
3.18379	0.000834465		3.18379	-0.0494719		3.18379	0.0116825
3.18864	0.00107288		3.18864	-0.0497699		3.18864	0.0115037
3.19349	0.00113249		3.19349	-0.0500083		3.19349	0.0115037
3.19835	0.00101328		3.19835	-0.0501871		3.19835	0.0114441
3.2032	0.00107288		3.2032	-0.0501871		3.2032	0.0114441
3.20805	0.000953674		3.20805	-0.0502467		3.20805	0.0112653
3.21291	0.00089407		3.21291	-0.0505447		3.21291	0.0109673
3.21776	0.000834465		3.21776	-0.0510812		3.21776	0.0106692
3.22261	0.000715256		3.22261	-0.0520945		3.22261	0.0104308
3.22747	0.000476837		3.22747	-0.0534058		3.22747	0.010252
3.23232	0.000238419		3.23232	-0.0549555		3.23232	0.0101924
3.23717	0.000119209		3.23717	-0.056386		3.23717	0.0103712
3.24203	0.000119209		3.24203	-0.0575185		3.24203	0.0104904
3.24688	0.000298023		3.24688	-0.0581145		3.24688	0.0104308
3.25173	0.000715256		3.25173	-0.0582337		3.25173	0.010252
3.25659	0.00107288		3.25659	-0.0578761		3.25659	0.00983477
3.26144	0.00149012		3.26144	-0.0571609		3.26144	0.00941753
3.26629	0.00160933		3.26629	-0.0562072		3.26629	0.00905991
3.27115	0.00154972		3.27115	-0.0552535		3.27115	0.00876188
3.276	0.00101328		3.276	-0.0543594		3.276	0.00858307
3.28085	0.000417233		3.28085	-0.053823		3.28085	0.00834465
3.28571	-0.000476837		3.28571	-0.0535846		3.28571	0.00798702
3.29056	-0.00154972		3.29056	-0.0534654		3.29056	0.00721216
3.29541	-0.0025034		3.29541	-0.0534654		3.29541	0.00607967
3.30027	-0.00339746		3.30027	-0.053525		3.30027	0.00482798
3.30512	-0.00405312		3.30512	-0.0534058		3.30512	0.0038147
3.30997	-0.00441074		3.30997	-0.0534058		3.30997	0.00315905
3.31483	-0.00429153		3.31483	-0.0534058		3.31483	0.00321865
3.31968	-0.0038743		3.31968	-0.0534654		3.31968	0.00405312
3.32453	-0.00321865		3.32453	-0.0538826		3.32453	0.00530481
3.32939	-0.00244379		3.32939	-0.054419		3.32939	0.00685453
3.33424	-0.00166893		3.33424	-0.0551939		3.33424	0.00834465
3.33909	-0.000953674		3.33909	-0.0561476		3.33909	0.00965595
3.34395	-0.000476837		3.34395	-0.056982		3.34395	0.0107288
3.3488	-0.000357628		3.3488	-0.0577569		3.3488	0.0115633
3.35365	-0.000655651		3.35365	-0.0584722		3.35365	0.0122786
3.35851	-0.00119209		3.35851	-0.0587702		3.35851	0.0127554
3.36336	-0.00202656		3.36336	-0.0587702		3.36336	0.0129342
3.36821	-0.00286102		3.36821	-0.058651		3.36821	0.0127554
3.37307	-0.00363588		3.37307	-0.0581741		3.37307	0.0120997
3.37792	-0.00411272		3.37792	-0.0574589		3.37792	0.0109673
3.38277	-0.00435114		3.38277	-0.0566244		3.38277	0.00947714
3.38763	-0.00435114		3.38763	-0.0557899		3.38763	0.00792742
3.39248	-0.00405312		3.39248	-0.0551939		3.39248	0.00625849
3.39733	-0.00345707		3.39733	-0.0549555		3.39733	0.00476837
3.40219	-0.00303984		3.40219	-0.0553131		3.40219	0.00357628
3.40704	-0.0026226		3.40704	-0.0559688		3.40704	0.0025034
3.41189	-0.0025034		3.41189	-0.0571012		3.41189	0.00160933
3.41675	-0.00268221		3.41675	-0.0581741		3.41675	0.000953674
3.4216	-0.00321865		3.4216	-0.0593066		3.4216	0.000655651
3.42645	-0.00393391		3.42645	-0.0603199		3.42645	0.000715256
3.43131	-0.00470877		3.43131	-0.0610948		3.43131	0.0012517
3.43616	-0.0051856		3.43616	-0.0615716		3.43616	0.00226498
3.44101	-0.00524521		3.44101	-0.06181		3.44101	0.00375509
3.44587	-0.00482798		3.44587	-0.0618696		3.44587	0.00542402
3.45072	-0.00405312		3.45072	-0.06181		3.45072	0.00691414
3.45557	-0.00292063		3.45557	-0.0614524		3.45557	0.00798702
3.46043	-0.00178814		3.46043	-0.0611544		3.46043	0.00858307
3.46528	-0.00077486		3.46528	-0.0606179		3.46528	0.00888109
3.47013	-0.000178814		3.47013	-0.0602007		3.47013	0.00870228
3.47499	0.000178814		3.47499	-0.0596046		3.47499	0.00846386
3.47984	5.96046e-05		3.47984	-0.0590086		3.47984	0.00828505
3.48469	-0.000417233		3.48469	-0.0585318		3.48469	0.00822544
3.48955	-0.00101328		3.48955	-0.0582933		3.48955	0.00840425
3.4944	-0.00166893		3.4944	-0.0582337		3.4944	0.00858307
3.49925	-0.00208616		3.49925	-0.0582337		3.49925	0.00876188
3.50411	-0.00232458		3.50411	-0.0584722		3.50411	0.0089407
3.50896	-0.00226498		3.50896	-0.058651		3.50896	0.00888109
3.51381	-0.00220537		3.51381	-0.058651		3.51381	0.00858307
3.51867	-0.00214577		3.51867	-0.0582933		3.51867	0.00810623
3.52352	-0.00232458		3.52352	-0.0579357		3.52352	0.00762939
3.52837	-0.00244379		3.52837	-0.0575781		3.52837	0.00709295
3.53323	-0.0026226		3.53323	-0.0572801		3.53323	0.00673532
3.53808	-0.00268221		3.53808	-0.0571609		3.53808	0.00661612
3.54293	-0.002563		3.54293	-0.0572205		3.54293	0.00679493
3.54779	-0.00226498		3.54779	-0.0572205		3.54779	0.00703335
3.55264	-0.00184774		3.55264	-0.0571012		3.55264	0.00739098
3.55749	-0.0013113		3.55749	-0.0567436		3.55749	0.00762939
3.56235	-0.000834465		3.56235	-0.0563264		3.56235	0.00756979
3.5672	-0.000596046		3.5672	-0.0556707		3.5672	0.00739098
3.57205	-0.000536442		3.57205	-0.0551343		3.57205	0.00721216
3.57691	-0.00077486		3.57691	-0.0548363		3.57691	0.00709295
3.58176	-0.00143051		3.58176	-0.0548959		3.58176	0.00733137
3.58661	-0.00232458		3.58661	-0.0553131		3.58661	0.0077486
3.59147	-0.00345707		3.59147	-0.0559688		3.59147	0.00846386
3.59632	-0.00464916		3.59632	-0.0565648		3.59632	0.00929832
3.60117	-0.00554323		3.60117	-0.0569224		3.60117	0.0100136
3.60603	-0.00607967		3.60603	-0.056982		3.60603	0.010848
3.61088	-0.00613928		3.61088	-0.0568032		3.61088	0.0115633
3.61573	-0.00590086		3.61573	-0.0565052		3.61573	0.0123382
3.62059	-0.00530481		3.62059	-0.0562072		3.62059	0.012815
3.62544	-0.00464916		3.62544	-0.0559688		3.62544	0.013411
3.63029	-0.00399351		3.63029	-0.0560284		3.63029	0.0140071
3.63515	-0.00321865		3.63515	-0.0563264		3.63515	0.0144839
3.64	-0.00226498		3.64	-0.0566244		3.64	0.0151396
3.64485	-0.00101328		3.64485	-0.0568628		3.64485	0.0156164
3.64971	0.000178814		3.64971	-0.0568628		3.64971	0.0161529
3.65456	0.00149012		3.65456	-0.0568628		3.65456	0.0162721
3.65941	0.00268221		3.65941	-0.0569224		3.65941	0.0161529
3.66427	0.00339746		3.66427	-0.056982		3.66427	0.0156164
3.66912	0.00363588		3.66912	-0.0573397		3.66912	0.0146031
3.67397	0.00327826		3.67397	-0.0577569		3.67397	0.013411
3.67883	0.00226498		3.67883	-0.0580549		3.67883	0.012219
3.68368	0.00089407		3.68368	-0.0583529		3.68368	0.0113249
3.68853	-0.00089407		3.68853	-0.0584722		3.68853	0.0107884
3.69339	-0.0026226		3.69339	-0.0585914		3.69339	0.0107884
3.69824	-0.00417233		3.69824	-0.0585914		3.69824	0.0112057
3.70309	-0.00536442		3.70309	-0.0588894		3.70309	0.0115037
3.70795	-0.00631809		3.70795	-0.0591874		3.70795	0.0115633
3.7128	-0.00685453		3.7128	-0.0596642		3.7128	0.0113249
3.71765	-0.00709295		3.71765	-0.0604391		3.71765	0.0106096
3.72251	-0.00697374		3.72251	-0.0610352		3.72251	0.00971556
3.72736	-0.00685453		3.72736	-0.0614524		3.72736	0.00882149
3.73221	-0.00655651		3.73221	-0.0617504		3.73221	0.00822544
3.73707	-0.00619888		3.73707	-0.0616908		3.73707	0.00804663
3.74192	-0.00584126		3.74192	-0.0617504		3.74192	0.00828505
3.74677	-0.00542402		3.74677	-0.0617504		3.74677	0.00882149
3.75163	-0.005126		3.75163	-0.0617504		3.75163	0.00935793
3.75648	-0.00476837		3.75648	-0.0619888		3.75648	0.00983477
3.76133	-0.00458956		3.76133	-0.062108		3.76133	0.0100732
3.76619	-0.00476837		3.76619	-0.0619292		3.76619	0.0100136
3.77104	-0.00506639		3.77104	-0.0616908		3.77104	0.00989437
3.77589	-0.00584126		3.77589	-0.0610352		3.77589	0.00977516
3.78075	-0.00655651		3.78075	-0.0603795		3.78075	0.0100136
3.7856	-0.00727177		3.7856	-0.0596046		3.7856	0.0106096
3.79045	-0.00751019		3.79045	-0.0588894		3.79045	0.0118017
3.79531	-0.00727177		3.79531	-0.0583529		3.79531	0.0131726
3.80016	-0.00667572		3.80016	-0.0579357		3.80016	0.0147223
3.80501	-0.00578165		3.80501	-0.0578165		3.80501	0.0160933
3.80987	-0.00494719		3.80987	-0.0578165		3.80987	0.0171065
3.81472	-0.00429153		3.81472	-0.0578761		3.81472	0.0177026
3.81957	-0.00393391		3.81957	-0.0580549		3.81957	0.0177026
3.82443	-0.00357628		3.82443	-0.0581741		3.82443	0.0174046
3.82928	-0.00345707		3.82928	-0.0581145		3.82928	0.0166893
3.83413	-0.00315905		3.83413	-0.0580549		3.83413	0.0157356
3.83899	-0.00280142		3.83899	-0.0580549		3.83899	0.0146627
3.84384	-0.00214577		3.84384	-0.0582933		3.84384	0.0135899
3.84869	-0.00172853		3.84869	-0.0587106		3.84869	0.0123978
3.85355	-0.00107288		3.85355	-0.0593662		3.85355	0.0112057
3.8584	-0.000476837		3.8584	-0.0602007		3.8584	0.0101924
3.86325	0.000298023		3.86325	-0.0609756		3.86325	0.00929832
3.86811	0.00101328		3.86811	-0.0615716		3.86811	0.00870228
3.87296	0.00184774		3.87296	-0.062108		3.87296	0.00834465
3.87781	0.00268221		3.87781	-0.0625849		3.87781	0.00840425
3.88267	0.00321865		3.88267	-0.0631213		3.88267	0.00858307
3.88752	0.00351667		3.88752	-0.063777		3.88752	0.0090003
3.89237	0.00345707		3.89237	-0.064671		3.89237	0.00929832
3.89723	0.00292063		3.89723	-0.0656247		3.89723	0.00953674
3.90208	0.00196695		3.90208	-0.0662804		3.90208	0.00971556
3.90693	0.00077486		3.90693	-0.0665784		3.90693	0.00965595
3.91179	-0.000417233		3.91179	-0.0665188		3.91179	0.00965595
3.91664	-0.0013113		3.91664	-0.0660419		3.91664	0.00965595
3.92149	-0.00190735		3.92149	-0.0653267		3.92149	0.00977516
3.92635	-0.00208616		3.92635	-0.0644922		3.92635	0.00983477
3.9312	-0.00220537		3.9312	-0.0636578		3.9312	0.00995398
3.93605	-0.0025034		3.93605	-0.0630617		3.93605	0.00989437
3.94091	-0.00309944		3.94091	-0.0627041		3.94091	0.00977516
3.94576	-0.00423193		3.94576	-0.0625253		3.94576	0.00947714
3.95061	-0.00542402		3.95061	-0.0623465		3.95061	0.00905991
3.95547	-0.00649691		3.95547	-0.062108		3.95547	0.00870228
3.96032	-0.00715256		3.96032	-0.061512		3.96032	0.00822544
3.96517	-0.00691414		3.96517	-0.0604987		3.96517	0.00780821
3.97003	-0.00607967		3.97003	-0.059247		3.97003	0.00745058
3.97488	-0.00482798		3.97488	-0.0579357		3.97488	0.00703335
3.97973	-0.00357628		3.97973	-0.0571012		3.97973	0.00679493
3.98459	-0.0026226		3.98459	-0.0566244		3.98459	0.00673532
3.98944	-0.00202656		3.98944	-0.056684		3.98944	0.00679493
3.99429	-0.00190735		3.99429	-0.0571012		3.99429	0.00709295
3.99915	-0.00184774		3.99915	-0.0577569		3.99915	0.00745058
4.004	-0.00214577		4.004	-0.0584722		4.004	0.00780821
4.00885	-0.00238419		4.00885	-0.0590682		4.00885	0.00786781
4.01371	-0.00268221		4.01371	-0.059545		4.01371	0.00756979
4.01856	-0.00298023		4.01856	-0.0599027		4.01856	0.00697374
4.02341	-0.00327826		4.02341	-0.0602603		4.02341	0.00625849
4.02827	-0.00351667		4.02827	-0.0605583		4.02827	0.00554323
4.03312	-0.00363588		4.03312	-0.0607967		4.03312	0.00500679
4.03797	-0.00369549		4.03797	-0.0608563		4.03797	0.00488758
4.04283	-0.0038147		4.04283	-0.0608563		4.04283	0.00542402
4.04768	-0.0038147		4.04768	-0.0606179		4.04768	0.00625849
4.05253	-0.0038743		4.05253	-0.0603199		4.05253	0.00733137
4.05739	-0.00393391		4.05739	-0.0600219		4.05739	0.00834465
4.06224	-0.0038147		4.06224	-0.0599027		4.06224	0.00923872
4.06709	-0.00375509		4.06709	-0.0599623		4.06709	0.00959635
4.07195	-0.00339746		4.07195	-0.0600815		4.07195	0.00947714
4.0768	-0.00321865		4.0768	-0.0603795		4.0768	0.0090003
4.08165	-0.00303984		4.08165	-0.0605583		4.08165	0.00834465
4.08651	-0.00298023		4.08651	-0.0603795		4.08651	0.00756979
4.09136	-0.00309944		4.09136	-0.0598431		4.09136	0.00685453
4.09621	-0.00321865		4.09621	-0.0588894		4.09621	0.00631809
4.10107	-0.00315905		4.10107	-0.0576377		4.10107	0.00584126
4.10592	-0.00274181		4.10592	-0.0563264		4.10592	0.00548363
4.11077	-0.00190735		4.11077	-0.0553727		4.11077	0.005126
4.11563	-0.000536442		4.11563	-0.0550747		4.11563	0.00470877
4.12048	0.00107288		4.12048	-0.0553727		4.12048	0.00435114
4.12533	0.00274181		4.12533	-0.056386		4.12533	0.00393391
4.13019	0.00435114		4.13019	-0.0575781		4.13019	0.00351667
4.13504	0.00584126		4.13504	-0.0587106		4.13504	0.00327826
4.13989	0.00691414		4.13989	-0.0593662		4.13989	0.00327826
4.14475	0.00762939		4.14475	-0.0594854		4.14475	0.00363588
4.1496	0.00780821		4.1496	-0.059247		4.1496	0.00429153
4.15445	0.00745058		4.15445	-0.0587106		4.15445	0.00524521
4.15931	0.00673532		4.15931	-0.0584722		4.15931	0.00649691
4.16416	0.00566244		4.16416	-0.0585318		4.16416	0.00786781
4.16901	0.00447035		4.16901	-0.0590086		4.16901	0.00941753
4.17387	0.00345707		4.17387	-0.0596046		4.17387	0.0110269
4.17872	0.00274181		4.17872	-0.0603795		4.17872	0.0124574
4.18357	0.00220537		4.18357	-0.0612736		4.18357	0.0135303
4.18843	0.00184774		4.18843	-0.0622869		4.18843	0.0141263
4.19328	0.00143051		4.19328	-0.0633597		4.19328	0.0140667
4.19813	0.00101328		4.19813	-0.0646114		4.19813	0.0134706
4.20299	0.000476837		4.20299	-0.0657439		4.20299	0.0123382
4.20784	-0.000357628		4.20784	-0.0665784		4.20784	0.0109673
4.21269	-0.00101328		4.21269	-0.0670552		4.21269	0.00971556
4.21755	-0.00160933		4.21755	-0.0670552		4.21755	0.00852346
4.2224	-0.00190735		4.2224	-0.0663996		4.2224	0.00756979
4.22725	-0.00196695		4.22725	-0.0655055		4.22725	0.00667572
4.23211	-0.00178814		4.23211	-0.0644326		4.23211	0.00607967
4.23696	-0.00160933		4.23696	-0.0634789		4.23696	0.00554323
4.24181	-0.00149012		4.24181	-0.0626445		4.24181	0.00488758
4.24667	-0.00154972		4.24667	-0.062108		4.24667	0.00435114
4.25152	-0.00196695		4.25152	-0.0617504		4.25152	0.00405312
4.25637	-0.002563		4.25637	-0.0615716		4.25637	0.0038147
4.26123	-0.00333786		4.26123	-0.0615716		4.26123	0.00411272
4.26608	-0.00393391		4.26608	-0.0616312		4.26608	0.00452995
4.27093	-0.00441074		4.27093	-0.0619888		4.27093	0.00530481
4.27579	-0.00441074		4.27579	-0.0625849		4.27579	0.00607967
4.28064	-0.00399351		4.28064	-0.0632405		4.28064	0.00667572
4.28549	-0.00321865		4.28549	-0.0639558		4.28549	0.00721216
4.29035	-0.00202656		4.29035	-0.0644922		4.29035	0.00745058
4.2952	-0.000834465		4.2952	-0.0647902		4.2952	0.00762939
4.30005	0.000357628		4.30005	-0.0647306		4.30005	0.007689
4.30491	0.0012517		4.30491	-0.064373		4.30491	0.00745058
4.30976	0.00184774		4.30976	-0.0638366		4.30976	0.00721216
4.31461	0.00214577		4.31461	-0.0633001		4.31461	0.00679493
4.31947	0.00226498		4.31947	-0.0628233		4.31947	0.0064373
4.32432	0.00220537		4.32432	-0.0624061		4.32432	0.00602007
4.32917	0.00208616		4.32917	-0.0619888		4.32917	0.00590086
4.33403	0.00190735		4.33403	-0.0613332		4.33403	0.00596046
4.33888	0.00154972		4.33888	-0.0602007		4.33888	0.0063777
4.34373	0.0012517		4.34373	-0.0587106		4.34373	0.00703335
4.34859	0.00101328		4.34859	-0.0569224		4.34859	0.0077486
4.35344	0.000655651		4.35344	-0.0550747		4.35344	0.00834465
4.35829	0.000536442		4.35829	-0.0535846		4.35829	0.00876188
4.36315	0.000357628		4.36315	-0.0527501		4.36315	0.00876188
4.368	0.000119209		4.368	-0.0526905		4.368	0.00864267
4.37285	-0.000357628		4.37285	-0.0534058		4.37285	0.00822544
4.37771	-0.00119209		4.37771	-0.0546575		4.37771	0.0077486
4.38256	-0.00208616		4.38256	-0.0559688		4.38256	0.00721216
4.38741	-0.00286102		4.38741	-0.0571012		4.38741	0.00667572
4.39227	-0.00333786		4.39227	-0.0579953		4.39227	0.00631809
4.39712	-0.00333786		4.39712	-0.0583529		4.39712	0.00607967
4.40197	-0.00280142		4.40197	-0.058651		4.40197	0.00607967
4.40683	-0.00208616		4.40683	-0.058949		4.40683	0.00625849
4.41168	-0.00137091		4.41168	-0.0594854		4.41168	0.0064373
4.41653	-0.00101328		4.41653	-0.0606775		4.41653	0.00673532
4.42139	-0.00113249		4.42139	-0.0622272		4.42139	0.00697374
4.42624	-0.00172853		4.42624	-0.0640154		4.42624	0.00727177
4.43109	-0.0026226		4.43109	-0.0655055		4.43109	0.007689
4.43595	-0.00351667		4.43595	-0.0662804		4.43595	0.00816584
4.4408	-0.00423193		4.4408	-0.0662208		4.4408	0.00870228
4.44565	-0.00476837		4.44565	-0.0652075		4.44565	0.00911951
4.45051	-0.00506639		4.45051	-0.0636578		4.45051	0.00941753
4.45536	-0.005126		4.45536	-0.0622272		4.45536	0.00959635
4.46021	-0.005126		4.46021	-0.061214		4.46021	0.00953674
4.46507	-0.005126		4.46507	-0.0610352		4.46507	0.00947714
4.46992	-0.00524521		4.46992	-0.06181		4.46992	0.00941753
4.47477	-0.0051856		4.47477	-0.0632405		4.47477	0.00959635
4.47963	-0.00500679		4.47963	-0.0649691		4.47963	0.00965595
4.48448	-0.00452995		4.48448	-0.066638		4.48448	0.00947714
4.48933	-0.00399351		4.48933	-0.0678897		4.48933	0.0090003
4.49419	-0.00327826		4.49419	-0.0684261		4.49419	0.00816584
4.49904	-0.0026226		4.49904	-0.0680685		4.49904	0.00715256
4.50389	-0.00232458		4.50389	-0.0673532		4.50389	0.00602007
4.50875	-0.00238419		4.50875	-0.0662804		4.50875	0.005126
4.5136	-0.00280142		4.5136	-0.0655651		4.5136	0.00476837
4.51845	-0.00315905		4.51845	-0.0652671		4.51845	0.00494719
4.52331	-0.00345707		4.52331	-0.0656843		4.52331	0.00572205
4.52816	-0.00321865		4.52816	-0.0665784		4.52816	0.00679493
4.53301	-0.00274181		4.53301	-0.0675917		4.53301	0.00804663
4.53787	-0.00184774		4.53787	-0.0682473		4.53787	0.00917912
4.54272	-0.000834465		4.54272	-0.0683665		4.54272	0.0101924
4.54757	-0.000178814		4.54757	-0.0680089		4.54757	0.0107288
4.55243	5.96046e-05		4.55243	-0.067234		4.55243	0.0109673
4.55728	0.000119209		4.55728	-0.06634		4.55728	0.0109673
4.56213	-0.000178814		4.56213	-0.0655651		4.56213	0.0107884
4.56699	-0.000298023		4.56699	-0.0649691		4.56699	0.0104308
4.57184	-0.000298023		4.57184	-0.064671		4.57184	0.00995398
4.57669	5.96046e-05		4.57669	-0.0644922		4.57669	0.00953674
4.58155	0.000178814		4.58155	-0.0645518		4.58155	0.0090003
4.5864	0.000238419		4.5864	-0.0647306		4.5864	0.00870228
4.59125	-0.000238419		4.59125	-0.0649095		4.59125	0.00858307
4.59611	-0.00113249		4.59611	-0.0652671		4.59611	0.00870228
4.60096	-0.00244379		4.60096	-0.0652671		4.60096	0.0089407
4.60581	-0.00375509		4.60581	-0.0652075		4.60581	0.00911951
4.61067	-0.00488758		4.61067	-0.0650287		4.61067	0.00923872
4.61552	-0.00530481		4.61552	-0.0647306		4.61552	0.00905991
4.62037	-0.005126		4.62037	-0.0644922		4.62037	0.00876188
4.62523	-0.00429153		4.62523	-0.0644326		4.62523	0.00828505
4.63008	-0.00303984		4.63008	-0.0646114		4.63008	0.00780821
4.63493	-0.00172853		4.63493	-0.0650883		4.63493	0.00727177
4.63979	-0.000655651		4.63979	-0.0655651		4.63979	0.00679493
4.64464	-0.000357628		4.64464	-0.0660419		4.64464	0.0064373
4.64949	-0.000834465		4.64949	-0.0663996		4.64949	0.00607967
4.65435	-0.00178814		4.65435	-0.0666976		4.65435	0.00584126
4.6592	-0.00298023		4.6592	-0.0670552		4.6592	0.00578165
4.66405	-0.00393391		4.66405	-0.0673532		4.66405	0.00578165
4.66891	-0.00429153		4.66891	-0.0677705		4.66891	0.00602007
4.67376	-0.00375509		4.67376	-0.0680685		4.67376	0.0063777
4.67861	-0.00238419		4.67861	-0.0681281		4.67861	0.00685453
4.68347	-0.000476837		4.68347	-0.0678897		4.68347	0.00739098
4.68832	0.00143051		4.68832	-0.0672936		4.68832	0.00780821
4.69317	0.00309944		4.69317	-0.0665188		4.69317	0.00822544
4.69803	0.00435114		4.69803	-0.0658631		4.69803	0.00846386
4.70288	0.00500679		4.70288	-0.0654459		4.70288	0.00870228
4.70773	0.00530481		4.70773	-0.0655055		4.70773	0.0090003
4.71259	0.00524521		4.71259	-0.0659823		4.71259	0.00917912
4.71744	0.00524521		4.71744	-0.0669956		4.71744	0.00935793
4.72229	0.00500679		4.72229	-0.0678301		4.72229	0.00971556
4.72715	0.00476837		4.72715	-0.0686049		4.72715	0.0100732
4.732	0.00429153		4.732	-0.0690818		4.732	0.0103712
4.73685	0.0038743		4.73685	-0.0691414		4.73685	0.010848
4.74171	0.00339746		4.74171	-0.0690222		4.74171	0.0112653
4.74656	0.00303984		4.74656	-0.0687242		4.74656	0.0114441
4.75141	0.00274181		4.75141	-0.0686646		4.75141	0.0116229
4.75627	0.00244379		4.75627	-0.0688434		4.75627	0.0114441
4.76112	0.00214577		4.76112	-0.0692606		4.76112	0.0110865
4.76597	0.00166893		4.76597	-0.0696778		4.76597	0.0104308
4.77083	0.00089407		4.77083	-0.0699759		4.77083	0.00971556
4.77568	5.96046e-05		4.77568	-0.0699162		4.77568	0.0089407
4.78053	-0.000596046		4.78053	-0.0694394		4.78053	0.00810623
4.78539	-0.00113249		4.78539	-0.0685453		4.78539	0.00733137
4.79024	-0.0012517		4.79024	-0.0675917		4.79024	0.00649691
4.79509	-0.00113249		4.79509	-0.0670552		4.79509	0.00578165
4.79995	-0.00077486		4.79995	-0.0668764		4.79995	0.00506639
4.8048	-0.000178814		4.8048	-0.0673532		4.8048	0.00476837
4.80965	0.000417233		4.80965	-0.0682473		4.80965	0.00476837
4.81451	0.00119209		4.81451	-0.0693202		4.81451	0.0051856
4.81936	0.00208616		4.81936	-0.0703931		4.81936	0.00602007
4.82421	0.00309944		4.82421	-0.0712872		4.82421	0.00727177
4.82907	0.00393391		4.82907	-0.0719428		4.82907	0.00864267
4.83392	0.00452995		4.83392	-0.07236		4.83392	0.00995398
4.83877	0.00476837		4.83877	-0.0725389		4.83877	0.0110269
4.84363	0.00452995		4.84363	-0.0727177		4.84363	0.0117421
4.84848	0.00393391		4.84848	-0.0728369		4.84848	0.0121593
4.85333	0.00298023		4.85333	-0.0728369		4.85333	0.012219
4.85819	0.00178814		4.85819	-0.0727177		4.85819	0.0119805
4.86304	0.000476837		4.86304	-0.0724792		4.86304	0.0116825
4.86789	-0.000655651		4.86789	-0.072062		4.86789	0.0113845
4.87275	-0.00166893		4.87275	-0.0713468		4.87275	0.0110865
4.8776	-0.00238419		4.8776	-0.0705719		4.8776	0.010848
4.88245	-0.00268221		4.88245	-0.069797		4.88245	0.0104904
4.88731	-0.002563		4.88731	-0.0692606		4.88731	0.0101328
4.89216	-0.00202656		4.89216	-0.0690818		4.89216	0.00947714
4.89701	-0.0013113		4.89701	-0.0693798		4.89701	0.00864267
4.90187	-0.000476837		4.90187	-0.0700355		4.90187	0.00786781
4.90672	0.000417233		4.90672	-0.0705123		4.90672	0.00715256
4.91157	0.00113249		4.91157	-0.0709891		4.91157	0.00679493
4.91643	0.00166893		4.91643	-0.0709295		4.91643	0.00679493
4.92128	0.00184774		4.92128	-0.0703335		4.92128	0.00703335
4.92613	0.00172853		4.92613	-0.0694394		4.92613	0.00745058
4.93099	0.00119209		4.93099	-0.0684261		4.93099	0.007689
4.93584	0.000417233		4.93584	-0.0676513		4.93584	0.00792742
4.94069	-0.000417233		4.94069	-0.0671744		4.94069	0.00792742
4.94555	-0.00113249		4.94555	-0.0672936		4.94555	0.00786781
4.9504	-0.00143051		4.9504	-0.0678897		4.9504	0.00780821
4.95525	-0.00137091		4.95525	-0.0687838		4.95525	0.00780821
4.96011	-0.000596046		4.96011	-0.0700355		4.96011	0.00780821
4.96496	0.000596046		4.96496	-0.0713468		4.96496	0.00786781
4.96981	0.00208616		4.96981	-0.0724196		4.96981	0.00780821
4.97467	0.00357628		4.97467	-0.0733733		4.97467	0.00762939
4.97952	0.00470877		4.97952	-0.0737906		4.97952	0.00733137
4.98437	0.00548363		4.98437	-0.0739694		4.98437	0.00715256
4.98923	0.00578165		4.98923	-0.0737906		4.98923	0.00691414
4.99408	0.00572205		4.99408	-0.0734925		4.99408	0.00679493
4.99893	0.00542402		4.99893	-0.0732541		4.99893	0.00679493
5.00379	0.00494719		5.00379	-0.0732541		5.00379	0.00691414
5.00864	0.00441074		5.00864	-0.0735521		5.00864	0.00721216
5.01349	0.00393391		5.01349	-0.0741482		5.01349	0.00751019
5.01835	0.00339746		5.01835	-0.074923		5.01835	0.00792742
5.0232	0.00286102		5.0232	-0.0758171		5.0232	0.00840425
5.02805	0.00208616		5.02805	-0.0766516		5.02805	0.00864267
5.03291	0.00119209		5.03291	-0.0773668		5.03291	0.00882149
5.03776	5.96046e-05		5.03776	-0.0779033		5.03776	0.00864267
5.04261	-0.00113249		5.04261	-0.0780821		5.04261	0.00840425
5.04747	-0.00214577		5.04747	-0.0778437		5.04747	0.00810623
5.05232	-0.00268221		5.05232	-0.0773668		5.05232	0.00780821
5.05717	-0.00268221		5.05717	-0.0767112		5.05717	0.0077486
5.06203	-0.00208616		5.06203	-0.0761747		5.06203	0.0077486
5.06688	-0.00101328		5.06688	-0.0759363		5.06688	0.00798702
5.07173	0.000357628		5.07173	-0.0761151		5.07173	0.00846386
5.07659	0.00166893		5.07659	-0.0767112		5.07659	0.0089407
5.08144	0.00280142		5.08144	-0.0776649		5.08144	0.00971556
5.08629	0.00351667		5.08629	-0.0785589		5.08629	0.0107288
5.09115	0.0038147		5.09115	-0.0793338		5.09115	0.0118017
5.096	0.0038743		5.096	-0.079751		5.096	0.0128746
5.10085	0.00375509		5.10085	-0.0798106		5.10085	0.0135303
5.10571	0.00363588		5.10571	-0.0793338		5.10571	0.0139475
5.11056	0.00333786		5.11056	-0.0787973		5.11056	0.0137687
5.11541	0.00298023		5.11541	-0.0780821		5.11541	0.0131726
5.12027	0.00238419		5.12027	-0.0773668		5.12027	0.0122786
5.12512	0.00178814		5.12512	-0.0770092		5.12512	0.0115037
5.12997	0.00107288		5.12997	-0.07689		5.12997	0.0110865
5.13483	0.000357628		5.13483	-0.0773072		5.13483	0.0110865
5.13968	-0.000238419		5.13968	-0.0780821		5.13968	0.0117421
5.14453	-0.000715256		5.14453	-0.079155		5.14453	0.0129342
5.14939	-0.000953674		5.14939	-0.0803471		5.14939	0.0144839
5.15424	-0.0013113		5.15424	-0.0814199		5.15424	0.0163913
5.15909	-0.00184774		5.15909	-0.0823736		5.15909	0.0181794
5.16395	-0.00244379		5.16395	-0.0829101		5.16395	0.0197291
5.1688	-0.00309944		5.1688	-0.0832081		5.1688	0.0209212
5.17365	-0.00357628		5.17365	-0.0830293		5.17365	0.0218153
5.17851	-0.00375509		5.17851	-0.0825524		5.17851	0.0223517
5.18336	-0.00345707		5.18336	-0.0818372		5.18336	0.0225306
5.18821	-0.00268221		5.18821	-0.0810027		5.18821	0.0223517
5.19307	-0.00149012		5.19307	-0.0798106		5.19307	0.0220537
5.19792	-0.000298023		5.19792	-0.0783801		5.19792	0.0214577
5.20277	0.00101328		5.20277	-0.0767708		5.20277	0.0206828
5.20763	0.00214577		5.20763	-0.0752807		5.20763	0.0197291
5.21248	0.00327826		5.21248	-0.0739694		5.21248	0.0190139
5.21733	0.00429153		5.21733	-0.0731945		5.21733	0.0185966
5.22219	0.0051856		5.22219	-0.0731349		5.22219	0.0186563
5.22704	0.00596046		5.22704	-0.0737906		5.22704	0.0190735
5.23189	0.00655651		5.23189	-0.0748038		5.23189	0.0198483
5.23675	0.00661612		5.23675	-0.0758767		5.23675	0.0206232
5.2416	0.00631809		5.2416	-0.076592		5.2416	0.0212193
5.24645	0.00554323		5.24645	-0.0767708		5.24645	0.0213981
5.25131	0.00429153		5.25131	-0.0765324		5.25131	0.0212193
5.25616	0.00292063		5.25616	-0.0759959		5.25616	0.0208616
5.26101	0.00166893		5.26101	-0.0755787		5.26101	0.0206232
5.26587	0.000715256		5.26587	-0.0753403		5.26587	0.0204444
5.27072	0.000178814		5.27072	-0.0755787		5.27072	0.0205636
5.27557	0.000238419		5.27557	-0.0761747		5.27557	0.0208616
5.28043	0.000715256		5.28043	-0.0770092		5.28043	0.0212193
5.28528	0.00143051		5.28528	-0.0781417		5.28528	0.0212789
5.29013	0.00232458		5.29013	-0.0790954		5.29013	0.0209212
5.29499	0.00298023		5.29499	-0.0796318		5.29499	0.0200868
5.29984	0.00345707		5.29984	-0.0796914		5.29984	0.0190139
5.30469	0.0038147		5.30469	-0.0792742		5.30469	0.0177026
5.30955	0.00405312		5.30955	-0.0784993		5.30955	0.0163317
5.3144	0.00447035		5.3144	-0.0776649		5.3144	0.01508
5.31925	0.00506639		5.31925	-0.0769496		5.31925	0.0140071
5.32411	0.00572205		5.32411	-0.0766516		5.32411	0.013411
5.32896	0.0063777		5.32896	-0.0768304		5.32896	0.013113
5.33381	0.00679493		5.33381	-0.0773072		5.33381	0.013113
5.33867	0.00685453		5.33867	-0.0778437		5.33867	0.0136495
5.34352	0.00655651		5.34352	-0.0782609		5.34352	0.0143647
5.34837	0.00596046		5.34837	-0.0787377		5.34837	0.0152588
5.35323	0.00542402		5.35323	-0.0792742		5.35323	0.0160933
5.35808	0.00506639		5.35808	-0.0796914		5.35808	0.0166893
5.36293	0.00494719		5.36293	-0.0805259		5.36293	0.0168085
5.36779	0.00524521		5.36779	-0.0812411		5.36779	0.0166297
5.37264	0.00560284		5.37264	-0.0818372		5.37264	0.0161529
5.37749	0.00607967		5.37749	-0.0820756		5.37749	0.0154972
5.38235	0.00631809		5.38235	-0.082016		5.38235	0.0148416
5.3872	0.00619888		5.3872	-0.0815988		5.3872	0.0143051
5.39205	0.00584126		5.39205	-0.0808835		5.39205	0.0137687
5.39691	0.0051856		5.39691	-0.0801682		5.39691	0.0134706
5.40176	0.00458956		5.40176	-0.079453		5.40176	0.013411
5.40661	0.00411272		5.40661	-0.0786781		5.40661	0.0135303
5.41147	0.00399351		5.41147	-0.0781417		5.41147	0.0138283
5.41632	0.00435114		5.41632	-0.0776052		5.41632	0.0144243
5.42117	0.00488758		5.42117	-0.0773072		5.42117	0.0150204
5.42603	0.00566244		5.42603	-0.0770092		5.42603	0.0154972
5.43088	0.0063777		5.43088	-0.0770688		5.43088	0.0154972
5.43573	0.00703335		5.43573	-0.077188		5.43573	0.0151992
5.44059	0.0077486		5.44059	-0.077188		5.44059	0.0142455
5.44544	0.00858307		5.44544	-0.0769496		5.44544	0.013113
5.45029	0.00959635		5.45029	-0.0764132		5.45029	0.012219
5.45515	0.0107288		5.45515	-0.0756383		5.45515	0.0114441
5.46	0.0118613		5.46	-0.074923		5.46	0.0113249
5.46485	0.0126958		5.46485	-0.0741482		5.46485	0.0116229
5.46971	0.0130534		5.46971	-0.0737906		5.46971	0.0123382
5.47456	0.0127554		5.47456	-0.0737309		5.47456	0.013113
5.47941	0.0120401		5.47941	-0.0739694		5.47941	0.0137687
5.48427	0.0109076		5.48427	-0.0744462		5.48427	0.0141859
5.48912	0.00965595		5.48912	-0.074923		5.48912	0.0142455
5.49397	0.00852346		5.49397	-0.0753999		5.49397	0.0141859
5.49883	0.00762939		5.49883	-0.0755191		5.49883	0.0139475
5.50368	0.00667572		5.50368	-0.0754595		5.50368	0.0138283
5.50853	0.00584126		5.50853	-0.0751615		5.50853	0.0136495
5.51339	0.00488758		5.51339	-0.0747442		5.51339	0.0135899
5.51824	0.0038743		5.51824	-0.0745654		5.51824	0.0135303
5.52309	0.00286102		5.52309	-0.0747442		5.52309	0.0133514
5.52795	0.00172853		5.52795	-0.0753999		5.52795	0.0129938
5.5328	0.000715256		5.5328	-0.0767112		5.5328	0.0124574
5.53765	0		5.53765	-0.0780821		5.53765	0.0119805
5.54251	-0.000655651		5.54251	-0.0795722		5.54251	0.0116825
5.54736	-0.00113249		5.54736	-0.0807047		5.54736	0.0115633
5.55221	-0.00143051		5.55221	-0.0813603		5.55221	0.0119805
5.55707	-0.0013113		5.55707	-0.0814795		5.55707	0.0129342
5.56192	-0.00089407		5.56192	-0.0810623		5.56192	0.0142455
5.56677	-0.000238419		5.56677	-0.0805855		5.56677	0.0159144
5.57163	0.000953674		5.57163	-0.0801086		5.57163	0.0177026
5.57648	0.00232458		5.57648	-0.0796914		5.57648	0.0194907
5.58133	0.00357628		5.58133	-0.0795126		5.58133	0.0209212
5.58619	0.00447035		5.58619	-0.0793338		5.58619	0.0219345
5.59104	0.00476837		5.59104	-0.079155		5.59104	0.022471
5.59589	0.00458956		5.59589	-0.0788569		5.59589	0.0226498
5.60075	0.0038743		5.60075	-0.0785589		5.60075	0.0226498
5.6056	0.00303984		5.6056	-0.0782609		5.6056	0.022471
5.61045	0.00220537		5.61045	-0.0782013		5.61045	0.0223517
5.61531	0.00166893		5.61531	-0.0784993		5.61531	0.0222921
5.62016	0.00149012		5.62016	-0.0790954		5.62016	0.0223517
5.62501	0.00190735		5.62501	-0.0798702		5.62501	0.0223517
5.62987	0.0025034		5.62987	-0.0807047		5.62987	0.0223517
5.63472	0.00345707		5.63472	-0.0810623		5.63472	0.0221133
5.63957	0.00452995		5.63957	-0.0808239		5.63957	0.0218749
5.64443	0.00566244		5.64443	-0.080049		5.64443	0.0214577
5.64928	0.00673532		5.64928	-0.0787973		5.64928	0.0211596
5.65413	0.007689		5.65413	-0.0774264		5.65413	0.0205636
5.65899	0.00846386		5.65899	-0.0761151		5.65899	0.0199676
5.66384	0.00917912		5.66384	-0.0753403		5.66384	0.0190735
5.66869	0.00965595		5.66869	-0.0750422		5.66869	0.0178218
5.67355	0.00971556		5.67355	-0.0751615		5.67355	0.0161529
5.6784	0.00965595		5.6784	-0.0758171		5.6784	0.0144839
5.68325	0.00941753		5.68325	-0.07689		5.68325	0.013113
5.68811	0.00917912		5.68811	-0.0782013		5.68811	0.012219
5.69296	0.0090003		5.69296	-0.0796318		5.69296	0.0120997
5.69781	0.00911951		5.69781	-0.0810027		5.69781	0.0124574
5.70267	0.00941753		5.70267	-0.082016		5.70267	0.0132918
5.70752	0.00983477		5.70752	-0.0825524		5.70752	0.0140667
5.71237	0.0100732		5.71237	-0.0826716		5.71237	0.0146031
5.71723	0.0100136		5.71723	-0.0820756		5.71723	0.0149012
5.72208	0.00971556		5.72208	-0.0813007		5.72208	0.0149608
5.72693	0.0089407		5.72693	-0.0804663		5.72693	0.0148416
5.73179	0.00804663		5.73179	-0.0798702		5.73179	0.0148416
5.73664	0.00721216		5.73664	-0.079751		5.73664	0.014782
5.74149	0.00661612		5.74149	-0.080049		5.74149	0.0146627
5.74635	0.00631809		5.74635	-0.0805259		5.74635	0.0143647
5.7512	0.00631809		5.7512	-0.0811219		5.7512	0.0138879
5.75605	0.0063777		5.75605	-0.0815392		5.75605	0.0134706
5.76091	0.00661612		5.76091	-0.0814795		5.76091	0.0129938
5.76576	0.00673532		5.76576	-0.0811219		5.76576	0.0129342
5.77061	0.00661612		5.77061	-0.0802875		5.77061	0.0129938
5.77547	0.0064373		5.77547	-0.0795126		5.77547	0.013411
5.78032	0.00613928		5.78032	-0.0788569		5.78032	0.0139475
5.78517	0.00584126		5.78517	-0.0784397		5.78517	0.0146031
5.79003	0.00542402		5.79003	-0.0783801		5.79003	0.015378
5.79488	0.00500679		5.79488	-0.0786781		5.79488	0.0162721
5.79973	0.00458956		5.79973	-0.0790358		5.79973	0.0174642
5.80459	0.00441074		5.80459	-0.0796914		5.80459	0.0188351
5.80944	0.00429153		5.80944	-0.0804067		5.80944	0.020206
5.81429	0.00452995		5.81429	-0.0811815		5.81429	0.0212789
5.81915	0.00500679		5.81915	-0.0817776		5.81915	0.0218153
5.824	0.00578165		5.824	-0.082314		5.824	0.0216961
5.82885	0.00655651		5.82885	-0.0825524		5.82885	0.020802
5.83371	0.00733137		5.83371	-0.0824332		5.83371	0.0196099
5.83856	0.00798702		5.83856	-0.0820756		5.83856	0.0180602
5.84341	0.00834465		5.84341	-0.0817776		5.84341	0.0168085
5.84827	0.00864267		5.84827	-0.0816584		5.84827	0.0159144
5.85312	0.00876188		5.85312	-0.0818968		5.85312	0.0156164
5.85797	0.00888109		5.85797	-0.0827312		5.85797	0.015676
5.86283	0.00911951		5.86283	-0.0838637		5.86283	0.0160933
5.86768	0.00953674		5.86768	-0.0852346		5.86768	0.0167489
5.87253	0.00995398		5.87253	-0.0866055		5.87253	0.0177026
5.87739	0.0103116		5.87739	-0.0876784		5.87739	0.0185966
5.88224	0.0104904		5.88224	-0.0885725		5.88224	0.0196099
5.88709	0.010252		5.88709	-0.0891089		5.88709	0.020504
5.89195	0.00989437		5.89195	-0.0895858		5.89195	0.0211596
5.8968	0.00935793		5.8968	-0.090003		5.8968	0.0213981
5.90165	0.00882149		5.90165	-0.0901222		5.90165	0.0212789
5.90651	0.00828505		5.90651	-0.0898242		5.90651	0.020802
5.91136	0.0077486		5.91136	-0.0891089		5.91136	0.0200868
5.91621	0.00727177		5.91621	-0.0878572		5.91621	0.0194907
5.92107	0.00673532		5.92107	-0.0862479		5.92107	0.0191331
5.92592	0.0064373		5.92592	-0.0844598		5.92592	0.0190139
5.93077	0.0063777		5.93077	-0.0829697		5.93077	0.0191927
5.93563	0.0064373		5.93563	-0.0818372		5.93563	0.0192523
5.94048	0.00691414		5.94048	-0.0811815		5.94048	0.0193119
5.94533	0.00780821		5.94533	-0.0810027		5.94533	0.0191331
5.95019	0.00876188		5.95019	-0.0811219		5.95019	0.0185966
5.95504	0.00959635		5.95504	-0.0813603		5.95504	0.017643
5.95989	0.0103116		5.95989	-0.0818968		5.95989	0.0165701
5.96475	0.0106096		5.96475	-0.082314		5.96475	0.0154972
5.9696	0.0103712		5.9696	-0.0829101		5.9696	0.0146031
5.97445	0.00971556		5.97445	-0.0832677		5.97445	0.0140667
5.97931	0.00882149		5.97931	-0.0833273		5.97931	0.0138879
5.98416	0.00780821		5.98416	-0.0832677		5.98416	0.0141859
5.98901	0.00679493		5.98901	-0.0830889		5.98901	0.014782
5.99387	0.00602007		5.99387	-0.0827909		5.99387	0.015378
5.99872	0.00542402		5.99872	-0.0827312		5.99872	0.0160336
6.00357	0.005126		6.00357	-0.0830293		6.00357	0.0164509
6.00843	0.00506639		6.00843	-0.0834465		6.00843	0.0169873
6.01328	0.005126		6.01328	-0.0839829		6.01328	0.0175834
6.01813	0.00524521		6.01813	-0.0843406		6.01813	0.0183582
6.02299	0.00542402		6.02299	-0.084281		6.02299	0.0193119
6.02784	0.00554323		6.02784	-0.0841022		6.02784	0.0203252
6.03269	0.00578165		6.03269	-0.0835657		6.03269	0.0211596
6.03755	0.00578165		6.03755	-0.0827909		6.03755	0.0216961
6.0424	0.00584126		6.0424	-0.082016		6.0424	0.0215173
6.04725	0.00566244		6.04725	-0.0813007		6.04725	0.0206828
6.05211	0.00536442		6.05211	-0.0808239		6.05211	0.0193715
6.05696	0.00500679		6.05696	-0.0804067		6.05696	0.0178814
6.06181	0.00470877		6.06181	-0.0802875		6.06181	0.0165105
6.06667	0.00470877		6.06667	-0.0804067		6.06667	0.0153184
6.07152	0.00524521		6.07152	-0.0806451		6.07152	0.0145435
6.07637	0.00602007		6.07637	-0.0808239		6.07637	0.0139475
6.08123	0.00715256		6.08123	-0.0810027		6.08123	0.013411
6.08608	0.00816584		6.08608	-0.0807643		6.08608	0.0127554
6.09093	0.0089407		6.09093	-0.0802279		6.09093	0.0119209
6.09579	0.00905991		6.09579	-0.0796318		6.09579	0.0111461
6.10064	0.00888109		6.10064	-0.0790358		6.10064	0.0106096
6.10549	0.00834465		6.10549	-0.0789762		6.10549	0.0104904
6.11035	0.00792742		6.11035	-0.0795126		6.11035	0.0110269
6.1152	0.00798702		6.1152	-0.0808239		6.1152	0.0120401
6.12005	0.00852346		6.12005	-0.0827312		6.12005	0.013411
6.12491	0.00947714		6.12491	-0.0848174		6.12491	0.0149012
6.12976	0.01055		6.12976	-0.0866652		6.12976	0.0162125
6.13461	0.0110865		6.13461	-0.0879169		6.13461	0.0169873
6.13947	0.0109076		6.13947	-0.0881553		6.13947	0.0174642
6.14432	0.0100732		6.14432	-0.0875592		6.14432	0.0174642
6.14917	0.0089407		6.14917	-0.0865459		6.14917	0.0171065
6.15403	0.00762939		6.15403	-0.0855327		6.15403	0.0165105
6.15888	0.00673532		6.15888	-0.0848174		6.15888	0.0159144
6.16373	0.00625849		6.16373	-0.0846386		6.16373	0.0154376
6.16859	0.00613928		6.16859	-0.0850558		6.16859	0.0151992
6.17344	0.0063777		6.17344	-0.0857115		6.17344	0.015378
6.17829	0.00667572		6.17829	-0.0864863		6.17829	0.0156164
6.18315	0.00715256		6.18315	-0.0869632		6.18315	0.0160933
6.188	0.00756979		6.188	-0.0872612		6.188	0.0164509
6.19285	0.00786781		6.19285	-0.0874996		6.19285	0.0166297
6.19771	0.00822544		6.19771	-0.0876188		6.19771	0.0166297
6.20256	0.00846386		6.20256	-0.0879169		6.20256	0.0164509
6.20741	0.00858307		6.20741	-0.0881553		6.20741	0.0161529
6.21227	0.00864267		6.21227	-0.0885129		6.21227	0.0157952
6.21712	0.00870228		6.21712	-0.0889301		6.21712	0.015378
6.22197	0.00882149		6.22197	-0.0893474		6.22197	0.0151396
6.22683	0.00917912		6.22683	-0.0898838		6.22683	0.0151396
6.23168	0.00965595		6.23168	-0.0904202		6.23168	0.0152588
6.23653	0.0100732		6.23653	-0.0909567		6.23653	0.015676
6.24139	0.0104308		6.24139	-0.0912547		6.24139	0.0162125
6.24624	0.0104904		6.24624	-0.0911951		6.24624	0.0168085
6.25109	0.0104308		6.25109	-0.0907779		6.25109	0.017345
6.25595	0.0101328		6.25595	-0.090003		6.25595	0.0177026
6.2608	0.00971556		6.2608	-0.0891089		6.2608	0.0180602
6.26565	0.00923872		6.26565	-0.0880361		6.26565	0.0183582
6.27051	0.00876188		6.27051	-0.087142		6.27051	0.0185966
6.27536	0.00828505		6.27536	-0.0864863		6.27536	0.0187159
6.28021	0.007689		6.28021	-0.0864267		6.28021	0.0188351
6.28507	0.00709295		6.28507	-0.0867248		6.28507	0.0189543
6.28992	0.0063777		6.28992	-0.08744		6.28992	0.0189543
6.29477	0.00548363		6.29477	-0.0880361		6.29477	0.0190735
6.29963	0.00429153		6.29963	-0.0884533		6.29963	0.0193715
6.30448	0.00309944		6.30448	-0.0882149		6.30448	0.0200868
6.30933	0.00196695		6.30933	-0.0873804		6.30933	0.0209808
6.31419	0.0012517		6.31419	-0.0860095		6.31419	0.0219941
6.31904	0.00107288		6.31904	-0.084281		6.31904	0.023067
6.32389	0.00149012		6.32389	-0.0826716		6.32389	0.0240207
6.32875	0.00238419		6.32875	-0.0814795		6.32875	0.0244975
6.3336	0.00339746		6.3336	-0.0807047		6.3336	0.0245571
6.33845	0.00423193		6.33845	-0.0805855		6.33845	0.0241399
6.34331	0.00464916		6.34331	-0.0810623		6.34331	0.0231862
6.34816	0.00441074		6.34816	-0.0818372		6.34816	0.0221729
6.35301	0.00363588		6.35301	-0.0827909		6.35301	0.0210404
6.35787	0.002563		6.35787	-0.0840425		6.35787	0.0201464
6.36272	0.00137091		6.36272	-0.0854135		6.36272	0.0197291
6.36757	0.000476837		6.36757	-0.0869036		6.36757	0.0197887
6.37243	0.000119209		6.37243	-0.0884533		6.37243	0.0204444
6.37728	0.000476837		6.37728	-0.0897646		6.37728	0.0213981
6.38213	0.00137091		6.38213	-0.0908375		6.38213	0.0224113
6.38699	0.0026226		6.38699	-0.0914335		6.38699	0.023365
6.39184	0.00399351		6.39184	-0.0917912		6.39184	0.0240207
6.39669	0.005126		6.39669	-0.0918508		6.39669	0.0241399
6.40155	0.00572205		6.40155	-0.0918508		6.40155	0.0240207
6.4064	0.00590086		6.4064	-0.0917912		6.4064	0.0237226
6.41125	0.00572205		6.41125	-0.0919104		6.41125	0.0232458
6.41611	0.005126		6.41611	-0.0920892		6.41611	0.0228882
6.42096	0.00441074		6.42096	-0.0923276		6.42096	0.0227094
6.42581	0.00375509		6.42581	-0.0924468		6.42581	0.0228286
6.43067	0.00321865		6.43067	-0.0923276		6.43067	0.0228882
6.43552	0.00286102		6.43552	-0.0921488		6.43552	0.0229478
6.44037	0.00286102		6.44037	-0.09197		6.44037	0.0227094
6.44523	0.00298023		6.44523	-0.0917912		6.44523	0.0221729
6.45008	0.00339746		6.45008	-0.0916123		6.45008	0.0211596
6.45493	0.00393391		6.45493	-0.0915527		6.45493	0.0197887
6.45979	0.00447035		6.45979	-0.0913143		6.45979	0.0182986
6.46464	0.00476837		6.46464	-0.0908375		6.46464	0.0166893
6.46949	0.00458956		6.46949	-0.0898838		6.46949	0.0153184
6.47435	0.00423193		6.47435	-0.0886917		6.47435	0.0140667
6.4792	0.00351667		6.4792	-0.08744		6.4792	0.0135303
6.48405	0.00292063		6.48405	-0.0861287		6.48405	0.013411
6.48891	0.00238419		6.48891	-0.0850558		6.48891	0.0140667
6.49376	0.00226498		6.49376	-0.0845194		6.49376	0.0151396
6.49861	0.0026226		6.49861	-0.0844598		6.49861	0.0166893
6.50347	0.00339746		6.50347	-0.0848174		6.50347	0.0181198
6.50832	0.00435114		6.50832	-0.0852942		6.50832	0.0193715
6.51317	0.00548363		6.51317	-0.0858903		6.51317	0.0201464
6.51803	0.00625849		6.51803	-0.0864267		6.51803	0.0204444
6.52288	0.00673532		6.52288	-0.0867844		6.52288	0.0200868
6.52773	0.00679493		6.52773	-0.0870228		6.52773	0.0194311
6.53259	0.00625849		6.53259	-0.0872612		6.53259	0.0186563
6.53744	0.00542402		6.53744	-0.0873208		6.53744	0.0177622
6.54229	0.00476837		6.54229	-0.0873208		6.54229	0.0170469
6.54715	0.00441074		6.54715	-0.0872612		6.54715	0.0166297
6.552	0.00476837		6.552	-0.0870228		6.552	0.0165701
6.55685	0.00590086		6.55685	-0.0867844		6.55685	0.0169873
6.56171	0.00751019		6.56171	-0.0863671		6.56171	0.017643
6.56656	0.00947714		6.56656	-0.0859499		6.56656	0.0186563
6.57141	0.0114441		6.57141	-0.0856519		6.57141	0.0197887
6.57627	0.0128746		6.57627	-0.0854135		6.57627	0.0208616
6.58112	0.0137091		6.58112	-0.0852942		6.58112	0.0217557
6.58597	0.0138879		6.58597	-0.0855327		6.58597	0.022471
6.59083	0.0135899		6.59083	-0.0860691		6.59083	0.0228882
6.59568	0.0130534		6.59568	-0.0869036		6.59568	0.0229478
6.60053	0.0126958		6.60053	-0.0879765		6.60053	0.0231266
6.60539	0.0126362		6.60539	-0.0891089		6.60539	0.0233054
6.61024	0.012815		6.61024	-0.090003		6.61024	0.023663
6.61509	0.0132322		6.61509	-0.0905991		6.61509	0.0243187
6.61995	0.0137091		6.61995	-0.0908971		6.61995	0.0250936
6.6248	0.0140071		6.6248	-0.0907779		6.6248	0.0258684
6.62965	0.0142455		6.62965	-0.0904202		6.62965	0.0262856
6.63451	0.0142455		6.63451	-0.0900626		6.63451	0.0262856
6.63936	0.0140071		6.63936	-0.0895858		6.63936	0.0257492
6.64421	0.0137687		6.64421	-0.0890493		6.64421	0.0247955
6.64907	0.0134706		6.64907	-0.0886917		6.64907	0.0235438
6.65392	0.0132918		6.65392	-0.0883341		6.65392	0.0223517
6.65877	0.0130534		6.65877	-0.0884533		6.65877	0.0213385
6.66363	0.0129342		6.66363	-0.0888705		6.66363	0.020504
6.66848	0.0127554		6.66848	-0.089407		6.66848	0.0199676
6.67333	0.0126958		6.67333	-0.090003		6.67333	0.0197887
6.67819	0.0125766		6.67819	-0.0903606		6.67819	0.0200272
6.68304	0.0125766		6.68304	-0.0902414		6.68304	0.0203848
6.68789	0.012815		6.68789	-0.0895262		6.68789	0.0209808
6.69275	0.0129938		6.69275	-0.0883341		6.69275	0.0213981
6.6976	0.013411		6.6976	-0.0869632		6.6976	0.0213385
6.70245	0.0138879		6.70245	-0.0860691		6.70245	0.020802
6.70731	0.0143647		6.70731	-0.0860095		6.70731	0.0195503
6.71216	0.0147223		6.71216	-0.0869036		6.71216	0.0178814
6.71701	0.0150204		6.71701	-0.0885129		6.71701	0.0163317
6.72187	0.0151992		6.72187	-0.0905395		6.72187	0.0151992
6.72672	0.0153184		6.72672	-0.0923872		6.72672	0.0149012
6.73157	0.0153184		6.73157	-0.0936985		6.73157	0.0155568
6.73643	0.015378		6.73643	-0.0945926		6.73643	0.0171065
6.74128	0.0155568		6.74128	-0.0948906		6.74128	0.0190139
6.74613	0.0160933		6.74613	-0.0948906		6.74613	0.0211
6.75099	0.0169873		6.75099	-0.0945926		6.75099	0.0227094
6.75584	0.0183582		6.75584	-0.0943542		6.75584	0.023663
6.76069	0.0200272		6.76069	-0.0938773		6.76069	0.0239015
6.76555	0.0218153		6.76555	-0.0932217		6.76555	0.0237823
6.7704	0.0236034		6.7704	-0.0924468		6.7704	0.0235438
6.77525	0.0249147		6.77525	-0.0917315		6.77525	0.023365
6.78011	0.0256896		6.78011	-0.0908971		6.78011	0.0236034
6.78496	0.0257492		6.78496	-0.0902414		6.78496	0.0242591
6.78981	0.0250936		6.78981	-0.0898242		6.78981	0.0251532
6.79467	0.0238419		6.79467	-0.089705		6.79467	0.0260472
6.79952	0.0222325		6.79952	-0.0895858		6.79952	0.0267029
6.80437	0.0205636		6.80437	-0.0895858		6.80437	0.0270605
6.80923	0.0191927		6.80923	-0.0895858		6.80923	0.0270605
6.81408	0.0181794		6.81408	-0.0894666		6.81408	0.0269413
6.81893	0.0175834		6.81893	-0.089407		6.81893	0.0269413
6.82379	0.017345		6.82379	-0.0892878		6.82379	0.0272989
6.82864	0.0175834		6.82864	-0.0891089		6.82864	0.0278354
6.83349	0.0178218		6.83349	-0.0888705		6.83349	0.0286102
6.83835	0.0180602		6.83835	-0.0886321		6.83835	0.0292063
6.8432	0.0181198		6.8432	-0.0882745		6.8432	0.0293851
6.84805	0.0180006		6.84805	-0.0877976		6.84805	0.0289083
6.85291	0.0174046		6.85291	-0.0872612		6.85291	0.0278354
6.85776	0.0165701		6.85776	-0.086844		6.85776	0.0262856
6.86261	0.015378		6.86261	-0.0863671		6.86261	0.0244379
6.86747	0.0140667		6.86747	-0.0861883		6.86747	0.0227094
6.87232	0.0127554		6.87232	-0.0863075		6.87232	0.0213981
6.87717	0.0117421		6.87717	-0.0866055		6.87717	0.0207424
6.88203	0.0110865		6.88203	-0.087142		6.88203	0.0207424
6.88688	0.0107884		6.88688	-0.0880957		6.88688	0.0213981
6.89173	0.010848		6.89173	-0.0890493		6.89173	0.0225902
6.89659	0.0110269		6.89659	-0.0900626		6.89659	0.0238419
6.90144	0.0112057		6.90144	-0.0909567		6.90144	0.0250936
6.90629	0.0112653		6.90629	-0.0914931		6.90629	0.026226
6.91115	0.0112653		6.91115	-0.0916719		6.91115	0.0269413
6.916	0.0111461		6.916	-0.0914931		6.916	0.0271797
6.92085	0.0110269		6.92085	-0.0910163		6.92085	0.0270605
6.92571	0.010848		6.92571	-0.0904202		6.92571	0.0265837
6.93056	0.0107884		6.93056	-0.0898838		6.93056	0.0258684
6.93541	0.0109076		6.93541	-0.0896454		6.93541	0.025034
6.94027	0.0113845		6.94027	-0.0896454		6.94027	0.0242591
6.94512	0.0120997		6.94512	-0.0901222		6.94512	0.0236034
6.94997	0.0130534		6.94997	-0.0908971		6.94997	0.023067
6.95483	0.0143051		6.95483	-0.0917315		6.95483	0.0227094
6.95968	0.0154376		6.95968	-0.0923276		6.95968	0.0225902
6.96453	0.0162721		6.96453	-0.092268		6.96453	0.0225902
6.96939	0.0169277		6.96939	-0.0916123		6.96939	0.0228286
6.97424	0.0171065		6.97424	-0.090301		6.97424	0.0232458
6.97909	0.0169277		6.97909	-0.0885725		6.97909	0.0238419
6.98395	0.0166893		6.98395	-0.086844		6.98395	0.0246763
6.9888	0.0161529		6.9888	-0.0854731		6.9888	0.0253916
6.99365	0.0155568		6.99365	-0.0848174		6.99365	0.0261068
6.99851	0.0149012		6.99851	-0.0849366		6.99851	0.0265837
7.00336	0.0142455		7.00336	-0.0856519		7.00336	0.0267625
7.00821	0.0137687		7.00821	-0.0867844		7.00821	0.0266433
7.01307	0.0134706		7.01307	-0.0878572		7.01307	0.0263453
7.01792	0.0133514		7.01792	-0.0885129		7.01792	0.025928
7.02277	0.013411		7.02277	-0.0886917		7.02277	0.0255704
7.02763	0.0136495		7.02763	-0.0885725		7.02763	0.0252128
7.03248	0.0137687		7.03248	-0.0883341		7.03248	0.0247955
7.03733	0.0138879		7.03733	-0.0881553		7.03733	0.0242591
7.04219	0.0137091		7.04219	-0.0880957		7.04219	0.0236034
7.04704	0.0134706		7.04704	-0.0883341		7.04704	0.0229478
7.05189	0.013113		7.05189	-0.0885725		7.05189	0.0222921
7.05675	0.0128746		7.05675	-0.0886917		7.05675	0.0219345
7.0616	0.0127554		7.0616	-0.0885725		7.0616	0.0218749
7.06645	0.0128746		7.06645	-0.0880361		7.06645	0.0221133
7.07131	0.013113		7.07131	-0.0872612		7.07131	0.022471
7.07616	0.0135303		7.07616	-0.0864267		7.07616	0.0228286
7.08101	0.0140071		7.08101	-0.0859499		7.08101	0.0229478
7.08587	0.0144243		7.08587	-0.0857711		7.08587	0.0228882
7.09072	0.0146031		7.09072	-0.0861287		7.09072	0.0226498
7.09557	0.0146627		7.09557	-0.0866652		7.09557	0.0222325
7.10043	0.0144243		7.10043	-0.0873804		7.10043	0.0221133
7.10528	0.0139475		7.10528	-0.0879765		7.10528	0.0221729
7.11013	0.013411		7.11013	-0.0884533		7.11013	0.022769
7.11499	0.012815		7.11499	-0.0887513		7.11499	0.0238419
7.11984	0.0126958		7.11984	-0.0888109		7.11984	0.0252128
7.12469	0.0126958		7.12469	-0.0888109		7.12469	0.0267029
7.12955	0.013113		7.12955	-0.0887513		7.12955	0.0278354
7.1344	0.0134706		7.1344	-0.0887513		7.1344	0.0284314
7.13925	0.0137091		7.13925	-0.0889301		7.13925	0.0283122
7.14411	0.0137091		7.14411	-0.0893474		7.14411	0.027597
7.14896	0.0133514		7.14896	-0.089705		7.14896	0.0265241
7.15381	0.012815		7.15381	-0.090003		7.15381	0.0252724
7.15867	0.0121593		7.15867	-0.0901818		7.15867	0.0242591
7.16352	0.0115633		7.16352	-0.0898242		7.16352	0.0237823
7.16837	0.0109076		7.16837	-0.0891685		7.16837	0.0239015
7.17323	0.010252		7.17323	-0.0881553		7.17323	0.0245571
7.17808	0.00971556		7.17808	-0.0872016		7.17808	0.0255704
7.18293	0.00905991		7.18293	-0.0866055		7.18293	0.0266433
7.18779	0.00864267		7.18779	-0.0863671		7.18779	0.0274181
7.19264	0.00828505		7.19264	-0.086844		7.19264	0.0277758
7.19749	0.00810623		7.19749	-0.0880361		7.19749	0.027597
7.20235	0.00804663		7.20235	-0.0896454		7.20235	0.0268221
7.2072	0.00816584		7.2072	-0.0912547		7.2072	0.0257492
7.21205	0.00822544		7.21205	-0.0926256		7.21205	0.0245571
7.21691	0.00858307		7.21691	-0.0932217		7.21691	0.0236034
7.22176	0.00911951		7.22176	-0.0930429		7.22176	0.0231266
7.22661	0.00977516		7.22661	-0.0921488		7.22661	0.0230074
7.23147	0.01055		7.23147	-0.0907779		7.23147	0.0233054
7.23632	0.0111461		7.23632	-0.089407		7.23632	0.0237226
7.24117	0.0115037		7.24117	-0.0881553		7.24117	0.0242591
7.24603	0.0114441		7.24603	-0.0873804		7.24603	0.0246167
7.25088	0.0110269		7.25088	-0.0870824		7.25088	0.0249743
7.25573	0.010252		7.25573	-0.0872612		7.25573	0.0252128
7.26059	0.00953674		7.26059	-0.0877976		7.26059	0.0255108
7.26544	0.0090003		7.26544	-0.0885129		7.26544	0.025928
7.27029	0.00870228		7.27029	-0.0892878		7.27029	0.0263453
7.27515	0.00870228		7.27515	-0.090003		7.27515	0.0268221
7.28	0.00905991		7.28	-0.0903606		7.28	0.0272393
7.28485	0.00959635		7.28485	-0.0904799		7.28485	0.0274777
7.28971	0.0104904		7.28971	-0.0905395		7.28971	0.0276566
7.29456	0.0112057		7.29456	-0.0904202		7.29456	0.0277162
7.29941	0.0119209		7.29941	-0.0902414		7.29941	0.0275373
7.30427	0.0123382		7.30427	-0.0901818		7.30427	0.0273585
7.30912	0.012517		7.30912	-0.0900626		7.30912	0.0272393
7.31397	0.0121593		7.31397	-0.0898242		7.31397	0.0270009
7.31883	0.0115633		7.31883	-0.0896454		7.31883	0.0267625
7.32368	0.0107288		7.32368	-0.0895262		7.32368	0.0265837
7.32853	0.00983477		7.32853	-0.089407		7.32853	0.0265241
7.33339	0.00888109		7.33339	-0.0897646		7.33339	0.0264049
7.33824	0.00810623		7.33824	-0.0901222		7.33824	0.0262856
7.34309	0.00751019		7.34309	-0.0907779		7.34309	0.026226
7.34795	0.00709295		7.34795	-0.0912547		7.34795	0.0261664
7.3528	0.00703335		7.3528	-0.0916719		7.3528	0.0261068
7.35765	0.00709295		7.35765	-0.0918508		7.35765	0.0260472
7.36251	0.00745058		7.36251	-0.0918508		7.36251	0.0260472
7.36736	0.00804663		7.36736	-0.0917315		7.36736	0.025928
7.37221	0.00905991		7.37221	-0.0916123		7.37221	0.0255704
7.37707	0.0101924		7.37707	-0.0915527		7.37707	0.0250936
7.38192	0.0114441		7.38192	-0.0915527		7.38192	0.0243783
7.38677	0.012517		7.38677	-0.0913739		7.38677	0.0235438
7.39163	0.0132322		7.39163	-0.0910759		7.39163	0.0228882
7.39648	0.0134706		7.39648	-0.0908971		7.39648	0.022471
7.40133	0.0129342		7.40133	-0.0907779		7.40133	0.0225306
7.40619	0.0120401		7.40619	-0.0907183		7.40619	0.0229478
7.41104	0.010848		7.41104	-0.0908971		7.41104	0.023663
7.41589	0.00947714		7.41589	-0.0912547		7.41589	0.0244975
7.42075	0.00834465		7.42075	-0.0916719		7.42075	0.025332
7.4256	0.0077486		7.4256	-0.0920296		7.4256	0.0261664
7.43045	0.00780821		7.43045	-0.0920296		7.43045	0.0269413
7.43531	0.00816584		7.43531	-0.0918508		7.43531	0.0278354
7.44016	0.0089407		7.44016	-0.0914931		7.44016	0.0288486
7.44501	0.00989437		7.44501	-0.0913143		7.44501	0.0297427
7.44987	0.0107884		7.44987	-0.0912547		7.44987	0.0305176
7.45472	0.0114441		7.45472	-0.0917315		7.45472	0.0311136
7.45957	0.0120997		7.45957	-0.0924468		7.45957	0.0314713
7.46443	0.0126362		7.46443	-0.0933409		7.46443	0.0314713
7.46928	0.0132322		7.46928	-0.0941157		7.46928	0.0312328
7.47413	0.0138283		7.47413	-0.0943542		7.47413	0.030756
7.47899	0.0143051		7.47899	-0.0941157		7.47899	0.0299811
7.48384	0.0147223		7.48384	-0.0933409		7.48384	0.0292659
7.48869	0.014782		7.48869	-0.0923872		7.48869	0.0286102
7.49355	0.014782		7.49355	-0.0913143		7.49355	0.0280738
7.4984	0.0146031		7.4984	-0.0904799		7.4984	0.0280142
7.50325	0.0143647		7.50325	-0.0900626		7.50325	0.027895
7.50811	0.0141263		7.50811	-0.0899434		7.50811	0.0277162
7.51296	0.0140071		7.51296	-0.0898838		7.51296	0.0272989
7.51781	0.0137091		7.51781	-0.0899434		7.51781	0.0266433
7.52267	0.0135899		7.52267	-0.0900626		7.52267	0.0255704
7.52752	0.0133514		7.52752	-0.0901818		7.52752	0.0246167
7.53237	0.0132918		7.53237	-0.0904202		7.53237	0.0239015
7.53723	0.0132322		7.53723	-0.0907183		7.53723	0.0237823
7.54208	0.0133514		7.54208	-0.0910759		7.54208	0.0241995
7.54693	0.0134706		7.54693	-0.0914335		7.54693	0.025332
7.55179	0.0135899		7.55179	-0.0915527		7.55179	0.0266433
7.55664	0.0137091		7.55664	-0.0914335		7.55664	0.028193
7.56149	0.0136495		7.56149	-0.0910163		7.56149	0.0296235
7.56635	0.0135899		7.56635	-0.0903606		7.56635	0.030756
7.5712	0.0135899		7.5712	-0.089705		7.5712	0.0315309
7.57605	0.0135899		7.57605	-0.0889301		7.57605	0.0318885
7.58091	0.0137687		7.58091	-0.0883937		7.58091	0.0317097
7.58576	0.0139475		7.58576	-0.0882745		7.58576	0.0311136
7.59061	0.0142455		7.59061	-0.0885725		7.59061	0.0302792
7.59547	0.0145435		7.59547	-0.0892878		7.59547	0.0292659
7.60032	0.0147223		7.60032	-0.0902414		7.60032	0.0283122
7.60517	0.014782		7.60517	-0.0914335		7.60517	0.027597
7.61003	0.014782		7.61003	-0.092566		7.61003	0.0272393
7.61488	0.0149012		7.61488	-0.0935793		7.61488	0.0272989
7.61973	0.0151992		7.61973	-0.0943542		7.61973	0.0276566
7.62459	0.0157356		7.62459	-0.0949502		7.62459	0.0280738
7.62944	0.0165105		7.62944	-0.0953078		7.62944	0.0285506
7.63429	0.0177026		7.63429	-0.0954866		7.63429	0.028789
7.63915	0.0188351		7.63915	-0.095427		7.63915	0.0287294
7.644	0.0195503		7.644	-0.0951886		7.644	0.0284314
7.64885	0.0198483		7.64885	-0.0944734		7.64885	0.0280142
7.65371	0.0196099		7.65371	-0.0934005		7.65371	0.0275373
7.65856	0.0187159		7.65856	-0.0920296		7.65856	0.0270009
7.66341	0.017345		7.66341	-0.0905395		7.66341	0.0262856
7.66827	0.015676		7.66827	-0.0892282		7.66827	0.0255704
7.67312	0.0140071		7.67312	-0.0883937		7.67312	0.0247359
7.67797	0.0126958		7.67797	-0.0882149		7.67797	0.0237823
7.68283	0.0117421		7.68283	-0.0887513		7.68283	0.023067
7.68768	0.0113249		7.68768	-0.0899434		7.68768	0.0227094
7.69253	0.0113249		7.69253	-0.0914931		7.69253	0.0226498
7.69739	0.0116229		7.69739	-0.0931621		7.69739	0.0232458
7.70224	0.0119805		7.70224	-0.0947118		7.70224	0.0240207
7.70709	0.0124574		7.70709	-0.0956059		7.70709	0.0249743
7.71195	0.0126958		7.71195	-0.0959635		7.71195	0.0260472
7.7168	0.0129938		7.7168	-0.0958443		7.7168	0.0270009
7.72165	0.013411		7.72165	-0.0952482		7.72165	0.0277758
7.72651	0.0138283		7.72651	-0.0944138		7.72651	0.0286102
7.73136	0.0142455		7.73136	-0.0936985		7.73136	0.0289679
7.73621	0.0147223		7.73621	-0.0932813		7.73621	0.0290871
7.74107	0.0151396		7.74107	-0.0932217		7.74107	0.0289083
7.74592	0.0154376		7.74592	-0.0937581		7.74592	0.0283718
7.75077	0.015676		7.75077	-0.0945926		7.75077	0.0277758
7.75563	0.0157356		7.75563	-0.0957251		7.75563	0.0271201
7.76048	0.0159144		7.76048	-0.0968575		7.76048	0.0265241
7.76533	0.0161529		7.76533	-0.0981092		7.76533	0.0259876
7.77019	0.0163913		7.77019	-0.0992417		7.77019	0.02563
7.77504	0.0165701		7.77504	-0.100553		7.77504	0.0252128
7.77989	0.0165701		7.77989	-0.101626		7.77989	0.0249147
7.78475	0.0163913		7.78475	-0.10258		7.78475	0.0248551
7.7896	0.015974		7.7896	-0.103176		7.7896	0.0249743
7.79445	0.0154376		7.79445	-0.103176		7.79445	0.0253916
7.79931	0.0148416		7.79931	-0.102699		7.79931	0.025928
7.80416	0.0143051		7.80416	-0.101626		7.80416	0.0264645
7.80901	0.0140071		7.80901	-0.100255		7.80901	0.0271797
7.81387	0.0136495		7.81387	-0.0987053		7.81387	0.0277758
7.81872	0.0133514		7.81872	-0.097394		7.81872	0.0282526
7.82357	0.013113		7.82357	-0.0965595		7.82357	0.0286698
7.82843	0.012815		7.82843	-0.0963807		7.82843	0.0289083
7.83328	0.0126958		7.83328	-0.0969172		7.83328	0.0290275
7.83813	0.0126958		7.83813	-0.0979304		7.83813	0.0287294
7.84299	0.0128746		7.84299	-0.0989437		7.84299	0.0283718
7.84784	0.0132322		7.84784	-0.099659		7.84784	0.0278354
7.85269	0.0136495		7.85269	-0.0995994		7.85269	0.0274181
7.85755	0.0141263		7.85755	-0.0988841		7.85755	0.0271201
7.8624	0.0144839		7.8624	-0.0974536		7.8624	0.0270009
7.86725	0.0144243		7.86725	-0.0959635		7.86725	0.0270605
7.87211	0.0142455		7.87211	-0.094831		7.87211	0.0273585
7.87696	0.0140071		7.87696	-0.094533		7.87696	0.027597
7.88181	0.0135303		7.88181	-0.094831		7.88181	0.0279546
7.88667	0.013113		7.88667	-0.0957251		7.88667	0.0285506
7.89152	0.0127554		7.89152	-0.0967979		7.89152	0.0292659
7.89637	0.0125766		7.89637	-0.097692		7.89637	0.0302196
7.90123	0.012517		7.90123	-0.0981688		7.90123	0.0312924
7.90608	0.0127554		7.90608	-0.0983477		7.90608	0.0323653
7.91093	0.0131726		7.91093	-0.0982881		7.91093	0.033319
7.91579	0.0138283		7.91579	-0.0981092		7.91579	0.0339746
7.92064	0.0144243		7.92064	-0.0979304		7.92064	0.0342131
7.92549	0.01508		7.92549	-0.0975728		7.92549	0.0339746
7.93035	0.0155568		7.93035	-0.0973344		7.93035	0.033319
7.9352	0.0160336		7.9352	-0.0969172		7.9352	0.0323653
7.94005	0.0165105		7.94005	-0.0964999		7.94005	0.0311136
7.94491	0.0169277		7.94491	-0.0963211		7.94491	0.0299215
7.94976	0.017345		7.94976	-0.0965595		7.94976	0.0287294
7.95461	0.0177026		7.95461	-0.0972748		7.95461	0.0277758
7.95947	0.0177026		7.95947	-0.0984073		7.95947	0.0273585
7.96432	0.0175238		7.96432	-0.0998974		7.96432	0.0272393
7.96917	0.0169873		7.96917	-0.101268		7.96917	0.0277162
7.97403	0.0165105		7.97403	-0.10246		7.97403	0.0284314
7.97888	0.015974		7.97888	-0.103116		7.97888	0.0294447
7.98373	0.015676		7.98373	-0.103176		7.98373	0.030458
7.98859	0.015676		7.98859	-0.102878		7.98859	0.0311136
7.99344	0.0159144		7.99344	-0.102341		7.99344	0.031352
7.99829	0.0162721		7.99829	-0.101984		7.99829	0.031054
8.00315	0.0168085		8.00315	-0.101924		8.00315	0.03016
8.008	0.0172853		8.008	-0.102162		8.008	0.0289083
8.01285	0.0177622		8.01285	-0.102758		8.01285	0.0274777
8.01771	0.0180602		8.01771	-0.103593		8.01771	0.026226
8.02256	0.0182986		8.02256	-0.104427		8.02256	0.0255108
8.02741	0.0184774		8.02741	-0.105321		8.02741	0.025332
8.03227	0.0183582		8.03227	-0.105917		8.03227	0.02563
8.03712	0.0181794		8.03712	-0.106454		8.03712	0.026226
8.04197	0.0180602		8.04197	-0.106633		8.04197	0.0269413
8.04683	0.0181198		8.04683	-0.106633		8.04683	0.0274181
8.05168	0.0183582		8.05168	-0.106335		8.05168	0.0277162
8.05653	0.0188351		8.05653	-0.105619		8.05653	0.0278354
8.06139	0.0194907		8.06139	-0.104606		8.06139	0.027895
8.06624	0.020206		8.06624	-0.103474		8.06624	0.0279546
8.07109	0.020802		8.07109	-0.102401		8.07109	0.0278354
8.07595	0.0213981		8.07595	-0.101507		8.07595	0.0276566
8.0808	0.0221133		8.0808	-0.100851		8.0808	0.0270605
8.08565	0.0228286		8.08565	-0.100434		8.08565	0.026226
8.09051	0.0236034		8.09051	-0.100374		8.09051	0.025332
8.09536	0.0243187		8.09536	-0.100255		8.09536	0.0246167
8.10021	0.0247359		8.10021	-0.100076		8.10021	0.0241995
8.10507	0.025034		8.10507	-0.0997186		8.10507	0.0241995
8.10992	0.0249147		8.10992	-0.0991821		8.10992	0.0243187
8.11477	0.0245571		8.11477	-0.0985265		8.11477	0.0244379
8.11963	0.0243187		8.11963	-0.0977516		8.11963	0.0244975
8.12448	0.0241995		8.12448	-0.0971556		8.12448	0.0240207
8.12933	0.0242591		8.12933	-0.0967979		8.12933	0.0234842
8.13419	0.0244379		8.13419	-0.0969172		8.13419	0.0230074
8.13904	0.0245571		8.13904	-0.097394		8.13904	0.022769
8.14389	0.0243783		8.14389	-0.0982285		8.14389	0.0229478
8.14875	0.0239611		8.14875	-0.0992417		8.14875	0.0234842
8.1536	0.0233054		8.1536	-0.100315		8.1536	0.0243187
8.15845	0.0224113		8.15845	-0.101149		8.15845	0.025034
8.16331	0.0216365		8.16331	-0.101686		8.16331	0.0256896
8.16816	0.020802		8.16816	-0.101805		8.16816	0.025928
8.17301	0.0201464		8.17301	-0.101745		8.17301	0.0258684
8.17787	0.0197887		8.17787	-0.101328		8.17787	0.0256896
8.18272	0.0195503		8.18272	-0.10103		8.18272	0.0255108
8.18757	0.0194311		8.18757	-0.100434		8.18757	0.0255108
8.19243	0.0194907		8.19243	-0.100076		8.19243	0.0257492
8.19728	0.0195503		8.19728	-0.099659		8.19728	0.0264049
8.20213	0.0197291		8.20213	-0.0993609		8.20213	0.0271797
8.20699	0.0197291		8.20699	-0.0988245		8.20699	0.0280738
8.21184	0.0198483		8.21184	-0.0980496		8.21184	0.0286698
8.21669	0.0199676		8.21669	-0.0971556		8.21669	0.028789
8.22155	0.0200868		8.22155	-0.0960827		8.22155	0.0285506
8.2264	0.020206		8.2264	-0.095129		8.2264	0.0280738
8.23125	0.0201464		8.23125	-0.0944138		8.23125	0.0273585
8.23611	0.0198483		8.23611	-0.0942349		8.23611	0.0267625
8.24096	0.0193715		8.24096	-0.094533		8.24096	0.0263453
8.24581	0.0187755		8.24581	-0.095129		8.24581	0.0261664
8.25067	0.0180602		8.25067	-0.0962019		8.25067	0.0260472
8.25552	0.0172853		8.25552	-0.0974536		8.25552	0.0258684
8.26037	0.0168681		8.26037	-0.0985861		8.26037	0.0257492
8.26523	0.0167489		8.26523	-0.0995398		8.26523	0.0255108
8.27008	0.0167489		8.27008	-0.100315		8.27008	0.0252128
8.27493	0.0168681		8.27493	-0.100911		8.27493	0.0244379
8.27979	0.0170469		8.27979	-0.101388		8.27979	0.0236034
8.28464	0.0171661		8.28464	-0.101745		8.28464	0.0225306
8.28949	0.0170469		8.28949	-0.101984		8.28949	0.0215173
8.29435	0.0168085		8.29435	-0.102103		8.29435	0.020504
8.2992	0.0166893		8.2992	-0.102282		8.2992	0.0198483
8.30405	0.0167489		8.30405	-0.102103		8.30405	0.0195503
8.30891	0.0170469		8.30891	-0.101924		8.30891	0.0196099
8.31376	0.0174642		8.31376	-0.101566		8.31376	0.0198483
8.31861	0.0178814		8.31861	-0.101268		8.31861	0.020206
8.32347	0.0181198		8.32347	-0.101089		8.32347	0.0206232
8.32832	0.0181198		8.32832	-0.101089		8.32832	0.0210404
8.33317	0.0178814		8.33317	-0.101268		8.33317	0.0215173
8.33803	0.0174642		8.33803	-0.101626		8.33803	0.0221133
8.34288	0.0172257		8.34288	-0.102162		8.34288	0.0227094
8.34773	0.0170469		8.34773	-0.102699		8.34773	0.0232458
8.35259	0.0171661		8.35259	-0.103116		8.35259	0.023663
8.35744	0.0172257		8.35744	-0.103354		8.35744	0.0240803
8.36229	0.0174046		8.36229	-0.103593		8.36229	0.0243783
8.36715	0.017643		8.36715	-0.103712		8.36715	0.0249743
8.372	0.0177622		8.372	-0.10401		8.372	0.025928
8.37685	0.0180602		8.37685	-0.104249		8.37685	0.0272393
8.38171	0.0184774		8.38171	-0.104547		8.38171	0.0288486
8.38656	0.0190139		8.38656	-0.104785		8.38656	0.0305176
8.39141	0.0197887		8.39141	-0.104964		8.39141	0.0317693
8.39627	0.0205636		8.39627	-0.105023		8.39627	0.0323057
8.40112	0.0214577		8.40112	-0.104904		8.40112	0.0320673
8.40597	0.0223517		8.40597	-0.104606		8.40597	0.0312328
8.41083	0.0231862		8.41083	-0.10407		8.41083	0.03016
8.41568	0.0237226		8.41568	-0.103593		8.41568	0.0292659
8.42053	0.0239015		8.42053	-0.103295		8.42053	0.0289083
8.42539	0.0236034		8.42539	-0.103474		8.42539	0.0290871
8.43024	0.0229478		8.43024	-0.104129		8.43024	0.0296831
8.43509	0.0219345		8.43509	-0.105202		8.43509	0.0306368
8.43995	0.0209212		8.43995	-0.106692		8.43995	0.0314116
8.4448	0.020206		8.4448	-0.108063		8.4448	0.0320077
8.44965	0.0200272		8.44965	-0.108957		8.44965	0.0321269
8.45451	0.0200272		8.45451	-0.109136		8.45451	0.0321865
8.45936	0.0203252		8.45936	-0.108659		8.45936	0.0320077
8.46421	0.0206232		8.46421	-0.107467		8.46421	0.0317693
8.46907	0.020802		8.46907	-0.106037		8.46907	0.0316501
8.47392	0.0206232		8.47392	-0.104487		8.47392	0.031352
8.47877	0.0202656		8.47877	-0.103176		8.47877	0.0311732
8.48363	0.0194907		8.48363	-0.102043		8.48363	0.0309944
8.48848	0.018537		8.48848	-0.101209		8.48848	0.0308156
8.49333	0.0175834		8.49333	-0.100672		8.49333	0.0306964
8.49819	0.0165701		8.49819	-0.100434		8.49819	0.030756
8.50304	0.0157356		8.50304	-0.100434		8.50304	0.0309944
8.50789	0.0151992		8.50789	-0.10097		8.50789	0.031352
8.51275	0.0152588		8.51275	-0.101626		8.51275	0.0318885
8.5176	0.0156164		8.5176	-0.10252		8.5176	0.0324845
8.52245	0.0165701		8.52245	-0.103414		8.52245	0.0328422
8.52731	0.017941		8.52731	-0.104368		8.52731	0.0332594
8.53216	0.0194311		8.53216	-0.105143		8.53216	0.0332594
8.53701	0.0210404		8.53701	-0.105679		8.53701	0.033021
8.54187	0.0221133		8.54187	-0.105977		8.54187	0.0327229
8.54672	0.0226498		8.54672	-0.105917		8.54672	0.0322461
8.55157	0.0226498		8.55157	-0.10556		8.55157	0.0319481
8.55643	0.0221133		8.55643	-0.104785		8.55643	0.0319481
8.56128	0.0213385		8.56128	-0.103891		8.56128	0.0320077
8.56613	0.020504		8.56613	-0.102937		8.56613	0.0321865
8.57099	0.0197887		8.57099	-0.102282		8.57099	0.0323653
8.57584	0.0193715		8.57584	-0.101984		8.57584	0.0324249
8.58069	0.0190139		8.58069	-0.102103		8.58069	0.0322461
8.58555	0.0187755		8.58555	-0.102699		8.58555	0.0317097
8.5904	0.0187159		8.5904	-0.103414		8.5904	0.031054
8.59525	0.0187159		8.59525	-0.104129		8.59525	0.0303388
8.60011	0.0187755		8.60011	-0.104666		8.60011	0.0295043
8.60496	0.0188947		8.60496	-0.105143		8.60496	0.0287294
8.60981	0.0187159		8.60981	-0.105619		8.60981	0.0280738
8.61467	0.0186563		8.61467	-0.106096		8.61467	0.0274181
8.61952	0.0184774		8.61952	-0.106335		8.61952	0.0265241
8.62437	0.018537		8.62437	-0.106454		8.62437	0.0258088
8.62923	0.0187755		8.62923	-0.106275		8.62923	0.0252724
8.63408	0.0194907		8.63408	-0.105679		8.63408	0.0252128
8.63893	0.0205636		8.63893	-0.104904		8.63893	0.0255704
8.64379	0.0218153		8.64379	-0.103891		8.64379	0.0265241
8.64864	0.0228286		8.64864	-0.103116		8.64864	0.0278354
8.65349	0.0232458		8.65349	-0.102699		8.65349	0.0291467
8.65835	0.0231266		8.65835	-0.10252		8.65835	0.0299811
8.6632	0.0225306		8.6632	-0.10258		8.6632	0.03016
8.66805	0.0214577		8.66805	-0.102699		8.66805	0.0296831
8.67291	0.0203252		8.67291	-0.102997		8.67291	0.0287294
8.67776	0.0194311		8.67776	-0.103056		8.67776	0.027597
8.68261	0.0189543		8.68261	-0.103116		8.68261	0.0265837
8.68747	0.0190139		8.68747	-0.102997		8.68747	0.0259876
8.69232	0.0196099		8.69232	-0.102937		8.69232	0.02563
8.69717	0.0207424		8.69717	-0.102937		8.69717	0.02563
8.70203	0.0221729		8.70203	-0.103295		8.70203	0.0257492
8.70688	0.0235438		8.70688	-0.103951		8.70688	0.025928
8.71173	0.0249743		8.71173	-0.105023		8.71173	0.0260472
8.71659	0.0260472		8.71659	-0.106394		8.71659	0.0261664
8.72144	0.0267029		8.72144	-0.107825		8.72144	0.0261068
8.72629	0.0269413		8.72629	-0.109076		8.72629	0.0258684
8.73115	0.0267029		8.73115	-0.109971		8.73115	0.0258088
8.736	0.025928		8.736	-0.110447		8.736	0.0259876
8.74085	0.0251532		8.74085	-0.110388		8.74085	0.0264645
8.74571	0.0243187		8.74571	-0.110149		8.74571	0.0273585
8.75056	0.023663		8.75056	-0.109792		8.75056	0.0287294
8.75541	0.023365		8.75541	-0.109375		8.75541	0.0303388
8.76027	0.023365		8.76027	-0.109196		8.76027	0.0318885
8.76512	0.0236034		8.76512	-0.109255		8.76512	0.0331998
8.76997	0.0236034		8.76997	-0.109375		8.76997	0.0340343
8.77483	0.0234246		8.77483	-0.109375		8.77483	0.0343323
8.77968	0.0228882		8.77968	-0.109434		8.77968	0.0341535
8.78453	0.0222921		8.78453	-0.109315		8.78453	0.0334382
8.78939	0.0216961		8.78939	-0.109076		8.78939	0.0327229
8.79424	0.0215769		8.79424	-0.108957		8.79424	0.0318885
8.79909	0.0218153		8.79909	-0.108778		8.79909	0.0311732
8.80395	0.022471		8.80395	-0.108778		8.80395	0.0306368
8.8088	0.0231862		8.8088	-0.108838		8.8088	0.0302792
8.81365	0.0238419		8.81365	-0.108838		8.81365	0.0300407
8.81851	0.0241399		8.81851	-0.108838		8.81851	0.0299811
8.82336	0.0240207		8.82336	-0.108659		8.82336	0.0300407
8.82821	0.023663		8.82821	-0.108659		8.82821	0.0300407
8.83307	0.0231266		8.83307	-0.108957		8.83307	0.0303388
8.83792	0.0226498		8.83792	-0.109434		8.83792	0.0306964
8.84277	0.0225902		8.84277	-0.110269		8.84277	0.0311136
8.84763	0.0229478		8.84763	-0.111222		8.84763	0.0317097
8.85248	0.023663		8.85248	-0.112116		8.85248	0.0323653
8.85733	0.0244975		8.85733	-0.112891		8.85733	0.0329614
8.86219	0.0252724		8.86219	-0.11307		8.86219	0.0334382
8.86704	0.0257492		8.86704	-0.112832		8.86704	0.033915
8.87189	0.0255704		8.87189	-0.112176		8.87189	0.0343323
8.87675	0.0247359		8.87675	-0.111103		8.87675	0.0346303
8.8816	0.0232458		8.8816	-0.109851		8.8816	0.0349879
8.88645	0.0215173		8.88645	-0.10848		8.88645	0.0354052
8.89131	0.0196099		8.89131	-0.107288		8.89131	0.0359416
8.89616	0.0178814		8.89616	-0.106454		8.89616	0.036478
8.90101	0.0166893		8.90101	-0.105917		8.90101	0.0370145
8.90587	0.0159144		8.90587	-0.105619		8.90587	0.0374913
8.91072	0.0159144		8.91072	-0.105739		8.91072	0.0379086
8.91557	0.0162721		8.91557	-0.106037		8.91557	0.038147
8.92043	0.0171065		8.92043	-0.106335		8.92043	0.0382066
8.92528	0.018239		8.92528	-0.106692		8.92528	0.0379086
8.93013	0.0194907		8.93013	-0.106931		8.93013	0.0376105
8.93499	0.020802		8.93499	-0.10711		8.93499	0.0372529
8.93984	0.0219345		8.93984	-0.107169		8.93984	0.0367761
8.94469	0.0228882		8.94469	-0.10705		8.94469	0.036478
8.94955	0.0234842		8.94955	-0.106812		8.94955	0.0362992
8.9544	0.0236034		8.9544	-0.106692		8.9544	0.0360608
8.95925	0.0234842		8.95925	-0.106633		8.95925	0.035882
8.96411	0.0231266		8.96411	-0.106871		8.96411	0.0357032
8.96896	0.0227094		8.96896	-0.107408		8.96896	0.035584
8.97381	0.0225306		8.97381	-0.108182		8.97381	0.0357032
8.97867	0.0227094		8.97867	-0.109017		8.97867	0.0360608
8.98352	0.023365		8.98352	-0.109792		8.98352	0.0363588
8.98837	0.0241995		8.98837	-0.110388		8.98837	0.0366569
8.99323	0.025332		8.99323	-0.110626		8.99323	0.0367165
8.99808	0.0263453		8.99808	-0.110567		8.99808	0.0363588
9.00293	0.0270605		9.00293	-0.110388		9.00293	0.0357628
9.00779	0.0272393		9.00779	-0.109971		9.00779	0.0349283
9.01264	0.0271201		9.01264	-0.109375		9.01264	0.0342727
9.01749	0.0265241		9.01749	-0.108957		9.01749	0.0338554
9.02235	0.0255108		9.02235	-0.108421		9.02235	0.0337958
9.0272	0.0244975		9.0272	-0.108063		9.0272	0.0342131
9.03205	0.023365		9.03205	-0.107884		9.03205	0.0349879
9.03691	0.0222921		9.03691	-0.108123		9.03691	0.0358224
9.04176	0.0213385		9.04176	-0.108719		9.04176	0.0367165
9.04661	0.0206232		9.04661	-0.109434		9.04661	0.0374317
9.05147	0.0200868		9.05147	-0.110149		9.05147	0.0377297
9.05632	0.0197887		9.05632	-0.110626		9.05632	0.0377297
9.06117	0.0197291		9.06117	-0.110567		9.06117	0.0373125
9.06603	0.0198483		9.06603	-0.110209		9.06603	0.0366569
9.07088	0.020206		9.07088	-0.109494		9.07088	0.0358224
9.07573	0.0205636		9.07573	-0.108659		9.07573	0.0351667
9.08059	0.0210404		9.08059	-0.107944		9.08059	0.0348687
9.08544	0.0215173		9.08544	-0.107467		9.08544	0.0348091
9.09029	0.0219345		9.09029	-0.107229		9.09029	0.0349879
9.09515	0.0222325		9.09515	-0.107169		9.09515	0.0352263
9.1	0.0221729		9.1	-0.107229		9.1	0.0354648
9.10485	0.0220537		9.10485	-0.107348		9.10485	0.0355244
9.10971	0.0216961		9.10971	-0.107527		9.10971	0.0354052
9.11456	0.0213385		9.11456	-0.107646		9.11456	0.0350475
9.11941	0.0209808		9.11941	-0.107765		9.11941	0.0347495
9.12427	0.0205636		9.12427	-0.107884		9.12427	0.0346303
9.12912	0.020206		9.12912	-0.108063		9.12912	0.0345707
9.13397	0.0200868		9.13397	-0.108182		9.13397	0.0347495
9.13883	0.0198483		9.13883	-0.108302		9.13883	0.0349879
9.14368	0.0195503		9.14368	-0.108421		9.14368	0.0352859
9.14853	0.0190735		9.14853	-0.10848		9.14853	0.0354648
9.15339	0.0184178		9.15339	-0.108421		9.15339	0.0357032
9.15824	0.0177622		9.15824	-0.108302		9.15824	0.0360012
9.16309	0.0170469		9.16309	-0.108123		9.16309	0.036478
9.16795	0.0165105		9.16795	-0.107646		9.16795	0.0371933
9.1728	0.0161529		9.1728	-0.107169		9.1728	0.0379086
9.17765	0.015974		9.17765	-0.106514		9.17765	0.0385642
9.18251	0.0158548		9.18251	-0.105858		9.18251	0.0389814
9.18736	0.0157952		9.18736	-0.105441		9.18736	0.0388622
9.19221	0.015676		9.19221	-0.105202		9.19221	0.038445
9.19707	0.0155568		9.19707	-0.105441		9.19707	0.0379682
9.20192	0.0152588		9.20192	-0.106275		9.20192	0.0374913
9.20677	0.0149608		9.20677	-0.107527		9.20677	0.0373125
9.21163	0.0147223		9.21163	-0.109076		9.21163	0.0372529
9.21648	0.0146031		9.21648	-0.110447		9.21648	0.0375509
9.22133	0.0146031		9.22133	-0.11152		9.22133	0.0380874
9.22619	0.0146627		9.22619	-0.112176		9.22619	0.0386834
9.23104	0.014782		9.23104	-0.112116		9.23104	0.0391603
9.23589	0.0149608		9.23589	-0.111699		9.23589	0.0395179
9.24075	0.0148416		9.24075	-0.110924		9.24075	0.0396967
9.2456	0.0149608		9.2456	-0.11009		9.2456	0.0396371
9.25045	0.0151396		9.25045	-0.109375		9.25045	0.0391006
9.25531	0.0155568		9.25531	-0.108957		9.25531	0.0383854
9.26016	0.0162125		9.26016	-0.108957		9.26016	0.0374913
9.26501	0.017345		9.26501	-0.109255		9.26501	0.0365973
9.26987	0.0185966		9.26987	-0.109911		9.26987	0.0357032
9.27472	0.0200868		9.27472	-0.110447		9.27472	0.0353456
9.27957	0.0213385		9.27957	-0.110745		9.27957	0.0351071
9.28443	0.0223517		9.28443	-0.110686		9.28443	0.0352263
9.28928	0.0229478		9.28928	-0.110388		9.28928	0.0355244
9.29413	0.0232458		9.29413	-0.109971		9.29413	0.0360608
9.29899	0.023365		9.29899	-0.109851		9.29899	0.0367165
9.30384	0.023365		9.30384	-0.109971		9.30384	0.0374317
9.30869	0.0236034		9.30869	-0.110269		9.30869	0.0382066
9.31355	0.0239611		9.31355	-0.110745		9.31355	0.0389814
9.3184	0.0244379		9.3184	-0.110924		9.3184	0.0395775
9.32325	0.0250936		9.32325	-0.110567		9.32325	0.0398755
9.32811	0.0256896		9.32811	-0.109911		9.32811	0.0399351
9.33296	0.0261664		9.33296	-0.109076		9.33296	0.0395775
9.33781	0.0264049		9.33781	-0.108361		9.33781	0.0389814
9.34267	0.0265837		9.34267	-0.108123		9.34267	0.0380874
9.34752	0.0264645		9.34752	-0.108361		9.34752	0.0371337
9.35237	0.026226		9.35237	-0.109196		9.35237	0.0360608
9.35723	0.0258088		9.35723	-0.11003		9.35723	0.0351667
9.36208	0.0255108		9.36208	-0.110805		9.36208	0.0343919
9.36693	0.0249147		9.36693	-0.111282		9.36693	0.0338554
9.37179	0.0241995		9.37179	-0.11158		9.37179	0.0336766
9.37664	0.0234842		9.37664	-0.11152		9.37664	0.0337362
9.38149	0.0228882		9.38149	-0.111461		9.38149	0.0340343
9.38635	0.0226498		9.38635	-0.11152		9.38635	0.0345111
9.3912	0.022769		9.3912	-0.11152		9.3912	0.0350475
9.39605	0.0234246		9.39605	-0.111639		9.39605	0.0355244
9.40091	0.0244975		9.40091	-0.11152		9.40091	0.035882
9.40576	0.0257492		9.40576	-0.111282		9.40576	0.0360012
9.41061	0.0267625		9.41061	-0.111043		9.41061	0.0357032
9.41547	0.0272989		9.41547	-0.110686		9.41547	0.0351071
9.42032	0.0275373		9.42032	-0.110626		9.42032	0.0342131
9.42517	0.0272989		9.42517	-0.110984		9.42517	0.033319
9.43003	0.0264645		9.43003	-0.111759		9.43003	0.0327229
9.43488	0.025332		9.43488	-0.112712		9.43488	0.0326037
9.43973	0.0240207		9.43973	-0.113785		9.43973	0.0331402
9.44459	0.0227094		9.44459	-0.114501		9.44459	0.0340939
9.44944	0.0214577		9.44944	-0.114799		9.44944	0.0352859
9.45429	0.020504		9.45429	-0.11462		9.45429	0.0364184
9.45915	0.0197887		9.45915	-0.114322		9.45915	0.0371933
9.464	0.0193715		9.464	-0.113964		9.464	0.0374317
9.46885	0.0189543		9.46885	-0.113785		9.46885	0.0371337
9.47371	0.0185966		9.47371	-0.113964		9.47371	0.0366569
9.47856	0.018239		9.47856	-0.114501		9.47856	0.0361204
9.48341	0.0178814		9.48341	-0.115097		9.48341	0.0358224
9.48827	0.017643		9.48827	-0.115633		9.48827	0.035584
9.49312	0.0175834		9.49312	-0.115931		9.49312	0.0354648
9.49797	0.0180006		9.49797	-0.115871		9.49797	0.0353456
9.50283	0.0188351		9.50283	-0.115514		9.50283	0.0352263
9.50768	0.0201464		9.50768	-0.114977		9.50768	0.0351071
9.51253	0.0216365		9.51253	-0.114501		9.51253	0.0353456
9.51739	0.023067		9.51739	-0.114024		9.51739	0.0359416
9.52224	0.0243783		9.52224	-0.113904		9.52224	0.0367165
9.52709	0.0252724		9.52709	-0.114083		9.52709	0.0377297
9.53195	0.02563		9.53195	-0.114501		9.53195	0.0386834
9.5368	0.0254512		9.5368	-0.115275		9.5368	0.0391006
9.54165	0.0247955		9.54165	-0.116169		9.54165	0.0388622
9.54651	0.0238419		9.54651	-0.117064		9.54651	0.0377893
9.55136	0.022769		9.55136	-0.117779		9.55136	0.0362992
9.55621	0.0215173		9.55621	-0.117958		9.55621	0.0345707
9.56107	0.0204444		9.56107	-0.117421		9.56107	0.0329614
9.56592	0.0194907		9.56592	-0.116229		9.56592	0.0315905
9.57077	0.0188351		9.57077	-0.114679		9.57077	0.0309348
9.57563	0.018537		9.57563	-0.112832		9.57563	0.0308752
9.58048	0.0184774		9.58048	-0.111341		9.58048	0.0314713
9.58533	0.018537		9.58533	-0.110567		9.58533	0.0326633
9.59019	0.018537		9.59019	-0.110686		9.59019	0.0342131
9.59504	0.0183582		9.59504	-0.111759		9.59504	0.0359416
9.59989	0.0181794		9.59989	-0.113487		9.59989	0.0374913
9.60475	0.0178814		9.60475	-0.115752		9.60475	0.0385046
9.6096	0.0177026		9.6096	-0.117838		9.6096	0.0388622
9.61445	0.0175834		9.61445	-0.119567		9.61445	0.0386834
9.61931	0.017643		9.61931	-0.12064		9.61931	0.0380874
9.62416	0.0178814		9.62416	-0.121057		9.62416	0.0372529
9.62901	0.018239		9.62901	-0.120997		9.62901	0.0365973
9.63387	0.0188351		9.63387	-0.120521		9.63387	0.0362396
9.63872	0.0196695		9.63872	-0.119805		9.63872	0.0363588
9.64357	0.0208616		9.64357	-0.118792		9.64357	0.0365376
9.64843	0.0223517		9.64843	-0.11766		9.64843	0.0368953
9.65328	0.0239611		9.65328	-0.116408		9.65328	0.0370741
9.65813	0.0253916		9.65813	-0.115275		9.65813	0.0370145
9.66299	0.0265241		9.66299	-0.11456		9.66299	0.0365376
9.66784	0.0271797		9.66784	-0.114083		9.66784	0.035882
9.67269	0.0274181		9.67269	-0.114381		9.67269	0.0349879
9.67755	0.0273585		9.67755	-0.115156		9.67755	0.0342131
9.6824	0.0271201		9.6824	-0.116289		9.6824	0.0337362
[truncated: 12,002 more rows]
[truncated: 2 more columns]
