# Supplementary material for: Structures and function of a tailoring oxidase in complex with a nonribosomal peptide synthetase module
Source: Nat Commun. 2022 Jan 27;13:548. doi: 10.1038/s41467-022-28221-y (PMC8795117; doi:10.1038/s41467-022-28221-y)
Supplement: Supplementary file 4 — Source Data [file 41467_2022_28221_MOESM4_ESM.zip › Source_data/Supplementary_Figure_4c.xlsx]

## Sheet: Sheet1
Raw gel filtration runs of known standards for the S200 10/300 column
Elution volume (mL)	Aprotinin (6.5kDa)	Cytochrome C (12.4kDa)	Carbonic Anhydrase (29kDa)	Albumin (66kDa)	Alcohol Dehydrogenase (150kDa)	B-Amylase (200kDa)	Apoferritin (443 kDa)	Thyroglobulin (dimer = 660kDa)	Blue Dextran (2000kDa)
0	0.51	0.04	0	0.09	-0.02	0.21	-0.26	-0.44	0.06
0.03	0	-0.08	0.05	0.14	-0.09	-0.76	-0.3	-0.44	0.06
0.05	0.18	-0.11	0.02	-0.05	-0.2	-0.52	-0.18	-0.38	-0.13
0.08	0.05	-0.08	-0.03	-0.03	-0.21	-0.56	-0.4	-0.38	-0.25
0.11	0.01	-0.19	-0.11	-0.08	-0.25	0.16	-0.3	-0.56	-0.09
0.13	-0.1	-0.16	-0.04	-0.06	-0.27	-0.21	-0.5	-0.51	-0.08
0.16	-0.01	-0.13	-0.14	0.1	-0.45	-0.24	-0.48	-0.59	-0.09
0.19	-0.03	-0.1	-0.04	-0.19	-0.28	-1.21	-0.3	-0.55	-0.27
0.21	-0.05	-0.06	-0.2	0.01	-0.19	-0.49	-0.46	-0.57	-0.28
0.24	-0.15	-0.09	-0.22	-0.05	-0.21	-0.78	-0.48	-0.64	-0.21
0.27	-0.15	-0.24	-0.13	0.2	-0.24	0.34	-0.4	-0.74	-0.14
0.29	-0.2	-0.09	-0.1	0.18	-0.32	0.75	-0.5	-0.63	-0.24
0.32	-0.25	-0.05	-0.06	-0.01	-0.28	0.09	-0.51	-0.53	-0.4
0.35	-0.16	-0.25	0.06	-0.08	-0.16	0.4	-0.53	-0.57	-0.34
0.37	-0.18	-0.3	-0.09	-0.09	-0.28	-0.57	-0.56	-0.61	-0.2
0.4	-0.19	-0.17	0.08	-0.1	-0.18	0.2	-0.62	-0.61	-0.2
0.43	-0.23	-0.25	0.01	0.01	-0.18	1.23	-0.57	-0.58	-0.24
0.45	-0.23	-0.11	0.04	-0.04	-0.2	0.56	-0.59	-0.57	-0.17
0.48	-0.3	-0.16	-0.07	-0.07	-0.23	0.44	-0.61	-0.58	-0.3
0.51	-0.24	-0.11	0.02	-0.13	-0.24	0.66	-0.55	-0.69	-0.14
0.53	-0.17	-0.13	-0.05	-0.03	-0.31	0.45	-0.52	-0.59	-0.17
0.56	-0.22	-0.09	-0.01	-0.09	-0.22	0.82	-0.51	-0.6	-0.18
0.59	-0.38	-0.08	-0.08	-0.1	-0.24	1.05	-0.58	-0.6	-0.24
0.61	-0.13	-0.04	-0.08	-0.03	-0.06	0.51	-0.43	-0.56	-0.29
0.64	-0.28	-0.08	0.04	0.03	-0.18	0.42	-0.32	-0.65	0.05
0.67	-0.15	-0.12	-0.03	-0.02	-0.2	1	-0.58	-0.45	-0.19
0.69	-0.52	-0.14	-0.26	-0.22	-0.21	1.61	-0.65	-0.51	-0.14
0.72	-0.2	-0.14	-0.1	-0.01	-0.24	0.21	-0.61	-0.62	-0.23
0.75	-0.19	-0.15	-0.01	-0.12	-0.35	-0.11	-0.7	-0.65	-0.23
0.77	-0.17	-0.06	-0.02	-0.08	-0.19	-0.33	-0.64	-0.68	0.01
0.8	-0.09	0.11	0.16	0.06	-0.2	1.25	-0.31	-0.48	0.09
0.83	0.05	0.17	-0.02	-0.11	-0.02	-0.28	-0.35	-0.58	0.09
0.85	-0.06	0.13	-0.01	-0.04	-0.13	-0.48	-0.4	-0.39	-0.01
0.88	-0.03	0.17	0.12	-0.08	-0.05	-0.14	-0.34	-0.4	0.05
0.91	-0.07	0.23	0.06	0.04	-0.14	-1.49	-0.34	-0.45	-0.09
0.93	-0.1	0.14	0.14	-0.15	-0.03	-1	-0.43	-0.52	0.17
0.96	-0.06	0.16	0.01	-0.09	-0.16	-0.88	-0.43	-0.52	0.16
0.99	-0.11	0	-0.04	0	-0.05	-1.08	-0.39	-0.48	0.17
1.01	-0.01	-0.12	-0.05	-0.05	-0.19	-1.74	-0.43	-0.43	0.06
1.04	-0.1	0.05	0	0.02	-0.08	-2.51	-0.37	-0.55	0.03
1.07	-0.17	0	0.02	0.08	-0.18	-2.36	-0.43	-0.61	-0.07
1.09	-0.16	-0.09	0.01	-0.12	-0.06	-1.5	-0.48	-0.65	-0.09
1.12	-0.13	-0.07	-0.18	-0.37	-0.18	-2.68	-0.44	-0.69	-0.33
1.14	-0.13	-0.08	-0.13	-0.11	-0.22	-2.66	-0.5	-0.67	-0.29
1.17	-0.19	-0.17	-0.04	-0.18	-0.29	-2.48	-0.62	-0.7	-0.25
1.2	-0.2	-0.17	-0.19	-0.14	-0.15	-3.83	-0.58	-0.72	-0.2
1.22	-0.23	-0.17	-0.16	-0.25	-0.2	-3.26	-0.64	-0.8	-0.21
1.25	-0.12	-0.04	-0.21	-0.24	-0.25	-3.42	-0.69	-0.77	-0.24
1.28	-0.13	-0.04	-0.27	-0.19	0.27	-3.2	-0.59	-0.92	-0.22
1.3	-0.21	-0.02	-0.2	-0.16	-0.29	-3.06	-0.51	-0.81	-0.19
1.33	-0.16	0.04	-0.24	-0.23	-0.25	-3.55	-0.63	-0.81	-0.12
1.36	-0.11	-0.21	-0.13	-0.19	-0.24	-3.38	-0.63	-0.81	-0.13
1.38	-0.15	-0.06	-0.19	-0.16	-0.22	-4.13	-0.58	-0.86	-0.28
1.41	-0.05	-0.06	-0.16	-0.32	-0.26	-4.4	-0.58	-0.71	-0.17
1.44	-0.2	0.34	-0.14	-0.08	-0.29	-4.17	-0.7	-0.89	-0.15
1.46	-0.21	0.34	-0.15	-0.26	-0.21	-3.47	-0.56	-0.8	-0.15
1.49	-0.23	-0.1	-0.1	-0.19	-0.3	-4.5	-0.6	-0.78	-0.12
1.52	-0.18	-0.05	-0.17	-0.24	-0.4	-4.08	-0.51	-0.78	-0.11
1.54	-0.17	-0.31	-0.13	-0.28	-0.2	-4.25	-0.64	-0.83	-0.2
1.57	-0.24	-0.03	-0.08	-0.11	-0.06	-3.75	-0.58	-0.85	-0.21
1.6	-0.12	-0.17	-0.07	-0.22	-0.23	-3.53	-0.66	-0.81	-0.13
1.62	-0.12	-0.21	-0.24	-0.14	-0.12	-3.55	-0.62	-0.69	-0.11
1.65	-0.23	-0.04	0.08	-0.19	-0.2	-4.99	-0.51	-0.78	-0.04
1.68	-0.12	-0.13	-0.05	-0.21	-0.15	-3.6	-0.51	-0.66	-0.14
1.7	-0.15	-0.19	-0.08	-0.3	-0.16	-3.84	-0.65	-0.89	-0.2
1.73	-0.26	-0.29	-0.15	-0.34	-0.2	-5.3	-0.62	-0.74	-0.34
1.76	-0.16	-0.22	-0.19	-0.21	-0.15	-4.49	-0.55	-0.85	-0.2
1.78	-0.18	-0.18	-0.13	-0.09	-0.22	-4.78	-0.7	-0.85	-0.16
1.81	-0.11	-0.09	0.03	-0.05	0.02	-2.75	-0.43	-0.76	0.05
1.84	-0.11	-0.06	0.04	0.05	-0.04	-4.18	-0.3	-0.53	-0.05
1.86	0.01	-0.32	0.06	-0.02	0.07	-3.66	-0.24	-0.72	0.03
1.89	-0.04	-0.08	0.02	0.07	0.04	-3.47	-0.28	-0.6	-0.06
1.92	0	-0.17	0.03	-0.07	0.08	-3.87	-0.41	-0.71	-0.06
1.94	-0.07	-0.2	0.07	-0.01	0.01	-3.99	-0.42	-0.63	0.14
1.97	0.03	-0.16	0.02	-0.03	0.22	-3.56	-0.28	-0.78	-0.1
2	0.1	-0.26	0.13	0.09	0.1	-3.75	-0.36	-0.63	-0.11
2.02	0.05	-0.29	-0.01	-0.04	0.1	-4.96	-0.37	-0.71	-0.09
2.05	0.02	-0.13	-0.03	0.02	0.03	-2.14	-0.41	-0.61	0.01
2.08	-0.01	-0.01	0.03	-0.04	0.06	-3.65	-0.32	-0.63	-0.04
2.1	-0.08	-0.02	-0.12	-0.02	-0.08	-2.62	-0.37	-0.79	-0.03
2.13	-0.17	-0.14	-0.06	-0.08	-0.06	-3.34	-0.62	-0.81	-0.06
2.16	-0.2	-0.09	-0.03	-0.09	-0.11	-4.83	-0.61	-0.76	-0.23
2.18	-0.1	-0.09	-0.18	-0.02	-0.13	-4.92	-0.62	-0.69	-0.17
2.21	-0.29	-0.18	-0.21	-0.25	-0.21	-4.42	-0.57	-0.82	-0.07
2.24	-0.23	-0.12	-0.09	-0.12	-0.16	-3.19	-0.55	-0.75	0.04
2.26	-0.27	-0.28	-0.1	-0.1	-0.21	-3.56	-0.59	-0.8	-0.14
2.29	-0.19	-0.27	-0.29	-0.12	-0.1	-3.37	-0.49	-0.8	-0.17
2.32	-0.19	-0.15	-0.15	-0.06	-0.1	-3.97	-0.59	-0.83	-0.3
2.34	-0.21	-0.24	-0.15	-0.08	-0.12	-5.28	-0.4	-0.87	-0.01
2.37	-0.14	-0.05	-0.14	-0.07	-0.18	-4.71	-0.47	-0.64	-0.14
2.4	-0.31	-0.11	-0.13	-0.13	-0.13	-1.96	-0.54	-0.79	-0.07
2.42	-0.26	-0.17	-0.04	-0.02	-0.25	-4.29	-0.69	-0.8	0
2.45	-0.11	-0.12	-0.24	-0.2	-0.12	-4.98	-0.67	-0.83	-0.15
2.48	-0.28	-0.22	-0.12	-0.05	-0.17	-5.21	-0.49	-0.83	-0.16
2.5	-0.22	-0.3	-0.06	-0.2	-0.22	-4.94	-0.49	-0.74	-0.01
2.53	-0.25	-0.32	-0.15	-0.15	-0.2	-5.48	-0.6	-0.85	-0.12
2.56	-0.24	-0.22	-0.2	0.04	-0.17	-6.04	-0.44	-0.76	-0.16
2.58	-0.37	-0.27	-0.18	-0.36	-0.1	-5.4	-0.57	-0.85	-0.16
2.61	-0.21	-0.2	-0.11	-0.2	-0.1	-5.77	-0.61	-0.83	-0.14
2.64	-0.2	-0.26	-0.12	-0.13	-0.1	-4.36	-0.51	-0.86	0.02
2.66	-0.09	-0.22	-0.09	0.04	-0.11	-6.05	-0.41	-0.78	0.03
2.69	-0.18	-0.43	-0.1	-0.21	-0.05	-4.98	-0.56	-0.69	-0.03
2.72	-0.16	-0.28	-0.2	-0.1	0.01	-5.92	-0.54	-0.81	-0.06
2.74	-0.22	-0.27	-0.17	-0.11	-0.23	-5.43	-0.51	-0.8	-0.09
2.77	-0.33	-0.25	-0.22	-0.07	-0.11	-4.54	-0.59	-0.82	-0.01
2.8	-0.17	-0.3	-0.15	-0.01	-0.14	-5.41	-0.51	-0.81	0.1
2.82	-0.17	-0.27	-0.08	-0.15	-0.08	-5.05	-0.6	-0.83	0.12
2.85	-0.14	-0.09	0.03	0.01	-0.06	-5.13	-0.24	-0.7	0.19
2.88	-0.03	0	0.23	0.23	0.05	-5	-0.33	-0.54	0.24
2.9	-0.16	-0.04	0.16	0.2	0.16	-5.61	-0.25	-0.57	0.23
2.93	-0.1	-0.03	0.04	0	-0.03	-6	-0.24	-0.53	0.11
2.96	-0.07	0	-0.02	-0.03	-0.19	-5.2	-0.35	-0.4	0.13
2.98	-0.1	-0.05	-0.06	-0.08	-0.18	-5.08	-0.34	-0.69	0.16
3.01	-0.1	-0.01	0.02	0.12	-0.09	-4.81	-0.35	-0.74	0.15
3.04	-0.06	-0.09	0.04	-0.09	0.01	-4.62	-0.27	-0.77	0.25
3.06	-0.12	0.06	0.09	-0.1	0.03	-4.22	-0.28	-0.65	0.25
3.09	-0.19	-0.06	-0.01	-0.03	-0.06	-3.94	-0.18	-0.64	0.19
3.12	-0.33	0	-0.06	-0.03	0.02	-4.43	-0.23	-0.71	0.13
3.14	-0.19	-0.13	-0.03	-0.11	-0.12	-4.05	-0.53	-0.61	0.19
3.17	-0.21	-0.18	-0.1	-0.23	0	-3.97	-0.5	-0.65	0.12
3.2	-0.29	-0.17	-0.04	-0.18	0.06	-4.72	-0.59	-0.96	-0.03
3.22	-0.3	-0.27	-0.12	-0.25	-0.11	-4.92	-0.65	-0.86	-0.08
3.25	-0.27	-0.15	-0.17	-0.21	-0.15	-4.06	-0.59	-0.77	-0.04
3.28	-0.32	-0.09	-0.17	-0.27	-0.13	-3.96	-0.59	-0.74	0.04
3.3	-0.32	-0.2	-0.13	-0.38	0.07	-5.27	-0.57	-0.77	0
3.33	-0.34	-0.3	-0.21	-0.3	-0.16	-4.6	-0.6	-0.94	-0.06
3.36	-0.28	-0.18	-0.17	-0.33	-0.11	-4.94	-0.59	-0.91	-0.13
3.38	-0.31	-0.24	-0.25	-0.25	-0.1	-4.95	-0.51	-0.79	-0.1
3.41	-0.32	-0.27	-0.2	-0.25	-0.09	-4.95	-0.58	-0.82	-0.02
3.43	-0.26	-0.24	-0.15	-0.32	0.02	-4.81	-0.66	-0.88	0.05
3.46	-0.35	-0.34	-0.09	-0.22	-0.14	-4.65	-0.6	-0.87	0.05
3.49	-0.3	-0.45	-0.12	-0.24	-0.06	-4.12	-0.45	-0.84	0
3.51	-0.31	-0.4	-0.24	-0.28	-0.14	-5.67	-0.52	-0.8	-0.07
3.54	-0.34	-0.31	-0.22	-0.36	-0.25	-5.04	-0.55	-0.95	0.03
3.57	-0.29	-0.31	-0.17	-0.31	-0.05	-5.07	-0.57	-0.78	0.01
3.59	-0.29	-0.38	-0.2	-0.69	-0.25	-5.56	-0.34	-0.94	-0.08
3.62	-0.43	-0.31	-0.22	-0.22	-0.09	-5.44	-0.54	-0.98	0.09
3.65	-0.25	-0.43	-0.17	-0.8	-0.27	-5.62	-0.52	-0.98	0.03
3.67	-0.26	-0.33	-0.18	-0.05	-0.07	-5.33	-0.66	-0.82	0.06
3.7	-0.23	-0.35	-0.16	-0.05	-0.13	-4.31	-0.53	-0.86	0.13
3.73	-0.35	-0.35	-0.09	-0.09	-0.11	-4.52	-0.51	-0.94	0.17
3.75	-0.36	-0.37	-0.26	-0.03	-0.17	-4.51	-0.56	-1.01	0.05
3.78	-0.18	-0.3	-0.16	-0.16	-0.04	-4.18	-0.54	-0.88	-0.15
3.81	-0.25	-0.55	-0.22	-0.21	-0.14	-4.74	-0.51	-0.9	-0.09
3.83	-0.2	-0.21	-0.21	-0.16	-0.11	-4.65	-0.42	-0.93	0.04
3.86	-0.13	-0.4	-0.14	0.02	-0.13	-3.7	-0.34	-1.14	0.13
3.89	-0.12	-0.1	0.26	0.13	0.13	-2.9	-0.18	-0.78	-0.02
3.91	-0.11	-0.37	-0.05	0.05	0.02	-1.8	-0.32	-0.92	0.05
3.94	-0.17	-0.29	-0.07	0.17	0.15	-0.92	-0.15	-0.77	0.02
3.97	-0.13	-0.36	-0.17	0	0.09	-1.34	-0.18	-0.74	0.06
3.99	-0.08	-0.27	-0.11	-0.09	0.18	-2.56	-0.2	-0.69	0.16
4.02	-0.17	-0.12	-0.16	0.06	0.08	-3.07	-0.28	-0.9	0.15
4.05	-0.12	-0.25	0.02	0.52	-0.01	-2.35	-0.26	-0.76	0.12
4.07	-0.11	-0.35	-0.09	0.09	0.2	0.82	-0.1	-0.94	0.07
4.1	-0.09	-0.43	-0.15	0.06	0.04	-3.28	-0.29	-0.8	0.14
4.13	-0.17	-0.25	-0.17	-0.03	0.01	-2.99	-0.22	-0.74	0.11
4.15	-0.13	-0.27	-0.1	-0.07	-0.16	-4.3	-0.26	-0.94	0.14
4.18	-0.27	-0.36	-0.15	-0.14	-0.19	-2.3	-0.49	-0.9	0.22
4.21	-0.32	-0.4	-0.25	0.36	-0.13	-3.59	-0.59	-0.91	-0.04
4.23	-0.37	-0.51	-0.32	0.83	-0.28	-2.9	-0.39	-0.88	-0.01
4.26	-0.36	-0.47	-0.17	-0.15	-0.14	-4.53	-0.61	-0.8	0.03
4.29	-0.27	-0.37	-0.32	-0.16	-0.15	-4.32	-0.5	-0.72	0.19
4.31	-0.31	-0.53	-0.16	-0.12	-0.28	-5.19	-0.58	-0.81	0.29
4.34	-0.27	-0.48	-0.17	0.03	-0.15	-3.1	-0.53	-0.99	0.13
4.37	-0.26	-0.49	-0.27	-0.1	-0.14	-5.01	-0.54	-0.8	0.07
4.39	-0.26	-0.34	-0.32	-0.12	-0.14	-5.64	-0.6	-0.87	-0.01
4.42	-0.25	-0.37	-0.21	-0.22	-0.09	-4.97	-0.64	-0.77	0.12
4.45	-0.31	-0.36	-0.37	-0.18	-0.21	-5.39	-0.74	-0.79	0.22
4.47	-0.35	-0.38	-0.32	-0.2	-0.27	-5.53	-0.65	-0.83	0.2
4.5	-0.27	-0.47	-0.36	-0.17	-0.15	-5.23	-0.76	-0.72	0.21
4.53	-0.33	-0.43	-0.13	-0.16	-0.13	-6.41	-0.67	-0.9	0.06
4.55	-0.23	-0.46	-0.36	-0.36	-0.19	-6.35	-0.59	-0.83	0.16
4.58	-0.28	-0.43	-0.2	-0.19	-0.19	-4.59	-0.75	-0.78	0.16
4.61	-0.3	-0.42	-0.26	-0.14	-0.29	-6.46	-0.7	-0.87	0.19
4.63	-0.38	-0.45	-0.1	-0.08	-0.16	-5.39	-0.52	-0.88	0.01
4.66	-0.24	-0.38	-0.23	-0.09	-0.26	-6.69	-0.57	-0.87	0.2
4.69	-0.12	-0.46	-0.16	-0.16	-0.18	-5.59	-0.64	-0.79	0.25
4.71	-0.2	-0.44	-0.25	-0.27	-0.16	-5.46	-0.66	-0.78	0.15
4.74	-0.26	-0.38	-0.28	-0.14	-0.03	-3.61	-0.61	-0.73	0.14
4.77	-0.11	-0.3	-0.21	-0.17	-0.13	-5.16	-0.61	-0.79	0.26
4.79	-0.33	-0.39	-0.29	-0.23	-0.16	-4.79	-0.67	-0.82	0.25
4.82	-0.2	-0.44	-0.14	-0.14	-0.27	-5.43	-0.69	-0.82	0.19
4.85	-0.24	-0.38	-0.27	-0.2	-0.21	-4.91	-0.65	-0.92	0.2
4.87	-0.2	-0.2	-0.06	-0.2	-0.1	-4.95	-0.57	-0.69	0.27
4.9	-0.13	-0.23	0.1	0.04	0.03	-5	-0.32	-0.62	0.42
4.93	-0.22	-0.14	0.07	0.03	0.02	-4.57	-0.29	-0.5	0.23
4.95	-0.3	-0.37	-0.02	0	-0.22	-4.05	-0.43	-0.58	0.46
4.98	-0.15	-0.19	-0.07	-0.04	-0.06	-4.24	-0.49	-0.57	0.35
5.01	-0.12	-0.19	-0.14	-0.02	-0.11	-4.58	-0.37	-0.56	0.4
5.03	-0.2	-0.12	-0.01	0	-0.25	-4.72	-0.3	-0.46	0.4
5.06	-0.39	-0.12	0	-0.05	-0.07	-4.19	-0.36	-0.57	0.4
5.09	-0.18	-0.2	0.07	-0.07	-0.12	-4.55	-0.31	-0.59	0.33
5.11	-0.29	-0.19	-0.27	-0.05	-0.06	-4.28	-0.38	-0.8	0.3
5.14	-0.11	-0.32	-0.2	-0.03	-0.1	-4.81	-0.49	-0.6	0.35
5.17	-0.26	-0.32	-0.29	0.11	-0.15	-5.03	-0.6	-0.73	0.29
5.19	-0.21	-0.43	-0.26	0.07	-0.11	-3.95	-0.64	-0.71	0.28
5.22	-0.13	-0.4	-0.31	-0.02	-0.23	-4.25	-0.67	-0.77	0.32
5.25	-0.32	-0.42	-0.28	-0.11	-0.1	-4.71	-0.63	-0.87	0.3
5.27	-0.36	-0.43	-0.27	-0.1	-0.23	-4.65	-0.62	-0.82	0.28
5.3	-0.37	-0.47	-0.32	-0.22	-0.26	-4.75	-0.63	-0.84	0.28
5.33	-0.17	-0.59	-0.3	-0.17	-0.22	-4.53	-0.64	-0.8	0.19
5.35	-0.35	-0.31	-0.36	-0.12	-0.32	-4.66	-0.65	-0.9	0.33
5.38	-0.27	-0.4	-0.36	-0.14	-0.27	-4.45	-0.63	-0.79	0.27
5.41	-0.25	-0.54	-0.26	-0.21	-0.1	-4.82	-0.59	-0.94	0.24
5.43	-0.24	-0.55	-0.21	-0.13	-0.32	-4.67	-0.65	-0.81	0.14
5.46	-0.27	-0.64	-0.45	-0.25	-0.33	-5.75	-0.69	-0.77	0.35
5.49	-0.25	-0.54	-0.53	0.1	-0.32	-4.84	-0.58	-0.84	0.39
5.51	-0.34	-0.43	-0.33	-0.06	-0.26	-4.74	-0.68	-0.9	0.27
5.54	-0.3	-0.48	-0.3	-0.08	-0.27	-4.69	-0.67	-0.85	0.39
5.57	-0.23	-0.5	-0.4	-0.18	-0.27	-4.97	-0.69	-0.83	0.41
5.59	-0.22	-0.52	-0.36	-0.01	-0.13	-4.55	-0.67	-0.74	0.29
5.62	-0.21	-0.54	-0.31	-0.1	-0.25	-4.77	-0.59	-0.76	0.34
5.64	-0.28	-0.4	-0.36	-0.1	-0.22	-4.53	-0.58	-0.9	0.3
5.67	-0.31	-0.45	-0.31	0.06	-0.4	-4.04	-0.55	-0.86	0.43
5.7	-0.25	-0.49	-0.32	-0.2	-0.26	-4.6	-0.62	-0.88	0.28
5.72	-0.2	-0.46	-0.38	-0.02	-0.15	-4.83	-0.75	-0.81	0.33
5.75	-0.19	-0.39	-0.37	-0.19	-0.3	-5.2	-0.44	-0.9	0.33
5.78	-0.25	-0.44	-0.31	-0.06	-0.21	-4.8	-0.37	-0.8	0.39
5.8	-0.25	-0.44	-0.42	-0.06	-0.2	-4.43	-0.51	-0.73	0.35
5.83	-0.34	-0.5	-0.25	-0.07	-0.17	-5.08	-0.55	-0.89	0.52
5.86	-0.16	-0.58	0.29	-0.17	-0.24	-4.77	-0.51	-0.84	0.17
5.88	-0.53	-0.47	-0.41	-0.11	-0.29	-4.78	-0.36	-0.85	0.32
5.91	-0.12	-0.36	-0.38	0.07	-0.33	-4.6	-0.05	-0.67	0.35
5.94	-0.06	-0.31	-0.2	0.19	-0.16	-4.16	-0.18	-0.6	0.58
5.96	-0.01	-0.36	-0.24	0.04	-0.04	-3.92	-0.17	-0.58	0.46
5.99	-0.08	-0.32	-0.28	0.15	-0.13	-4.1	-0.5	-0.67	0.42
6.02	0	-0.42	-0.28	0.25	-0.19	-3.82	-0.49	-0.71	0.33
6.04	0.03	-0.41	-0.23	0.05	-0.2	-4.3	-0.4	-0.61	0.29
6.07	-0.01	-0.58	-0.2	0.09	-0.12	-4.06	-0.21	-0.69	0.46
6.1	0.01	-0.4	-0.26	0.16	-0.2	-3.97	-0.34	-0.75	0.48
6.12	0.06	-0.28	-0.17	0.32	-0.23	-4.24	-0.47	-0.61	0.42
6.15	-0.09	-0.44	-0.13	0.1	-0.15	-4.05	-0.46	-0.81	0.23
6.18	-0.03	-0.46	-0.19	-0.03	-0.19	-4.13	-0.38	-0.68	0.28
6.2	-0.08	-0.33	-0.25	0.01	-0.08	-4.51	-0.54	-0.69	0.42
6.23	-0.2	-0.46	-0.4	-0.02	-0.13	-4.63	-0.72	-0.81	0.38
6.26	-0.25	-0.51	-0.42	-0.12	-0.37	-4.93	-0.74	-0.81	0.41
6.28	-0.28	-0.56	-0.39	-0.08	-0.57	-4.99	-0.77	-0.78	0.35
6.31	-0.25	-0.46	-0.38	-0.03	-0.32	-4.29	-0.75	-0.68	0.33
6.34	-0.29	-0.54	-0.35	-0.09	-0.35	-4.8	-0.9	-0.82	0.31
6.36	-0.19	-0.63	-0.37	-0.05	-0.43	-5.25	-0.88	-0.73	0.49
6.39	-0.17	-0.52	-0.39	-0.07	0.05	-4.94	-0.91	-0.79	0.43
6.42	-0.27	0.37	-0.36	-0.09	-0.4	-4.81	-0.83	-0.89	0.52
6.44	-0.27	-0.53	-0.29	-0.08	-0.38	-4.57	-0.71	-0.8	0.31
6.47	-0.23	-0.51	-0.48	0.1	-0.51	-4.77	-0.66	-0.78	0.54
6.5	-0.29	-0.64	-0.36	-0.08	-0.23	-4.77	-0.73	-0.84	0.35
6.52	-0.21	-0.51	-0.55	-0.16	-0.36	-4.94	-0.8	-0.84	0.43
6.55	-0.21	-0.51	-0.4	0.01	-0.42	-4.83	-0.67	-0.81	0.48
6.58	-0.04	-0.48	-0.37	-0.01	-0.39	-4.86	-0.83	-0.88	0.44
6.6	-0.36	-0.55	-0.49	-0.08	-0.35	-5.59	-0.71	-0.91	0.3
6.63	-0.24	-0.64	-0.49	-0.09	-0.34	-4.83	-0.93	-0.78	0.45
6.66	-0.23	-0.52	-0.39	-0.15	-0.17	-4.99	-1.02	-0.77	0.47
6.68	-0.28	-0.42	-0.41	0.01	0.06	-4.85	-0.93	-0.8	0.46
6.71	-0.23	-0.51	-0.38	0.04	-0.33	-4.84	-0.82	-0.82	0.41
6.74	-0.23	-0.49	-0.27	0.01	-0.4	-4.62	-0.81	-0.73	0.51
6.76	-0.23	-0.6	-0.35	-0.02	-0.27	-4.42	-0.79	-0.78	0.47
6.79	-0.19	-0.52	-0.38	-0.1	-0.24	-4.8	-0.73	-0.72	0.33
6.82	-0.2	-0.37	-0.41	0.16	-0.34	-4.71	-0.73	-0.88	0.48
6.84	-0.17	-0.41	-0.46	0.15	-0.37	-4.85	-0.78	-0.85	0.55
6.87	-0.25	-0.45	-0.44	-0.04	-0.3	-4.96	-0.81	-0.86	0.56
6.9	-0.16	-0.53	-0.43	-0.09	-0.33	-3.78	-0.64	-0.77	0.52
6.92	-0.14	-0.5	-0.47	-0.03	-0.46	-4.94	-0.84	-0.85	0.68
6.95	-0.04	-0.39	-0.17	-0.04	-0.24	-4.43	-0.52	-0.36	0.7
6.98	0.02	-0.36	-0.19	0.13	-0.31	-4.31	-0.49	-0.37	0.69
7	-0.16	-0.36	-0.13	0.21	-0.27	-4.1	-0.38	-0.33	0.48
7.03	-0.2	-0.33	-0.18	0.18	-0.13	-4.25	-0.41	-0.47	0.74
7.06	-0.16	-0.35	-0.16	0.02	-0.2	-4.57	-0.44	-0.35	0.66
7.08	-0.23	-0.37	-0.1	-0.08	-0.24	-4.51	-0.62	-0.22	0.68
7.11	0.03	-0.32	-0.22	0.02	-0.29	-4.44	-0.56	0	0.88
7.14	-0.03	-0.25	-0.3	0.16	-0.25	-4.45	-0.53	0.17	0.84
7.16	-0.16	-0.3	-0.2	0.22	-0.13	-5.2	-0.67	0.42	0.82
7.19	-0.12	-0.38	-0.21	0.11	-0.17	-4.62	-0.7	0.65	0.79
7.22	-0.19	-0.63	-0.27	0.04	-0.37	-4.41	-0.63	1.06	0.66
7.24	-0.25	-0.48	-0.41	-0.05	-0.36	-4.57	-0.69	1.48	0.61
7.27	-0.17	-0.58	-0.34	0.03	-0.44	-4.6	-0.65	1.97	0.54
7.3	-0.16	-0.55	-0.28	0	-0.45	-4.73	-0.7	2.44	0.57
7.32	-0.2	-0.53	-0.32	0.06	-0.3	-4.91	-0.69	2.97	0.66
7.35	-0.12	-0.65	-0.41	-0.04	-0.32	-5.02	-0.76	3.44	0.56
7.38	-0.28	-0.53	-0.35	0.03	-0.4	-4.68	-0.74	3.84	0.61
7.4	-0.2	-0.53	-0.33	0.01	-0.32	-4.64	-0.7	4.42	0.71
7.43	-0.19	-0.56	-0.29	0.06	-0.36	-3.03	-0.72	4.88	0.69
7.46	-0.23	-0.58	-0.36	0.12	-0.3	-4.47	-0.63	5.27	0.86
7.48	-0.34	-0.49	-0.38	0.06	-0.05	-4.51	-0.55	5.47	0.86
7.51	-0.18	-0.54	-0.29	0.09	-0.34	-4.5	-0.57	6.01	1.05
7.54	-0.21	-0.59	-0.4	0.05	-0.31	-3.63	-0.45	6.28	1.24
7.56	-0.17	-0.64	-0.33	0.09	-0.39	-4.58	-0.58	6.67	1.61
7.59	-0.22	-0.55	-0.35	0.14	-0.21	-3.97	-0.5	6.75	2.29
7.62	-0.11	-0.65	-0.39	0.07	-0.25	-3.97	-0.59	7.02	2.93
7.64	-0.34	-0.44	-0.35	-0.01	-0.25	-4.11	-0.39	7.13	3.8
7.67	-0.14	-0.7	-0.33	-0.01	-0.27	-4.54	-0.23	7.45	4.81
7.7	-0.07	-0.51	-0.43	0.12	-0.2	-5.41	-0.2	7.44	6.01
7.72	-0.12	-0.6	-0.4	0.16	-0.29	-4.85	-0.05	7.56	7.75
7.75	-0.35	-0.56	-0.31	0.12	-0.23	-5.2	0.06	7.45	9.83
7.78	-0.18	-0.37	-0.25	0.2	-0.09	-4.32	0.23	7.65	12.14
7.8	-0.13	-0.55	-0.18	0.01	-0.18	-4.19	0.36	7.79	14.71
7.83	-0.1	-0.53	-0.3	0.18	-0.19	-4.22	0.44	7.76	17.64
7.86	-0.27	-0.55	-0.24	0.15	-0.12	-4.13	0.52	7.99	21.12
7.88	-0.08	-0.6	-0.35	0.21	-0.02	-4.44	0.76	7.94	25.07
7.91	-0.24	-0.51	-0.39	0.16	0.05	-4.41	1.05	7.87	29.43
7.93	-0.08	-0.56	-0.25	0.2	-0.01	-3.47	1.31	7.9	34.2
7.96	-0.22	-0.37	-0.15	0.25	0.01	-3.42	1.83	8.02	39.23
7.99	0.01	-0.35	-0.23	0.35	0.13	-4.15	1.99	8.18	45.05
8.01	0.05	-0.47	-0.16	0.32	0.28	-2.62	2.54	8.12	51.33
8.04	0.13	-0.41	-0.26	0.39	0.29	-3.29	2.72	8.34	58.08
8.07	-0.09	-0.4	0.01	0.43	0.27	-2.95	3.29	8.23	65.46
8.09	0.03	-0.54	-0.19	0.4	0.22	-3.17	3.57	8.38	72.34
8.12	0.08	-0.59	-0.14	0.41	0.1	-3.26	4.19	8.59	79.94
8.15	0.01	-0.46	-0.25	0.43	0.34	-3.39	4.34	8.69	87.72
8.17	0.04	-0.39	-0.21	0.25	0.29	-3.62	4.94	8.8	95.36
8.2	0.07	-0.39	-0.19	0.35	0.76	-3.32	5.39	9.29	103.42
8.23	0.12	-0.57	-0.11	0.45	0.12	-3.41	5.9	9.64	110.76
8.25	-0.04	-0.46	-0.06	0.34	0.15	-3.49	6.21	10.65	118.34
8.28	-0.12	-0.59	-0.22	0.16	0.3	-3.28	6.68	12.03	126.31
8.31	-0.01	-0.51	-0.12	0.3	0.12	-4.05	7.26	14.22	133.7
8.33	-0.06	-0.57	-0.03	0.38	0.14	-3.97	7.95	17.36	141.85
8.36	-0.08	-0.52	-0.18	0.33	0.02	-4.8	8.87	21.64	149.33
8.39	-0.11	-0.55	-0.02	0.5	-0.01	-4	9.88	27.35	156.97
8.41	0.01	-0.52	0.14	0.38	0.18	-4.02	11.16	34.18	165.01
8.44	-0.08	-0.49	0.12	0.43	0.2	-4.31	12.56	41.91	172.66
8.47	0.01	-0.47	0.06	0.44	0.13	-4.29	14.48	50.52	179.87
8.49	-0.05	-0.53	0.21	0.49	0.08	-4.89	16.35	58.72	186.78
8.52	0.02	-0.6	0.07	0.53	-0.05	-4.14	18.28	66.08	191.99
8.55	0.04	-0.57	0.13	0.43	0.03	-3.17	20.53	72.37	196.6
8.57	-0.01	-0.49	0.14	0.44	-0.08	-3.23	22.62	76.89	200.27
8.6	0.08	-0.41	0.11	0.39	-0.3	-3.39	24.93	79.48	202.77
8.63	0.15	-0.54	-0.06	0.4	-0.15	-4.19	26.83	80.44	204.32
8.65	-0.14	-0.63	-0.1	0.42	-0.05	-4.09	28.59	80.39	204.66
8.68	0.01	-0.51	-0.03	0.47	-0.26	-4.18	30.25	79.4	203.62
8.71	-0.1	-0.53	-0.14	0.43	-0.07	-4.2	31.94	77.82	201.35
8.73	-0.04	-0.55	-0.24	0.31	-0.14	-4.3	33.46	75.9	197.28
8.76	0	-0.55	-0.03	0.47	-0.04	-4.17	34.77	73.63	192.02
8.79	0.02	-0.52	-0.16	0.45	-0.25	-4.37	36.08	71.87	184.9
8.81	-0.08	-0.56	-0.12	0.29	-0.15	-3.9	37.23	70	175.85
8.84	0.06	-0.48	-0.14	0.37	-0.17	-4.12	38.3	68.98	165.85
8.87	0.01	-0.49	-0.2	0.46	-0.15	-3.78	39.1	68.74	155.55
8.89	0.06	-0.5	-0.21	0.32	-0.1	-4.52	39.95	69.26	145.49
8.92	0.07	-0.59	-0.15	0.18	-0.2	-4.47	40.66	71.05	135.77
8.95	-0.01	-0.56	-0.13	0.23	-0.25	-4.46	41.25	74.12	127.16
8.97	-0.11	-0.34	-0.1	0.45	-0.03	-4.21	42.32	79.27	119.73
9	0.04	-0.3	0.07	0.4	0.05	-3.7	43.07	85.98	112.56
9.03	0.12	-0.25	0.02	0.2	0.01	-3.9	43.86	94.1	106.71
9.05	0.16	-0.33	0.02	0.26	-0.03	-3.94	44.67	104.85	101.09
9.08	-0.1	-0.32	-0.07	0.31	0.14	-3.5	45.7	116.96	96.27
9.11	0.02	-0.26	-0.16	0.43	0.05	-4.41	47.19	130.76	92.19
9.13	0.11	-0.34	0.02	0.28	0	-5.73	48.67	146.94	88.69
9.16	0.14	-0.48	0.07	0.2	0.12	-4.5	50.46	163.38	85.22
9.19	0.06	-0.33	-0.06	0.21	-0.04	-3.92	52.61	180.92	82.49
9.21	0.12	-0.48	-0.06	0.25	-0.08	-4.22	54.63	198.86	79.65
9.24	-0.11	-0.36	-0.08	0.34	-0.1	-3.5	57.16	216.14	77.48
9.27	-0.03	-0.31	-0.12	0.29	-0.1	-4.29	59.77	233.8	75.9
9.29	0.09	-0.5	-0.13	0.35	0.03	-3.71	62.22	249.53	73.52
9.32	0.06	-0.52	-0.21	0.21	-0.06	-4.11	65.27	263.22	71.39
9.35	0.03	-0.6	-0.32	0.19	-0.31	-4.02	67.86	276.33	69.76
9.37	0.1	-0.53	-0.24	0.25	-0.13	-4.23	70.66	286.4	68.3
9.4	0.02	-0.49	-0.27	0.28	-0.18	-3.73	73.29	294.44	67.1
9.43	0.09	-0.51	-0.13	0.27	-0.14	-3.13	75.49	300.07	65.93
9.45	0.04	-0.68	-0.27	0.28	-0.19	-3.87	77.65	302.81	64.65
9.48	0.03	-0.49	-0.12	0.2	-0.09	-4.04	78.99	303.7	63.67
9.51	0.01	-0.55	-0.4	0.39	-0.03	-3.94	80.22	301.59	62.48
9.53	0.04	-0.5	-0.21	0.34	-0.07	-3.92	81.18	297.21	61.56
9.56	0.07	-0.53	-0.21	0.43	0.1	-3.79	81.31	291.13	60.41
9.59	-0.02	-0.55	-0.16	0.23	-0.05	-3.69	81.35	282.94	59.75
9.61	0	-0.52	-0.32	0.27	-0.17	-3.41	80.9	274.12	58.82
9.64	-0.14	-0.5	-0.3	0.34	-0.08	-3.71	80.3	263.57	57.9
9.67	-0.08	-0.54	-0.4	0.36	-0.03	-3.57	79.39	252.53	56.95
9.69	-0.02	-0.52	-0.07	0.25	0.08	-2.83	78.15	241.28	56.25
9.72	-0.07	-0.61	-0.17	0.27	0.08	-2.78	76.88	229.45	55.51
9.75	0.11	-0.7	-0.21	0.35	0.15	-3.87	75.44	217.89	54.53
9.77	0.12	-0.48	-0.37	0.48	0.12	-3.18	73.57	206.63	53.71
9.8	0.06	-0.54	-0.43	0.37	-0.12	-3.12	71.67	195.18	52.8
9.83	0.02	-0.44	-0.21	0.43	-0.03	-2.81	69.94	185.92	52.03
9.85	0.03	-0.41	-0.15	0.39	0.17	-2.57	67.94	176.26	51.32
9.88	0.03	-0.42	-0.22	0.34	0.25	-2.54	66.09	167.02	50.47
9.91	0.03	-0.44	-0.23	0.4	0.11	-2.63	63.96	158.12	49.82
9.93	-0.01	-0.57	-0.34	0.46	0.13	-2.6	62.13	150.03	48.87
9.96	-0.08	-0.51	-0.24	0.34	0.07	-2.32	60.11	142.27	48.27
9.99	0.14	-0.59	-0.19	0.53	0.13	-2.06	58.2	135.22	47.42
10.01	0.31	-0.33	-0.05	0.64	0.48	-1.71	56.41	128.6	46.78
10.04	0.12	-0.37	0.01	0.77	0.22	-1.08	54.79	122.65	46.03
10.07	0.21	-0.41	-0.13	0.74	0.12	-0.93	53.04	116.67	45.43
10.09	0.22	-0.46	-0.2	0.76	0.21	-1.34	51.46	111.42	44.49
10.12	0.27	-0.5	-0.28	0.8	0.33	-0.43	49.91	106.64	43.96
10.14	0.11	-0.28	-0.13	0.8	0.23	-0.49	48.41	101.94	43.25
10.17	0.2	-0.35	-0.2	0.81	0.39	-0.16	47.71	97.5	42.58
10.2	0.26	-0.39	-0.17	0.84	0.4	-0.38	46.9	93.43	41.85
10.22	0.2	-0.32	-0.19	0.92	0.31	-0.28	46.45	89.46	41.15
10.25	0.22	-0.39	-0.11	0.83	0.36	0.51	46.2	85.87	40.57
10.28	0.15	-0.34	-0.19	0.77	0.32	1.21	46.61	82.33	40.06
10.3	0.09	-0.48	0.1	0.96	0.28	0.41	47.5	78.81	39.49
10.33	-0.01	-0.46	-0.14	0.95	0.23	0.33	49.24	75.64	38.8
10.36	-0.03	-0.5	-0.28	0.85	0.21	1.26	51.8	72.44	38.07
10.38	-0.02	-0.46	-0.24	1.06	0.2	0.83	55.59	69.49	37.66
10.41	-0.08	-0.47	-0.25	1.05	0.29	0.83	60.42	66.77	37.09
10.44	0.06	-0.4	-0.23	1.07	0.29	1.25	66.99	63.94	36.56
10.46	0.01	-0.52	-0.18	1.25	-0.43	1.38	74.94	61.21	35.79
10.49	-0.04	-0.29	-0.17	1.2	0.23	1.64	84.4	58.86	35.5
10.52	0.04	-0.5	-0.3	1.29	0.29	1.78	95.31	56.28	34.88
10.54	-0.05	-0.55	-0.3	1.33	0.28	2.94	108.22	54.06	34.36
10.57	0.02	-0.42	-0.23	1.53	0.34	2.81	122.36	51.61	33.73
10.6	0.08	-0.16	-0.29	1.62	0.65	2.75	137.69	49.33	33.53
10.62	0.05	-0.58	-0.26	1.7	0.31	2.93	154.89	47.17	32.89
10.65	-0.04	-0.43	-0.17	1.71	0.63	3.52	171.74	45.13	32.61
10.68	-0.03	-0.51	-0.22	1.85	0.62	3.36	189.21	43.29	31.95
10.7	0.2	-0.41	-0.24	2.06	0.84	3.81	207.62	41.47	31.51
10.73	0.07	-0.52	-0.21	2.28	0.85	3.81	225.3	39.51	31.05
10.76	0.14	-0.56	-0.23	2.34	1.08	4.11	242.29	37.74	30.81
10.78	0.07	-0.55	-0.22	2.48	1.19	4.33	258.22	35.89	30.24
10.81	0.01	-0.46	-0.19	2.47	1.51	4.4	272.17	34.51	29.91
10.84	0.11	-0.36	-0.15	2.73	1.78	4.69	285.41	32.85	29.53
10.86	0.2	-0.48	-0.16	2.97	2.12	4.99	295.93	31.16	29.38
10.89	0.11	-0.37	-0.2	3.09	2.36	5.22	303.61	29.71	28.87
10.92	0.08	-0.41	-0.16	3.23	2.8	5.96	310.19	28.41	28.51
10.94	0	-0.54	-0.25	3.29	3.03	6.05	313.49	27.21	28.06
10.97	0.1	-0.52	-0.21	3.4	3.46	6.09	314.19	25.94	27.85
11	0.21	-0.49	-0.19	3.51	3.76	5.85	312.8	24.61	27.48
11.02	0.15	-0.28	-0.05	3.7	4.24	6.48	309.5	23.59	27.28
11.05	0.14	-0.22	-0.06	3.72	4.58	7.08	303.95	22.66	27.02
11.08	0.19	-0.37	0.02	3.96	4.93	7.18	297	21.73	26.77
11.1	0.15	-0.21	-0.1	3.97	5.15	6.6	287.79	20.78	26.43
11.13	0.12	-0.44	-0.08	4.11	5.38	7.23	277.77	19.65	26.12
11.16	0.12	-0.29	0.21	4.23	5.64	7.47	266.47	18.88	25.82
11.18	-0.02	-0.31	-0.05	4.14	5.79	6.85	254.86	18.05	25.62
11.21	-0.1	-0.25	0.06	4.38	5.74	8.27	242.46	17.2	25.34
11.24	-0.09	-0.31	-0.09	4.54	5.95	8.7	230.12	16.39	25.15
11.26	0.14	-0.3	0.03	4.59	5.94	8.3	218	15.79	24.78
11.29	0.17	-0.49	-0.21	4.44	6	8.76	205.74	15.09	24.57
11.32	0.07	-0.4	-0.07	4.72	5.87	9.84	194.24	14.52	24.22
11.34	0.02	-0.39	-0.1	4.71	5.8	9.48	182.77	13.78	23.99
11.37	0.07	-0.51	-0.22	4.89	5.43	9.3	172.49	13.07	23.7
11.4	0.05	-0.44	-0.12	5.03	5.41	11.28	163.26	12.61	23.37
11.42	0.22	-0.54	-0.19	5.36	5.29	10.01	154.08	12.15	23.36
11.45	0.03	-0.46	-0.2	5.73	5.16	9.78	145.44	11.88	23.06
11.48	0.06	-0.39	-0.25	5.86	5.02	10.5	137.31	11.22	22.89
11.5	-0.07	-0.52	-0.11	6.02	4.94	10.86	129.8	10.9	22.76
11.53	0.04	-0.54	-0.11	6.34	4.88	11.28	123.01	10.33	22.32
11.56	0.04	-0.49	-0.12	6.74	4.69	12.49	116.54	10.04	22.43
11.58	0.14	-0.46	-0.33	7.08	4.58	12.56	110.46	9.59	22.11
11.61	-0.1	-0.46	-0.25	7.44	4.53	13.17	105.04	9.23	21.92
11.64	0.08	-0.5	-0.19	7.92	4.36	15.14	99.58	9.09	21.71
11.66	0.03	-0.43	-0.25	8.18	4.37	16.95	94.65	8.77	21.46
11.69	0.09	-0.47	-0.1	8.84	4.33	19.51	90.22	8.47	21.36
11.72	-0.07	-0.51	-0.23	9.56	4.41	22.36	85.51	8.36	21.14
11.74	0.15	-0.52	-0.23	9.97	4.13	26.24	81.33	8.36	21.03
11.77	-0.02	-0.48	-0.18	10.78	4.23	31.67	77.4	7.96	21
11.8	0.12	-0.35	-0.15	11.21	4.15	38.02	73.6	7.83	20.81
11.82	0.03	-0.58	-0.08	11.9	4.17	45.59	70.17	7.65	20.64
11.85	0.12	-0.46	-0.27	12.54	4.37	54.68	66.59	7.56	20.44
11.88	0.12	-0.44	-0.21	13.2	4.27	64.58	63.53	7.43	20.28
11.9	0.05	-0.43	-0.07	13.91	4.34	75.69	60.29	7.4	20.31
11.93	0.1	-0.4	-0.03	14.72	4.43	87.08	57.4	7.22	20.09
11.96	0.19	-0.4	-0.17	15.43	4.48	99.87	54.47	7.19	19.88
11.98	0.04	-0.54	-0.14	16.2	4.55	110.05	51.5	7.08	19.69
12.01	0.19	-0.55	-0.11	17.08	4.68	121.02	48.97	7.17	19.57
12.04	0.18	-0.24	0.05	18.1	4.87	130.35	46.5	7.23	19.45
12.06	0.28	-0.37	0.03	19.13	5.12	139.48	44.05	7.37	19.3
12.09	0.2	-0.33	0.03	19.82	5.29	147.17	41.7	7.25	19.28
12.12	0.14	-0.37	0.12	20.66	5.48	151.5	39.56	7.27	19.15
12.14	0.19	-0.35	0.07	21.55	5.69	155.18	37.31	7.56	19.01
12.17	0.23	-0.34	0.02	22.28	5.7	156.14	35.31	7.65	18.72
12.2	0.26	-0.21	0.21	22.9	5.85	155.48	33.32	7.81	18.62
12.22	0.22	-0.24	0.12	23.6	5.97	152.39	31.41	7.9	18.59
12.25	0.28	-0.28	0.19	24.08	6.18	149.06	29.76	8.05	18.59
12.28	0.37	-0.36	0.03	24.35	6.22	145.34	28.02	8.17	18.25
12.3	0.22	-0.22	0.18	24.47	6.28	139.89	26.45	8.47	18.09
12.33	0.16	0.36	0.09	24.6	6.2	133.94	24.87	8.51	18.01
12.36	0.13	-0.33	0.19	24.54	6.44	127.14	23.43	8.6	18.06
12.38	0.06	-0.35	0.14	24.4	6.53	120.76	22.02	8.68	17.8
12.41	0.16	-0.41	0.08	24.1	6.72	115.08	20.84	8.72	17.59
12.43	0.08	-0.41	0.14	23.67	6.87	109.07	19.51	8.89	17.48
12.46	0.14	-0.34	0.23	23.11	7.31	103.78	18.27	8.97	17.58
12.49	0.1	-0.45	0.12	22.62	8.2	96.95	17.21	9.07	17.3
12.51	0.23	-0.39	0.23	22.06	9.39	91.97	16.12	9.11	17.21
12.54	0.15	-0.41	0.11	21.13	10.9	85.76	15.4	9.01	17.17
12.57	0.12	-0.54	0.18	20.57	12.84	81.73	14.19	9.11	16.98
12.59	0.14	-0.45	0.11	19.65	15.8	77.73	13.52	9.19	16.82
12.62	0.2	-0.39	0.24	18.83	19.59	74.18	12.7	9.14	16.74
12.65	0.21	-0.37	0.34	18.18	24.8	69.86	11.95	9.04	16.8
12.67	0.11	-0.4	0.36	17.57	31.2	66.3	11.2	8.9	16.5
12.7	0.14	-0.49	0.38	16.92	38.87	63.35	10.56	8.67	16.39
12.73	0.12	-0.42	0.47	16.36	48.49	60.21	10.05	8.69	16.27
12.75	0.2	-0.38	0.56	15.69	59.82	57.16	9.34	8.69	16.77
12.78	0.25	-0.38	0.32	15.15	72.46	54.42	8.73	8.49	16.22
12.81	0.29	-0.34	0.41	14.85	86.89	51.85	8.25	8.43	15.97
12.83	0.14	-0.34	0.59	14.44	100.05	49.14	7.89	8.26	15.99
12.86	0.24	-0.46	0.55	14.08	116.01	46.64	7.52	8.32	15.91
12.89	0.17	-0.3	0.64	13.73	132.39	44.11	7.15	8.26	15.77
12.91	0.31	-0.35	0.65	13.59	148.23	42.31	6.79	8.06	15.58
12.94	0.19	-0.34	0.79	13.57	163.64	40.09	6.32	7.93	15.67
12.97	0.23	-0.35	0.84	13.49	176.98	37.63	6.02	7.9	15.53
12.99	0.12	-0.35	0.94	13.63	188.12	36.45	5.7	7.67	15.39
13.02	0.16	-0.65	0.87	13.48	197.45	34.64	5.36	7.54	15.31
13.05	0.15	-0.36	0.87	13.91	203.87	32.89	5.25	7.46	15.22
13.07	0.37	-0.24	1.08	14.04	207.95	29.98	5.14	7.47	15.19
13.1	0.31	-0.1	1.38	14.64	208.7	28.68	4.98	7.38	15.02
13.13	0.28	-0.21	1.34	14.87	207.23	27.56	4.64	7.23	15.09
13.15	0.31	-0.2	1.26	15.41	203.07	26.2	4.45	7.15	14.91
13.18	0.39	-0.12	1.38	15.95	197.23	24.69	4.35	7.13	14.87
13.21	0.3	-0.06	1.37	16.6	190.31	23.33	4.09	6.94	14.75
13.23	0.25	-0.1	1.44	17.36	181.98	21.16	3.96	6.94	14.61
13.26	0.24	-0.12	1.35	18.3	172.97	20.22	3.68	6.76	14.51
13.29	0.29	-0.15	1.43	19.1	163.72	19.72	3.74	6.62	14.4
13.31	0.36	-0.1	1.38	20.07	154.23	17.99	3.55	6.62	14.53
13.34	0.35	-0.04	1.46	21.1	145.26	17.21	3.32	6.46	14.15
13.37	0.36	-0.24	1.3	22.19	136.71	14.99	3.08	6.43	14.12
13.39	0.33	-0.16	1.25	23.48	128.1	14.87	2.9	6.36	14.05
13.42	0.05	-0.28	1.34	24.69	120.63	14.4	2.81	6.35	13.82
13.45	0.2	-0.26	1.5	25.98	113.45	13.52	2.75	6.32	13.82
13.47	0.13	-0.35	1.57	27.49	106.94	12.34	2.7	6.23	13.7
13.5	0.21	-0.37	1.63	28.96	100.95	11.17	2.59	6.35	13.65
13.53	0.38	-0.36	1.83	30.78	95.2	10.71	2.65	6.32	13.49
13.55	0.18	-0.28	1.85	32.58	90.32	9.75	2.53	6.28	13.48
13.58	0.15	-0.29	2.29	34.53	85.48	10.97	2.5	6.24	13.35
13.61	0.21	-0.3	2.53	36.59	80.77	8.63	2.38	6.28	13.35
13.63	0.29	-0.33	2.82	39.66	76.82	9.25	2.39	6.37	13.1
13.66	0.25	-0.39	3	42.9	72.85	8.24	2.42	6.51	13.17
13.69	0.28	-0.33	3.38	46.85	69.18	7.34	2.3	6.44	13
13.71	0.19	-0.29	3.56	51.67	65.74	6.42	2.08	6.36	13
13.74	0.13	-0.35	3.95	57.32	62.28	5.97	2.06	6.48	12.88
13.77	0.15	-0.24	4.18	64.47	59.1	6.19	2.25	6.56	12.79
13.79	0.14	-0.45	4.56	73.27	56.32	5.01	2.04	6.63	12.72
13.82	0.31	-0.49	4.58	83.32	53.41	4.52	2.06	6.55	12.66
13.85	0.32	-0.31	4.71	95.3	50.76	6.14	2.06	6.61	12.56
13.87	0.12	-0.31	4.85	108.7	48.06	3.97	1.94	6.67	12.47
13.9	0.27	-0.31	4.77	124.35	45.66	4.6	1.93	6.83	12.47
13.93	0.23	-0.25	4.82	140.92	43.35	3.14	1.97	6.74	12.18
13.95	0.25	-0.25	4.94	158.59	41.12	4.37	2	6.79	12.09
13.98	0.39	-0.3	4.78	177.25	38.83	2.69	1.86	6.66	12.24
14.01	0.24	-0.31	4.47	195.37	36.94	5.08	1.78	6.8	12.12
14.03	-0.06	-0.21	4.43	213.39	34.84	2.15	1.74	6.87	11.94
14.06	0.17	-0.38	4.26	230.65	32.97	1.94	1.76	6.68	11.83
14.09	0.23	-0.3	4.09	245.85	31.36	1.68	1.94	6.63	11.88
14.11	0.36	-0.09	4.03	259.81	29.76	1.71	1.84	6.58	11.85
14.14	0.4	-0.04	3.82	271.14	28.21	1.71	1.74	6.55	11.6
14.17	0.35	-0.16	3.69	279.66	26.67	0.35	1.77	6.45	11.68
14.19	0.38	0.08	3.57	284.85	25.26	1.82	1.78	6.14	11.76
14.22	0.37	-0.2	3.41	287.49	23.82	0.63	1.7	6.25	11.35
14.25	0.46	-0.31	3.35	287.8	22.58	0.91	1.83	6.07	11.35
14.27	0.44	-0.13	3.06	285.01	21.34	-0.42	1.73	6.05	11.27
14.3	0.47	-0.08	3.11	279.6	20.23	0.42	1.72	5.94	11.16
14.33	0.29	-0.04	3.16	272.32	19.17	0.18	1.87	6.08	11.28
14.35	0.3	-0.28	3.45	263.05	18.02	0	1.96	5.95	11.19
14.38	0.28	-0.17	3.69	253.04	17.09	-0.75	1.89	5.8	11
14.41	0.19	-0.21	3.94	241.13	16.16	-0.64	1.85	5.62	10.97
14.43	0.19	-0.26	4.43	229.73	15.5	-1.38	1.85	5.52	10.95
14.46	0.25	-0.13	5.18	217.94	14.72	-0.89	2.01	5.48	10.91
14.49	0.2	-0.26	5.97	206.16	13.95	-1.49	1.98	5.42	10.8
14.51	0.24	-0.17	6.94	194.96	13.24	-1.67	2.07	5.31	10.71
14.54	0.25	-0.24	7.95	184.21	12.54	-1.3	2.09	5.27	10.61
14.57	0.37	-0.17	9.18	173.8	12.52	-1.5	2.14	5.08	10.54
14.59	0.45	-0.16	10.33	164.4	11.66	-1.94	2.04	5.09	10.59
14.62	0.34	-0.27	11.53	155.43	11.12	-2.24	2.32	5.09	10.53
14.64	0.22	-0.26	13.02	147.18	10.71	-1.83	2.32	4.96	10.39
14.67	0.24	-0.25	14.15	139.67	10.42	-1.62	2.66	4.7	10.18
14.7	0.36	-0.25	15.36	131.92	10.05	-2	2.35	4.72	10.24
14.72	0.32	-0.27	16.41	125.12	9.93	-1.95	2.45	4.79	10.36
14.75	0.85	-0.26	17.48	118.62	9.6	-1.78	2.39	4.72	10.18
14.78	0.22	-0.25	18.31	111.86	9.46	-1.97	2.61	4.73	10.2
14.8	0.19	-0.23	18.99	105.64	9.31	-2.15	2.57	4.72	9.94
14.83	0.28	-0.23	19.4	99.81	9.33	-2.06	2.73	4.5	9.69
14.86	0.38	-0.28	19.71	94.09	9.15	-2.26	2.51	4.37	9.86
14.88	0.27	-0.15	19.9	88.71	9.24	-2.54	2.62	4.56	10.21
14.91	0.76	-0.19	20.13	83.45	9.24	-2.13	2.53	4.54	9.72
14.94	0.25	-0.27	20.05	78.69	9.29	-1.97	2.63	4.46	9.77
14.96	0.56	-0.12	19.79	73.96	9.35	-1.04	2.6	4.37	9.55
14.99	0.42	-0.25	19.35	69.21	9.61	-1.53	2.66	4.35	9.43
15.02	0.4	-0.22	19	64.99	9.87	-2.02	2.38	4.22	9.49
15.04	0.27	-0.1	18.66	61.07	10.14	-2.21	2.31	4.24	9.37
15.07	0.32	-0.08	17.98	57.07	10.42	-1.84	2.42	4.21	9.29
15.1	0.4	-0.01	17.54	53.24	10.78	-1.85	2.25	4.28	9.1
15.12	0.49	0.1	17.05	49.94	11.2	-2.23	2.51	4.21	9.25
15.15	0.26	0.21	16.33	46.66	11.95	-2.12	2.49	4.17	9.11
15.18	0.36	0.23	15.51	43.73	12.57	-1.82	2.4	4.2	9.07
15.2	0.28	0.15	15.03	40.56	13.32	-1.8	2.38	4.03	8.88
15.23	0.38	0.26	14.5	37.96	14.14	-1.99	2.41	4.05	8.89
15.26	0.16	0.07	13.86	35.49	15.14	-1.81	2.39	3.93	8.99
15.28	0.26	0.14	13.19	32.87	16.07	-2.1	2.29	4.01	8.93
15.31	0.33	0.09	12.59	30.68	17.45	-1.16	2.26	3.81	8.7
15.34	0.34	0.23	12.13	28.69	18.92	-2.3	2.2	3.86	8.74
15.36	0.33	0.19	11.41	26.56	20.6	-1.82	2.35	3.66	8.63
15.39	0.31	0.06	10.89	24.66	22.35	-2.58	2.12	3.6	8.67
15.42	0.3	0.18	10.47	22.99	24.59	-3.01	2.14	3.49	8.39
15.44	0.27	0.08	9.81	21.3	27.26	-2.29	1.99	3.47	8.31
15.47	0.17	-0.03	9.23	19.83	30.19	-3.11	2.28	3.36	8.42
15.5	0.21	0.14	8.69	18.53	33.33	-3.08	2.01	3.25	8.27
15.52	0.22	0.26	8.33	16.97	36.73	-2.54	1.99	3.17	8.28
15.55	0.3	0.21	7.86	15.82	40.44	-3.15	2.2	3.22	8.28
15.58	0.27	0.11	7.51	14.73	44.19	-2.73	2.11	3.24	8.06
15.6	0.44	0.14	7.05	13.76	47.82	-2.83	2.18	3.19	8.07
15.63	0.34	0.35	6.7	12.69	51.33	-2.02	2.2	3.12	8.04
15.66	0.27	0.31	6.28	11.9	54.26	-2.96	2.15	3.11	8.15
15.68	0.17	0.33	6.11	11.03	56.77	-2.6	2.29	3.04	7.98
15.71	0.34	0.31	5.75	10.26	58.3	-2.69	2.2	3.07	7.76
15.74	0.24	0.34	5.38	9.48	60.05	-3.72	2.27	3.08	7.83
15.76	0.53	0.46	5.16	8.98	60.53	-3.2	2.15	2.91	7.69
15.79	0.26	0.43	5.05	8.27	60.38	-3.08	2.21	2.86	7.73
15.82	0.26	0.64	4.9	7.63	59.76	-2.82	2.15	2.79	7.66
15.84	0.32	0.64	4.67	7.15	58.58	-2.77	2.42	2.84	7.54
15.87	0.52	0.5	4.5	6.52	57.21	-2.77	2.21	2.8	7.43
15.9	0.36	0.5	4.53	6.46	55.45	-2.45	2.21	2.61	7.48
15.92	0.38	0.69	4.26	5.5	53.27	-3.44	2.15	2.62	7.43
15.95	0.52	0.68	4.59	5.64	50.93	-3.17	2.08	2.63	7.4
15.98	0.44	0.77	4.88	5.09	48.41	-2.75	2.16	2.69	7.32
16	0.52	0.65	5.39	4.77	45.99	-2.96	2.18	2.8	7.29
16.03	0.48	0.72	5.97	4.52	43.96	-3.32	2.09	2.62	7.13
16.06	0.55	0.8	7.01	4.27	41.7	-3.63	1.88	2.64	7.24
16.08	0.58	0.85	8.69	4.01	39.73	-3	1.85	2.47	7.13
16.11	0.51	0.85	11.37	3.67	37.72	-3.98	1.83	2.71	7.09
16.14	0.64	0.91	14.81	3.62	36.06	-3.54	1.89	2.69	7.09
16.16	0.74	0.93	19.92	3.36	34.31	-3.29	1.86	2.94	7.09
16.19	0.69	1	26.48	3.38	32.74	-2.25	1.93	2.78	6.94
16.22	0.75	1.08	35.37	3.09	31.09	-2.87	1.86	2.97	6.77
16.24	0.61	1.18	46.75	2.91	29.55	-2.83	1.65	2.71	6.93
16.27	0.75	1.32	61.09	2.86	28.15	-2.59	1.57	2.91	6.73
16.3	0.78	1.25	78.1	2.85	26.76	-2.84	1.57	2.9	6.74
16.32	0.73	1.36	98.76	2.45	25.52	-2.6	1.48	3.11	6.66
16.35	0.83	1.41	121.24	2.52	24.36	-3.03	1.59	2.85	6.71
16.38	0.9	1.66	146.78	2.29	23.17	-3.82	1.39	2.99	6.68
16.4	0.7	1.71	172.9	2.39	21.89	-3.15	1.36	2.99	6.53
16.43	0.76	1.89	199.3	1.96	20.75	-3.42	1.4	3.22	6.65
16.46	0.77	2.21	225.77	2.24	19.58	-3.95	1.31	3.14	6.56
16.48	0.75	1.99	249.15	1.86	18.59	-3.72	1.17	3.28	6.35
16.51	0.89	2.31	269.86	1.8	17.46	-3.53	1.03	2.96	6.66
16.54	0.93	2.65	287.29	1.64	16.67	-3.93	1.12	3.06	6.32
16.56	1.03	2.91	299.55	1.68	15.95	-3.3	1.07	3.05	6.55
16.59	0.94	3.09	307.18	1.74	14.91	-4.16	1.13	2.8	6.43
16.62	0.92	3.4	310.14	1.6	14.14	-3.66	1.05	2.81	6.17
16.64	0.99	3.94	308.31	1.57	13.25	-3.74	0.94	2.86	6.29
16.67	1.09	4.29	302.6	1.51	12.69	-2.42	1.14	2.86	6.2
16.7	1.19	4.79	293.74	1.51	12.02	-4.45	0.91	2.69	6.29
16.72	1.17	5.24	283.06	1.49	11.44	-4.1	1.12	2.76	6.18
16.75	1.12	5.66	269.5	1.39	10.73	-3.72	1.08	2.57	6.04
16.78	1.12	6.08	255.8	1.42	10.31	-3.57	1.05	2.71	5.87
16.8	1.27	6.49	242.11	1.44	9.5	-4.02	0.98	2.63	5.96
16.83	1.26	6.95	228.43	1.27	9.2	-4.25	1.04	2.56	5.88
16.86	1.19	7.33	215.66	1.44	8.59	-4.29	1.07	2.37	5.88
16.88	1.34	7.64	202.87	1.23	8.2	-3.65	0.86	2.48	5.72
16.91	1.31	7.71	190.84	1.2	7.78	-4.12	0.98	2.51	5.82
16.93	1.36	8.12	180.13	1.12	7.39	-4.66	0.81	2.51	5.6
16.96	1.39	8.45	169.36	1.27	7.05	-4.47	0.93	2.29	5.64
16.99	1.52	8.6	159.91	0.53	6.71	-5.04	1.02	2.31	5.68
17.01	1.51	8.46	151.5	1.19	6.28	-4.28	1.03	2.36	5.47
17.04	1.69	8.48	142.71	1.1	5.96	-3.75	1.02	2.28	5.24
17.07	1.68	8.36	134.99	1.18	5.64	-4.02	1	2.14	5.36
17.09	1.73	8.16	127.37	1.06	5.33	-4.41	0.96	2.1	5.51
17.12	1.66	8.12	120.49	1.12	5.12	-4.51	0.96	2.12	5.34
17.15	1.85	8.03	113.76	1.01	5	-3.54	1.06	2.28	5.28
17.17	1.85	7.85	107.35	1.11	4.68	-3.66	1.2	2.3	5.32
17.2	1.95	7.65	101.42	0.99	4.46	-3.4	1.21	2.14	5.28
17.23	1.81	7.41	95.56	0.86	4.26	-4.37	1.24	2.08	5.31
17.25	2.05	7.19	89.44	0.83	4.06	-4.04	1.28	2.15	5.33
17.28	1.89	6.92	84.28	0.89	3.93	-3.82	1.32	2.08	5.12
17.31	2.2	6.79	79.02	0.77	3.67	-4.11	1.29	2.11	5.15
17.33	2.22	6.63	74.49	0.81	3.48	-4.47	1.43	1.97	5.18
17.36	2.27	6.31	69.47	0.63	3.39	-4.24	1.43	2.06	5.16
17.39	2.12	6.39	64.94	0.79	3.36	-4.06	1.24	1.98	5.18
17.41	2.23	6.23	60.54	0.72	3.31	-4.06	1.2	1.83	5.04
17.44	2.38	6.12	56.65	0.82	3.21	-3.98	1.31	1.76	4.96
17.47	2.45	6.22	52.43	0.76	3.23	-4.31	1.29	1.5	4.78
17.49	2.54	6.42	48.94	0.7	3.07	-4.35	1.28	1.41	4.81
17.52	2.48	6.93	45.6	0.51	3.09	-3.89	1.38	1.44	4.83
17.55	2.69	7.15	42.01	0.61	3.05	-4.29	1.38	1.4	4.7
17.57	2.86	7.97	38.98	0.67	3.01	-3.88	1.46	1.28	4.68
17.6	2.82	9.03	35.91	0.62	3.08	-4.44	1.36	1.3	4.54
17.63	2.9	10.83	33.46	0.43	2.83	-3.37	1.63	1.32	4.65
17.65	3	13.07	30.56	0.61	3.03	-3.8	1.55	1.33	5
17.68	3.08	16.66	28.24	0.42	2.96	-3.66	1.66	1.22	4.75
17.71	3.19	21.36	25.98	0.59	3.01	-4.6	1.85	1.22	4.7
17.73	3.24	27.96	23.91	0.6	3.1	-3.59	1.82	1.14	4.9
17.76	3.41	36.99	21.85	0.48	3.07	-4.15	1.78	0.97	4.79
17.79	3.35	49.29	20.23	0.52	3.08	-4.24	1.96	0.98	4.6
17.81	3.36	65.09	18.46	0.49	3.27	-3.72	2.03	1.03	4.51
17.84	3.44	86.09	17.06	0.46	3.3	-4.34	2.04	0.98	4.59
17.87	3.63	111.29	15.44	0.54	3.19	-4.75	2.12	0.92	4.5
17.89	3.84	142.32	14.04	0.46	3.34	-4.65	2.17	0.91	4.48
17.92	3.79	179.84	12.81	0.52	3.43	-4.7	2.21	0.94	4.5
17.95	3.93	221.88	11.9	0.45	3.61	-4.56	2.47	0.89	4.47
17.97	3.97	270.06	10.82	0.41	3.74	-4.64	2.53	0.71	4.26
18	3.97	320.58	10	0.46	3.97	-4.76	2.57	0.74	4.31
18.03	4.16	372.89	9.09	0.43	4.21	-4.59	2.65	0.47	4.29
18.05	4.05	427.38	8.29	0.36	4.29	-4.54	2.81	0.76	4.3
18.08	4.2	476.64	7.69	0.37	4.47	-4.54	2.86	0.63	4.32
18.11	4.07	522.1	7.11	0.4	4.92	-4.59	2.97	0.65	4.23
18.13	4.26	562.22	6.37	0.41	5.03	-4.73	3.07	0.36	4.08
18.16	4.35	593.01	5.75	0.37	5.14	-4.57	3.08	0.37	4.24
18.19	4.5	615.97	5.37	0.5	5.58	-4.78	3.15	0.49	4.3
18.21	4.53	630	4.96	0.66	5.99	-4.5	3.57	0.6	4.29
18.24	4.58	634.29	4.62	0.66	6.44	-4.32	3.48	0.62	4.08
18.27	4.62	629.8	4.1	0.65	6.61	-4.3	3.86	0.36	3.94
18.29	4.73	616.64	3.74	0.5	6.95	-4.44	3.75	0.32	4.02
18.32	4.73	599.62	3.29	0.64	7.37	-4.37	3.91	0.43	4.01
18.35	4.81	575.56	3.27	0.54	7.62	-4.4	3.92	0.46	4.14
18.37	4.93	551.65	3.1	0.64	7.9	-4.33	4.01	0.15	4.12
18.4	5.12	525.03	2.77	0.47	8.41	-4.51	4.1	0.25	3.96
18.43	5.12	497.79	2.32	0.46	8.6	-4.39	4.2	0.23	3.86
18.45	5.24	471.26	2.32	0.55	8.96	-4.44	4.34	0.17	3.92
18.48	5.21	445.18	2.08	0.55	9.13	-4.46	4.59	0.27	3.84
18.51	5.57	420.26	1.99	0.45	9.34	-4.56	4.51	0.21	3.82
18.53	5.63	396.06	1.84	0.32	9.56	-4.57	4.65	0.05	3.67
18.56	5.86	372.85	1.66	0.35	9.72	-3.75	4.83	-0.04	3.74
18.59	5.97	352.29	1.43	0.26	10.07	-4.47	4.93	-0.1	3.76
18.61	6.4	332.15	1.41	0.08	10.18	-4.52	4.96	-0.16	3.86
18.64	6.8	312.76	1.35	0.38	10.48	-4.62	5.25	-0.09	3.73
18.67	7.07	294.4	1.26	0.3	10.61	-4.44	5.28	-0.09	3.71
18.69	7.49	277.21	1.07	0.21	10.65	-4.44	5.45	-0.13	3.63
18.72	7.94	260.57	0.98	0.32	10.72	-4.49	5.56	-0.1	3.69
18.75	8.4	244.75	0.89	0.24	10.97	-4.33	5.68	-0.12	3.75
18.77	8.95	229.36	0.91	0.35	10.91	-4.49	5.62	-0.1	3.53
18.8	9.45	214.64	0.81	0.36	11.03	-4.47	5.9	-0.1	3.62
18.83	10.14	201.42	0.73	0.35	11.02	-4.42	6.18	-0.06	3.58
18.85	10.72	189	0.77	0.13	10.82	-4.33	6.44	0.02	3.45
18.88	11.51	176.16	0.71	0.25	10.97	-4.4	6.34	0.02	3.68
18.91	12.31	164.38	0.74	0.42	10.93	-3.77	6.57	0.02	3.66
18.93	13.21	152.8	0.67	0.43	10.83	-2.33	6.59	0.03	3.64
18.96	14.18	141.96	0.62	0.36	10.64	-3.72	6.7	-0.13	3.64
18.99	15.2	131.89	0.53	0.42	10.36	-3.5	6.87	-0.06	3.7
19.01	16.12	122	0.47	0.55	10.39	-3.98	7.17	-0.04	3.49
19.04	17.48	113.22	0.56	0.46	10.23	-4.39	7.47	0.17	3.6
19.07	18.75	104.52	0.46	0.47	10.15	-3.83	7.34	0.06	3.49
19.09	20.28	96.53	0.44	0.57	9.92	-2.96	7.59	0.17	3.52
19.12	21.72	89.09	0.37	0.56	9.76	-3.62	7.83	0.17	3.44
19.14	23.65	82.03	0.39	0.54	9.59	-4.76	7.97	0.22	3.42
19.17	25.6	75.44	0.23	0.7	9.47	-5.01	8.03	0.06	3.38
19.2	27.77	69.61	0.23	0.81	9.61	-4.74	8.19	0.35	3.45
19.22	30.12	63.86	0.42	0.99	9.51	-4.44	8.27	0.41	3.6
19.25	32.96	58.66	0.55	1.32	9.33	-4.29	8.6	0.57	3.55
19.28	36	53.73	0.46	1.25	9.38	-3.1	8.7	0.66	3.55
19.3	39.2	49.32	0.49	1.12	9.27	-4.51	8.7	0.69	3.44
19.33	43.08	45.08	0.37	1.29	9.55	-2.49	8.75	0.77	3.42
19.36	47.32	41.28	0.2	1.51	9.53	-5.26	8.88	0.86	3.35
19.38	52.07	37.57	0.33	1.76	9.53	-4.13	8.87	0.79	3.46
19.41	57.67	34.46	0.26	1.66	9.61	-3.93	8.97	0.72	3.38
19.44	63.57	31.43	0.21	1.83	9.75	-3.35	8.95	0.96	3.26
19.46	70.24	28.75	0.29	1.86	9.99	-4.87	8.97	1.11	3.36
19.49	77.42	26.09	0.16	1.95	10.09	-3.94	9.13	1.11	3.27
19.52	84.99	23.71	0.09	2.1	10.47	-4.72	9.01	1.06	3.2
19.54	93.01	21.91	0.21	2.26	10.65	-4.04	9.13	1.14	3.28
19.57	100.85	19.72	0.11	2.19	10.94	-4.03	9.16	1.22	3.17
19.6	108.45	18.26	0.16	2.31	11.18	-3.89	9.07	1.19	3.12
19.62	115.99	16.52	0.1	2.25	11.73	-4.62	9.2	1.3	3.26
19.65	122.29	15.05	0.05	2.36	12.22	-3.59	9.28	1.27	3.14
19.68	127.65	13.71	0.04	2.48	12.66	-4.24	9.35	1.48	3.14
19.7	131.93	12.3	0.1	2.4	13.27	-3.52	9.28	1.57	3.08
19.73	134.82	11.53	0.03	2.4	13.91	-3.06	9.2	1.54	3.05
19.76	136.19	10.64	0.01	2.48	14.44	-3.95	9.44	1.6	2.99
19.78	136.24	9.64	0.06	2.58	15.32	-3.76	9.41	1.73	3.03
19.81	135.31	8.86	0.06	2.44	15.61	-3.66	9.28	1.55	3.07
19.84	133.21	8.01	0	2.49	16.09	-3.44	9.22	1.46	3.07
19.86	130.37	7.48	-0.03	2.5	16.53	-2.19	9.3	1.62	3.09
19.89	126.7	6.94	0.21	2.52	16.77	-4.85	9.25	1.54	3
19.92	122.38	6.44	0.01	2.5	17.13	-3.94	9.1	1.49	3.02
19.94	118.23	5.96	-0.1	2.39	17.41	-3.71	9	1.21	3
19.97	113.67	5.54	-0.18	2.47	17.53	-4.12	8.8	1.73	2.99
20	108.88	5.23	-0.07	2.46	17.82	-4.11	8.91	1.38	3.14
20.02	104.13	4.81	-0.05	2.33	18.12	-4.06	8.59	1.29	3.06
20.05	99.29	4.53	-0.03	2.6	18.38	-3.7	8.39	1.35	3.06
20.08	94.8	4.53	0.14	2.46	18.71	-3.53	8.35	1.34	3.18
20.1	90.48	4.12	0.04	2.41	19.18	-3.73	8.18	1.12	2.93
20.13	85.77	3.9	0.03	2.25	19.6	-3.42	7.92	0.98	2.96
20.16	81.4	3.72	-0.01	2.25	20.13	-3.75	7.82	0.86	3.22
20.18	77.13	3.77	-0.04	2.26	20.57	-4.64	7.81	0.89	3.08
20.21	73.07	3.62	-0.15	2.27	21.38	-3.5	7.85	0.73	3.08
20.24	69.46	3.61	0.03	2.18	22.15	-3.27	8.13	0.75	3.21
20.26	65.5	3.53	-0.04	2.19	22.95	-3.94	8.56	0.65	3.38
20.29	61.8	3.46	0.02	2.13	23.47	-3.41	9.05	0.76	3.59
20.32	58.28	3.27	-0.1	2.11	23.94	-4.45	9.38	0.67	3.76
20.34	54.75	3.2	-0.03	1.93	24.2	-3.59	10.24	0.56	4.13
20.37	51.48	3.16	-0.1	1.9	24.54	-3.11	10.98	0.59	4.57
20.4	48.18	3.06	-0.07	1.86	24.61	-3.03	11.96	0.32	5.08
20.42	45.02	3.02	-0.01	1.8	24.57	-3.57	12.29	0.49	5.61
20.45	42.15	2.92	-0.09	1.6	24.04	-4.08	12.51	0.41	6.28
20.48	39.53	2.78	0.02	1.58	23.63	-3.41	12.48	0.44	6.9
20.5	36.73	2.73	-0.03	1.38	23.06	-3.84	11.87	0.24	7.35
20.53	34.17	2.67	-0.2	1.2	22.26	-3.66	11.3	0.23	7.83
20.56	31.74	2.75	-0.28	1.17	21.55	-2.26	10.27	0.13	8.14
20.58	29.5	2.77	-0.18	0.96	20.78	-2.86	9.14	0.18	8.46
20.61	27.43	2.42	-0.25	1.02	19.92	-1.97	8.27	0.21	8.32
20.64	25.38	2.29	-0.2	0.93	19.15	-2.36	7.29	0.22	8.01
20.66	23.63	1.64	-0.25	0.82	18.25	-2.6	6.67	-0.04	7.63
20.69	21.84	2.13	-0.25	0.75	17.47	-1.46	6.23	0.04	7.14
20.72	20.32	2.11	-0.12	0.87	16.6	-3.9	6	0.16	6.38
20.74	18.77	2.03	-0.11	0.74	15.82	-3.98	5.75	0.1	5.67
20.77	17.5	1.9	-0.13	0.63	14.87	-4.06	5.72	-0.07	4.7
20.8	16.23	1.82	-0.19	0.63	14	-4.09	5.71	-0.03	4.09
20.82	14.93	1.68	-0.21	0.66	13.07	-4.19	6.02	-0.04	3.31
20.85	13.92	1.7	-0.24	0.52	12.17	-4.14	6.24	-0.21	2.67
20.88	13.03	1.67	-0.25	0.56	11.5	-4.34	6.62	-0.02	1.96
20.9	12.04	1.52	-0.16	0.42	10.64	-4.27	6.9	-0.11	1.25
20.93	11.22	1.42	-0.16	0.43	9.65	-4.29	7.5	-0.24	0.88
20.96	10.41	1.36	-0.13	0.38	9.05	-4.31	8	-0.23	0.19
20.98	9.62	1.32	-0.23	0.38	8.37	-4.41	8.84	-0.28	-0.33
21.01	8.99	1.31	-0.23	0.39	7.74	-4.37	8.98	-0.29	-0.88
21.04	8.38	1.24	-0.24	0.32	7.1	-4.49	9.46	-0.19	-1.34
21.06	7.97	1.11	-0.17	0.28	6.46	-4.52	10.14	-0.27	-1.59
21.09	7.38	1.14	-0.07	0.39	5.82	-4.55	11.02	-0.25	-1.98
21.12	6.93	1.19	-0.19	0.23	5.38	-4.68	11.88	-0.41	-2.25
21.14	6.48	1.11	-0.2	0.25	4.8	-4.59	13.25	-0.32	-2.35
21.17	6.14	0.95	-0.18	0.21	4.42	-4.52	14.48	-0.19	-2.56
21.2	5.69	0.98	-0.27	0.18	3.87	-4.54	15.73	-0.45	-2.57
21.22	5.27	0.95	-0.2	0.05	3.53	-4.67	17.26	-0.4	-2.45
21.25	5.11	1.05	-0.15	0.16	3.18	-4.66	19.11	-0.36	-2.24
21.28	4.77	1.14	-0.05	0.26	3.11	-4.52	20.58	-0.22	-1.89
21.3	4.66	1.02	0.02	0.3	2.94	-4.4	21.92	-0.13	-1.56
21.33	4.54	0.9	0.04	0.33	2.65	-4.4	23.61	-0.11	-1.26
21.36	4.14	0.96	0.15	0.2	2.58	-4.33	25.19	-0.25	-0.87
21.38	3.87	0.9	0.11	0.07	2.39	-4.19	26.46	-0.1	-0.49
21.41	3.57	0.96	0.15	0.12	2.41	-4.14	27.51	0	-0.11
21.43	3.33	0.99	-0.03	0.03	2.77	-4.01	28.74	0.04	0.23
21.46	3.39	0.99	0.04	0.18	2.96	-4.03	29.84	0.1	0.55
21.49	3.1	0.84	0.23	0.19	3.34	-3.84	30.82	0.28	0.9
21.51	3.11	0.96	0.06	0.14	3.85	-3.67	32.02	0.16	1.19
21.54	2.84	0.78	-0.12	-0.02	4.4	-3.47	33.12	0.24	1.42
21.57	2.85	0.85	-0.15	0.07	5.09	-3.41	34.18	0.12	1.53
21.59	2.69	0.6	-0.29	0.03	5.85	-3.34	35.62	0.14	1.73
21.62	2.66	0.62	-0.21	-0.01	6.61	-3.41	36.79	0.19	1.91
21.65	2.46	0.52	-0.12	0.05	7.34	-3.28	38.12	0.33	1.98
21.67	2.37	0.53	-0.17	0	8.19	-3.38	39.15	0.29	2.07
21.7	2.17	0.46	-0.16	0.02	9.1	-3.2	40.04	0.38	2.2
21.73	2.25	0.49	-0.15	-0.09	9.76	-3.24	41.06	0.25	2.02
21.75	2.06	0.47	-0.31	0.03	10.38	-3.16	41.89	0.32	2.19
21.78	2.17	0.6	-0.17	0.06	10.95	-3.28	42.88	0.34	2.25
21.81	1.92	0.51	-0.17	0.01	11.35	-3.38	43.69	0.38	2.12
21.83	2.1	0.26	-0.18	-0.03	11.53	-3.39	44.36	0.34	2.21
21.86	1.98	0.43	-0.34	-0.06	11.79	-3.41	45.12	0.27	2.2
21.89	2.07	0.38	-0.22	-0.02	11.86	-3.37	45.88	0.29	2.37
21.91	1.95	0.45	-0.24	0.08	11.72	-3.65	46.6	0.15	2.37
21.94	1.93	0.27	-0.21	-0.05	11.57	-3.69	47.35	0.09	2.35
21.97	1.85	0.33	-0.22	-0.04	11.44	-3.77	47.7	-0.05	2.3
21.99	1.88	0.26	-0.1	-0.03	11.07	-3.84	47.89	0.02	2.28
22.02	1.57	0.28	-0.22	-0.07	10.68	-3.88	47.69	-0.01	2.33
22.05	1.72	0.31	-0.24	-0.05	10.2	-3.98	46.97	-0.14	2.3
22.07	1.55	0.23	-0.25	-0.03	9.76	-4.13	45.9	-0.07	2.27
22.1	1.6	0.35	-0.25	-0.03	9.2	-4.13	44.52	-0.23	2.38
22.13	1.35	0.35	-0.23	-0.07	8.58	-4.06	42.87	-0.1	2.35
22.15	1.53	0.25	-0.19	-0.06	7.98	-4.17	41.07	-0.32	2.26
22.18	1.47	0.22	-0.13	0.01	7.51	-4.26	38.98	-0.22	2.46
22.21	1.45	0.23	-0.23	-0.06	6.92	-4.42	36.85	-0.35	2.34
22.23	1.4	0.13	-0.27	0.02	6.36	-4.47	34.54	-0.43	2.45
22.26	1.37	0.16	-0.33	-0.09	5.8	-4.44	31.9	-0.38	2.25
22.29	1.56	0.31	-0.09	0.1	5.48	-4.62	29.15	-0.47	2.35
22.31	1.52	0.33	-0.12	0.13	4.95	-4.42	26.05	-0.39	2.34
22.34	1.56	0.29	-0.08	0.22	4.52	-4.47	23.15	-0.35	2.28
22.37	1.41	0.25	-0.04	0.12	4.06	-4.33	20.08	-0.4	2.29
22.39	1.29	0.24	-0.1	0.19	3.62	-4.38	17.41	-0.45	2.46
22.42	1.31	0.2	-0.03	0.22	3.36	-4.3	15.13	-0.46	2.26
22.45	1.35	0.18	-0.11	0.18	2.98	-4.39	13.25	-0.6	2.4
22.47	1.31	-0.01	-0.15	0.21	2.78	-4.49	11.6	-0.48	2.47
22.5	1.26	0.14	0.04	0.25	2.64	-4.48	10.2	-0.69	2.4
22.53	1.34	0.24	-0.12	0.17	2.08	-4.45	9.01	-0.41	2.14
22.55	1.22	0.17	-0.09	0.31	1.75	-4.6	7.98	-0.57	1.97
22.58	1.07	0.19	-0.16	0.15	1.45	-4.62	6.97	-0.7	2.16
22.61	1.06	0.02	-0.43	0	1.29	-4.74	6.2	-0.73	2.08
22.63	1	0.12	-0.21	0.09	1.17	-4.73	5.37	-0.74	2.28
22.66	0.89	0.05	-0.13	0.18	1.08	-4.66	5.08	-0.8	2.18
22.69	0.86	0.18	-0.19	0.12	0.94	-4.79	4.4	-0.76	2.21
22.71	0.99	-0.07	-0.14	0.14	0.76	-4.65	3.89	-0.84	2.14
22.74	0.89	-0.07	-0.22	0.21	0.67	-4.73	3.31	-0.82	2.3
22.77	0.91	-0.01	-0.18	0.05	0.45	-4.69	2.91	-0.73	2.11
22.79	0.87	-0.02	-0.23	0.17	0.38	-4.67	2.76	-0.78	2.28
22.82	0.69	-0.03	0	0.28	0.5	-4.57	2.56	-0.81	2.21
22.85	0.83	-0.05	-0.08	0.31	0.45	-4.66	2.12	-0.8	2.2
22.87	0.82	-0.04	-0.06	0.16	0.43	-4.63	1.9	-0.83	2.13
22.9	0.82	-0.11	-0.16	0.21	0.11	-4.72	1.6	-0.76	2.09
22.93	0.8	-0.17	-0.26	0.22	0.34	-4.69	1.44	-0.82	2.13
22.95	0.8	-0.03	-0.24	0.41	0.17	-4.69	1.28	-0.9	2.17
22.98	0.63	-0.06	-0.13	0.32	0.14	-4.72	1.14	-0.8	2.23
23.01	0.64	-0.05	-0.17	0.31	0.01	-4.76	1	-0.75	2.24
23.03	0.68	-0.23	-0.1	0.22	-0.02	-4.73	0.96	-0.97	2.09
23.06	0.66	-0.15	-0.23	0.35	0.15	-4.75	1	-0.82	2.09
23.09	0.66	-0.11	-0.17	0.32	0.14	-4.78	0.69	-0.71	2.09
23.11	0.67	-0.09	-0.04	0.33	0.12	-4.81	0.6	-0.79	2.43
23.14	0.64	-0.04	0.01	0.36	0.13	-4.83	0.54	-0.84	2.03
23.17	0.73	-0.11	-0.18	0.09	-0.08	-4.83	0.44	-0.78	2.09
23.19	0.57	-0.01	-0.09	0.21	0.13	-4.84	0.56	-0.81	2.09
23.22	0.51	-0.22	-0.03	0.21	0.01	-4.86	0.43	-0.86	2.17
23.25	0.5	-0.13	-0.34	0.18	0.15	-4.86	0.34	-0.88	2.14
23.27	0.68	-0.11	-0.16	0.08	-0.02	-5.1	0.38	-0.87	2.11
23.3	0.66	-0.16	-0.13	0.11	-0.07	-4.84	0.51	-0.79	2.25
23.33	0.63	0.02	-0.04	0.17	0.19	-4.98	0.65	-0.7	2.25
23.35	0.66	0.08	0.1	0.12	0.18	-4.83	0.65	-0.58	2.25
23.38	0.72	0.12	0.15	0.17	0.13	-4.77	0.65	-0.6	2.22
23.41	0.67	0.02	0.1	0	0.17	-4.79	0.65	-0.57	2.22
23.43	0.71	0.07	0.12	0.07	0.01	-4.92	0.51	-0.62	2.31
23.46	0.69	0.1	0.14	-0.09	0.13	-5	0.58	-0.6	2.19
23.49	0.49	0.18	0.11	-0.01	0.16	-4.92	0.56	-0.53	2.17
23.51	0.58	0.11	0.05	-0.06	0.15	-4.91	0.56	-0.53	2.17
23.54	0.57	0.16	0.13	0.05	0.21	-4.97	0.51	-0.75	2.24
23.57	0.51	0.22	0.04	0	0.24	-4.94	0.44	-0.73	2.23
23.59	0.48	0.01	0.1	-0.07	0.19	-4.94	0.61	-0.68	2.14
23.62	0.59	-0.03	0.04	-0.06	0.32	-4.96	0.49	-0.76	2.09
23.64	0.47	-0.18	-0.24	-0.06	0.27	-4.97	0.41	-0.78	1.98
23.67	0.46	-0.19	-0.11	-0.14	0.33	-5.06	0.45	-0.9	2
23.7	0.46	-0.1	-0.16	-0.07	0.4	-5.13	0.46	-0.75	1.85
23.72	0.53	-0.19	-0.21	-0.05	0.25	-5.1	0.48	-0.84	2.06
23.75	0.51	-0.13	-0.08	-0.13	0.35	-5.15	0.35	-0.83	1.99
23.78	0.46	-0.2	-0.12	-0.2	0.34	-5.05	0.51	-0.87	2.05
23.8	0.5	-0.23	-0.24	-0.19	0.49	-5.09	0.39	-0.92	2.04
23.83	0.58	-0.25	-0.07	-0.18	0.45	-5.05	0.51	-0.92	2.07
23.86	0.42	-0.1	-0.1	-0.14	0.46	-5.14	0.4	-0.86	2.11
23.88	0.44	-0.08	0.03	-0.19	0.43	-5.06	0.35	-0.89	1.9
23.91	0.56	-0.19	-0.09	-0.17	0.62	-5.05	0.33	-0.81	2.06
23.94	0.45	-0.16	-0.05	-0.22	0.4	-5.17	0.41	-0.88	1.95
23.96	0.5	-0.3	-0.15	-0.06	0.55	-5.05	0.34	-0.87	1.88
23.99	0.57	-0.18	-0.15	-0.08	0.68	-5.12	0.24	-0.8	1.94
24.02	0.58	-0.2	-0.06	-0.13	0.34	-5.2	0.29	-0.81	2.13
24.04	0.52	-0.21	-0.09	-0.28	0.56	-5.06	0.18	-0.78	2.07
24.07	0.56	-0.16	-0.19	-0.2	0.44	-5.07	0.29	-0.47	1.93
24.1	0.39	-0.24	-0.31	-0.13	0.32	-5.27	0.16	-0.7	2.01
24.12	0.3	-0.17	-0.15	-0.03	0.39	-5.12	0.25	-0.74	1.86
24.15	0.47	-0.18	-0.07	-0.12	0.43	-5.16	0.24	-0.65	1.96
24.18	0.49	-0.08	-0.07	-0.15	0.35	-5.12	0.22	-0.39	2.11
24.2	0.43	-0.02	-0.03	-0.16	0.28	-5.1	0.24	-0.34	1.94
24.23	0.38	-0.1	-0.05	-0.31	0.35	-5.12	0.18	-0.39	1.79
24.26	0.37	-0.18	0.01	-0.24	0.61	-5.01	0.19	-0.36	1.74
24.28	0.33	-0.15	-0.13	-0.2	0.33	-5.1	0.18	-0.3	1.95
24.31	0.49	-0.16	-0.17	-0.14	0.32	-5.21	0.19	-0.11	2.05
24.34	0.48	-0.07	0	0.1	0.45	-5.12	0.24	0.19	1.92
24.36	0.62	-0.01	0.1	0	0.43	-4.89	0.22	0.27	1.94
24.39	0.57	-0.09	0.05	0.07	0.45	-4.89	0.18	0.23	1.87
24.42	0.62	0.05	0.11	0.12	0.45	-4.86	0.23	0.28	1.94
24.44	0.57	0.05	0.07	0.11	0.44	-4.79	0.25	0.52	1.9
24.47	0.56	-0.06	0.13	0.05	0.34	-4.81	0.32	0.61	1.87
24.5	0.56	0.01	0.04	-0.03	0.39	-4.88	0.11	0.61	1.99
24.52	0.6	-0.16	-0.09	-0.09	0.37	-4.87	0.09	0.61	1.73
24.55	0.46	-0.14	-0.09	-0.09	0.3	-4.89	0.13	0.61	1.79
24.58	0.44	0.02	0	0.11	0.39	-4.89	0.14	0.63	2.06
24.6	0.6	-0.13	0	0.01	0.25	-4.89	0.15	0.67	2.01
24.63	0.53	0.01	0.05	0.04	0.08	-5.01	0.1	0.6	1.96
24.66	0.58	-0.25	-0.16	-0.23	0.02	-5.02	0	0.62	1.93
24.68	0.35	-0.1	-0.15	0.04	-0.08	-5.16	0.07	0.52	1.92
24.71	0.46	-0.16	-0.05	-0.17	0.27	-5.23	0.05	0.66	1.91
24.74	0.42	-0.16	-0.19	-0.12	0.24	-5.16	0.02	0.57	1.81
24.76	0.41	-0.29	-0.23	-0.3	0.18	-5.07	0.05	0.46	1.89
24.79	0.47	-0.11	-0.13	-0.12	-0.01	-5.17	0.02	0.47	1.85
24.82	0.48	-0.15	-0.09	-0.09	0.26	-5.1	-0.02	0.26	1.95
									1.94
									2.04
									1.99
