# Supplementary material for: Structures and function of a tailoring oxidase in complex with a nonribosomal peptide synthetase module
Source: Nat Commun. 2022 Jan 27;13:548. doi: 10.1038/s41467-022-28221-y (PMC8795117; doi:10.1038/s41467-022-28221-y)
Supplement: Supplementary file 4 — Source Data [file 41467_2022_28221_MOESM4_ESM.zip › Source_data/Supplementary_Figure_3d.xlsx]

## Sheet: Sheet1
Elution volume (mL)	BmdC R146E S292F	BmdB	BmdB + BmdC R146E S292F
0	4.08	3.13	4.37
0.02	0.34	0.26	0.43
0.05	1.07	0.32	1.14
0.07	1.94	0.32	1.42
0.1	1.92	0.19	1.36
0.12	1.69	0.05	1.2
0.15	1.48	-0.12	1.19
0.17	1.3	-0.21	1.21
0.2	1.8	0.01	1.88
0.22	2.04	0.47	1.92
0.25	1.81	0.49	1.88
0.27	1.63	0.37	1.58
0.3	1.36	0.26	1.57
0.32	1.26	0	1.6
0.35	1.21	0.05	1.6
0.37	1.2	-0.02	1.5
0.4	1.2	-0.12	1.52
0.42	1.02	-0.18	1.47
0.45	0.95	-0.31	1.51
0.47	0.9	-0.4	1.47
0.5	0.84	-0.54	1.28
0.52	0.88	-0.53	1.35
0.55	0.71	-0.53	1.29
0.57	0.62	-0.73	1.34
0.6	0.49	-0.77	1.37
0.62	0.58	-0.7	1.23
0.65	0.5	-0.97	1.08
0.67	0.45	-0.97	1.22
0.7	0.48	-0.86	1.07
0.72	0.23	-0.79	1.05
0.75	0.34	-0.82	1.17
0.77	0.35	-0.93	1.13
0.8	0.39	-1.05	1.12
0.82	0.31	-0.89	1.02
0.85	0.28	-0.9	0.99
0.87	0.17	-1	0.89
0.9	0.45	-0.87	1.09
0.92	0.3	-0.95	1.14
0.95	0.46	-0.92	1.18
0.97	0.23	-0.82	1.07
1	0.24	-0.82	1.15
1.02	0.24	-0.93	1.08
1.05	0.27	-0.96	1.21
1.07	0.27	-0.88	1.26
1.1	0.34	-0.92	1.2
1.12	0.49	-0.97	1.2
1.15	0.35	-0.83	1.21
1.17	0.42	-0.87	1.13
1.2	0.54	-0.93	1.17
1.22	0.63	-0.85	1.12
1.25	0.64	-1.03	1.07
1.27	0.82	-0.93	1.2
1.3	0.99	-0.86	1.14
1.32	1.09	-0.87	1.07
1.35	1.27	-0.9	1.03
1.37	1.56	-1.02	1.2
1.4	1.8	-0.98	1.22
1.42	2.07	-0.87	1.17
1.45	2.26	-0.86	1.16
1.47	2.6	-0.91	1.05
1.5	2.88	-1.06	1.12
1.52	3.15	-0.93	1.21
1.54	3.62	-0.92	1.17
1.57	3.86	-0.82	1.14
1.59	4.04	-0.82	1.23
1.62	4.37	-0.93	1.18
1.64	4.6	-0.89	1.18
1.67	4.89	-0.86	1.25
1.69	5.18	-0.84	1.23
1.72	5.31	-0.81	1.17
1.74	5.47	-0.65	1.04
1.77	5.53	-0.79	1.29
1.79	5.71	-0.78	1.19
1.82	5.83	-0.85	1.34
1.84	5.83	-0.8	1.36
1.87	5.78	-0.92	1.34
1.89	5.68	-0.84	1.23
1.92	5.66	-0.61	1.29
1.94	5.6	-0.55	1.34
1.97	5.57	-0.56	1.37
1.99	5.43	-0.5	1.35
2.02	5.15	-0.46	1.5
2.04	4.97	-0.48	1.37
2.07	4.77	-0.5	1.29
2.09	4.49	-0.53	1.42
2.12	4.21	-0.64	1.47
2.14	4	-0.52	1.56
2.17	3.76	-0.48	1.48
2.19	3.53	-0.6	1.32
2.22	3.23	-0.66	1.39
2.24	2.95	-0.5	1.54
2.27	2.65	-0.79	1.41
2.29	2.57	-0.73	1.4
2.32	2.26	-0.66	1.37
2.34	1.98	-0.67	1.41
2.37	1.99	-0.72	1.47
2.39	1.78	-0.62	1.45
2.42	1.45	-0.71	1.56
2.44	1.47	-0.67	1.62
2.47	1.22	-0.65	1.47
2.49	1.11	-0.49	1.53
2.52	1.07	-0.59	1.58
2.54	1.05	-0.45	1.55
2.57	0.87	-0.59	1.59
2.59	0.83	-0.64	1.53
2.62	0.74	-0.56	1.61
2.64	0.71	-0.52	1.58
2.67	0.59	-0.44	1.62
2.69	0.51	-0.37	1.69
2.72	0.54	-0.4	1.72
2.74	0.53	-0.44	1.76
2.77	0.52	-0.37	1.69
2.79	0.45	-0.38	1.74
2.82	0.41	-0.37	1.7
2.84	0.33	-0.43	1.76
2.87	0.43	-0.38	1.72
2.89	0.5	-0.34	1.75
2.92	0.43	-0.24	1.69
2.94	0.38	-0.16	1.69
2.97	0.33	-0.14	1.88
2.99	0.45	-0.11	1.95
3.02	0.49	-0.11	2.01
3.04	0.49	-0.1	1.88
3.07	0.39	-0.12	1.98
3.09	0.45	-0.05	2.06
3.11	0.29	-0.11	2.08
3.14	0.38	-0.12	1.95
3.16	0.44	-0.3	1.99
3.19	0.47	-0.17	1.95
3.21	0.51	-0.09	2.08
3.24	0.56	-0.1	1.99
3.26	0.44	-0.03	1.96
3.29	0.42	-0.22	1.86
3.31	0.46	-0.22	2.01
3.34	0.41	-0.17	1.97
3.36	0.47	-0.16	1.97
3.39	0.43	-0.04	1.9
3.41	0.52	-0.13	1.88
3.44	0.46	-0.18	1.85
3.46	0.55	-0.06	1.82
3.49	0.46	-0.19	1.92
3.51	0.52	-0.09	1.95
3.54	0.46	-0.04	1.93
3.56	0.47	-0.03	1.92
3.59	0.52	-0.08	1.96
3.61	0.42	-0.09	1.94
3.64	0.56	-0.03	2.02
3.66	0.42	0.18	1.95
3.69	0.5	0.2	2.1
3.71	0.5	0.09	1.98
3.74	0.56	0.1	2.11
3.76	0.58	0.03	2.23
3.79	0.63	0.21	2.33
3.81	0.54	0.31	2.22
3.84	0.52	0.37	2.52
3.86	0.52	0.22	2.53
3.89	0.56	0.34	2.63
3.91	0.56	0.32	2.65
3.94	0.62	0.38	2.79
3.96	0.64	0.54	2.86
3.99	0.64	0.51	2.89
4.01	0.73	0.65	3.16
4.04	0.81	0.67	3.23
4.06	0.8	0.71	3.39
4.09	0.76	0.74	3.45
4.11	0.86	0.7	3.66
4.14	0.79	0.77	3.66
4.16	0.8	0.81	3.84
4.19	0.76	0.78	3.91
4.21	0.76	0.78	4.1
4.24	0.78	0.78	4.14
4.26	0.8	0.76	4.18
4.29	0.68	0.82	4.12
4.31	0.6	0.82	4.19
4.34	0.65	0.78	4.06
4.36	0.63	0.74	4.13
4.39	0.63	0.77	4.2
4.41	0.72	0.75	4.09
4.44	0.72	0.8	4.08
4.46	0.76	1.03	4.01
4.49	0.69	0.85	4.11
4.51	0.63	0.98	3.8
4.54	0.61	0.79	3.67
4.56	0.7	0.93	3.64
4.59	0.81	0.92	3.52
4.61	0.71	0.93	3.42
4.63	0.75	0.89	3.16
4.66	0.78	0.9	3
4.68	0.77	0.86	2.95
4.71	0.78	1	2.76
4.73	0.81	1.05	2.57
4.76	0.8	0.98	2.57
4.78	0.87	0.94	2.3
4.81	0.76	1.09	2.35
4.83	0.81	0.97	2.26
4.86	0.84	1.01	2.13
4.88	0.76	0.98	1.87
4.91	0.73	1.08	1.84
4.93	0.66	0.9	1.79
4.96	0.66	1.08	1.8
4.98	0.85	1	1.59
5.01	0.97	1.14	1.64
5.03	0.78	1.13	1.76
5.06	0.76	1.01	1.62
5.08	0.83	0.96	1.6
5.11	0.8	1.06	1.58
5.13	0.84	1.08	1.55
5.16	0.87	1.17	1.52
5.18	0.77	1.11	1.45
5.21	0.87	1.07	1.41
5.23	0.8	1.09	1.39
5.26	0.9	1.02	1.36
5.28	0.86	1.08	1.37
5.31	0.97	0.99	1.19
5.33	0.77	0.91	1.13
5.36	0.81	1.06	1.05
5.38	0.71	0.99	1.01
5.41	0.85	1.03	1.12
5.43	0.8	0.96	1.15
5.46	0.86	1.08	1.13
5.48	0.84	1.16	0.97
5.51	0.82	1.04	0.96
5.53	0.84	1.04	0.96
5.56	0.79	0.99	1.08
5.58	0.88	1.08	1.04
5.61	0.75	1.09	0.96
5.63	0.75	1.17	0.9
5.66	0.85	1.05	0.96
5.68	0.8	1.11	0.97
5.71	0.8	1.03	1.06
5.73	0.84	1.19	0.98
5.76	0.9	1.25	1.1
5.78	0.88	1.19	0.99
5.81	0.89	1.09	1.08
5.83	0.89	1.24	0.88
5.86	1.02	1.24	1.07
5.88	0.9	1.26	0.98
5.91	0.92	1.29	1.04
5.93	0.81	1.24	0.96
5.96	0.77	1.21	0.94
5.98	0.85	1.15	0.99
6.01	0.93	1.22	1.11
6.03	1.08	1.43	0.99
6.06	1.16	1.54	1.07
6.08	1	1.49	1.02
6.11	1.14	1.46	1.02
6.13	1.09	1.41	1.1
6.15	1.14	1.38	1.12
6.18	1.15	1.57	1.15
6.2	1.11	1.4	1.08
6.23	1.11	1.58	1.16
6.25	1.04	1.47	1.07
6.28	1.06	1.46	1.2
6.3	1.06	1.38	1.24
6.33	1	1.43	1.22
6.35	1.04	1.35	1.18
6.38	1.02	1.48	1.13
6.4	0.96	1.48	1.08
6.43	0.94	1.36	1.12
6.45	1.08	1.43	1.17
6.48	1.09	1.49	1.15
6.5	1.01	1.38	1.17
6.53	1.11	1.45	1.11
6.55	0.99	1.52	1.15
6.58	1.04	1.56	1.21
6.6	0.97	1.42	1.26
6.63	1.16	1.57	1.29
6.65	1.06	1.53	1.18
6.68	1.01	1.52	1.19
6.7	1	1.61	1.18
6.73	1.02	1.53	1.23
6.75	1.17	1.59	1.3
6.78	1.18	1.45	1.19
6.8	1.14	1.56	1.13
6.83	1.27	1.58	1.17
6.85	1.1	1.62	1.15
6.88	1.12	1.59	1.39
6.9	1.17	1.7	1.28
6.93	1.17	1.6	1.2
6.95	1.15	1.7	1.23
6.98	1.18	1.77	1.21
7	1.27	1.72	1.27
7.03	1.1	1.84	1.27
7.05	1.33	1.89	1.29
7.08	1.41	1.87	1.44
7.1	1.4	1.98	1.4
7.13	1.27	1.89	1.45
7.15	1.2	2.1	1.48
7.18	1.29	2.13	1.48
7.2	1.26	2.19	1.6
7.23	1.33	2.31	1.57
7.25	1.29	2.55	1.46
7.28	1.22	2.67	1.47
7.3	1.37	2.72	1.52
7.33	1.26	3.01	1.53
7.35	1.29	3.01	1.51
7.38	1.27	3.35	1.54
7.4	1.29	3.41	1.47
7.43	1.18	3.61	1.35
7.45	1.29	3.88	1.47
7.48	1.28	4.09	1.47
7.5	1.32	4.38	1.48
7.53	1.28	4.56	1.45
7.55	1.38	4.85	1.73
7.58	1.4	4.92	1.61
7.6	1.43	5.11	1.64
7.63	1.46	5.15	1.52
7.65	1.5	5.27	1.7
7.67	1.51	5.58	1.64
7.7	1.54	5.6	1.83
7.72	1.45	5.66	1.75
7.75	1.44	5.68	1.72
7.77	1.53	5.7	1.74
7.8	1.53	5.79	1.94
7.82	1.56	5.7	1.93
7.85	1.56	5.59	1.89
7.87	1.71	5.37	1.85
7.9	1.44	5.16	1.85
7.92	1.7	5.07	1.85
7.95	1.71	4.99	1.81
7.97	1.64	4.79	1.94
8	1.55	4.63	1.94
8.02	1.62	4.46	1.92
8.05	1.7	4.19	1.91
8.07	1.76	4.03	1.92
8.1	1.83	3.84	2.08
8.12	1.84	3.73	2.13
8.15	1.77	3.6	2.07
8.17	1.8	3.27	2.01
8.2	1.84	3.11	2.05
8.22	1.8	2.95	2.02
8.25	1.87	2.74	2.09
8.27	1.85	2.45	2.09
8.3	1.93	2.48	2.15
8.32	1.92	2.33	2
8.35	1.81	2.06	2.22
8.37	1.66	2.03	2.18
8.4	1.53	1.83	2.14
8.42	1.76	1.69	2.16
8.45	1.68	1.63	2.1
8.47	1.7	1.57	2.09
8.5	1.69	1.5	2.16
8.52	1.74	1.46	2.21
8.55	1.84	1.42	2.22
8.57	1.8	1.49	2.28
8.6	1.85	1.55	2.22
8.62	1.97	1.46	2.38
8.65	1.73	1.45	2.38
8.67	1.8	1.48	2.43
8.7	1.85	1.44	2.51
8.72	1.86	1.48	2.51
8.75	1.86	1.65	2.51
8.77	1.75	1.75	2.52
8.8	1.86	1.73	2.66
8.82	1.86	1.63	2.76
8.85	1.8	1.82	2.83
8.87	1.97	1.81	2.78
8.9	1.86	2.03	2.98
8.92	1.84	2.05	2.83
8.95	1.94	2.31	3.14
8.97	1.87	2.29	3.23
9	1.91	2.36	3.5
9.02	1.9	2.65	3.41
9.05	1.92	2.86	3.69
9.07	1.92	3.11	3.68
9.1	2.01	3.15	4.05
9.12	2.03	3.43	4.23
9.15	2.04	3.48	4.39
9.17	2.08	3.77	4.6
9.2	2.03	4.02	4.82
9.22	1.98	4.24	4.96
9.24	1.95	4.28	4.99
9.27	2.05	4.44	5.11
9.29	1.86	4.57	5.27
9.32	2.04	4.76	5.39
9.34	1.95	4.94	5.51
9.37	1.9	5.11	5.55
9.39	1.88	5.16	5.52
9.42	1.95	5.25	5.5
9.44	1.95	5.3	5.57
9.47	1.98	5.43	5.69
9.49	1.91	5.43	5.97
9.52	1.86	5.34	6.79
9.54	1.92	5.52	8.37
9.57	1.94	5.55	11.22
9.59	2	5.53	14.91
9.62	2	5.47	19.09
9.64	1.82	5.61	24.27
9.67	1.9	5.44	29.31
9.69	1.9	5.37	34.49
9.72	1.84	5.39	39.96
9.74	1.88	5.43	44.83
9.77	2	5.49	49.51
9.79	1.86	5.57	53.9
9.82	1.86	5.82	57.3
9.84	1.92	6.26	60.56
9.87	1.87	6.83	63.13
9.89	1.93	7.77	64.81
9.92	2.06	9.03	66.31
9.94	1.98	10.64	67.12
9.97	2	12.39	67.38
9.99	1.88	14.13	67.52
10.02	2.01	16.34	67.31
10.04	2.01	18.61	66.58
10.07	2.15	21.01	65.7
10.09	1.99	23.96	64.6
10.12	2.06	27.18	63.27
10.14	2.32	30.65	61.85
10.17	2.2	34.95	60.32
10.19	2.13	39.07	58.59
10.22	2.14	43.68	56.6
10.24	2.26	48.56	54.68
10.27	2.18	52.98	52.61
10.29	2.2	57.93	50.36
10.32	2.12	62.58	48.43
10.34	2.31	66.89	46.37
10.37	2.3	71.11	44.42
10.39	2.23	75.16	42.3
10.42	2.21	78.71	40.39
10.44	2.25	81.93	38.49
10.47	2.14	84.66	36.75
10.49	2.22	86.84	34.88
10.52	2.03	88.63	33.12
10.54	2.13	89.94	31.39
10.57	2.19	90.61	29.95
10.59	2.21	90.5	28.43
10.62	2.22	89.88	26.98
10.64	2.25	88.47	25.67
10.67	2.26	86.62	24.35
10.69	2.31	84.04	23.06
10.72	2.21	81	22
10.74	2.15	77.43	20.89
10.76	2.31	73.5	19.94
10.79	2.23	69.29	18.94
10.81	2.23	64.9	18.09
10.84	2.27	61.02	17.17
10.86	2.24	56.16	16.45
10.89	2.28	51.75	15.74
10.91	2.33	47.55	14.98
10.94	2.36	43.7	14.55
10.96	2.36	40.01	13.69
10.99	2.41	36.7	13.41
11.01	2.32	33.64	12.64
11.04	2.38	30.85	12.3
11.06	2.34	28.22	11.83
11.09	2.42	25.9	11.35
11.11	2.47	23.85	10.91
11.14	2.52	22.06	10.54
11.16	2.44	20.38	10.2
11.19	2.54	18.79	9.97
11.21	2.38	17.29	9.63
11.24	2.52	16.02	9.23
11.26	2.34	14.91	9.03
11.29	2.64	13.98	8.77
11.31	2.55	13.14	8.51
11.34	2.59	12.2	8.2
11.36	2.63	11.51	7.91
11.39	2.68	10.68	7.78
11.41	2.8	10.25	7.52
11.44	2.74	9.43	7.41
11.46	2.83	8.95	6.94
11.49	2.73	8.31	6.67
11.51	2.78	7.87	6.56
11.54	2.91	7.37	6.51
11.56	2.99	7.21	6.34
11.59	2.89	6.82	6.28
11.61	3.06	6.44	6.12
11.64	3.08	6.11	5.84
11.66	3.2	5.79	5.89
11.69	3.27	5.59	5.8
11.71	3.32	5.42	5.75
11.74	3.35	5.13	5.66
11.76	3.39	5	5.48
11.79	3.38	4.84	5.58
11.81	3.55	4.43	5.43
11.84	3.61	4.37	5.39
11.86	3.53	4.2	5.39
11.89	3.65	4.19	5.36
11.91	3.65	3.97	5.18
11.94	3.76	3.87	5.16
11.96	3.73	3.75	5.24
11.99	3.77	3.68	5.13
12.01	3.76	3.66	5.03
12.04	3.76	3.51	5.04
12.06	3.7	3.37	5.11
12.09	3.69	3.22	4.99
12.11	3.78	3.16	4.89
12.14	3.81	3.15	4.91
12.16	3.76	3.16	4.84
12.19	3.82	3.24	4.74
12.21	3.78	3.21	5.12
12.24	3.79	3.1	5.02
12.26	3.78	3.01	4.95
12.28	3.65	2.95	4.94
12.31	3.54	3.03	4.87
12.33	3.55	2.9	4.83
12.36	3.58	2.82	4.78
12.38	3.53	2.78	4.8
12.41	3.6	2.77	4.81
12.43	3.42	2.66	4.81
12.46	3.47	2.74	4.68
12.48	3.45	2.68	4.86
12.51	3.3	2.62	4.68
12.53	3.27	2.46	4.68
12.56	3.39	2.37	4.7
12.58	3.29	2.46	4.67
12.61	3.39	2.34	4.71
12.63	3.27	2.44	4.58
12.66	3.25	2.57	4.71
12.68	3.15	2.63	4.63
12.71	3.38	2.36	4.73
12.73	3.26	2.32	4.73
12.76	3.3	2.33	4.83
12.78	3.26	2.32	4.82
12.81	3.42	2.24	4.89
12.83	3.25	2.18	4.89
12.86	3.23	2.08	4.98
12.88	3.22	2.09	5.02
12.91	3.32	2.15	5.02
12.93	3.36	2.13	4.94
12.96	3.2	2.19	5.06
12.98	3.31	1.97	5.36
13.01	3.44	2.21	5.3
13.03	3.48	2.25	5.25
13.06	3.56	2.25	5.39
13.08	3.48	2.13	5.44
13.11	3.42	2.17	5.55
13.13	3.49	2.09	5.81
13.16	3.56	2.1	5.93
13.18	3.73	2.22	5.89
13.21	3.84	2.18	6.04
13.23	3.78	2.18	6.5
13.26	3.77	2.19	6.7
13.28	3.87	2.14	6.99
13.31	4.01	2.14	7.23
13.33	4.2	2.21	7.44
13.36	4.31	2.17	7.76
13.38	4.55	2.26	7.95
13.41	4.69	2.05	8.3
13.43	4.93	2.2	8.85
13.46	5.24	2.07	9.33
13.48	5.38	2.22	9.73
13.51	5.59	2.16	10.13
13.53	6.04	2.22	10.78
13.56	6.47	2.03	11.3
13.58	6.63	2.08	12.12
13.61	7.26	2.07	12.73
13.63	7.91	2.08	13.88
13.66	8.78	2.14	14.86
13.68	9.47	2.15	16.04
13.71	10.73	2.07	17.48
13.73	12.18	2.11	19.02
13.76	14.08	2.21	20.83
13.78	16.23	2.19	23.3
13.8	19.22	2.33	25.51
13.83	22.33	2.28	27.93
13.85	26.15	2.11	31.12
13.88	30.47	2.15	34.27
13.9	35.45	2.21	38.19
13.93	41.22	2.08	42.05
13.95	47.21	2.23	45.91
13.98	53.32	2.1	50.39
14	60.18	2.17	55.02
14.03	66.73	2.29	59.55
14.05	73.48	2.28	64.35
14.08	80.51	2.28	69.05
14.1	86.51	2.28	73.44
14.13	92.63	2.21	77.7
14.15	98.32	2.26	81.69
14.18	103.38	2.35	85.5
14.2	108.23	2.45	89.01
14.23	112.82	2.58	91.71
14.25	116.37	2.49	94.7
14.28	119.97	2.62	96.79
14.3	122.56	2.49	98.27
14.33	124.48	2.63	99.23
14.35	126.16	2.65	99.69
14.38	127.07	2.69	99.37
14.4	127.29	2.62	98.5
14.43	127.05	2.5	96.89
14.45	126.14	2.56	94.85
14.48	124.15	2.68	92.22
14.5	121.61	2.56	88.95
14.53	118.42	2.35	85.28
14.55	114.44	2.41	81.6
14.58	110.03	2.27	77.09
14.6	105.21	2.4	72.96
14.63	99.57	2.43	68.77
14.65	94.3	2.26	64.46
14.68	88.31	2.28	60.12
14.7	82.53	2.34	56.39
14.73	77.02	2.31	52.4
14.75	71.39	2.36	48.78
14.78	66.22	2.43	45.65
14.8	61.25	2.47	42.42
14.83	56.44	2.27	39.7
14.85	52.33	2.35	37.14
14.88	48.41	2.38	34.5
14.9	44.56	2.32	32.21
14.93	41.38	2.13	30.32
14.95	38.12	2.16	28.33
14.98	35.3	2.26	26.67
15	32.89	2.35	24.91
15.03	30.38	2.33	23.22
15.05	28.02	2.32	21.97
15.08	26.09	2.27	20.82
15.1	24.24	2.35	19.39
15.13	22.56	2.35	18.43
15.15	21.08	2.23	17.05
15.18	19.53	2.32	16.08
15.2	18.1	2.34	15.19
15.23	16.84	2.37	14.47
15.25	15.83	2.25	13.81
15.28	14.85	2.47	13.04
15.3	13.92	2.54	12.37
15.33	13.1	2.43	11.82
15.35	12.26	2.36	11.3
15.37	11.56	2.41	10.75
15.4	10.99	2.33	10.25
15.42	10.47	2.44	9.84
15.45	9.97	2.4	9.3
15.47	9.4	2.36	9.04
15.5	8.95	2.46	8.54
15.52	8.64	2.42	8.31
15.55	8.27	2.42	7.88
15.57	7.91	2.17	7.74
15.6	7.66	2.32	7.48
15.62	7.39	2.33	7.17
15.65	7.17	2.49	7
15.67	6.89	2.34	6.71
15.7	6.84	2.38	6.59
15.72	6.63	2.37	6.38
15.75	6.53	2.19	6.36
15.77	6.37	2.43	6.12
15.8	6.23	2.46	5.98
15.82	6.17	2.47	5.85
15.85	6.04	2.28	5.81
15.87	5.95	2.37	5.72
15.9	5.81	2.44	5.62
15.92	5.82	2.57	5.52
15.95	5.73	2.37	5.38
15.97	5.83	2.47	5.33
16	5.69	2.47	5.24
16.02	5.68	2.58	5.29
16.05	5.43	2.41	5.18
16.07	5.38	2.56	5.12
16.1	5.36	2.53	5.09
16.12	5.34	2.45	5.09
16.15	5.29	2.54	5.01
16.17	5.3	2.55	5.05
16.2	5.23	2.63	5
16.22	5.23	2.54	4.82
16.25	5.28	2.61	4.69
16.27	5.3	2.73	4.83
16.3	5.34	2.69	4.87
16.32	5.25	2.77	4.76
16.35	5.21	2.68	4.72
16.37	5.29	2.78	4.59
16.4	5.07	2.74	4.62
16.42	5.15	2.8	4.69
16.45	5.2	2.78	4.73
16.47	5.2	2.8	4.7
16.5	5.31	2.82	4.6
16.52	5.34	2.68	4.48
16.55	5.23	2.78	4.4
16.57	5.36	2.73	4.51
16.6	5.32	2.66	4.53
16.62	5.48	2.58	4.44
16.65	5.78	2.77	4.27
16.67	5.69	2.52	4.5
16.7	5.78	2.57	4.45
16.72	5.87	2.65	4.32
16.75	5.94	2.64	4.29
16.77	5.99	2.57	4.43
16.8	6.13	2.82	4.38
16.82	6.16	2.78	4.54
16.85	6.17	2.82	4.37
16.87	6.18	2.66	4.33
16.89	6.17	2.72	4.27
16.92	6.29	2.67	4.31
16.94	6.32	2.91	4.26
16.97	6.22	2.91	4.26
16.99	6.19	2.82	4.36
17.02	6.1	2.8	4.38
17.04	6.03	2.74	4.28
17.07	5.99	2.79	4.27
17.09	6.02	2.83	4.33
17.12	5.91	2.95	4.28
17.14	5.66	2.91	4.36
17.17	5.71	2.9	4.21
17.19	5.46	2.75	4.28
17.22	5.51	2.74	4.2
17.24	5.42	2.87	4.13
17.27	5.38	2.96	4.26
17.29	5.17	3.07	4.17
17.32	5.11	3.03	4.31
17.34	5.11	2.87	4.34
17.37	5	3.02	4.32
17.39	5.06	2.98	4.31
17.42	4.88	3.15	4.33
17.44	4.95	3.06	4.4
17.47	4.77	2.84	4.35
17.49	4.78	2.95	4.16
17.52	4.74	2.89	4.3
17.54	4.89	2.95	4.3
17.57	4.69	3	4.23
17.59	4.67	2.96	4.24
17.62	4.58	2.96	4.22
17.64	4.57	2.93	4.17
17.67	4.67	2.99	4.21
17.69	4.59	3.07	4.14
17.72	4.53	3.12	4.17
17.74	4.5	2.83	4.2
17.77	4.62	3.01	4.08
17.79	4.56	2.97	4.2
17.82	4.47	3.02	4.1
17.84	4.43	2.96	4.18
17.87	4.46	2.92	4.2
17.89	4.44	3.02	4.25
17.92	4.44	2.97	4.23
17.94	4.44	2.97	4.33
17.97	4.44	3.1	4.35
17.99	4.42	3.11	4.27
18.02	4.36	3.17	4.21
18.04	4.3	3.08	4.27
18.07	4.44	3.07	4.29
18.09	4.5	3.12	4.21
18.12	4.52	3.1	4.26
18.14	4.55	3.06	4.28
18.17	4.49	3.13	4.34
18.19	4.52	3.01	4.35
18.22	4.52	3.06	4.38
18.24	4.57	3.18	4.41
18.27	4.57	3.19	4.4
18.29	4.66	3.32	4.31
18.32	4.71	3.24	4.31
18.34	4.64	3.28	4.36
18.37	4.69	3.24	4.49
18.39	4.77	3.29	4.45
18.41	4.62	3.35	4.35
18.44	4.64	3.47	4.5
18.46	4.65	3.43	4.48
18.49	4.69	3.38	4.28
18.51	4.69	3.37	4.47
18.54	4.61	3.27	4.54
18.56	4.77	3.25	4.6
18.59	4.52	3.31	4.49
18.61	4.69	3.37	4.42
18.64	4.41	3.19	4.54
18.66	4.53	3.24	4.46
18.69	4.52	3.15	4.42
18.71	4.57	3.2	4.44
18.74	4.62	3.24	4.4
18.76	4.68	3.29	4.39
18.79	4.57	3.29	4.38
18.81	4.65	3.36	4.47
18.84	4.58	3.28	4.47
18.86	4.63	3.34	4.55
18.89	4.69	3.36	4.49
18.91	4.71	3.4	4.47
18.94	4.48	3.33	4.45
18.96	4.61	3.28	4.5
18.99	4.58	3.38	4.57
19.01	4.69	3.26	4.44
19.04	4.57	3.36	4.54
19.06	4.71	3.43	4.49
19.09	4.58	3.46	4.45
19.11	4.56	3.41	4.55
19.14	4.75	3.41	4.44
19.16	4.72	3.31	4.55
19.19	4.86	3.42	4.52
19.21	4.72	3.45	4.51
19.24	4.74	3.48	4.63
19.26	4.75	3.45	4.57
19.29	4.67	3.45	4.42
19.31	4.91	3.49	4.6
19.34	4.92	3.54	4.56
19.36	4.91	3.5	4.74
19.39	4.88	3.53	4.76
19.41	4.89	3.54	4.73
19.44	4.81	3.35	4.8
19.46	4.98	3.64	4.84
19.49	4.91	3.52	4.8
19.51	4.82	3.6	4.74
19.54	4.78	3.6	4.86
19.56	4.86	3.51	4.78
19.59	5.02	3.47	4.98
19.61	4.99	3.63	4.84
19.64	4.94	3.6	4.7
19.66	4.88	3.57	4.76
19.69	4.83	3.42	4.78
19.71	4.86	3.37	4.8
19.74	5.03	3.6	4.84
19.76	4.95	3.52	4.78
19.79	4.9	3.55	4.95
19.81	4.95	3.59	4.79
19.84	4.96	3.51	4.78
19.86	4.95	3.5	4.82
19.89	4.97	3.62	4.8
19.91	5	3.64	4.81
19.93	5.03	3.65	4.79
19.96	5.03	3.57	4.79
19.98	5.08	3.49	4.85
20.01	5.15	3.62	4.91
20.03	5.11	3.68	4.94
20.06	5.14	3.66	4.96
20.08	5.22	3.6	5.02
20.11	5.15	3.63	4.95
20.13	4.99	3.56	5.02
20.16	5.16	3.6	5.1
20.18	5.18	3.59	4.97
20.21	5.26	3.62	5.12
20.23	5.25	3.65	5.21
20.26	5.18	3.7	4.99
20.28	5.17	3.6	4.99
20.31	5.15	3.68	5.06
20.33	5.26	3.71	5.16
20.36	5.33	3.88	5.04
20.38	5.37	3.86	5.13
20.41	5.42	3.93	5.19
20.43	5.48	3.98	5.18
20.46	5.49	3.95	5.21
20.48	5.45	3.81	5.22
20.51	5.31	3.88	5.08
20.53	5.48	3.93	5.24
20.56	5.44	4	4.88
20.58	5.34	3.9	5.13
20.61	5.41	3.93	5.26
20.63	5.29	3.77	5.3
20.66	5.35	3.7	5.23
20.68	5.39	3.8	5.2
20.71	5.25	3.73	5.17
20.73	5.14	3.87	5
20.76	5.22	3.83	5.21
20.78	5.17	3.76	5.28
20.81	5.34	3.8	5.22
20.83	5.19	3.72	5.04
20.86	5.2	3.82	5.17
20.88	5.19	3.83	5.09
20.91	5.19	3.77	5.19
20.93	5.21	3.87	5.27
20.96	5.26	3.88	5.25
20.98	5.21	3.96	5.13
21.01	5.28	3.86	5.14
21.03	5.25	3.98	5.14
21.06	5.21	3.85	5.15
21.08	5.24	3.95	5.3
21.11	5.26	4.1	5.25
21.13	5.24	4.05	5.31
21.16	5.35	3.98	5.19
21.18	5.27	3.84	5.23
21.21	5.28	3.95	5.34
21.23	5.41	4.04	5.46
21.26	5.38	4.07	5.32
21.28	5.34	3.98	5.4
21.31	5.39	4.03	5.44
21.33	5.3	4.02	5.41
21.36	5.4	4.06	5.35
21.38	5.56	4.02	5.4
21.41	5.48	4.02	5.65
21.43	5.38	4.18	5.67
21.46	5.48	4.09	5.68
21.48	5.63	7.43	5.59
21.5	5.43	7.42	5.77
21.53	5.53	7.51	5.73
21.55	5.56	7.54	5.76
21.58	5.48	7.74	5.89
21.6	5.57	7.8	5.77
21.63	5.48	7.78	5.85
21.65	5.46	7.64	5.85
21.68	5.61	7.74	5.73
21.7	5.59	7.83	5.76
21.73	5.52	7.77	5.77
21.75	5.54	7.8	5.62
21.78	5.56	7.76	5.69
21.8	5.63	7.84	5.76
21.83	5.7	7.8	5.66
21.85	5.68	7.81	5.91
21.88	5.64	7.81	5.82
21.9	5.79	7.86	5.67
21.93	5.68	7.83	5.79
21.95	5.83	7.81	5.86
21.98	5.93	7.83	5.95
22	6	7.89	5.85
22.03	5.91	7.73	5.87
22.05	6.03	7.87	5.89
22.08	6.13	7.76	5.82
22.1	6.19	7.81	5.82
22.13	6.15	7.76	5.91
22.15	6.3	7.9	5.99
22.18	6.11	7.77	5.91
22.2	6.35	7.87	6.1
22.23	6.38	7.78	5.88
22.25	6.41	7.79	6.04
22.28	6.47	7.82	6.02
22.3	6.55	7.82	6
22.33	6.55	7.85	5.95
22.35	6.57	7.71	6.05
22.38	6.65	7.83	5.81
22.4	6.91	7.88	6.15
22.43	6.88	8	6.22
22.45	6.96	7.87	6.34
22.48	6.97	7.9	6.17
22.5	6.95	7.97	6.25
22.53	6.87	7.96	6.18
22.55	6.89	7.81	6.41
22.58	6.99	7.92	6.28
22.6	7	7.95	6.35
22.63	7.01	7.91	6.4
22.65	7.12	7.9	6.34
22.68	6.87	7.81	6.43
22.7	6.88	7.69	6.39
22.73	6.91	7.77	6.44
22.75	6.95	7.88	6.48
22.78	6.92	7.81	6.36
22.8	6.87	7.85	6.28
22.83	6.89	7.84	6.37
22.85	6.98	7.76	6.54
22.88	6.92	7.75	6.51
22.9	7.06	7.75	6.39
22.93	6.97	7.74	6.48
22.95	6.94	7.85	6.39
22.98	6.82	7.7	6.55
23	6.97	7.82	6.55
23.02	6.99	7.73	6.66
23.05	7.08	7.78	6.5
23.07	6.93	7.74	6.38
23.1	6.95	7.81	6.45
23.12	7	7.85	6.49
23.15	7	7.78	6.52
23.17	7.04	7.84	6.54
23.2	6.97	7.83	6.54
23.22	7	7.79	6.46
23.25	7.02	7.81	6.49
23.27	7.04	7.96	6.61
23.3	7.09	7.69	6.7
23.32	7.15	7.75	6.58
23.35	6.97	7.74	6.46
23.37	6.96	7.89	6.47
23.4	6.98	7.93	6.48
23.42	7	7.91	6.51
23.45	7.04	7.96	6.65
23.47	7.08	7.84	6.54
23.5	7.06	7.79	6.63
23.52	7.03	7.92	6.69
23.55	6.89	7.88	6.72
23.57	6.95	7.87	6.68
23.6	7.05	7.94	6.8
23.62	7.01	7.77	6.63
23.65	6.89	8	6.69
23.67	6.95	7.97	6.64
23.7	7.03	7.98	6.62
23.72	6.99	8	6.56
23.75	6.98	7.94	6.71
23.77	7.02	7.83	6.62
23.8	7.05	8.03	6.65
23.82	6.99	7.77	6.56
23.85	7.07	8.09	6.64
23.87	7	8.02	6.61
23.9	6.99	7.86	6.53
23.92	7.11	8.08	6.7
23.95	7	8.05	6.67
23.97	7.01	8.06	6.74
24	6.95	8.24	6.67
