# Supplementary material for: Structures and function of a tailoring oxidase in complex with a nonribosomal peptide synthetase module
Source: Nat Commun. 2022 Jan 27;13:548. doi: 10.1038/s41467-022-28221-y (PMC8795117; doi:10.1038/s41467-022-28221-y)
Supplement: Supplementary file 4 — Source Data [file 41467_2022_28221_MOESM4_ESM.zip › Source_data/Supplementary_Figure_1h.xlsx]

## Sheet: Sheet1
SUPPLEMENTARY FIGURE 1H
These are the raw data values for the UV
Replicate 1			Replicate 2			Replicate 3
UV (280.0nm) time[min]	UV (280.0nm) Intensity[mAU]		UV (280.0nm) time[min]	UV (280.0nm) Intensity[mAU]		UV (280.0nm) time[min]	UV (280.0nm) Intensity[mAU]
0	-0.00995398		0	0.00983477		0	-0.00393391
0.00485333	-0.0107884		0.00485333	0.00882149		0.00485333	-0.00429153
0.00970667	-0.0114441		0.00970667	0.0077486		0.00970667	-0.00464916
0.01456	-0.0119805		0.01456	0.00673532		0.01456	-0.00500679
0.0194133	-0.0123978		0.0194133	0.00602007		0.0194133	-0.00536442
0.0242667	-0.0124574		0.0242667	0.00566244		0.0242667	-0.00536442
0.02912	-0.0123382		0.02912	0.00572205		0.02912	-0.00476837
0.0339733	-0.0120997		0.0339733	0.00625849		0.0339733	-0.0038743
0.0388267	-0.0118613		0.0388267	0.00721216		0.0388267	-0.00274181
0.04368	-0.0117421		0.04368	0.00852346		0.04368	-0.00184774
0.0485333	-0.0116229		0.0485333	0.00983477		0.0485333	-0.00137091
0.0533867	-0.0118613		0.0533867	0.0109673		0.0533867	-0.00154972
0.05824	-0.0121593		0.05824	0.0118017		0.05824	-0.00214577
0.0630933	-0.0126362		0.0630933	0.0122786		0.0630933	-0.00286102
0.0679467	-0.013113		0.0679467	0.0121593		0.0679467	-0.00357628
0.0728	-0.0135899		0.0728	0.0117421		0.0728	-0.00393391
0.0776533	-0.0140667		0.0776533	0.0113249		0.0776533	-0.00375509
0.0825067	-0.0143647		0.0825067	0.0109076		0.0825067	-0.00339746
0.08736	-0.0146031		0.08736	0.0106692		0.08736	-0.00280142
0.0922133	-0.0144839		0.0922133	0.01055		0.0922133	-0.00208616
0.0970667	-0.0141859		0.0970667	0.0106096		0.0970667	-0.00160933
0.10192	-0.0136495		0.10192	0.0107884		0.10192	-0.00137091
0.106773	-0.013113		0.106773	0.0109673		0.106773	-0.00149012
0.111627	-0.0125766		0.111627	0.0110865		0.111627	-0.00196695
0.11648	-0.0121593		0.11648	0.0112057		0.11648	-0.0026226
0.121333	-0.0118613		0.121333	0.0112057		0.121333	-0.00339746
0.126187	-0.0116229		0.126187	0.0110865		0.126187	-0.00411272
0.13104	-0.0115037		0.13104	0.0104308		0.13104	-0.00452995
0.135893	-0.0114441		0.135893	0.00929832		0.135893	-0.00476837
0.140747	-0.0115037		0.140747	0.00780821		0.140747	-0.00452995
0.1456	-0.0116229		0.1456	0.00602007		0.1456	-0.00399351
0.150453	-0.0118613		0.150453	0.00423193		0.150453	-0.00327826
0.155307	-0.0119209		0.155307	0.00286102		0.155307	-0.00232458
0.16016	-0.0121593		0.16016	0.00220537		0.16016	-0.00160933
0.165013	-0.0121593		0.165013	0.00226498		0.165013	-0.00149012
0.169867	-0.0120997		0.169867	0.00280142		0.169867	-0.00214577
0.17472	-0.0118613		0.17472	0.0038147		0.17472	-0.00345707
0.179573	-0.0113249		0.179573	0.00470877		0.179573	-0.00530481
0.184427	-0.0106096		0.184427	0.00542402		0.184427	-0.00709295
0.18928	-0.00947714		0.18928	0.00584126		0.18928	-0.00828505
0.194133	-0.00828505		0.194133	0.00590086		0.194133	-0.00846386
0.198987	-0.00703335		0.198987	0.00578165		0.198987	-0.00739098
0.20384	-0.00613928		0.20384	0.00560284		0.20384	-0.00542402
0.208693	-0.00584126		0.208693	0.00536442		0.208693	-0.00280142
0.213547	-0.00602007		0.213547	0.00530481		0.213547	-0.000298023
0.2184	-0.00673532		0.2184	0.00542402		0.2184	0.00190735
0.223253	-0.00786781		0.223253	0.00560284		0.223253	0.00333786
0.228107	-0.00911951		0.228107	0.00584126		0.228107	0.00405312
0.23296	-0.0103116		0.23296	0.00625849		0.23296	0.00411272
0.237813	-0.0113845		0.237813	0.00667572		0.237813	0.00345707
0.242667	-0.0121593		0.242667	0.00733137		0.242667	0.002563
0.24752	-0.012815		0.24752	0.00816584		0.24752	0.00149012
0.252373	-0.0131726		0.252373	0.00935793		0.252373	0.000476837
0.257227	-0.013113		0.257227	0.01055		0.257227	-0.000476837
0.26208	-0.0127554		0.26208	0.0116825		0.26208	-0.0012517
0.266933	-0.0120401		0.266933	0.0123978		0.266933	-0.00172853
0.271787	-0.0110865		0.271787	0.0126362		0.271787	-0.00226498
0.27664	-0.010252		0.27664	0.0123382		0.27664	-0.0025034
0.281493	-0.00971556		0.281493	0.0115633		0.281493	-0.00280142
0.286347	-0.00965595		0.286347	0.0107884		0.286347	-0.00286102
0.2912	-0.00989437		0.2912	0.0100732		0.2912	-0.00280142
0.296053	-0.01055		0.296053	0.00989437		0.296053	-0.0026226
0.300907	-0.0112653		0.300907	0.0100732		0.300907	-0.0025034
0.30576	-0.0116229		0.30576	0.0104308		0.30576	-0.00268221
0.310613	-0.0117421		0.310613	0.0107884		0.310613	-0.00315905
0.315467	-0.0116229		0.315467	0.0109673		0.315467	-0.00393391
0.32032	-0.0112653		0.32032	0.0106692		0.32032	-0.00482798
0.325173	-0.010848		0.325173	0.00995398		0.325173	-0.00572205
0.330027	-0.0103116		0.330027	0.0090003		0.330027	-0.0064373
0.33488	-0.00995398		0.33488	0.00798702		0.33488	-0.00709295
0.339733	-0.00947714		0.339733	0.00721216		0.339733	-0.00751019
0.344587	-0.00923872		0.344587	0.00691414		0.344587	-0.00798702
0.34944	-0.00911951		0.34944	0.00709295		0.34944	-0.00834465
0.354293	-0.00929832		0.354293	0.0077486		0.354293	-0.00864267
0.359147	-0.0100136		0.359147	0.00870228		0.359147	-0.00882149
0.364	-0.0109673		0.364	0.00983477		0.364	-0.00876188
0.368853	-0.0119805		0.368853	0.0107884		0.368853	-0.00858307
0.373707	-0.0128746		0.373707	0.0114441		0.373707	-0.00822544
0.37856	-0.0133514		0.37856	0.0114441		0.37856	-0.00786781
0.383413	-0.0132918		0.383413	0.0109673		0.383413	-0.00756979
0.388267	-0.0125766		0.388267	0.0101328		0.388267	-0.00721216
0.39312	-0.0115633		0.39312	0.00911951		0.39312	-0.00703335
0.397973	-0.01055		0.397973	0.00828505		0.397973	-0.00703335
0.402827	-0.00983477		0.402827	0.007689		0.402827	-0.00733137
0.40768	-0.00971556		0.40768	0.00756979		0.40768	-0.00792742
0.412533	-0.0101924		0.412533	0.007689		0.412533	-0.00888109
0.417387	-0.0111461		0.417387	0.00792742		0.417387	-0.0100732
0.42224	-0.0123978		0.42224	0.00828505		0.42224	-0.0113249
0.427093	-0.0137091		0.427093	0.00876188		0.427093	-0.012219
0.431947	-0.014782		0.431947	0.00935793		0.431947	-0.0128746
0.4368	-0.015378		0.4368	0.00983477		0.4368	-0.012815
0.441653	-0.015676		0.441653	0.0101924		0.441653	-0.0123978
0.446507	-0.0154972		0.446507	0.0103712		0.446507	-0.0115037
0.45136	-0.0149012		0.45136	0.0103712		0.45136	-0.01055
0.456213	-0.0141859		0.456213	0.0100136		0.456213	-0.00971556
0.461067	-0.0135899		0.461067	0.00947714		0.461067	-0.0090003
0.46592	-0.013113		0.46592	0.00876188		0.46592	-0.00864267
0.470773	-0.012815		0.470773	0.00798702		0.470773	-0.00876188
0.475627	-0.0129938		0.475627	0.00715256		0.475627	-0.00905991
0.48048	-0.0132918		0.48048	0.00625849		0.48048	-0.00947714
0.485333	-0.0136495		0.485333	0.00548363		0.485333	-0.0100732
0.490187	-0.0139475		0.490187	0.00494719		0.490187	-0.0107288
0.49504	-0.0139475		0.49504	0.00500679		0.49504	-0.0113249
0.499893	-0.0138283		0.499893	0.00548363		0.499893	-0.0118613
0.504747	-0.0137091		0.504747	0.00655651		0.504747	-0.0121593
0.5096	-0.0134706		0.5096	0.00798702		0.5096	-0.012219
0.514453	-0.0134706		0.514453	0.00941753		0.514453	-0.0120401
0.519307	-0.0134706		0.519307	0.0109076		0.519307	-0.0116229
0.52416	-0.0135899		0.52416	0.0119209		0.52416	-0.0111461
0.529013	-0.0135303		0.529013	0.0126362		0.529013	-0.01055
0.533867	-0.0132918		0.533867	0.0128746		0.533867	-0.0100136
0.53872	-0.0127554		0.53872	0.0125766		0.53872	-0.00965595
0.543573	-0.0119805		0.543573	0.0120997		0.543573	-0.00941753
0.548427	-0.0110269		0.548427	0.0114441		0.548427	-0.00923872
0.55328	-0.0100732		0.55328	0.0106692		0.55328	-0.00911951
0.558133	-0.00923872		0.558133	0.0101328		0.558133	-0.00911951
0.562987	-0.00864267		0.562987	0.00959635		0.562987	-0.00905991
0.56784	-0.00828505		0.56784	0.00923872		0.56784	-0.00929832
0.572693	-0.00798702		0.572693	0.00870228		0.572693	-0.00959635
0.577547	-0.00786781		0.577547	0.00798702		0.577547	-0.00995398
0.5824	-0.00792742		0.5824	0.00703335		0.5824	-0.0103712
0.587253	-0.00786781		0.587253	0.00607967		0.587253	-0.0106692
0.592107	-0.00804663		0.592107	0.00530481		0.592107	-0.0109673
0.59696	-0.00816584		0.59696	0.00494719		0.59696	-0.0110269
0.601813	-0.00858307		0.601813	0.005126		0.601813	-0.0110865
0.606667	-0.00911951		0.606667	0.00566244		0.606667	-0.0110269
0.61152	-0.00977516		0.61152	0.0064373		0.61152	-0.0109076
0.616373	-0.0106096		0.616373	0.00703335		0.616373	-0.0107288
0.621227	-0.0116229		0.621227	0.00727177		0.621227	-0.0107288
0.62608	-0.012517		0.62608	0.00685453		0.62608	-0.010848
0.630933	-0.013411		0.630933	0.00607967		0.630933	-0.0112057
0.635787	-0.0140667		0.635787	0.00494719		0.635787	-0.0119209
0.64064	-0.0146031		0.64064	0.0038743		0.64064	-0.0125766
0.645493	-0.0149012		0.645493	0.00292063		0.645493	-0.0132918
0.650347	-0.01508		0.650347	0.00232458		0.650347	-0.0137687
0.6552	-0.01508		0.6552	0.00214577		0.6552	-0.0138879
0.660053	-0.0149608		0.660053	0.00226498		0.660053	-0.0137091
0.664907	-0.014782		0.664907	0.00280142		0.664907	-0.0132918
0.66976	-0.0143647		0.66976	0.00345707		0.66976	-0.0129342
0.674613	-0.0136495		0.674613	0.00435114		0.674613	-0.012517
0.679467	-0.0128746		0.679467	0.00524521		0.679467	-0.0120997
0.68432	-0.012219		0.68432	0.00590086		0.68432	-0.0116825
0.689173	-0.0117421		0.689173	0.00596046		0.689173	-0.0111461
0.694027	-0.0115633		0.694027	0.00554323		0.694027	-0.0107884
0.69888	-0.0118017		0.69888	0.00464916		0.69888	-0.0106692
0.703733	-0.012219		0.703733	0.00363588		0.703733	-0.0109076
0.708587	-0.0127554		0.708587	0.00274181		0.708587	-0.0114441
0.71344	-0.0132322		0.71344	0.0025034		0.71344	-0.0120997
0.718293	-0.0136495		0.718293	0.00280142		0.718293	-0.0129342
0.723147	-0.0138283		0.723147	0.00363588		0.723147	-0.013411
0.728	-0.0137091		0.728	0.00470877		0.728	-0.0136495
0.732853	-0.0135303		0.732853	0.00566244		0.732853	-0.0136495
0.737707	-0.0132322		0.737707	0.0064373		0.737707	-0.0135899
0.74256	-0.0129938		0.74256	0.00685453		0.74256	-0.0133514
0.747413	-0.012815		0.747413	0.00703335		0.747413	-0.013113
0.752267	-0.0129938		0.752267	0.00703335		0.752267	-0.0128746
0.75712	-0.0135303		0.75712	0.00703335		0.75712	-0.0126958
0.761973	-0.0143051		0.761973	0.00721216		0.761973	-0.0126362
0.766827	-0.0151396		0.766827	0.0077486		0.766827	-0.012815
0.77168	-0.0156164		0.77168	0.00834465		0.77168	-0.013411
0.776533	-0.0155568		0.776533	0.00888109		0.776533	-0.0142455
0.781387	-0.0149012		0.781387	0.00923872		0.781387	-0.0151396
0.78624	-0.0137091		0.78624	0.00917912		0.78624	-0.0160336
0.791093	-0.0124574		0.791093	0.00882149		0.791093	-0.0165105
0.795947	-0.0116825		0.795947	0.00810623		0.795947	-0.0165105
0.8008	-0.0115633		0.8008	0.00715256		0.8008	-0.0159144
0.805653	-0.012219		0.805653	0.00625849		0.805653	-0.014782
0.810507	-0.0133514		0.810507	0.00554323		0.810507	-0.0135303
0.81536	-0.014782		0.81536	0.00488758		0.81536	-0.0123978
0.820213	-0.0159144		0.820213	0.00458956		0.820213	-0.0113845
0.825067	-0.0164509		0.825067	0.00452995		0.825067	-0.0107288
0.82992	-0.0162125		0.82992	0.00452995		0.82992	-0.0103116
0.834773	-0.015378		0.834773	0.00441074		0.834773	-0.0103116
0.839627	-0.0141859		0.839627	0.00411272		0.839627	-0.0103116
0.84448	-0.0130534		0.84448	0.00375509		0.84448	-0.01055
0.849333	-0.0122786		0.849333	0.00327826		0.849333	-0.0107884
0.854187	-0.0118613		0.854187	0.00303984		0.854187	-0.0111461
0.85904	-0.0119805		0.85904	0.00292063		0.85904	-0.0115633
0.863893	-0.0126362		0.863893	0.00303984		0.863893	-0.0120401
0.868747	-0.013411		0.868747	0.00339746		0.868747	-0.0124574
0.8736	-0.0141859		0.8736	0.00375509		0.8736	-0.0129342
0.878453	-0.0149608		0.878453	0.00399351		0.878453	-0.0134706
0.883307	-0.0157356		0.883307	0.00393391		0.883307	-0.0140667
0.88816	-0.0163317		0.88816	0.00363588		0.88816	-0.0146627
0.893013	-0.0167489		0.893013	0.00321865		0.893013	-0.0152588
0.897867	-0.0168085		0.897867	0.00286102		0.897867	-0.0159144
0.90272	-0.0163317		0.90272	0.002563		0.90272	-0.0164509
0.907573	-0.0154972		0.907573	0.0025034		0.907573	-0.0168085
0.912427	-0.0141859		0.912427	0.00292063		0.912427	-0.0171661
0.91728	-0.0126362		0.91728	0.00345707		0.91728	-0.017345
0.922133	-0.0112057		0.922133	0.00417233		0.922133	-0.0172257
0.926987	-0.0100136		0.926987	0.00470877		0.926987	-0.0171065
0.93184	-0.00923872		0.93184	0.00524521		0.93184	-0.0170469
0.936693	-0.00888109		0.936693	0.00536442		0.936693	-0.0170469
0.941547	-0.0089407		0.941547	0.0051856		0.941547	-0.0171065
0.9464	-0.00941753		0.9464	0.00452995		0.9464	-0.0174046
0.951253	-0.0100136		0.951253	0.00351667		0.951253	-0.0177026
0.956107	-0.0107884		0.956107	0.00220537		0.956107	-0.0180602
0.96096	-0.0118017		0.96096	0.000536442		0.96096	-0.0181198
0.965813	-0.0129938		0.965813	-0.0012517		0.965813	-0.0178814
0.970667	-0.0142455		0.970667	-0.00280142		0.970667	-0.0172853
0.97552	-0.0157952		0.97552	-0.0038743		0.97552	-0.0165105
0.980373	-0.0172257		0.980373	-0.00429153		0.980373	-0.0157356
0.985227	-0.0185966		0.985227	-0.00411272		0.985227	-0.0153184
0.99008	-0.0196695		0.99008	-0.00339746		0.99008	-0.015378
0.994933	-0.020206		0.994933	-0.00238419		0.994933	-0.015974
0.999787	-0.0202656		0.999787	-0.00089407		0.999787	-0.0167489
1.00464	-0.0197887		1.00464	0.00077486		1.00464	-0.017643
1.00949	-0.0187755		1.00949	0.00274181		1.00949	-0.0180006
1.01435	-0.0175834		1.01435	0.00500679		1.01435	-0.0178814
1.0192	-0.0165105		1.0192	0.00727177		1.0192	-0.0171661
1.02405	-0.0154376		1.02405	0.00929832		1.02405	-0.0160933
1.02891	-0.0147223		1.02891	0.0106692		1.02891	-0.0151396
1.03376	-0.0141263		1.03376	0.0110865		1.03376	-0.0146031
1.03861	-0.0137687		1.03861	0.0106096		1.03861	-0.0144839
1.04347	-0.0135899		1.04347	0.00911951		1.04347	-0.0149608
1.04832	-0.0136495		1.04832	0.00727177		1.04832	-0.0157356
1.05317	-0.0139475		1.05317	0.00536442		1.05317	-0.0166297
1.05803	-0.0146031		1.05803	0.00405312		1.05803	-0.0172257
1.06288	-0.0153184		1.06288	0.00309944		1.06288	-0.0175834
1.06773	-0.0160336		1.06773	0.00292063		1.06773	-0.0175834
1.07259	-0.0165105		1.07259	0.00321865		1.07259	-0.0174046
1.07744	-0.0165701		1.07744	0.00369549		1.07744	-0.0171661
1.08229	-0.0163317		1.08229	0.00423193		1.08229	-0.0171065
1.08715	-0.0157952		1.08715	0.00458956		1.08715	-0.0174046
1.092	-0.01508		1.092	0.00470877		1.092	-0.0178218
1.09685	-0.0144839		1.09685	0.00452995		1.09685	-0.0184774
1.10171	-0.0140071		1.10171	0.00411272		1.10171	-0.0192523
1.10656	-0.0136495		1.10656	0.00363588		1.10656	-0.0200272
1.11141	-0.0132322		1.11141	0.00327826		1.11141	-0.0207424
1.11627	-0.012815		1.11627	0.00298023		1.11627	-0.0210404
1.12112	-0.0123382		1.12112	0.00292063		1.12112	-0.0211
1.12597	-0.0119209		1.12597	0.00298023		1.12597	-0.0208616
1.13083	-0.0115633		1.13083	0.00327826		1.13083	-0.0203848
1.13568	-0.0113845		1.13568	0.00351667		1.13568	-0.0199676
1.14053	-0.0112653		1.14053	0.00393391		1.14053	-0.0195503
1.14539	-0.0112653		1.14539	0.00435114		1.14539	-0.0193119
1.15024	-0.0115037		1.15024	0.00458956		1.15024	-0.0191927
1.15509	-0.0118017		1.15509	0.00464916		1.15509	-0.0191331
1.15995	-0.0123978		1.15995	0.00447035		1.15995	-0.0191927
1.1648	-0.0130534		1.1648	0.00417233		1.1648	-0.0193715
1.16965	-0.0137091		1.16965	0.00375509		1.16965	-0.0196099
1.17451	-0.0143051		1.17451	0.00345707		1.17451	-0.019908
1.17936	-0.0146031		1.17936	0.00339746		1.17936	-0.0202656
1.18421	-0.0145435		1.18421	0.00351667		1.18421	-0.0205636
1.18907	-0.0140071		1.18907	0.00351667		1.18907	-0.0206232
1.19392	-0.0133514		1.19392	0.00351667		1.19392	-0.0204444
1.19877	-0.0126362		1.19877	0.00327826		1.19877	-0.0200868
1.20363	-0.0120401		1.20363	0.00298023		1.20363	-0.0194311
1.20848	-0.0115037		1.20848	0.00280142		1.20848	-0.0190735
1.21333	-0.0114441		1.21333	0.00286102		1.21333	-0.0189543
1.21819	-0.0115037		1.21819	0.00333786		1.21819	-0.0191927
1.22304	-0.0116825		1.22304	0.00411272		1.22304	-0.019908
1.22789	-0.0120401		1.22789	0.00464916		1.22789	-0.0208616
1.23275	-0.0126362		1.23275	0.00500679		1.23275	-0.0218153
1.2376	-0.0133514		1.2376	0.00500679		1.2376	-0.0225902
1.24245	-0.0140071		1.24245	0.00452995		1.24245	-0.0228882
1.24731	-0.0147223		1.24731	0.0038743		1.24731	-0.0228286
1.25216	-0.0151396		1.25216	0.00321865		1.25216	-0.0222921
1.25701	-0.0151992		1.25701	0.00274181		1.25701	-0.0213385
1.26187	-0.0149608		1.26187	0.00244379		1.26187	-0.0200868
1.26672	-0.0142455		1.26672	0.00214577		1.26672	-0.0187159
1.27157	-0.0132322		1.27157	0.00184774		1.27157	-0.0174046
1.27643	-0.0121593		1.27643	0.00149012		1.27643	-0.0165701
1.28128	-0.0112057		1.28128	0.0013113		1.28128	-0.0163317
1.28613	-0.0104308		1.28613	0.00119209		1.28613	-0.0167489
1.29099	-0.0101328		1.29099	0.00137091		1.29099	-0.0177622
1.29584	-0.0104904		1.29584	0.00149012		1.29584	-0.0189543
1.30069	-0.0112653		1.30069	0.00154972		1.30069	-0.0203848
1.30555	-0.0122786		1.30555	0.0012517		1.30555	-0.0215173
1.3104	-0.0131726		1.3104	0.000596046		1.3104	-0.0222921
1.31525	-0.0140071		1.31525	-0.000417233		1.31525	-0.0226498
1.32011	-0.0146031		1.32011	-0.00137091		1.32011	-0.0227094
1.32496	-0.01508		1.32496	-0.00214577		1.32496	-0.0225902
1.32981	-0.0154376		1.32981	-0.00238419		1.32981	-0.0222921
1.33467	-0.0157952		1.33467	-0.00226498		1.33467	-0.0218749
1.33952	-0.0165105		1.33952	-0.00178814		1.33952	-0.0215173
1.34437	-0.0174046		1.34437	-0.00119209		1.34437	-0.0211596
1.34923	-0.0184178		1.34923	-0.000715256		1.34923	-0.0209212
1.35408	-0.0195503		1.35408	-0.000417233		1.35408	-0.020504
1.35893	-0.0206232		1.35893	-0.000357628		1.35893	-0.0200272
1.36379	-0.0214577		1.36379	-0.000417233		1.36379	-0.0195503
1.36864	-0.0220537		1.36864	-0.000476837		1.36864	-0.0191331
1.37349	-0.0221729		1.37349	-0.000357628		1.37349	-0.0187159
1.37835	-0.0221133		1.37835	0.000119209		1.37835	-0.0185966
1.3832	-0.0217557		1.3832	0.000655651		1.3832	-0.0189543
1.38805	-0.0212193		1.38805	0.0013113		1.38805	-0.0197887
1.39291	-0.0207424		1.39291	0.00172853		1.39291	-0.0209808
1.39776	-0.020504		1.39776	0.00178814		1.39776	-0.0222921
1.40261	-0.0203848		1.40261	0.00143051		1.40261	-0.0234842
1.40747	-0.020504		1.40747	0.000655651		1.40747	-0.0241995
1.41232	-0.0205636		1.41232	-0.000178814		1.41232	-0.0243783
1.41717	-0.0206828		1.41717	-0.00107288		1.41717	-0.0240207
1.42203	-0.0206232		1.42203	-0.00178814		1.42203	-0.0234842
1.42688	-0.0202656		1.42688	-0.00220537		1.42688	-0.022769
1.43173	-0.0196099		1.43173	-0.002563		1.43173	-0.0222325
1.43659	-0.0187159		1.43659	-0.00286102		1.43659	-0.0220537
1.44144	-0.0175834		1.44144	-0.00309944		1.44144	-0.0221729
1.44629	-0.0165701		1.44629	-0.00315905		1.44629	-0.0225902
1.45115	-0.015974		1.45115	-0.00286102		1.45115	-0.0232458
1.456	-0.0156164		1.456	-0.00214577		1.456	-0.0239611
1.46085	-0.0157356		1.46085	-0.00113249		1.46085	-0.0245571
1.46571	-0.0160933		1.46571	0.000178814		1.46571	-0.0251532
1.47056	-0.0166893		1.47056	0.00143051		1.47056	-0.0256896
1.47541	-0.0174642		1.47541	0.0025034		1.47541	-0.0261068
1.48027	-0.0184178		1.48027	0.00333786		1.48027	-0.0265241
1.48512	-0.0193119		1.48512	0.0038147		1.48512	-0.0265837
1.48997	-0.0202656		1.48997	0.00375509		1.48997	-0.0267625
1.49483	-0.0211596		1.49483	0.00339746		1.49483	-0.0267029
1.49968	-0.0217557		1.49968	0.00268221		1.49968	-0.0267625
1.50453	-0.0221133		1.50453	0.00154972		1.50453	-0.0267029
1.50939	-0.0220537		1.50939	0.000417233		1.50939	-0.0264645
1.51424	-0.0216365		1.51424	-0.000715256		1.51424	-0.0261068
1.51909	-0.0212789		1.51909	-0.00178814		1.51909	-0.0255108
1.52395	-0.0209212		1.52395	-0.00268221		1.52395	-0.0244975
1.5288	-0.0208616		1.5288	-0.00333786		1.5288	-0.0234246
1.53365	-0.0209808		1.53365	-0.00393391		1.53365	-0.0224113
1.53851	-0.0212789		1.53851	-0.00458956		1.53851	-0.0219345
1.54336	-0.0213385		1.54336	-0.00530481		1.54336	-0.0218153
1.54821	-0.0211		1.54821	-0.00596046		1.54821	-0.0222325
1.55307	-0.0206232		1.55307	-0.0064373		1.55307	-0.0230074
1.55792	-0.019908		1.55792	-0.00673532		1.55792	-0.0238419
1.56277	-0.0191927		1.56277	-0.00667572		1.56277	-0.0245571
1.56763	-0.0183582		1.56763	-0.00631809		1.56763	-0.0250936
1.57248	-0.0177622		1.57248	-0.00578165		1.57248	-0.02563
1.57733	-0.0174046		1.57733	-0.0051856		1.57733	-0.0260472
1.58219	-0.0169873		1.58219	-0.00470877		1.58219	-0.0264049
1.58704	-0.0164509		1.58704	-0.00435114		1.58704	-0.0269413
1.59189	-0.0156164		1.59189	-0.00399351		1.59189	-0.0275373
1.59675	-0.0146627		1.59675	-0.00393391		1.59675	-0.0280142
1.6016	-0.0134706		1.6016	-0.0038147		1.6016	-0.0284314
1.60645	-0.0123382		1.60645	-0.00369549		1.60645	-0.028789
1.61131	-0.0116229		1.61131	-0.00363588		1.61131	-0.0290871
1.61616	-0.0113845		1.61616	-0.00333786		1.61616	-0.0293255
1.62101	-0.0119209		1.62101	-0.00292063		1.62101	-0.0292659
1.62587	-0.0130534		1.62587	-0.00238419		1.62587	-0.0290871
1.63072	-0.0146031		1.63072	-0.00190735		1.63072	-0.0286102
1.63557	-0.015974		1.63557	-0.00137091		1.63557	-0.0278354
1.64043	-0.0168681		1.64043	-0.00113249		1.64043	-0.0268817
1.64528	-0.0171661		1.64528	-0.00107288		1.64528	-0.0258088
1.65013	-0.0165701		1.65013	-0.00101328		1.65013	-0.0249147
1.65499	-0.0154972		1.65499	-0.00089407		1.65499	-0.0241995
1.65984	-0.0141859		1.65984	-0.000655651		1.65984	-0.0237823
1.66469	-0.0130534		1.66469	-0.000178814		1.66469	-0.023663
1.66955	-0.0123382		1.66955	0.000417233		1.66955	-0.0237823
1.6744	-0.0120401		1.6744	0.00101328		1.6744	-0.0239611
1.67925	-0.0119805		1.67925	0.0012517		1.67925	-0.0244379
1.68411	-0.0117421		1.68411	0.0012517		1.68411	-0.0250936
1.68896	-0.0113845		1.68896	0.000596046		1.68896	-0.0258684
1.69381	-0.0107884		1.69381	-0.000596046		1.69381	-0.0267625
1.69867	-0.0100732		1.69867	-0.00214577		1.69867	-0.027597
1.70352	-0.00953674		1.70352	-0.00393391		1.70352	-0.0280738
1.70837	-0.00953674		1.70837	-0.00542402		1.70837	-0.0282526
1.71323	-0.0100732		1.71323	-0.0063777		1.71323	-0.027895
1.71808	-0.0112653		1.71808	-0.00679493		1.71808	-0.0270605
1.72293	-0.012815		1.72293	-0.0064373		1.72293	-0.0258088
1.72779	-0.0146627		1.72779	-0.00560284		1.72779	-0.0242591
1.73264	-0.0162125		1.73264	-0.00464916		1.73264	-0.0227094
1.73749	-0.0175238		1.73749	-0.00369549		1.73749	-0.0213385
1.74235	-0.0182986		1.74235	-0.00315905		1.74235	-0.0205636
1.7472	-0.0185966		1.7472	-0.00309944		1.7472	-0.0203252
1.75205	-0.0183582		1.75205	-0.00339746		1.75205	-0.0207424
1.75691	-0.017941		1.75691	-0.0038147		1.75691	-0.0215173
1.76176	-0.0174046		1.76176	-0.00435114		1.76176	-0.0225902
1.76661	-0.0169277		1.76661	-0.00470877		1.76661	-0.023663
1.77147	-0.0164509		1.77147	-0.00476837		1.77147	-0.0244975
1.77632	-0.0160336		1.77632	-0.00464916		1.77632	-0.0248551
1.78117	-0.015676		1.78117	-0.00435114		1.78117	-0.0249743
1.78603	-0.0151396		1.78603	-0.00393391		1.78603	-0.0249147
1.79088	-0.0147223		1.79088	-0.00351667		1.79088	-0.0247359
1.79573	-0.0140071		1.79573	-0.00321865		1.79573	-0.0246167
1.80059	-0.0135303		1.80059	-0.00292063		1.80059	-0.0246167
1.80544	-0.0131726		1.80544	-0.002563		1.80544	-0.0248551
1.81029	-0.013113		1.81029	-0.00220537		1.81029	-0.0252128
1.81515	-0.013411		1.81515	-0.00166893		1.81515	-0.0257492
1.82	-0.0140071		1.82	-0.00119209		1.82	-0.0264049
1.82485	-0.0149608		1.82485	-0.000834465		1.82485	-0.0270009
1.82971	-0.0160933		1.82971	-0.000655651		1.82971	-0.0277162
1.83456	-0.0171065		1.83456	-0.00077486		1.83456	-0.028491
1.83941	-0.0180602		1.83941	-0.00119209		1.83941	-0.0290871
1.84427	-0.0187159		1.84427	-0.00160933		1.84427	-0.0295639
1.84912	-0.0189543		1.84912	-0.00208616		1.84912	-0.0301003
1.85397	-0.0188351		1.85397	-0.0026226		1.85397	-0.0306368
1.85883	-0.0184178		1.85883	-0.00309944		1.85883	-0.0311732
1.86368	-0.0178814		1.86368	-0.00339746		1.86368	-0.0319481
1.86853	-0.017345		1.86853	-0.00345707		1.86853	-0.0326633
1.87339	-0.0170469		1.87339	-0.00333786		1.87339	-0.0333786
1.87824	-0.0170469		1.87824	-0.00292063		1.87824	-0.0338554
1.88309	-0.0169873		1.88309	-0.00226498		1.88309	-0.0338554
1.88795	-0.0170469		1.88795	-0.00160933		1.88795	-0.0334382
1.8928	-0.0166893		1.8928	-0.00113249		1.8928	-0.0327229
1.89765	-0.015974		1.89765	-0.000715256		1.89765	-0.0318289
1.90251	-0.0152588		1.90251	-0.000655651		1.90251	-0.0309348
1.90736	-0.0144839		1.90736	-0.00089407		1.90736	-0.0302196
1.91221	-0.0137091		1.91221	-0.00149012		1.91221	-0.0296235
1.91707	-0.0130534		1.91707	-0.00220537		1.91707	-0.0292063
1.92192	-0.0126362		1.92192	-0.00309944		1.92192	-0.0286102
1.92677	-0.0122786		1.92677	-0.00423193		1.92677	-0.0280738
1.93163	-0.0120997		1.93163	-0.00548363		1.93163	-0.0274181
1.93648	-0.0117421		1.93648	-0.00661612		1.93648	-0.0267029
1.94133	-0.0116229		1.94133	-0.00756979		1.94133	-0.0261068
1.94619	-0.0116825		1.94619	-0.00828505		1.94619	-0.0257492
1.95104	-0.0117421		1.95104	-0.00852346		1.95104	-0.0256896
1.95589	-0.0116825		1.95589	-0.00840425		1.95589	-0.0261664
1.96075	-0.0115037		1.96075	-0.00816584		1.96075	-0.0270009
1.9656	-0.0112653		1.9656	-0.00780821		1.9656	-0.028193
1.97045	-0.0107288		1.97045	-0.00762939		1.97045	-0.0295043
1.97531	-0.00995398		1.97531	-0.00780821		1.97531	-0.0308752
1.98016	-0.00935793		1.98016	-0.00822544		1.98016	-0.0320673
1.98501	-0.00905991		1.98501	-0.00882149		1.98501	-0.0327826
1.98987	-0.0089407		1.98987	-0.00917912		1.98987	-0.0329614
1.99472	-0.00905991		1.99472	-0.00929832		1.99472	-0.0325441
1.99957	-0.00935793		1.99957	-0.00888109		1.99957	-0.0317693
2.00443	-0.00989437		2.00443	-0.00810623		2.00443	-0.0306368
2.00928	-0.0104904		2.00928	-0.00715256		2.00928	-0.0296235
2.01413	-0.0111461		2.01413	-0.00607967		2.01413	-0.0286698
2.01899	-0.0120401		2.01899	-0.0051856		2.01899	-0.0280738
2.02384	-0.0128746		2.02384	-0.00476837		2.02384	-0.027895
2.02869	-0.0138283		2.02869	-0.00464916		2.02869	-0.0278354
2.03355	-0.0144839		2.03355	-0.00500679		2.03355	-0.0278354
2.0384	-0.0148416		2.0384	-0.00560284		2.0384	-0.027895
2.04325	-0.0148416		2.04325	-0.00625849		2.04325	-0.0279546
2.04811	-0.0145435		2.04811	-0.00703335		2.04811	-0.0279546
2.05296	-0.0138879		2.05296	-0.00721216		2.05296	-0.0280142
2.05781	-0.0132322		2.05781	-0.00733137		2.05781	-0.028193
2.06267	-0.0126362		2.06267	-0.00703335		2.06267	-0.028491
2.06752	-0.0120997		2.06752	-0.00661612		2.06752	-0.0288486
2.07237	-0.0116229		2.07237	-0.00613928		2.07237	-0.0293851
2.07723	-0.0116229		2.07723	-0.00578165		2.07723	-0.0298023
2.08208	-0.0118613		2.08208	-0.00536442		2.08208	-0.03016
2.08693	-0.0122786		2.08693	-0.00488758		2.08693	-0.0305176
2.09179	-0.0129342		2.09179	-0.00411272		2.09179	-0.0308156
2.09664	-0.0137687		2.09664	-0.00327826		2.09664	-0.0309348
2.10149	-0.0146031		2.10149	-0.00232458		2.10149	-0.0312328
2.10635	-0.0152588		2.10635	-0.00178814		2.10635	-0.0312328
2.1112	-0.0157952		2.1112	-0.00160933		2.1112	-0.0309944
2.11605	-0.0160336		2.11605	-0.00190735		2.11605	-0.0303984
2.12091	-0.0158548		2.12091	-0.002563		2.12091	-0.0295043
2.12576	-0.0154972		2.12576	-0.00309944		2.12576	-0.0282526
2.13061	-0.0148416		2.13061	-0.00333786		2.13061	-0.0267029
2.13547	-0.0140667		2.13547	-0.00303984		2.13547	-0.0250936
2.14032	-0.0131726		2.14032	-0.00238419		2.14032	-0.0237226
2.14517	-0.0123978		2.14517	-0.00143051		2.14517	-0.022769
2.15003	-0.0116825		2.15003	-0.00077486		2.15003	-0.022471
2.15488	-0.0111461		2.15488	-0.000655651		2.15488	-0.0225902
2.15973	-0.0107884		2.15973	-0.0013113		2.15973	-0.023365
2.16459	-0.0106096		2.16459	-0.00244379		2.16459	-0.0244975
2.16944	-0.0107288		2.16944	-0.00399351		2.16944	-0.025928
2.17429	-0.0110269		2.17429	-0.00542402		2.17429	-0.0273585
2.17915	-0.0113845		2.17915	-0.00631809		2.17915	-0.0285506
2.184	-0.0118613		2.184	-0.00649691		2.184	-0.0293255
2.18885	-0.0123978		2.18885	-0.00590086		2.18885	-0.0297427
2.19371	-0.0129342		2.19371	-0.00488758		2.19371	-0.0297427
2.19856	-0.0132322		2.19856	-0.00375509		2.19856	-0.0293255
2.20341	-0.0133514		2.20341	-0.00274181		2.20341	-0.0287294
2.20827	-0.0132918		2.20827	-0.00208616		2.20827	-0.0280142
2.21312	-0.013113		2.21312	-0.00208616		2.21312	-0.0276566
2.21797	-0.0128746		2.21797	-0.0025034		2.21797	-0.0274777
2.22283	-0.0125766		2.22283	-0.00321865		2.22283	-0.027895
2.22768	-0.012219		2.22768	-0.00405312		2.22768	-0.0286698
2.23253	-0.0120401		2.23253	-0.00470877		2.23253	-0.0297427
2.23739	-0.0120401		2.23739	-0.00524521		2.23739	-0.0308156
2.24224	-0.0121593		2.24224	-0.00554323		2.24224	-0.0318289
2.24709	-0.0123382		2.24709	-0.00572205		2.24709	-0.0324845
2.25195	-0.0126958		2.25195	-0.00596046		2.25195	-0.0326037
2.2568	-0.0129938		2.2568	-0.00613928		2.2568	-0.0324845
2.26165	-0.0132322		2.26165	-0.00631809		2.26165	-0.0320077
2.26651	-0.0134706		2.26651	-0.00667572		2.26651	-0.0315905
2.27136	-0.0135303		2.27136	-0.00715256		2.27136	-0.0314116
2.27621	-0.0135303		2.27621	-0.00756979		2.27621	-0.031352
2.28107	-0.013411		2.28107	-0.00786781		2.28107	-0.031352
2.28592	-0.013411		2.28592	-0.00798702		2.28592	-0.0314116
2.29077	-0.0134706		2.29077	-0.007689		2.29077	-0.0312924
2.29563	-0.0135899		2.29563	-0.00697374		2.29563	-0.031054
2.30048	-0.0140667		2.30048	-0.00596046		2.30048	-0.0306368
2.30533	-0.0145435		2.30533	-0.00458956		2.30533	-0.0303984
2.31019	-0.0150204		2.31019	-0.00327826		2.31019	-0.030458
2.31504	-0.0152588		2.31504	-0.00208616		2.31504	-0.0306964
2.31989	-0.0150204		2.31989	-0.00101328		2.31989	-0.0312328
2.32475	-0.0143051		2.32475	-0.000298023		2.32475	-0.0315309
2.3296	-0.0131726		2.3296	0.000238419		2.3296	-0.0318885
2.33445	-0.0120401		2.33445	0.000715256		2.33445	-0.0318885
2.33931	-0.0111461		2.33931	0.00107288		2.33931	-0.0318885
2.34416	-0.0106692		2.34416	0.00137091		2.34416	-0.0320077
2.34901	-0.010848		2.34901	0.00166893		2.34901	-0.0323057
2.35387	-0.0117421		2.35387	0.00178814		2.35387	-0.0327826
2.35872	-0.012815		2.35872	0.00166893		2.35872	-0.0330806
2.36357	-0.0137687		2.36357	0.00154972		2.36357	-0.0333786
2.36843	-0.0140667		2.36843	0.00143051		2.36843	-0.033319
2.37328	-0.0135899		2.37328	0.00119209		2.37328	-0.0330806
2.37813	-0.0123978		2.37813	0.00107288		2.37813	-0.0326037
2.38299	-0.0109076		2.38299	0.00077486		2.38299	-0.0321269
2.38784	-0.00941753		2.38784	0.000476837		2.38784	-0.0316501
2.39269	-0.00870228		2.39269	0.000119209		2.39269	-0.0315309
2.39755	-0.00882149		2.39755	-0.000178814		2.39755	-0.0317693
2.4024	-0.00983477		2.4024	-0.000238419		2.4024	-0.0323653
2.40725	-0.0113249		2.40725	-0.000119209		2.40725	-0.0330806
2.41211	-0.0132322		2.41211	0.000298023		2.41211	-0.0342131
2.41696	-0.0149608		2.41696	0.000715256		2.41696	-0.0353456
2.42181	-0.0164509		2.42181	0.00113249		2.42181	-0.0363588
2.42667	-0.0174046		2.42667	0.0012517		2.42667	-0.0371337
2.43152	-0.0180006		2.43152	0.00119209		2.43152	-0.0374317
2.43637	-0.0181794		2.43637	0.00089407		2.43637	-0.0374913
2.44123	-0.0180602		2.44123	0.000536442		2.44123	-0.0373721
2.44608	-0.017643		2.44608	0		2.44608	-0.0370741
2.45093	-0.0169277		2.45093	-0.000596046		2.45093	-0.0367761
2.45579	-0.0161529		2.45579	-0.00137091		2.45579	-0.0363588
2.46064	-0.015378		2.46064	-0.00208616		2.46064	-0.0359416
2.46549	-0.0144839		2.46549	-0.0026226		2.46549	-0.0355244
2.47035	-0.0137091		2.47035	-0.00298023		2.47035	-0.0352859
2.4752	-0.0130534		2.4752	-0.00298023		2.4752	-0.0352859
2.48005	-0.012815		2.48005	-0.0025034		2.48005	-0.0356436
2.48491	-0.0126362		2.48491	-0.00190735		2.48491	-0.0362396
2.48976	-0.0126362		2.48976	-0.00143051		2.48976	-0.0369549
2.49461	-0.0126958		2.49461	-0.00137091		2.49461	-0.0376701
2.49947	-0.0129342		2.49947	-0.00178814		2.49947	-0.0379086
2.50432	-0.0133514		2.50432	-0.00274181		2.50432	-0.0377297
2.50917	-0.0138879		2.50917	-0.00411272		2.50917	-0.0369549
2.51403	-0.014782		2.51403	-0.00548363		2.51403	-0.035882
2.51888	-0.015974		2.51888	-0.00667572		2.51888	-0.0345707
2.52373	-0.0171065		2.52373	-0.00745058		2.52373	-0.0331402
2.52859	-0.0181198		2.52859	-0.00786781		2.52859	-0.0317693
2.53344	-0.0188947		2.53344	-0.00792742		2.53344	-0.0306368
2.53829	-0.0190735		2.53829	-0.0077486		2.53829	-0.0296831
2.54315	-0.0186563		2.54315	-0.00727177		2.54315	-0.0289679
2.548	-0.0178218		2.548	-0.00655651		2.548	-0.0286698
2.55285	-0.0165701		2.55285	-0.00554323		2.55285	-0.028789
2.55771	-0.0152588		2.55771	-0.00458956		2.55771	-0.0292063
2.56256	-0.0141859		2.56256	-0.00351667		2.56256	-0.0300407
2.56741	-0.0135899		2.56741	-0.00274181		2.56741	-0.031054
2.57227	-0.0136495		2.57227	-0.0026226		2.57227	-0.0320077
2.57712	-0.0143647		2.57712	-0.00303984		2.57712	-0.033021
2.58197	-0.0155568		2.58197	-0.00423193		2.58197	-0.0340343
2.58683	-0.0169873		2.58683	-0.00584126		2.58683	-0.0347495
2.59168	-0.0181198		2.59168	-0.00756979		2.59168	-0.0354648
2.59653	-0.0188351		2.59653	-0.0090003		2.59653	-0.0360608
2.60139	-0.0188947		2.60139	-0.00989437		2.60139	-0.036478
2.60624	-0.0183582		2.60624	-0.0101924		2.60624	-0.0368357
2.61109	-0.0174046		2.61109	-0.0100732		2.61109	-0.0370145
2.61595	-0.0163317		2.61595	-0.00953674		2.61595	-0.0372529
2.6208	-0.015378		2.6208	-0.00882149		2.6208	-0.0373125
2.62565	-0.0144839		2.62565	-0.00798702		2.62565	-0.0374913
2.63051	-0.0138879		2.63051	-0.00715256		2.63051	-0.0376701
2.63536	-0.013411		2.63536	-0.00619888		2.63536	-0.0378489
2.64021	-0.0129938		2.64021	-0.00524521		2.64021	-0.0379086
2.64507	-0.012815		2.64507	-0.00417233		2.64507	-0.0379682
2.64992	-0.0126362		2.64992	-0.00333786		2.64992	-0.0380874
2.65477	-0.0123978		2.65477	-0.00292063		2.65477	-0.0380874
2.65963	-0.012219		2.65963	-0.00280142		2.65963	-0.0383854
2.66448	-0.0118613		2.66448	-0.00309944		2.66448	-0.0386238
2.66933	-0.0113845		2.66933	-0.00369549		2.66933	-0.039041
2.67419	-0.0109076		2.67419	-0.00447035		2.67419	-0.0393391
2.67904	-0.010252		2.67904	-0.00506639		2.67904	-0.0392795
2.68389	-0.00971556		2.68389	-0.00542402		2.68389	-0.0389218
2.68875	-0.00935793		2.68875	-0.00548363		2.68875	-0.0382066
2.6936	-0.00929832		2.6936	-0.00554323		2.6936	-0.0373125
2.69845	-0.00953674		2.69845	-0.00590086		2.69845	-0.0367165
2.70331	-0.00989437		2.70331	-0.00655651		2.70331	-0.0365376
2.70816	-0.0106096		2.70816	-0.00745058		2.70816	-0.0367165
2.71301	-0.0113249		2.71301	-0.00834465		2.71301	-0.0373721
2.71787	-0.0119805		2.71787	-0.00917912		2.71787	-0.0382662
2.72272	-0.0127554		2.72272	-0.00959635		2.72272	-0.0391006
2.72757	-0.0134706		2.72757	-0.00953674		2.72757	-0.0396371
2.73243	-0.0141859		2.73243	-0.00888109		2.73243	-0.0398755
2.73728	-0.014782		2.73728	-0.00798702		2.73728	-0.0397563
2.74213	-0.0149012		2.74213	-0.00703335		2.74213	-0.0395179
2.74699	-0.0148416		2.74699	-0.00619888		2.74699	-0.039041
2.75184	-0.0142455		2.75184	-0.00548363		2.75184	-0.038445
2.75669	-0.0135303		2.75669	-0.00494719		2.75669	-0.0379682
2.76155	-0.0127554		2.76155	-0.00441074		2.76155	-0.0374913
2.7664	-0.012219		2.7664	-0.00399351		2.7664	-0.0373125
2.77125	-0.0118613		2.77125	-0.00333786		2.77125	-0.0374317
2.77611	-0.0116825		2.77611	-0.00268221		2.77611	-0.0377297
2.78096	-0.0115037		2.78096	-0.00190735		2.78096	-0.0380278
2.78581	-0.0112057		2.78581	-0.0012517		2.78581	-0.0383258
2.79067	-0.0109076		2.79067	-0.000536442		2.79067	-0.0385642
2.79552	-0.0104308		2.79552	0.000178814		2.79552	-0.038445
2.80037	-0.0100732		2.80037	0.000953674		2.80037	-0.0380874
2.80523	-0.0100136		2.80523	0.00154972		2.80523	-0.0375509
2.81008	-0.0103116		2.81008	0.00202656		2.81008	-0.0370145
2.81493	-0.0111461		2.81493	0.00238419		2.81493	-0.0366569
2.81979	-0.0123978		2.81979	0.0025034		2.81979	-0.0362396
2.82464	-0.0139475		2.82464	0.00238419		2.82464	-0.0358224
2.82949	-0.0154972		2.82949	0.00214577		2.82949	-0.0352859
2.83435	-0.0168085		2.83435	0.00184774		2.83435	-0.0347495
2.8392	-0.0177622		2.8392	0.00160933		2.8392	-0.0341535
2.84405	-0.0181794		2.84405	0.00143051		2.84405	-0.033617
2.84891	-0.018239		2.84891	0.00101328		2.84891	-0.0333786
2.85376	-0.0181198		2.85376	0.000536442		2.85376	-0.0335574
2.85861	-0.0177622		2.85861	-0.000357628		2.85861	-0.033915
2.86347	-0.0174642		2.86347	-0.00137091		2.86347	-0.0343919
2.86832	-0.0170469		2.86832	-0.0025034		2.86832	-0.0348687
2.87317	-0.0166297		2.87317	-0.00363588		2.87317	-0.0351667
2.87803	-0.0160933		2.87803	-0.00458956		2.87803	-0.0352263
2.88288	-0.0153184		2.88288	-0.0051856		2.88288	-0.0353456
2.88773	-0.0145435		2.88773	-0.00554323		2.88773	-0.0354648
2.89259	-0.0137687		2.89259	-0.00578165		2.89259	-0.0356436
2.89744	-0.0131726		2.89744	-0.00584126		2.89744	-0.035882
2.90229	-0.0127554		2.90229	-0.00590086		2.90229	-0.0362992
2.90715	-0.0126958		2.90715	-0.00602007		2.90715	-0.0366569
2.912	-0.0128746		2.912	-0.00613928		2.912	-0.0369549
2.91685	-0.0132918		2.91685	-0.00602007		2.91685	-0.0371933
2.92171	-0.0137091		2.92171	-0.00548363		2.92171	-0.0376105
2.92656	-0.0140071		2.92656	-0.00435114		2.92656	-0.0379682
2.93141	-0.0140071		2.93141	-0.00274181		2.93141	-0.0383854
2.93627	-0.0135899		2.93627	-0.00089407		2.93627	-0.0386238
2.94112	-0.012815		2.94112	0.00089407		2.94112	-0.0388026
2.94597	-0.0118017		2.94597	0.00220537		2.94597	-0.0389218
2.95083	-0.0106692		2.95083	0.0026226		2.95083	-0.0389218
2.95568	-0.00989437		2.95568	0.00214577		2.95568	-0.0389814
2.96053	-0.00941753		2.96053	0.000715256		2.96053	-0.0388622
2.96539	-0.00935793		2.96539	-0.00107288		2.96539	-0.0386238
2.97024	-0.00947714		2.97024	-0.00298023		2.97024	-0.0382066
2.97509	-0.00977516		2.97509	-0.00452995		2.97509	-0.0374317
2.97995	-0.0100732		2.97995	-0.00566244		2.97995	-0.0365376
2.9848	-0.0101328		2.9848	-0.0063777		2.9848	-0.0356436
2.98965	-0.00989437		2.98965	-0.00685453		2.98965	-0.0348687
2.99451	-0.00941753		2.99451	-0.00733137		2.99451	-0.0346899
2.99936	-0.00888109		2.99936	-0.00798702		2.99936	-0.0351071
3.00421	-0.00816584		3.00421	-0.00888109		3.00421	-0.0359416
3.00907	-0.007689		3.00907	-0.00977516		3.00907	-0.0371337
3.01392	-0.00756979		3.01392	-0.01055		3.01392	-0.0382066
3.01877	-0.00780821		3.01877	-0.0112057		3.01877	-0.0389814
3.02363	-0.00876188		3.02363	-0.0115633		3.02363	-0.0392199
3.02848	-0.0101328		3.02848	-0.0115037		3.02848	-0.0389814
3.03333	-0.0117421		3.03333	-0.0111461		3.03333	-0.0385046
3.03819	-0.0135899		3.03819	-0.0104904		3.03819	-0.0377297
3.04304	-0.0153184		3.04304	-0.00935793		3.04304	-0.0370145
3.04789	-0.0167489		3.04789	-0.00792742		3.04789	-0.0365376
3.05275	-0.0177026		3.05275	-0.00625849		3.05275	-0.03618
3.0576	-0.0181794		3.0576	-0.00447035		3.0576	-0.0359416
3.06245	-0.0180602		3.06245	-0.00280142		3.06245	-0.0355244
3.06731	-0.0175238		3.06731	-0.00137091		3.06731	-0.0349283
3.07216	-0.0166893		3.07216	-0.000238419		3.07216	-0.0343919
3.07701	-0.0157356		3.07701	0.000357628		3.07701	-0.0340343
3.08187	-0.0148416		3.08187	0.000357628		3.08187	-0.033915
3.08672	-0.0140071		3.08672	-5.96046e-05		3.08672	-0.0342727
3.09157	-0.0133514		3.09157	-0.00089407		3.09157	-0.0349879
3.09643	-0.012815		3.09643	-0.00202656		3.09643	-0.035882
3.10128	-0.012517		3.10128	-0.00315905		3.10128	-0.0367165
3.10613	-0.0120997		3.10613	-0.00399351		3.10613	-0.0371933
3.11099	-0.0117421		3.11099	-0.00452995		3.11099	-0.0373125
3.11584	-0.0111461		3.11584	-0.00470877		3.11584	-0.0370145
3.12069	-0.0104904		3.12069	-0.00435114		3.12069	-0.0363588
3.12555	-0.00995398		3.12555	-0.00411272		3.12555	-0.035584
3.1304	-0.00971556		3.1304	-0.00399351		3.1304	-0.0348687
3.13525	-0.00995398		3.13525	-0.00423193		3.13525	-0.0345111
3.14011	-0.0107288		3.14011	-0.00464916		3.14011	-0.0345111
3.14496	-0.0120401		3.14496	-0.005126		3.14496	-0.0349283
3.14981	-0.0136495		3.14981	-0.00548363		3.14981	-0.0354052
3.15467	-0.0151396		3.15467	-0.00542402		3.15467	-0.0359416
3.15952	-0.0163317		3.15952	-0.00494719		3.15952	-0.0364184
3.16437	-0.0169277		3.16437	-0.00441074		3.16437	-0.0365973
3.16923	-0.0169873		3.16923	-0.00393391		3.16923	-0.0366569
3.17408	-0.0165701		3.17408	-0.00363588		3.17408	-0.0368357
3.17893	-0.015974		3.17893	-0.00393391		3.17893	-0.0374317
3.18379	-0.0151992		3.18379	-0.00447035		3.18379	-0.038445
3.18864	-0.0143647		3.18864	-0.00506639		3.18864	-0.0399947
3.19349	-0.0137091		3.19349	-0.00554323		3.19349	-0.0417829
3.19835	-0.0130534		3.19835	-0.00572205		3.19835	-0.0434518
3.2032	-0.0126958		3.2032	-0.00548363		3.2032	-0.0448823
3.20805	-0.012517		3.20805	-0.005126		3.20805	-0.0456572
3.21291	-0.0126362		3.21291	-0.00470877		3.21291	-0.045836
3.21776	-0.012815		3.21776	-0.00441074		3.21776	-0.0454187
3.22261	-0.0129342		3.22261	-0.00441074		3.22261	-0.0447035
3.22747	-0.013113		3.22747	-0.00470877		3.22747	-0.043869
3.23232	-0.0131726		3.23232	-0.00500679		3.23232	-0.0433326
3.23717	-0.0130534		3.23717	-0.00530481		3.23717	-0.0430942
3.24203	-0.012815		3.24203	-0.00536442		3.24203	-0.0432134
3.24688	-0.0127554		3.24688	-0.00524521		3.24688	-0.0436306
3.25173	-0.0129342		3.25173	-0.00476837		3.25173	-0.0439882
3.25659	-0.0133514		3.25659	-0.00399351		3.25659	-0.0442266
3.26144	-0.0139475		3.26144	-0.00298023		3.26144	-0.044167
3.26629	-0.0146627		3.26629	-0.00196695		3.26629	-0.0436902
3.27115	-0.0154972		3.27115	-0.00113249		3.27115	-0.0427961
3.276	-0.0162721		3.276	-0.000536442		3.276	-0.0417233
3.28085	-0.0168681		3.28085	-0.000298023		3.28085	-0.04071
3.28571	-0.0174642		3.28571	-0.000655651		3.28571	-0.0400543
3.29056	-0.0180006		3.29056	-0.00137091		3.29056	-0.0399351
3.29541	-0.018537		3.29541	-0.00244379		3.29541	-0.0404716
3.30027	-0.0190735		3.30027	-0.00357628		3.30027	-0.0413656
3.30512	-0.0196099		3.30512	-0.00452995		3.30512	-0.0424385
3.30997	-0.0200272		3.30997	-0.00524521		3.30997	-0.0433922
3.31483	-0.0202656		3.31483	-0.00548363		3.31483	-0.043869
3.31968	-0.0200272		3.31968	-0.00542402		3.31968	-0.0437498
3.32453	-0.0194907		3.32453	-0.00494719		3.32453	-0.0431538
3.32939	-0.0185966		3.32939	-0.00435114		3.32939	-0.0422597
3.33424	-0.0178218		3.33424	-0.00351667		3.33424	-0.0413656
3.33909	-0.0172257		3.33909	-0.00274181		3.33909	-0.0405312
3.34395	-0.0172257		3.34395	-0.00208616		3.34395	-0.0399351
3.3488	-0.0178218		3.3488	-0.00172853		3.3488	-0.0395179
3.35365	-0.0187755		3.35365	-0.00154972		3.35365	-0.0393391
3.35851	-0.0196099		3.35851	-0.00160933		3.35851	-0.0391006
3.36336	-0.0201464		3.36336	-0.00184774		3.36336	-0.0392199
3.36821	-0.0198483		3.36821	-0.00214577		3.36821	-0.0394583
3.37307	-0.0189543		3.37307	-0.00244379		3.37307	-0.0398159
3.37792	-0.0174046		3.37792	-0.00286102		3.37792	-0.0402927
3.38277	-0.0156164		3.38277	-0.00345707		3.38277	-0.0407696
3.38763	-0.0140667		3.38763	-0.00411272		3.38763	-0.041008
3.39248	-0.0129938		3.39248	-0.00494719		3.39248	-0.0409484
3.39733	-0.0127554		3.39733	-0.00578165		3.39733	-0.0404716
3.40219	-0.0131726		3.40219	-0.00631809		3.40219	-0.0396967
3.40704	-0.0139475		3.40704	-0.00655651		3.40704	-0.0388026
3.41189	-0.0146627		3.41189	-0.00631809		3.41189	-0.0382066
3.41675	-0.0150204		3.41675	-0.00584126		3.41675	-0.0379086
3.4216	-0.0149012		3.4216	-0.0051856		3.4216	-0.0382662
3.42645	-0.0141859		3.42645	-0.00447035		3.42645	-0.0389814
3.43131	-0.0134706		3.43131	-0.00375509		3.43131	-0.0400543
3.43616	-0.0128746		3.43616	-0.00327826		3.43616	-0.0411868
3.44101	-0.0126362		3.44101	-0.00303984		3.44101	-0.0422001
3.44587	-0.0129938		3.44587	-0.00303984		3.44587	-0.0428557
3.45072	-0.0136495		3.45072	-0.00315905		3.45072	-0.0432134
3.45557	-0.0145435		3.45557	-0.00321865		3.45557	-0.0431538
3.46043	-0.0154376		3.46043	-0.00339746		3.46043	-0.0427961
3.46528	-0.0162125		3.46528	-0.00327826		3.46528	-0.0422597
3.47013	-0.0166893		3.47013	-0.00292063		3.47013	-0.041604
3.47499	-0.0169873		3.47499	-0.00214577		3.47499	-0.041008
3.47984	-0.0171661		3.47984	-0.0012517		3.47984	-0.0405312
3.48469	-0.0171065		3.48469	-0.000238419		3.48469	-0.0403523
3.48955	-0.0169277		3.48955	0.000536442		3.48955	-0.0402331
3.4944	-0.0167489		3.4944	0.000834465		3.4944	-0.0404119
3.49925	-0.0163913		3.49925	0.000357628		3.49925	-0.0404716
3.50411	-0.0162125		3.50411	-0.00077486		3.50411	-0.0405908
3.50896	-0.0162721		3.50896	-0.00238419		3.50896	-0.0408292
3.51381	-0.0168085		3.51381	-0.00417233		3.51381	-0.0414252
3.51867	-0.0175238		3.51867	-0.00590086		3.51867	-0.0422001
3.52352	-0.0182986		3.52352	-0.00703335		3.52352	-0.0433922
3.52837	-0.0191927		3.52837	-0.00762939		3.52837	-0.0448823
3.53323	-0.0199676		3.53323	-0.00756979		3.53323	-0.0462532
3.53808	-0.0201464		3.53808	-0.00721216		3.53808	-0.0473261
3.54293	-0.0199676		3.54293	-0.00679493		3.54293	-0.0477433
3.54779	-0.0194907		3.54779	-0.0064373		3.54779	-0.0476837
3.55264	-0.0188947		3.55264	-0.00607967		3.55264	-0.0471473
3.55749	-0.0184774		3.55749	-0.00578165		3.55749	-0.0461936
3.56235	-0.0182986		3.56235	-0.00554323		3.56235	-0.0451207
3.5672	-0.0184774		3.5672	-0.00530481		3.5672	-0.044167
3.57205	-0.0189543		3.57205	-0.0051856		3.57205	-0.0436306
3.57691	-0.0192523		3.57691	-0.00536442		3.57691	-0.0433922
3.58176	-0.0194311		3.58176	-0.00584126		3.58176	-0.0437498
3.58661	-0.0191331		3.58661	-0.00661612		3.58661	-0.0444651
3.59147	-0.0184774		3.59147	-0.00739098		3.59147	-0.0456572
3.59632	-0.0175834		3.59632	-0.00780821		3.59632	-0.0469089
3.60117	-0.0165701		3.60117	-0.00780821		3.60117	-0.0482202
3.60603	-0.015676		3.60603	-0.00739098		3.60603	-0.0491142
3.61088	-0.0149608		3.61088	-0.0063777		3.61088	-0.0496507
3.61573	-0.0144839		3.61573	-0.0051856		3.61573	-0.0498295
3.62059	-0.0141859		3.62059	-0.00435114		3.62059	-0.0496507
3.62544	-0.0141263		3.62544	-0.00393391		3.62544	-0.0491738
3.63029	-0.0142455		3.63029	-0.00435114		3.63029	-0.0487566
3.63515	-0.0143051		3.63515	-0.00530481		3.63515	-0.0483394
3.64	-0.0144839		3.64	-0.00673532		3.64	-0.0482798
3.64485	-0.0147223		3.64485	-0.00828505		3.64485	-0.048399
3.64971	-0.0149608		3.64971	-0.00965595		3.64971	-0.0484586
3.65456	-0.0152588		3.65456	-0.0104904		3.65456	-0.0486374
3.65941	-0.0157356		3.65941	-0.0106096		3.65941	-0.0487566
3.66427	-0.0163913		3.66427	-0.0100732		3.66427	-0.0488162
3.66912	-0.0172257		3.66912	-0.00911951		3.66912	-0.0488758
3.67397	-0.0180602		3.67397	-0.00792742		3.67397	-0.0490546
3.67883	-0.0187755		3.67883	-0.00697374		3.67883	-0.0491738
3.68368	-0.0191331		3.68368	-0.00649691		3.68368	-0.0491738
3.68853	-0.0190735		3.68853	-0.00661612		3.68853	-0.0488758
3.69339	-0.0183582		3.69339	-0.00697374		3.69339	-0.0482202
3.69824	-0.017345		3.69824	-0.00762939		3.69824	-0.0470877
3.70309	-0.0162125		3.70309	-0.00810623		3.70309	-0.0460148
3.70795	-0.0152588		3.70795	-0.00822544		3.70795	-0.0451207
3.7128	-0.0146031		3.7128	-0.00804663		3.7128	-0.0445247
3.71765	-0.0143647		3.71765	-0.007689		3.71765	-0.0444651
3.72251	-0.0146031		3.72251	-0.00727177		3.72251	-0.0447035
3.72736	-0.0149012		3.72736	-0.00715256		3.72736	-0.0450611
3.73221	-0.0151396		3.73221	-0.00733137		3.73221	-0.0452995
3.73707	-0.0153184		3.73707	-0.00756979		3.73707	-0.0455379
3.74192	-0.0151992		3.74192	-0.007689		3.74192	-0.0454783
3.74677	-0.0149608		3.74677	-0.00751019		3.74677	-0.0453591
3.75163	-0.0144839		3.75163	-0.00703335		3.75163	-0.0452399
3.75648	-0.0138283		3.75648	-0.00625849		3.75648	-0.0450611
3.76133	-0.013113		3.76133	-0.00536442		3.76133	-0.0448823
3.76619	-0.0124574		3.76619	-0.00458956		3.76619	-0.0446439
3.77104	-0.0120401		3.77104	-0.00429153		3.77104	-0.0444055
3.77589	-0.0119805		3.77589	-0.00429153		3.77589	-0.0443459
3.78075	-0.0120997		3.78075	-0.00476837		3.78075	-0.0445843
3.7856	-0.0123978		3.7856	-0.00548363		3.7856	-0.0448823
3.79045	-0.0126362		3.79045	-0.0063777		3.79045	-0.0454187
3.79531	-0.0126958		3.79531	-0.00715256		3.79531	-0.0459552
3.80016	-0.0124574		3.80016	-0.007689		3.80016	-0.0465512
3.80501	-0.0119805		3.80501	-0.00792742		3.80501	-0.0469685
3.80987	-0.0115037		3.80987	-0.00780821		3.80987	-0.0474453
3.81472	-0.0114441		3.81472	-0.00733137		3.81472	-0.0479221
3.81957	-0.0116825		3.81957	-0.00655651		3.81957	-0.0484586
3.82443	-0.0125766		3.82443	-0.00566244		3.82443	-0.0488758
3.82928	-0.0137687		3.82928	-0.00488758		3.82928	-0.0489354
3.83413	-0.0152588		3.83413	-0.00441074		3.83413	-0.0486374
3.83899	-0.0165105		3.83899	-0.00464916		3.83899	-0.0481009
3.84384	-0.017345		3.84384	-0.00530481		3.84384	-0.0473261
3.84869	-0.017643		3.84869	-0.00673532		3.84869	-0.0466108
3.85355	-0.017643		3.85355	-0.00846386		3.85355	-0.0460744
3.8584	-0.0174046		3.8584	-0.010252		3.8584	-0.045836
3.86325	-0.0169873		3.86325	-0.0118613		3.86325	-0.0457764
3.86811	-0.0164509		3.86811	-0.0127554		3.86811	-0.0460148
3.87296	-0.015974		3.87296	-0.0129938		3.87296	-0.0461936
3.87781	-0.0154376		3.87781	-0.0124574		3.87781	-0.0463128
3.88267	-0.0147223		3.88267	-0.0113845		3.88267	-0.0463724
3.88752	-0.0143051		3.88752	-0.00995398		3.88752	-0.0461936
3.89237	-0.0139475		3.89237	-0.00846386		3.89237	-0.0459552
3.89723	-0.0138879		3.89723	-0.00733137		3.89723	-0.0457168
3.90208	-0.0138283		3.90208	-0.00667572		3.90208	-0.0454187
3.90693	-0.0139475		3.90693	-0.00655651		3.90693	-0.0452399
3.91179	-0.0136495		3.91179	-0.00661612		3.91179	-0.0452995
3.91664	-0.0129342		3.91664	-0.00697374		3.91664	-0.0455379
3.92149	-0.0119209		3.92149	-0.00733137		3.92149	-0.0460148
3.92635	-0.0107288		3.92635	-0.00756979		3.92635	-0.0465512
3.9312	-0.00953674		3.9312	-0.00780821		3.9312	-0.0470877
3.93605	-0.00882149		3.93605	-0.00810623		3.93605	-0.0475645
3.94091	-0.00852346		3.94091	-0.00864267		3.94091	-0.0477433
3.94576	-0.00864267		3.94576	-0.00935793		3.94576	-0.0476837
3.95061	-0.0090003		3.95061	-0.0100136		3.95061	-0.0473857
3.95547	-0.00971556		3.95547	-0.0107884		3.95547	-0.0469685
3.96032	-0.0104904		3.96032	-0.0112653		3.96032	-0.0464916
3.96517	-0.0113845		3.96517	-0.0113249		3.96517	-0.046134
3.97003	-0.0121593		3.97003	-0.0112057		3.97003	-0.046134
3.97488	-0.012815		3.97488	-0.010848		3.97488	-0.0463128
3.97973	-0.0132918		3.97973	-0.0104308		3.97973	-0.0469685
3.98459	-0.0135303		3.98459	-0.0101924		3.98459	-0.0479221
3.98944	-0.0134706		3.98944	-0.00995398		3.98944	-0.0489354
3.99429	-0.0132918		3.99429	-0.00971556		3.99429	-0.0499487
3.99915	-0.0130534		3.99915	-0.00935793		3.99915	-0.0507832
4.004	-0.012815		4.004	-0.00888109		4.004	-0.0513792
4.00885	-0.012815		4.00885	-0.00828505		4.00885	-0.0516772
4.01371	-0.0129342		4.01371	-0.00745058		4.01371	-0.051558
4.01856	-0.0134706		4.01856	-0.0063777		4.01856	-0.0512004
4.02341	-0.0140071		4.02341	-0.00542402		4.02341	-0.0506639
4.02827	-0.0146627		4.02827	-0.00423193		4.02827	-0.0499487
4.03312	-0.0151396		4.03312	-0.00327826		4.03312	-0.0494123
4.03797	-0.0155568		4.03797	-0.002563		4.03797	-0.0490546
4.04283	-0.0155568		4.04283	-0.00226498		4.04283	-0.0490546
4.04768	-0.0154376		4.04768	-0.00238419		4.04768	-0.0494123
4.05253	-0.015378		4.05253	-0.00298023		4.05253	-0.0499487
4.05739	-0.015378		4.05739	-0.00357628		4.05739	-0.0506639
4.06224	-0.015676		4.06224	-0.00458956		4.06224	-0.0511408
4.06709	-0.0161529		4.06709	-0.00542402		4.06709	-0.05126
4.07195	-0.0163913		4.07195	-0.0063777		4.07195	-0.0509024
4.0768	-0.0163913		4.0768	-0.00715256		4.0768	-0.0500679
4.08165	-0.0159144		4.08165	-0.00786781		4.08165	-0.0489354
4.08651	-0.0149608		4.08651	-0.00840425		4.08651	-0.0476837
4.09136	-0.0137687		4.09136	-0.00876188		4.09136	-0.04673
4.09621	-0.012517		4.09621	-0.00882149		4.09621	-0.0462532
4.10107	-0.0115037		4.10107	-0.00852346		4.10107	-0.0463724
4.10592	-0.0109076		4.10592	-0.00798702		4.10592	-0.0470877
4.11077	-0.0107288		4.11077	-0.00733137		4.11077	-0.0479817
4.11563	-0.010848		4.11563	-0.00673532		4.11563	-0.0488162
4.12048	-0.0112653		4.12048	-0.00613928		4.12048	-0.0491738
4.12533	-0.0117421		4.12533	-0.00578165		4.12533	-0.0488758
4.13019	-0.012219		4.13019	-0.00554323		4.13019	-0.0480413
4.13504	-0.0126958		4.13504	-0.00536442		4.13504	-0.0467896
4.13989	-0.013113		4.13989	-0.00494719		4.13989	-0.0455379
4.14475	-0.013411		4.14475	-0.00441074		4.14475	-0.0446439
4.1496	-0.0137091		4.1496	-0.00363588		4.1496	-0.0442266
4.15445	-0.0138879		4.15445	-0.00280142		4.15445	-0.0443459
4.15931	-0.0139475		4.15931	-0.00214577		4.15931	-0.0449419
4.16416	-0.0141263		4.16416	-0.00184774		4.16416	-0.045836
4.16901	-0.0145435		4.16901	-0.00184774		4.16901	-0.0468493
4.17387	-0.01508		4.17387	-0.00226498		4.17387	-0.0477433
4.17872	-0.015974		4.17872	-0.00292063		4.17872	-0.0485778
4.18357	-0.0168085		4.18357	-0.00369549		4.18357	-0.0491738
4.18843	-0.0174046		4.18843	-0.00464916		4.18843	-0.0495911
4.19328	-0.0177026		4.19328	-0.00572205		4.19328	-0.0498295
4.19813	-0.0175238		4.19813	-0.00685453		4.19813	-0.0500083
4.20299	-0.0169873		4.20299	-0.00798702		4.20299	-0.0501871
4.20784	-0.0162125		4.20784	-0.00905991		4.20784	-0.0502467
4.21269	-0.0156164		4.21269	-0.00977516		4.21269	-0.0502467
4.21755	-0.0152588		4.21755	-0.0101328		4.21755	-0.0500679
4.2224	-0.0153184		4.2224	-0.00995398		4.2224	-0.0499487
4.22725	-0.015378		4.22725	-0.00923872		4.22725	-0.0497103
4.23211	-0.0154972		4.23211	-0.00816584		4.23211	-0.0494719
4.23696	-0.0154376		4.23696	-0.00691414		4.23696	-0.0493526
4.24181	-0.0153184		4.24181	-0.00566244		4.24181	-0.0493526
4.24667	-0.0149608		4.24667	-0.00482798		4.24667	-0.0493526
4.25152	-0.0146627		4.25152	-0.00464916		4.25152	-0.0492334
4.25637	-0.0145435		4.25637	-0.00506639		4.25637	-0.0491142
4.26123	-0.0144839		4.26123	-0.00596046		4.26123	-0.048697
4.26608	-0.014782		4.26608	-0.00703335		4.26608	-0.0483394
4.27093	-0.01508		4.27093	-0.00798702		4.27093	-0.0479817
4.27579	-0.015378		4.27579	-0.00846386		4.27579	-0.0475645
4.28064	-0.0159144		4.28064	-0.00846386		4.28064	-0.0472069
4.28549	-0.0165701		4.28549	-0.00810623		4.28549	-0.0469685
4.29035	-0.017345		4.29035	-0.00756979		4.29035	-0.04673
4.2952	-0.018239		4.2952	-0.00733137		4.2952	-0.0468493
4.30005	-0.0189543		4.30005	-0.00715256		4.30005	-0.0471473
4.30491	-0.0194907		4.30491	-0.00733137		4.30491	-0.0477433
4.30976	-0.0197887		4.30976	-0.00780821		4.30976	-0.0483394
4.31461	-0.0196099		4.31461	-0.00834465		4.31461	-0.0492334
4.31947	-0.0193119		4.31947	-0.00882149		4.31947	-0.0499487
4.32432	-0.0187755		4.32432	-0.00929832		4.32432	-0.0505447
4.32917	-0.0182986		4.32917	-0.00971556		4.32917	-0.0510216
4.33403	-0.0181198		4.33403	-0.00989437		4.33403	-0.051558
4.33888	-0.0181198		4.33888	-0.0101328		4.33888	-0.0519753
4.34373	-0.018239		4.34373	-0.0101328		4.34373	-0.0522733
4.34859	-0.0183582		4.34859	-0.0101328		4.34859	-0.0524521
4.35344	-0.0184774		4.35344	-0.00983477		4.35344	-0.0524521
4.35829	-0.0185966		4.35829	-0.00953674		4.35829	-0.0523329
4.36315	-0.0188351		4.36315	-0.00929832		4.36315	-0.0520945
4.368	-0.0190139		4.368	-0.00929832		4.368	-0.0517368
4.37285	-0.0193119		4.37285	-0.00965595		4.37285	-0.0510812
4.37771	-0.0194311		4.37771	-0.010252		4.37771	-0.0503659
4.38256	-0.0192523		4.38256	-0.0109673		4.38256	-0.0497103
4.38741	-0.0188351		4.38741	-0.0116229		4.38741	-0.0491738
4.39227	-0.018239		4.39227	-0.0119209		4.39227	-0.0489354
4.39712	-0.0174046		4.39712	-0.0119805		4.39712	-0.0490546
4.40197	-0.0166297		4.40197	-0.0116825		4.40197	-0.0495315
4.40683	-0.0161529		4.40683	-0.0112653		4.40683	-0.0503063
4.41168	-0.0160336		4.41168	-0.0109076		4.41168	-0.0510812
4.41653	-0.0163913		4.41653	-0.0104308		4.41653	-0.0519156
4.42139	-0.0171065		4.42139	-0.010252		4.42139	-0.0524521
4.42624	-0.0177622		4.42624	-0.0100732		4.42624	-0.0529289
4.43109	-0.0183582		4.43109	-0.00995398		4.43109	-0.0531077
4.43595	-0.0187159		4.43595	-0.00995398		4.43595	-0.0532866
4.4408	-0.0186563		4.4408	-0.00983477		4.4408	-0.0532269
4.44565	-0.0181198		4.44565	-0.00971556		4.44565	-0.0531673
4.45051	-0.0174046		4.45051	-0.00947714		4.45051	-0.0529289
4.45536	-0.0165701		4.45536	-0.00917912		4.45536	-0.0526905
4.46021	-0.0157952		4.46021	-0.00876188		4.46021	-0.0523925
4.46507	-0.0152588		4.46507	-0.00840425		4.46507	-0.0522137
4.46992	-0.0150204		4.46992	-0.00810623		4.46992	-0.0522733
4.47477	-0.0149608		4.47477	-0.00786781		4.47477	-0.0524521
4.47963	-0.0148416		4.47963	-0.00792742		4.47963	-0.0529289
4.48448	-0.0145435		4.48448	-0.00804663		4.48448	-0.0534058
4.48933	-0.0140667		4.48933	-0.00816584		4.48933	-0.0539422
4.49419	-0.0132918		4.49419	-0.00834465		4.49419	-0.0541806
4.49904	-0.0123978		4.49904	-0.00852346		4.49904	-0.0542998
4.50389	-0.0114441		4.50389	-0.00858307		4.50389	-0.0540614
4.50875	-0.01055		4.50875	-0.00870228		4.50875	-0.0536442
4.5136	-0.0100732		4.5136	-0.00876188		4.5136	-0.0531077
4.51845	-0.00995398		4.51845	-0.00882149		4.51845	-0.0527501
4.52331	-0.0101328		4.52331	-0.00882149		4.52331	-0.0526905
4.52816	-0.0107288		4.52816	-0.00882149		4.52816	-0.0528097
4.53301	-0.0116229		4.53301	-0.00870228		4.53301	-0.0529289
4.53787	-0.0125766		4.53787	-0.00858307		4.53787	-0.0530481
4.54272	-0.0135303		4.54272	-0.00852346		4.54272	-0.0529885
4.54757	-0.0143051		4.54757	-0.00858307		4.54757	-0.0523329
4.55243	-0.014782		4.55243	-0.00876188		4.55243	-0.0513792
4.55728	-0.0150204		4.55728	-0.00917912		4.55728	-0.0503063
4.56213	-0.0149608		4.56213	-0.00971556		4.56213	-0.0491142
4.56699	-0.0146031		4.56699	-0.0104904		4.56699	-0.0481009
4.57184	-0.0141859		4.57184	-0.0111461		4.57184	-0.0475645
4.57669	-0.0138283		4.57669	-0.0118017		4.57669	-0.0473857
4.58155	-0.0133514		4.58155	-0.0120997		4.58155	-0.0477433
4.5864	-0.0127554		4.5864	-0.0119209		4.5864	-0.0484586
4.59125	-0.012219		4.59125	-0.0112057		4.59125	-0.0494719
4.59611	-0.0116825		4.59611	-0.0100136		4.59611	-0.0504851
4.60096	-0.0112057		4.60096	-0.00852346		4.60096	-0.05126
4.60581	-0.0109673		4.60581	-0.00697374		4.60581	-0.0517964
4.61067	-0.0111461		4.61067	-0.00578165		4.61067	-0.0517964
4.61552	-0.0117421		4.61552	-0.0051856		4.61552	-0.0513792
4.62037	-0.0125766		4.62037	-0.00530481		4.62037	-0.0507236
4.62523	-0.0135303		4.62523	-0.00607967		4.62523	-0.0500083
4.63008	-0.0143647		4.63008	-0.00756979		4.63008	-0.0491738
4.63493	-0.0149608		4.63493	-0.00953674		4.63493	-0.0487566
4.63979	-0.0151992		4.63979	-0.0115633		4.63979	-0.0485182
4.64464	-0.01508		4.64464	-0.013411		4.64464	-0.048697
4.64949	-0.0144839		4.64949	-0.014782		4.64949	-0.0491738
4.65435	-0.0137091		4.65435	-0.0154972		4.65435	-0.0498295
4.6592	-0.0129342		4.6592	-0.0154376		4.6592	-0.0504255
4.66405	-0.0121593		4.66405	-0.0149012		4.66405	-0.0508428
4.66891	-0.0113845		4.66891	-0.0140071		4.66891	-0.0509024
4.67376	-0.0107288		4.67376	-0.0131726		4.67376	-0.0507832
4.67861	-0.0101328		4.67861	-0.0125766		4.67861	-0.0504255
4.68347	-0.00959635		4.68347	-0.0122786		4.68347	-0.0502467
4.68832	-0.00929832		4.68832	-0.0120997		4.68832	-0.0503063
4.69317	-0.0089407		4.69317	-0.0122786		4.69317	-0.0508428
4.69803	-0.0089407		4.69803	-0.012517		4.69803	-0.0516176
4.70288	-0.0090003		4.70288	-0.0127554		4.70288	-0.0525117
4.70773	-0.00935793		4.70773	-0.0129938		4.70773	-0.0531673
4.71259	-0.00947714		4.71259	-0.0131726		4.71259	-0.0534654
4.71744	-0.00977516		4.71744	-0.0133514		4.71744	-0.0532269
4.72229	-0.0100732		4.72229	-0.0134706		4.72229	-0.0526309
4.72715	-0.0104904		4.72715	-0.0134706		4.72715	-0.0520349
4.732	-0.0110865		4.732	-0.0134706		4.732	-0.0516176
4.73685	-0.0119209		4.73685	-0.0132918		4.73685	-0.0516176
4.74171	-0.0128746		4.74171	-0.013113		4.74171	-0.0521541
4.74656	-0.0138879		4.74656	-0.0129938		4.74656	-0.0528693
4.75141	-0.0146627		4.75141	-0.0131726		4.75141	-0.0536442
4.75627	-0.01508		4.75627	-0.0132918		4.75627	-0.0539422
4.76112	-0.0152588		4.76112	-0.0136495		4.76112	-0.0536442
4.76597	-0.015378		4.76597	-0.0139475		4.76597	-0.0528097
4.77083	-0.0152588		4.77083	-0.0140071		4.77083	-0.0517964
4.77568	-0.01508		4.77568	-0.0138879		4.77568	-0.0505447
4.78053	-0.014782		4.78053	-0.0135303		4.78053	-0.0497699
4.78539	-0.0144243		4.78539	-0.0128746		4.78539	-0.0495911
4.79024	-0.0140071		4.79024	-0.0121593		4.79024	-0.0500083
4.79509	-0.013411		4.79509	-0.0112653		4.79509	-0.0508428
4.79995	-0.0129342		4.79995	-0.0107288		4.79995	-0.0517964
4.8048	-0.012219		4.8048	-0.010252		4.8048	-0.0528693
4.80965	-0.0115037		4.80965	-0.00995398		4.80965	-0.0535846
4.81451	-0.010848		4.81451	-0.00995398		4.81451	-0.054121
4.81936	-0.0103712		4.81936	-0.00983477		4.81936	-0.0544786
4.82421	-0.0100136		4.82421	-0.00971556		4.82421	-0.0547171
4.82907	-0.0101328		4.82907	-0.00947714		4.82907	-0.0550151
4.83392	-0.0104308		4.83392	-0.00882149		4.83392	-0.0554919
4.83877	-0.0110865		4.83877	-0.00786781		4.83877	-0.0559688
4.84363	-0.0116229		4.84363	-0.00673532		4.84363	-0.0565648
4.84848	-0.0116825		4.84848	-0.00560284		4.84848	-0.0571012
4.85333	-0.0112057		4.85333	-0.00464916		4.85333	-0.0574589
4.85819	-0.0100732		4.85819	-0.00423193		4.85819	-0.0575185
4.86304	-0.00864267		4.86304	-0.00429153		4.86304	-0.0572205
4.86789	-0.00697374		4.86789	-0.00494719		4.86789	-0.0565648
4.87275	-0.00566244		4.87275	-0.00590086		4.87275	-0.0557303
4.8776	-0.00476837		4.8776	-0.00691414		4.8776	-0.0549555
4.88245	-0.00441074		4.88245	-0.007689		4.88245	-0.0542998
4.88731	-0.00452995		4.88731	-0.00798702		4.88731	-0.0539422
4.89216	-0.00488758		4.89216	-0.0077486		4.89216	-0.0539422
4.89701	-0.00566244		4.89701	-0.00721216		4.89701	-0.0541806
4.90187	-0.00661612		4.90187	-0.00667572		4.90187	-0.0544786
4.90672	-0.007689		4.90672	-0.0063777		4.90672	-0.0548363
4.91157	-0.00888109		4.91157	-0.00649691		4.91157	-0.0551939
4.91643	-0.0100136		4.91643	-0.00697374		4.91643	-0.0556111
4.92128	-0.0111461		4.92128	-0.00756979		4.92128	-0.056088
4.92613	-0.0117421		4.92613	-0.00798702		4.92613	-0.0566244
4.93099	-0.0119209		4.93099	-0.00810623		4.93099	-0.0571012
4.93584	-0.0116825		4.93584	-0.00804663		4.93584	-0.0572801
4.94069	-0.0113249		4.94069	-0.0077486		4.94069	-0.0571609
4.94555	-0.0109076		4.94555	-0.00756979		4.94555	-0.056684
4.9504	-0.0106096		4.9504	-0.00756979		4.9504	-0.0557303
4.95525	-0.0104904		4.95525	-0.00792742		4.95525	-0.0545382
4.96011	-0.0106096		4.96011	-0.00852346		4.96011	-0.0531673
4.96496	-0.0107288		4.96496	-0.0090003		4.96496	-0.0517368
4.96981	-0.010848		4.96981	-0.00935793		4.96981	-0.0505447
4.97467	-0.0109673		4.97467	-0.00941753		4.97467	-0.0496507
4.97952	-0.0109673		4.97952	-0.00923872		4.97952	-0.049293
4.98437	-0.0107884		4.98437	-0.00905991		4.98437	-0.0491738
4.98923	-0.0103116		4.98923	-0.00870228		4.98923	-0.0494123
4.99408	-0.00965595		4.99408	-0.00870228		4.99408	-0.0497699
4.99893	-0.0089407		4.99893	-0.00888109		4.99893	-0.0502467
5.00379	-0.00804663		5.00379	-0.00947714		5.00379	-0.0507236
5.00864	-0.00733137		5.00864	-0.010252		5.00864	-0.0512004
5.01349	-0.00697374		5.01349	-0.0110865		5.01349	-0.0514984
5.01835	-0.00697374		5.01835	-0.0116229		5.01835	-0.0516176
5.0232	-0.00721216		5.0232	-0.0116825		5.0232	-0.0514388
5.02805	-0.00798702		5.02805	-0.0112057		5.02805	-0.0510812
5.03291	-0.00882149		5.03291	-0.0101924		5.03291	-0.0506639
5.03776	-0.00995398		5.03776	-0.0089407		5.03776	-0.0504255
5.04261	-0.0111461		5.04261	-0.00804663		5.04261	-0.0504851
5.04747	-0.0124574		5.04747	-0.00756979		5.04747	-0.0508428
5.05232	-0.0137091		5.05232	-0.00751019		5.05232	-0.0513792
5.05717	-0.014782		5.05717	-0.00780821		5.05717	-0.0520349
5.06203	-0.0154972		5.06203	-0.00822544		5.06203	-0.0524521
5.06688	-0.015676		5.06688	-0.00846386		5.06688	-0.0523925
5.07173	-0.0153184		5.07173	-0.00852346		5.07173	-0.0519753
5.07659	-0.0146627		5.07659	-0.00846386		5.07659	-0.0517964
5.08144	-0.0139475		5.08144	-0.00858307		5.08144	-0.0516772
5.08629	-0.013411		5.08629	-0.0090003		5.08629	-0.0520945
5.09115	-0.0133514		5.09115	-0.00983477		5.09115	-0.0527501
5.096	-0.0135899		5.096	-0.0109673		5.096	-0.0537038
5.10085	-0.0140667		5.10085	-0.0123978		5.10085	-0.0542998
5.10571	-0.0144243		5.10571	-0.0135303		5.10571	-0.0543594
5.11056	-0.0144243		5.11056	-0.0144839		5.11056	-0.0537634
5.11541	-0.0138283		5.11541	-0.0150204		5.11541	-0.0527501
5.12027	-0.0126958		5.12027	-0.0151992		5.12027	-0.0516176
5.12512	-0.0112653		5.12512	-0.01508		5.12512	-0.0507832
5.12997	-0.00995398		5.12997	-0.0146031		5.12997	-0.0504851
5.13483	-0.00923872		5.13483	-0.0137687		5.13483	-0.0506639
5.13968	-0.00923872		5.13968	-0.0125766		5.13968	-0.0513792
5.14453	-0.0100732		5.14453	-0.0112057		5.14453	-0.0522733
5.14939	-0.0115633		5.14939	-0.00983477		5.14939	-0.0532269
5.15424	-0.0131726		5.15424	-0.00876188		5.15424	-0.0539422
5.15909	-0.0146031		5.15909	-0.00828505		5.15909	-0.0545382
5.16395	-0.0156164		5.16395	-0.00870228		5.16395	-0.0549555
5.1688	-0.0158548		5.1688	-0.00965595		5.1688	-0.0552535
5.17365	-0.0154376		5.17365	-0.0112057		5.17365	-0.0554919
5.17851	-0.0146627		5.17851	-0.0126958		5.17851	-0.0556707
5.18336	-0.0136495		5.18336	-0.0140071		5.18336	-0.0556707
5.18821	-0.0127554		5.18821	-0.0147223		5.18821	-0.0557303
5.19307	-0.0121593		5.19307	-0.0150204		5.19307	-0.0556707
5.19792	-0.0119209		5.19792	-0.014782		5.19792	-0.0556707
5.20277	-0.0118017		5.20277	-0.0144243		5.20277	-0.0553727
5.20763	-0.0117421		5.20763	-0.0138283		5.20763	-0.0548363
5.21248	-0.0116229		5.21248	-0.0132918		5.21248	-0.0538826
5.21733	-0.0113845		5.21733	-0.0126958		5.21733	-0.0526309
5.22219	-0.0109673		5.22219	-0.0121593		5.22219	-0.0512004
5.22704	-0.0104904		5.22704	-0.0116229		5.22704	-0.0500679
5.23189	-0.00989437		5.23189	-0.0113845		5.23189	-0.0494719
5.23675	-0.00905991		5.23675	-0.0111461		5.23675	-0.0495315
5.2416	-0.00816584		5.2416	-0.0113249		5.2416	-0.0503063
5.24645	-0.00727177		5.24645	-0.0116825		5.24645	-0.0516176
5.25131	-0.00625849		5.25131	-0.0120997		5.25131	-0.0531673
5.25616	-0.00542402		5.25616	-0.012517		5.25616	-0.0545382
5.26101	-0.00500679		5.26101	-0.0127554		5.26101	-0.0557303
5.26587	-0.00500679		5.26587	-0.0127554		5.26587	-0.0565052
5.27072	-0.00542402		5.27072	-0.012517		5.27072	-0.0568032
5.27557	-0.00613928		5.27557	-0.0120997		5.27557	-0.0564456
5.28043	-0.00703335		5.28043	-0.0116825		5.28043	-0.0552535
5.28528	-0.00804663		5.28528	-0.0113249		5.28528	-0.0532866
5.29013	-0.0089407		5.29013	-0.0109673		5.29013	-0.0507236
5.29499	-0.00965595		5.29499	-0.0106096		5.29499	-0.0479817
5.29984	-0.0101924		5.29984	-0.0104308		5.29984	-0.0455976
5.30469	-0.01055		5.30469	-0.0103712		5.30469	-0.0441074
5.30955	-0.0106096		5.30955	-0.0103116		5.30955	-0.0438094
5.3144	-0.0103116		5.3144	-0.0104308		5.3144	-0.0447035
5.31925	-0.00983477		5.31925	-0.0107288		5.31925	-0.0466108
5.32411	-0.00935793		5.32411	-0.0112057		5.32411	-0.0488758
5.32896	-0.00911951		5.32896	-0.0116825		5.32896	-0.0510216
5.33381	-0.00888109		5.33381	-0.0120997		5.33381	-0.0525713
5.33867	-0.00905991		5.33867	-0.0123978		5.33867	-0.0532866
5.34352	-0.00929832		5.34352	-0.0125766		5.34352	-0.0531077
5.34837	-0.00941753		5.34837	-0.0124574		5.34837	-0.0522733
5.35323	-0.00953674		5.35323	-0.0120401		5.35323	-0.05126
5.35808	-0.00947714		5.35808	-0.0114441		5.35808	-0.0504255
5.36293	-0.00953674		5.36293	-0.0106692		5.36293	-0.0501275
5.36779	-0.00971556		5.36779	-0.0100136		5.36779	-0.0504851
5.37264	-0.0100136		5.37264	-0.00959635		5.37264	-0.0514388
5.37749	-0.01055		5.37749	-0.00959635		5.37749	-0.0528097
5.38235	-0.0112057		5.38235	-0.0101924		5.38235	-0.054121
5.3872	-0.0118017		5.3872	-0.0114441		5.3872	-0.0552535
5.39205	-0.0120997		5.39205	-0.0129938		5.39205	-0.056088
5.39691	-0.0119805		5.39691	-0.014782		5.39691	-0.056386
5.40176	-0.0116229		5.40176	-0.0163913		5.40176	-0.056386
5.40661	-0.0110269		5.40661	-0.0174642		5.40661	-0.0562072
5.41147	-0.0103116		5.41147	-0.0177622		5.41147	-0.0557899
5.41632	-0.00947714		5.41632	-0.0174642		5.41632	-0.0555515
5.42117	-0.00864267		5.42117	-0.0164509		5.42117	-0.0553131
5.42603	-0.00798702		5.42603	-0.0150204		5.42603	-0.0552535
5.43088	-0.00745058		5.43088	-0.0134706		5.43088	-0.0556707
5.43573	-0.00709295		5.43573	-0.0121593		5.43573	-0.0562668
5.44059	-0.00721216		5.44059	-0.0112653		5.44059	-0.0570416
5.44544	-0.00762939		5.44544	-0.010848		5.44544	-0.0579357
5.45029	-0.00846386		5.45029	-0.0110865		5.45029	-0.058651
5.45515	-0.00953674		5.45515	-0.0117421		5.45515	-0.0590682
5.46	-0.0106692		5.46	-0.0125766		5.46	-0.0593662
5.46485	-0.0115037		5.46485	-0.0134706		5.46485	-0.0593662
5.46971	-0.0119805		5.46971	-0.0141859		5.46971	-0.0594258
5.47456	-0.0119209		5.47456	-0.0147223		5.47456	-0.0596046
5.47941	-0.0115037		5.47941	-0.0150204		5.47941	-0.0598431
5.48427	-0.0107884		5.48427	-0.0149608		5.48427	-0.0602007
5.48912	-0.0103712		5.48912	-0.0147223		5.48912	-0.0604391
5.49397	-0.0101924		5.49397	-0.0141859		5.49397	-0.0604391
5.49883	-0.0103116		5.49883	-0.0135303		5.49883	-0.0600815
5.50368	-0.0106096		5.50368	-0.0126958		5.50368	-0.0593066
5.50853	-0.0110269		5.50853	-0.0118017		5.50853	-0.0584126
5.51339	-0.0113845		5.51339	-0.0110269		5.51339	-0.0576377
5.51824	-0.0114441		5.51824	-0.0103712		5.51824	-0.0570416
5.52309	-0.0111461		5.52309	-0.0100732		5.52309	-0.0568628
5.52795	-0.0106096		5.52795	-0.0100136		5.52795	-0.0571012
5.5328	-0.0100732		5.5328	-0.0103116		5.5328	-0.0578165
5.53765	-0.00959635		5.53765	-0.01055		5.53765	-0.0585914
5.54251	-0.00923872		5.54251	-0.0109076		5.54251	-0.0593066
5.54736	-0.0090003		5.54736	-0.0112057		5.54736	-0.0597835
5.55221	-0.00905991		5.55221	-0.0114441		5.55221	-0.0599027
5.55707	-0.00911951		5.55707	-0.0119209		5.55707	-0.059545
5.56192	-0.00905991		5.56192	-0.012517		5.56192	-0.0588894
5.56677	-0.0090003		5.56677	-0.0129938		5.56677	-0.0581741
5.57163	-0.0090003		5.57163	-0.0132918		5.57163	-0.0575185
5.57648	-0.00911951		5.57648	-0.0132918		5.57648	-0.0568032
5.58133	-0.00929832		5.58133	-0.013113		5.58133	-0.0562668
5.58619	-0.00971556		5.58619	-0.0126958		5.58619	-0.0556707
5.59104	-0.0101328		5.59104	-0.0122786		5.59104	-0.0552535
5.59589	-0.0107288		5.59589	-0.0119805		5.59589	-0.0551939
5.60075	-0.0111461		5.60075	-0.0117421		5.60075	-0.0554323
5.6056	-0.0115037		5.6056	-0.0116825		5.6056	-0.0560284
5.61045	-0.0116229		5.61045	-0.0115037		5.61045	-0.0568032
5.61531	-0.0114441		5.61531	-0.0112057		5.61531	-0.0573397
5.62016	-0.0110269		5.62016	-0.0109076		5.62016	-0.0575185
5.62501	-0.0103712		5.62501	-0.0107288		5.62501	-0.0571609
5.62987	-0.00977516		5.62987	-0.0107884		5.62987	-0.0562072
5.63472	-0.00911951		5.63472	-0.0112057		5.63472	-0.0551939
5.63957	-0.00876188		5.63957	-0.0120997		5.63957	-0.0544786
5.64443	-0.00840425		5.64443	-0.0132918		5.64443	-0.0542998
5.64928	-0.00816584		5.64928	-0.0146031		5.64928	-0.0548363
5.65413	-0.00786781		5.65413	-0.0157952		5.65413	-0.0558496
5.65899	-0.00751019		5.65899	-0.0168085		5.65899	-0.0573993
5.66384	-0.00703335		5.66384	-0.0175238		5.66384	-0.0588298
5.66869	-0.00667572		5.66869	-0.0178218		5.66869	-0.0601411
5.67355	-0.00625849		5.67355	-0.0178218		5.67355	-0.0610352
5.6784	-0.00590086		5.6784	-0.017643		5.6784	-0.0615716
5.68325	-0.00566244		5.68325	-0.0171661		5.68325	-0.0618696
5.68811	-0.00530481		5.68811	-0.0166297		5.68811	-0.0619292
5.69296	-0.00506639		5.69296	-0.0160336		5.69296	-0.06181
5.69781	-0.00500679		5.69781	-0.01508		5.69781	-0.0616312
5.70267	-0.005126		5.70267	-0.0141859		5.70267	-0.0614524
5.70752	-0.00548363		5.70752	-0.013411		5.70752	-0.0612736
5.71237	-0.00602007		5.71237	-0.012815		5.71237	-0.0610948
5.71723	-0.00697374		5.71723	-0.012815		5.71723	-0.0608563
5.72208	-0.00804663		5.72208	-0.0132918		5.72208	-0.0606775
5.72693	-0.00923872		5.72693	-0.0140667		5.72693	-0.0604391
5.73179	-0.0103712		5.73179	-0.01508		5.73179	-0.0600219
5.73664	-0.0110269		5.73664	-0.015974		5.73664	-0.0594854
5.74149	-0.0111461		5.74149	-0.0166297		5.74149	-0.058651
5.74635	-0.0107288		5.74635	-0.0171661		5.74635	-0.0578165
5.7512	-0.00989437		5.7512	-0.0174046		5.7512	-0.0568032
5.75605	-0.00882149		5.75605	-0.0177026		5.75605	-0.0559092
5.76091	-0.00780821		5.76091	-0.0180006		5.76091	-0.0550747
5.76576	-0.00733137		5.76576	-0.0182986		5.76576	-0.054419
5.77061	-0.00727177		5.77061	-0.0184178		5.77061	-0.0537634
5.77547	-0.00780821		5.77547	-0.0184774		5.77547	-0.0530481
5.78032	-0.00870228		5.78032	-0.0183582		5.78032	-0.0523329
5.78517	-0.00983477		5.78517	-0.017941		5.78517	-0.051558
5.79003	-0.010848		5.79003	-0.0171661		5.79003	-0.0512004
5.79488	-0.0116825		5.79488	-0.0162125		5.79488	-0.0510812
5.79973	-0.0120401		5.79973	-0.0150204		5.79973	-0.0516772
5.80459	-0.0119209		5.80459	-0.0137687		5.80459	-0.0528693
5.80944	-0.0113845		5.80944	-0.0124574		5.80944	-0.0544786
5.81429	-0.0104308		5.81429	-0.0115037		5.81429	-0.056386
5.81915	-0.00959635		5.81915	-0.0110269		5.81915	-0.0579953
5.824	-0.00882149		5.824	-0.0110269		5.824	-0.0593066
5.82885	-0.00834465		5.82885	-0.0118017		5.82885	-0.0599027
5.83371	-0.00810623		5.83371	-0.0129938		5.83371	-0.0598431
5.83856	-0.00798702		5.83856	-0.0144243		5.83856	-0.059247
5.84341	-0.0077486		5.84341	-0.015974		5.84341	-0.0584126
5.84827	-0.00745058		5.84827	-0.0172853		5.84827	-0.0573993
5.85312	-0.00691414		5.85312	-0.0182986		5.85312	-0.0566244
5.85797	-0.0064373		5.85797	-0.0189543		5.85797	-0.0559688
5.86283	-0.00602007		5.86283	-0.0193119		5.86283	-0.0553727
5.86768	-0.00590086		5.86768	-0.0194311		5.86768	-0.0550747
5.87253	-0.00607967		5.87253	-0.0194311		5.87253	-0.0548363
5.87739	-0.00649691		5.87739	-0.0196695		5.87739	-0.0549555
5.88224	-0.00691414		5.88224	-0.019908		5.88224	-0.0553131
5.88709	-0.00733137		5.88709	-0.0204444		5.88709	-0.0559688
5.89195	-0.007689		5.89195	-0.0211		5.89195	-0.056684
5.8968	-0.00792742		5.8968	-0.0217557		5.8968	-0.0576973
5.90165	-0.00810623		5.90165	-0.0224113		5.90165	-0.0584722
5.90651	-0.00822544		5.90651	-0.0226498		5.90651	-0.0588894
5.91136	-0.00828505		5.91136	-0.022769		5.91136	-0.0590086
5.91621	-0.00822544		5.91621	-0.0224113		5.91621	-0.0585914
5.92107	-0.00780821		5.92107	-0.0217557		5.92107	-0.0578165
5.92592	-0.00727177		5.92592	-0.0207424		5.92592	-0.056684
5.93077	-0.00667572		5.93077	-0.0196099		5.93077	-0.0556707
5.93563	-0.00596046		5.93563	-0.0181794		5.93563	-0.0547767
5.94048	-0.00548363		5.94048	-0.0166297		5.94048	-0.0543594
5.94533	-0.005126		5.94533	-0.0151396		5.94533	-0.0542998
5.95019	-0.00476837		5.95019	-0.0136495		5.95019	-0.0545979
5.95504	-0.00441074		5.95504	-0.0121593		5.95504	-0.0550151
5.95989	-0.00405312		5.95989	-0.0107288		5.95989	-0.0553131
5.96475	-0.00369549		5.96475	-0.00935793		5.96475	-0.0555515
5.9696	-0.00351667		5.9696	-0.00822544		5.9696	-0.0557303
5.97445	-0.00357628		5.97445	-0.00739098		5.97445	-0.0560284
5.97931	-0.00405312		5.97931	-0.00685453		5.97931	-0.0565052
5.98416	-0.00458956		5.98416	-0.00691414		5.98416	-0.0571012
5.98901	-0.005126		5.98901	-0.00733137		5.98901	-0.0581145
5.99387	-0.00548363		5.99387	-0.00816584		5.99387	-0.0591874
5.99872	-0.00524521		5.99872	-0.00929832		5.99872	-0.0602007
6.00357	-0.00458956		6.00357	-0.0104904		6.00357	-0.0609756
6.00843	-0.00351667		6.00843	-0.0115633		6.00843	-0.0611544
6.01328	-0.00244379		6.01328	-0.0125766		6.01328	-0.0606179
6.01813	-0.00172853		6.01813	-0.0132322		6.01813	-0.0596642
6.02299	-0.00149012		6.02299	-0.0135899		6.02299	-0.0582933
6.02784	-0.00154972		6.02784	-0.0135303		6.02784	-0.0569224
6.03269	-0.00202656		6.03269	-0.0130534		6.03269	-0.0556707
6.03755	-0.002563		6.03755	-0.0123978		6.03755	-0.0547171
6.0424	-0.00309944		6.0424	-0.0115633		6.0424	-0.054121
6.04725	-0.00357628		6.04725	-0.0107884		6.04725	-0.053823
6.05211	-0.0038743		6.05211	-0.0103712		6.05211	-0.0537634
6.05696	-0.00411272		6.05696	-0.0103116		6.05696	-0.0540614
6.06181	-0.00423193		6.06181	-0.0103116		6.06181	-0.054419
6.06667	-0.00441074		6.06667	-0.0104904		6.06667	-0.0551343
6.07152	-0.00464916		6.07152	-0.0104904		6.07152	-0.0560284
6.07637	-0.00494719		6.07637	-0.0103712		6.07637	-0.0571012
6.08123	-0.005126		6.08123	-0.0100732		6.08123	-0.0581145
6.08608	-0.00530481		6.08608	-0.00965595		6.08608	-0.0587702
6.09093	-0.00560284		6.09093	-0.00923872		6.09093	-0.0591278
6.09579	-0.00578165		6.09579	-0.0090003		6.09579	-0.059247
6.10064	-0.00590086		6.10064	-0.0089407		6.10064	-0.0591278
6.10549	-0.00607967		6.10549	-0.00905991		6.10549	-0.0587702
6.11035	-0.00607967		6.11035	-0.00929832		6.11035	-0.0584722
6.1152	-0.00602007		6.1152	-0.00965595		6.1152	-0.0579953
6.12005	-0.00596046		6.12005	-0.0101328		6.12005	-0.0575185
6.12491	-0.00578165		6.12491	-0.0106096		6.12491	-0.0569224
6.12976	-0.00566244		6.12976	-0.0111461		6.12976	-0.0564456
6.13461	-0.00548363		6.13461	-0.0115633		6.13461	-0.0562072
6.13947	-0.00560284		6.13947	-0.0120401		6.13947	-0.056386
6.14432	-0.00554323		6.14432	-0.0127554		6.14432	-0.0569224
6.14917	-0.00566244		6.14917	-0.0135303		6.14917	-0.0576377
6.15403	-0.00560284		6.15403	-0.0144839		6.15403	-0.0582337
6.15888	-0.00542402		6.15888	-0.0155568		6.15888	-0.058651
6.16373	-0.0051856		6.16373	-0.0166893		6.16373	-0.0587106
6.16859	-0.00482798		6.16859	-0.0180006		6.16859	-0.0585914
6.17344	-0.00447035		6.17344	-0.0192523		6.17344	-0.0583529
6.17829	-0.00435114		6.17829	-0.0203848		6.17829	-0.0582933
6.18315	-0.00441074		6.18315	-0.0212789		6.18315	-0.058651
6.188	-0.00476837		6.188	-0.0220537		6.188	-0.059247
6.19285	-0.0051856		6.19285	-0.0223517		6.19285	-0.0600219
6.19771	-0.00560284		6.19771	-0.0223517		6.19771	-0.0607967
6.20256	-0.00572205		6.20256	-0.0222325		6.20256	-0.0613332
6.20741	-0.00572205		6.20741	-0.0218749		6.20741	-0.0616312
6.21227	-0.00560284		6.21227	-0.0215173		6.21227	-0.0617504
6.21712	-0.00548363		6.21712	-0.0210404		6.21712	-0.0615716
6.22197	-0.00566244		6.22197	-0.0203848		6.22197	-0.0613332
6.22683	-0.00631809		6.22683	-0.0197291		6.22683	-0.0608563
6.23168	-0.00715256		6.23168	-0.0188351		6.23168	-0.0602603
6.23653	-0.00798702		6.23653	-0.0178218		6.23653	-0.0597239
6.24139	-0.00858307		6.24139	-0.0168085		6.24139	-0.0593066
6.24624	-0.00852346		6.24624	-0.0157356		6.24624	-0.0591874
6.25109	-0.00786781		6.25109	-0.0148416		6.25109	-0.0591874
6.25595	-0.00697374		6.25595	-0.0140071		6.25595	-0.0594854
6.2608	-0.00613928		6.2608	-0.013411		6.2608	-0.0599027
6.26565	-0.00572205		6.26565	-0.0130534		6.26565	-0.0603795
6.27051	-0.00607967		6.27051	-0.0130534		6.27051	-0.0608563
6.27536	-0.00703335		6.27536	-0.0132322		6.27536	-0.0613928
6.28021	-0.00828505		6.28021	-0.0137687		6.28021	-0.0618696
6.28507	-0.00947714		6.28507	-0.0143647		6.28507	-0.0621676
6.28992	-0.0103116		6.28992	-0.01508		6.28992	-0.0622869
6.29477	-0.0107884		6.29477	-0.0155568		6.29477	-0.0621676
6.29963	-0.0107288		6.29963	-0.0159144		6.29963	-0.0617504
6.30448	-0.0104904		6.30448	-0.0161529		6.30448	-0.0611544
6.30933	-0.0101328		6.30933	-0.0163317		6.30933	-0.0604987
6.31419	-0.00947714		6.31419	-0.0162721		6.31419	-0.0599623
6.31904	-0.00858307		6.31904	-0.0162125		6.31904	-0.059545
6.32389	-0.00739098		6.32389	-0.0161529		6.32389	-0.0594258
6.32875	-0.00613928		6.32875	-0.0161529		6.32875	-0.0594854
6.3336	-0.00488758		6.3336	-0.0163913		6.3336	-0.059545
6.33845	-0.0038147		6.33845	-0.0168085		6.33845	-0.0596642
6.34331	-0.00333786		6.34331	-0.017643		6.34331	-0.0599623
6.34816	-0.00345707		6.34816	-0.0183582		6.34816	-0.0602603
6.35301	-0.00411272		6.35301	-0.0189543		6.35301	-0.0604987
6.35787	-0.00500679		6.35787	-0.0188947		6.35787	-0.0606775
6.36272	-0.00631809		6.36272	-0.0183582		6.36272	-0.0606775
6.36757	-0.007689		6.36757	-0.0171661		6.36757	-0.0604987
6.37243	-0.0089407		6.37243	-0.0156164		6.37243	-0.0600219
6.37728	-0.00995398		6.37728	-0.0140667		6.37728	-0.0593662
6.38213	-0.0106096		6.38213	-0.0128746		6.38213	-0.058651
6.38699	-0.0107884		6.38699	-0.0121593		6.38699	-0.0580549
6.39184	-0.0106096		6.39184	-0.0119805		6.39184	-0.0576377
6.39669	-0.0100136		6.39669	-0.0123978		6.39669	-0.0573993
6.40155	-0.00911951		6.40155	-0.0132322		6.40155	-0.0572801
6.4064	-0.00798702		6.4064	-0.0143051		6.4064	-0.0570416
6.41125	-0.00691414		6.41125	-0.0154972		6.41125	-0.0567436
6.41611	-0.00584126		6.41611	-0.0164509		6.41611	-0.0560284
6.42096	-0.00494719		6.42096	-0.0171661		6.42096	-0.0553131
6.42581	-0.00411272		6.42581	-0.0174046		6.42581	-0.0547171
6.43067	-0.00357628		6.43067	-0.017345		6.43067	-0.054419
6.43552	-0.00327826		6.43552	-0.0172853		6.43552	-0.0547767
6.44037	-0.00298023		6.44037	-0.0171065		6.44037	-0.0557303
6.44523	-0.00315905		6.44523	-0.0169873		6.44523	-0.0573993
6.45008	-0.00363588		6.45008	-0.0172257		6.45008	-0.059247
6.45493	-0.00429153		6.45493	-0.017643		6.45493	-0.0610352
6.45979	-0.00500679		6.45979	-0.0180006		6.45979	-0.0623465
6.46464	-0.00566244		6.46464	-0.0184774		6.46464	-0.0630021
6.46949	-0.00607967		6.46949	-0.0187755		6.46949	-0.0630617
6.47435	-0.00631809		6.47435	-0.0189543		6.47435	-0.0626445
6.4792	-0.00625849		6.4792	-0.0189543		6.4792	-0.0619888
6.48405	-0.00613928		6.48405	-0.0189543		6.48405	-0.0613928
6.48891	-0.00613928		6.48891	-0.0188947		6.48891	-0.0610352
6.49376	-0.00625849		6.49376	-0.0187159		6.49376	-0.0607967
6.49861	-0.00655651		6.49861	-0.0187159		6.49861	-0.0607371
6.50347	-0.00685453		6.50347	-0.0187755		6.50347	-0.0608563
6.50832	-0.00703335		6.50832	-0.0188947		6.50832	-0.0609159
6.51317	-0.00721216		6.51317	-0.0191331		6.51317	-0.0610352
6.51803	-0.00721216		6.51803	-0.0191927		6.51803	-0.0611544
6.52288	-0.00745058		6.52288	-0.0191927		6.52288	-0.0614524
6.52773	-0.00792742		6.52773	-0.0190735		6.52773	-0.0617504
6.53259	-0.00858307		6.53259	-0.0188947		6.53259	-0.0617504
6.53744	-0.00911951		6.53744	-0.0187159		6.53744	-0.0616312
6.54229	-0.00935793		6.54229	-0.0187159		6.54229	-0.0611544
6.54715	-0.00917912		6.54715	-0.0188351		6.54715	-0.0603199
6.552	-0.00876188		6.552	-0.0191927		6.552	-0.059247
6.55685	-0.00792742		6.55685	-0.0197291		6.55685	-0.0582337
6.56171	-0.00733137		6.56171	-0.0204444		6.56171	-0.0573397
6.56656	-0.00685453		6.56656	-0.0211596		6.56656	-0.0570416
6.57141	-0.00679493		6.57141	-0.0219941		6.57141	-0.0570416
6.57627	-0.00691414		6.57627	-0.0225306		6.57627	-0.0574589
6.58112	-0.00691414		6.58112	-0.0227094		6.58112	-0.0580549
6.58597	-0.00667572		6.58597	-0.0225306		6.58597	-0.058651
6.59083	-0.00619888		6.59083	-0.0218749		6.59083	-0.0590682
6.59568	-0.00542402		6.59568	-0.0209808		6.59568	-0.0590682
6.60053	-0.00447035		6.60053	-0.019908		6.60053	-0.0588894
6.60539	-0.00363588		6.60539	-0.0188351		6.60539	-0.0584722
6.61024	-0.00286102		6.61024	-0.0178814		6.61024	-0.0578761
6.61509	-0.00220537		6.61509	-0.0170469		6.61509	-0.0571609
6.61995	-0.00172853		6.61995	-0.0164509		6.61995	-0.0565052
6.6248	-0.00149012		6.6248	-0.015974		6.6248	-0.0557303
6.62965	-0.0013113		6.62965	-0.0159144		6.62965	-0.0553131
6.63451	-0.0013113		6.63451	-0.0163913		6.63451	-0.0551343
6.63936	-0.00172853		6.63936	-0.0169873		6.63936	-0.0555515
6.64421	-0.00238419		6.64421	-0.017643		6.64421	-0.0564456
6.64907	-0.00309944		6.64907	-0.0181198		6.64907	-0.0576973
6.65392	-0.0038147		6.65392	-0.0180006		6.65392	-0.0588894
6.65877	-0.00429153		6.65877	-0.0174642		6.65877	-0.0597835
6.66363	-0.00447035		6.66363	-0.0165105		6.66363	-0.0601411
6.66848	-0.00447035		6.66848	-0.0154376		6.66848	-0.0599027
6.67333	-0.00429153		6.67333	-0.0144839		6.67333	-0.059247
6.67819	-0.00411272		6.67819	-0.0137687		6.67819	-0.0584722
6.68304	-0.0038743		6.68304	-0.013411		6.68304	-0.0578165
6.68789	-0.00369549		6.68789	-0.0130534		6.68789	-0.0574589
6.69275	-0.00345707		6.69275	-0.0127554		6.69275	-0.0574589
6.6976	-0.00309944		6.6976	-0.0124574		6.6976	-0.0579953
6.70245	-0.00238419		6.70245	-0.0122786		6.70245	-0.0588894
6.70731	-0.00154972		6.70731	-0.0124574		6.70731	-0.0600815
6.71216	-0.000596046		6.71216	-0.0128746		6.71216	-0.0613332
6.71701	0.000298023		6.71701	-0.0134706		6.71701	-0.0624061
6.72187	0.000953674		6.72187	-0.0142455		6.72187	-0.0630617
6.72672	0.00143051		6.72672	-0.014782		6.72672	-0.0632405
6.73157	0.00137091		6.73157	-0.0153184		6.73157	-0.0628829
6.73643	0.00089407		6.73643	-0.0156164		6.73643	-0.062108
6.74128	0.000119209		6.74128	-0.0159144		6.74128	-0.061214
6.74613	-0.000715256		6.74613	-0.0163317		6.74613	-0.0604391
6.75099	-0.00149012		6.75099	-0.0169277		6.75099	-0.0597835
6.75584	-0.00202656		6.75584	-0.0177622		6.75584	-0.0596046
6.76069	-0.00220537		6.76069	-0.0186563		6.76069	-0.0597239
6.76555	-0.00226498		6.76555	-0.0196099		6.76555	-0.0599027
6.7704	-0.00232458		6.7704	-0.0203848		6.7704	-0.0600815
6.77525	-0.0025034		6.77525	-0.0211596		6.77525	-0.0603199
6.78011	-0.00286102		6.78011	-0.0218153		6.78011	-0.0606179
6.78496	-0.00351667		6.78496	-0.0222921		6.78496	-0.0609159
6.78981	-0.00417233		6.78981	-0.0225902		6.78981	-0.0613332
6.79467	-0.00476837		6.79467	-0.0226498		6.79467	-0.0615716
6.79952	-0.0051856		6.79952	-0.0224113		6.79952	-0.0618696
6.80437	-0.00524521		6.80437	-0.0217557		6.80437	-0.0619888
6.80923	-0.00500679		6.80923	-0.0209808		6.80923	-0.0619292
6.81408	-0.00447035		6.81408	-0.0200868		6.81408	-0.0617504
6.81893	-0.0038147		6.81893	-0.0194907		6.81893	-0.0616312
6.82379	-0.00298023		6.82379	-0.0193715		6.82379	-0.06181
6.82864	-0.00220537		6.82864	-0.0197291		6.82864	-0.062108
6.83349	-0.00149012		6.83349	-0.0202656		6.83349	-0.0627041
6.83835	-0.00119209		6.83835	-0.0207424		6.83835	-0.0632405
6.8432	-0.00137091		6.8432	-0.020802		6.8432	-0.063777
6.84805	-0.00178814		6.84805	-0.0202656		6.84805	-0.0640154
6.85291	-0.00232458		6.85291	-0.0193119		6.85291	-0.063777
6.85776	-0.00298023		6.85776	-0.0180602		6.85776	-0.0632405
6.86261	-0.00345707		6.86261	-0.0171661		6.86261	-0.0624657
6.86747	-0.00363588		6.86747	-0.0166297		6.86747	-0.0616908
6.87232	-0.00339746		6.87232	-0.0168085		6.87232	-0.0610948
6.87717	-0.00292063		6.87717	-0.0174046		6.87717	-0.0608563
6.88203	-0.00208616		6.88203	-0.0184774		6.88203	-0.0610352
6.88688	-0.0012517		6.88688	-0.0193119		6.88688	-0.0614524
6.89173	-0.000476837		6.89173	-0.0198483		6.89173	-0.062108
6.89659	0.000178814		6.89659	-0.0200868		6.89659	-0.0627041
6.90144	0.000596046		6.90144	-0.0197291		6.90144	-0.0633001
6.90629	0.000834465		6.90629	-0.0190139		6.90629	-0.0639558
6.91115	0.000953674		6.91115	-0.0180602		6.91115	-0.0646114
6.916	0.00107288		6.916	-0.0170469		6.916	-0.0653267
6.92085	0.00137091		6.92085	-0.0161529		6.92085	-0.0659227
6.92571	0.00202656		6.92571	-0.015676		6.92571	-0.0664592
6.93056	0.00280142		6.93056	-0.0154972		6.93056	-0.0667572
6.93541	0.00339746		6.93541	-0.0157952		6.93541	-0.0669956
6.94027	0.00345707		6.94027	-0.0161529		6.94027	-0.0671148
6.94512	0.00303984		6.94512	-0.0167489		6.94512	-0.067234
6.94997	0.00208616		6.94997	-0.0172853		6.94997	-0.0674129
6.95483	0.00089407		6.95483	-0.0178218		6.95483	-0.0676513
6.95968	-0.000298023		6.95968	-0.0181794		6.95968	-0.0680089
6.96453	-0.00113249		6.96453	-0.0182986		6.96453	-0.0683665
6.96939	-0.00172853		6.96939	-0.0182986		6.96939	-0.0686049
6.97424	-0.00190735		6.97424	-0.0181198		6.97424	-0.0686646
6.97909	-0.00184774		6.97909	-0.0180006		6.97909	-0.0684857
6.98395	-0.00166893		6.98395	-0.0178814		6.98395	-0.0678897
6.9888	-0.00160933		6.9888	-0.0178814		6.9888	-0.0670552
6.99365	-0.00154972		6.99365	-0.0180006		6.99365	-0.0660419
6.99851	-0.00154972		6.99851	-0.018239		6.99851	-0.0649691
7.00336	-0.00160933		7.00336	-0.0187159		7.00336	-0.0641346
7.00821	-0.00166893		7.00821	-0.0193715		7.00821	-0.0635982
7.01307	-0.00184774		7.01307	-0.0201464		7.01307	-0.0635386
7.01792	-0.00208616		7.01792	-0.0206828		7.01792	-0.0638962
7.02277	-0.00268221		7.02277	-0.0211596		7.02277	-0.0646114
7.02763	-0.00339746		7.02763	-0.0214577		7.02763	-0.0653863
7.03248	-0.00417233		7.03248	-0.0213385		7.03248	-0.0661612
7.03733	-0.00500679		7.03733	-0.0211		7.03733	-0.0667572
7.04219	-0.00560284		7.04219	-0.0207424		7.04219	-0.0673532
7.04704	-0.00619888		7.04704	-0.0203848		7.04704	-0.0677705
7.05189	-0.00649691		7.05189	-0.0201464		7.05189	-0.0681281
7.05675	-0.00679493		7.05675	-0.0201464		7.05675	-0.0684857
7.0616	-0.00685453		7.0616	-0.0203848		7.0616	-0.0686049
7.06645	-0.00655651		7.06645	-0.0207424		7.06645	-0.0685453
7.07131	-0.00584126		7.07131	-0.0211		7.07131	-0.0680089
7.07616	-0.00458956		7.07616	-0.0214577		7.07616	-0.0674725
7.08101	-0.00298023		7.08101	-0.0216961		7.08101	-0.066638
7.08587	-0.0013113		7.08587	-0.0219345		7.08587	-0.0656843
7.09072	0.000178814		7.09072	-0.0221133		7.09072	-0.0649095
7.09557	0.00107288		7.09557	-0.0222921		7.09557	-0.0643134
7.10043	0.0013113		7.10043	-0.022471		7.10043	-0.0641346
7.10528	0.00101328		7.10528	-0.0225306		7.10528	-0.0641346
7.11013	0.000417233		7.11013	-0.022471		7.11013	-0.0644326
7.11499	-0.000238419		7.11499	-0.022471		7.11499	-0.0648499
7.11984	-0.000596046		7.11984	-0.0223517		7.11984	-0.0652671
7.12469	-0.000715256		7.12469	-0.0225306		7.12469	-0.0655055
7.12955	-0.000536442		7.12955	-0.0230074		7.12955	-0.0655055
7.1344	-0.000238419		7.1344	-0.0239015		7.1344	-0.0652075
7.13925	0.000119209		7.13925	-0.025034		7.13925	-0.0647306
7.14411	0.000417233		7.14411	-0.0263453		7.14411	-0.0641942
7.14896	0.000536442		7.14896	-0.0272989		7.14896	-0.0635386
7.15381	0.000596046		7.15381	-0.027895		7.15381	-0.0627637
7.15867	0.000417233		7.15867	-0.0278354		7.15867	-0.062108
7.16352	-5.96046e-05		7.16352	-0.0274181		7.16352	-0.061512
7.16837	-0.000596046		7.16837	-0.0266433		7.16837	-0.0611544
7.17323	-0.00119209		7.17323	-0.0257492		7.17323	-0.0607967
7.17808	-0.00166893		7.17808	-0.0249743		7.17808	-0.0608563
7.18293	-0.00202656		7.18293	-0.0243187		7.18293	-0.0611544
7.18779	-0.00196695		7.18779	-0.0237226		7.18779	-0.0617504
7.19264	-0.00166893		7.19264	-0.0233054		7.19264	-0.0624657
7.19749	-0.00107288		7.19749	-0.0230074		7.19749	-0.0632405
7.20235	-0.000357628		7.20235	-0.022769		7.20235	-0.0640154
7.2072	0.000536442		7.2072	-0.0226498		7.2072	-0.0646114
7.21205	0.00160933		7.21205	-0.022769		7.21205	-0.0650287
7.21691	0.002563		7.21691	-0.0226498		7.21691	-0.0652075
7.22176	0.00333786		7.22176	-0.0226498		7.22176	-0.0653863
7.22661	0.00351667		7.22661	-0.0222325		7.22661	-0.0655651
7.23147	0.00321865		7.23147	-0.0214577		7.23147	-0.0656843
7.23632	0.0025034		7.23632	-0.0206232		7.23632	-0.0660419
7.24117	0.00143051		7.24117	-0.0197291		7.24117	-0.0664592
7.24603	0.000417233		7.24603	-0.0190139		7.24603	-0.0666976
7.25088	-0.000536442		7.25088	-0.0186563		7.25088	-0.0667572
7.25573	-0.00113249		7.25573	-0.0189543		7.25573	-0.0664592
7.26059	-0.00143051		7.26059	-0.0200868		7.26059	-0.0659823
7.26544	-0.00143051		7.26544	-0.0217557		7.26544	-0.0656247
7.27029	-0.0012517		7.27029	-0.023663		7.27029	-0.0655055
7.27515	-0.000953674		7.27515	-0.0255704		7.27515	-0.0658631
7.28	-0.000536442		7.28	-0.0270009		7.28	-0.0665188
7.28485	5.96046e-05		7.28485	-0.0278354		7.28485	-0.0669956
7.28971	0.000596046		7.28971	-0.0279546		7.28971	-0.067234
7.29456	0.00101328		7.29456	-0.0273585		7.29456	-0.0668764
7.29941	0.00137091		7.29941	-0.0265241		7.29941	-0.0660419
7.30427	0.00143051		7.30427	-0.0254512		7.30427	-0.064671
7.30912	0.00143051		7.30912	-0.0245571		7.30912	-0.0635982
7.31397	0.00137091		7.31397	-0.0239015		7.31397	-0.0630617
7.31883	0.0013113		7.31883	-0.0234842		7.31883	-0.0629425
7.32368	0.00107288		7.32368	-0.0231266		7.32368	-0.0633597
7.32853	0.000834465		7.32853	-0.0228286		7.32853	-0.064075
7.33339	0.000417233		7.33339	-0.0225902		7.33339	-0.0644922
7.33824	-0.000119209		7.33824	-0.0224113		7.33824	-0.0644922
7.34309	-0.000655651		7.34309	-0.0222921		7.34309	-0.0641346
7.34795	-0.0012517		7.34795	-0.0221729		7.34795	-0.0635386
7.3528	-0.00172853		7.3528	-0.0220537		7.3528	-0.0631213
7.35765	-0.00214577		7.35765	-0.0217557		7.35765	-0.0628829
7.36251	-0.00226498		7.36251	-0.0215769		7.36251	-0.0631213
7.36736	-0.00208616		7.36736	-0.0211		7.36736	-0.0635982
7.37221	-0.00166893		7.37221	-0.0206232		7.37221	-0.0641346
7.37707	-0.00107288		7.37707	-0.0204444		7.37707	-0.0644326
7.38192	-0.000417233		7.38192	-0.0203848		7.38192	-0.0645518
7.38677	0		7.38677	-0.0206232		7.38677	-0.0644922
7.39163	0		7.39163	-0.0213385		7.39163	-0.064373
7.39648	-0.000417233		7.39648	-0.0223517		7.39648	-0.0646114
7.40133	-0.00107288		7.40133	-0.0234842		7.40133	-0.0650883
7.40619	-0.00190735		7.40619	-0.0243187		7.40619	-0.0658631
7.41104	-0.002563		7.41104	-0.0250936		7.41104	-0.0665784
7.41589	-0.00298023		7.41589	-0.0252724		7.41589	-0.0671744
7.42075	-0.00315905		7.42075	-0.0250936		7.42075	-0.0674129
7.4256	-0.00321865		7.4256	-0.0248551		7.4256	-0.067234
7.43045	-0.00333786		7.43045	-0.0244975		7.43045	-0.0666976
7.43531	-0.00351667		7.43531	-0.0243187		7.43531	-0.0660419
7.44016	-0.0038743		7.44016	-0.0243783		7.44016	-0.0652671
7.44501	-0.00417233		7.44501	-0.0244975		7.44501	-0.0646114
7.44987	-0.00417233		7.44987	-0.0247359		7.44987	-0.064075
7.45472	-0.00375509		7.45472	-0.0249743		7.45472	-0.0638962
7.45957	-0.00286102		7.45957	-0.0249743		7.45957	-0.0638962
7.46443	-0.00154972		7.46443	-0.0246763		7.46443	-0.064075
7.46928	5.96046e-05		7.46928	-0.0240207		7.46928	-0.0644922
7.47413	0.00166893		7.47413	-0.0230074		7.47413	-0.0650287
7.47899	0.00280142		7.47899	-0.0217557		7.47899	-0.0655651
7.48384	0.00345707		7.48384	-0.0205636		7.48384	-0.0658035
7.48869	0.00369549		7.48869	-0.0196695		7.48869	-0.0657439
7.49355	0.00351667		7.49355	-0.0193715		7.49355	-0.0652671
7.4984	0.00315905		7.4984	-0.0196695		7.4984	-0.0646114
7.50325	0.00274181		7.50325	-0.020504		7.50325	-0.0639558
7.50811	0.00238419		7.50811	-0.0215769		7.50811	-0.0634193
7.51296	0.00208616		7.51296	-0.0228286		7.51296	-0.0632405
7.51781	0.00190735		7.51781	-0.0238419		7.51781	-0.0633597
7.52267	0.00160933		7.52267	-0.0247955		7.52267	-0.0635982
7.52752	0.00119209		7.52752	-0.0252128		7.52752	-0.063777
7.53237	0.000715256		7.53237	-0.0250936		7.53237	-0.0638366
7.53723	0.000238419		7.53723	-0.0244379		7.53723	-0.0637174
7.54208	-0.000119209		7.54208	-0.0231266		7.54208	-0.0634789
7.54693	-0.000536442		7.54693	-0.0214577		7.54693	-0.0633597
7.55179	-0.000834465		7.55179	-0.0196099		7.55179	-0.0634193
7.55664	-0.00107288		7.55664	-0.0181198		7.55664	-0.0637174
7.56149	-0.00119209		7.56149	-0.017345		7.56149	-0.0640154
7.56635	-0.0012517		7.56635	-0.0171065		7.56635	-0.0643134
7.5712	-0.00143051		7.5712	-0.0175238		7.5712	-0.0643134
7.57605	-0.00160933		7.57605	-0.0181794		7.57605	-0.0640154
7.58091	-0.00178814		7.58091	-0.0188351		7.58091	-0.0633597
7.58576	-0.00214577		7.58576	-0.0191927		7.58576	-0.0625253
7.59061	-0.0026226		7.59061	-0.0193119		7.59061	-0.06181
7.59547	-0.00309944		7.59547	-0.0193119		7.59547	-0.0613332
7.60032	-0.00357628		7.60032	-0.0194311		7.60032	-0.0610948
7.60517	-0.00405312		7.60517	-0.0195503		7.60517	-0.0610352
7.61003	-0.00435114		7.61003	-0.0197291		7.61003	-0.0610948
7.61488	-0.00441074		7.61488	-0.019908		7.61488	-0.0609756
7.61973	-0.00417233		7.61973	-0.0198483		7.61973	-0.0607967
7.62459	-0.00363588		7.62459	-0.0196099		7.62459	-0.0603199
7.62944	-0.00286102		7.62944	-0.0190735		7.62944	-0.0600219
7.63429	-0.00178814		7.63429	-0.0184774		7.63429	-0.0599027
7.63915	-0.000715256		7.63915	-0.0180602		7.63915	-0.0603199
7.644	5.96046e-05		7.644	-0.0177622		7.644	-0.0611544
7.64885	0.000417233		7.64885	-0.0177622		7.64885	-0.0624061
7.65371	0.000357628		7.65371	-0.018239		7.65371	-0.0638366
7.65856	-0.000298023		7.65856	-0.0188351		7.65856	-0.0652075
7.66341	-0.00119209		7.66341	-0.0193715		7.66341	-0.06634
7.66827	-0.00214577		7.66827	-0.0198483		7.66827	-0.0670552
7.67312	-0.00286102		7.67312	-0.0200272		7.67312	-0.0674725
7.67797	-0.00315905		7.67797	-0.0199676		7.67797	-0.0674725
7.68283	-0.00292063		7.68283	-0.0195503		7.68283	-0.0672936
7.68768	-0.00232458		7.68768	-0.0193119		7.68768	-0.0668764
7.69253	-0.00154972		7.69253	-0.0188947		7.69253	-0.0664592
7.69739	-0.000536442		7.69739	-0.0188947		7.69739	-0.0659227
7.70224	0.000357628		7.70224	-0.0188351		7.70224	-0.0653267
7.70709	0.00101328		7.70709	-0.0189543		7.70709	-0.0647902
7.71195	0.0013113		7.71195	-0.0189543		7.71195	-0.0642538
7.7168	0.00113249		7.7168	-0.0189543		7.7168	-0.0638962
7.72165	0.000357628		7.72165	-0.0188351		7.72165	-0.063777
7.72651	-0.00101328		7.72651	-0.0187159		7.72651	-0.0639558
7.73136	-0.00268221		7.73136	-0.0187159		7.73136	-0.0642538
7.73621	-0.00429153		7.73621	-0.0190139		7.73621	-0.0648499
7.74107	-0.00548363		7.74107	-0.0194311		7.74107	-0.0653267
7.74592	-0.00607967		7.74592	-0.0201464		7.74592	-0.0655651
7.75077	-0.00596046		7.75077	-0.0207424		7.75077	-0.0655055
7.75563	-0.00524521		7.75563	-0.0212193		7.75563	-0.0653267
7.76048	-0.00429153		7.76048	-0.0216961		7.76048	-0.0648499
7.76533	-0.00345707		7.76533	-0.0219345		7.76533	-0.064373
7.77019	-0.00303984		7.77019	-0.0221729		7.77019	-0.0638962
7.77504	-0.00315905		7.77504	-0.0224113		7.77504	-0.0635386
7.77989	-0.00369549		7.77989	-0.0227094		7.77989	-0.0633001
7.78475	-0.00447035		7.78475	-0.0231862		7.78475	-0.0633001
7.7896	-0.00494719		7.7896	-0.0236034		7.7896	-0.0635982
7.79445	-0.0051856		7.79445	-0.0239015		7.79445	-0.064075
7.79931	-0.00506639		7.79931	-0.0239611		7.79931	-0.0648499
7.80416	-0.00476837		7.80416	-0.0237226		7.80416	-0.0656247
7.80901	-0.00435114		7.80901	-0.023067		7.80901	-0.0665188
7.81387	-0.00417233		7.81387	-0.0221729		7.81387	-0.0671148
7.81872	-0.00417233		7.81872	-0.0211596		7.81872	-0.0674725
7.82357	-0.00417233		7.82357	-0.0200272		7.82357	-0.0674129
7.82843	-0.00423193		7.82843	-0.0191927		7.82843	-0.0671148
7.83328	-0.00411272		7.83328	-0.0185966		7.83328	-0.0668168
7.83813	-0.0038147		7.83813	-0.0181794		7.83813	-0.0667572
7.84299	-0.00321865		7.84299	-0.0181794		7.84299	-0.066936
7.84784	-0.00268221		7.84784	-0.0182986		7.84784	-0.0675321
7.85269	-0.00208616		7.85269	-0.0183582		7.85269	-0.0681877
7.85755	-0.00149012		7.85755	-0.0185966		7.85755	-0.0687838
7.8624	-0.00101328		7.8624	-0.0187755		7.8624	-0.0692606
7.86725	-0.000536442		7.86725	-0.0190735		7.86725	-0.0693798
7.87211	-5.96046e-05		7.87211	-0.0194907		7.87211	-0.0693798
7.87696	0.000476837		7.87696	-0.0199676		7.87696	-0.0690818
7.88181	0.00107288		7.88181	-0.020504		7.88181	-0.0687838
7.88667	0.00143051		7.88667	-0.0209808		7.88667	-0.0686646
7.89152	0.00196695		7.89152	-0.0212789		7.89152	-0.0686646
7.89637	0.00238419		7.89637	-0.0212193		7.89637	-0.0687242
7.90123	0.00286102		7.90123	-0.0211596		7.90123	-0.0688434
7.90608	0.00357628		7.90608	-0.0207424		7.90608	-0.0690222
7.91093	0.00435114		7.91093	-0.0203252		7.91093	-0.0690818
7.91579	0.0051856		7.91579	-0.0200272		7.91579	-0.0691414
7.92064	0.00596046		7.92064	-0.019908		7.92064	-0.0692606
7.92549	0.0063777		7.92549	-0.0199676		7.92549	-0.0693202
7.93035	0.00655651		7.93035	-0.0201464		7.93035	-0.0694394
7.9352	0.00625849		7.9352	-0.020504		7.9352	-0.0693798
7.94005	0.00554323		7.94005	-0.0208616		7.94005	-0.069201
7.94491	0.00447035		7.94491	-0.0212789		7.94491	-0.068903
7.94976	0.00309944		7.94976	-0.0216365		7.94976	-0.0688434
7.95461	0.00184774		7.95461	-0.0219345		7.95461	-0.0691414
7.95947	0.000596046		7.95947	-0.0222921		7.95947	-0.069797
7.96432	-0.000178814		7.96432	-0.0223517		7.96432	-0.0708699
7.96917	-0.000596046		7.96917	-0.022471		7.96917	-0.0723004
7.97403	-0.000596046		7.97403	-0.0222921		7.97403	-0.0736713
7.97888	-0.000238419		7.97888	-0.0221133		7.97888	-0.0747442
7.98373	0.000119209		7.98373	-0.0218153		7.98373	-0.0753403
7.98859	0.000536442		7.98859	-0.0214577		7.98859	-0.0753999
7.99344	0.000655651		7.99344	-0.0211		7.99344	-0.0750422
7.99829	0.000596046		7.99829	-0.0208616		7.99829	-0.0744462
8.00315	0.000298023		8.00315	-0.0208616		8.00315	-0.0738502
8.008	5.96046e-05		8.008	-0.0210404		8.008	-0.0734925
8.01285	-5.96046e-05		8.01285	-0.0213981		8.01285	-0.0732541
8.01771	0		8.01771	-0.0218749		8.01771	-0.0729561
8.02256	0.000119209		8.02256	-0.0222921		8.02256	-0.0722408
8.02741	0.000357628		8.02741	-0.0225306		8.02741	-0.0712872
8.03227	0.000417233		8.03227	-0.0228286		8.03227	-0.0700355
8.03712	0.000357628		8.03712	-0.023067		8.03712	-0.0687838
8.04197	0.000238419		8.04197	-0.023365		8.04197	-0.0678301
8.04683	0		8.04683	-0.0237226		8.04683	-0.067234
8.05168	-0.000238419		8.05168	-0.0238419		8.05168	-0.0671744
8.05653	-0.000298023		8.05653	-0.0236034		8.05653	-0.0675321
8.06139	-0.000357628		8.06139	-0.023067		8.06139	-0.0681281
8.06624	-0.000476837		8.06624	-0.0222921		8.06624	-0.068903
8.07109	-0.000953674		8.07109	-0.0215769		8.07109	-0.0697374
8.07595	-0.00137091		8.07595	-0.0211		8.07595	-0.0706911
8.0808	-0.00184774		8.0808	-0.0209808		8.0808	-0.0715256
8.08565	-0.00232458		8.08565	-0.0212789		8.08565	-0.0723004
8.09051	-0.00238419		8.09051	-0.0221133		8.09051	-0.0727177
8.09536	-0.00208616		8.09536	-0.0227094		8.09536	-0.0727773
8.10021	-0.00137091		8.10021	-0.0232458		8.10021	-0.0725985
8.10507	-0.000298023		8.10507	-0.0234842		8.10507	-0.0719428
8.10992	0.00101328		8.10992	-0.0234246		8.10992	-0.0712276
8.11477	0.00226498		8.11477	-0.0231862		8.11477	-0.0706911
8.11963	0.00339746		8.11963	-0.022769		8.11963	-0.0703335
8.12448	0.00435114		8.12448	-0.0223517		8.12448	-0.0703931
8.12933	0.005126		8.12933	-0.0219345		8.12933	-0.0707507
8.13419	0.00584126		8.13419	-0.0216365		8.13419	-0.0712872
8.13904	0.00631809		8.13904	-0.0215769		8.13904	-0.0719428
8.14389	0.00673532		8.14389	-0.0217557		8.14389	-0.0724196
8.14875	0.00685453		8.14875	-0.0219941		8.14875	-0.0726581
8.1536	0.00673532		8.1536	-0.0224113		8.1536	-0.0724792
8.15845	0.0063777		8.15845	-0.0227094		8.15845	-0.0718832
8.16331	0.00560284		8.16331	-0.0231266		8.16331	-0.0709891
8.16816	0.00476837		8.16816	-0.023663		8.16816	-0.0698566
8.17301	0.00369549		8.17301	-0.0241995		8.17301	-0.0686646
8.17787	0.0026226		8.17787	-0.0249147		8.17787	-0.0677705
8.18272	0.00166893		8.18272	-0.0256896		8.18272	-0.0670552
8.18757	0.000953674		8.18757	-0.0263453		8.18757	-0.0669956
8.19243	0.000715256		8.19243	-0.0265837		8.19243	-0.067234
8.19728	0.000834465		8.19728	-0.0264645		8.19728	-0.0677705
8.20213	0.0013113		8.20213	-0.0259876		8.20213	-0.0684261
8.20699	0.00226498		8.20699	-0.025332		8.20699	-0.069201
8.21184	0.00321865		8.21184	-0.0248551		8.21184	-0.0699759
8.21669	0.00411272		8.21669	-0.0247359		8.21669	-0.0706911
8.22155	0.00464916		8.22155	-0.0252128		8.22155	-0.0712872
8.2264	0.00458956		8.2264	-0.0261664		8.2264	-0.071764
8.23125	0.00417233		8.23125	-0.0272393		8.23125	-0.0720024
8.23611	0.00333786		8.23611	-0.0281334		8.23611	-0.0718832
8.24096	0.00226498		8.24096	-0.0286698		8.24096	-0.0716448
8.24581	0.00119209		8.24581	-0.0286698		8.24581	-0.0711679
8.25067	0.000357628		8.25067	-0.0280738		8.25067	-0.0705719
8.25552	-0.000357628		8.25552	-0.0272393		8.25552	-0.0699162
8.26037	-0.00107288		8.26037	-0.0264049		8.26037	-0.0690818
8.26523	-0.00184774		8.26523	-0.02563		8.26523	-0.0682473
8.27008	-0.00268221		8.27008	-0.0248551		8.27008	-0.0674725
8.27493	-0.00375509		8.27493	-0.0242591		8.27493	-0.066936
8.27979	-0.00482798		8.27979	-0.0235438		8.27979	-0.0667572
8.28464	-0.00590086		8.28464	-0.0228286		8.28464	-0.0672936
8.28949	-0.00667572		8.28949	-0.0218749		8.28949	-0.0683069
8.29435	-0.00685453		8.29435	-0.0209808		8.29435	-0.0699759
8.2992	-0.0063777		8.2992	-0.020206		8.2992	-0.0719428
8.30405	-0.00524521		8.30405	-0.0196695		8.30405	-0.0737309
8.30891	-0.00351667		8.30891	-0.0193119		8.30891	-0.0752807
8.31376	-0.00172853		8.31376	-0.0191331		8.31376	-0.0761747
8.31861	-5.96046e-05		8.31861	-0.0190139		8.31861	-0.0763535
8.32347	0.00113249		8.32347	-0.0188351		8.32347	-0.0759959
8.32832	0.00166893		8.32832	-0.018537		8.32832	-0.0752211
8.33317	0.00160933		8.33317	-0.0182986		8.33317	-0.0742674
8.33803	0.0012517		8.33803	-0.0180006		8.33803	-0.0733137
8.34288	0.000655651		8.34288	-0.0178218		8.34288	-0.0724196
8.34773	5.96046e-05		8.34773	-0.0175834		8.34773	-0.0717044
8.35259	-0.000357628		8.35259	-0.0174642		8.35259	-0.0712872
8.35744	-0.000715256		8.35744	-0.0172853		8.35744	-0.0709891
8.36229	-0.000715256		8.36229	-0.0171661		8.36229	-0.0709295
8.36715	-0.000476837		8.36715	-0.0171065		8.36715	-0.0711083
8.372	0.000119209		8.372	-0.0172257		8.372	-0.0715256
8.37685	0.00089407		8.37685	-0.0174046		8.37685	-0.0718236
8.38171	0.00190735		8.38171	-0.0175834		8.38171	-0.0720024
8.38656	0.00274181		8.38656	-0.0177622		8.38656	-0.0719428
8.39141	0.00345707		8.39141	-0.0175238		8.39141	-0.071466
8.39627	0.0038147		8.39627	-0.0171661		8.39627	-0.0706315
8.40112	0.0038147		8.40112	-0.0168085		8.40112	-0.069797
8.40597	0.00357628		8.40597	-0.0166297		8.40597	-0.0691414
8.41083	0.00309944		8.41083	-0.0169277		8.41083	-0.0690222
8.41568	0.0026226		8.41568	-0.0177622		8.41568	-0.0692606
8.42053	0.00202656		8.42053	-0.0190735		8.42053	-0.069797
8.42539	0.00137091		8.42539	-0.0204444		8.42539	-0.0705123
8.43024	0.000655651		8.43024	-0.0216961		8.43024	-0.0712872
8.43509	-5.96046e-05		8.43509	-0.0227094		8.43509	-0.0718832
8.43995	-0.000655651		8.43995	-0.0231266		8.43995	-0.0723004
8.4448	-0.000953674		8.4448	-0.023067		8.4448	-0.0725389
8.44965	-0.000953674		8.44965	-0.0230074		8.44965	-0.0727773
8.45451	-0.000715256		8.45451	-0.0228286		8.45451	-0.0728965
8.45936	-0.000119209		8.45936	-0.022769		8.45936	-0.0731945
8.46421	0.000536442		8.46421	-0.0230074		8.46421	-0.0734925
8.46907	0.0013113		8.46907	-0.0232458		8.46907	-0.0737906
8.47392	0.00184774		8.47392	-0.023663		8.47392	-0.0738502
8.47877	0.00220537		8.47877	-0.0240803		8.47877	-0.0735521
8.48363	0.00220537		8.48363	-0.0246167		8.48363	-0.0727177
8.48848	0.00178814		8.48848	-0.0252724		8.48848	-0.0715256
8.49333	0.00119209		8.49333	-0.0261068		8.49333	-0.0700355
8.49819	0.000596046		8.49819	-0.0271797		8.49819	-0.0686646
8.50304	5.96046e-05		8.50304	-0.0283122		8.50304	-0.0676513
8.50789	-0.000298023		8.50789	-0.0290275		8.50789	-0.0672936
8.51275	-0.000536442		8.51275	-0.0291467		8.51275	-0.0675321
8.5176	-0.000476837		8.5176	-0.0284314		8.5176	-0.0683069
8.52245	-0.000357628		8.52245	-0.0272989		8.52245	-0.069201
8.52731	5.96046e-05		8.52731	-0.025928		8.52731	-0.0700951
8.53216	0.00077486		8.53216	-0.0247955		8.53216	-0.0706315
8.53701	0.00149012		8.53701	-0.0241995		8.53701	-0.0708699
8.54187	0.00238419		8.54187	-0.0242591		8.54187	-0.0707507
8.54672	0.00321865		8.54672	-0.0248551		8.54672	-0.0703931
8.55157	0.0038147		8.55157	-0.0253916		8.55157	-0.0699162
8.55643	0.00423193		8.55643	-0.0256896		8.55643	-0.0695586
8.56128	0.00441074		8.56128	-0.0254512		8.56128	-0.0695586
8.56613	0.00447035		8.56613	-0.0249147		8.56613	-0.0698566
8.57099	0.00458956		8.57099	-0.0241399		8.57099	-0.0705123
8.57584	0.00470877		8.57584	-0.023365		8.57584	-0.071466
8.58069	0.00458956		8.58069	-0.0228882		8.58069	-0.0725985
8.58555	0.00429153		8.58555	-0.022769		8.58555	-0.0734329
8.5904	0.00375509		8.5904	-0.0228882		8.5904	-0.0738502
8.59525	0.00303984		8.59525	-0.0231266		8.59525	-0.0734925
8.60011	0.00226498		8.60011	-0.0234246		8.60011	-0.0726581
8.60496	0.00166893		8.60496	-0.0237823		8.60496	-0.0714064
8.60981	0.00149012		8.60981	-0.0241399		8.60981	-0.0702143
8.61467	0.00184774		8.61467	-0.0246763		8.61467	-0.0690222
8.61952	0.00286102		8.61952	-0.0252724		8.61952	-0.0684261
8.62437	0.00417233		8.62437	-0.0258088		8.62437	-0.0683069
8.62923	0.00554323		8.62923	-0.0261068		8.62923	-0.0685453
8.63408	0.00649691		8.63408	-0.0264049		8.63408	-0.0689626
8.63893	0.00673532		8.63893	-0.0262856		8.63893	-0.0693798
8.64379	0.00619888		8.64379	-0.0260472		8.64379	-0.0696778
8.64864	0.00482798		8.64864	-0.0258088		8.64864	-0.0699162
8.65349	0.00327826		8.65349	-0.0255108		8.65349	-0.0699759
8.65835	0.00178814		8.65835	-0.0252724		8.65835	-0.0699759
8.6632	0.000715256		8.6632	-0.0249147		8.6632	-0.0700355
8.66805	-5.96046e-05		8.66805	-0.0242591		8.66805	-0.0701547
8.67291	-0.000298023		8.67291	-0.0234842		8.67291	-0.0702739
8.67776	-0.000417233		8.67776	-0.0225902		8.67776	-0.0704527
8.68261	-0.000238419		8.68261	-0.0215769		8.68261	-0.0704527
8.68747	5.96046e-05		8.68747	-0.0209212		8.68747	-0.0704527
8.69232	0.000596046		8.69232	-0.0207424		8.69232	-0.0703335
8.69717	0.00119209		8.69717	-0.0209212		8.69717	-0.0700951
8.70203	0.00190735		8.70203	-0.0215173		8.70203	-0.0699162
8.70688	0.00238419		8.70688	-0.0222921		8.70688	-0.0699162
8.71173	0.00292063		8.71173	-0.0230074		8.71173	-0.0700951
8.71659	0.00303984		8.71659	-0.0234246		8.71659	-0.0704527
8.72144	0.00292063		8.72144	-0.0235438		8.72144	-0.0708699
8.72629	0.002563		8.72629	-0.0234842		8.72629	-0.0712872
8.73115	0.00214577		8.73115	-0.0231266		8.73115	-0.0716448
8.736	0.00137091		8.736	-0.022769		8.736	-0.0718832
8.74085	0.000536442		8.74085	-0.0224113		8.74085	-0.0721812
8.74571	-0.000476837		8.74571	-0.0222325		8.74571	-0.0724792
8.75056	-0.00160933		8.75056	-0.0219941		8.75056	-0.0728965
8.75541	-0.0026226		8.75541	-0.0219345		8.75541	-0.0732541
8.76027	-0.00321865		8.76027	-0.0217557		8.76027	-0.0736117
8.76512	-0.00333786		8.76512	-0.0218153		8.76512	-0.0739098
8.76997	-0.00274181		8.76997	-0.0218749		8.76997	-0.0739694
8.77483	-0.00172853		8.77483	-0.0221133		8.77483	-0.0738502
8.77968	-0.000536442		8.77968	-0.022471		8.77968	-0.0733733
8.78453	0.000834465		8.78453	-0.0230074		8.78453	-0.0728369
8.78939	0.00184774		8.78939	-0.023663		8.78939	-0.0721812
8.79424	0.00244379		8.79424	-0.0244975		8.79424	-0.0715256
8.79909	0.00238419		8.79909	-0.025332		8.79909	-0.0708103
8.80395	0.00184774		8.80395	-0.0261068		8.80395	-0.0699162
8.8088	0.00101328		8.8088	-0.0267625		8.8088	-0.0690222
8.81365	0.000119209		8.81365	-0.0270009		8.81365	-0.0680089
8.81851	-0.000655651		8.81851	-0.0269413		8.81851	-0.066936
8.82336	-0.0013113		8.82336	-0.0264645		8.82336	-0.0658631
8.82821	-0.00172853		8.82821	-0.025928		8.82821	-0.0651479
8.83307	-0.00196695		8.83307	-0.0253916		8.83307	-0.064671
8.83792	-0.00208616		8.83792	-0.025034		8.83792	-0.0647306
8.84277	-0.00208616		8.84277	-0.0247359		8.84277	-0.0652075
8.84763	-0.00172853		8.84763	-0.0246167		8.84763	-0.0659227
8.85248	-0.00107288		8.85248	-0.0243187		8.85248	-0.0667572
8.85733	-0.000119209		8.85733	-0.0238419		8.85733	-0.0674129
8.86219	0.00089407		8.86219	-0.0231266		8.86219	-0.0679493
8.86704	0.00178814		8.86704	-0.0225306		8.86704	-0.0684261
8.87189	0.00244379		8.87189	-0.0221729		8.87189	-0.0687838
8.87675	0.0026226		8.87675	-0.0221729		8.87675	-0.0693202
8.8816	0.00238419		8.8816	-0.0225902		8.8816	-0.0700355
8.88645	0.00190735		8.88645	-0.0234246		8.88645	-0.0709891
8.89131	0.0012517		8.89131	-0.0244379		8.89131	-0.0721812
8.89616	0.000655651		8.89616	-0.0252128		8.89616	-0.0733137
8.90101	5.96046e-05		8.90101	-0.0258088		8.90101	-0.0742078
8.90587	-0.000536442		8.90587	-0.0261068		8.90587	-0.074625
8.91072	-0.00113249		8.91072	-0.0258684		8.91072	-0.0743866
8.91557	-0.00166893		8.91557	-0.0255704		8.91557	-0.0736117
8.92043	-0.00196695		8.92043	-0.025034		8.92043	-0.0723004
8.92528	-0.00208616		8.92528	-0.0245571		8.92528	-0.0710487
8.93013	-0.00196695		8.93013	-0.0241995		8.93013	-0.0699162
8.93499	-0.00160933		8.93499	-0.0237823		8.93499	-0.0691414
8.93984	-0.00137091		8.93984	-0.0233054		8.93984	-0.0688434
8.94469	-0.00119209		8.94469	-0.022769		8.94469	-0.0687242
8.94955	-0.00107288		8.94955	-0.0221729		8.94955	-0.0687838
8.9544	-0.00101328		8.9544	-0.0215173		8.9544	-0.0689626
8.95925	-0.000715256		8.95925	-0.0209212		8.95925	-0.0690222
8.96411	-0.000238419		8.96411	-0.020504		8.96411	-0.0689626
8.96896	0.000417233		8.96896	-0.020206		8.96896	-0.0690818
8.97381	0.00113249		8.97381	-0.0199676		8.97381	-0.0692606
8.97867	0.00178814		8.97867	-0.019908		8.97867	-0.0696778
8.98352	0.00214577		8.98352	-0.0199676		8.98352	-0.0703335
8.98837	0.00208616		8.98837	-0.0201464		8.98837	-0.0709891
8.99323	0.00172853		8.99323	-0.0206232		8.99323	-0.0718236
8.99808	0.00107288		8.99808	-0.0212789		8.99808	-0.0725389
9.00293	0.000357628		9.00293	-0.0218749		9.00293	-0.0733137
9.00779	-0.000417233		9.00779	-0.0222921		9.00779	-0.0740886
9.01264	-0.00107288		9.01264	-0.0222921		9.01264	-0.0748038
9.01749	-0.0012517		9.01749	-0.0216961		9.01749	-0.0753999
9.02235	-0.00137091		9.02235	-0.0206828		9.02235	-0.0756383
9.0272	-0.00119209		9.0272	-0.0193715		9.0272	-0.0755787
9.03205	-0.000715256		9.03205	-0.0182986		9.03205	-0.0749826
9.03691	5.96046e-05		9.03691	-0.0175834		9.03691	-0.0742674
9.04176	0.000953674		9.04176	-0.017345		9.04176	-0.0734925
9.04661	0.00214577		9.04661	-0.0174642		9.04661	-0.0727773
9.05147	0.00333786		9.05147	-0.0177622		9.05147	-0.0724792
9.05632	0.00435114		9.05632	-0.0177622		9.05632	-0.0724792
9.06117	0.005126		9.06117	-0.0177026		9.06117	-0.0727177
9.06603	0.00548363		9.06603	-0.0174642		9.06603	-0.0731349
9.07088	0.00548363		9.07088	-0.0172853		9.07088	-0.0736713
9.07573	0.0051856		9.07573	-0.0171661		9.07573	-0.0742078
9.08059	0.00488758		9.08059	-0.0174642		9.08059	-0.0748634
9.08544	0.00488758		9.08544	-0.0180006		9.08544	-0.0754595
9.09029	0.00524521		9.09029	-0.0185966		9.09029	-0.0758171
9.09515	0.00578165		9.09515	-0.0193715		9.09515	-0.0759363
9.1	0.0064373		9.1	-0.019908		9.1	-0.0756979
9.10485	0.00673532		9.10485	-0.0202656		9.10485	-0.0751019
9.10971	0.00649691		9.10971	-0.0205636		9.10971	-0.0742674
9.11456	0.00584126		9.11456	-0.0206232		9.11456	-0.0736117
9.11941	0.00452995		9.11941	-0.0205636		9.11941	-0.0731349
9.12427	0.00309944		9.12427	-0.0202656		9.12427	-0.0731349
9.12912	0.00172853		9.12912	-0.0199676		9.12912	-0.0734925
9.13397	0.000596046		9.13397	-0.0197887		9.13397	-0.0739694
9.13883	-0.000119209		9.13883	-0.0195503		9.13883	-0.074625
9.14368	-0.000536442		9.14368	-0.0194907		9.14368	-0.0751615
9.14853	-0.00077486		9.14853	-0.0197291		9.14853	-0.0753999
9.15339	-0.00113249		9.15339	-0.0202656		9.15339	-0.0754595
9.15824	-0.00154972		9.15824	-0.0211596		9.15824	-0.0753999
9.16309	-0.00196695		9.16309	-0.0222325		9.16309	-0.0753403
9.16795	-0.00220537		9.16795	-0.0231862		9.16795	-0.0753403
9.1728	-0.00244379		9.1728	-0.0239611		9.1728	-0.0755191
9.17765	-0.00232458		9.17765	-0.0243783		9.17765	-0.0758767
9.18251	-0.00184774		9.18251	-0.0246167		9.18251	-0.0763535
9.18736	-0.00149012		9.18736	-0.0244379		9.18736	-0.0770092
9.19221	-0.0012517		9.19221	-0.0241399		9.19221	-0.077486
9.19707	-0.00154972		9.19707	-0.0239611		9.19707	-0.0779033
9.20192	-0.00232458		9.20192	-0.023663		9.20192	-0.0779629
9.20677	-0.00363588		9.20677	-0.0235438		9.20677	-0.0778437
9.21163	-0.0051856		9.21163	-0.023365		9.21163	-0.077486
9.21648	-0.00661612		9.21648	-0.0234246		9.21648	-0.0769496
9.22133	-0.00780821		9.22133	-0.0235438		9.22133	-0.0764728
9.22619	-0.00834465		9.22619	-0.0237226		9.22619	-0.0761747
9.23104	-0.00834465		9.23104	-0.0240207		9.23104	-0.0761151
9.23589	-0.0077486		9.23589	-0.0244975		9.23589	-0.0764132
9.24075	-0.00697374		9.24075	-0.025034		9.24075	-0.0769496
9.2456	-0.00602007		9.2456	-0.02563		9.2456	-0.0775456
9.25045	-0.0051856		9.25045	-0.0261664		9.25045	-0.0780821
9.25531	-0.00464916		9.25531	-0.0263453		9.25531	-0.0784397
9.26016	-0.00423193		9.26016	-0.0264049		9.26016	-0.0787377
9.26501	-0.00405312		9.26501	-0.025928		9.26501	-0.0788569
9.26987	-0.00417233		9.26987	-0.0250936		9.26987	-0.0787973
9.27472	-0.00441074		9.27472	-0.0240207		9.27472	-0.0785589
9.27957	-0.00488758		9.27957	-0.0228882		9.27957	-0.0781417
9.28443	-0.00542402		9.28443	-0.0219345		9.28443	-0.0775456
9.28928	-0.00578165		9.28928	-0.0213981		9.28928	-0.07689
9.29413	-0.00607967		9.29413	-0.0215173		9.29413	-0.076592
9.29899	-0.00596046		9.29899	-0.0224113		9.29899	-0.0766516
9.30384	-0.00548363		9.30384	-0.023663		9.30384	-0.0770092
9.30869	-0.00476837		9.30869	-0.0252128		9.30869	-0.0776052
9.31355	-0.00393391		9.31355	-0.0267625		9.31355	-0.0782609
9.3184	-0.00315905		9.3184	-0.0278354		9.3184	-0.0787377
9.32325	-0.00268221		9.32325	-0.0283122		9.32325	-0.0786781
9.32811	-0.00244379		9.32811	-0.0281334		9.32811	-0.0781417
9.33296	-0.00238419		9.33296	-0.0273585		9.33296	-0.077188
9.33781	-0.00244379		9.33781	-0.026226		9.33781	-0.0760555
9.34267	-0.00208616		9.34267	-0.025034		9.34267	-0.074923
9.34752	-0.00143051		9.34752	-0.0237226		9.34752	-0.0741482
9.35237	-0.000357628		9.35237	-0.0228286		9.35237	-0.0737309
9.35723	0.00107288		9.35723	-0.0224113		9.35723	-0.0737309
9.36208	0.0026226		9.36208	-0.0223517		9.36208	-0.0740886
9.36693	0.00399351		9.36693	-0.023067		9.36693	-0.0747442
9.37179	0.00476837		9.37179	-0.0239611		9.37179	-0.0755787
9.37664	0.00488758		9.37664	-0.0250936		9.37664	-0.0764728
9.38149	0.00429153		9.38149	-0.0264645		9.38149	-0.0775456
9.38635	0.00292063		9.38635	-0.0275373		9.38635	-0.0786781
9.3912	0.00113249		9.3912	-0.0283122		9.3912	-0.0796318
9.39605	-0.00077486		9.39605	-0.0286698		9.39605	-0.0802875
9.40091	-0.00268221		9.40091	-0.0285506		9.40091	-0.0807047
9.40576	-0.00393391		9.40576	-0.0280142		9.40576	-0.0805259
9.41061	-0.00447035		9.41061	-0.0271797		9.41061	-0.0799298
9.41547	-0.00417233		9.41547	-0.0261068		9.41547	-0.0790954
9.42032	-0.00339746		9.42032	-0.0251532		9.42032	-0.0782609
9.42517	-0.00214577		9.42517	-0.0242591		9.42517	-0.0775456
9.43003	-0.000834465		9.43003	-0.0237226		9.43003	-0.0771284
9.43488	0.000357628		9.43488	-0.0232458		9.43488	-0.0770688
9.43973	0.00107288		9.43973	-0.0231266		9.43973	-0.077188
9.44459	0.00143051		9.44459	-0.0232458		9.44459	-0.0774264
9.44944	0.00143051		9.44944	-0.0235438		9.44944	-0.0777245
9.45429	0.00101328		9.45429	-0.0242591		9.45429	-0.0780821
9.45915	0.000655651		9.45915	-0.0252724		9.45915	-0.0784397
9.464	0.000476837		9.464	-0.0264645		9.464	-0.0787377
9.46885	0.000476837		9.46885	-0.0276566		9.46885	-0.079155
9.47371	0.000655651		9.47371	-0.028491		9.47371	-0.0793338
9.47856	0.00119209		9.47856	-0.0287294		9.47856	-0.0793338
9.48341	0.00160933		9.48341	-0.0283122		9.48341	-0.0792146
9.48827	0.00190735		9.48827	-0.0271797		9.48827	-0.0786781
9.49312	0.00178814		9.49312	-0.025928		9.49312	-0.0779629
9.49797	0.00119209		9.49797	-0.0243783		9.49797	-0.0771284
9.50283	0		9.50283	-0.0231266		9.50283	-0.0764728
9.50768	-0.00160933		9.50768	-0.0226498		9.50768	-0.0762343
9.51253	-0.00333786		9.51253	-0.0225306		9.51253	-0.0762939
9.51739	-0.00470877		9.51739	-0.0231862		9.51739	-0.0767708
9.52224	-0.00554323		9.52224	-0.0241995		9.52224	-0.077486
9.52709	-0.00560284		9.52709	-0.0252128		9.52709	-0.0782609
9.53195	-0.00488758		9.53195	-0.0261068		9.53195	-0.0789762
9.5368	-0.00393391		9.5368	-0.0265837		9.5368	-0.0796318
9.54165	-0.00268221		9.54165	-0.0264049		9.54165	-0.0803471
9.54651	-0.00166893		9.54651	-0.025928		9.54651	-0.0810027
9.55136	-0.00107288		9.55136	-0.0253916		9.55136	-0.0816584
9.55621	-0.00107288		9.55621	-0.0249147		9.55621	-0.0820756
9.56107	-0.00119209		9.56107	-0.0247955		9.56107	-0.0823736
9.56592	-0.00143051		9.56592	-0.0250936		9.56592	-0.0822544
9.57077	-0.00143051		9.57077	-0.0257492		9.57077	-0.0817776
9.57563	-0.00113249		9.57563	-0.0266433		9.57563	-0.0811219
9.58048	-0.000596046		9.58048	-0.0272393		9.58048	-0.0802279
9.58533	-0.000238419		9.58533	-0.0277758		9.58533	-0.0793338
9.59019	0		9.59019	-0.0278354		9.59019	-0.0783801
9.59504	-0.000119209		9.59504	-0.0275373		9.59504	-0.0776649
9.59989	-0.000536442		9.59989	-0.0270605		9.59989	-0.0770688
9.60475	-0.0013113		9.60475	-0.0267029		9.60475	-0.0766516
9.6096	-0.00196695		9.6096	-0.0265241		9.6096	-0.0764132
9.61445	-0.002563		9.61445	-0.0264645		9.61445	-0.0764728
9.61931	-0.0026226		9.61931	-0.0265241		9.61931	-0.0768304
9.62416	-0.00244379		9.62416	-0.0268221		9.62416	-0.0773668
9.62901	-0.00166893		9.62901	-0.0270009		9.62901	-0.0779629
9.63387	-0.000417233		9.63387	-0.0270009		9.63387	-0.0785589
9.63872	0.00107288		9.63872	-0.0265837		9.63872	-0.0789762
9.64357	0.00274181		9.64357	-0.0258684		9.64357	-0.0790954
9.64843	0.00399351		9.64843	-0.025034		9.64843	-0.0790954
9.65328	0.00494719		9.65328	-0.0242591		9.65328	-0.0789165
9.65813	0.0051856		9.65813	-0.0236034		9.65813	-0.0787377
9.66299	0.00482798		9.66299	-0.023365		9.66299	-0.0786185
9.66784	0.00417233		9.66784	-0.0234842		9.66784	-0.0784993
9.67269	0.00333786		9.67269	-0.0237823		9.67269	-0.0784397
9.67755	0.00238419		9.67755	-0.0241399		9.67755	-0.0783801
9.6824	0.00143051		9.6824	-0.0241399		9.6824	-0.0780225
[truncated: 12,010 more rows]
[truncated: 2 more columns]
