# Supplementary material for: Structures and function of a tailoring oxidase in complex with a nonribosomal peptide synthetase module
Source: Nat Commun. 2022 Jan 27;13:548. doi: 10.1038/s41467-022-28221-y (PMC8795117; doi:10.1038/s41467-022-28221-y)
Supplement: Supplementary file 4 — Source Data [file 41467_2022_28221_MOESM4_ESM.zip › Source_data/Supplementary_Figure_1c.xlsx]

## Sheet: Sheet1
This is the raw data for everything pertaining to the pro-bacillamide standard
This is the UV280nm raw trace
UV (280.0nm) time[min]	UV (280.0nm) Intensity[mAU]
0	-0.0211
0.00485333	-0.0214577
0.00970667	-0.0219941
0.01456	-0.0226498
0.0194133	-0.0235438
0.0242667	-0.0246167
0.02912	-0.0255704
0.0339733	-0.0262856
0.0388267	-0.0268221
0.04368	-0.0270605
0.0485333	-0.0271797
0.0533867	-0.0270605
0.05824	-0.0267029
0.0630933	-0.026226
0.0679467	-0.0255704
0.0728	-0.0250936
0.0776533	-0.0247955
0.0825067	-0.025034
0.08736	-0.025928
0.0922133	-0.0273585
0.0970667	-0.0290275
0.10192	-0.030458
0.106773	-0.0314116
0.111627	-0.0316501
0.11648	-0.0312924
0.121333	-0.0305772
0.126187	-0.0298023
0.13104	-0.0293255
0.135893	-0.0290871
0.140747	-0.0289679
0.1456	-0.0289083
0.150453	-0.0288486
0.155307	-0.0287294
0.16016	-0.0288486
0.165013	-0.0292659
0.169867	-0.0298619
0.17472	-0.0306368
0.179573	-0.0312328
0.184427	-0.0314713
0.18928	-0.0312924
0.194133	-0.030458
0.198987	-0.0295639
0.20384	-0.028789
0.208693	-0.0285506
0.213547	-0.028789
0.2184	-0.0296831
0.223253	-0.0308752
0.228107	-0.0321269
0.23296	-0.0331998
0.237813	-0.0338554
0.242667	-0.0340939
0.24752	-0.0339746
0.252373	-0.0336766
0.257227	-0.0333786
0.26208	-0.0331998
0.266933	-0.0332594
0.271787	-0.0336766
0.27664	-0.0340939
0.281493	-0.0345707
0.286347	-0.0348091
0.2912	-0.0349879
0.296053	-0.0348091
0.300907	-0.0344515
0.30576	-0.033915
0.310613	-0.033319
0.315467	-0.0327229
0.32032	-0.0319481
0.325173	-0.0312328
0.330027	-0.0303984
0.33488	-0.0296235
0.339733	-0.0289679
0.344587	-0.0282526
0.34944	-0.027597
0.354293	-0.0271797
0.359147	-0.0268817
0.364	-0.0269413
0.368853	-0.0274777
0.373707	-0.0283122
0.37856	-0.0295639
0.383413	-0.0308156
0.388267	-0.0321865
0.39312	-0.0333786
0.397973	-0.0343323
0.402827	-0.0351071
0.40768	-0.0354648
0.412533	-0.0356436
0.417387	-0.0356436
0.42224	-0.035584
0.427093	-0.0355244
0.431947	-0.0356436
0.4368	-0.0357032
0.441653	-0.0357628
0.446507	-0.0357032
0.45136	-0.0353456
0.456213	-0.0349283
0.461067	-0.0342727
0.46592	-0.0336766
0.470773	-0.033319
0.475627	-0.0332594
0.48048	-0.0334978
0.485333	-0.033915
0.490187	-0.0345111
0.49504	-0.0351071
0.499893	-0.0356436
0.504747	-0.0360012
0.5096	-0.0362992
0.514453	-0.0362396
0.519307	-0.035882
0.52416	-0.0353456
0.529013	-0.0346899
0.533867	-0.0342131
0.53872	-0.033915
0.543573	-0.0340343
0.548427	-0.0345111
0.55328	-0.0350475
0.558133	-0.0354648
0.562987	-0.0355244
0.56784	-0.0352859
0.572693	-0.0346899
0.577547	-0.0339746
0.5824	-0.033021
0.587253	-0.0321865
0.592107	-0.0314116
0.59696	-0.0309348
0.601813	-0.0305772
0.606667	-0.0303388
0.61152	-0.0303984
0.616373	-0.030458
0.621227	-0.0306368
0.62608	-0.031054
0.630933	-0.0317097
0.635787	-0.0322461
0.64064	-0.0329614
0.645493	-0.0337362
0.650347	-0.0342727
0.6552	-0.0348091
0.660053	-0.0352859
0.664907	-0.0357628
0.66976	-0.0360608
0.674613	-0.0362992
0.679467	-0.0364184
0.68432	-0.0364184
0.689173	-0.0364184
0.694027	-0.0365376
0.69888	-0.0365973
0.703733	-0.0368357
0.708587	-0.0370145
0.71344	-0.0370145
0.718293	-0.0368953
0.723147	-0.0367165
0.728	-0.036478
0.732853	-0.0364184
0.737707	-0.0365973
0.74256	-0.0368357
0.747413	-0.0370741
0.752267	-0.0371933
0.75712	-0.0371933
0.761973	-0.0370145
0.766827	-0.0367761
0.77168	-0.0365376
0.776533	-0.0366569
0.781387	-0.0370741
0.78624	-0.0376105
0.791093	-0.0382662
0.795947	-0.0389218
0.8008	-0.0392795
0.805653	-0.0392795
0.810507	-0.0388622
0.81536	-0.0385046
0.820213	-0.038147
0.825067	-0.0382662
0.82992	-0.038743
0.834773	-0.0394583
0.839627	-0.0401139
0.84448	-0.0405908
0.849333	-0.0404716
0.854187	-0.0398755
0.85904	-0.0391006
0.863893	-0.0383854
0.868747	-0.0380278
0.8736	-0.0380874
0.878453	-0.0386834
0.883307	-0.0396371
0.88816	-0.0407696
0.893013	-0.0419021
0.897867	-0.0428557
0.90272	-0.0434518
0.907573	-0.0436902
0.912427	-0.043571
0.91728	-0.0429749
0.922133	-0.0421405
0.926987	-0.041306
0.93184	-0.0406504
0.936693	-0.0401735
0.941547	-0.0400543
0.9464	-0.0401139
0.951253	-0.0402331
0.956107	-0.0402927
0.96096	-0.0402927
0.965813	-0.0401139
0.970667	-0.0397563
0.97552	-0.0391006
0.980373	-0.0383854
0.985227	-0.0375509
0.99008	-0.0368357
0.994933	-0.0362992
0.999787	-0.0361204
1.00464	-0.0362992
1.00949	-0.0367165
1.01435	-0.0372529
1.0192	-0.0376701
1.02405	-0.0378489
1.02891	-0.0379086
1.03376	-0.0377297
1.03861	-0.0374317
1.04347	-0.0371337
1.04832	-0.0367761
1.05317	-0.0365973
1.05803	-0.0365376
1.06288	-0.0365973
1.06773	-0.0368953
1.07259	-0.0370741
1.07744	-0.0370145
1.08229	-0.0365376
1.08715	-0.0357628
1.092	-0.0346899
1.09685	-0.0336766
1.10171	-0.0328422
1.10656	-0.0323653
1.11141	-0.0323057
1.11627	-0.0327229
1.12112	-0.0333786
1.12597	-0.0340939
1.13083	-0.0348687
1.13568	-0.035584
1.14053	-0.0359416
1.14539	-0.0362396
1.15024	-0.0364184
1.15509	-0.0364184
1.15995	-0.036478
1.1648	-0.036478
1.16965	-0.0367165
1.17451	-0.0371337
1.17936	-0.0377297
1.18421	-0.0383854
1.18907	-0.039041
1.19392	-0.0395775
1.19877	-0.0399947
1.20363	-0.0403523
1.20848	-0.04071
1.21333	-0.041008
1.21819	-0.0412464
1.22304	-0.0411868
1.22789	-0.0407696
1.23275	-0.0398159
1.2376	-0.038445
1.24245	-0.0368357
1.24731	-0.0352859
1.25216	-0.0340939
1.25701	-0.033617
1.26187	-0.0335574
1.26672	-0.0341535
1.27157	-0.0349879
1.27643	-0.0361204
1.28128	-0.0373125
1.28613	-0.0385046
1.29099	-0.0396371
1.29584	-0.0405312
1.30069	-0.0412464
1.30555	-0.0414252
1.3104	-0.041306
1.31525	-0.04071
1.32011	-0.0398755
1.32496	-0.039041
1.32981	-0.0383258
1.33467	-0.0378489
1.33952	-0.0374913
1.34437	-0.0374317
1.34923	-0.0373721
1.35408	-0.0373721
1.35893	-0.0374913
1.36379	-0.0377297
1.36864	-0.0380874
1.37349	-0.0385046
1.37835	-0.038743
1.3832	-0.0388622
1.38805	-0.0388026
1.39291	-0.038743
1.39776	-0.0386834
1.40261	-0.038743
1.40747	-0.039041
1.41232	-0.0392199
1.41717	-0.0393391
1.42203	-0.0389218
1.42688	-0.038147
1.43173	-0.0371933
1.43659	-0.03618
1.44144	-0.0353456
1.44629	-0.0349283
1.45115	-0.0347495
1.456	-0.0348091
1.46085	-0.0348687
1.46571	-0.0350475
1.47056	-0.0352263
1.47541	-0.0354648
1.48027	-0.0358224
1.48512	-0.0362992
1.48997	-0.0367165
1.49483	-0.0368953
1.49968	-0.0370145
1.50453	-0.0368953
1.50939	-0.0367165
1.51424	-0.0363588
1.51909	-0.0360012
1.52395	-0.0357628
1.5288	-0.0354052
1.53365	-0.0352859
1.53851	-0.0352859
1.54336	-0.0353456
1.54821	-0.0355244
1.55307	-0.0354648
1.55792	-0.0352859
1.56277	-0.0349879
1.56763	-0.0346899
1.57248	-0.0345111
1.57733	-0.0346899
1.58219	-0.0353456
1.58704	-0.03618
1.59189	-0.0372529
1.59675	-0.038147
1.6016	-0.0388026
1.60645	-0.0391603
1.61131	-0.0394583
1.61616	-0.0395179
1.62101	-0.0392795
1.62587	-0.0386834
1.63072	-0.0377893
1.63557	-0.0364184
1.64043	-0.0349283
1.64528	-0.0336766
1.65013	-0.0330806
1.65499	-0.0332594
1.65984	-0.0341535
1.66469	-0.035584
1.66955	-0.0370145
1.6744	-0.0382066
1.67925	-0.0388026
1.68411	-0.0389814
1.68896	-0.0385642
1.69381	-0.0379086
1.69867	-0.0373125
1.70352	-0.0367165
1.70837	-0.0362992
1.71323	-0.0359416
1.71808	-0.0357032
1.72293	-0.0355244
1.72779	-0.0354052
1.73264	-0.0352859
1.73749	-0.0352859
1.74235	-0.0353456
1.7472	-0.0355244
1.75205	-0.0357032
1.75691	-0.0360608
1.76176	-0.0363588
1.76661	-0.0367761
1.77147	-0.0370741
1.77632	-0.0373721
1.78117	-0.0375509
1.78603	-0.0378489
1.79088	-0.038147
1.79573	-0.0385642
1.80059	-0.0391006
1.80544	-0.0397563
1.81029	-0.0403523
1.81515	-0.0406504
1.82	-0.0408292
1.82485	-0.0407696
1.82971	-0.0406504
1.83456	-0.0402331
1.83941	-0.0396967
1.84427	-0.0392199
1.84912	-0.0389218
1.85397	-0.0388026
1.85883	-0.0388622
1.86368	-0.0393987
1.86853	-0.0403523
1.87339	-0.041604
1.87824	-0.0430346
1.88309	-0.0445843
1.88795	-0.045836
1.8928	-0.0466704
1.89765	-0.0470877
1.90251	-0.0470877
1.90736	-0.04673
1.91221	-0.0462532
1.91707	-0.045836
1.92192	-0.0455379
1.92677	-0.0452399
1.93163	-0.0450015
1.93648	-0.0445843
1.94133	-0.0439882
1.94619	-0.0433922
1.95104	-0.0429153
1.95589	-0.0427365
1.96075	-0.0428557
1.9656	-0.0433326
1.97045	-0.043869
1.97531	-0.0443459
1.98016	-0.0445843
1.98501	-0.0444651
1.98987	-0.044167
1.99472	-0.0436306
1.99957	-0.0429153
2.00443	-0.0422597
2.00928	-0.0413656
2.01413	-0.0405908
2.01899	-0.0396371
2.02384	-0.0389218
2.02869	-0.0385046
2.03355	-0.0383854
2.0384	-0.0383258
2.04325	-0.0385642
2.04811	-0.039041
2.05296	-0.0393987
2.05781	-0.0398159
2.06267	-0.0402331
2.06752	-0.04071
2.07237	-0.041008
2.07723	-0.0412464
2.08208	-0.0414252
2.08693	-0.0413656
2.09179	-0.0411868
2.09664	-0.0407696
2.10149	-0.0402331
2.10635	-0.0395775
2.1112	-0.0389218
2.11605	-0.0383854
2.12091	-0.0380874
2.12576	-0.0379086
2.13061	-0.0380874
2.13547	-0.0382066
2.14032	-0.0382662
2.14517	-0.0378489
2.15003	-0.0371933
2.15488	-0.0365376
2.15973	-0.035882
2.16459	-0.0356436
2.16944	-0.0357032
2.17429	-0.03618
2.17915	-0.0369549
2.184	-0.0376105
2.18885	-0.0382066
2.19371	-0.0386238
2.19856	-0.0391006
2.20341	-0.0394583
2.20827	-0.0397563
2.21312	-0.0401139
2.21797	-0.0404119
2.22283	-0.0403523
2.22768	-0.0399351
2.23253	-0.039041
2.23739	-0.0378489
2.24224	-0.036478
2.24709	-0.0352859
2.25195	-0.0343919
2.2568	-0.033915
2.26165	-0.0337362
2.26651	-0.0337362
2.27136	-0.033915
2.27621	-0.0342727
2.28107	-0.0348091
2.28592	-0.0352859
2.29077	-0.0359416
2.29563	-0.0365376
2.30048	-0.0372529
2.30533	-0.0377893
2.31019	-0.0383854
2.31504	-0.0389218
2.31989	-0.0393391
2.32475	-0.0395775
2.3296	-0.0397563
2.33445	-0.0398159
2.33931	-0.0398755
2.34416	-0.0401139
2.34901	-0.0403523
2.35387	-0.0409484
2.35872	-0.0416636
2.36357	-0.0423193
2.36843	-0.0427961
2.37328	-0.0430346
2.37813	-0.0428557
2.38299	-0.0425577
2.38784	-0.0420213
2.39269	-0.0414252
2.39755	-0.04071
2.4024	-0.0398755
2.40725	-0.0389218
2.41211	-0.0378489
2.41696	-0.0367761
2.42181	-0.0357628
2.42667	-0.0351667
2.43152	-0.0349879
2.43637	-0.0354052
2.44123	-0.0362396
2.44608	-0.0374317
2.45093	-0.038743
2.45579	-0.0399351
2.46064	-0.0409484
2.46549	-0.0414848
2.47035	-0.0416636
2.4752	-0.0412464
2.48005	-0.0406504
2.48491	-0.0399351
2.48976	-0.0393391
2.49461	-0.039041
2.49947	-0.0392199
2.50432	-0.0394583
2.50917	-0.0397563
2.51403	-0.0399351
2.51888	-0.0397563
2.52373	-0.0394583
2.52859	-0.0391603
2.53344	-0.0388026
2.53829	-0.0386238
2.54315	-0.0385642
2.548	-0.0385642
2.55285	-0.038445
2.55771	-0.0382662
2.56256	-0.0378489
2.56741	-0.0371933
2.57227	-0.0362992
2.57712	-0.0351071
2.58197	-0.0339746
2.58683	-0.0331998
2.59168	-0.0329018
2.59653	-0.033319
2.60139	-0.0342131
2.60624	-0.035584
2.61109	-0.0370145
2.61595	-0.0382662
2.6208	-0.0391603
2.62565	-0.0396967
2.63051	-0.0398159
2.63536	-0.0396967
2.64021	-0.0393987
2.64507	-0.039041
2.64992	-0.0388026
2.65477	-0.0388026
2.65963	-0.0389218
2.66448	-0.0391603
2.66933	-0.0394583
2.67419	-0.0393987
2.67904	-0.0389814
2.68389	-0.0380874
2.68875	-0.0370145
2.6936	-0.0357628
2.69845	-0.0346303
2.70331	-0.033617
2.70816	-0.0329614
2.71301	-0.0324249
2.71787	-0.0321269
2.72272	-0.0318885
2.72757	-0.0317693
2.73243	-0.0318885
2.73728	-0.0320077
2.74213	-0.0321269
2.74699	-0.0322461
2.75184	-0.0325441
2.75669	-0.0327826
2.76155	-0.033021
2.7664	-0.0334382
2.77125	-0.033915
2.77611	-0.0345707
2.78096	-0.0352263
2.78581	-0.035882
2.79067	-0.0363588
2.79552	-0.0365376
2.80037	-0.0363588
2.80523	-0.035882
2.81008	-0.0352263
2.81493	-0.0346303
2.81979	-0.0343323
2.82464	-0.0343323
2.82949	-0.0348687
2.83435	-0.0355244
2.8392	-0.036478
2.84405	-0.0373125
2.84891	-0.0379682
2.85376	-0.0385046
2.85861	-0.0386834
2.86347	-0.0386238
2.86832	-0.0383258
2.87317	-0.0379086
2.87803	-0.0373721
2.88288	-0.036478
2.88773	-0.0354648
2.89259	-0.0345111
2.89744	-0.0337958
2.90229	-0.0334382
2.90715	-0.0334382
2.912	-0.033915
2.91685	-0.0348091
2.92171	-0.0358224
2.92656	-0.0367761
2.93141	-0.0374913
2.93627	-0.0380278
2.94112	-0.0383854
2.94597	-0.038743
2.95083	-0.0388026
2.95568	-0.0388026
2.96053	-0.0383854
2.96539	-0.0376105
2.97024	-0.036478
2.97509	-0.0351071
2.97995	-0.0339746
2.9848	-0.0331998
2.98965	-0.0329018
2.99451	-0.0331402
2.99936	-0.033617
3.00421	-0.0342727
3.00907	-0.0348687
3.01392	-0.0354648
3.01877	-0.0360012
3.02363	-0.0365376
3.02848	-0.0369549
3.03333	-0.0374317
3.03819	-0.0377297
3.04304	-0.0377893
3.04789	-0.0377893
3.05275	-0.0377297
3.0576	-0.0377893
3.06245	-0.0377893
3.06731	-0.0378489
3.07216	-0.0378489
3.07701	-0.0376701
3.08187	-0.0374913
3.08672	-0.0373125
3.09157	-0.0373721
3.09643	-0.0375509
3.10128	-0.0379682
3.10613	-0.038743
3.11099	-0.0395179
3.11584	-0.0403523
3.12069	-0.041008
3.12555	-0.041306
3.1304	-0.041008
3.13525	-0.0402927
3.14011	-0.039041
3.14496	-0.0374913
3.14981	-0.0360012
3.15467	-0.0348091
3.15952	-0.0338554
3.16437	-0.0332594
3.16923	-0.0328422
3.17408	-0.0326037
3.17893	-0.0323057
3.18379	-0.0320077
3.18864	-0.0317693
3.19349	-0.0314713
3.19835	-0.031352
3.2032	-0.0312924
3.20805	-0.031352
3.21291	-0.0315309
3.21776	-0.0318885
3.22261	-0.0323057
3.22747	-0.0329614
3.23232	-0.0337362
3.23717	-0.0349283
3.24203	-0.0362992
3.24688	-0.0378489
3.25173	-0.0392795
3.25659	-0.0402331
3.26144	-0.0406504
3.26629	-0.0404716
3.27115	-0.0396371
3.276	-0.0385046
3.28085	-0.0372529
3.28571	-0.0360608
3.29056	-0.0351667
3.29541	-0.0344515
3.30027	-0.0340939
3.30512	-0.0339746
3.30997	-0.033915
3.31483	-0.0337958
3.31968	-0.0337362
3.32453	-0.0336766
3.32939	-0.0338554
3.33424	-0.0340939
3.33909	-0.0345707
3.34395	-0.0349879
3.3488	-0.0352263
3.35365	-0.0349879
3.35851	-0.0342727
3.36336	-0.033319
3.36821	-0.0323057
3.37307	-0.0316501
3.37792	-0.031352
3.38277	-0.031352
3.38763	-0.0314713
3.39248	-0.0314713
3.39733	-0.0311136
3.40219	-0.0303984
3.40704	-0.0295639
3.41189	-0.0287294
3.41675	-0.0282526
3.4216	-0.0281334
3.42645	-0.0286102
3.43131	-0.0293851
3.43616	-0.0305772
3.44101	-0.0318289
3.44587	-0.0329614
3.45072	-0.0338554
3.45557	-0.0343323
3.46043	-0.0343323
3.46528	-0.0342131
3.47013	-0.0341535
3.47499	-0.0341535
3.47984	-0.0343919
3.48469	-0.0346899
3.48955	-0.0351071
3.4944	-0.0354648
3.49925	-0.035882
3.50411	-0.0362396
3.50896	-0.0366569
3.51381	-0.0371337
3.51867	-0.0374317
3.52352	-0.0376701
3.52837	-0.0375509
3.53323	-0.0371337
3.53808	-0.0365973
3.54293	-0.0360012
3.54779	-0.0356436
3.55264	-0.0354052
3.55749	-0.0354648
3.56235	-0.0355244
3.5672	-0.0355244
3.57205	-0.0354052
3.57691	-0.0352263
3.58176	-0.0353456
3.58661	-0.0356436
3.59147	-0.0362992
3.59632	-0.0370741
3.60117	-0.0378489
3.60603	-0.0383854
3.61088	-0.0385642
3.61573	-0.0382066
3.62059	-0.0377893
3.62544	-0.0373721
3.63029	-0.0370741
3.63515	-0.0368953
3.64	-0.0367165
3.64485	-0.0365376
3.64971	-0.0363588
3.65456	-0.0359416
3.65941	-0.035584
3.66427	-0.0352859
3.66912	-0.0351071
3.67397	-0.0350475
3.67883	-0.0351667
3.68368	-0.0353456
3.68853	-0.035584
3.69339	-0.0360012
3.69824	-0.0363588
3.70309	-0.0364184
3.70795	-0.0362992
3.7128	-0.0360012
3.71765	-0.0354648
3.72251	-0.0346899
3.72736	-0.0338554
3.73221	-0.0331402
3.73707	-0.0326037
3.74192	-0.0323057
3.74677	-0.0323653
3.75163	-0.0326633
3.75648	-0.0331998
3.76133	-0.0336766
3.76619	-0.0340939
3.77104	-0.0343919
3.77589	-0.0345707
3.78075	-0.0346303
3.7856	-0.0346303
3.79045	-0.0345707
3.79531	-0.0346303
3.80016	-0.0349283
3.80501	-0.0351667
3.80987	-0.035584
3.81472	-0.0359416
3.81957	-0.0361204
3.82443	-0.0361204
3.82928	-0.0360012
3.83413	-0.0361204
3.83899	-0.036478
3.84384	-0.0370741
3.84869	-0.038147
3.85355	-0.0393987
3.8584	-0.0404716
3.86325	-0.0411868
3.86811	-0.0411868
3.87296	-0.0406504
3.87781	-0.0392795
3.88267	-0.0376105
3.88752	-0.0358224
3.89237	-0.0340939
3.89723	-0.033021
3.90208	-0.0325441
3.90693	-0.0327229
3.91179	-0.0332594
3.91664	-0.0340343
3.92149	-0.0345111
3.92635	-0.0345111
3.9312	-0.0340343
3.93605	-0.033319
3.94091	-0.0326633
3.94576	-0.0323653
3.95061	-0.0328422
3.95547	-0.0338554
3.96032	-0.0352263
3.96517	-0.0365973
3.97003	-0.0379086
3.97488	-0.0388026
3.97973	-0.0393987
3.98459	-0.0394583
3.98944	-0.0391006
3.99429	-0.0383258
3.99915	-0.0372529
4.004	-0.035882
4.00885	-0.0344515
4.01371	-0.0333786
4.01856	-0.0328422
4.02341	-0.0326037
4.02827	-0.0329614
4.03312	-0.0335574
4.03797	-0.0341535
4.04283	-0.0346899
4.04768	-0.0352263
4.05253	-0.0358224
4.05739	-0.0366569
4.06224	-0.0377297
4.06709	-0.0391603
4.07195	-0.0405312
4.0768	-0.041604
4.08165	-0.0422597
4.08651	-0.0422001
4.09136	-0.0416636
4.09621	-0.0408292
4.10107	-0.0396371
4.10592	-0.0386238
4.11077	-0.0376701
4.11563	-0.0367761
4.12048	-0.0359416
4.12533	-0.0352263
4.13019	-0.0346303
4.13504	-0.0341535
4.13989	-0.0337958
4.14475	-0.0336766
4.1496	-0.0336766
4.15445	-0.0337362
4.15931	-0.0337958
4.16416	-0.0339746
4.16901	-0.0341535
4.17387	-0.0343323
4.17872	-0.0346303
4.18357	-0.0348687
4.18843	-0.0351071
4.19328	-0.0351667
4.19813	-0.0352263
4.20299	-0.0353456
4.20784	-0.0353456
4.21269	-0.0352859
4.21755	-0.0351667
4.2224	-0.0349879
4.22725	-0.0347495
4.23211	-0.0346899
4.23696	-0.0350475
4.24181	-0.035584
4.24667	-0.0364184
4.25152	-0.0372529
4.25637	-0.0380874
4.26123	-0.038445
4.26608	-0.0386238
4.27093	-0.0383258
4.27579	-0.0377893
4.28064	-0.0369549
4.28549	-0.035882
4.29035	-0.0345707
4.2952	-0.033319
4.30005	-0.0323057
4.30491	-0.0316501
4.30976	-0.0314116
4.31461	-0.0315905
4.31947	-0.0318885
4.32432	-0.0320673
4.32917	-0.0321269
4.33403	-0.0321269
4.33888	-0.0319481
4.34373	-0.0318289
4.34859	-0.0318289
4.35344	-0.0320077
4.35829	-0.0324249
4.36315	-0.0329018
4.368	-0.033617
4.37285	-0.0344515
4.37771	-0.0354052
4.38256	-0.0362396
4.38741	-0.0369549
4.39227	-0.0372529
4.39712	-0.0372529
4.40197	-0.0370145
4.40683	-0.0365376
4.41168	-0.0360608
4.41653	-0.0357032
4.42139	-0.0355244
4.42624	-0.0354052
4.43109	-0.0354648
4.43595	-0.0355244
4.4408	-0.0354648
4.44565	-0.0354052
4.45051	-0.0351071
4.45536	-0.0348091
4.46021	-0.0345111
4.46507	-0.0342727
4.46992	-0.0341535
4.47477	-0.0343919
4.47963	-0.0349283
4.48448	-0.0358224
4.48933	-0.0370145
4.49419	-0.038147
4.49904	-0.039041
4.50389	-0.0392199
4.50875	-0.0388026
4.5136	-0.0377297
4.51845	-0.0361204
4.52331	-0.0343919
4.52816	-0.0329018
4.53301	-0.0318289
4.53787	-0.0314116
4.54272	-0.0315905
4.54757	-0.0322461
4.55243	-0.033021
4.55728	-0.0335574
4.56213	-0.0337362
4.56699	-0.033319
4.57184	-0.0323653
4.57669	-0.0312924
4.58155	-0.03016
4.5864	-0.0295639
4.59125	-0.0295043
4.59611	-0.0299215
4.60096	-0.0309348
4.60581	-0.0320077
4.61067	-0.0331402
4.61552	-0.033915
4.62037	-0.0343323
4.62523	-0.0342727
4.63008	-0.0336766
4.63493	-0.0329018
4.63979	-0.0320673
4.64464	-0.0314116
4.64949	-0.0311136
4.65435	-0.0311732
4.6592	-0.0315905
4.66405	-0.0324845
4.66891	-0.033617
4.67376	-0.0347495
4.67861	-0.0359416
4.68347	-0.0371337
4.68832	-0.0383854
4.69317	-0.0392795
4.69803	-0.0399351
4.70288	-0.0401139
4.70773	-0.0396967
4.71259	-0.0386834
4.71744	-0.0373125
4.72229	-0.0359416
4.72715	-0.0349283
4.732	-0.0344515
4.73685	-0.0346303
4.74171	-0.0354052
4.74656	-0.0364184
4.75141	-0.0374913
4.75627	-0.0382066
4.76112	-0.0385642
4.76597	-0.0386834
4.77083	-0.0385046
4.77568	-0.038445
4.78053	-0.0385046
4.78539	-0.0389814
4.79024	-0.0397563
4.79509	-0.0404716
4.79995	-0.0408888
4.8048	-0.04071
4.80965	-0.0399947
4.81451	-0.0386238
4.81936	-0.0370741
4.82421	-0.0357032
4.82907	-0.0346899
4.83392	-0.0341535
4.83877	-0.0338554
4.84363	-0.033915
4.84848	-0.0340343
4.85333	-0.0342727
4.85819	-0.0346899
4.86304	-0.0349879
4.86789	-0.0354052
4.87275	-0.0357628
4.8776	-0.03618
4.88245	-0.0363588
4.88731	-0.0363588
4.89216	-0.0362396
4.89701	-0.0363588
4.90187	-0.0366569
4.90672	-0.0371337
4.91157	-0.0379086
4.91643	-0.0386834
4.92128	-0.0392795
4.92613	-0.0395179
4.93099	-0.0392199
4.93584	-0.038743
4.94069	-0.0379682
4.94555	-0.0371337
4.9504	-0.0364184
4.95525	-0.0356436
4.96011	-0.0349879
4.96496	-0.0343919
4.96981	-0.033617
4.97467	-0.0323057
4.97952	-0.0295639
4.98437	-0.0241995
4.98923	-0.0155568
4.99408	-0.00536442
4.99893	0
5.00379	-0.000596046
5.00864	0.0502467
5.01349	0.373363
5.01835	1.41412
5.0232	3.73089
5.02805	7.73841
5.03291	13.4807
5.03776	20.5197
5.04261	27.9317
5.04747	34.4749
5.05232	38.9799
5.05717	40.7661
5.06203	39.8011
5.06688	36.5916
5.07173	31.9676
5.07659	26.8269
5.08144	21.8689
5.08629	17.4503
5.09115	13.6477
5.096	10.4226
5.10085	7.73096
5.10571	5.5418
5.11056	3.82227
5.11541	2.52563
5.12027	1.58936
5.12512	0.939906
5.12997	0.50348
5.13483	0.215232
5.13968	0.02563
5.14453	-0.100255
5.14939	-0.184834
5.15424	-0.242651
5.15909	-0.282884
5.16395	-0.311136
5.1688	-0.331283
5.17365	-0.345826
5.17851	-0.356376
5.18336	-0.363886
5.18821	-0.368893
5.19307	-0.371873
5.19792	-0.373006
5.20277	-0.372529
5.20763	-0.370622
5.21248	-0.367284
5.21733	-0.362873
5.22219	-0.357807
5.22704	-0.352681
5.23189	-0.348091
5.23675	-0.344813
5.2416	-0.342906
5.24645	-0.342488
5.25131	-0.343144
5.25616	-0.344276
5.26101	-0.345767
5.26587	-0.347078
5.27072	-0.348389
5.27557	-0.3497
5.28043	-0.35125
5.28528	-0.353038
5.29013	-0.355303
5.29499	-0.357866
5.29984	-0.360847
5.30469	-0.364482
5.30955	-0.368536
5.3144	-0.373244
5.31925	-0.378489
5.32411	-0.384271
5.32896	-0.39047
5.33381	-0.397086
5.33867	-0.404119
5.34352	-0.411332
5.34837	-0.418544
5.35323	-0.425518
5.35808	-0.432253
5.36293	-0.438511
5.36779	-0.444412
5.37264	-0.450015
5.37749	-0.455379
5.38235	-0.460804
5.3872	-0.466228
5.39205	-0.471473
5.39691	-0.476301
5.40176	-0.480652
5.40661	-0.484169
5.41147	-0.48697
5.41632	-0.489056
5.42117	-0.490487
5.42603	-0.491798
5.43088	-0.49293
5.43573	-0.494063
5.44059	-0.495136
5.44544	-0.496209
5.45029	-0.497282
5.45515	-0.498116
5.46	-0.49895
5.46485	-0.499606
5.46971	-0.500083
5.47456	-0.500441
5.47941	-0.500679
5.48427	-0.500977
5.48912	-0.501454
5.49397	-0.502169
5.49883	-0.503063
5.50368	-0.504136
5.50853	-0.505209
5.51339	-0.506103
5.51824	-0.506818
5.52309	-0.507355
5.52795	-0.507832
5.5328	-0.508368
5.53765	-0.508726
5.54251	-0.509143
5.54736	-0.509441
5.55221	-0.50962
5.55707	-0.509799
5.56192	-0.509918
5.56677	-0.510037
5.57163	-0.510395
5.57648	-0.510812
5.58133	-0.511229
5.58619	-0.511467
5.59104	-0.511587
5.59589	-0.511527
5.60075	-0.511348
5.6056	-0.51105
5.61045	-0.510633
5.61531	-0.509977
5.62016	-0.508845
5.62501	-0.507355
5.62987	-0.505149
5.63472	-0.502348
5.63957	-0.49901
5.64443	-0.495017
5.64928	-0.490427
5.65413	-0.485003
5.65899	-0.478864
5.66384	-0.472069
5.66869	-0.46438
5.67355	-0.456095
5.6784	-0.447214
5.68325	-0.437915
5.68811	-0.42814
5.69296	-0.418127
5.69781	-0.407994
5.70267	-0.397742
5.70752	-0.387251
5.71237	-0.376523
5.71723	-0.365436
5.72208	-0.354052
5.72693	-0.342607
5.73179	-0.3317
5.73664	-0.321984
5.74149	-0.314176
5.74635	-0.309289
5.7512	-0.307977
5.75605	-0.311017
5.76091	-0.318885
5.76576	-0.331998
5.77061	-0.350475
5.77547	-0.374138
5.78032	-0.40251
5.78517	-0.434756
5.79003	-0.469923
5.79488	-0.506759
5.79973	-0.544131
5.80459	-0.580788
5.80944	-0.615776
5.81429	-0.648439
5.81915	-0.678003
5.824	-0.704169
5.82885	-0.726581
5.83371	-0.745058
5.83856	-0.759184
5.84341	-0.768721
5.84827	-0.773549
5.85312	-0.773847
5.85797	-0.769913
5.86283	-0.762284
5.86768	-0.751615
5.87253	-0.73868
5.87739	-0.724018
5.88224	-0.708103
5.88709	-0.691414
5.89195	-0.674188
5.8968	-0.656962
5.90165	-0.640213
5.90651	-0.624418
5.91136	-0.609756
5.91621	-0.596583
5.92107	-0.5849
5.92592	-0.57441
5.93077	-0.564992
5.93563	-0.556529
5.94048	-0.54884
5.94533	-0.541985
5.95019	-0.535786
5.95504	-0.530303
5.95989	-0.525594
5.96475	-0.521481
5.9696	-0.518143
5.97445	-0.515282
5.97931	-0.512898
5.98416	-0.510693
5.98901	-0.508726
5.99387	-0.506938
5.99872	-0.505328
6.00357	-0.503957
6.00843	-0.502825
6.01328	-0.50211
6.01813	-0.501513
6.02299	-0.501215
6.02784	-0.500917
6.03269	-0.500619
6.03755	-0.500321
6.0424	-0.500023
6.04725	-0.499547
6.05211	-0.49901
6.05696	-0.498533
6.06181	-0.497997
6.06667	-0.49758
6.07152	-0.49746
6.07637	-0.497639
6.08123	-0.498056
6.08608	-0.498772
6.09093	-0.499368
6.09579	-0.499904
6.10064	-0.499785
6.10549	-0.499368
6.11035	-0.498414
6.1152	-0.497222
6.12005	-0.496089
6.12491	-0.495136
6.12976	-0.494599
6.13461	-0.494123
6.13947	-0.493884
6.14432	-0.493765
6.14917	-0.493765
6.15403	-0.493824
6.15888	-0.494063
6.16373	-0.494659
6.16859	-0.495315
6.17344	-0.49603
6.17829	-0.496745
6.18315	-0.497282
6.188	-0.497699
6.19285	-0.498056
6.19771	-0.498533
6.20256	-0.498772
6.20741	-0.49901
6.21227	-0.49895
6.21712	-0.498712
6.22197	-0.498235
6.22683	-0.497639
6.23168	-0.497043
6.23653	-0.496745
6.24139	-0.496745
6.24624	-0.496924
6.25109	-0.497282
6.25595	-0.497758
6.2608	-0.498295
6.26565	-0.498831
6.27051	-0.499189
6.27536	-0.499547
6.28021	-0.499606
6.28507	-0.499487
6.28992	-0.49895
6.29477	-0.498354
6.29963	-0.497818
6.30448	-0.49752
6.30933	-0.497818
6.31419	-0.498533
6.31904	-0.499666
6.32389	-0.500917
6.32875	-0.50211
6.3336	-0.502884
6.33845	-0.503361
6.34331	-0.503659
6.34816	-0.50354
6.35301	-0.50348
6.35787	-0.503242
6.36272	-0.503182
6.36757	-0.503242
6.37243	-0.503659
6.37728	-0.504196
6.38213	-0.504851
6.38699	-0.505269
6.39184	-0.505269
6.39669	-0.50503
6.40155	-0.504553
6.4064	-0.504375
6.41125	-0.504434
6.41611	-0.504911
6.42096	-0.505924
6.42581	-0.507057
6.43067	-0.50807
6.43552	-0.508904
6.44037	-0.50956
6.44523	-0.509918
6.45008	-0.510097
6.45493	-0.510395
6.45979	-0.510812
6.46464	-0.511408
6.46949	-0.512123
6.47435	-0.512719
6.4792	-0.513494
6.48405	-0.514209
6.48891	-0.514627
6.49376	-0.514746
6.49861	-0.514627
6.50347	-0.514567
6.50832	-0.514686
6.51317	-0.514865
6.51803	-0.515401
6.52288	-0.516176
6.52773	-0.517011
6.53259	-0.517666
6.53744	-0.518262
6.54229	-0.51868
6.54715	-0.518739
6.552	-0.51868
6.55685	-0.518501
6.56171	-0.518322
6.56656	-0.518024
6.57141	-0.517786
6.57627	-0.517249
6.58112	-0.516534
6.58597	-0.515521
6.59083	-0.514269
6.59568	-0.512838
6.60053	-0.511467
6.60539	-0.510275
6.61024	-0.509322
6.61509	-0.508547
6.61995	-0.507832
6.6248	-0.507057
6.62965	-0.505924
6.63451	-0.504434
6.63936	-0.502944
6.64421	-0.501394
6.64907	-0.500262
6.65392	-0.499725
6.65877	-0.499725
6.66363	-0.500143
6.66848	-0.500679
6.67333	-0.501096
6.67819	-0.501037
6.68304	-0.500619
6.68789	-0.499845
6.69275	-0.49901
6.6976	-0.498295
6.70245	-0.498056
6.70731	-0.497937
6.71216	-0.497937
6.71701	-0.497878
6.72187	-0.497341
6.72672	-0.496507
6.73157	-0.495315
6.73643	-0.493944
6.74128	-0.492811
6.74613	-0.491917
6.75099	-0.491381
6.75584	-0.491023
6.76069	-0.490785
6.76555	-0.490427
6.7704	-0.489831
6.77525	-0.488877
6.78011	-0.487924
6.78496	-0.487149
6.78981	-0.486493
6.79467	-0.486434
6.79952	-0.486851
6.80437	-0.487745
6.80923	-0.488758
6.81408	-0.489771
6.81893	-0.490546
6.82379	-0.490665
6.82864	-0.490248
6.83349	-0.489533
6.83835	-0.488818
6.8432	-0.488281
6.84805	-0.488102
6.85291	-0.4884
6.85776	-0.488877
6.86261	-0.489414
6.86747	-0.489891
6.87232	-0.490189
6.87717	-0.490189
6.88203	-0.489831
6.88688	-0.489295
6.89173	-0.48852
6.89659	-0.487685
6.90144	-0.486851
6.90629	-0.486135
6.91115	-0.485659
6.916	-0.485361
6.92085	-0.485301
6.92571	-0.48542
6.93056	-0.48542
6.93541	-0.485361
6.94027	-0.485182
6.94512	-0.485063
6.94997	-0.484884
6.95483	-0.485063
6.95968	-0.485361
6.96453	-0.485897
6.96939	-0.486493
6.97424	-0.48691
6.97909	-0.487089
6.98395	-0.487089
6.9888	-0.486672
6.99365	-0.486374
6.99851	-0.486076
7.00336	-0.485897
7.00821	-0.485957
7.01307	-0.486195
7.01792	-0.486553
7.02277	-0.486791
7.02763	-0.486851
7.03248	-0.486851
7.03733	-0.486612
7.04219	-0.486135
7.04704	-0.485718
7.05189	-0.48548
7.05675	-0.48548
7.0616	-0.485599
7.06645	-0.485837
7.07131	-0.486314
7.07616	-0.486493
7.08101	-0.486374
7.08587	-0.485897
7.09072	-0.485063
7.09557	-0.483871
7.10043	-0.4825
7.10528	-0.481069
7.11013	-0.479281
7.11499	-0.477433
7.11984	-0.475347
7.12469	-0.473261
7.12955	-0.470996
7.1344	-0.469029
7.13925	-0.467122
7.14411	-0.465393
7.14896	-0.463784
7.15381	-0.462353
7.15867	-0.460863
7.16352	-0.459135
7.16837	-0.457287
7.17323	-0.455081
7.17808	-0.452638
7.18293	-0.449777
7.18779	-0.446796
7.19264	-0.443995
7.19749	-0.44167
7.20235	-0.439882
7.2072	-0.438809
7.21205	-0.438571
7.21691	-0.438809
7.22176	-0.439465
7.22661	-0.440001
7.23147	-0.440538
7.23632	-0.441074
7.24117	-0.44173
7.24603	-0.442743
7.25088	-0.444174
7.25573	-0.445962
7.26059	-0.44775
7.26544	-0.449657
7.27029	-0.451326
7.27515	-0.452876
7.28	-0.454247
7.28485	-0.455797
7.28971	-0.457644
7.29456	-0.459671
7.29941	-0.461817
7.30427	-0.463963
7.30912	-0.466168
7.31397	-0.468135
7.31883	-0.469983
7.32368	-0.47195
7.32853	-0.473917
7.33339	-0.475943
7.33824	-0.478148
7.34309	-0.480354
7.34795	-0.482619
7.3528	-0.484645
7.35765	-0.486493
7.36251	-0.488102
7.36736	-0.489295
7.37221	-0.490308
7.37707	-0.491202
7.38192	-0.492036
7.38677	-0.49293
7.39163	-0.494123
7.39648	-0.495434
7.40133	-0.496924
7.40619	-0.498474
7.41104	-0.499845
7.41589	-0.501156
7.42075	-0.502348
7.4256	-0.503421
7.43045	-0.504673
7.43531	-0.505984
7.44016	-0.507355
7.44501	-0.508845
7.44987	-0.510275
7.45472	-0.511587
7.45957	-0.51254
7.46443	-0.513077
7.46928	-0.513434
7.47413	-0.513196
7.47899	-0.51266
7.48384	-0.511765
7.48869	-0.510693
7.49355	-0.50956
7.4984	-0.508487
7.50325	-0.507653
7.50811	-0.507295
7.51296	-0.507236
7.51781	-0.507414
7.52267	-0.507832
7.52752	-0.50813
7.53237	-0.508428
7.53723	-0.508726
7.54208	-0.509024
7.54693	-0.509262
7.55179	-0.509501
7.55664	-0.509262
7.56149	-0.508904
7.56635	-0.50807
7.5712	-0.506938
7.57605	-0.505626
7.58091	-0.504315
7.58576	-0.503302
7.59061	-0.502408
7.59547	-0.501752
7.60032	-0.501275
7.60517	-0.500858
7.61003	-0.50056
7.61488	-0.50056
7.61973	-0.500858
7.62459	-0.501752
7.62944	-0.503123
7.63429	-0.504494
7.63915	-0.505745
7.644	-0.50658
7.64885	-0.506818
7.65371	-0.506699
7.65856	-0.506341
7.66341	-0.506222
7.66827	-0.50652
7.67312	-0.506938
7.67797	-0.507414
7.68283	-0.507712
7.68768	-0.507534
7.69253	-0.506759
7.69739	-0.505745
7.70224	-0.504613
7.70709	-0.50348
7.71195	-0.502586
7.7168	-0.501871
7.72165	-0.501156
7.72651	-0.500619
7.73136	-0.500441
7.73621	-0.500262
7.74107	-0.500441
7.74592	-0.50056
7.75077	-0.500798
7.75563	-0.500739
7.76048	-0.500441
7.76533	-0.499904
7.77019	-0.499308
7.77504	-0.498831
7.77989	-0.498712
7.78475	-0.49907
7.7896	-0.499725
7.79445	-0.500679
7.79931	-0.501513
7.80416	-0.50205
7.80901	-0.502229
7.81387	-0.50205
7.81872	-0.501513
7.82357	-0.500917
7.82843	-0.50056
7.83328	-0.50056
7.83813	-0.500858
7.84299	-0.501573
7.84784	-0.502288
7.85269	-0.502944
7.85755	-0.503242
7.8624	-0.503242
7.86725	-0.502825
7.87211	-0.502169
7.87696	-0.501275
7.88181	-0.500262
7.88667	-0.499249
7.89152	-0.498474
7.89637	-0.497699
7.90123	-0.497103
7.90608	-0.496686
7.91093	-0.496447
7.91579	-0.496268
7.92064	-0.496209
7.92549	-0.496149
7.93035	-0.49597
7.9352	-0.495911
7.94005	-0.495791
7.94491	-0.495732
7.94976	-0.49597
7.95461	-0.496447
7.95947	-0.497222
7.96432	-0.498354
7.96917	-0.499725
7.97403	-0.500917
7.97888	-0.50199
7.98373	-0.502467
7.98859	-0.502169
7.99344	-0.501156
7.99829	-0.499666
8.00315	-0.498056
8.008	-0.496566
8.01285	-0.495493
8.01771	-0.494838
8.02256	-0.49454
8.02741	-0.494421
8.03227	-0.494123
8.03712	-0.493824
8.04197	-0.493526
8.04683	-0.493407
8.05168	-0.493526
8.05653	-0.493765
8.06139	-0.494003
8.06624	-0.494063
8.07109	-0.493884
8.07595	-0.493586
8.0808	-0.493348
8.08565	-0.493407
8.09051	-0.493646
8.09536	-0.494003
8.10021	-0.494242
8.10507	-0.494063
8.10992	-0.493467
8.11477	-0.492513
8.11963	-0.4915
8.12448	-0.490725
8.12933	-0.490427
8.13419	-0.490665
8.13904	-0.49144
8.14389	-0.492334
8.14875	-0.493288
8.1536	-0.494003
8.15845	-0.494301
8.16331	-0.494361
8.16816	-0.494123
8.17301	-0.493407
8.17787	-0.492394
8.18272	-0.490963
8.18757	-0.489235
8.19243	-0.487268
8.19728	-0.485063
8.20213	-0.482976
8.20699	-0.481009
8.21184	-0.479281
8.21669	-0.477731
8.22155	-0.476182
8.2264	-0.474453
8.23125	-0.472605
8.23611	-0.470459
8.24096	-0.468016
8.24581	-0.465035
8.25067	-0.461698
8.25552	-0.457942
8.26037	-0.45377
8.26523	-0.449479
8.27008	-0.445187
8.27493	-0.441253
8.27979	-0.437617
8.28464	-0.434399
8.28949	-0.431478
8.29435	-0.428677
8.2992	-0.425994
8.30405	-0.423253
8.30891	-0.420392
8.31376	-0.417471
8.31861	-0.414371
8.32347	-0.411034
8.32832	-0.407398
8.33317	-0.403821
8.33803	-0.400245
8.34288	-0.396788
8.34773	-0.393629
8.35259	-0.390887
8.35744	-0.388384
8.36229	-0.386298
8.36715	-0.384271
8.372	-0.382543
8.37685	-0.380933
8.38171	-0.379682
8.38656	-0.378966
8.39141	-0.378728
8.39627	-0.379145
8.40112	-0.37986
8.40597	-0.380814
8.41083	-0.381887
8.41568	-0.383019
8.42053	-0.384212
8.42539	-0.385582
8.43024	-0.387192
8.43509	-0.389218
8.43995	-0.391603
8.4448	-0.394285
8.44965	-0.397146
8.45451	-0.400066
8.45936	-0.403106
8.46421	-0.405908
8.46907	-0.408411
8.47392	-0.410676
8.47877	-0.412524
8.48363	-0.414014
8.48848	-0.415266
8.49333	-0.416458
8.49819	-0.417709
8.50304	-0.419259
8.50789	-0.421047
8.51275	-0.423014
8.5176	-0.42522
8.52245	-0.427365
8.52731	-0.429571
8.53216	-0.431538
8.53701	-0.433326
8.54187	-0.434875
8.54672	-0.436246
8.55157	-0.437677
8.55643	-0.439286
8.56128	-0.441074
8.56613	-0.443101
8.57099	-0.444949
8.57584	-0.446856
8.58069	-0.448585
8.58555	-0.450075
8.5904	-0.451505
8.59525	-0.452816
8.60011	-0.454187
8.60496	-0.455499
8.60981	-0.456929
8.61467	-0.4583
8.61952	-0.45979
8.62437	-0.460982
8.62923	-0.461876
8.63408	-0.462413
8.63893	-0.462592
8.64379	-0.462532
8.64864	-0.462532
8.65349	-0.46283
8.65835	-0.463545
8.6632	-0.464618
8.66805	-0.46581
8.67291	-0.466764
8.67776	-0.46742
8.68261	-0.467777
8.68747	-0.468194
8.69232	-0.468671
8.69717	-0.469565
8.70203	-0.470698
8.70688	-0.472307
8.71173	-0.473917
8.71659	-0.475287
8.72144	-0.476301
8.72629	-0.477016
8.73115	-0.477433
8.736	-0.477791
8.74085	-0.478148
8.74571	-0.478864
8.75056	-0.479579
8.75541	-0.480354
8.76027	-0.48095
8.76512	-0.481427
8.76997	-0.481665
8.77483	-0.481606
8.77968	-0.481367
8.78453	-0.481009
8.78939	-0.480652
8.79424	-0.480294
8.79909	-0.480115
8.80395	-0.480056
8.8088	-0.480413
8.81365	-0.48089
8.81851	-0.481725
8.82336	-0.482619
8.82821	-0.483632
8.83307	-0.484884
8.83792	-0.486553
8.84277	-0.48852
8.84763	-0.490546
8.85248	-0.492513
8.85733	-0.494123
8.86219	-0.495017
8.86704	-0.495195
8.87189	-0.494838
8.87675	-0.494361
8.8816	-0.493765
8.88645	-0.493288
8.89131	-0.493228
8.89616	-0.493288
8.90101	-0.493646
8.90587	-0.494301
8.91072	-0.495255
8.91557	-0.496387
8.92043	-0.49752
8.92528	-0.498414
8.93013	-0.49907
8.93499	-0.499427
8.93984	-0.499547
8.94469	-0.499606
8.94955	-0.499606
8.9544	-0.499666
8.95925	-0.500023
8.96411	-0.500381
8.96896	-0.500858
8.97381	-0.501275
8.97867	-0.501812
8.98352	-0.502348
8.98837	-0.502765
8.99323	-0.503182
8.99808	-0.503242
9.00293	-0.503123
9.00779	-0.502348
9.01264	-0.501573
9.01749	-0.500679
9.02235	-0.500023
9.0272	-0.499606
9.03205	-0.499487
9.03691	-0.499487
9.04176	-0.499487
9.04661	-0.499368
9.05147	-0.499129
9.05632	-0.49907
9.06117	-0.499189
9.06603	-0.499666
9.07088	-0.500321
9.07573	-0.501275
9.08059	-0.502169
9.08544	-0.503004
9.09029	-0.50354
9.09515	-0.504076
9.1	-0.504315
9.10485	-0.504553
9.10971	-0.504732
9.11456	-0.504851
9.11941	-0.504971
9.12427	-0.50509
9.12912	-0.505507
9.13397	-0.506103
9.13883	-0.506639
9.14368	-0.507236
9.14853	-0.507832
9.15339	-0.508249
9.15824	-0.508368
9.16309	-0.508368
9.16795	-0.508368
9.1728	-0.508189
9.17765	-0.507951
9.18251	-0.507891
9.18736	-0.507951
9.19221	-0.508249
9.19707	-0.508606
9.20192	-0.509083
9.20677	-0.509501
9.21163	-0.509739
9.21648	-0.509739
9.22133	-0.509262
9.22619	-0.508487
9.23104	-0.507414
9.23589	-0.506043
9.24075	-0.504553
9.2456	-0.503182
9.25045	-0.501931
9.25531	-0.501037
9.26016	-0.500321
9.26501	-0.500023
9.26987	-0.500023
9.27472	-0.500262
9.27957	-0.500858
9.28443	-0.501573
9.28928	-0.502288
9.29413	-0.502884
9.29899	-0.503182
9.30384	-0.503182
9.30869	-0.503063
9.31355	-0.502586
9.3184	-0.50211
9.32325	-0.501633
9.32811	-0.501335
9.33296	-0.500977
9.33781	-0.500917
9.34267	-0.501037
9.34752	-0.501156
9.35237	-0.501394
9.35723	-0.501633
9.36208	-0.501752
9.36693	-0.501812
9.37179	-0.501812
9.37664	-0.501752
9.38149	-0.501692
9.38635	-0.501454
9.3912	-0.500798
9.39605	-0.500083
9.40091	-0.499249
9.40576	-0.498235
9.41061	-0.497222
9.41547	-0.496089
9.42032	-0.494957
9.42517	-0.493646
9.43003	-0.492036
9.43488	-0.490487
9.43973	-0.489175
9.44459	-0.488281
9.44944	-0.488043
9.45429	-0.488222
9.45915	-0.488758
9.464	-0.489295
9.46885	-0.489593
9.47371	-0.489593
9.47856	-0.489354
9.48341	-0.489116
9.48827	-0.488937
9.49312	-0.488997
9.49797	-0.489354
9.50283	-0.489771
9.50768	-0.490129
9.51253	-0.490367
9.51739	-0.490487
9.52224	-0.490606
9.52709	-0.490785
9.53195	-0.490963
9.5368	-0.491142
9.54165	-0.491083
9.54651	-0.490785
9.55136	-0.490248
9.55621	-0.489712
9.56107	-0.489175
9.56592	-0.488758
9.57077	-0.4884
9.57563	-0.487864
9.58048	-0.487089
9.58533	-0.485957
9.59019	-0.484407
9.59504	-0.482678
9.59989	-0.481069
9.60475	-0.479817
9.6096	-0.478864
9.61445	-0.478566
9.61931	-0.478685
9.62416	-0.479281
9.62901	-0.480056
9.63387	-0.48095
9.63872	-0.481725
9.64357	-0.48244
9.64843	-0.482976
9.65328	-0.483274
9.65813	-0.483513
9.66299	-0.483453
9.66784	-0.483274
9.67269	-0.482798
9.67755	-0.482142
9.6824	-0.481367
9.68725	-0.48089
[truncated: 12,211 more rows]
[truncated: 3 more columns]
