# Supplementary material for: Structures and function of a tailoring oxidase in complex with a nonribosomal peptide synthetase module
Source: Nat Commun. 2022 Jan 27;13:548. doi: 10.1038/s41467-022-28221-y (PMC8795117; doi:10.1038/s41467-022-28221-y)
Supplement: Supplementary file 4 — Source Data [file 41467_2022_28221_MOESM4_ESM.zip › Source_data/Supplementary_Figure_2e.xlsx]

## Sheet: Sheet1
This is the raw data for the WT-BmdC trace through the S200
Elution volume (mL)	BmdC-WT, UV 280nm (mAU)
6.6	0.03
6.6	0.04
6.61	-0.04
6.62	-0.12
6.62	-0.19
6.63	-0.18
6.64	-0.17
6.64	-0.15
6.65	-0.21
6.66	-0.23
6.66	-0.19
6.67	-0.1
6.68	-0.06
6.68	-0.06
6.69	-0.09
6.7	-0.13
6.7	-0.17
6.71	-0.15
6.72	-0.09
6.72	0
6.73	0.02
6.74	-0.01
6.74	-0.07
6.75	-0.17
6.76	-0.23
6.76	-0.25
6.77	-0.17
6.77	-0.1
6.78	-0.06
6.79	-0.1
6.79	-0.11
6.8	-0.09
6.81	-0.03
6.81	0.01
6.82	0.05
6.83	0.02
6.83	-0.02
6.84	-0.09
6.85	-0.12
6.85	-0.15
6.86	-0.17
6.87	-0.09
6.87	-0.04
6.88	-0.02
6.89	-0.06
6.89	-0.07
6.9	-0.05
6.91	-0.07
6.91	-0.09
6.92	-0.11
6.93	-0.06
6.93	-0.04
6.94	-0.04
6.95	-0.08
6.95	-0.12
6.96	-0.13
6.97	-0.1
6.97	-0.07
6.98	-0.04
6.99	-0.07
6.99	-0.07
7	-0.05
7.01	0.08
7.01	0.17
7.02	0.22
7.03	0.2
7.03	0.19
7.04	0.18
7.05	0.16
7.05	0.14
7.06	0.11
7.07	0.15
7.07	0.16
7.08	0.14
7.09	0.1
7.09	0.09
7.1	0.11
7.11	0.13
7.11	0.14
7.12	0.16
7.13	0.17
7.13	0.19
7.14	0.22
7.15	0.21
7.15	0.19
7.16	0.18
7.17	0.13
7.17	0.09
7.18	0.05
7.19	0.07
7.19	0.09
7.2	0.1
7.21	0.11
7.21	0.11
7.22	0.09
7.23	0.02
7.23	0.01
7.24	0.06
7.25	0.11
7.25	0.13
7.26	0.12
7.27	0.12
7.27	0.12
7.28	0.11
7.29	0.08
7.29	0.06
7.3	0.06
7.31	0.07
7.31	0.04
7.32	-0.02
7.33	-0.08
7.33	-0.1
7.34	-0.09
7.35	-0.04
7.35	0
7.36	0.02
7.37	-0.05
7.37	-0.06
7.38	-0.03
7.39	0.06
7.39	0.07
7.4	0.03
7.41	0.01
7.41	0.01
7.42	0.04
7.43	-0.01
7.43	-0.05
7.44	-0.09
7.45	-0.12
7.45	-0.14
7.46	-0.15
7.47	-0.15
7.47	-0.17
7.48	-0.2
7.49	-0.21
7.49	-0.22
7.5	-0.25
7.51	-0.24
7.51	-0.22
7.52	-0.18
7.53	-0.21
7.53	-0.21
7.54	-0.19
7.55	-0.16
7.55	-0.12
7.56	-0.09
7.57	-0.07
7.57	-0.08
7.58	-0.11
7.59	-0.18
7.59	-0.21
7.6	-0.2
7.61	-0.18
7.61	-0.17
7.62	-0.16
7.63	-0.14
7.63	-0.11
7.64	-0.1
7.65	-0.08
7.65	-0.08
7.66	-0.09
7.67	-0.06
7.67	0
7.68	0.08
7.69	0.06
7.69	0.03
7.7	-0.01
7.71	0.04
7.71	0.1
7.72	0.18
7.73	0.18
7.73	0.15
7.74	0.08
7.75	0.05
7.75	0.03
7.76	-0.03
7.77	-0.09
7.77	-0.15
7.78	-0.16
7.79	-0.15
7.79	-0.12
7.8	-0.06
7.81	-0.06
7.81	-0.12
7.82	-0.1
7.83	-0.05
7.83	0.05
7.84	0.04
7.85	0.03
7.85	0.02
7.86	0.03
7.87	0.03
7.87	0.03
7.88	0.04
7.89	0.05
7.89	0.05
7.9	0.08
7.91	0.1
7.91	0.09
7.92	0.02
7.93	-0.04
7.93	-0.09
7.94	-0.09
7.95	-0.06
7.95	0
7.96	0.08
7.97	0.09
7.97	0.03
7.98	-0.03
7.99	-0.05
7.99	-0.02
8	0.02
8.01	0.05
8.01	0.07
8.02	0.13
8.03	0.15
8.03	0.11
8.04	0.11
8.05	0.14
8.05	0.21
8.06	0.16
8.07	0.11
8.07	0.05
8.08	0.05
8.09	0.07
8.09	0.11
8.1	0.06
8.11	0.03
8.11	0.02
8.12	0.08
8.13	0.12
8.13	0.13
8.14	0.12
8.15	0.1
8.15	0.08
8.16	0.05
8.17	0.01
8.17	-0.02
8.18	-0.03
8.19	-0.02
8.19	0.03
8.2	0.02
8.21	-0.01
8.21	-0.06
8.22	-0.09
8.23	-0.13
8.23	-0.18
8.24	-0.16
8.25	-0.11
8.25	-0.03
8.26	-0.02
8.27	0.01
8.27	0.07
8.28	0.16
8.29	0.23
8.29	0.27
8.3	0.24
8.31	0.21
8.31	0.19
8.32	0.14
8.33	0.12
8.33	0.13
8.34	0.15
8.35	0.13
8.35	0.08
8.36	0.02
8.37	-0.03
8.37	-0.07
8.38	-0.03
8.39	0.02
8.39	0.1
8.4	0.12
8.41	0.12
8.41	0.11
8.42	0.12
8.43	0.15
8.43	0.21
8.44	0.27
8.45	0.27
8.45	0.23
8.46	0.28
8.47	0.3
8.47	0.29
8.48	0.11
8.49	-0.01
8.49	-0.1
8.5	-0.14
8.51	-0.14
8.51	-0.1
8.52	-0.05
8.53	-0.01
8.53	0.01
8.54	0.05
8.55	0.08
8.55	0.13
8.56	0.13
8.57	0.14
8.57	0.13
8.58	0.18
8.59	0.21
8.59	0.23
8.6	0.17
8.61	0.15
8.61	0.16
8.62	0.15
8.63	0.11
8.63	0.05
8.64	0.02
8.65	0.03
8.65	0.05
8.66	0.08
8.67	0.12
8.67	0.16
8.68	0.11
8.69	0.05
8.69	-0.02
8.7	0
8.71	0.04
8.71	0.09
8.72	0.14
8.73	0.16
8.73	0.16
8.74	0.15
8.75	0.16
8.75	0.19
8.76	0.2
8.77	0.17
8.77	0.12
8.78	0.04
8.79	-0.01
8.79	-0.03
8.8	-0.01
8.81	0.02
8.81	0.07
8.82	0.15
8.83	0.22
8.83	0.27
8.84	0.27
8.85	0.27
8.85	0.28
8.86	0.27
8.87	0.24
8.87	0.2
8.88	0.17
8.89	0.16
8.89	0.16
8.9	0.12
8.91	0.07
8.91	0.02
8.92	0.01
8.93	0
8.93	0
8.94	0.04
8.95	0.09
8.95	0.15
8.96	0.19
8.97	0.2
8.97	0.2
8.98	0.2
8.99	0.2
8.99	0.2
9	0.22
9.01	0.22
9.01	0.22
9.02	0.17
9.03	0.14
9.03	0.11
9.04	0.15
9.05	0.19
9.05	0.24
9.06	0.3
9.07	0.34
9.07	0.34
9.08	0.3
9.09	0.29
9.09	0.3
9.1	0.35
9.11	0.36
9.11	0.33
9.12	0.39
9.13	0.45
9.13	0.51
9.14	0.46
9.15	0.41
9.15	0.37
9.16	0.35
9.17	0.34
9.17	0.36
9.18	0.39
9.19	0.4
9.19	0.38
9.2	0.31
9.21	0.28
9.21	0.31
9.22	0.36
9.23	0.39
9.23	0.41
9.24	0.42
9.25	0.42
9.25	0.42
9.26	0.39
9.27	0.36
9.27	0.33
9.28	0.33
9.29	0.31
9.29	0.3
9.3	0.29
9.31	0.27
9.31	0.26
9.32	0.25
9.33	0.27
9.33	0.29
9.34	0.33
9.35	0.32
9.35	0.26
9.36	0.21
9.37	0.19
9.37	0.18
9.38	0.13
9.39	0.11
9.39	0.11
9.4	0.2
9.41	0.24
9.41	0.23
9.42	0.12
9.43	0.05
9.43	0.03
9.44	0.07
9.45	0.09
9.45	0.11
9.46	0.11
9.47	0.09
9.47	0.05
9.48	0.04
9.48	0.08
9.49	0.16
9.5	0.19
9.5	0.22
9.51	0.24
9.52	0.23
9.52	0.21
9.53	0.18
9.54	0.17
9.54	0.19
9.55	0.23
9.56	0.24
9.56	0.22
9.57	0.17
9.58	0.13
9.58	0.12
9.59	0.14
9.6	0.19
9.6	0.21
9.61	0.21
9.62	0.23
9.62	0.27
9.63	0.35
9.64	0.3
9.64	0.26
9.65	0.21
9.66	0.2
9.66	0.18
9.67	0.16
9.68	0.18
9.68	0.18
9.69	0.17
9.7	0.16
9.7	0.18
9.71	0.23
9.72	0.26
9.72	0.27
9.73	0.26
9.74	0.21
9.74	0.18
9.75	0.18
9.76	0.13
9.76	0.13
9.77	0.17
9.78	0.23
9.78	0.23
9.79	0.18
9.8	0.22
9.8	0.27
9.81	0.33
9.82	0.35
9.82	0.36
9.83	0.35
9.84	0.34
9.84	0.31
9.85	0.25
9.86	0.18
9.86	0.15
9.87	0.17
9.88	0.23
9.88	0.28
9.89	0.31
9.9	0.28
9.9	0.27
9.91	0.27
9.92	0.29
9.92	0.31
9.93	0.34
9.94	0.36
9.94	0.34
9.95	0.3
9.96	0.25
9.96	0.22
9.97	0.21
9.98	0.26
9.98	0.3
9.99	0.34
10	0.29
10	0.26
10.01	0.26
10.02	0.3
10.02	0.34
10.03	0.36
10.04	0.33
10.04	0.3
10.05	0.26
10.06	0.29
10.06	0.27
10.07	0.23
10.08	0.23
10.08	0.29
10.09	0.39
10.1	0.47
10.1	0.52
10.11	0.55
10.12	0.51
10.12	0.46
10.13	0.41
10.14	0.4
10.14	0.38
10.15	0.33
10.16	0.26
10.16	0.2
10.17	0.17
10.18	0.19
10.18	0.22
10.19	0.24
10.2	0.31
10.2	0.39
10.21	0.48
10.22	0.5
10.22	0.46
10.23	0.33
10.24	0.21
10.24	0.11
10.25	0.1
10.26	0.16
10.26	0.29
10.27	0.34
10.28	0.34
10.28	0.28
10.29	0.29
10.3	0.25
10.3	0.18
10.31	0.15
10.32	0.15
10.32	0.2
10.33	0.22
10.34	0.21
10.34	0.17
10.35	0.17
10.36	0.18
10.36	0.19
10.37	0.2
10.38	0.23
10.38	0.29
10.39	0.32
10.4	0.32
10.4	0.29
10.41	0.23
10.42	0.21
10.42	0.24
10.43	0.17
10.44	0.11
10.44	0.07
10.45	0.12
10.46	0.17
10.46	0.21
10.47	0.28
10.48	0.31
10.48	0.31
10.49	0.29
10.5	0.29
10.5	0.28
10.51	0.2
10.52	0.17
10.52	0.19
10.53	0.22
10.54	0.24
10.54	0.23
10.55	0.24
10.56	0.27
10.56	0.32
10.57	0.4
10.58	0.43
10.58	0.41
10.59	0.36
10.6	0.31
10.6	0.26
10.61	0.18
10.62	0.14
10.62	0.12
10.63	0.18
10.64	0.23
10.64	0.25
10.65	0.21
10.66	0.17
10.66	0.12
10.67	0.13
10.68	0.15
10.68	0.18
10.69	0.2
10.7	0.21
10.7	0.22
10.71	0.24
10.72	0.24
10.72	0.2
10.73	0.23
10.74	0.26
10.74	0.32
10.75	0.3
10.76	0.27
10.76	0.22
10.77	0.16
10.78	0.14
10.78	0.15
10.79	0.24
10.8	0.28
10.8	0.28
10.81	0.25
10.82	0.25
10.82	0.27
10.83	0.31
10.84	0.33
10.84	0.34
10.85	0.34
10.86	0.33
10.86	0.31
10.87	0.27
10.88	0.26
10.88	0.28
10.89	0.31
10.9	0.33
10.9	0.33
10.91	0.34
10.92	0.33
10.92	0.31
10.93	0.24
10.94	0.22
10.94	0.24
10.95	0.31
10.96	0.35
10.96	0.35
10.97	0.32
10.98	0.31
10.98	0.32
10.99	0.3
11	0.26
11	0.21
11.01	0.22
11.02	0.23
11.02	0.24
11.03	0.21
11.04	0.18
11.04	0.15
11.05	0.13
11.06	0.13
11.06	0.15
11.07	0.16
11.08	0.16
11.08	0.15
11.09	0.21
11.1	0.27
11.1	0.32
11.11	0.35
11.12	0.38
11.12	0.41
11.13	0.41
11.14	0.41
11.14	0.41
11.15	0.47
11.16	0.5
11.16	0.51
11.17	0.47
11.18	0.45
11.18	0.45
11.19	0.44
11.2	0.41
11.2	0.38
11.21	0.39
11.22	0.43
11.22	0.5
11.23	0.5
11.24	0.49
11.24	0.46
11.25	0.46
11.26	0.46
11.26	0.47
11.27	0.44
11.28	0.41
11.28	0.38
11.29	0.41
11.3	0.47
11.3	0.54
11.31	0.48
11.32	0.43
11.32	0.39
11.33	0.4
11.34	0.38
11.34	0.33
11.35	0.34
11.36	0.4
11.36	0.51
11.37	0.45
11.38	0.34
11.38	0.18
11.39	0.16
11.4	0.17
11.4	0.22
11.41	0.25
11.42	0.28
11.42	0.31
11.43	0.33
11.44	0.35
11.44	0.36
11.45	0.36
11.46	0.34
11.46	0.28
11.47	0.28
11.48	0.29
11.48	0.32
11.49	0.32
11.5	0.34
11.5	0.37
11.51	0.36
11.52	0.31
11.52	0.22
11.53	0.2
11.54	0.18
11.54	0.16
11.55	0.19
11.56	0.22
11.56	0.26
11.57	0.28
11.58	0.28
11.58	0.25
11.59	0.31
11.6	0.36
11.6	0.38
11.61	0.36
11.62	0.36
11.62	0.39
11.63	0.41
11.64	0.41
11.64	0.39
11.65	0.32
11.66	0.27
11.66	0.25
11.67	0.32
11.68	0.37
11.68	0.41
11.69	0.4
11.7	0.41
11.7	0.43
11.71	0.49
11.72	0.49
11.72	0.44
11.73	0.35
11.74	0.33
11.74	0.4
11.75	0.43
11.76	0.42
11.76	0.37
11.77	0.33
11.78	0.3
11.78	0.3
11.79	0.3
11.8	0.29
11.8	0.27
11.81	0.29
11.82	0.31
11.82	0.33
11.83	0.33
11.84	0.34
11.84	0.37
11.85	0.39
11.86	0.4
11.86	0.41
11.87	0.38
11.88	0.37
11.88	0.37
11.89	0.38
11.9	0.38
11.9	0.37
11.91	0.41
11.92	0.46
11.92	0.5
11.93	0.51
11.94	0.49
11.94	0.46
11.95	0.42
11.96	0.37
11.96	0.34
11.97	0.38
11.98	0.41
11.98	0.45
11.99	0.45
12	0.45
12	0.47
12.01	0.49
12.02	0.51
12.02	0.52
12.03	0.44
12.04	0.39
12.04	0.35
12.05	0.38
12.06	0.4
12.06	0.39
12.07	0.41
12.08	0.45
12.08	0.52
12.09	0.48
12.1	0.44
12.1	0.41
12.11	0.42
12.12	0.42
12.12	0.41
12.13	0.44
12.14	0.48
12.14	0.55
12.15	0.64
12.16	0.7
12.16	0.76
12.17	0.8
12.18	0.81
12.18	0.78
12.19	0.8
12.19	0.86
12.2	0.94
12.21	0.92
12.21	0.87
12.22	0.8
12.23	0.7
12.23	0.69
12.24	0.74
12.25	0.88
12.25	0.97
12.26	1.03
12.27	1.08
12.27	1.12
12.28	1.15
12.29	1.2
12.29	1.27
12.3	1.36
12.31	1.41
12.31	1.43
12.32	1.44
12.33	1.41
12.33	1.41
12.34	1.44
12.35	1.54
12.35	1.61
12.36	1.66
12.37	1.64
12.37	1.63
12.38	1.63
12.39	1.7
12.39	1.76
12.4	1.81
12.41	1.83
12.41	1.84
12.42	1.85
12.43	1.86
12.43	1.88
12.44	1.92
12.45	2.04
12.45	2.15
12.46	2.24
12.47	2.18
12.47	2.16
12.48	2.17
12.49	2.25
12.49	2.31
12.5	2.36
12.51	2.42
12.51	2.42
12.52	2.36
12.53	2.22
12.53	2.16
12.54	2.18
12.55	2.24
12.55	2.3
12.56	2.34
12.57	2.34
12.57	2.34
12.58	2.36
12.59	2.36
12.59	2.38
12.6	2.4
12.61	2.43
12.61	2.45
12.62	2.44
12.63	2.45
12.63	2.46
12.64	2.46
12.65	2.44
12.65	2.41
12.66	2.36
12.67	2.28
12.67	2.21
12.68	2.18
12.69	2.19
12.69	2.24
12.7	2.27
12.71	2.28
12.71	2.26
12.72	2.23
12.73	2.2
12.73	2.18
12.74	2.17
12.75	2.19
12.75	2.26
12.76	2.32
12.77	2.35
12.77	2.33
12.78	2.31
12.79	2.29
12.79	2.25
12.8	2.14
12.81	1.99
12.81	1.81
12.82	1.81
12.83	1.82
12.83	1.82
12.84	1.84
12.85	1.88
12.85	1.94
12.86	1.91
12.87	1.9
12.87	1.91
12.88	1.96
12.89	1.98
12.89	1.97
12.9	1.93
12.91	1.9
12.91	1.86
12.92	1.87
12.93	1.89
12.93	1.93
12.94	1.99
12.95	2.02
12.95	2.02
12.96	1.95
12.97	1.86
12.97	1.75
12.98	1.68
12.99	1.68
12.99	1.73
13	1.76
13.01	1.77
13.01	1.76
13.02	1.75
13.03	1.76
13.03	1.78
13.04	1.8
13.05	1.8
13.05	1.8
13.06	1.78
13.07	1.78
13.07	1.78
13.08	1.75
13.09	1.73
13.09	1.71
13.1	1.7
13.11	1.68
13.11	1.66
13.12	1.62
13.13	1.6
13.13	1.6
13.14	1.67
13.15	1.74
13.15	1.82
13.16	1.87
13.17	1.88
13.17	1.85
13.18	1.82
13.19	1.81
13.19	1.82
13.2	1.8
13.21	1.77
13.21	1.72
13.22	1.66
13.23	1.63
13.23	1.64
13.24	1.67
13.25	1.71
13.25	1.78
13.26	1.86
13.27	1.88
13.27	1.84
13.28	1.79
13.29	1.75
13.29	1.73
13.3	1.73
13.31	1.75
13.31	1.79
13.32	1.87
13.33	1.9
13.33	1.88
13.34	1.78
13.35	1.76
13.35	1.8
13.36	1.89
13.37	1.94
13.37	1.97
13.38	1.99
13.39	1.99
13.39	1.97
13.4	1.85
13.41	1.81
13.41	1.86
13.42	1.86
13.43	1.81
13.43	1.71
13.44	1.69
13.45	1.7
13.45	1.74
13.46	1.78
13.47	1.84
13.47	1.92
13.48	1.96
13.49	1.94
13.49	1.85
13.5	1.79
13.51	1.76
13.51	1.75
13.52	1.75
13.53	1.78
13.53	1.84
13.54	1.95
13.55	1.99
13.55	1.96
13.56	1.88
13.57	1.84
13.57	1.83
13.58	1.87
13.59	1.89
13.59	1.92
13.6	1.89
13.61	1.87
13.61	1.84
13.62	1.76
13.63	1.72
13.63	1.71
13.64	1.83
13.65	1.9
13.65	1.93
13.66	1.87
13.67	1.84
13.67	1.83
13.68	1.95
13.69	2.05
13.69	2.12
13.7	2.13
13.71	2.11
13.71	2.08
13.72	2.03
13.73	2.02
13.73	2.05
13.74	2.09
13.75	2.11
13.75	2.09
13.76	2.07
13.77	2.07
13.77	2.1
13.78	2.09
13.79	2.11
13.79	2.16
13.8	2.2
13.81	2.21
13.81	2.17
13.82	2.16
13.83	2.2
13.83	2.31
13.84	2.34
13.85	2.38
13.85	2.43
13.86	2.43
13.87	2.42
13.87	2.41
13.88	2.51
13.89	2.61
13.89	2.71
13.9	2.72
13.91	2.79
13.91	2.9
13.92	3.01
13.93	3.12
13.93	3.25
13.94	3.43
13.95	3.62
13.95	3.81
13.96	3.96
13.97	4.12
13.97	4.28
13.98	4.48
13.99	4.7
13.99	4.92
14	5.14
14.01	5.35
14.01	5.54
14.02	5.78
14.03	6.06
14.03	6.37
14.04	6.64
14.05	6.94
14.05	7.28
14.06	7.76
14.07	8.2
14.07	8.6
14.08	9
14.09	9.44
14.09	9.91
14.1	10.42
14.11	10.94
14.11	11.48
14.12	12.11
14.13	12.74
14.13	13.38
14.14	13.93
14.15	14.53
14.15	15.17
14.16	15.88
14.17	16.59
14.17	17.32
14.18	18.02
14.19	18.71
14.19	19.42
14.2	20.18
14.21	20.93
14.21	21.67
14.22	22.39
14.23	23.13
14.23	23.87
14.24	24.64
14.25	25.36
14.25	26.04
14.26	26.73
14.27	27.47
14.27	28.27
14.28	28.95
14.29	29.59
14.29	30.19
14.3	30.75
14.31	31.31
14.31	31.86
14.32	32.38
14.33	32.88
14.33	33.39
14.34	33.86
14.35	34.27
14.35	34.62
14.36	34.88
14.37	35.13
14.37	35.39
14.38	35.66
14.39	35.91
14.39	36.15
14.4	36.32
14.41	36.45
14.41	36.54
14.42	36.39
14.43	36.27
14.43	36.18
14.44	36.21
14.45	36.17
14.45	36.06
14.46	35.82
14.47	35.56
14.47	35.29
14.48	35.05
14.49	34.82
14.49	34.59
14.5	34.34
14.51	34.05
14.51	33.72
14.52	33.35
14.53	32.97
14.53	32.58
14.54	32.15
14.55	31.72
14.55	31.27
14.56	30.87
14.57	30.47
14.57	30.07
14.58	29.62
14.59	29.17
14.59	28.71
14.6	28.31
14.61	27.91
14.61	27.53
14.62	27.08
14.63	26.6
14.63	26.08
14.64	25.65
14.65	25.25
14.65	24.85
14.66	24.42
14.67	24.02
14.67	23.63
14.68	23.23
14.69	22.83
14.69	22.44
14.7	22.05
14.71	21.7
14.71	21.39
14.72	21.09
14.73	20.75
14.73	20.36
14.74	20
14.75	19.66
14.75	19.33
14.76	19.04
14.77	18.78
14.77	18.55
14.78	18.17
14.79	17.81
14.79	17.48
14.8	17.31
14.81	17.1
14.81	16.85
14.82	16.58
14.83	16.31
14.83	16.05
14.84	15.82
14.85	15.57
14.85	15.31
14.86	15.11
14.87	14.96
14.87	14.86
14.88	14.71
14.89	14.52
14.89	14.28
14.9	14.05
14.9	13.85
14.91	13.67
14.92	13.48
14.92	13.31
14.93	13.17
14.94	13.01
14.94	12.81
14.95	12.57
14.96	12.36
14.96	12.2
14.97	12.07
14.98	11.98
14.98	11.84
14.99	11.66
15	11.52
15	11.41
15.01	11.34
15.02	11.15
15.02	10.96
15.03	10.76
15.04	10.63
15.04	10.49
15.05	10.35
15.06	10.24
15.06	10.1
15.07	9.94
15.08	9.67
15.08	9.47
15.09	9.34
15.1	9.27
15.1	9.19
15.11	9.08
15.12	9.02
15.12	8.95
15.13	8.86
15.14	8.7
15.14	8.53
15.15	8.39
15.16	8.27
15.16	8.19
15.17	8.12
15.18	8.05
15.18	7.95
15.19	7.85
15.2	7.77
15.2	7.7
15.21	7.64
15.22	7.56
15.22	7.45
15.23	7.36
15.24	7.28
15.24	7.19
15.25	7.09
15.26	6.98
15.26	6.87
15.27	6.76
15.28	6.63
15.28	6.48
15.29	6.34
15.3	6.27
15.3	6.25
15.31	6.19
15.32	6.11
15.32	6
15.33	5.9
15.34	5.81
15.34	5.75
15.35	5.67
15.36	5.57
15.36	5.44
15.37	5.32
15.38	5.21
15.38	5.1
15.39	5.01
15.4	4.93
15.4	4.87
15.41	4.84
15.42	4.81
15.42	4.76
15.43	4.71
15.44	4.63
15.44	4.53
15.45	4.46
15.46	4.35
15.46	4.21
15.47	4.05
15.48	3.96
15.48	3.96
15.49	3.98
15.5	3.95
15.5	3.87
15.51	3.78
15.52	3.69
15.52	3.63
15.53	3.59
15.54	3.53
15.54	3.44
15.55	3.34
15.56	3.24
15.56	3.15
15.57	3.12
15.58	3.08
15.58	3.05
15.59	2.99
15.6	2.94
15.6	2.89
15.61	2.82
15.62	2.77
15.62	2.72
15.63	2.67
15.64	2.62
15.64	2.57
15.65	2.49
15.66	2.43
15.66	2.39
15.67	2.4
15.68	2.39
15.68	2.37
15.69	2.32
15.7	2.27
15.7	2.2
15.71	2.11
15.72	2.04
15.72	1.98
15.73	1.96
15.74	1.95
15.74	1.96
15.75	1.96
15.76	1.95
15.76	1.92
15.77	1.89
15.78	1.84
15.78	1.77
15.79	1.74
15.8	1.75
15.8	1.8
15.81	1.74
15.82	1.66
15.82	1.57
15.83	1.53
15.84	1.51
15.84	1.52
15.85	1.53
15.86	1.5
15.86	1.44
15.87	1.32
15.88	1.26
15.88	1.26
15.89	1.26
15.9	1.25
15.9	1.24
15.91	1.3
15.92	1.34
15.92	1.35
15.93	1.25
15.94	1.16
15.94	1.11
15.95	1.13
15.96	1.16
15.96	1.21
15.97	1.21
15.98	1.2
15.98	1.18
15.99	1.26
16	1.28
16	1.25
16.01	1.06
16.02	0.94
16.02	0.9
16.03	0.88
16.04	0.87
16.04	0.86
16.05	0.86
16.06	0.87
16.06	0.89
16.07	0.94
16.08	0.97
16.08	0.97
16.09	0.95
16.1	0.91
16.1	0.86
16.11	0.79
16.12	0.73
16.12	0.7
16.13	0.67
16.14	0.62
16.14	0.57
16.15	0.57
16.16	0.56
16.16	0.53
16.17	0.56
16.18	0.6
16.18	0.64
16.19	0.64
16.2	0.66
16.2	0.7
16.21	0.71
16.22	0.69
16.22	0.63
16.23	0.55
16.24	0.5
16.24	0.49
16.25	0.55
16.26	0.57
16.26	0.55
16.27	0.5
16.28	0.48
16.28	0.49
16.29	0.49
16.3	0.47
16.3	0.45
16.31	0.47
16.32	0.49
16.32	0.5
16.33	0.52
16.34	0.53
16.34	0.53
16.35	0.53
16.36	0.54
16.36	0.56
16.37	0.56
16.38	0.53
16.38	0.45
16.39	0.36
16.4	0.3
16.4	0.26
16.41	0.29
16.42	0.34
16.42	0.41
16.43	0.44
16.44	0.46
16.44	0.46
16.45	0.38
16.46	0.32
16.46	0.28
16.47	0.37
16.48	0.41
16.48	0.4
16.49	0.34
16.5	0.32
16.5	0.33
16.51	0.38
16.52	0.38
16.52	0.34
16.53	0.34
16.54	0.35
16.54	0.35
16.55	0.27
16.56	0.2
16.56	0.15
16.57	0.15
16.58	0.19
16.58	0.27
16.59	0.31
16.6	0.28
16.6	0.18
16.61	0.17
16.62	0.2
16.62	0.27
16.63	0.35
16.64	0.4
16.64	0.41
16.65	0.36
16.66	0.34
16.66	0.32
16.67	0.29
16.68	0.26
16.68	0.24
16.69	0.32
16.7	0.37
16.7	0.39
16.71	0.27
16.72	0.17
16.72	0.11
16.73	0.14
16.74	0.2
16.74	0.29
16.75	0.35
16.76	0.36
16.76	0.31
16.77	0.3
16.78	0.29
16.78	0.27
16.79	0.21
16.8	0.15
16.8	0.08
16.81	0.06
16.82	0.08
16.82	0.15
16.83	0.2
16.84	0.22
16.84	0.2
16.85	0.22
16.86	0.27
16.86	0.35
16.87	0.4
16.88	0.38
16.88	0.31
16.89	0.22
16.9	0.17
16.9	0.14
16.91	0.17
16.92	0.21
16.92	0.24
16.93	0.24
16.94	0.24
16.94	0.24
16.95	0.28
16.96	0.3
16.96	0.3
16.97	0.28
16.98	0.27
16.98	0.26
16.99	0.24
17	0.22
17	0.19
17.01	0.17
17.02	0.16
17.02	0.16
17.03	0.11
17.04	0.08
17.04	0.07
17.05	0.1
17.06	0.11
17.06	0.09
17.07	0.07
17.08	0.07
17.08	0.09
17.09	0.09
17.1	0.1
17.1	0.14
17.11	0.14
17.12	0.11
17.12	0.04
17.13	0.02
17.14	-0.01
17.14	-0.04
17.15	-0.04
17.16	-0.05
17.16	-0.07
17.17	-0.09
17.18	-0.09
17.18	-0.08
17.19	-0.07
17.2	0
17.2	0.12
17.21	0.23
17.22	0.27
17.22	0.24
17.23	0.16
17.24	0.17
17.24	0.24
17.25	0.26
17.26	0.23
17.26	0.14
17.27	0.14
17.28	0.16
17.28	0.21
17.29	0.19
17.3	0.14
17.3	0.08
17.31	0.13
17.32	0.13
17.32	0.07
17.33	-0.02
17.34	-0.05
17.34	-0.01
17.35	0.03
17.36	0.06
17.36	0.1
17.37	0.14
17.38	0.17
17.38	0.2
17.39	0.19
17.4	0.15
17.4	0.08
17.41	0.02
17.42	0
17.42	0.02
17.43	0.05
17.44	0.05
17.44	0.04
17.45	0.05
17.46	0.04
17.46	0.02
17.47	0.02
17.48	0.07
17.48	0.17
17.49	0.23
17.5	0.25
17.5	0.22
17.51	0.13
17.52	0.05
17.52	-0.01
17.53	0.01
17.54	0.02
17.54	0.05
17.55	0.04
17.56	0.04
17.56	0.05
17.57	0.01
17.58	-0.05
17.58	-0.13
17.59	-0.12
17.6	-0.08
17.6	-0.03
17.61	0.01
17.61	0.03
17.62	0.01
17.63	-0.03
17.63	-0.08
17.64	-0.1
17.65	-0.11
17.65	-0.1
17.66	-0.03
17.67	0.03
17.67	0.08
17.68	0.07
17.69	0.04
17.69	-0.01
17.7	-0.06
17.71	-0.03
17.71	0.07
17.72	0.17
17.73	0.18
17.73	0.1
17.74	-0.03
17.75	-0.11
17.75	-0.15
17.76	-0.1
17.77	-0.04
17.77	0.04
17.78	0.03
17.79	0.02
17.79	0
17.8	0
17.81	0
17.81	0
17.82	0.01
17.83	0.04
17.83	0.09
17.84	0.08
17.85	0.04
17.85	-0.03
