# Supplementary material for: Structures and function of a tailoring oxidase in complex with a nonribosomal peptide synthetase module
Source: Nat Commun. 2022 Jan 27;13:548. doi: 10.1038/s41467-022-28221-y (PMC8795117; doi:10.1038/s41467-022-28221-y)
Supplement: Supplementary file 4 — Source Data [file 41467_2022_28221_MOESM4_ESM.zip › Source_data/Supplementary_Figure_3b.xlsx]

## Sheet: Sheet1
This is the quantified values for the complementation experiments (area under the curve for the UV)
The UV area is converted to concentration based on the linear regression described in Supplemental Fig. 3g
BmdB (reaction 1)
Run	UV - Area	Concentration conversion (uM)	Avg. UV area	UV - area Stnd Dev	Avg. concentration	Concentration - Stnd Dev
1	2830.68	482.969	2814.7	179.746	480.243	30.6681
2	2946.1	502.662
3	2505.5	427.487
4	2706.4	461.764
5	2959.83	505.004
6	2939.7	501.57
BmdB + BmdC (reaction 2)
Run	UV - Area	Concentration conversion (uM)	Avg. UV area	UV - area Stnd Dev	Avg. concentration	Concentration - Stnd Dev
1	1920.8	538.341	2192.59	217.837	614.514	61.0531
2	2403.3	673.571
3	2380.6	667.209
4	2296.7	643.694
5	1925.21	539.577
6	2228.9	624.692
BmdB S792A + BmdC (reaction 3)
Run	UV - Area	Concentration conversion (uM)	Avg. UV area	UV - area Stnd Dev	Avg. concentration	Concentration - Stnd Dev
1	33.35	9.34697	35.7005	5.22177	10.0057	1.4635
2	35.774	10.0263
3	43.36	12.1525
4	30.227	8.47169
5	40.338	11.3055
6	31.154	8.7315
BmdB S1820A + BmdC (reaction 4)
Run	UV - Area	Concentration conversion (uM)	Avg. UV area	UV - area Stnd Dev	Avg. concentration	Concentration - Stnd Dev
1	0	0	0	0	0	0
2	0	0
3	0	0
4	0	0
5	0	0
6	0	0
BmdB S792A + BmdB S1820A (reaction 5)
Run	UV - Area	Concentration conversion (uM)	Avg. UV area	UV - area Stnd Dev	Avg. concentration	Concentration - Stnd Dev
1	29.148	4.97321	25.995	4.37135	4.43525	0.745838
2	33.288	5.67958
3	21.729	3.70739
4	24.091	4.11039
5	23.006	3.92527
6	24.708	4.21566
BmdB S792A + BmdB S1820A + BmdC (reaction 6)
Run	UV - Area	Concentration conversion (uM)	Avg. UV area	UV - area Stnd Dev	Avg. concentration	Concentration - Stnd Dev
1	25.541	7.15835	32.4597	5.40166	9.09744	1.51392
2	29.615	8.30017
3	33.554	9.40415
4	36.299	10.1735
5	40.457	11.3388
6	29.292	8.20964
The raw data of the individual UV files will be found below - UV traces
BmdB (reaction 1)
Replicate 1			Replicate 2			Replicate 3			Replicate 4			Replicate 5			Replicate 6
UV (280.0nm) time[min]	UV (280.0nm) Intensity[mAU]		UV (280.0nm) time[min]	UV (280.0nm) Intensity[mAU]		UV (280.0nm) time[min]	UV (280.0nm) Intensity[mAU]		UV (280.0nm) time[min]	UV (280.0nm) Intensity[mAU]		UV (280.0nm) time[min]	UV (280.0nm) Intensity[mAU]		UV (280.0nm) time[min]	UV (280.0nm) Intensity[mAU]
0	-0.0103712		0	0.0225902		0	0.00321865		0	-0.000953674		0	-0.00810623		0	0.0300407
0.00485333	-0.0109076		0.00485333	0.0234246		0.00485333	0.00339746		0.00485333	-0.00077486		0.00485333	-0.00739098		0.00485333	0.0303388
0.00970667	-0.0115037		0.00970667	0.0246167		0.00970667	0.00327826		0.00970667	-0.000834465		0.00970667	-0.00667572		0.00970667	0.0308156
0.01456	-0.0120401		0.01456	0.0257492		0.01456	0.00280142		0.01456	-0.00077486		0.01456	-0.00619888		0.01456	0.0314116
0.0194133	-0.0126958		0.0194133	0.0268221		0.0194133	0.00226498		0.0194133	-0.000834465		0.0194133	-0.00590086		0.0194133	0.0321269
0.0242667	-0.0131726		0.0242667	0.0273585		0.0242667	0.00149012		0.0242667	-0.00101328		0.0242667	-0.00590086		0.0242667	0.0327229
0.02912	-0.0136495		0.02912	0.0274777		0.02912	0.000655651		0.02912	-0.00143051		0.02912	-0.00619888		0.02912	0.033021
0.0339733	-0.0140667		0.0339733	0.0268817		0.0339733	0		0.0339733	-0.00208616		0.0339733	-0.00649691		0.0339733	0.033021
0.0388267	-0.0143647		0.0388267	0.0258684		0.0388267	-0.000715256		0.0388267	-0.00292063		0.0388267	-0.00691414		0.0388267	0.0326633
0.04368	-0.0150204		0.04368	0.0246167		0.04368	-0.00119209		0.04368	-0.00369549		0.04368	-0.00727177		0.04368	0.0322461
0.0485333	-0.0157356		0.0485333	0.0231862		0.0485333	-0.00149012		0.0485333	-0.00441074		0.0485333	-0.00756979		0.0485333	0.0320077
0.0533867	-0.0166893		0.0533867	0.0219345		0.0533867	-0.00160933		0.0533867	-0.00476837		0.0533867	-0.00804663		0.0533867	0.0321865
0.05824	-0.0178814		0.05824	0.0209212		0.05824	-0.0013113		0.05824	-0.00482798		0.05824	-0.00822544		0.05824	0.0327229
0.0630933	-0.0192523		0.0630933	0.0203252		0.0630933	-0.000476837		0.0630933	-0.00482798		0.0630933	-0.00816584		0.0630933	0.0335574
0.0679467	-0.020802		0.0679467	0.0200272		0.0679467	0.000715256		0.0679467	-0.00470877		0.0679467	-0.0077486		0.0679467	0.0345111
0.0728	-0.022471		0.0728	0.0201464		0.0728	0.00232458		0.0728	-0.00476837		0.0728	-0.00703335		0.0728	0.0352263
0.0776533	-0.0240803		0.0776533	0.0203252		0.0776533	0.0038743		0.0776533	-0.00488758		0.0776533	-0.0063777		0.0776533	0.035584
0.0825067	-0.0254512		0.0825067	0.0208616		0.0825067	0.00494719		0.0825067	-0.005126		0.0825067	-0.00578165		0.0825067	0.0355244
0.08736	-0.0265241		0.08736	0.0215173		0.08736	0.00554323		0.08736	-0.00530481		0.08736	-0.00560284		0.08736	0.0348687
0.0922133	-0.0270605		0.0922133	0.022471		0.0922133	0.005126		0.0922133	-0.00542402		0.0922133	-0.00590086		0.0922133	0.033915
0.0970667	-0.0272989		0.0970667	0.0232458		0.0970667	0.00423193		0.0970667	-0.00524521		0.0970667	-0.0064373		0.0970667	0.0327826
0.10192	-0.0271201		0.10192	0.0239015		0.10192	0.00303984		0.10192	-0.00488758		0.10192	-0.00703335		0.10192	0.0317097
0.106773	-0.0268817		0.106773	0.0242591		0.106773	0.00196695		0.106773	-0.00458956		0.106773	-0.00745058		0.106773	0.0309348
0.111627	-0.0269413		0.111627	0.0246167		0.111627	0.0013113		0.111627	-0.00423193		0.111627	-0.00786781		0.111627	0.0302196
0.11648	-0.0272989		0.11648	0.0249743		0.11648	0.00113249		0.11648	-0.00393391		0.11648	-0.00792742		0.11648	0.0299215
0.121333	-0.0280142		0.121333	0.02563		0.121333	0.0013113		0.121333	-0.00375509		0.121333	-0.00810623		0.121333	0.0296831
0.126187	-0.0292659		0.126187	0.0267625		0.126187	0.00166893		0.126187	-0.00363588		0.126187	-0.00804663		0.126187	0.0296235
0.13104	-0.0305176		0.13104	0.028193		0.13104	0.00202656		0.13104	-0.00345707		0.13104	-0.00804663		0.13104	0.0296235
0.135893	-0.0318289		0.135893	0.0296831		0.135893	0.00226498		0.135893	-0.00351667		0.135893	-0.00792742		0.135893	0.0294447
0.140747	-0.0328422		0.140747	0.0308156		0.140747	0.00238419		0.140747	-0.00357628		0.140747	-0.0077486		0.140747	0.0292659
0.1456	-0.0336766		0.1456	0.031352		0.1456	0.00232458		0.1456	-0.00375509		0.1456	-0.00762939		0.1456	0.0289679
0.150453	-0.0343323		0.150453	0.0311136		0.150453	0.00226498		0.150453	-0.0038743		0.150453	-0.00745058		0.150453	0.0287294
0.155307	-0.0347495		0.155307	0.0301003		0.155307	0.00244379		0.155307	-0.0038743		0.155307	-0.00751019		0.155307	0.028789
0.16016	-0.0351667		0.16016	0.0285506		0.16016	0.00280142		0.16016	-0.00345707		0.16016	-0.00792742		0.16016	0.0291467
0.165013	-0.0355244		0.165013	0.0266433		0.165013	0.00327826		0.165013	-0.00268221		0.165013	-0.00858307		0.165013	0.0296235
0.169867	-0.0360012		0.169867	0.0247359		0.169867	0.00357628		0.169867	-0.00143051		0.169867	-0.00953674		0.169867	0.0303388
0.17472	-0.0365973		0.17472	0.0229478		0.17472	0.00351667		0.17472	-5.96046e-05		0.17472	-0.01055		0.17472	0.0308752
0.179573	-0.0374913		0.179573	0.0216961		0.179573	0.00280142		0.179573	0.00119209		0.179573	-0.0115633		0.179573	0.031352
0.184427	-0.038743		0.184427	0.0208616		0.184427	0.0013113		0.184427	0.00202656		0.184427	-0.012219		0.184427	0.0314116
0.18928	-0.0401735		0.18928	0.0207424		0.18928	-0.000655651		0.18928	0.00214577		0.18928	-0.0123978		0.18928	0.0312924
0.194133	-0.0418425		0.194133	0.0211		0.194133	-0.00286102		0.194133	0.00172853		0.194133	-0.0120997		0.194133	0.0309348
0.198987	-0.0435114		0.198987	0.0221133		0.198987	-0.00476837		0.198987	0.00101328		0.198987	-0.0115037		0.198987	0.0303388
0.20384	-0.0451207		0.20384	0.0233054		0.20384	-0.00596046		0.20384	0.000417233		0.20384	-0.010848		0.20384	0.0293851
0.208693	-0.0466108		0.208693	0.0242591		0.208693	-0.00631809		0.208693	-0.000119209		0.208693	-0.0104308		0.208693	0.0283718
0.213547	-0.0478029		0.213547	0.0248551		0.213547	-0.00584126		0.213547	-0.000298023		0.213547	-0.0103712		0.213547	0.0273585
0.2184	-0.048995		0.2184	0.0251532		0.2184	-0.00488758		0.2184	-0.000476837		0.2184	-0.0106692		0.2184	0.0265837
0.223253	-0.0503063		0.223253	0.0251532		0.223253	-0.00363588		0.223253	-0.000834465		0.223253	-0.0112057		0.223253	0.0264049
0.228107	-0.0516176		0.228107	0.0251532		0.228107	-0.002563		0.228107	-0.00137091		0.228107	-0.0116229		0.228107	0.0269413
0.23296	-0.0528693		0.23296	0.0252128		0.23296	-0.00184774		0.23296	-0.00232458		0.23296	-0.0115633		0.23296	0.0280738
0.237813	-0.0539422		0.237813	0.0254512		0.237813	-0.00149012		0.237813	-0.00339746		0.237813	-0.0112057		0.237813	0.0295043
0.242667	-0.0548959		0.242667	0.0259876		0.242667	-0.00143051		0.242667	-0.00411272		0.242667	-0.0104904		0.242667	0.0308752
0.24752	-0.0557303		0.24752	0.0264645		0.24752	-0.00166893		0.24752	-0.00435114		0.24752	-0.00965595		0.24752	0.0317097
0.252373	-0.056386		0.252373	0.0267029		0.252373	-0.00190735		0.252373	-0.00393391		0.252373	-0.00905991		0.252373	0.0318289
0.257227	-0.0570416		0.257227	0.0265241		0.257227	-0.00232458		0.257227	-0.00309944		0.257227	-0.00876188		0.257227	0.0314713
0.26208	-0.0577569		0.26208	0.0258684		0.26208	-0.00286102		0.26208	-0.00190735		0.26208	-0.0089407		0.26208	0.0306964
0.266933	-0.0585914		0.266933	0.0247955		0.266933	-0.00321865		0.266933	-0.000715256		0.266933	-0.00935793		0.266933	0.0299811
0.271787	-0.0591278		0.271787	0.0234246		0.271787	-0.00339746		0.271787	0.000178814		0.271787	-0.00965595		0.271787	0.0295639
0.27664	-0.0598431		0.27664	0.0220537		0.27664	-0.00333786		0.27664	0.000834465		0.27664	-0.00983477		0.27664	0.0294447
0.281493	-0.0604987		0.281493	0.0209808		0.281493	-0.00286102		0.281493	0.00143051		0.281493	-0.00983477		0.281493	0.0295639
0.286347	-0.061214		0.286347	0.0203848		0.286347	-0.00208616		0.286347	0.00196695		0.286347	-0.00953674		0.286347	0.0299811
0.2912	-0.062108		0.2912	0.020206		0.2912	-0.00113249		0.2912	0.00268221		0.2912	-0.0090003		0.2912	0.030458
0.296053	-0.0633597		0.296053	0.0203848		0.296053	-0.000238419		0.296053	0.00339746		0.296053	-0.00852346		0.296053	0.0311136
0.300907	-0.0645518		0.300907	0.0207424		0.300907	0.000536442		0.300907	0.00411272		0.300907	-0.00804663		0.300907	0.0317097
0.30576	-0.0656843		0.30576	0.0210404		0.30576	0.00107288		0.30576	0.00476837		0.30576	-0.00780821		0.30576	0.0323653
0.310613	-0.0664592		0.310613	0.0211		0.310613	0.0013113		0.310613	0.00506639		0.310613	-0.00780821		0.310613	0.0330806
0.315467	-0.0667572		0.315467	0.0209212		0.315467	0.00113249		0.315467	0.005126		0.315467	-0.00822544		0.315467	0.0334382
0.32032	-0.0666976		0.32032	0.0205636		0.32032	0.000715256		0.32032	0.00488758		0.32032	-0.00905991		0.32032	0.0335574
0.325173	-0.0663996		0.325173	0.0202656		0.325173	5.96046e-05		0.325173	0.00423193		0.325173	-0.0103712		0.325173	0.0332594
0.330027	-0.0661016		0.330027	0.020206		0.330027	-0.000655651		0.330027	0.00333786		0.330027	-0.0118613		0.330027	0.0325441
0.33488	-0.0660419		0.33488	0.0203252		0.33488	-0.00154972		0.33488	0.00208616		0.33488	-0.0135899		0.33488	0.0318289
0.339733	-0.0662804		0.339733	0.020504		0.339733	-0.00238419		0.339733	0.000834465		0.339733	-0.0150204		0.339733	0.0312328
0.344587	-0.0666976		0.344587	0.020802		0.344587	-0.00298023		0.344587	-0.000715256		0.344587	-0.015974		0.344587	0.0308752
0.34944	-0.0674725		0.34944	0.0209808		0.34944	-0.00333786		0.34944	-0.00190735		0.34944	-0.0160933		0.34944	0.0309348
0.354293	-0.0685453		0.354293	0.0210404		0.354293	-0.00363588		0.354293	-0.00298023		0.354293	-0.0154376		0.354293	0.0312924
0.359147	-0.0695586		0.359147	0.0206232		0.359147	-0.00399351		0.359147	-0.00369549		0.359147	-0.0140667		0.359147	0.0318885
0.364	-0.0707507		0.364	0.0200272		0.364	-0.00411272		0.364	-0.0038147		0.364	-0.012219		0.364	0.0321865
0.368853	-0.0721216		0.368853	0.0193715		0.368853	-0.00405312		0.368853	-0.00327826		0.368853	-0.0104308		0.368853	0.0324249
0.373707	-0.0736713		0.373707	0.0187159		0.373707	-0.0038743		0.373707	-0.00208616		0.373707	-0.00911951		0.373707	0.0324249
0.37856	-0.0755787		0.37856	0.0180006		0.37856	-0.00339746		0.37856	-0.000596046		0.37856	-0.00846386		0.37856	0.0324249
0.383413	-0.0777245		0.383413	0.0175834		0.383413	-0.00274181		0.383413	0.00113249		0.383413	-0.00876188		0.383413	0.0324249
0.388267	-0.0798702		0.388267	0.0172257		0.388267	-0.00208616		0.388267	0.00274181		0.388267	-0.00953674		0.388267	0.0325441
0.39312	-0.0817776		0.39312	0.0170469		0.39312	-0.00143051		0.39312	0.00399351		0.39312	-0.0106692		0.39312	0.0327826
0.397973	-0.0832677		0.397973	0.0169277		0.397973	-0.00107288		0.397973	0.00482798		0.397973	-0.0118017		0.397973	0.0331402
0.402827	-0.0841022		0.402827	0.0168085		0.402827	-0.00089407		0.402827	0.00506639		0.402827	-0.0125766		0.402827	0.0333786
0.40768	-0.0840425		0.40768	0.0165701		0.40768	-0.000834465		0.40768	0.00494719		0.40768	-0.0130534		0.40768	0.0333786
0.412533	-0.0834465		0.412533	0.0165701		0.412533	-0.00077486		0.412533	0.00464916		0.412533	-0.013113		0.412533	0.0332594
0.417387	-0.0823736		0.417387	0.0165701		0.417387	-0.000596046		0.417387	0.00458956		0.417387	-0.013113		0.417387	0.0329018
0.42224	-0.0811219		0.42224	0.0166893		0.42224	-5.96046e-05		0.42224	0.00464916		0.42224	-0.0129342		0.42224	0.0325441
0.427093	-0.0799298		0.427093	0.0168681		0.427093	0.000476837		0.427093	0.00494719		0.427093	-0.012815		0.427093	0.0323057
0.431947	-0.0789762		0.431947	0.0171065		0.431947	0.00101328		0.431947	0.00566244		0.431947	-0.0125766		0.431947	0.0323057
0.4368	-0.0785589		0.4368	0.0174046		0.4368	0.00119209		0.4368	0.0063777		0.4368	-0.0120997		0.4368	0.0326633
0.441653	-0.0782609		0.441653	0.0177622		0.441653	0.00089407		0.441653	0.00697374		0.441653	-0.0115633		0.441653	0.033319
0.446507	-0.0782013		0.446507	0.0180006		0.446507	0.000298023		0.446507	0.00733137		0.446507	-0.0109076		0.446507	0.0343323
0.45136	-0.0783205		0.45136	0.0182986		0.45136	-0.000476837		0.45136	0.00751019		0.45136	-0.0103712		0.45136	0.0354052
0.456213	-0.0788569		0.456213	0.0185966		0.456213	-0.0012517		0.456213	0.00756979		0.456213	-0.0100732		0.456213	0.0365376
0.461067	-0.0793338		0.461067	0.0187159		0.461067	-0.00190735		0.461067	0.00762939		0.461067	-0.0103116		0.461067	0.0373721
0.46592	-0.0801086		0.46592	0.0187159		0.46592	-0.00226498		0.46592	0.007689		0.46592	-0.0107884		0.46592	0.0379086
0.470773	-0.0808835		0.470773	0.0182986		0.470773	-0.0025034		0.470773	0.00798702		0.470773	-0.0114441		0.470773	0.038147
0.475627	-0.0815392		0.475627	0.0177026		0.475627	-0.00280142		0.475627	0.00828505		0.475627	-0.0119805		0.475627	0.0382066
0.48048	-0.0819564		0.48048	0.0168681		0.48048	-0.00315905		0.48048	0.00840425		0.48048	-0.0119805		0.48048	0.0382662
0.485333	-0.0818968		0.485333	0.0158548		0.485333	-0.00363588		0.485333	0.00822544		0.485333	-0.0115633		0.485333	0.038147
0.490187	-0.0815392		0.490187	0.0148416		0.490187	-0.00447035		0.490187	0.00780821		0.490187	-0.010848		0.490187	0.0380874
0.49504	-0.0811219		0.49504	0.0140667		0.49504	-0.0051856		0.49504	0.00727177		0.49504	-0.00995398		0.49504	0.0380278
0.499893	-0.0810623		0.499893	0.0135303		0.499893	-0.00578165		0.499893	0.00691414		0.499893	-0.00935793		0.499893	0.0379682
0.504747	-0.0814199		0.504747	0.0136495		0.504747	-0.00607967		0.504747	0.00679493		0.504747	-0.00923872		0.504747	0.0376701
0.5096	-0.0824332		0.5096	0.0141859		0.5096	-0.00613928		0.5096	0.00703335		0.5096	-0.00977516		0.5096	0.0375509
0.514453	-0.0838637		0.514453	0.0151396		0.514453	-0.00613928		0.514453	0.007689		0.514453	-0.0107288		0.514453	0.0374317
0.519307	-0.0856519		0.519307	0.0165701		0.519307	-0.00602007		0.519307	0.00870228		0.519307	-0.0118017		0.519307	0.0374317
0.52416	-0.0873208		0.52416	0.017941		0.52416	-0.00590086		0.52416	0.00977516		0.52416	-0.0126362		0.52416	0.0371337
0.529013	-0.0886917		0.529013	0.0190735		0.529013	-0.00566244		0.529013	0.0106096		0.529013	-0.0130534		0.529013	0.0368953
0.533867	-0.0896454		0.533867	0.0196099		0.533867	-0.00548363		0.533867	0.0112653		0.533867	-0.0126958		0.533867	0.0363588
0.53872	-0.090301		0.53872	0.0196695		0.53872	-0.00542402		0.53872	0.0116825		0.53872	-0.0118613		0.53872	0.0358224
0.543573	-0.0908375		0.543573	0.0189543		0.543573	-0.00542402		0.543573	0.0116229		0.543573	-0.0106096		0.543573	0.0354052
0.548427	-0.0913739		0.548427	0.017941		0.548427	-0.00542402		0.548427	0.0112653		0.548427	-0.00941753		0.548427	0.0349879
0.55328	-0.09197		0.55328	0.0168085		0.55328	-0.00554323		0.55328	0.0106692		0.55328	-0.00828505		0.55328	0.0350475
0.558133	-0.0927448		0.558133	0.0158548		0.558133	-0.00566244		0.558133	0.0100136		0.558133	-0.00762939		0.558133	0.0352859
0.562987	-0.0934005		0.562987	0.0153184		0.562987	-0.00578165		0.562987	0.00959635		0.562987	-0.00733137		0.562987	0.0357628
0.56784	-0.0939965		0.56784	0.0151396		0.56784	-0.00578165		0.56784	0.00911951		0.56784	-0.00745058		0.56784	0.0362992
0.572693	-0.0946522		0.572693	0.0154376		0.572693	-0.00554323		0.572693	0.00858307		0.572693	-0.00798702		0.572693	0.0367761
0.577547	-0.0950694		0.577547	0.0158548		0.577547	-0.005126		0.577547	0.00804663		0.577547	-0.00858307		0.577547	0.0370741
0.5824	-0.095427		0.5824	0.0165105		0.5824	-0.00452995		0.5824	0.00721216		0.5824	-0.00929832		0.5824	0.0370741
0.587253	-0.0957847		0.587253	0.0172257		0.587253	-0.00399351		0.587253	0.00619888		0.587253	-0.00995398		0.587253	0.0366569
0.592107	-0.0959635		0.592107	0.0177622		0.592107	-0.00351667		0.592107	0.00536442		0.592107	-0.0104904		0.592107	0.0360608
0.59696	-0.0963211		0.59696	0.018537		0.59696	-0.00327826		0.59696	0.00476837		0.59696	-0.010848		0.59696	0.0350475
0.601813	-0.0969768		0.601813	0.0193715		0.601813	-0.00321865		0.601813	0.00476837		0.601813	-0.0110865		0.601813	0.0338554
0.606667	-0.0978112		0.606667	0.0204444		0.606667	-0.00321865		0.606667	0.00554323		0.606667	-0.0107884		0.606667	0.0327229
0.61152	-0.0987649		0.61152	0.0216961		0.61152	-0.00333786		0.61152	0.00685453		0.61152	-0.0103116		0.61152	0.0317693
0.616373	-0.0995398		0.616373	0.0228286		0.616373	-0.00345707		0.616373	0.00834465		0.616373	-0.00941753		0.616373	0.0312328
0.621227	-0.100255		0.621227	0.0237823		0.621227	-0.00339746		0.621227	0.00959635		0.621227	-0.00828505		0.621227	0.0311732
0.62608	-0.100613		0.62608	0.0243187		0.62608	-0.00321865		0.62608	0.0104904		0.62608	-0.00727177		0.62608	0.0317097
0.630933	-0.100851		0.630933	0.0242591		0.630933	-0.00286102		0.630933	0.0106692		0.630933	-0.00655651		0.630933	0.0328422
0.635787	-0.101149		0.635787	0.023663		0.635787	-0.0025034		0.635787	0.010252		0.635787	-0.00625849		0.635787	0.0341535
0.64064	-0.101686		0.64064	0.0227094		0.64064	-0.00208616		0.64064	0.00929832		0.64064	-0.00625849		0.64064	0.035584
0.645493	-0.10252		0.645493	0.0217557		0.645493	-0.00172853		0.645493	0.00804663		0.645493	-0.00655651		0.645493	0.0369549
0.650347	-0.103593		0.650347	0.0209212		0.650347	-0.00160933		0.650347	0.00655651		0.650347	-0.00697374		0.650347	0.0380874
0.6552	-0.104725		0.6552	0.0202656		0.6552	-0.00166893		0.6552	0.0051856		0.6552	-0.00727177		0.6552	0.0389218
0.660053	-0.105619		0.660053	0.0197887		0.660053	-0.00208616		0.660053	0.00423193		0.660053	-0.00745058		0.660053	0.0393987
0.664907	-0.106394		0.664907	0.0193119		0.664907	-0.002563		0.664907	0.00399351		0.664907	-0.00739098		0.664907	0.0396967
0.66976	-0.107229		0.66976	0.0188947		0.66976	-0.00303984		0.66976	0.00441074		0.66976	-0.00727177		0.66976	0.0401139
0.674613	-0.108182		0.674613	0.0186563		0.674613	-0.00315905		0.674613	0.00542402		0.674613	-0.00715256		0.674613	0.0401735
0.679467	-0.109553		0.679467	0.018537		0.679467	-0.00286102		0.679467	0.00691414		0.679467	-0.00673532		0.679467	0.0402331
0.68432	-0.111401		0.68432	0.0183582		0.68432	-0.00196695		0.68432	0.00846386		0.68432	-0.0064373		0.68432	0.0401735
0.689173	-0.113785		0.689173	0.018239		0.689173	-0.000655651		0.689173	0.00971556		0.689173	-0.00619888		0.689173	0.0397563
0.694027	-0.11605		0.694027	0.0180602		0.694027	0.000834465		0.694027	0.01055		0.694027	-0.00613928		0.694027	0.0388026
0.69888	-0.117958		0.69888	0.0177026		0.69888	0.00202656		0.69888	0.0106692		0.69888	-0.00631809		0.69888	0.0376105
0.703733	-0.11909		0.703733	0.0170469		0.703733	0.00280142		0.703733	0.0103712		0.703733	-0.00661612		0.703733	0.0360608
0.708587	-0.119209		0.708587	0.0160336		0.708587	0.00298023		0.708587	0.00977516		0.708587	-0.00721216		0.708587	0.0343323
0.71344	-0.118673		0.71344	0.0149012		0.71344	0.0026226		0.71344	0.0090003		0.71344	-0.00756979		0.71344	0.0324249
0.718293	-0.117719		0.718293	0.0137091		0.718293	0.00196695		0.718293	0.00810623		0.718293	-0.0077486		0.718293	0.030756
0.723147	-0.116765		0.723147	0.0123978		0.723147	0.00119209		0.723147	0.00733137		0.723147	-0.00751019		0.723147	0.0295043
0.728	-0.116289		0.728	0.0111461		0.728	0.000536442		0.728	0.00697374		0.728	-0.00697374		0.728	0.0288486
0.732853	-0.116527		0.732853	0.0101328		0.732853	0.000178814		0.732853	0.00685453		0.732853	-0.0063777		0.732853	0.0289083
0.737707	-0.117302		0.737707	0.00941753		0.737707	0.000178814		0.737707	0.00727177		0.737707	-0.00607967		0.737707	0.0294447
0.74256	-0.118196		0.74256	0.0089407		0.74256	0.000476837		0.74256	0.00786781		0.74256	-0.00613928		0.74256	0.0303984
0.747413	-0.118852		0.747413	0.0089407		0.747413	0.00089407		0.747413	0.00876188		0.747413	-0.00673532		0.747413	0.0315309
0.752267	-0.11915		0.752267	0.00923872		0.752267	0.0012517		0.752267	0.00971556		0.752267	-0.00780821		0.752267	0.0325441
0.75712	-0.119209		0.75712	0.00983477		0.75712	0.00149012		0.75712	0.0104904		0.75712	-0.00911951		0.75712	0.0331402
0.761973	-0.119209		0.761973	0.01055		0.761973	0.00143051		0.761973	0.0112057		0.761973	-0.0103116		0.761973	0.033319
0.766827	-0.119388		0.766827	0.0113249		0.766827	0.00107288		0.766827	0.0118613		0.766827	-0.0112057		0.766827	0.0331998
0.77168	-0.120103		0.77168	0.0123382		0.77168	0.000596046		0.77168	0.0123978		0.77168	-0.0118613		0.77168	0.0327826
0.776533	-0.121474		0.776533	0.0132322		0.776533	-0.000119209		0.776533	0.0128746		0.776533	-0.0120997		0.776533	0.0323057
0.781387	-0.123024		0.781387	0.0140667		0.781387	-0.000596046		0.781387	0.013113		0.781387	-0.0119805		0.781387	0.0318885
0.78624	-0.124395		0.78624	0.0149012		0.78624	-0.00113249		0.78624	0.0133514		0.78624	-0.0115037		0.78624	0.0317693
0.791093	-0.125468		0.791093	0.0155568		0.791093	-0.00137091		0.791093	0.0134706		0.791093	-0.010848		0.791093	0.0318885
0.795947	-0.126123		0.795947	0.0160336		0.795947	-0.00160933		0.795947	0.0134706		0.795947	-0.0100136		0.795947	0.0324845
0.8008	-0.126421		0.8008	0.0162721		0.8008	-0.00166893		0.8008	0.0135303		0.8008	-0.00905991		0.8008	0.0333786
0.805653	-0.126421		0.805653	0.0165701		0.805653	-0.00172853		0.805653	0.0137091		0.805653	-0.00810623		0.805653	0.0344515
0.810507	-0.126779		0.810507	0.0167489		0.810507	-0.00166893		0.810507	0.0139475		0.810507	-0.00715256		0.810507	0.0353456
0.81536	-0.127256		0.81536	0.0170469		0.81536	-0.00149012		0.81536	0.0141263		0.81536	-0.00619888		0.81536	0.0362396
0.820213	-0.127912		0.820213	0.0174642		0.820213	-0.00143051		0.820213	0.0141263		0.820213	-0.00536442		0.820213	0.036478
0.825067	-0.128627		0.825067	0.0180006		0.825067	-0.00149012		0.825067	0.0141859		0.825067	-0.00476837		0.825067	0.036478
0.82992	-0.129163		0.82992	0.0185966		0.82992	-0.00172853		0.82992	0.0140667		0.82992	-0.00435114		0.82992	0.0361204
0.834773	-0.129282		0.834773	0.0190139		0.834773	-0.00220537		0.834773	0.0138283		0.834773	-0.00411272		0.834773	0.035584
0.839627	-0.129223		0.839627	0.0196099		0.839627	-0.00274181		0.839627	0.0137687		0.839627	-0.00423193		0.839627	0.0352263
0.84448	-0.128984		0.84448	0.0200868		0.84448	-0.00321865		0.84448	0.0138879		0.84448	-0.00452995		0.84448	0.0348687
0.849333	-0.128925		0.849333	0.0203252		0.849333	-0.00339746		0.849333	0.0144839		0.849333	-0.00500679		0.849333	0.0348687
0.854187	-0.129163		0.854187	0.020802		0.854187	-0.00339746		0.854187	0.015378		0.854187	-0.00554323		0.854187	0.0349283
0.85904	-0.130057		0.85904	0.0209808		0.85904	-0.00315905		0.85904	0.0166297		0.85904	-0.00602007		0.85904	0.0351071
0.863893	-0.131369		0.863893	0.0211596		0.863893	-0.00268221		0.863893	0.0178218		0.863893	-0.00667572		0.863893	0.0352859
0.868747	-0.133038		0.868747	0.0209212		0.868747	-0.00226498		0.868747	0.0187159		0.868747	-0.00733137		0.868747	0.0354052
0.8736	-0.134706		0.8736	0.0203848		0.8736	-0.00184774		0.8736	0.0191331		0.8736	-0.00804663		0.8736	0.0355244
0.878453	-0.136137		0.878453	0.0194311		0.878453	-0.00149012		0.878453	0.0188351		0.878453	-0.00864267		0.878453	0.0357032
0.883307	-0.13721		0.883307	0.018239		0.883307	-0.0013113		0.883307	0.0180602		0.883307	-0.00911951		0.883307	0.035882
0.88816	-0.138044		0.88816	0.0167489		0.88816	-0.00113249		0.88816	0.0169277		0.88816	-0.00917912		0.88816	0.0360608
0.893013	-0.13864		0.893013	0.0156164		0.893013	-0.00089407		0.893013	0.015974		0.893013	-0.00905991		0.893013	0.0363588
0.897867	-0.139177		0.897867	0.0149608		0.897867	-0.000715256		0.897867	0.0151396		0.897867	-0.00852346		0.897867	0.0364184
0.90272	-0.139832		0.90272	0.01508		0.90272	-0.000357628		0.90272	0.0149608		0.90272	-0.00786781		0.90272	0.0365376
0.907573	-0.140786		0.907573	0.0159144		0.907573	0.000119209		0.907573	0.0150204		0.907573	-0.00733137		0.907573	0.0365973
0.912427	-0.14174		0.912427	0.0170469		0.912427	0.000715256		0.912427	0.01508		0.912427	-0.00703335		0.912427	0.0366569
0.91728	-0.142694		0.91728	0.0184774		0.91728	0.00119209		0.91728	0.0151992		0.91728	-0.00703335		0.91728	0.0367761
0.922133	-0.143409		0.922133	0.0195503		0.922133	0.00154972		0.922133	0.0151992		0.922133	-0.00715256		0.922133	0.0369549
0.926987	-0.143647		0.926987	0.0201464		0.926987	0.00172853		0.926987	0.0150204		0.926987	-0.00739098		0.926987	0.0370741
0.93184	-0.143826		0.93184	0.0200868		0.93184	0.00154972		0.93184	0.01508		0.93184	-0.0077486		0.93184	0.0371933
0.936693	-0.143707		0.936693	0.0196695		0.936693	0.00107288		0.936693	0.01508		0.936693	-0.00810623		0.936693	0.0370741
0.941547	-0.143766		0.941547	0.0190139		0.941547	0.000536442		0.941547	0.0153184		0.941547	-0.00834465		0.941547	0.0367761
0.9464	-0.144064		0.9464	0.0183582		0.9464	0		0.9464	0.0154972		0.9464	-0.00840425		0.9464	0.0364184
0.951253	-0.14466		0.951253	0.017941		0.951253	-0.000476837		0.951253	0.0156164		0.951253	-0.00834465		0.951253	0.0360608
0.956107	-0.145614		0.956107	0.0178814		0.956107	-0.000834465		0.956107	0.0155568		0.956107	-0.00828505		0.956107	0.0360012
0.96096	-0.146687		0.96096	0.018239		0.96096	-0.00154972		0.96096	0.0155568		0.96096	-0.00804663		0.96096	0.0360608
0.965813	-0.148058		0.965813	0.0188351		0.965813	-0.00244379		0.965813	0.015378		0.965813	-0.00792742		0.965813	0.0363588
0.970667	-0.149429		0.970667	0.0196695		0.970667	-0.00351667		0.970667	0.0151396		0.970667	-0.00780821		0.970667	0.0365973
0.97552	-0.151038		0.97552	0.0203848		0.97552	-0.00476837		0.97552	0.0151396		0.97552	-0.0077486		0.97552	0.0367761
0.980373	-0.152647		0.980373	0.0209808		0.980373	-0.00584126		0.980373	0.015378		0.980373	-0.00792742		0.980373	0.0365973
0.985227	-0.154376		0.985227	0.0212193		0.985227	-0.0063777		0.985227	0.0159144		0.985227	-0.00816584		0.985227	0.0363588
0.99008	-0.155866		0.99008	0.0210404		0.99008	-0.0064373		0.99008	0.0165701		0.99008	-0.00846386		0.99008	0.0360012
0.994933	-0.157058		0.994933	0.0204444		0.994933	-0.00602007		0.994933	0.0175834		0.994933	-0.00882149		0.994933	0.0357628
0.999787	-0.157595		0.999787	0.0197887		0.999787	-0.00530481		0.999787	0.0185966		0.999787	-0.00917912		0.999787	0.0356436
1.00464	-0.157475		1.00464	0.0191927		1.00464	-0.00452995		1.00464	0.0195503		1.00464	-0.00965595		1.00464	0.0357628
1.00949	-0.156999		1.00949	0.0187755		1.00949	-0.0038743		1.00949	0.020206		1.00949	-0.0100136		1.00949	0.0362992
1.01435	-0.156403		1.01435	0.0188947		1.01435	-0.00339746		1.01435	0.0204444		1.01435	-0.0104904		1.01435	0.0367761
1.0192	-0.155985		1.0192	0.0193119		1.0192	-0.00333786		1.0192	0.0203848		1.0192	-0.0106692		1.0192	0.0371933
1.02405	-0.155926		1.02405	0.0197887		1.02405	-0.00339746		1.02405	0.020206		1.02405	-0.0106096		1.02405	0.0372529
1.02891	-0.156403		1.02891	0.0203848		1.02891	-0.00345707		1.02891	0.0200272		1.02891	-0.0104308		1.02891	0.0368953
1.03376	-0.157237		1.03376	0.0208616		1.03376	-0.00345707		1.03376	0.0200272		1.03376	-0.0101328		1.03376	0.0358224
1.03861	-0.158191		1.03861	0.0211596		1.03861	-0.00327826		1.03861	0.0203252		1.03861	-0.00989437		1.03861	0.0343323
1.04347	-0.159144		1.04347	0.0212193		1.04347	-0.00315905		1.04347	0.0209212		1.04347	-0.00965595		1.04347	0.0326633
1.04832	-0.159919		1.04832	0.0212789		1.04832	-0.00292063		1.04832	0.0213981		1.04832	-0.00947714		1.04832	0.0312328
1.05317	-0.160515		1.05317	0.0213981		1.05317	-0.0025034		1.05317	0.0214577		1.05317	-0.00929832		1.05317	0.0302196
1.05803	-0.161409		1.05803	0.0213981		1.05803	-0.00172853		1.05803	0.0209212		1.05803	-0.0090003		1.05803	0.0299811
1.06288	-0.162363		1.06288	0.0212789		1.06288	-0.00077486		1.06288	0.0200272		1.06288	-0.00858307		1.06288	0.0303984
1.06773	-0.163555		1.06773	0.0208616		1.06773	0.000655651		1.06773	0.0187755		1.06773	-0.00798702		1.06773	0.0311732
1.07259	-0.164807		1.07259	0.0201464		1.07259	0.00238419		1.07259	0.0175834		1.07259	-0.00756979		1.07259	0.0321865
1.07744	-0.165999		1.07744	0.0191331		1.07744	0.00399351		1.07744	0.0168085		1.07744	-0.00721216		1.07744	0.0329614
1.08229	-0.166833		1.08229	0.0181794		1.08229	0.00542402		1.08229	0.0165105		1.08229	-0.00721216		1.08229	0.0334382
1.08715	-0.167251		1.08715	0.0172853		1.08715	0.00625849		1.08715	0.0166297		1.08715	-0.00751019		1.08715	0.0335574
1.092	-0.167191		1.092	0.0165105		1.092	0.0064373		1.092	0.0171065		1.092	-0.00810623		1.092	0.033021
1.09685	-0.166714		1.09685	0.0161529		1.09685	0.00590086		1.09685	0.0177026		1.09685	-0.00888109		1.09685	0.0320673
1.10171	-0.166178		1.10171	0.0162125		1.10171	0.00482798		1.10171	0.0181794		1.10171	-0.00965595		1.10171	0.030756
1.10656	-0.16588		1.10656	0.0165105		1.10656	0.00375509		1.10656	0.0183582		1.10656	-0.0103116		1.10656	0.0294447
1.11141	-0.16588		1.11141	0.0168085		1.11141	0.00274181		1.11141	0.018239		1.11141	-0.0106692		1.11141	0.0281334
1.11627	-0.166297		1.11627	0.0169277		1.11627	0.00238419		1.11627	0.0177026		1.11627	-0.0107884		1.11627	0.0272393
1.12112	-0.167072		1.12112	0.0169277		1.12112	0.00244379		1.12112	0.0171065		1.12112	-0.0107288		1.12112	0.0268817
1.12597	-0.167906		1.12597	0.0164509		1.12597	0.00315905		1.12597	0.0165105		1.12597	-0.01055		1.12597	0.0271797
1.13083	-0.168681		1.13083	0.0158548		1.13083	0.00393391		1.13083	0.0160336		1.13083	-0.0103712		1.13083	0.0279546
1.13568	-0.169337		1.13568	0.0151396		1.13568	0.00464916		1.13568	0.0156164		1.13568	-0.0103116		1.13568	0.0289679
1.14053	-0.170052		1.14053	0.0142455		1.14053	0.00500679		1.14053	0.0155568		1.14053	-0.0104904		1.14053	0.0300407
1.14539	-0.170946		1.14539	0.0135303		1.14539	0.00506639		1.14539	0.0156164		1.14539	-0.0107884		1.14539	0.0308156
1.15024	-0.172198		1.15024	0.0129342		1.15024	0.00464916		1.15024	0.0157356		1.15024	-0.0112653		1.15024	0.0311732
1.15509	-0.173807		1.15509	0.0126362		1.15509	0.0038743		1.15509	0.0160336		1.15509	-0.0116825		1.15509	0.0312924
1.15995	-0.175476		1.15995	0.0127554		1.15995	0.00274181		1.15995	0.0163317		1.15995	-0.0120997		1.15995	0.0312328
1.1648	-0.177085		1.1648	0.0132918		1.1648	0.0013113		1.1648	0.0166297		1.1648	-0.0123978		1.1648	0.0311136
1.16965	-0.178277		1.16965	0.0140667		1.16965	0.000178814		1.16965	0.0170469		1.16965	-0.0127554		1.16965	0.031054
1.17451	-0.179052		1.17451	0.0149608		1.17451	-0.00077486		1.17451	0.017345		1.17451	-0.0131726		1.17451	0.0309944
1.17936	-0.179529		1.17936	0.015676		1.17936	-0.00119209		1.17936	0.017643		1.17936	-0.0137091		1.17936	0.0305772
1.18421	-0.179768		1.18421	0.0162125		1.18421	-0.00119209		1.18421	0.0181794		1.18421	-0.0141859		1.18421	0.0299215
1.18907	-0.180006		1.18907	0.0161529		1.18907	-0.000834465		1.18907	0.0187159		1.18907	-0.0146031		1.18907	0.0289083
1.19392	-0.180185		1.19392	0.015676		1.19392	-0.000238419		1.19392	0.0195503		1.19392	-0.0146627		1.19392	0.027597
1.19877	-0.180483		1.19877	0.014782		1.19877	0.000476837		1.19877	0.0204444		1.19877	-0.0142455		1.19877	0.0262856
1.20363	-0.181019		1.20363	0.0134706		1.20363	0.0013113		1.20363	0.0217557		1.20363	-0.0137091		1.20363	0.0251532
1.20848	-0.181615		1.20848	0.0119805		1.20848	0.00214577		1.20848	0.0228286		1.20848	-0.0131726		1.20848	0.0244379
1.21333	-0.182509		1.21333	0.0103712		1.21333	0.00315905		1.21333	0.0238419		1.21333	-0.012815		1.21333	0.0241399
1.21819	-0.183523		1.21819	0.00870228		1.21819	0.00405312		1.21819	0.0245571		1.21819	-0.0127554		1.21819	0.0241995
1.22304	-0.184655		1.22304	0.00721216		1.22304	0.00476837		1.22304	0.0250936		1.22304	-0.013113		1.22304	0.0244975
1.22789	-0.185728		1.22789	0.00596046		1.22789	0.0051856		1.22789	0.0253916		1.22789	-0.0135899		1.22789	0.0249147
1.23275	-0.186563		1.23275	0.005126		1.23275	0.00494719		1.23275	0.025332		1.23275	-0.0140071		1.23275	0.0254512
1.2376	-0.187099		1.2376	0.00494719		1.2376	0.00411272		1.2376	0.0251532		1.2376	-0.0141859		1.2376	0.0259876
1.24245	-0.187218		1.24245	0.0051856		1.24245	0.00298023		1.24245	0.0244975		1.24245	-0.0141263		1.24245	0.0264049
1.24731	-0.187159		1.24731	0.00584126		1.24731	0.00178814		1.24731	0.0236034		1.24731	-0.0138879		1.24731	0.0267029
1.25216	-0.18692		1.25216	0.00685453		1.25216	0.00089407		1.25216	0.0222921		1.25216	-0.0135303		1.25216	0.0267029
1.25701	-0.186503		1.25701	0.00786781		1.25701	0.000238419		1.25701	0.0209212		1.25701	-0.0130534		1.25701	0.0264049
1.26187	-0.186324		1.26187	0.00864267		1.26187	-5.96046e-05		1.26187	0.0196099		1.26187	-0.0125766		1.26187	0.0256896
1.26672	-0.186503		1.26672	0.00911951		1.26672	-5.96046e-05		1.26672	0.0185966		1.26672	-0.012219		1.26672	0.0248551
1.27157	-0.187039		1.27157	0.00917912		1.27157	0.000238419		1.27157	0.0178814		1.27157	-0.0120401		1.27157	0.0240207
1.27643	-0.187993		1.27643	0.0090003		1.27643	0.000357628		1.27643	0.0175834		1.27643	-0.0119805		1.27643	0.0234246
1.28128	-0.189245		1.28128	0.00858307		1.28128	0.000476837		1.28128	0.0177026		1.28128	-0.012219		1.28128	0.0230074
1.28613	-0.190973		1.28613	0.00804663		1.28613	0.000417233		1.28613	0.0181794		1.28613	-0.0129938		1.28613	0.0228286
1.29099	-0.193		1.29099	0.00733137		1.29099	0.000178814		1.29099	0.0189543		1.29099	-0.0137091		1.29099	0.022769
1.29584	-0.194907		1.29584	0.00655651		1.29584	-0.000178814		1.29584	0.019908		1.29584	-0.0147223		1.29584	0.0228286
1.30069	-0.196636		1.30069	0.00572205		1.30069	-0.000596046		1.30069	0.0211		1.30069	-0.0155568		1.30069	0.023067
1.30555	-0.197887		1.30555	0.00458956		1.30555	-0.000834465		1.30555	0.0224113		1.30555	-0.0162125		1.30555	0.0231862
1.3104	-0.198662		1.3104	0.00351667		1.3104	-0.00077486		1.3104	0.0237226		1.3104	-0.0164509		1.3104	0.0234842
1.31525	-0.19902		1.31525	0.00268221		1.31525	-0.000596046		1.31525	0.0248551		1.31525	-0.0163913		1.31525	0.0238419
1.32011	-0.19902		1.32011	0.00226498		1.32011	-0.000238419		1.32011	0.0257492		1.32011	-0.0161529		1.32011	0.0240207
1.32496	-0.19908		1.32496	0.00220537		1.32496	0.000178814		1.32496	0.0262856		1.32496	-0.0158548		1.32496	0.0241399
1.32981	-0.199318		1.32981	0.00244379		1.32981	0.000476837		1.32981	0.0268817		1.32981	-0.0155568		1.32981	0.0239611
1.33467	-0.199974		1.33467	0.00292063		1.33467	0.000536442		1.33467	0.0274181		1.33467	-0.0154376		1.33467	0.0237226
1.33952	-0.200927		1.33952	0.00339746		1.33952	0.000178814		1.33952	0.028193		1.33952	-0.0154972		1.33952	0.023365
1.34437	-0.20206		1.34437	0.0038743		1.34437	-0.000596046		1.34437	0.0291467		1.34437	-0.015676		1.34437	0.023067
1.34923	-0.203252		1.34923	0.00417233		1.34923	-0.00166893		1.34923	0.0303388		1.34923	-0.0157952		1.34923	0.0229478
1.35408	-0.204265		1.35408	0.00429153		1.35408	-0.00286102		1.35408	0.031352		1.35408	-0.015676		1.35408	0.0228882
1.35893	-0.20504		1.35893	0.00423193		1.35893	-0.00411272		1.35893	0.0320673		1.35893	-0.0154972		1.35893	0.0228286
1.36379	-0.205636		1.36379	0.0038147		1.36379	-0.00506639		1.36379	0.0323057		1.36379	-0.0151396		1.36379	0.0225902
1.36864	-0.206351		1.36864	0.00309944		1.36864	-0.00560284		1.36864	0.0323653		1.36864	-0.0147223		1.36864	0.0222921
1.37349	-0.207126		1.37349	0.00214577		1.37349	-0.00536442		1.37349	0.0321269		1.37349	-0.0144243		1.37349	0.0217557
1.37835	-0.207841		1.37835	0.00107288		1.37835	-0.00441074		1.37835	0.0319481		1.37835	-0.0144839		1.37835	0.0212193
1.3832	-0.208318		1.3832	0.000238419		1.3832	-0.00292063		1.3832	0.0317097		1.3832	-0.0146627		1.3832	0.0207424
1.38805	-0.208616		1.38805	-0.000298023		1.38805	-0.0012517		1.38805	0.0315309		1.38805	-0.01508		1.38805	0.0204444
1.39291	-0.208497		1.39291	-0.000417233		1.39291	0.000476837		1.39291	0.0314713		1.39291	-0.0156164		1.39291	0.020206
1.39776	-0.208259		1.39776	-0.000238419		1.39776	0.00184774		1.39776	0.0312924		1.39776	-0.0159144		1.39776	0.0202656
1.40261	-0.207782		1.40261	0.000119209		1.40261	0.00274181		1.40261	0.0309348		1.40261	-0.0158548		1.40261	0.0203252
1.40747	-0.207365		1.40747	0.000476837		1.40747	0.00315905		1.40747	0.0306964		1.40747	-0.0154376		1.40747	0.0206232
1.41232	-0.207186		1.41232	0.000655651		1.41232	0.00303984		1.41232	0.0305176		1.41232	-0.0146031		1.41232	0.0209212
1.41717	-0.207305		1.41717	0.000715256		1.41717	0.0025034		1.41717	0.0305176		1.41717	-0.013411		1.41717	0.0215173
1.42203	-0.207841		1.42203	0.00089407		1.42203	0.00154972		1.42203	0.0306368		1.42203	-0.0123382		1.42203	0.0222921
1.42688	-0.208795		1.42688	0.00113249		1.42688	0.000417233		1.42688	0.0309348		1.42688	-0.0112057		1.42688	0.0231266
1.43173	-0.210226		1.43173	0.00178814		1.43173	-0.00077486		1.43173	0.0314713		1.43173	-0.0104904		1.43173	0.0239611
1.43659	-0.211954		1.43659	0.00268221		1.43659	-0.00178814		1.43659	0.0318885		1.43659	-0.0100136		1.43659	0.0246167
1.44144	-0.2141		1.44144	0.00399351		1.44144	-0.00280142		1.44144	0.0321865		1.44144	-0.00995398		1.44144	0.025034
1.44629	-0.216305		1.44629	0.0051856		1.44629	-0.00345707		1.44629	0.0321269		1.44629	-0.0101924		1.44629	0.0249147
1.45115	-0.218689		1.45115	0.00602007		1.45115	-0.0038743		1.45115	0.0317097		1.45115	-0.01055		1.45115	0.0245571
1.456	-0.220895		1.456	0.00631809		1.456	-0.00399351		1.456	0.0309944		1.456	-0.0107884		1.456	0.0237823
1.46085	-0.222743		1.46085	0.00619888		1.46085	-0.00411272		1.46085	0.0301003		1.46085	-0.0109673		1.46085	0.0225902
1.46571	-0.224054		1.46571	0.00566244		1.46571	-0.00423193		1.46571	0.0293851		1.46571	-0.0107288		1.46571	0.0212789
1.47056	-0.22471		1.47056	0.00500679		1.47056	-0.00452995		1.47056	0.0291467		1.47056	-0.0106096		1.47056	0.0200272
1.47541	-0.225008		1.47541	0.00447035		1.47541	-0.00488758		1.47541	0.0293851		1.47541	-0.0104904		1.47541	0.0187755
1.48027	-0.225067		1.48027	0.00423193		1.48027	-0.00542402		1.48027	0.0299811		1.48027	-0.0106096		1.48027	0.0178814
1.48512	-0.225246		1.48512	0.00435114		1.48512	-0.00602007		1.48512	0.0309348		1.48512	-0.0110865		1.48512	0.0172257
1.48997	-0.225902		1.48997	0.00452995		1.48997	-0.00655651		1.48997	0.0318885		1.48997	-0.0120401		1.48997	0.0171065
1.49483	-0.226974		1.49483	0.00458956		1.49483	-0.00661612		1.49483	0.0327229		1.49483	-0.0132322		1.49483	0.0175238
1.49968	-0.228584		1.49968	0.00447035		1.49968	-0.00631809		1.49968	0.0336766		1.49968	-0.0144243		1.49968	0.0183582
1.50453	-0.230372		1.50453	0.00399351		1.50453	-0.00548363		1.50453	0.0345111		1.50453	-0.015378		1.50453	0.0194907
1.50939	-0.231981		1.50939	0.00333786		1.50939	-0.00447035		1.50939	0.0357032		1.50939	-0.0160933		1.50939	0.0208616
1.51424	-0.232995		1.51424	0.0026226		1.51424	-0.00333786		1.51424	0.0370741		1.51424	-0.0163913		1.51424	0.0222325
1.51909	-0.233352		1.51909	0.00190735		1.51909	-0.0025034		1.51909	0.038445		1.51909	-0.0162721		1.51909	0.0232458
1.52395	-0.232875		1.52395	0.0013113		1.52395	-0.00220537		1.52395	0.0397563		1.52395	-0.015974		1.52395	0.0239611
1.5288	-0.231862		1.5288	0.00107288		1.5288	-0.00244379		1.5288	0.04071		1.5288	-0.015676		1.5288	0.0242591
1.53365	-0.230551		1.53365	0.00113249		1.53365	-0.00309944		1.53365	0.041008		1.53365	-0.0153184		1.53365	0.0240207
1.53851	-0.229299		1.53851	0.0013113		1.53851	-0.0038743		1.53851	0.0404119		1.53851	-0.0150204		1.53851	0.0234842
1.54336	-0.228584		1.54336	0.00166893		1.54336	-0.00429153		1.54336	0.0389218		1.54336	-0.0148416		1.54336	0.0227094
1.54821	-0.228763		1.54821	0.00214577		1.54821	-0.00411272		1.54821	0.0367165		1.54821	-0.0145435		1.54821	0.0213981
1.55307	-0.229657		1.55307	0.002563		1.55307	-0.00327826		1.55307	0.0341535		1.55307	-0.0140667		1.55307	0.0199676
1.55792	-0.231266		1.55792	0.00292063		1.55792	-0.00190735		1.55792	0.0317097		1.55792	-0.0133514		1.55792	0.018537
1.56277	-0.233114		1.56277	0.00315905		1.56277	-0.000178814		1.56277	0.0298619		1.56277	-0.0124574		1.56277	0.0170469
1.56763	-0.234842		1.56763	0.00333786		1.56763	0.0012517		1.56763	0.0290871		1.56763	-0.0115037		1.56763	0.0157952
1.57248	-0.236213		1.57248	0.00327826		1.57248	0.00220537		1.57248	0.0292063		1.57248	-0.0107884		1.57248	0.0151396
1.57733	-0.237048		1.57733	0.00321865		1.57733	0.00226498		1.57733	0.03016		1.57733	-0.0103712		1.57733	0.01508
1.58219	-0.237405		1.58219	0.00298023		1.58219	0.00160933		1.58219	0.0316501		1.58219	-0.0106096		1.58219	0.015676
1.58704	-0.237405		1.58704	0.00238419		1.58704	0.000178814		1.58704	0.0331402		1.58704	-0.0113845		1.58704	0.0167489
1.59189	-0.237167		1.59189	0.00154972		1.59189	-0.00149012		1.59189	0.0345707		1.59189	-0.0124574		1.59189	0.0180602
1.59675	-0.236988		1.59675	0.000476837		1.59675	-0.00327826		1.59675	0.0354648		1.59675	-0.0137687		1.59675	0.0190735
1.6016	-0.236928		1.6016	-0.000834465		1.6016	-0.00482798		1.6016	0.0360608		1.6016	-0.0148416		1.6016	0.0197291
1.60645	-0.236869		1.60645	-0.00220537		1.60645	-0.00602007		1.60645	0.0362992		1.60645	-0.0157356		1.60645	0.0196099
1.61131	-0.236869		1.61131	-0.00333786		1.61131	-0.00667572		1.61131	0.0364184		1.61131	-0.0163317		1.61131	0.0188947
1.61616	-0.236988		1.61616	-0.00399351		1.61616	-0.00691414		1.61616	0.0364184		1.61616	-0.0166297		1.61616	0.0178218
1.62101	-0.237107		1.62101	-0.00411272		1.62101	-0.00691414		1.62101	0.0363588		1.62101	-0.0168085		1.62101	0.0167489
1.62587	-0.237346		1.62587	-0.00339746		1.62587	-0.00685453		1.62587	0.036478		1.62587	-0.0167489		1.62587	0.0160933
1.63072	-0.237703		1.63072	-0.00220537		1.63072	-0.00679493		1.63072	0.0367165		1.63072	-0.0165701		1.63072	0.0162125
1.63557	-0.238061		1.63557	-0.000596046		1.63557	-0.00673532		1.63557	0.0370145		1.63557	-0.0161529		1.63557	0.0169873
1.64043	-0.238538		1.64043	0.00119209		1.64043	-0.00667572		1.64043	0.0374317		1.64043	-0.015676		1.64043	0.0182986
1.64528	-0.239015		1.64528	0.00274181		1.64528	-0.00649691		1.64528	0.0376701		1.64528	-0.0153184		1.64528	0.0196695
1.65013	-0.239491		1.65013	0.0038743		1.65013	-0.00602007		1.65013	0.0378489		1.65013	-0.0151396		1.65013	0.0209808
1.65499	-0.240088		1.65499	0.00458956		1.65499	-0.00530481		1.65499	0.0378489		1.65499	-0.0151396		1.65499	0.0217557
1.65984	-0.240922		1.65984	0.00470877		1.65984	-0.00441074		1.65984	0.0376701		1.65984	-0.0154376		1.65984	0.0220537
1.66469	-0.241876		1.66469	0.00452995		1.66469	-0.00357628		1.66469	0.0374913		1.66469	-0.0160336		1.66469	0.0219345
1.66955	-0.243425		1.66955	0.00417233		1.66955	-0.00286102		1.66955	0.0372529		1.66955	-0.0165105		1.66955	0.0213981
1.6744	-0.245154		1.6744	0.00363588		1.6744	-0.00268221		1.6744	0.0370145		1.6744	-0.0170469		1.6744	0.020802
1.67925	-0.247121		1.67925	0.00333786		1.67925	-0.00274181		1.67925	0.0368953		1.67925	-0.0174642		1.67925	0.0202656
1.68411	-0.248611		1.68411	0.00315905		1.68411	-0.00292063		1.68411	0.0369549		1.68411	-0.0181198		1.68411	0.019908
1.68896	-0.249624		1.68896	0.00321865		1.68896	-0.00298023		1.68896	0.0371933		1.68896	-0.0187159		1.68896	0.0199676
1.69381	-0.250101		1.69381	0.00351667		1.69381	-0.00292063		1.69381	0.0376701		1.69381	-0.0191927		1.69381	0.0203252
1.69867	-0.249982		1.69867	0.0038147		1.69867	-0.0026226		1.69867	0.0383854		1.69867	-0.0196695		1.69867	0.020802
1.70352	-0.249743		1.70352	0.00399351		1.70352	-0.00232458		1.70352	0.0391603		1.70352	-0.0197887		1.70352	0.0213385
1.70837	-0.249624		1.70837	0.0038147		1.70837	-0.00232458		1.70837	0.0402331		1.70837	-0.0196099		1.70837	0.0216961
1.71323	-0.249922		1.71323	0.00333786		1.71323	-0.002563		1.71323	0.041306		1.71323	-0.0191331		1.71323	0.0219345
1.71808	-0.250697		1.71808	0.00244379		1.71808	-0.00333786		1.71808	0.0422597		1.71808	-0.0185966		1.71808	0.0215769
1.72293	-0.251532		1.72293	0.0012517		1.72293	-0.00423193		1.72293	0.0428557		1.72293	-0.0181198		1.72293	0.0209212
1.72779	-0.252366		1.72779	-5.96046e-05		1.72779	-0.00524521		1.72779	0.0432134		1.72779	-0.0178814		1.72779	0.0200272
1.73264	-0.252843		1.73264	-0.00113249		1.73264	-0.00602007		1.73264	0.043273		1.73264	-0.0178814		1.73264	0.0188351
1.73749	-0.252903		1.73749	-0.00184774		1.73749	-0.00667572		1.73749	0.0430346		1.73749	-0.0181794		1.73749	0.017643
1.74235	-0.252843		1.74235	-0.00214577		1.74235	-0.00697374		1.74235	0.0427365		1.74235	-0.0184178		1.74235	0.0163913
1.7472	-0.252962		1.7472	-0.00184774		1.7472	-0.00727177		1.7472	0.0424385		1.7472	-0.018537		1.7472	0.0153184
1.75205	-0.253558		1.75205	-0.0012517		1.75205	-0.00756979		1.75205	0.0422597		1.75205	-0.0184178		1.75205	0.0145435
1.75691	-0.254631		1.75691	-0.000596046		1.75691	-0.00816584		1.75691	0.0423789		1.75691	-0.0181198		1.75691	0.0139475
1.76176	-0.255942		1.76176	0		1.76176	-0.00888109		1.76176	0.0425577		1.76176	-0.0177026		1.76176	0.0137091
1.76661	-0.257492		1.76661	0.000238419		1.76661	-0.00947714		1.76661	0.0427961		1.76661	-0.017345		1.76661	0.0137091
1.77147	-0.258863		1.77147	0.000298023		1.77147	-0.0101924		1.77147	0.0429749		1.77147	-0.0172853		1.77147	0.0139475
1.77632	-0.259817		1.77632	0		1.77632	-0.0107288		1.77632	0.0427961		1.77632	-0.0174642		1.77632	0.0140667
1.78117	-0.260413		1.78117	-0.000357628		1.78117	-0.0113249		1.78117	0.0423193		1.78117	-0.0177622		1.78117	0.0141263
1.78603	-0.26077		1.78603	-0.000715256		1.78603	-0.0119209		1.78603	0.0414848		1.78603	-0.0178814		1.78603	0.0138879
1.79088	-0.261247		1.79088	-0.00089407		1.79088	-0.0125766		1.79088	0.0407696		1.79088	-0.0178218		1.79088	0.0139475
1.79573	-0.261843		1.79573	-0.000953674		1.79573	-0.0132918		1.79573	0.0401139		1.79573	-0.0175238		1.79573	0.0143051
1.80059	-0.262439		1.80059	-0.00077486		1.80059	-0.0139475		1.80059	0.0397563		1.80059	-0.0172257		1.80059	0.0151992
1.80544	-0.262976		1.80544	-0.00089407		1.80544	-0.0143647		1.80544	0.0397563		1.80544	-0.0172853		1.80544	0.0167489
1.81029	-0.263274		1.81029	-0.00119209		1.81029	-0.0148416		1.81029	0.0398755		1.81029	-0.0177622		1.81029	0.0189543
1.81515	-0.263214		1.81515	-0.00172853		1.81515	-0.01508		1.81515	0.0399947		1.81515	-0.0187159		1.81515	0.0212789
1.82	-0.262856		1.82	-0.0025034		1.82	-0.0153184		1.82	0.0398159		1.82	-0.019908		1.82	0.0232458
1.82485	-0.262141		1.82485	-0.00339746		1.82485	-0.0154972		1.82485	0.0392199		1.82485	-0.020802		1.82485	0.0246167
1.82971	-0.261426		1.82971	-0.00429153		1.82971	-0.0157952		1.82971	0.0382066		1.82971	-0.0211596		1.82971	0.0249743
1.83456	-0.261009		1.83456	-0.00488758		1.83456	-0.0157356		1.83456	0.0370741		1.83456	-0.0208616		1.83456	0.0245571
1.83941	-0.261009		1.83941	-0.00530481		1.83941	-0.0156164		1.83941	0.0358224		1.83941	-0.0201464		1.83941	0.0233054
1.84427	-0.261366		1.84427	-0.00536442		1.84427	-0.0153184		1.84427	0.0347495		1.84427	-0.0193715		1.84427	0.0218153
1.84912	-0.26226		1.84912	-0.0051856		1.84912	-0.0147223		1.84912	0.0341535		1.84912	-0.0190139		1.84912	0.0200272
1.85397	-0.263751		1.85397	-0.00470877		1.85397	-0.0142455		1.85397	0.0337362		1.85397	-0.0191331		1.85397	0.0184774
1.85883	-0.265539		1.85883	-0.00417233		1.85883	-0.0136495		1.85883	0.0337362		1.85883	-0.0197291		1.85883	0.0170469
1.86368	-0.267506		1.86368	-0.0038147		1.86368	-0.0132322		1.86368	0.0342131		1.86368	-0.0208616		1.86368	0.0159144
1.86853	-0.269353		1.86853	-0.00369549		1.86853	-0.0126362		1.86853	0.0349283		1.86853	-0.0220537		1.86853	0.0149608
1.87339	-0.27132		1.87339	-0.0038743		1.87339	-0.0123382		1.87339	0.0358224		1.87339	-0.0230074		1.87339	0.0143647
1.87824	-0.272989		1.87824	-0.00417233		1.87824	-0.0121593		1.87824	0.0368357		1.87824	-0.0238419		1.87824	0.0141859
1.88309	-0.27436		1.88309	-0.00441074		1.88309	-0.0120997		1.88309	0.0376701		1.88309	-0.0246167		1.88309	0.0143647
1.88795	-0.275493		1.88795	-0.00441074		1.88795	-0.0120401		1.88795	0.0385642		1.88795	-0.0251532		1.88795	0.0149608
1.8928	-0.276446		1.8928	-0.00411272		1.8928	-0.0120401		1.8928	0.0393987		1.8928	-0.0257492		1.8928	0.0159144
1.89765	-0.276864		1.89765	-0.00339746		1.89765	-0.0119805		1.89765	0.0402331		1.89765	-0.026226		1.89765	0.0168681
1.90251	-0.277102		1.90251	-0.002563		1.90251	-0.0116825		1.90251	0.0410676		1.90251	-0.0264645		1.90251	0.0180602
1.90736	-0.277042		1.90736	-0.00166893		1.90736	-0.0110865		1.90736	0.0419617		1.90736	-0.0263453		1.90736	0.0191331
1.91221	-0.276864		1.91221	-0.00107288		1.91221	-0.0103712		1.91221	0.0427365		1.91221	-0.0257492		1.91221	0.0199676
1.91707	-0.276566		1.91707	-0.000655651		1.91707	-0.00989437		1.91707	0.0433326		1.91707	-0.0244379		1.91707	0.0206828
1.92192	-0.276446		1.92192	-0.000596046		1.92192	-0.00953674		1.92192	0.0435114		1.92192	-0.0228882		1.92192	0.0212193
1.92677	-0.276327		1.92677	-0.00077486		1.92677	-0.00953674		1.92677	0.0433326		1.92677	-0.0210404		1.92677	0.0215769
1.93163	-0.276327		1.93163	-0.00119209		1.93163	-0.00995398		1.93163	0.0428557		1.93163	-0.0193119		1.93163	0.0217557
1.93648	-0.276744		1.93648	-0.00172853		1.93648	-0.0106096		1.93648	0.0423193		1.93648	-0.0180602		1.93648	0.0219345
1.94133	-0.27746		1.94133	-0.00244379		1.94133	-0.0115037		1.94133	0.0417233		1.94133	-0.0174046		1.94133	0.0220537
1.94619	-0.278592		1.94619	-0.00309944		1.94619	-0.0122786		1.94619	0.0411272		1.94619	-0.0174046		1.94619	0.0222325
1.95104	-0.279903		1.95104	-0.00363588		1.95104	-0.0131726		1.95104	0.0405312		1.95104	-0.0178814		1.95104	0.0224113
1.95589	-0.281453		1.95589	-0.00393391		1.95589	-0.0138283		1.95589	0.0399947		1.95589	-0.0186563		1.95589	0.0226498
1.96075	-0.282824		1.96075	-0.00405312		1.96075	-0.0141263		1.96075	0.0395775		1.96075	-0.0195503		1.96075	0.0229478
1.9656	-0.283897		1.9656	-0.0038147		1.9656	-0.0141859		1.9656	0.0391603		1.9656	-0.0200272		1.9656	0.023067
1.97045	-0.284612		1.97045	-0.00339746		1.97045	-0.0139475		1.97045	0.0389814		1.97045	-0.019908		1.97045	0.0231266
1.97531	-0.285029		1.97531	-0.00298023		1.97531	-0.013411		1.97531	0.0392199		1.97531	-0.0193119		1.97531	0.023067
1.98016	-0.285208		1.98016	-0.00292063		1.98016	-0.0128746		1.98016	0.0397563		1.98016	-0.0183582		1.98016	0.0228286
1.98501	-0.285327		1.98501	-0.00303984		1.98501	-0.012517		1.98501	0.0405908		1.98501	-0.0174642		1.98501	0.022471
1.98987	-0.285625		1.98987	-0.00357628		1.98987	-0.0123382		1.98987	0.0413656		1.98987	-0.0169873		1.98987	0.0220537
1.99472	-0.286281		1.99472	-0.00435114		1.99472	-0.0122786		1.99472	0.0423193		1.99472	-0.0171661		1.99472	0.0214577
1.99957	-0.287116		1.99957	-0.00524521		1.99957	-0.0123978		1.99957	0.0432134		1.99957	-0.0180006		1.99957	0.0209808
2.00443	-0.288129		2.00443	-0.00590086		2.00443	-0.0125766		2.00443	0.0439882		2.00443	-0.0191927		2.00443	0.020206
2.00928	-0.289202		2.00928	-0.00607967		2.00928	-0.012815		2.00928	0.0448823		2.00928	-0.0206232		2.00928	0.0193119
2.01413	-0.290215		2.01413	-0.00590086		2.01413	-0.0133514		2.01413	0.0457764		2.01413	-0.0217557		2.01413	0.018537
2.01899	-0.291109		2.01899	-0.00524521		2.01899	-0.0139475		2.01899	0.0466108		2.01899	-0.022471		2.01899	0.0177026
2.02384	-0.292063		2.02384	-0.00441074		2.02384	-0.0149608		2.02384	0.0475645		2.02384	-0.0228286		2.02384	0.0172257
2.02869	-0.292957		2.02869	-0.00375509		2.02869	-0.0159144		2.02869	0.0483394		2.02869	-0.0229478		2.02869	0.0171065
2.03355	-0.293851		2.03355	-0.00333786		2.03355	-0.0169277		2.03355	0.0487566		2.03355	-0.0229478		2.03355	0.0175238
2.0384	-0.294685		2.0384	-0.00351667		2.0384	-0.017643		2.0384	0.048995		2.0384	-0.0231266		2.0384	0.0182986
2.04325	-0.295639		2.04325	-0.00417233		2.04325	-0.0178218		2.04325	0.0489354		2.04325	-0.0233054		2.04325	0.0193119
2.04811	-0.296414		2.04811	-0.00536442		2.04811	-0.0177622		2.04811	0.0484586		2.04811	-0.0234842		2.04811	0.0203848
2.05296	-0.29707		2.05296	-0.00661612		2.05296	-0.0174046		2.05296	0.0478029		2.05296	-0.0236034		2.05296	0.0210404
2.05781	-0.297666		2.05781	-0.00739098		2.05781	-0.0169277		2.05781	0.0471473		2.05781	-0.0234246		2.05781	0.0213385
2.06267	-0.297904		2.06267	-0.007689		2.06267	-0.0167489		2.06267	0.0465512		2.06267	-0.0231266		2.06267	0.0209808
2.06752	-0.297904		2.06752	-0.00727177		2.06752	-0.0168681		2.06752	0.0463128		2.06752	-0.0224113		2.06752	0.020206
2.07237	-0.297666		2.07237	-0.00631809		2.07237	-0.017345		2.07237	0.0465512		2.07237	-0.0214577		2.07237	0.0193119
2.07723	-0.297129		2.07723	-0.00482798		2.07723	-0.017941		2.07723	0.0473261		2.07723	-0.0204444		2.07723	0.0184178
2.08208	-0.296772		2.08208	-0.00363588		2.08208	-0.0186563		2.08208	0.0483394		2.08208	-0.0193119		2.08208	0.0178218
2.08693	-0.296772		2.08693	-0.00286102		2.08693	-0.0193119		2.08693	0.0494123		2.08693	-0.018239		2.08693	0.0175834
2.09179	-0.297308		2.09179	-0.00280142		2.09179	-0.0195503		2.09179	0.0502467		2.09179	-0.0174046		2.09179	0.017643
2.09664	-0.29844		2.09664	-0.00351667		2.09664	-0.0194311		2.09664	0.0506639		2.09664	-0.0171661		2.09664	0.0180006
2.10149	-0.300109		2.10149	-0.00476837		2.10149	-0.0189543		2.10149	0.0504255		2.10149	-0.0174642		2.10149	0.018537
2.10635	-0.301898		2.10635	-0.00625849		2.10635	-0.017941		2.10635	0.0497699		2.10635	-0.0184774		2.10635	0.0191927
2.1112	-0.303626		2.1112	-0.00780821		2.1112	-0.0168085		2.1112	0.0487566		2.1112	-0.0200272		2.1112	0.0197291
2.11605	-0.304818		2.11605	-0.00911951		2.11605	-0.0156164		2.11605	0.0478625		2.11605	-0.0217557		2.11605	0.0200272
2.12091	-0.305593		2.12091	-0.0100136		2.12091	-0.0144243		2.12091	0.0472665		2.12091	-0.023365		2.12091	0.019908
2.12576	-0.305891		2.12576	-0.01055		2.12576	-0.013411		2.12576	0.0473261		2.12576	-0.0244975		2.12576	0.0194311
2.13061	-0.305951		2.13061	-0.0104904		2.13061	-0.0126958		2.13061	0.0478625		2.13061	-0.025034		2.13061	0.0185966
2.13547	-0.30601		2.13547	-0.0100732		2.13547	-0.012219		2.13547	0.0488162		2.13547	-0.0248551		2.13547	0.017643
2.14032	-0.306189		2.14032	-0.00971556		2.14032	-0.0120997		2.14032	0.0498295		2.14032	-0.0239611		2.14032	0.0171065
2.14517	-0.306249		2.14517	-0.00947714		2.14517	-0.012219		2.14517	0.0506639		2.14517	-0.0229478		2.14517	0.0169277
2.15003	-0.306249		2.15003	-0.00959635		2.15003	-0.0125766		2.15003	0.0512004		2.15003	-0.0219941		2.15003	0.0172853
2.15488	-0.30607		2.15488	-0.0101328		2.15488	-0.0134706		2.15488	0.0514388		2.15488	-0.0211596		2.15488	0.0181198
2.15973	-0.305831		2.15973	-0.010848		2.15973	-0.0146031		2.15973	0.0514388		2.15973	-0.0206828		2.15973	0.0190735
2.16459	-0.305712		2.16459	-0.0114441		2.16459	-0.0160336		2.16459	0.0516176		2.16459	-0.0206828		2.16459	0.019908
2.16944	-0.305593		2.16944	-0.0118017		2.16944	-0.0177026		2.16944	0.0519156		2.16944	-0.020802		2.16944	0.0204444
2.17429	-0.305831		2.17429	-0.0117421		2.17429	-0.0194907		2.17429	0.0525117		2.17429	-0.0211		2.17429	0.0204444
2.17915	-0.306487		2.17915	-0.0113249		2.17915	-0.0207424		2.17915	0.0532269		2.17915	-0.0215173		2.17915	0.0200272
2.184	-0.30756		2.184	-0.0107288		2.184	-0.0214577		2.184	0.0539422		2.184	-0.0218749		2.184	0.0190735
2.18885	-0.308931		2.18885	-0.0103116		2.18885	-0.0212789		2.18885	0.0544786		2.18885	-0.0222325		2.18885	0.0178814
2.19371	-0.310838		2.19371	-0.0100136		2.19371	-0.0205636		2.19371	0.0548363		2.19371	-0.0224113		2.19371	0.0163913
2.19856	-0.312865		2.19856	-0.0100136		2.19856	-0.0191927		2.19856	0.0548959		2.19856	-0.0225306		2.19856	0.0148416
2.20341	-0.314951		2.20341	-0.010252		2.20341	-0.017643		2.20341	0.0548363		2.20341	-0.0225306		2.20341	0.0135899
2.20827	-0.316858		2.20827	-0.0106096		2.20827	-0.0162721		2.20827	0.0550151		2.20827	-0.0224113		2.20827	0.012815
2.21312	-0.318289		2.21312	-0.0111461		2.21312	-0.0154376		2.21312	0.0553131		2.21312	-0.0223517		2.21312	0.0126958
2.21797	-0.319123		2.21797	-0.0115633		2.21797	-0.0154972		2.21797	0.0557303		2.21797	-0.0222921		2.21797	0.0131726
2.22283	-0.319362		2.22283	-0.0119805		2.22283	-0.0161529		2.22283	0.0562072		2.22283	-0.0223517		2.22283	0.0140071
2.22768	-0.319123		2.22768	-0.0123382		2.22768	-0.0174642		2.22768	0.0565052		2.22768	-0.0222325		2.22768	0.0149012
2.23253	-0.318706		2.23253	-0.012517		2.23253	-0.0189543		2.23253	0.0565648		2.23253	-0.0221133		2.23253	0.0152588
2.23739	-0.31811		2.23739	-0.0124574		2.23739	-0.0203848		2.23739	0.0564456		2.23739	-0.0218153		2.23739	0.0150204
2.24224	-0.317812		2.24224	-0.0120997		2.24224	-0.0213981		2.24224	0.0562072		2.24224	-0.0213981		2.24224	0.0141859
2.24709	-0.317454		2.24709	-0.0116825		2.24709	-0.0221133		2.24709	0.0562668		2.24709	-0.0207424		2.24709	0.0132918
2.25195	-0.317633		2.25195	-0.0110865		2.25195	-0.0221133		2.25195	0.056684		2.25195	-0.0199676		2.25195	0.0124574
2.2568	-0.317931		2.2568	-0.0104904		2.2568	-0.0216961		2.2568	0.0575781		2.2568	-0.0190735		2.2568	0.0119805
2.26165	-0.318527		2.26165	-0.0101328		2.26165	-0.0211596		2.26165	0.0587702		2.26165	-0.0184178		2.26165	0.0122786
2.26651	-0.319183		2.26651	-0.0101328		2.26651	-0.0205636		2.26651	0.0600815		2.26651	-0.0181198		2.26651	0.0130534
2.27136	-0.319779		2.27136	-0.0103712		2.27136	-0.020206		2.27136	0.0610948		2.27136	-0.0181794		2.27136	0.0143051
2.27621	-0.320196		2.27621	-0.0107288		2.27621	-0.019908		2.27621	0.0613928		2.27621	-0.0186563		2.27621	0.0155568
2.28107	-0.320673		2.28107	-0.0111461		2.28107	-0.0198483		2.28107	0.0609159		2.28107	-0.0196099		2.28107	0.0166893
2.28592	-0.321031		2.28592	-0.0115633		2.28592	-0.0197291		2.28592	0.0596642		2.28592	-0.0209212		2.28592	0.0174046
2.29077	-0.321507		2.29077	-0.0118613		2.29077	-0.0195503		2.29077	0.0579953		2.29077	-0.0222325		2.29077	0.017643
2.29563	-0.322163		2.29563	-0.0117421		2.29563	-0.0192523		2.29563	0.0563264		2.29563	-0.0234246		2.29563	0.0172853
2.30048	-0.323117		2.30048	-0.0114441		2.30048	-0.0188351		2.30048	0.0549555		2.30048	-0.0243187		2.30048	0.0163913
2.30533	-0.324309		2.30533	-0.0110865		2.30533	-0.0184178		2.30533	0.0540614		2.30533	-0.0249147		2.30533	0.0152588
2.31019	-0.325382		2.31019	-0.0106692		2.31019	-0.017941		2.31019	0.053823		2.31019	-0.0252724		2.31019	0.0140667
2.31504	-0.326276		2.31504	-0.0103116		2.31504	-0.0174642		2.31504	0.0538826		2.31504	-0.0255108		2.31504	0.013411
2.31989	-0.326991		2.31989	-0.0103116		2.31989	-0.0171065		2.31989	0.0542998		2.31989	-0.0257492		2.31989	0.0132918
2.32475	-0.327587		2.32475	-0.0104308		2.32475	-0.0168681		2.32475	0.0545979		2.32475	-0.026226		2.32475	0.0136495
2.3296	-0.328124		2.3296	-0.0109076		2.3296	-0.0167489		2.3296	0.0549555		2.3296	-0.0265241		2.3296	0.0144243
2.33445	-0.328541		2.33445	-0.0118017		2.33445	-0.0170469		2.33445	0.0553727		2.33445	-0.0267625		2.33445	0.0151992
2.33931	-0.329196		2.33931	-0.0129938		2.33931	-0.0175834		2.33931	0.0557899		2.33931	-0.0266433		2.33931	0.015676
2.34416	-0.330031		2.34416	-0.0143647		2.34416	-0.018239		2.34416	0.056386		2.34416	-0.026226		2.34416	0.015676
2.34901	-0.330865		2.34901	-0.0157952		2.34901	-0.0190139		2.34901	0.0570416		2.34901	-0.0255108		2.34901	0.0152588
2.35387	-0.33164		2.35387	-0.0170469		2.35387	-0.0195503		2.35387	0.0575781		2.35387	-0.0247955		2.35387	0.0147223
2.35872	-0.332296		2.35872	-0.018239		2.35872	-0.019908		2.35872	0.0578165		2.35872	-0.0241995		2.35872	0.0141859
2.36357	-0.332654		2.36357	-0.0192523		2.36357	-0.0198483		2.36357	0.0576973		2.36357	-0.0238419		2.36357	0.0137687
2.36843	-0.332713		2.36843	-0.0200868		2.36843	-0.019908		2.36843	0.0573993		2.36843	-0.0237226		2.36843	0.0136495
2.37328	-0.332415		2.37328	-0.0208616		2.37328	-0.0200272		2.37328	0.0569224		2.37328	-0.0237226		2.37328	0.0137091
2.37813	-0.331879		2.37813	-0.0216365		2.37813	-0.0203848		2.37813	0.0565052		2.37813	-0.0239015		2.37813	0.0138879
2.38299	-0.331104		2.38299	-0.0221133		2.38299	-0.0211596		2.38299	0.056386		2.38299	-0.0241399		2.38299	0.0140071
2.38784	-0.330448		2.38784	-0.0223517		2.38784	-0.0221133		2.38784	0.0564456		2.38784	-0.0246763		2.38784	0.0141263
2.39269	-0.329912		2.39269	-0.0224113		2.39269	-0.023067		2.39269	0.0565052		2.39269	-0.0251532		2.39269	0.0140667
2.39755	-0.329673		2.39755	-0.0221133		2.39755	-0.0238419		2.39755	0.0566244		2.39755	-0.025928		2.39755	0.0138283
2.4024	-0.330091		2.4024	-0.0215769		2.4024	-0.0240803		2.4024	0.0568628		2.4024	-0.0265837		2.4024	0.0135303
2.40725	-0.330806		2.40725	-0.0207424		2.40725	-0.0238419		2.40725	0.0572801		2.40725	-0.0271201		2.40725	0.0131726
2.41211	-0.331879		2.41211	-0.0197291		2.41211	-0.0231266		2.41211	0.0579357		2.41211	-0.0271797		2.41211	0.0129938
2.41696	-0.333071		2.41696	-0.0188947		2.41696	-0.0222921		2.41696	0.0588894		2.41696	-0.0267625		2.41696	0.0130534
2.42181	-0.334084		2.42181	-0.0178218		2.42181	-0.0213385		2.42181	0.0602007		2.42181	-0.0260472		2.42181	0.0135303
2.42667	-0.334918		2.42667	-0.0169277		2.42667	-0.0205636		2.42667	0.061512		2.42667	-0.0250936		2.42667	0.0144243
2.43152	-0.335515		2.43152	-0.0160933		2.43152	-0.0200272		2.43152	0.0624061		2.43152	-0.0241995		2.43152	0.0156164
2.43637	-0.336051		2.43637	-0.0156164		2.43637	-0.0197887		2.43637	0.0628829		2.43637	-0.0234842		2.43637	0.0169277
2.44123	-0.336468		2.44123	-0.0154972		2.44123	-0.0196099		2.44123	0.0630021		2.44123	-0.0228882		2.44123	0.017941
2.44608	-0.336885		2.44608	-0.015676		2.44608	-0.0196695		2.44608	0.0626445		2.44608	-0.0227094		2.44608	0.0184774
2.45093	-0.337183		2.45093	-0.0160933		2.45093	-0.0197887		2.45093	0.062108		2.45093	-0.022471		2.45093	0.0185966
2.45579	-0.337541		2.45579	-0.0167489		2.45579	-0.020206		2.45579	0.0615716		2.45579	-0.0222921		2.45579	0.0181794
2.46064	-0.33772		2.46064	-0.017345		2.46064	-0.0211		2.46064	0.061214		2.46064	-0.0221133		2.46064	0.017345
2.46549	-0.33778		2.46549	-0.0180602		2.46549	-0.022471		2.46549	0.0609159		2.46549	-0.0219941		2.46549	0.0165701
2.47035	-0.337958		2.47035	-0.0185966		2.47035	-0.0241399		2.47035	0.0606179		2.47035	-0.0219941		2.47035	0.0157356
2.4752	-0.338256		2.4752	-0.0191331		2.4752	-0.0259876		2.4752	0.0602007		2.4752	-0.0222325		2.4752	0.0151396
2.48005	-0.338852		2.48005	-0.0195503		2.48005	-0.0277758		2.48005	0.0597239		2.48005	-0.0225902		2.48005	0.0149012
2.48491	-0.339925		2.48491	-0.0197887		2.48491	-0.0291467		2.48491	0.0593066		2.48491	-0.0228882		2.48491	0.0149012
2.48976	-0.341117		2.48976	-0.0198483		2.48976	-0.0298619		2.48976	0.058949		2.48976	-0.0230074		2.48976	0.0151396
2.49461	-0.342488		2.49461	-0.0196099		2.49461	-0.0302196		2.49461	0.058651		2.49461	-0.0227094		2.49461	0.0154376
2.49947	-0.343621		2.49947	-0.0189543		2.49947	-0.0301003		2.49947	0.0584126		2.49947	-0.0221729		2.49947	0.0157356
2.50432	-0.344455		2.50432	-0.0178814		2.50432	-0.0296235		2.50432	0.0584722		2.50432	-0.0213981		2.50432	0.0159144
2.50917	-0.344992		2.50917	-0.0166893		2.50917	-0.0288486		2.50917	0.0587106		2.50917	-0.0205636		2.50917	0.0157356
2.51403	-0.34529		2.51403	-0.0153184		2.51403	-0.027895		2.51403	0.0591278		2.51403	-0.0201464		2.51403	0.015378
2.51888	-0.34529		2.51888	-0.0141859		2.51888	-0.0266433		2.51888	0.0598431		2.51888	-0.0200868		2.51888	0.0148416
2.52373	-0.345051		2.52373	-0.0135303		2.52373	-0.0254512		2.52373	0.0606775		2.52373	-0.0203848		2.52373	0.0142455
2.52859	-0.344813		2.52859	-0.0135899		2.52859	-0.0240803		2.52859	0.0616908		2.52859	-0.0209808		2.52859	0.0137091
2.53344	-0.344515		2.53344	-0.0143647		2.53344	-0.0230074		2.53344	0.0622869		2.53344	-0.0215769		2.53344	0.0135899
2.53829	-0.344336		2.53829	-0.0157952		2.53829	-0.0221133		2.53829	0.0626445		2.53829	-0.0220537		2.53829	0.0137091
2.54315	-0.344574		2.54315	-0.0174642		2.54315	-0.0216365		2.54315	0.0625253		2.54315	-0.0224113		2.54315	0.0140071
2.548	-0.345051		2.548	-0.0191331		2.548	-0.0217557		2.548	0.0622272		2.548	-0.0225902		2.548	0.0142455
2.55285	-0.345945		2.55285	-0.0201464		2.55285	-0.022471		2.55285	0.0616908		2.55285	-0.0229478		2.55285	0.0143647
2.55771	-0.347078		2.55771	-0.0205636		2.55771	-0.0237823		2.55771	0.061214		2.55771	-0.0233054		2.55771	0.0141859
2.56256	-0.34827		2.56256	-0.020206		2.56256	-0.0255108		2.56256	0.0609159		2.56256	-0.023663		2.56256	0.0137687
2.56741	-0.349283		2.56741	-0.0196099		2.56741	-0.0273585		2.56741	0.0609756		2.56741	-0.0239015		2.56741	0.0132918
2.57227	-0.350058		2.57227	-0.0189543		2.57227	-0.0286698		2.57227	0.0612736		2.57227	-0.0239611		2.57227	0.013113
2.57712	-0.350475		2.57712	-0.0187159		2.57712	-0.0293255		2.57712	0.0617504		2.57712	-0.0236034		2.57712	0.013113
2.58197	-0.350595		2.58197	-0.0190139		2.58197	-0.028789		2.58197	0.0622272		2.58197	-0.0229478		2.58197	0.0134706
2.58683	-0.350714		2.58683	-0.0197887		2.58683	-0.0271797		2.58683	0.0626445		2.58683	-0.0220537		2.58683	0.0138879
2.59168	-0.350773		2.59168	-0.0208616		2.59168	-0.0246763		2.59168	0.0628829		2.59168	-0.0213385		2.59168	0.0140071
2.59653	-0.351071		2.59653	-0.0219345		2.59653	-0.0219941		2.59653	0.0631213		2.59653	-0.0209808		2.59653	0.0137687
2.60139	-0.351667		2.60139	-0.022471		2.60139	-0.0196695		2.60139	0.0634789		2.60139	-0.0208616		2.60139	0.0129342
2.60624	-0.3528		2.60624	-0.0223517		2.60624	-0.0180602		2.60624	0.0640154		2.60624	-0.0212789		2.60624	0.0119805
2.61109	-0.354111		2.61109	-0.0217557		2.61109	-0.017643		2.61109	0.0646114		2.61109	-0.0219941		2.61109	0.0113249
2.61595	-0.355601		2.61595	-0.0208616		2.61595	-0.018239		2.61595	0.0652075		2.61595	-0.0229478		2.61595	0.0111461
2.6208	-0.357151		2.6208	-0.0197887		2.6208	-0.0196099		2.6208	0.0657439		2.6208	-0.0240207		2.6208	0.0116229
2.62565	-0.358403		2.62565	-0.0188947		2.62565	-0.0215173		2.62565	0.0662804		2.62565	-0.025034		2.62565	0.0123978
2.63051	-0.359416		2.63051	-0.018239		2.63051	-0.0236034		2.63051	0.0666976		2.63051	-0.0256896		2.63051	0.0131726
2.63536	-0.36025		2.63536	-0.0177622		2.63536	-0.0255704		2.63536	0.0668764		2.63536	-0.0258684		2.63536	0.0136495
2.64021	-0.360787		2.64021	-0.0171065		2.64021	-0.0273585		2.64021	0.0671148		2.64021	-0.02563		2.64021	0.0135303
2.64507	-0.361323		2.64507	-0.0163913		2.64507	-0.0286698		2.64507	0.0675917		2.64507	-0.0249743		2.64507	0.0130534
2.64992	-0.361621		2.64992	-0.0156164		2.64992	-0.0295639		2.64992	0.0683069		2.64992	-0.0239611		2.64992	0.012517
2.65477	-0.361919		2.65477	-0.014782		2.65477	-0.0299215		2.65477	0.0689626		2.65477	-0.0231266		2.65477	0.0121593
2.65963	-0.362039		2.65963	-0.0140667		2.65963	-0.0299811		2.65963	0.0696182		2.65963	-0.0227094		2.65963	0.0120997
2.66448	-0.362098		2.66448	-0.0134706		2.66448	-0.0296235		2.66448	0.0700355		2.66448	-0.0229478		2.66448	0.0124574
2.66933	-0.361979		2.66933	-0.0133514		2.66933	-0.0290871		2.66933	0.0702143		2.66933	-0.0240207		2.66933	0.013113
2.67419	-0.36186		2.67419	-0.0133514		2.67419	-0.0285506		2.67419	0.0698566		2.67419	-0.02563		2.67419	0.0138283
2.67904	-0.361562		2.67904	-0.0135899		2.67904	-0.027895		2.67904	0.0690818		2.67904	-0.027597		2.67904	0.0142455
2.68389	-0.361621		2.68389	-0.0137687		2.68389	-0.0274181		2.68389	0.0680685		2.68389	-0.0295043		2.68389	0.0143647
2.68875	-0.361919		2.68875	-0.0139475		2.68875	-0.0271797		2.68875	0.0670552		2.68875	-0.0309348		2.68875	0.0141859
2.6936	-0.362694		2.6936	-0.0140071		2.6936	-0.0270605		2.6936	0.0660419		2.6936	-0.0316501		2.6936	0.0138879
2.69845	-0.364006		2.69845	-0.0141263		2.69845	-0.0272393		2.69845	0.0651479		2.69845	-0.0318885		2.69845	0.0133514
2.70331	-0.365674		2.70331	-0.0144243		2.70331	-0.0276566		2.70331	0.0645518		2.70331	-0.0314713		2.70331	0.0126958
2.70816	-0.367463		2.70816	-0.0147223		2.70816	-0.0283122		2.70816	0.0640154		2.70816	-0.0306368		2.70816	0.0119805
2.71301	-0.369072		2.71301	-0.0152588		2.71301	-0.0292063		2.71301	0.0635982		2.71301	-0.0295639		2.71301	0.0112057
2.71787	-0.370383		2.71787	-0.0159144		2.71787	-0.0301003		2.71787	0.0629425		2.71787	-0.0285506		2.71787	0.0104904
2.72272	-0.371337		2.72272	-0.0166297		2.72272	-0.0309944		2.72272	0.0619888		2.72272	-0.0276566		2.72272	0.00989437
2.72757	-0.371873		2.72757	-0.0174642		2.72757	-0.0317693		2.72757	0.0607967		2.72757	-0.0270009		2.72757	0.00953674
2.73243	-0.37235		2.73243	-0.0182986		2.73243	-0.0324249		2.73243	0.0594854		2.73243	-0.0267029		2.73243	0.00935793
2.73728	-0.372767		2.73728	-0.0189543		2.73728	-0.0329018		2.73728	0.0583529		2.73728	-0.0266433		2.73728	0.00947714
2.74213	-0.373542		2.74213	-0.0197291		2.74213	-0.0330806		2.74213	0.0575185		2.74213	-0.0267029		2.74213	0.00983477
2.74699	-0.374496		2.74699	-0.0205636		2.74699	-0.0333786		2.74699	0.0570416		2.74699	-0.0266433		2.74699	0.0104904
2.75184	-0.375569		2.75184	-0.0214577		2.75184	-0.0335574		2.75184	0.0571012		2.75184	-0.0262856		2.75184	0.0115037
2.75669	-0.376344		2.75669	-0.0222921		2.75669	-0.0337362		2.75669	0.0575781		2.75669	-0.0255704		2.75669	0.0126362
2.76155	-0.376701		2.76155	-0.0231266		2.76155	-0.033915		2.76155	0.0583529		2.76155	-0.0246167		2.76155	0.0138283
2.7664	-0.376523		2.7664	-0.0236034		2.7664	-0.0338554		2.7664	0.059247		2.7664	-0.023663		2.7664	0.0147223
2.77125	-0.375807		2.77125	-0.0238419		2.77125	-0.0337362		2.77125	0.0600815		2.77125	-0.0230074		2.77125	0.01508
2.77611	-0.374794		2.77611	-0.0235438		2.77611	-0.0334382		2.77611	0.0609756		2.77611	-0.0228286		2.77611	0.0149608
2.78096	-0.373721		2.78096	-0.0230074		2.78096	-0.0329614		2.78096	0.06181		2.78096	-0.0233054		2.78096	0.0142455
2.78581	-0.372887		2.78581	-0.0222325		2.78581	-0.0322461		2.78581	0.0626445		2.78581	-0.0244379		2.78581	0.013113
2.79067	-0.372648		2.79067	-0.0213981		2.79067	-0.0315905		2.79067	0.0634193		2.79067	-0.0258088		2.79067	0.0117421
2.79552	-0.372827		2.79552	-0.0205636		2.79552	-0.0308752		2.79552	0.0642538		2.79552	-0.0272393		2.79552	0.0103712
2.80037	-0.373542		2.80037	-0.0197291		2.80037	-0.0302196		2.80037	0.0649095		2.80037	-0.0283718		2.80037	0.00917912
2.80523	-0.374913		2.80523	-0.0189543		2.80523	-0.0297427		2.80523	0.0653267		2.80523	-0.0289083		2.80523	0.00834465
2.81008	-0.376403		2.81008	-0.0182986		2.81008	-0.0295043		2.81008	0.0654459		2.81008	-0.0290871		2.81008	0.00756979
2.81493	-0.378013		2.81493	-0.0178814		2.81493	-0.0293255		2.81493	0.0653267		2.81493	-0.0288486		2.81493	0.00709295
2.81979	-0.379562		2.81979	-0.0180602		2.81979	-0.0295043		2.81979	0.0649691		2.81979	-0.028491		2.81979	0.00697374
2.82464	-0.380874		2.82464	-0.0188947		2.82464	-0.0298619		2.82464	0.0645518		2.82464	-0.0283122		2.82464	0.00721216
2.82949	-0.381827		2.82949	-0.0205636		2.82949	-0.0303984		2.82949	0.0642538		2.82949	-0.0283122		2.82949	0.00792742
2.83435	-0.382304		2.83435	-0.022769		2.83435	-0.0311732		2.83435	0.0642538		2.83435	-0.028491		2.83435	0.00888109
2.8392	-0.382423		2.8392	-0.025332		2.8392	-0.0320077		2.8392	0.0643134		2.8392	-0.0288486		2.8392	0.0100136
2.84405	-0.382245		2.84405	-0.0277758		2.84405	-0.0329614		2.84405	0.064373		2.84405	-0.0292063		2.84405	0.0109673
2.84891	-0.382066		2.84891	-0.0296235		2.84891	-0.0338554		2.84891	0.0646114		2.84891	-0.0295639		2.84891	0.0113845
2.85376	-0.382066		2.85376	-0.0306368		2.85376	-0.0343919		2.85376	0.0648499		2.85376	-0.0300407		2.85376	0.0113845
2.85861	-0.382185		2.85861	-0.0306964		2.85861	-0.0347495		2.85861	0.0654459		2.85861	-0.0303388		2.85861	0.010848
2.86347	-0.382483		2.86347	-0.0298023		2.86347	-0.0346303		2.86347	0.0661612		2.86347	-0.0308156		2.86347	0.00989437
2.86832	-0.382841		2.86832	-0.0283718		2.86832	-0.0342727		2.86832	0.0669956		2.86832	-0.0312328		2.86832	0.00876188
2.87317	-0.383198		2.87317	-0.0265837		2.87317	-0.033915		2.87317	0.0677705		2.87317	-0.0317097		2.87317	0.00804663
2.87803	-0.383675		2.87803	-0.0248551		2.87803	-0.0334978		2.87803	0.0684261		2.87803	-0.0320673		2.87803	0.00762939
2.88288	-0.384092		2.88288	-0.023365		2.88288	-0.0332594		2.88288	0.0686646		2.88288	-0.0325441		2.88288	0.00792742
2.88773	-0.384629		2.88773	-0.0221133		2.88773	-0.0331402		2.88773	0.0686049		2.88773	-0.0329018		2.88773	0.00882149
2.89259	-0.385165		2.89259	-0.0211596		2.89259	-0.033021		2.89259	0.0684261		2.89259	-0.0334978		2.89259	0.010252
2.89744	-0.38588		2.89744	-0.0200868		2.89744	-0.0327229		2.89744	0.0684261		2.89744	-0.0342131		2.89744	0.0118017
2.90229	-0.386655		2.90229	-0.0193715		2.90229	-0.0322461		2.90229	0.0688434		2.90229	-0.0349283		2.90229	0.0131726
2.90715	-0.387609		2.90715	-0.0185966		2.90715	-0.0315309		2.90715	0.069797		2.90715	-0.0352859		2.90715	0.0138283
2.912	-0.388741		2.912	-0.0181198		2.912	-0.030756		2.912	0.0710487		2.912	-0.0352859		2.912	0.0137091
2.91685	-0.390172		2.91685	-0.0181198		2.91685	-0.0300407		2.91685	0.0725985		2.91685	-0.0346303		2.91685	0.0128746
2.92171	-0.391722		2.92171	-0.018537		2.92171	-0.0295639		2.92171	0.074029		2.92171	-0.0334382		2.92171	0.0116825
2.92656	-0.393271		2.92656	-0.0193119		2.92656	-0.0292659		2.92656	0.0749826		2.92656	-0.0320077		2.92656	0.0104308
2.93141	-0.394642		2.93141	-0.020206		2.93141	-0.0291467		2.93141	0.0752807		2.93141	-0.0305176		2.93141	0.00977516
2.93627	-0.395536		2.93627	-0.0209808		2.93627	-0.0292659		2.93627	0.0751019		2.93627	-0.0293851		2.93627	0.00971556
2.94112	-0.395954		2.94112	-0.0215769		2.94112	-0.0293851		2.94112	0.074327		2.94112	-0.0286698		2.94112	0.0100732
2.94597	-0.395894		2.94597	-0.0218749		2.94597	-0.0298023		2.94597	0.0733137		2.94597	-0.0282526		2.94597	0.01055
2.95083	-0.395536		2.95083	-0.0218749		2.95083	-0.0303388		2.95083	0.0721216		2.95083	-0.0280738		2.95083	0.0109076
2.95568	-0.395298		2.95568	-0.0217557		2.95568	-0.0311732		2.95568	0.0711679		2.95568	-0.027895		2.95568	0.0106096
2.96053	-0.395238		2.96053	-0.0216961		2.96053	-0.0319481		2.96053	0.0706315		2.96053	-0.0277758		2.96053	0.00977516
2.96539	-0.395417		2.96539	-0.0216365		2.96539	-0.0330806		2.96539	0.0705719		2.96539	-0.0276566		2.96539	0.00858307
2.97024	-0.396073		2.97024	-0.0216365		2.97024	-0.0340939		2.97024	0.0710487		2.97024	-0.0276566		2.97024	0.00715256
2.97509	-0.397086		2.97509	-0.0212789		2.97509	-0.0349283		2.97509	0.0719428		2.97509	-0.027895		2.97509	0.00572205
2.97995	-0.398219		2.97995	-0.0206828		2.97995	-0.035584		2.97995	0.0731349		2.97995	-0.0285506		2.97995	0.00476837
2.9848	-0.39947		2.9848	-0.0197291		2.9848	-0.0359416		2.9848	0.0743866		2.9848	-0.0295639		2.9848	0.00435114
2.98965	-0.400543		2.98965	-0.0183582		2.98965	-0.0360012		2.98965	0.0755191		2.98965	-0.0308156		2.98965	0.00458956
2.99451	-0.401497		2.99451	-0.0168681		2.99451	-0.035882		2.99451	0.0763535		2.99451	-0.0321865		2.99451	0.00548363
2.99936	-0.402212		2.99936	-0.0155568		2.99936	-0.0352859		2.99936	0.0767708		2.99936	-0.0334382		2.99936	0.00661612
3.00421	-0.402689		3.00421	-0.0149012		3.00421	-0.0344515		3.00421	0.0770092		3.00421	-0.0343323		3.00421	0.00822544
3.00907	-0.402927		3.00907	-0.01508		3.00907	-0.0334382		3.00907	0.0770688		3.00907	-0.0349283		3.00907	0.00953674
3.01392	-0.403166		3.01392	-0.0158548		3.01392	-0.0321865		3.01392	0.0771284		3.01392	-0.0348687		3.01392	0.0104308
3.01877	-0.403166		3.01877	-0.0172853		3.01877	-0.0309944		3.01877	0.0774264		3.01877	-0.0343919		3.01877	0.010848
3.02363	-0.402927		3.02363	-0.0191927		3.02363	-0.0299215		3.02363	0.0778437		3.02363	-0.0335574		3.02363	0.0106096
3.02848	-0.40257		3.02848	-0.0211		3.02848	-0.0293255		3.02848	0.0783205		3.02848	-0.0323057		3.02848	0.00989437
3.03333	-0.402331		3.03333	-0.023067		3.03333	-0.0290275		3.03333	0.0786781		3.03333	-0.0308156		3.03333	0.0090003
3.03819	-0.402451		3.03819	-0.0249147		3.03819	-0.0291467		3.03819	0.0787973		3.03819	-0.0293255		3.03819	0.00798702
3.04304	-0.402987		3.04304	-0.0266433		3.04304	-0.0295043		3.04304	0.0786185		3.04304	-0.028193		3.04304	0.00745058
3.04789	-0.403821		3.04789	-0.0281334		3.04789	-0.0301003		3.04789	0.0779629		3.04789	-0.0272393		3.04789	0.00733137
3.05275	-0.405133		3.05275	-0.0292659		3.05275	-0.0306368		3.05275	0.0770688		3.05275	-0.0270605		3.05275	0.00762939
3.0576	-0.406742		3.0576	-0.0301003		3.0576	-0.0311136		3.0576	0.0760555		3.0576	-0.027597		3.0576	0.00846386
3.06245	-0.408411		3.06245	-0.0305772		3.06245	-0.0314116		3.06245	0.0750422		3.06245	-0.0289083		3.06245	0.00971556
3.06731	-0.41002		3.06731	-0.030756		3.06731	-0.0315309		3.06731	0.074029		3.06731	-0.030756		3.06731	0.0110269
3.07216	-0.41151		3.07216	-0.0308156		3.07216	-0.0314713		3.07216	0.0731945		3.07216	-0.0328422		3.07216	0.0121593
3.07701	-0.41306		3.07701	-0.030756		3.07701	-0.031352		3.07701	0.0725389		3.07701	-0.0349879		3.07701	0.0129342
3.08187	-0.414431		3.08187	-0.0303984		3.08187	-0.0312328		3.08187	0.072062		3.08187	-0.0367165		3.08187	0.0131726
3.08672	-0.415862		3.08672	-0.0298619		3.08672	-0.0309348		3.08672	0.071764		3.08672	-0.0378489		3.08672	0.012815
3.09157	-0.416994		3.09157	-0.028789		3.09157	-0.030756		3.09157	0.071764		3.09157	-0.0383854		3.09157	0.0118613
3.09643	-0.418127		3.09643	-0.0274777		3.09643	-0.0305176		3.09643	0.0720024		3.09643	-0.038445		3.09643	0.0106692
3.10128	-0.418663		3.10128	-0.025928		3.10128	-0.0302196		3.10128	0.0725985		3.10128	-0.0380874		3.10128	0.00953674
3.10613	-0.418782		3.10613	-0.0246167		3.10613	-0.0301003		3.10613	0.0731945		3.10613	-0.0374317		3.10613	0.00882149
3.11099	-0.418484		3.11099	-0.0237823		3.11099	-0.03016		3.11099	0.0739098		3.11099	-0.0366569		3.11099	0.00864267
3.11584	-0.417709		3.11584	-0.0234842		3.11584	-0.0302792		3.11584	0.074327		3.11584	-0.035882		3.11584	0.00911951
3.12069	-0.416577		3.12069	-0.0237823		3.12069	-0.0305176		3.12069	0.0745058		3.12069	-0.0350475		3.12069	0.00995398
3.12555	-0.415444		3.12555	-0.0243783		3.12555	-0.0308156		3.12555	0.0745654		3.12555	-0.0343919		3.12555	0.0111461
3.1304	-0.414491		3.1304	-0.0251532		3.1304	-0.0311732		3.1304	0.0745654		3.1304	-0.0339746		3.1304	0.0121593
3.13525	-0.414073		3.13525	-0.0258088		3.13525	-0.0315309		3.13525	0.0746846		3.13525	-0.0338554		3.13525	0.0128746
3.14011	-0.413954		3.14011	-0.0265241		3.14011	-0.0315905		3.14011	0.0749826		3.14011	-0.0342131		3.14011	0.0132322
3.14496	-0.414312		3.14496	-0.0270009		3.14496	-0.0314713		3.14496	0.0755787		3.14496	-0.0345707		3.14496	0.0131726
3.14981	-0.414968		3.14981	-0.0273585		3.14981	-0.0309348		3.14981	0.0763535		3.14981	-0.0351071		3.14981	0.0126362
3.15467	-0.415742		3.15467	-0.0277162		3.15467	-0.030458		3.15467	0.0771284		3.15467	-0.0354648		3.15467	0.0118613
3.15952	-0.416279		3.15952	-0.0279546		3.15952	-0.0295639		3.15952	0.0775456		3.15952	-0.0352263		3.15952	0.0107884
3.16437	-0.416696		3.16437	-0.028193		3.16437	-0.0286698		3.16437	0.0776649		3.16437	-0.0343919		3.16437	0.00953674
3.16923	-0.416756		3.16923	-0.028491		3.16923	-0.0279546		3.16923	0.0773668		3.16923	-0.0329018		3.16923	0.00834465
3.17408	-0.416696		3.17408	-0.0288486		3.17408	-0.0276566		3.17408	0.0766516		3.17408	-0.0311732		3.17408	0.00727177
3.17893	-0.416517		3.17893	-0.0292063		3.17893	-0.0277162		3.17893	0.0758171		3.17893	-0.0296831		3.17893	0.0063777
3.18379	-0.416398		3.18379	-0.0296831		3.18379	-0.0282526		3.18379	0.0749826		3.18379	-0.028491		3.18379	0.00584126
3.18864	-0.416517		3.18864	-0.0299215		3.18864	-0.0293851		3.18864	0.0745654		3.18864	-0.0280738		3.18864	0.00548363
3.19349	-0.416696		3.19349	-0.0299215		3.19349	-0.0305176		3.19349	0.0745654		3.19349	-0.0282526		3.19349	0.00548363
3.19835	-0.417292		3.19835	-0.0295639		3.19835	-0.0314116		3.19835	0.0751615		3.19835	-0.0288486		3.19835	0.00560284
3.2032	-0.418305		3.2032	-0.0290871		3.2032	-0.0319481		3.2032	0.0763535		3.2032	-0.0296831		3.2032	0.00578165
3.20805	-0.419796		3.20805	-0.0284314		3.20805	-0.0320673		3.20805	0.0779033		3.20805	-0.0303388		3.20805	0.00584126
3.21291	-0.421643		3.21291	-0.0278354		3.21291	-0.0317097		3.21291	0.0795722		3.21291	-0.0309348		3.21291	0.00584126
3.21776	-0.423789		3.21776	-0.0271201		3.21776	-0.0312328		3.21776	0.0811219		3.21776	-0.0315309		3.21776	0.00560284
3.22261	-0.425816		3.22261	-0.0266433		3.22261	-0.0306368		3.22261	0.082314		3.22261	-0.0323653		3.22261	0.00536442
3.22747	-0.427485		3.22747	-0.0262856		3.22747	-0.0300407		3.22747	0.0832081		3.22747	-0.033617		3.22747	0.005126
3.23232	-0.428557		3.23232	-0.0260472		3.23232	-0.0295043		3.23232	0.0837445		3.23232	-0.0350475		3.23232	0.00494719
3.23717	-0.428855		3.23717	-0.0259876		3.23717	-0.0290275		3.23717	0.0838041		3.23717	-0.0368357		3.23717	0.00494719
3.24203	-0.428259		3.24203	-0.0261068		3.24203	-0.0286698		3.24203	0.0836253		3.24203	-0.0383854		3.24203	0.005126
3.24688	-0.426948		3.24688	-0.0262856		3.24688	-0.0283718		3.24688	0.0831485		3.24688	-0.0395775		3.24688	0.00536442
3.25173	-0.425458		3.25173	-0.0268221		3.25173	-0.0281334		3.25173	0.0824928		3.25173	-0.0402927		3.25173	0.00560284
3.25659	-0.423849		3.25659	-0.0274181		3.25659	-0.028193		3.25659	0.0817776		3.25659	-0.0402927		3.25659	0.00584126
3.26144	-0.422716		3.26144	-0.0281334		3.26144	-0.0284314		3.26144	0.0811815		3.26144	-0.0398755		3.26144	0.00602007
3.26629	-0.42218		3.26629	-0.0288486		3.26629	-0.0286698		3.26629	0.0808835		3.26629	-0.0391006		3.26629	0.0063777
3.27115	-0.422299		3.27115	-0.0296235		3.27115	-0.0291467		3.27115	0.0810027		3.27115	-0.0385046		3.27115	0.00685453
3.276	-0.423193		3.276	-0.0300407		3.276	-0.0295639		3.276	0.0815392		3.276	-0.0379086		3.276	0.00751019
3.28085	-0.424564		3.28085	-0.030458		3.28085	-0.03016		3.28085	0.0823736		3.28085	-0.0374913		3.28085	0.00840425
3.28571	-0.426173		3.28571	-0.0305772		3.28571	-0.0306368		3.28571	0.0834465		3.28571	-0.0372529		3.28571	0.00941753
3.29056	-0.427663		3.29056	-0.0306964		3.29056	-0.031352		3.29056	0.0843406		3.29056	-0.0372529		3.29056	0.0101924
3.29541	-0.428855		3.29541	-0.031054		3.29541	-0.0318289		3.29541	0.0850558		3.29541	-0.0372529		3.29541	0.0106096
3.30027	-0.429571		3.30027	-0.0315309		3.30027	-0.0322461		3.30027	0.0854731		3.30027	-0.0374317		3.30027	0.0106096
3.30512	-0.42969		3.30512	-0.0323653		3.30512	-0.0324249		3.30512	0.0855923		3.30512	-0.0376701		3.30512	0.0100732
3.30997	-0.42969		3.30997	-0.0331998		3.30997	-0.0324249		3.30997	0.085175		3.30997	-0.0380278		3.30997	0.00923872
3.31483	-0.429571		3.31483	-0.0339746		3.31483	-0.0323653		3.31483	0.0845194		3.31483	-0.0385046		3.31483	0.00828505
3.31968	-0.429928		3.31968	-0.0344515		3.31968	-0.0325441		3.31968	0.0838637		3.31968	-0.0388622		3.31968	0.00745058
3.32453	-0.430644		3.32453	-0.0346303		3.32453	-0.033021		3.32453	0.0832677		3.32453	-0.0391603		3.32453	0.00697374
3.32939	-0.431657		3.32939	-0.0346303		3.32939	-0.0338554		3.32939	0.0829697		3.32939	-0.0392199		3.32939	0.00709295
3.33424	-0.43267		3.33424	-0.0346303		3.33424	-0.0351071		3.33424	0.0830293		3.33424	-0.0391006		3.33424	0.00762939
3.33909	-0.433385		3.33909	-0.0348091		3.33909	-0.0365973		3.33909	0.0836849		3.33909	-0.038743		3.33909	0.00852346
3.34395	-0.433743		3.34395	-0.0349879		3.34395	-0.0380278		3.34395	0.0845194		3.34395	-0.0382066		3.34395	0.00947714
3.3488	-0.433445		3.3488	-0.0352263		3.3488	-0.0391006		3.3488	0.0855327		3.3488	-0.0374913		3.3488	0.0103116
3.35365	-0.432849		3.35365	-0.0352263		3.35365	-0.0398755		3.35365	0.0866055		3.35365	-0.0368357		3.35365	0.0110269
3.35851	-0.432074		3.35851	-0.0348687		3.35851	-0.0401735		3.35851	0.08744		3.35851	-0.03618		3.35851	0.0112653
3.36336	-0.431299		3.36336	-0.0341535		3.36336	-0.0401735		3.36336	0.0879765		3.36336	-0.0357032		3.36336	0.0111461
3.36821	-0.431001		3.36821	-0.0331998		3.36821	-0.0398159		3.36821	0.0880957		3.36821	-0.0357032		3.36821	0.0106692
3.37307	-0.43112		3.37307	-0.0321865		3.37307	-0.0392199		3.37307	0.0876784		3.37307	-0.0360012		3.37307	0.0100136
3.37792	-0.431776		3.37792	-0.0314116		3.37792	-0.0382662		3.37792	0.0867248		3.37792	-0.0365376		3.37792	0.00911951
3.38277	-0.43273		3.38277	-0.0311136		3.38277	-0.0370145		3.38277	0.0854731		3.38277	-0.0373125		3.38277	0.00786781
3.38763	-0.433803		3.38763	-0.0311136		3.38763	-0.0357032		3.38763	0.0841022		3.38763	-0.0378489		3.38763	0.00667572
3.39248	-0.434816		3.39248	-0.0316501		3.39248	-0.0343323		3.39248	0.0830889		3.39248	-0.0383258		3.39248	0.00548363
3.39733	-0.435591		3.39733	-0.0324845		3.39733	-0.0329614		3.39733	0.0825524		3.39733	-0.0385642		3.39733	0.00458956
3.40219	-0.436187		3.40219	-0.0334978		3.40219	-0.0317097		3.40219	0.0827909		3.40219	-0.0388026		3.40219	0.00405312
3.40704	-0.436485		3.40704	-0.0345707		3.40704	-0.0306368		3.40704	0.0834465		3.40704	-0.0391603		3.40704	0.00393391
3.41189	-0.436723		3.41189	-0.0354052		3.41189	-0.0297427		3.41189	0.0843406		3.41189	-0.0398159		3.41189	0.00405312
3.41675	-0.436842		3.41675	-0.0360608		3.41675	-0.0288486		3.41675	0.085175		3.41675	-0.0406504		3.41675	0.00452995
3.4216	-0.43726		3.4216	-0.0365973		3.4216	-0.0282526		3.4216	0.0855923		3.4216	-0.0417233		3.4216	0.005126
3.42645	-0.437737		3.42645	-0.0366569		3.42645	-0.0280738		3.42645	0.0856519		3.42645	-0.0426173		3.42645	0.00572205
3.43131	-0.438392		3.43131	-0.0365973		3.43131	-0.0284314		3.43131	0.0855327		3.43131	-0.0433922		3.43131	0.0064373
3.43616	-0.439167		3.43616	-0.0360608		3.43616	-0.0293255		3.43616	0.0854135		3.43616	-0.0437498		3.43616	0.00703335
3.44101	-0.439942		3.44101	-0.0354648		3.44101	-0.0306964		3.44101	0.0855327		3.44101	-0.043869		3.44101	0.00745058
3.44587	-0.440776		3.44587	-0.0346899		3.44587	-0.0323057		3.44587	0.0858903		3.44587	-0.0436306		3.44587	0.00762939
3.45072	-0.441551		3.45072	-0.0339746		3.45072	-0.033915		3.45072	0.0865459		3.45072	-0.0430942		3.45072	0.00733137
3.45557	-0.442147		3.45557	-0.0334382		3.45557	-0.0351667		3.45557	0.0872016		3.45557	-0.0422001		3.45557	0.00667572
3.46043	-0.442564		3.46043	-0.0334382		3.46043	-0.0359416		3.46043	0.087738		3.46043	-0.0413656		3.46043	0.00572205
3.46528	-0.442684		3.46528	-0.0339746		3.46528	-0.0362396		3.46528	0.0883341		3.46528	-0.0405312		3.46528	0.00482798
3.47013	-0.442505		3.47013	-0.0350475		3.47013	-0.0360608		3.47013	0.0885725		3.47013	-0.0399351		3.47013	0.00417233
3.47499	-0.442207		3.47499	-0.0365376		3.47499	-0.0357628		3.47499	0.0886917		3.47499	-0.0396967		3.47499	0.0038743
3.47984	-0.441849		3.47984	-0.0383258		3.47984	-0.0351071		3.47984	0.0887513		3.47984	-0.0397563		3.47984	0.00405312
3.48469	-0.441551		3.48469	-0.0401139		3.48469	-0.0344515		3.48469	0.0889301		3.48469	-0.0401139		3.48469	0.00458956
3.48955	-0.441551		3.48955	-0.0418425		3.48955	-0.0338554		3.48955	0.0891685		3.48955	-0.0407696		3.48955	0.00530481
3.4944	-0.441968		3.4944	-0.0433326		3.4944	-0.0334382		3.4944	0.0894666		3.4944	-0.0415444		3.4944	0.00596046
3.49925	-0.442624		3.49925	-0.0444651		3.49925	-0.033021		3.49925	0.0899434		3.49925	-0.0424385		3.49925	0.0063777
3.50411	-0.443578		3.50411	-0.0448823		3.50411	-0.0326633		3.50411	0.0904799		3.50411	-0.0435114		3.50411	0.00661612
3.50896	-0.444829		3.50896	-0.0447035		3.50896	-0.0321865		3.50896	0.0910163		3.50896	-0.0445247		3.50896	0.00649691
3.51381	-0.44632		3.51381	-0.0438094		3.51381	-0.0318289		3.51381	0.0915527		3.51381	-0.0457168		3.51381	0.00619888
3.51867	-0.44775		3.51867	-0.0422597		3.51867	-0.031352		3.51867	0.0920892		3.51867	-0.0467896		3.51867	0.00560284
3.52352	-0.449061		3.52352	-0.0403523		3.52352	-0.0311136		3.52352	0.0923872		3.52352	-0.0474453		3.52352	0.00494719
3.52837	-0.450015		3.52837	-0.0382662		3.52837	-0.0309944		3.52837	0.0923872		3.52837	-0.0476837		3.52837	0.00411272
3.53323	-0.450611		3.53323	-0.0365376		3.53323	-0.0311136		3.53323	0.0920892		3.53323	-0.0473261		3.53323	0.00315905
3.53808	-0.450611		3.53808	-0.0352263		3.53808	-0.0312924		3.53808	0.0919104		3.53808	-0.0466108		3.53808	0.00208616
3.54293	-0.450075		3.54293	-0.0345707		3.54293	-0.0314713		3.54293	0.0917912		3.54293	-0.0455379		3.54293	0.00113249
3.54779	-0.44924		3.54779	-0.0346303		3.54779	-0.0315309		3.54779	0.0922084		3.54779	-0.0445247		3.54779	0.000238419
3.55264	-0.448287		3.55264	-0.0352859		3.55264	-0.0312924		3.55264	0.0932217		3.55264	-0.0439882		3.55264	-0.000476837
3.55749	-0.447273		3.55749	-0.036478		3.55749	-0.0311136		3.55749	0.0947118		3.55749	-0.0437498		3.55749	-0.000834465
3.56235	-0.446558		3.56235	-0.0380278		3.56235	-0.0309348		3.56235	0.0964999		3.56235	-0.0441074		3.56235	-0.000715256
3.5672	-0.44632		3.5672	-0.0398755		3.5672	-0.0309348		3.5672	0.09799		3.5672	-0.0444651		3.5672	0
3.57205	-0.44632		3.57205	-0.041604		3.57205	-0.0312328		3.57205	0.0988841		3.57205	-0.0450611		3.57205	0.00119209
3.57691	-0.446856		3.57691	-0.0430346		3.57691	-0.0314713		3.57691	0.0990033		3.57691	-0.0452399		3.57691	0.00268221
3.58176	-0.447929		3.58176	-0.0439286		3.58176	-0.0317097		3.58176	0.0984073		3.58176	-0.0453591		3.58176	0.00429153
3.58661	-0.449359		3.58661	-0.0442863		3.58661	-0.0319481		3.58661	0.0973344		3.58661	-0.0451803		3.58661	0.00578165
3.59147	-0.450969		3.59147	-0.0439882		3.59147	-0.0319481		3.59147	0.0960827		3.59147	-0.0448823		3.59147	0.00673532
3.59632	-0.452757		3.59632	-0.043273		3.59632	-0.0319481		3.59632	0.0950098		3.59632	-0.0446439		3.59632	0.00715256
3.60117	-0.454426		3.60117	-0.0420213		3.60117	-0.0320077		3.60117	0.0942945		3.60117	-0.0444055		3.60117	0.00703335
3.60603	-0.455797		3.60603	-0.0407696		3.60603	-0.0321865		3.60603	0.0937581		3.60603	-0.0444055		3.60603	0.00655651
3.61088	-0.456631		3.61088	-0.0395775		3.61088	-0.0325441		3.61088	0.0934005		3.61088	-0.0444055		3.61088	0.00566244
3.61573	-0.457108		3.61573	-0.0385642		3.61573	-0.0328422		3.61573	0.0932217		3.61573	-0.0443459		3.61573	0.00488758
3.62059	-0.457227		3.62059	-0.0379086		3.62059	-0.0331998		3.62059	0.092864		3.62059	-0.044167		3.62059	0.00423193
3.62544	-0.457108		3.62544	-0.0374913		3.62544	-0.0334382		3.62544	0.0928044		3.62544	-0.0440478		3.62544	0.00393391
3.63029	-0.456989		3.63029	-0.0374317		3.63029	-0.0335574		3.63029	0.0928044		3.63029	-0.0439882		3.63029	0.00399351
3.63515	-0.456989		3.63515	-0.0375509		3.63515	-0.0335574		3.63515	0.0929832		3.63515	-0.0438094		3.63515	0.00429153
3.64	-0.457168		3.64	-0.0377297		3.64	-0.0334382		3.64	0.0931025		3.64	-0.0436306		3.64	0.00494719
3.64485	-0.457704		3.64485	-0.0380278		3.64485	-0.0334382		3.64485	0.0932217		3.64485	-0.0434518		3.64485	0.00572205
3.64971	-0.458181		3.64971	-0.0385046		3.64971	-0.0333786		3.64971	0.0931025		3.64971	-0.0431538		3.64971	0.0064373
3.65456	-0.458837		3.65456	-0.038743		3.65456	-0.0332594		3.65456	0.0927448		3.65456	-0.0430346		3.65456	0.00691414
3.65941	-0.459433		3.65941	-0.0388622		3.65941	-0.033021		3.65941	0.092268		3.65941	-0.0429153		3.65941	0.00697374
3.66427	-0.459969		3.66427	-0.039041		3.66427	-0.0327826		3.66427	0.0917315		3.66427	-0.0429153		3.66427	0.00661612
3.66912	-0.460207		3.66912	-0.039041		3.66912	-0.0326633		3.66912	0.0914931		3.66912	-0.0432134		3.66912	0.00596046
3.67397	-0.460267		3.67397	-0.0391603		3.67397	-0.0328422		3.67397	0.0917912		3.67397	-0.0433326		3.67397	0.005126
3.67883	-0.460088		3.67883	-0.0392795		3.67883	-0.0334978		3.67883	0.0926256		3.67883	-0.0434518		3.67883	0.00435114
3.68368	-0.459909		3.68368	-0.0395179		3.68368	-0.0346899		3.68368	0.0939369		3.68368	-0.0433922		3.68368	0.00363588
3.68853	-0.459731		3.68853	-0.0398159		3.68853	-0.0360012		3.68853	0.095427		3.68853	-0.0430942		3.68853	0.00303984
3.69339	-0.460029		3.69339	-0.0400543		3.69339	-0.0371933		3.69339	0.0968575		3.69339	-0.0430346		3.69339	0.00238419
3.69824	-0.460863		3.69824	-0.0402927		3.69824	-0.0379086		3.69824	0.0979304		3.69824	-0.0432134		3.69824	0.00172853
3.70309	-0.462115		3.70309	-0.0405312		3.70309	-0.0378489		3.70309	0.0985861		3.70309	-0.0438094		3.70309	0.000834465
3.70795	-0.463605		3.70795	-0.0406504		3.70795	-0.0370145		3.70795	0.0987649		3.70795	-0.0447631		3.70795	-0.000178814
3.7128	-0.465035		3.7128	-0.04071		3.7128	-0.0358224		3.7128	0.0989437		3.7128	-0.0460744		3.7128	-0.0012517
3.71765	-0.46587		3.71765	-0.0406504		3.71765	-0.0343323		3.71765	0.0988841		3.71765	-0.0473261		3.71765	-0.00214577
3.72251	-0.466168		3.72251	-0.0404119		3.72251	-0.033021		3.72251	0.0988841		3.72251	-0.0482798		3.72251	-0.00268221
3.72736	-0.466049		3.72736	-0.0401139		3.72736	-0.0321865		3.72736	0.0989437		3.72736	-0.0488162		3.72736	-0.00268221
3.73221	-0.465453		3.73221	-0.0396967		3.73221	-0.0318289		3.73221	0.0988245		3.73221	-0.048995		3.73221	-0.00232458
3.73707	-0.464857		3.73707	-0.0393987		3.73707	-0.0320077		3.73707	0.0984669		3.73707	-0.0488162		3.73707	-0.00149012
3.74192	-0.464499		3.74192	-0.0393987		3.74192	-0.0323653		3.74192	0.0978112		3.74192	-0.0484586		3.74192	-0.000536442
3.74677	-0.464201		3.74677	-0.0396371		3.74677	-0.0330806		3.74677	0.0970364		3.74677	-0.0479817		3.74677	0.000178814
3.75163	-0.464082		3.75163	-0.0401735		3.75163	-0.0340939		3.75163	0.0962615		3.75163	-0.0475645		3.75163	0.000655651
3.75648	-0.463784		3.75648	-0.0408888		3.75648	-0.0350475		3.75648	0.0957847		3.75648	-0.0473261		3.75648	0.000536442
3.76133	-0.463367		3.76133	-0.0420213		3.76133	-0.0359416		3.76133	0.0957251		3.76133	-0.0471473		3.76133	5.96046e-05
3.76619	-0.462592		3.76619	-0.0433922		3.76619	-0.0365973		3.76619	0.0962615		3.76619	-0.0469685		3.76619	-0.000596046
3.77104	-0.461698		3.77104	-0.0450015		3.77104	-0.0369549		3.77104	0.0972152		3.77104	-0.0470281		3.77104	-0.00107288
3.77589	-0.460923		3.77589	-0.04673		3.77589	-0.0371337		3.77589	0.0984073		3.77589	-0.0470877		3.77589	-0.00113249
3.78075	-0.460446		3.78075	-0.0485778		3.78075	-0.0369549		3.78075	0.0995994		3.78075	-0.0471473		3.78075	-0.000536442
3.7856	-0.460625		3.7856	-0.0502467		3.7856	-0.0368357		3.7856	0.100434		3.7856	-0.0470281		3.7856	0.000655651
3.79045	-0.46128		3.79045	-0.0513792		3.79045	-0.0367165		3.79045	0.100851		3.79045	-0.0467896		3.79045	0.00226498
3.79531	-0.462472		3.79531	-0.0519156		3.79531	-0.0366569		3.79531	0.100732		3.79531	-0.0464916		3.79531	0.00405312
3.80016	-0.463784		3.80016	-0.0516176		3.80016	-0.036478		3.80016	0.100076		3.80016	-0.0461936		3.80016	0.00578165
3.80501	-0.465095		3.80501	-0.0508428		3.80501	-0.0360608		3.80501	0.0989437		3.80501	-0.0458956		3.80501	0.00727177
3.80987	-0.466228		3.80987	-0.0495911		3.80987	-0.0355244		3.80987	0.0975132		3.80987	-0.0457764		3.80987	0.00822544
3.81472	-0.467002		3.81472	-0.0482202		3.81472	-0.0348687		3.81472	0.0961423		3.81472	-0.0455379		3.81472	0.00858307
3.81957	-0.467598		3.81957	-0.0470281		3.81957	-0.0342131		3.81957	0.0949502		3.81957	-0.0451803		3.81957	0.00846386
3.82443	-0.468135		3.82443	-0.046134		3.82443	-0.0337958		3.82443	0.0941157		3.82443	-0.0446439		3.82443	0.00762939
3.82928	-0.468254		3.82928	-0.0454783		3.82928	-0.033617		3.82928	0.0938773		3.82928	-0.044167		3.82928	0.0064373
3.83413	-0.468373		3.83413	-0.0451803		3.83413	-0.0335574		3.83413	0.0943542		3.83413	-0.0439882		3.83413	0.0051856
3.83899	-0.468314		3.83899	-0.0450015		3.83899	-0.0336766		3.83899	0.0953078		3.83899	-0.0442266		3.83899	0.00399351
3.84384	-0.468254		3.84384	-0.0451207		3.84384	-0.0336766		3.84384	0.0964999		3.84384	-0.0451803		3.84384	0.00309944
3.84869	-0.468314		3.84869	-0.0453591		3.84869	-0.033617		3.84869	0.0978112		3.84869	-0.0463724		3.84869	0.00268221
3.85355	-0.468671		3.85355	-0.0457764		3.85355	-0.0331998		3.85355	0.0990033		3.85355	-0.0477433		3.85355	0.0025034
3.8584	-0.469446		3.8584	-0.0463128		3.8584	-0.0328422		3.8584	0.0997186		3.8584	-0.048995		3.8584	0.00268221
3.86325	-0.470638		3.86325	-0.0468493		3.86325	-0.0323653		3.86325	0.100195		3.86325	-0.0500083		3.86325	0.00298023
3.86811	-0.472128		3.86811	-0.0472069		3.86811	-0.0320077		3.86811	0.100434		3.86811	-0.0508428		3.86811	0.00327826
3.87296	-0.473559		3.87296	-0.0475049		3.87296	-0.0318885		3.87296	0.100613		3.87296	-0.0516772		3.87296	0.00339746
3.87781	-0.474811		3.87781	-0.0475049		3.87781	-0.0319481		3.87781	0.100732		3.87781	-0.0524521		3.87781	0.00315905
3.88267	-0.475764		3.88267	-0.0471473		3.88267	-0.0321865		3.88267	0.100911		3.88267	-0.0534058		3.88267	0.002563
3.88752	-0.47648		3.88752	-0.0465512		3.88752	-0.0325441		3.88752	0.101089		3.88752	-0.0541806		3.88752	0.00172853
3.89237	-0.477135		3.89237	-0.0457168		3.89237	-0.0329018		3.89237	0.101388		3.89237	-0.0546575		3.89237	0.00077486
3.89723	-0.477791		3.89723	-0.0448823		3.89723	-0.0334978		3.89723	0.101686		3.89723	-0.0547767		3.89723	-5.96046e-05
3.90208	-0.478745		3.90208	-0.0440478		3.90208	-0.0339746		3.90208	0.101984		3.90208	-0.0544786		3.90208	-0.000655651
3.90693	-0.479698		3.90693	-0.043273		3.90693	-0.0342727		3.90693	0.102341		3.90693	-0.053823		3.90693	-0.00089407
3.91179	-0.480711		3.91179	-0.0427365		3.91179	-0.0343323		3.91179	0.102997		3.91179	-0.0531673		3.91179	-0.000715256
3.91664	-0.481427		3.91664	-0.0424981		3.91664	-0.0342727		3.91664	0.103712		3.91664	-0.0525713		3.91664	-0.000178814
3.92149	-0.481844		3.92149	-0.0425577		3.92149	-0.0342131		3.92149	0.104487		3.92149	-0.0521541		3.92149	0.000536442
3.92635	-0.481904		3.92635	-0.0429153		3.92635	-0.0343323		3.92635	0.1055		3.92635	-0.0516772		3.92635	0.0012517
3.9312	-0.481725		3.9312	-0.043571		3.9312	-0.0345707		3.9312	0.106275		3.9312	-0.0510812		3.9312	0.00184774
3.93605	-0.481248		3.93605	-0.0443459		3.93605	-0.0351667		3.93605	0.106633		3.93605	-0.0501275		3.93605	0.00220537
3.94091	-0.480592		3.94091	-0.0453591		3.94091	-0.0357628		3.94091	0.106573		3.94091	-0.0489354		3.94091	0.00202656
3.94576	-0.479877		3.94576	-0.0465512		3.94576	-0.03618		3.94576	0.105977		3.94576	-0.0475049		3.94576	0.00149012
3.95061	-0.479102		3.95061	-0.0475645		3.95061	-0.0362396		3.95061	0.104845		3.95061	-0.046134		3.95061	0.00077486
3.95547	-0.478327		3.95547	-0.0486374		3.95547	-0.0357032		3.95547	0.103474		3.95547	-0.0450611		3.95547	-0.000119209
3.96032	-0.477433		3.96032	-0.0494719		3.96032	-0.0347495		3.96032	0.102222		3.96032	-0.0445247		3.96032	-0.000715256
3.96517	-0.476778		3.96517	-0.0500679		3.96517	-0.0333786		3.96517	0.101149		3.96517	-0.0443459		3.96517	-0.000953674
3.97003	-0.47636		3.97003	-0.0503659		3.97003	-0.0320673		3.97003	0.100553		3.97003	-0.0447035		3.97003	-0.000655651
3.97488	-0.47648		3.97488	-0.0505447		3.97488	-0.030756		3.97488	0.100374		3.97488	-0.0452399		3.97488	5.96046e-05
3.97973	-0.477195		3.97973	-0.0506043		3.97973	-0.0298023		3.97973	0.100732		3.97973	-0.045836		3.97973	0.00089407
3.98459	-0.478446		3.98459	-0.0506043		3.98459	-0.0290871		3.98459	0.101388		3.98459	-0.046134		3.98459	0.00172853
3.98944	-0.480235		3.98944	-0.0503659		3.98944	-0.0287294		3.98944	0.10246		3.98944	-0.0461936		3.98944	0.00232458
3.99429	-0.482261		3.99429	-0.0500083		3.99429	-0.0286102		3.99429	0.103533		3.99429	-0.0458956		3.99429	0.0025034
3.99915	-0.484288		3.99915	-0.0495911		3.99915	-0.0286102		3.99915	0.104845		3.99915	-0.0455379		3.99915	0.00208616
4.004	-0.485957		4.004	-0.0488758		4.004	-0.0288486		4.004	0.106037		4.004	-0.0451207		4.004	0.0013113
4.00885	-0.48703		4.00885	-0.0483394		4.00885	-0.0293255		4.00885	0.106812		4.00885	-0.0449419		4.00885	5.96046e-05
4.01371	-0.487626		4.01371	-0.0482202		4.01371	-0.0301003		4.01371	0.107408		4.01371	-0.0447631		4.01371	-0.0012517
4.01856	-0.487685		4.01856	-0.0484586		4.01856	-0.0309944		4.01856	0.107527		4.01856	-0.0448227		4.01856	-0.0025034
4.02341	-0.487566		4.02341	-0.0492334		4.02341	-0.0320077		4.02341	0.107646		4.02341	-0.0451207		4.02341	-0.00333786
4.02827	-0.487506		4.02827	-0.0501871		4.02827	-0.0327229		4.02827	0.107825		4.02827	-0.0455379		4.02827	-0.00369549
4.03312	-0.487745		4.03312	-0.05126		4.03312	-0.0333786		4.03312	0.108123		4.03312	-0.0463128		4.03312	-0.00351667
4.03797	-0.4884		4.03797	-0.0520945		4.03797	-0.0337362		4.03797	0.108778		4.03797	-0.0473261		4.03797	-0.00309944
4.04283	-0.489354		4.04283	-0.0523925		4.04283	-0.0340343		4.04283	0.109553		4.04283	-0.0487566		4.04283	-0.002563
4.04768	-0.490606		4.04768	-0.0523329		4.04768	-0.0343323		4.04768	0.110447		4.04768	-0.0504255		4.04768	-0.00226498
4.05253	-0.491858		4.05253	-0.0519156		4.05253	-0.0346303		4.05253	0.110865		4.05253	-0.0520945		4.05253	-0.00238419
4.05739	-0.49299		4.05739	-0.0513196		4.05739	-0.0351667		4.05739	0.111103		4.05739	-0.0537634		4.05739	-0.00298023
4.06224	-0.493944		4.06224	-0.0506639		4.06224	-0.0357628		4.06224	0.110865		4.06224	-0.0552535		4.06224	-0.0038743
4.06709	-0.494599		4.06709	-0.0501275		4.06709	-0.0363588		4.06709	0.11009		4.06709	-0.056386		4.06709	-0.00476837
4.07195	-0.495017		4.07195	-0.0497103		4.07195	-0.0368953		4.07195	0.109196		4.07195	-0.0572801		4.07195	-0.00566244
4.0768	-0.495017		4.0768	-0.0494123		4.0768	-0.0373125		4.0768	0.108182		4.0768	-0.0578165		4.0768	-0.00613928
4.08165	-0.494778		4.08165	-0.0490546		4.08165	-0.0377297		4.08165	0.107348		4.08165	-0.0578761		4.08165	-0.00625849
4.08651	-0.494242		4.08651	-0.0486374		4.08651	-0.0383258		4.08651	0.106633		4.08651	-0.0575185		4.08651	-0.00607967
4.09136	-0.493646		4.09136	-0.0480413		4.09136	-0.0389218		4.09136	0.106454		4.09136	-0.0567436		4.09136	-0.00566244
4.09621	-0.493109		4.09621	-0.0474453		4.09621	-0.0395775		4.09621	0.106752		4.09621	-0.0555515		4.09621	-0.00482798
4.10107	-0.492573		4.10107	-0.0466704		4.10107	-0.0401139		4.10107	0.107408		4.10107	-0.0542402		4.10107	-0.00399351
4.10592	-0.492275		4.10592	-0.0460148		4.10592	-0.0404119		4.10592	0.108421		4.10592	-0.0531673		4.10592	-0.00309944
4.11077	-0.492275		4.11077	-0.0454783		4.11077	-0.0405908		4.11077	0.109375		4.11077	-0.0524521		4.11077	-0.00202656
4.11563	-0.492632		4.11563	-0.0451207		4.11563	-0.0404119		4.11563	0.11003		4.11563	-0.0523329		4.11563	-0.000953674
4.12048	-0.49299		4.12048	-0.0451803		4.12048	-0.0403523		4.12048	0.110447		4.12048	-0.0525713		4.12048	-0.000178814
4.12533	-0.493646		4.12533	-0.0453591		4.12533	-0.0403523		4.12533	0.110328		4.12533	-0.0531077		4.12533	0.000476837
4.13019	-0.493944		4.13019	-0.0457168		4.13019	-0.0402331		4.13019	0.109553		4.13019	-0.0536442		4.13019	0.000834465
4.13504	-0.494301		4.13504	-0.0463724		4.13504	-0.0401139		4.13504	0.108421		4.13504	-0.0538826		4.13504	0.00077486
4.13989	-0.494301		4.13989	-0.0469089		4.13989	-0.0397563		4.13989	0.107229		4.13989	-0.0537634		4.13989	0.000357628
4.14475	-0.494301		4.14475	-0.0474453		4.14475	-0.0391603		4.14475	0.106156		4.14475	-0.0533462		4.14475	-0.000357628
4.1496	-0.494242		4.1496	-0.0477433		4.1496	-0.0383854		4.1496	0.105262		4.1496	-0.0528097		4.1496	-0.00113249
4.15445	-0.494421		4.15445	-0.0478029		4.15445	-0.0374913		4.15445	0.104785		4.15445	-0.0523925		4.15445	-0.00190735
4.15931	-0.495076		4.15931	-0.0476241		4.15931	-0.0367761		4.15931	0.104606		4.15931	-0.0522137		4.15931	-0.0025034
4.16416	-0.496089		4.16416	-0.0473261		4.16416	-0.0362992		4.16416	0.104725		4.16416	-0.0523925		4.16416	-0.00274181
4.16901	-0.497282		4.16901	-0.0470281		4.16901	-0.0359416		4.16901	0.104904		4.16901	-0.0531673		4.16901	-0.0026226
4.17387	-0.498533		4.17387	-0.0469089		4.17387	-0.035882		4.17387	0.105262		4.17387	-0.0540018		4.17387	-0.00202656
4.17872	-0.499785		4.17872	-0.0472069		4.17872	-0.0356436		4.17872	0.10556		4.17872	-0.0549555		4.17872	-0.000953674
4.18357	-0.500679		4.18357	-0.0482202		4.18357	-0.0354648		4.18357	0.105917		4.18357	-0.0557899		4.18357	0.000476837
4.18843	-0.501275		4.18843	-0.0496507		4.18843	-0.0352263		4.18843	0.106394		4.18843	-0.0562072		4.18843	0.00208616
4.19328	-0.501573		4.19328	-0.0513792		4.19328	-0.0349879		4.19328	0.106871		4.19328	-0.0562668		4.19328	0.00357628
4.19813	-0.501513		4.19813	-0.0528693		4.19813	-0.0351071		4.19813	0.107169		4.19813	-0.0558496		4.19813	0.00476837
4.20299	-0.501215		4.20299	-0.0540018		4.20299	-0.0357032		4.20299	0.107288		4.20299	-0.0553131		4.20299	0.00548363
4.20784	-0.500679		4.20784	-0.054419		4.20784	-0.0367165		4.20784	0.10711		4.20784	-0.0545979		4.20784	0.00542402
4.21269	-0.500083		4.21269	-0.0541806		4.21269	-0.0379682		4.21269	0.106871		4.21269	-0.053823		4.21269	0.00470877
4.21755	-0.499666		4.21755	-0.0536442		4.21755	-0.0391603		4.21755	0.106871		4.21755	-0.0530481		4.21755	0.00339746
4.2224	-0.499904		4.2224	-0.0530481		4.2224	-0.0397563		4.2224	0.107229		4.2224	-0.0524521		4.2224	0.00154972
4.22725	-0.500798		4.22725	-0.0526905		4.22725	-0.0397563		4.22725	0.107825		4.22725	-0.0519753		4.22725	-0.000417233
4.23211	-0.502408		4.23211	-0.0528693		4.23211	-0.0389218		4.23211	0.108838		4.23211	-0.0514984		4.23211	-0.00214577
4.23696	-0.504434		4.23696	-0.0532866		4.23696	-0.0375509		4.23696	0.109792		4.23696	-0.0510216		4.23696	-0.00351667
4.24181	-0.506878		4.24181	-0.0538826		4.24181	-0.0358224		4.24181	0.110388		4.24181	-0.0506639		4.24181	-0.00423193
4.24667	-0.509381		4.24667	-0.0543594		4.24667	-0.0340939		4.24667	0.110626		4.24667	-0.0503063		4.24667	-0.00447035
4.25152	-0.511706		4.25152	-0.0545979		4.25152	-0.0327229		4.25152	0.110507		4.25152	-0.0500083		4.25152	-0.00417233
4.25637	-0.513613		4.25637	-0.0545979		4.25637	-0.0317097		4.25637	0.11003		4.25637	-0.0499487		4.25637	-0.00363588
4.26123	-0.514984		4.26123	-0.054419		4.26123	-0.0311732		4.26123	0.109673		4.26123	-0.0502467		4.26123	-0.00292063
4.26608	-0.515878		4.26608	-0.0542402		4.26608	-0.0309348		4.26608	0.109673		4.26608	-0.0510216		4.26608	-0.00232458
4.27093	-0.516176		4.27093	-0.0541806		4.27093	-0.0309944		4.27093	0.11003		4.27093	-0.0519156		4.27093	-0.00190735
4.27579	-0.515878		4.27579	-0.0543594		4.27579	-0.0312328		4.27579	0.110686		4.27579	-0.0528693		4.27579	-0.0013113
4.28064	-0.515044		4.28064	-0.0545979		4.28064	-0.0316501		4.28064	0.11152		4.28064	-0.0536442		4.28064	-0.00077486
4.28549	-0.513971		4.28549	-0.0548959		4.28549	-0.0323653		4.28549	0.112116		4.28549	-0.054121		4.28549	-0.000357628
4.29035	-0.51266		4.29035	-0.0551343		4.29035	-0.033319		4.29035	0.112355		4.29035	-0.054121		4.29035	0
4.2952	-0.511408		4.2952	-0.0553131		4.2952	-0.0344515		4.2952	0.112176		4.2952	-0.0539422		4.2952	-5.96046e-05
4.30005	-0.510216		4.30005	-0.0554919		4.30005	-0.035584		4.30005	0.111699		4.30005	-0.0537038		4.30005	-0.000655651
4.30491	-0.509202		4.30491	-0.0559092		4.30491	-0.0366569		4.30491	0.110865		4.30491	-0.0534654		4.30491	-0.00172853
4.30976	-0.508308		4.30976	-0.0565052		4.30976	-0.0375509		4.30976	0.110149		4.30976	-0.0533462		4.30976	-0.00303984
4.31461	-0.507593		4.31461	-0.0573397		4.31461	-0.0382066		4.31461	0.109792		4.31461	-0.0533462		4.31461	-0.00393391
4.31947	-0.507176		4.31947	-0.0583529		4.31947	-0.0386834		4.31947	0.109851		4.31947	-0.0531077		4.31947	-0.00423193
4.32432	-0.507355		4.32432	-0.0593662		4.32432	-0.0389814		4.32432	0.110328		4.32432	-0.0528097		4.32432	-0.00357628
4.32917	-0.507951		4.32917	-0.0600219		4.32917	-0.0391603		4.32917	0.111163		4.32917	-0.0522137		4.32917	-0.00208616
4.33403	-0.509024		4.33403	-0.0603199		4.33403	-0.0392795		4.33403	0.112057		4.33403	-0.0513792		4.33403	-0.000178814
4.33888	-0.510395		4.33888	-0.0601411		4.33888	-0.0394583		4.33888	0.11313		4.33888	-0.0503659		4.33888	0.00166893
4.34373	-0.511944		4.34373	-0.0597239		4.34373	-0.0396967		4.34373	0.113904		4.34373	-0.0494719		4.34373	0.00298023
4.34859	-0.513256		4.34859	-0.0591874		4.34859	-0.0398755		4.34859	0.11456		4.34859	-0.0487566		4.34859	0.00357628
4.35344	-0.514328		4.35344	-0.0588894		4.35344	-0.0401735		4.35344	0.115156		4.35344	-0.048399		4.35344	0.00309944
4.35829	-0.515163		4.35829	-0.058651		4.35829	-0.0404716		4.35829	0.115812		4.35829	-0.048399		4.35829	0.00196695
4.36315	-0.515819		4.36315	-0.0587106		4.36315	-0.0409484		4.36315	0.116527		4.36315	-0.0488162		4.36315	0.000417233
4.368	-0.516415		4.368	-0.0587106		4.368	-0.0415444		4.368	0.117421		4.368	-0.0494123		4.368	-0.00107288
4.37285	-0.517249		4.37285	-0.0587106		4.37285	-0.0419021		4.37285	0.118554		4.37285	-0.0501275		4.37285	-0.00202656
4.37771	-0.518084		4.37771	-0.058651		4.37771	-0.0422001		4.37771	0.119627		4.37771	-0.050962		4.37771	-0.00232458
4.38256	-0.519097		4.38256	-0.0582933		4.38256	-0.0422001		4.38256	0.120461		4.38256	-0.051558		4.38256	-0.00184774
4.38741	-0.519872		4.38741	-0.0578761		4.38741	-0.0419021		4.38741	0.120878		4.38741	-0.0520349		4.38741	-0.000715256
4.39227	-0.520289		4.39227	-0.0574589		4.39227	-0.0412464		4.39227	0.12058		4.39227	-0.0522733		4.39227	0.000655651
4.39712	-0.520289		4.39712	-0.056982		4.39712	-0.0404716		4.39712	0.119805		4.39712	-0.0523925		4.39712	0.00214577
4.40197	-0.520051		4.40197	-0.0565648		4.40197	-0.0395179		4.40197	0.118434		4.40197	-0.0524521		4.40197	0.00327826
4.40683	-0.519574		4.40683	-0.0561476		4.40683	-0.0388026		4.40683	0.116825		4.40683	-0.0525117		4.40683	0.00417233
4.41168	-0.518978		4.41168	-0.0556707		4.41168	-0.0383258		4.41168	0.115395		4.41168	-0.0524521		4.41168	0.00452995
4.41653	-0.51868		4.41653	-0.0554323		4.41653	-0.0383258		4.41653	0.114381		4.41653	-0.0524521		4.41653	0.00482798
4.42139	-0.51868		4.42139	-0.0552535		4.42139	-0.038743		4.42139	0.113785		4.42139	-0.0526309		4.42139	0.00500679
4.42624	-0.519037		4.42624	-0.0550151		4.42624	-0.0395775		4.42624	0.113726		4.42624	-0.0529885		4.42624	0.00488758
4.43109	-0.519753		4.43109	-0.0551343		4.43109	-0.0408292		4.43109	0.114083		4.43109	-0.053525		4.43109	0.00458956
4.43595	-0.521004		4.43595	-0.0552535		4.43595	-0.0420213		4.43595	0.114739		4.43595	-0.0541806		4.43595	0.00399351
4.4408	-0.522435		4.4408	-0.0554323		4.4408	-0.0430942		4.4408	0.115454		4.4408	-0.0550151		4.4408	0.00292063
4.44565	-0.523806		4.44565	-0.0556111		4.44565	-0.0436306		4.44565	0.116289		4.44565	-0.0557303		4.44565	0.00149012
4.45051	-0.525177		4.45051	-0.0559092		4.45051	-0.0436902		4.45051	0.117242		4.45051	-0.0561476		4.45051	-5.96046e-05
4.45536	-0.525892		4.45536	-0.0559688		4.45536	-0.0433326		4.45536	0.118315		4.45536	-0.0562668		4.45536	-0.00154972
4.46021	-0.526369		4.46021	-0.0561476		4.46021	-0.0427365		4.46021	0.119209		4.46021	-0.0559688		4.46021	-0.00298023
4.46507	-0.526249		4.46507	-0.0563264		4.46507	-0.0419617		4.46507	0.119805		4.46507	-0.0555515		4.46507	-0.0038743
4.46992	-0.525951		4.46992	-0.0565052		4.46992	-0.0415444		4.46992	0.119865		4.46992	-0.0551343		4.46992	-0.00464916
4.47477	-0.525594		4.47477	-0.0568628		4.47477	-0.0414848		4.47477	0.119567		4.47477	-0.0551343		4.47477	-0.00494719
4.47963	-0.525355		4.47963	-0.0573397		4.47963	-0.0418425		4.47963	0.118911		4.47963	-0.0554919		4.47963	-0.00506639
4.48448	-0.525236		4.48448	-0.0579953		4.48448	-0.0424385		4.48448	0.118256		4.48448	-0.0563264		4.48448	-0.00494719
4.48933	-0.525475		4.48933	-0.0588894		4.48933	-0.0431538		4.48933	0.117838		4.48933	-0.0572801		4.48933	-0.00464916
4.49419	-0.525832		4.49419	-0.0598431		4.49419	-0.0438094		4.49419	0.117719		4.49419	-0.0582337		4.49419	-0.00435114
4.49904	-0.526428		4.49904	-0.0609756		4.49904	-0.0442266		4.49904	0.117898		4.49904	-0.0590682		4.49904	-0.00399351
4.50389	-0.526965		4.50389	-0.0619888		4.50389	-0.0445247		4.50389	0.118196		4.50389	-0.0597835		4.50389	-0.0038147
4.50875	-0.52762		4.50875	-0.0628233		4.50875	-0.0447631		4.50875	0.118554		4.50875	-0.0604391		4.50875	-0.00363588
4.5136	-0.528097		4.5136	-0.0631809		4.5136	-0.0450015		4.5136	0.118732		4.5136	-0.0608563		4.5136	-0.00363588
4.51845	-0.528574		4.51845	-0.0630021		4.51845	-0.0454187		4.51845	0.11915		4.51845	-0.061214		4.51845	-0.00375509
4.52331	-0.529051		4.52331	-0.0625849		4.52331	-0.0457168		4.52331	0.119448		4.52331	-0.0610948		4.52331	-0.00399351
4.52816	-0.529587		4.52816	-0.0619292		4.52816	-0.0460744		4.52816	0.119805		4.52816	-0.0605583		4.52816	-0.00447035
4.53301	-0.530183		4.53301	-0.061214		4.53301	-0.0462532		4.53301	0.120223		4.53301	-0.0597239		4.53301	-0.00500679
4.53787	-0.53072		4.53787	-0.0607371		4.53787	-0.0461936		4.53787	0.120342		4.53787	-0.0587106		4.53787	-0.00560284
4.54272	-0.531197		4.54272	-0.0602603		4.54272	-0.0457168		4.54272	0.120223		4.54272	-0.0578165		4.54272	-0.00613928
4.54757	-0.531375		4.54757	-0.0600219		4.54757	-0.0451803		4.54757	0.119627		4.54757	-0.0571609		4.54757	-0.00655651
4.55243	-0.531256		4.55243	-0.0596642		4.55243	-0.0445247		4.55243	0.118852		4.55243	-0.0568628		4.55243	-0.00667572
4.55728	-0.531018		4.55728	-0.0594258		4.55728	-0.0441074		4.55728	0.118017		4.55728	-0.0568628		4.55728	-0.00679493
4.56213	-0.530839		4.56213	-0.059247		4.56213	-0.0438094		4.56213	0.117481		4.56213	-0.0568032		4.56213	-0.00673532
4.56699	-0.530839		4.56699	-0.0591874		4.56699	-0.0436902		4.56699	0.117421		4.56699	-0.0565648		4.56699	-0.00667572
4.57184	-0.531197		4.57184	-0.0594854		4.57184	-0.0437498		4.57184	0.117898		4.57184	-0.0563264		4.57184	-0.00667572
4.57669	-0.531912		4.57669	-0.0601411		4.57669	-0.043869		4.57669	0.118732		4.57669	-0.0560284		4.57669	-0.00655651
4.58155	-0.532746		4.58155	-0.0611544		4.58155	-0.0442863		4.58155	0.119865		4.58155	-0.0557303		4.58155	-0.0064373
4.5864	-0.533879		4.5864	-0.0624061		4.5864	-0.0447631		4.5864	0.120938		4.5864	-0.0554919		4.5864	-0.00625849
4.59125	-0.535131		4.59125	-0.0635386		4.59125	-0.0451803		4.59125	0.121832		4.59125	-0.0556111		4.59125	-0.00607967
4.59611	-0.536442		4.59611	-0.064373		4.59611	-0.0455379		4.59611	0.122249		4.59611	-0.0560284		4.59611	-0.00596046
4.60096	-0.537753		4.60096	-0.0648499		4.60096	-0.0454783		4.60096	0.122488		4.60096	-0.0566244		4.60096	-0.00596046
4.60581	-0.539124		4.60581	-0.0651479		4.60581	-0.0452399		4.60581	0.122428		4.60581	-0.0573993		4.60581	-0.00619888
4.61067	-0.540197		4.61067	-0.0651479		4.61067	-0.0447035		4.61067	0.122309		4.61067	-0.0580549		4.61067	-0.00673532
4.61552	-0.541031		4.61552	-0.0650883		4.61552	-0.044167		4.61552	0.12213		4.61552	-0.0585914		4.61552	-0.00739098
4.62037	-0.541329		4.62037	-0.0651479		4.62037	-0.0439882		4.62037	0.121951		4.62037	-0.0588298		4.62037	-0.00816584
4.62523	-0.54127		4.62523	-0.0653267		4.62523	-0.0442266		4.62523	0.121832		4.62523	-0.058651		4.62523	-0.00870228
4.63008	-0.540793		4.63008	-0.0655651		4.63008	-0.0450611		4.63008	0.121713		4.63008	-0.0581741		4.63008	-0.0090003
4.63493	-0.540078		4.63493	-0.0657439		4.63493	-0.0462532		4.63493	0.121653		4.63493	-0.0576973		4.63493	-0.00870228
4.63979	-0.539482		4.63979	-0.0659823		4.63979	-0.0475049		4.63979	0.121832		4.63979	-0.0573397		4.63979	-0.00798702
4.64464	-0.539064		4.64464	-0.0658631		4.64464	-0.048697		4.64464	0.122249		4.64464	-0.0573397		4.64464	-0.00697374
4.64949	-0.539064		4.64949	-0.0656843		4.64949	-0.0494719		4.64949	0.123143		4.64949	-0.0576973		4.64949	-0.00596046
4.65435	-0.539482		4.65435	-0.0654459		4.65435	-0.0498295		4.65435	0.124335		4.65435	-0.0584126		4.65435	-0.00500679
4.6592	-0.540137		4.6592	-0.0653267		4.6592	-0.0498295		4.6592	0.125408		4.6592	-0.0593662		4.6592	-0.00441074
4.66405	-0.540912		4.66405	-0.0653863		4.66405	-0.0495911		4.66405	0.126302		4.66405	-0.0602603		4.66405	-0.00429153
4.66891	-0.541568		4.66891	-0.0654459		4.66891	-0.0494123		4.66891	0.126779		4.66891	-0.0607967		4.66891	-0.00447035
4.67376	-0.541687		4.67376	-0.0656247		4.67376	-0.0491738		4.67376	0.126779		4.67376	-0.0609159		4.67376	-0.00482798
4.67861	-0.54127		4.67861	-0.0655651		4.67861	-0.0491142		4.67861	0.126421		4.67861	-0.0602007		4.67861	-0.00530481
4.68347	-0.540614		4.68347	-0.0655651		4.68347	-0.048995		4.68347	0.125885		4.68347	-0.0590682		4.68347	-0.00596046
4.68832	-0.539601		4.68832	-0.0653863		4.68832	-0.0488758		4.68832	0.125408		4.68832	-0.0575185		4.68832	-0.00673532
4.69317	-0.538945		4.69317	-0.0653863		4.69317	-0.048697		4.69317	0.12517		4.69317	-0.0559688		4.69317	-0.00751019
4.69803	-0.538707		4.69803	-0.0656247		4.69803	-0.048399		4.69803	0.125051		4.69803	-0.0547767		4.69803	-0.00834465
4.70288	-0.538826		4.70288	-0.0659823		4.70288	-0.0479817		4.70288	0.124991		4.70288	-0.054121		4.70288	-0.00905991
4.70773	-0.539482		4.70773	-0.0666976		4.70773	-0.0475645		4.70773	0.124812		4.70773	-0.054121		4.70773	-0.00935793
4.71259	-0.540197		4.71259	-0.067234		4.71259	-0.0473261		4.71259	0.124633		4.71259	-0.0544786		4.71259	-0.00911951
4.71744	-0.540912		4.71744	-0.0675321		4.71744	-0.0472069		4.71744	0.124097		4.71744	-0.0551343		4.71744	-0.00852346
4.72229	-0.541508		4.72229	-0.0673532		4.72229	-0.0473261		4.72229	0.12362		4.72229	-0.0558496		4.72229	-0.00751019
4.72715	-0.542104		4.72715	-0.0670552		4.72715	-0.0477433		4.72715	0.123203		4.72715	-0.0566244		4.72715	-0.00661612
4.732	-0.542521		4.732	-0.0664592		4.732	-0.0481606		4.732	0.122905		4.732	-0.0574589		4.732	-0.00572205
4.73685	-0.542998		4.73685	-0.0661016		4.73685	-0.0484586		4.73685	0.122905		4.73685	-0.0582933		4.73685	-0.00536442
4.74171	-0.543594		4.74171	-0.0658035		4.74171	-0.0486374		4.74171	0.123143		4.74171	-0.059247		4.74171	-0.00536442
4.74656	-0.54425		4.74656	-0.0656247		4.74656	-0.048399		4.74656	0.123382		4.74656	-0.0602603		4.74656	-0.00542402
4.75141	-0.544906		4.75141	-0.0653267		4.75141	-0.0480413		4.75141	0.12362		4.75141	-0.0611544		4.75141	-0.00554323
4.75627	-0.545502		4.75627	-0.0648499		4.75627	-0.0475645		4.75627	0.123918		4.75627	-0.0616908		4.75627	-0.00554323
4.76112	-0.5458		4.76112	-0.064075		4.76112	-0.0470877		4.76112	0.124335		4.76112	-0.0619292		4.76112	-0.00536442
4.76597	-0.546038		4.76597	-0.0630021		4.76597	-0.0466704		4.76597	0.124812		4.76597	-0.0615716		4.76597	-0.00500679
4.77083	-0.546157		4.77083	-0.0619292		4.77083	-0.0464916		4.77083	0.125587		4.77083	-0.0607967		4.77083	-0.00447035
4.77568	-0.546157		4.77568	-0.0610352		4.77568	-0.046432		4.77568	0.126481		4.77568	-0.0594854		4.77568	-0.00393391
4.78053	-0.546277		4.78053	-0.0604987		4.78053	-0.0466108		4.78053	0.127554		4.78053	-0.0578761		4.78053	-0.00309944
4.78539	-0.546336		4.78539	-0.0603795		4.78539	-0.0469089		4.78539	0.128508		4.78539	-0.0563264		4.78539	-0.00220537
4.79024	-0.546396		4.79024	-0.0607371		4.79024	-0.0475049		4.79024	0.129163		4.79024	-0.0547767		4.79024	-0.00119209
4.79509	-0.546634		4.79509	-0.0612736		4.79509	-0.0481606		4.79509	0.129342		4.79509	-0.053525		4.79509	-0.000298023
4.79995	-0.547051		4.79995	-0.0619292		4.79995	-0.048995		4.79995	0.129104		4.79995	-0.0526309		4.79995	0.000357628
4.8048	-0.547647		4.8048	-0.0626445		4.8048	-0.0496507		4.8048	0.128448		4.8048	-0.0521541		4.8048	0.000476837
4.80965	-0.548661		4.80965	-0.0633001		4.80965	-0.0501871		4.80965	0.127614		4.80965	-0.0519156		4.80965	-5.96046e-05
4.81451	-0.549853		4.81451	-0.0638366		4.81451	-0.0504851		4.81451	0.126898		4.81451	-0.0520945		4.81451	-0.00089407
4.81936	-0.551462		4.81936	-0.0641942		4.81936	-0.0507236		4.81936	0.126481		4.81936	-0.0523329		4.81936	-0.00202656
4.82421	-0.552952		4.82421	-0.0644326		4.82421	-0.0510216		4.82421	0.1266		4.82421	-0.0528097		4.82421	-0.00321865
4.82907	-0.554204		4.82907	-0.0645518		4.82907	-0.0516176		4.82907	0.127017		4.82907	-0.0535846		4.82907	-0.00435114
4.83392	-0.55486		4.83392	-0.0644326		4.83392	-0.0525713		4.83392	0.127733		4.83392	-0.0544786		4.83392	-0.00536442
4.83877	-0.554979		4.83877	-0.0641346		4.83877	-0.0540018		4.83877	0.128448		4.83877	-0.0553727		4.83877	-0.00625849
4.84363	-0.554621		4.84363	-0.0640154		4.84363	-0.0554919		4.84363	0.128984		4.84363	-0.0564456		4.84363	-0.00697374
4.84848	-0.553966		4.84848	-0.0638962		4.84848	-0.0568032		4.84848	0.129282		4.84848	-0.0573993		4.84848	-0.00756979
4.85333	-0.55331		4.85333	-0.0639558		4.85333	-0.0577569		4.85333	0.129402		4.85333	-0.0581145		4.85333	-0.00786781
4.85819	-0.552773		4.85819	-0.0640154		4.85819	-0.0580549		4.85819	0.129402		4.85819	-0.0585318		4.85819	-0.00786781
4.86304	-0.552833		4.86304	-0.0641346		4.86304	-0.0578165		4.86304	0.129402		4.86304	-0.0587702		4.86304	-0.00745058
4.86789	-0.552893		4.86789	-0.0641942		4.86789	-0.0571012		4.86789	0.12964		4.86789	-0.0590086		4.86789	-0.00685453
4.87275	-0.55331		4.87275	-0.0641942		4.87275	-0.0561476		4.87275	0.129998		4.87275	-0.0591874		4.87275	-0.00613928
4.8776	-0.553727		4.8776	-0.0641942		4.8776	-0.0551343		4.8776	0.130713		4.8776	-0.0596046		4.8776	-0.00536442
4.88245	-0.554204		4.88245	-0.0644326		4.88245	-0.0542998		4.88245	0.131547		4.88245	-0.0600219		4.88245	-0.00476837
4.88731	-0.554562		4.88731	-0.0649095		4.88731	-0.0536442		4.88731	0.132442		4.88731	-0.0603795		4.88731	-0.00423193
4.89216	-0.55474		4.89216	-0.0656843		4.89216	-0.0532269		4.89216	0.133038		4.89216	-0.0606775		4.89216	-0.00351667
4.89701	-0.55474		4.89701	-0.0667572		4.89701	-0.0529289		4.89701	0.133276		4.89701	-0.0607967		4.89701	-0.00292063
4.90187	-0.55486		4.90187	-0.0677109		4.90187	-0.0528693		4.90187	0.133097		4.90187	-0.0607967		4.90187	-0.00208616
4.90672	-0.555098		4.90672	-0.0686646		4.90672	-0.0528693		4.90672	0.13262		4.90672	-0.0608563		4.90672	-0.00149012
4.91157	-0.555515		4.91157	-0.0692606		4.91157	-0.0532269		4.91157	0.132024		4.91157	-0.0609756		4.91157	-0.00101328
4.91643	-0.556231		4.91643	-0.0695586		4.91643	-0.0536442		4.91643	0.131369		4.91643	-0.0613332		4.91643	-0.00107288
4.92128	-0.557244		4.92128	-0.0695586		4.92128	-0.0543594		4.92128	0.130951		4.92128	-0.0619292		4.92128	-0.00166893
4.92613	-0.558555		4.92613	-0.069499		4.92613	-0.0550747		4.92613	0.130594		4.92613	-0.0627637		4.92613	-0.0026226
4.93099	-0.559866		4.93099	-0.0695586		4.93099	-0.0557303		4.93099	0.130355		4.93099	-0.0635982		4.93099	-0.00369549
4.93584	-0.561178		4.93584	-0.069797		4.93584	-0.0563264		4.93584	0.130177		4.93584	-0.0642538		4.93584	-0.00452995
4.94069	-0.562131		4.94069	-0.0701547		4.94069	-0.0569224		4.94069	0.129879		4.94069	-0.064671		4.94069	-0.00488758
4.94555	-0.562906		4.94555	-0.0705123		4.94555	-0.0572205		4.94555	0.12964		4.94555	-0.0647306		4.94555	-0.00458956
4.9504	-0.563323		4.9504	-0.0707507		4.9504	-0.0575185		4.9504	0.129282		4.9504	-0.0644326		4.9504	-0.00369549
4.95525	-0.563443		4.95525	-0.0708103		4.95525	-0.0577569		4.95525	0.129163		4.95525	-0.0638366		4.95525	-0.00268221
4.96011	-0.563443		4.96011	-0.0705123		4.96011	-0.0579953		4.96011	0.129163		4.96011	-0.0629425		4.96011	-0.00166893
4.96496	-0.563383		4.96496	-0.0703335		4.96496	-0.0583529		4.96496	0.129282		4.96496	-0.062108		4.96496	-0.00107288
4.96981	-0.563443		4.96981	-0.0699759		4.96981	-0.058651		4.96981	0.1297		4.96981	-0.0613928		4.96981	-0.00107288
4.97467	-0.563622		4.97467	-0.0700355		4.97467	-0.0590682		4.97467	0.130236		4.97467	-0.0609756		4.97467	-0.00172853
4.97952	-0.564337		4.97952	-0.0703931		4.97952	-0.059247		4.97952	0.13113		4.97952	-0.0607371		4.97952	-0.00274181
4.98437	-0.56541		4.98437	-0.0711083		4.98437	-0.0593066		4.98437	0.13262		4.98437	-0.0606179		4.98437	-0.00399351
4.98923	-0.567257		4.98923	-0.0722408		4.98923	-0.0597239		4.98923	0.135362		4.98923	-0.0608563		4.98923	-0.00470877
4.99408	-0.570178		4.99408	-0.0736117		4.99408	-0.0610352		4.99408	0.139654		4.99408	-0.0609159		4.99408	-0.00309944
4.99893	-0.569105		4.99893	-0.0742674		4.99893	-0.0628829		4.99893	0.145912		4.99893	-0.0593066		4.99893	0.0380874
5.00379	-0.379384		5.00379	-0.0659823		5.00379	-0.0530481		5.00379	0.153124		5.00379	-0.0299215		5.00379	0.629485
5.00864	1.4255		5.00864	0.144243		5.00864	0.243723		5.00864	0.158608		5.00864	0.483036		5.00864	4.26787
5.01349	9.4769		5.01349	2.0889		5.01349	2.51877		5.01349	0.156343		5.01349	3.99309		5.01349	17.0891
5.01835	32.1577		5.01835	10.4558		5.01835	10.8832		5.01835	0.137746		5.01835	16.6512		5.01835	48.1561
5.0232	78.7154		5.0232	32.5372		5.0232	30.4133		5.0232	0.0944734		5.0232	46.6316		5.0232	105.847
5.02805	154.584		5.02805	74.0939		5.02805	63.6621		5.02805	0.0213981		5.02805	99.2576		5.02805	194.054
5.03291	258.481		5.03291	135.272		5.03291	108.711		5.03291	-0.0818968		5.03291	173.421		5.03291	310.095
5.03776	381.662		5.03776	210.164		5.03776	159.819		5.03776	-0.210762		5.03776	261.508		5.03776	443.797
5.04261	508.67		5.04261	287.882		5.04261	208.198		5.04261	-0.354648		5.04261	350.377		5.04261	578.576
5.04747	621.059		5.04747	353.783		5.04747	243.307		5.04747	-0.495017		5.04747	423.305		5.04747	696.37
5.05232	704.394		5.05232	393.737		5.05232	256.948		5.05232	-0.60606		5.05232	465.837		5.05232	784.408
5.05717	753.47		5.05717	401.201		5.05717	247.865		5.05717	-0.657618		5.05717	473.007		5.05717	838.789
5.06203	771.95		5.06203	380.067		5.06203	221.517		5.06203	-0.621319		5.06203	450.604		5.06203	863.733
5.06688	769.084		5.06688	340.717		5.06688	186.223		5.06688	-0.47791		5.06688	410.338		5.06688	868.736
5.07173	756.615		5.07173	295.074		5.07173	150.323		5.07173	-0.227094		5.07173	365.06		5.07173	864.769
5.07659	745.019		5.07659	253.926		5.07659	120.695		5.07659	0.105083		5.07659	325.985		5.07659	860.091
5.08144	739.233		5.08144	224.366		5.08144	100.703		5.08144	0.46891		5.08144	299.529		5.08144	857.938
5.08629	737.874		5.08629	207.211		5.08629	89.1676		5.08629	0.801504		5.08629	285.141		5.08629	857.266
5.09115	736.715		5.09115	198.153		5.09115	82.4934		5.09115	1.0432		5.09115	277.518		5.09115	855.096
5.096	732.344		5.096	192.13		5.096	77.7387		5.096	1.15258		5.096	271.377		5.096	848.756
5.10085	723.43		5.10085	186.426		5.10085	73.6502		5.10085	1.11777		5.10085	263.909		5.10085	837.322
5.10571	710.648		5.10571	180.3		5.10571	69.815		5.10571	0.956237		5.10571	254.099		5.10571	821.508
5.11056	696.034		5.11056	173.543		5.11056	65.9485		5.11056	0.707209		5.11056	241.816		5.11056	802.315
5.11541	681.51		5.11541	166.002		5.11541	61.8429		5.11541	0.416934		5.11541	227.776		5.11541	780.318
5.12027	667.614		5.12027	157.776		5.12027	57.4771		5.12027	0.125706		5.12027	213.301		5.12027	756.111
5.12512	653.302		5.12512	149.039		5.12512	52.8891		5.12512	-0.140071		5.12512	199.5		5.12512	730.381
5.12997	636.647		5.12997	139.618		5.12997	48.0512		5.12997	-0.367761		5.12997	186.842		5.12997	703.281
5.13483	616.309		5.13483	129.186		5.13483	43.0124		5.13483	-0.555873		5.13483	175.334		5.13483	674.567
5.13968	593.061		5.13968	117.847		5.13968	38.0348		5.13968	-0.708163		5.13968	164.742		5.13968	644.466
5.14453	569.644		5.14453	106.203		5.14453	33.4438		5.14453	-0.830472		5.14453	154.675		5.14453	613.865
5.14939	548.913		5.14939	94.9571		5.14939	29.4399		5.14939	-0.928462		5.14939	144.851		5.14939	583.612
5.15424	532.538		5.15424	84.7287		5.15424	26.0938		5.15424	-1.00684		5.15424	135.291		5.15424	554.249
5.15909	520.543		5.15909	76.0652		5.15909	23.393		5.15909	-1.06895		5.15909	126.224		5.15909	526.302
5.16395	510.688		5.16395	69.2437		5.16395	21.1975		5.16395	-1.118		5.16395	117.842		5.16395	500.287
5.1688	498.747		5.1688	64.0269		5.1688	19.242		5.1688	-1.15639		5.1688	110.122		5.1688	476.361
5.17365	481.161		5.17365	59.7725		5.17365	17.2716		5.17365	-1.18607		5.17365	102.762		5.17365	454.293
5.17851	457.639		5.17851	55.7916		5.17851	15.1845		5.17851	-1.2092		5.17851	95.358		5.17851	433.784
5.18336	430.753		5.18336	51.6308		5.18336	13.041		5.18336	-1.22696		5.18336	87.7249		5.18336	414.669
5.18821	403.848		5.18821	47.1551		5.18821	10.9635		5.18821	-1.24067		5.18821	80.0096		5.18821	396.878
5.19307	379.781		5.19307	42.482		5.19307	9.06062		5.19307	-1.25092		5.19307	72.5519		5.19307	380.361
5.19792	360.364		5.19792	37.846		5.19792	7.40987		5.19792	-1.25837		5.19792	65.7094		5.19792	365.073
5.20277	345.76		5.20277	33.4944		5.20277	6.05196		5.20277	-1.26338		5.20277	59.7284		5.20277	350.956
5.20763	334.649		5.20763	29.6301		5.20763	4.97091		5.20763	-1.26648		5.20763	54.6413		5.20763	337.93
5.21248	325.425		5.21248	26.3506		5.21248	4.10581		5.21248	-1.26803		5.21248	50.2864		5.21248	325.896
5.21733	317.162		5.21733	23.6095		5.21733	3.39293		5.21733	-1.26833		5.21733	46.4621		5.21733	314.741
5.22219	309.582		5.22219	21.2758		5.22219	2.79331		5.22219	-1.26743		5.22219	43.0375		5.22219	304.358
5.22704	302.616		5.22704	19.2319		5.22704	2.28548		5.22704	-1.26553		5.22704	39.9463		5.22704	294.652
5.23189	296.205		5.23189	17.4133		5.23189	1.85305		5.23189	-1.26255		5.23189	37.1406		5.23189	285.551
5.23675	290.284		5.23675	15.7856		5.23675	1.48237		5.23675	-1.25855		5.23675	34.5786		5.23675	277.002
5.2416	284.789		5.2416	14.3214		5.2416	1.16259		5.2416	-1.25372		5.2416	32.2245		5.2416	268.968
5.24645	279.664		5.24645	12.9983		5.24645	0.884652		5.24645	-1.24848		5.24645	30.0491		5.24645	261.417
5.25131	274.861		5.25131	11.7974		5.25131	0.641823		5.25131	-1.24317		5.25131	28.0289		5.25131	254.314
5.25616	270.343		5.25616	10.704		5.25616	0.428379		5.25616	-1.23805		5.25616	26.1455		5.25616	247.622
5.26101	266.076		5.26101	9.70703		5.26101	0.239909		5.26101	-1.23286		5.26101	24.3843		5.26101	241.297
5.26587	262.031		5.26587	8.79711		5.26587	0.0731349		5.26587	-1.22786		5.26587	22.7343		5.26587	235.293
5.27072	258.179		5.27072	7.96664		5.27072	-0.074923		5.27072	-1.22243		5.27072	21.1866		5.27072	229.563
5.27557	254.491		5.27557	7.20912		5.27557	-0.206172		5.27557	-1.21665		5.27557	19.7338		5.27557	224.064
5.28043	250.935		5.28043	6.51848		5.28043	-0.322402		5.28043	-1.21021		5.28043	18.369		5.28043	218.755
5.28528	247.481		5.28528	5.88953		5.28528	-0.424981		5.28528	-1.20306		5.28528	17.0853		5.28528	213.605
5.29013	244.103		5.29013	5.31691		5.29013	-0.515223		5.29013	-1.19537		5.29013	15.8764		5.29013	208.591
5.29499	240.778		5.29499	4.79543		5.29499	-0.594318		5.29499	-1.18721		5.29499	14.7366		5.29499	203.701
5.29984	237.494		5.29984	4.31997		5.29984	-0.663877		5.29984	-1.17832		5.29984	13.661		5.29984	198.932
5.30469	234.246		5.30469	3.88575		5.30469	-0.72515		5.30469	-1.16831		5.30469	12.6462		5.30469	194.287
5.30955	231.035		5.30955	3.488		5.30955	-0.779629		5.30955	-1.15627		5.30955	11.6899		5.30955	189.765
5.3144	227.869		5.3144	3.12287		5.3144	-0.828505		5.3144	-1.14		5.3144	10.7908		5.3144	185.367
5.31925	224.755		5.31925	2.7867		5.31925	-0.872433		5.31925	-1.11592		5.31925	9.94825		5.31925	181.085
5.32411	221.701		5.32411	2.47681		5.32411	-0.912189		5.32411	-1.07688		5.32411	9.16165		5.32411	176.909
5.32896	218.71		5.32896	2.19089		5.32896	-0.947714		5.32896	-1.01		5.32896	8.43108		5.32896	172.824
5.33381	215.783		5.33381	1.92726		5.33381	-0.978112		5.33381	-0.892401		5.33381	7.75689		5.33381	168.82
5.33867	212.917		5.33867	1.68502		5.33867	-1.00225		5.33867	-0.684977		5.33867	7.14064		5.33867	164.886
5.34352	210.105		5.34352	1.46407		5.34352	-1.01721		5.34352	-0.32264		5.34352	6.58721		5.34352	161.02
5.34837	207.34		5.34837	1.26547		5.34837	-1.01823		5.34837	0.298619		5.34837	6.10709		5.34837	157.231
5.35323	204.616		5.35323	1.0916		5.35323	-0.996649		5.35323	1.33914		5.35323	5.72103		5.35323	153.541
5.35808	201.928		5.35808	0.947595		5.35808	-0.938118		5.35808	3.0365		5.35808	5.4661		5.35808	149.992
5.36293	199.276		5.36293	0.84269		5.36293	-0.818431		5.36293	5.72914		5.36293	5.40531		5.36293	146.652
5.36779	196.665		5.36779	0.79304		5.36779	-0.599444		5.36779	9.87756		5.36779	5.63878		5.36779	143.621
5.37264	194.104		5.37264	0.825584		5.37264	-0.222683		5.37264	16.0752		5.37264	6.31881		5.37264	141.04
5.37749	191.602		5.37749	0.983655		5.37749	0.396788		5.37749	25.0437		5.37749	7.66385		5.37749	139.106
5.38235	189.165		5.38235	1.3333		5.38235	1.37794		5.38235	37.6022		5.38235	9.9715		5.38235	138.075
5.3872	186.795		5.3872	1.96999		5.3872	2.87902		5.3872	54.6107		5.3872	13.6268		5.3872	138.272
5.39205	184.488		5.39205	3.02607		5.39205	5.10007		5.39205	76.8905		5.39205	19.0986		5.39205	140.09
5.39691	182.236		5.39691	4.67527		5.39691	8.28195		5.39691	105.133		5.39691	26.925		5.39691	143.981
5.40176	180.025		5.40176	7.13342		5.40176	12.6993		5.40176	139.813		5.40176	37.6831		5.40176	150.429
5.40661	177.843		5.40661	10.6556		5.40661	18.6468		5.40661	181.122		5.40661	51.946		5.40661	159.92
5.41147	175.677		5.41147	15.5264		5.41147	26.4207		5.41147	228.937		5.41147	70.233		5.41147	172.899
5.41632	173.52		5.41632	22.0442		5.41632	36.2949		5.41632	282.825		5.41632	92.9568		5.41632	189.727
5.42117	171.369		5.42117	30.5001		5.42117	48.498		5.42117	342.083		5.42117	120.381		5.42117	210.64
5.42603	169.227		5.42603	41.1548		5.42603	63.1905		5.42603	405.8		5.42603	152.587		5.42603	235.724
5.43088	167.103		5.43088	54.2143		5.43088	80.4477		5.43088	472.935		5.43088	189.467		5.43088	264.898
5.43573	165.007		5.43573	69.8095		5.43573	100.25		5.43573	542.392		5.43573	230.723		5.43573	297.918
5.44059	162.95		5.44059	87.9812		5.44059	122.481		5.44059	613.08		5.44059	275.888		5.44059	334.39
5.44544	160.939		5.44544	108.673		5.44544	146.932		5.44544	683.964		5.44544	324.363		5.44544	373.8
5.45029	158.979		5.45029	131.732		5.45029	173.316		5.45029	754.097		5.45029	375.445		5.45029	415.539
5.45515	157.075		5.45515	156.916		5.45515	201.285		5.45515	822.635		5.45515	428.368		5.45515	458.94
5.46	155.23		5.46	183.91		5.46	230.444		5.46	888.851		5.46	482.339		5.46	503.307
5.46485	153.451		5.46485	212.339		5.46485	260.377		5.46485	952.132		5.46485	536.568		5.46485	547.944
5.46971	151.75		5.46971	241.794		5.46971	290.663		5.46971	1011.98		5.46971	590.295		5.46971	592.175
5.47456	150.152		5.47456	271.846		5.47456	320.892		5.47456	1067.99		5.47456	642.811		5.47456	635.368
5.47941	148.696		5.47941	302.068		5.47941	350.676		5.47941	1119.87		5.47941	693.475		5.47941	676.946
5.48427	147.443		5.48427	332.051		5.48427	379.662		5.48427	1167.41		5.48427	741.72		5.48427	716.397
5.48912	146.484		5.48912	361.414		5.48912	407.535		5.48912	1210.5		5.48912	787.065		5.48912	753.28
5.49397	145.939		5.49397	389.815		5.49397	434.02		5.49397	1249.09		5.49397	829.114		5.49397	787.227
5.49883	145.965		5.49883	416.958		5.49883	458.89		5.49883	1283.2		5.49883	867.555		5.49883	817.949
5.50368	146.755		5.50368	442.592		5.50368	481.963		5.50368	1312.93		5.50368	902.163		5.50368	845.23
5.50853	148.534		5.50853	466.516		5.50853	503.099		5.50853	1338.38		5.50853	932.796		5.50853	868.928
5.51339	151.559		5.51339	488.573		5.51339	522.206		5.51339	1359.74		5.51339	959.39		5.51339	888.973
5.51824	156.11		5.51824	508.655		5.51824	539.235		5.51824	1377.18		5.51824	981.956		5.51824	905.36
5.52309	162.479		5.52309	526.692		5.52309	554.174		5.52309	1390.91		5.52309	1000.57		5.52309	918.148
5.52795	170.95		5.52795	542.658		5.52795	567.049		5.52795	1401.12		5.52795	1015.39		5.52795	927.449
5.5328	181.786		5.5328	556.559		5.5328	577.913		5.5328	1408.03		5.5328	1026.6		5.5328	933.425
5.53765	195.2		5.53765	568.436		5.53765	586.849		5.53765	1411.83		5.53765	1034.45		5.53765	936.281
5.54251	211.342		5.54251	578.356		5.54251	593.958		5.54251	1412.71		5.54251	1039.22		5.54251	936.255
5.54736	230.279		5.54736	586.413		5.54736	599.356		5.54736	1410.89		5.54736	1041.21		5.54736	933.614
5.55221	251.985		5.55221	592.719		5.55221	603.172		5.55221	1406.54		5.55221	1040.75		5.55221	928.639
5.55707	276.341		5.55707	597.4		5.55707	605.54		5.55707	1399.85		5.55707	1038.15		5.55707	921.622
5.56192	303.132		5.56192	600.593		5.56192	606.599		5.56192	1391.01		5.56192	1033.74		5.56192	912.851
5.56677	332.056		5.56677	602.44		5.56677	606.484		5.56677	1380.18		5.56677	1027.79		5.56677	902.608
5.57163	362.739		5.57163	603.083		5.57163	605.327		5.57163	1367.54		5.57163	1020.58		5.57163	891.157
5.57648	394.749		5.57648	602.659		5.57648	603.252		5.57648	1353.24		5.57648	1012.33		5.57648	878.741
5.58133	427.612		5.58133	601.3		5.58133	600.372		5.58133	1337.43		5.58133	1003.24		5.58133	865.574
5.58619	460.83		5.58619	599.125		5.58619	596.791		5.58619	1320.22		5.58619	993.45		5.58619	851.84
5.59104	493.901		5.59104	596.245		5.59104	592.595		5.59104	1301.73		5.59104	983.065		5.59104	837.691
5.59589	526.332		5.59589	592.752		5.59589	587.86		5.59589	1282.05		5.59589	972.15		5.59589	823.249
5.60075	557.657		5.60075	588.728		5.60075	582.648		5.60075	1261.24		5.60075	960.734		5.60075	808.607
5.6056	587.446		5.6056	584.235		5.6056	577.006		5.6056	1239.37		5.6056	948.816		5.6056	793.831
5.61045	615.32		5.61045	579.326		5.61045	570.972		5.61045	1216.48		5.61045	936.371		5.61045	778.962
5.61531	640.957		5.61531	574.036		5.61531	564.572		5.61531	1192.63		5.61531	923.363		5.61531	764.02
5.62016	664.095		5.62016	568.391		5.62016	557.822		5.62016	1167.87		5.62016	909.753		5.62016	749.008
5.62501	684.543		5.62501	562.403		5.62501	550.736		5.62501	1142.24		5.62501	895.502		5.62501	733.912
5.62987	702.173		5.62987	556.079		5.62987	543.32		5.62987	1115.81		5.62987	880.585		5.62987	718.712
5.63472	716.928		5.63472	549.418		5.63472	535.579		5.63472	1088.66		5.63472	864.992		5.63472	703.382
5.63957	728.818		5.63957	542.414		5.63957	527.519		5.63957	1060.86		5.63957	848.733		5.63957	687.898
5.64443	737.912		5.64443	535.065		5.64443	519.146		5.64443	1032.51		5.64443	831.835		5.64443	672.242
5.64928	744.34		5.64928	527.366		5.64928	510.47		5.64928	1003.71		5.64928	814.348		5.64928	656.408
5.65413	748.278		5.65413	519.319		5.65413	501.504		5.65413	974.569		5.65413	796.338		5.65413	640.401
5.65899	749.945		5.65899	510.929		5.65899	492.269		5.65899	945.213		5.65899	777.886		5.65899	624.24
5.66384	749.589		5.66384	502.21		5.66384	482.789		5.66384	915.764		5.66384	759.084		5.66384	607.96
5.66869	747.477		5.66869	493.179		5.66869	473.095		5.66869	886.353		5.66869	740.032		5.66869	591.603
5.67355	743.884		5.67355	483.863		5.67355	463.221		5.67355	857.114		5.67355	720.834		5.67355	575.223
5.6784	739.08		5.6784	474.296		5.6784	453.206		5.6784	828.179		5.6784	701.594		5.6784	558.876
5.68325	733.323		5.68325	464.514		5.68325	443.094		5.68325	799.673		5.68325	682.414		5.68325	542.625
5.68811	726.847		5.68811	454.561		5.68811	432.927		5.68811	771.715		5.68811	663.391		5.68811	526.528
5.69296	719.86		5.69296	444.481		5.69296	422.747		5.69296	744.411		5.69296	644.617		5.69296	510.644
5.69781	712.537		5.69781	434.321		5.69781	412.598		5.69781	717.85		5.69781	626.172		5.69781	495.028
5.70267	705.02		5.70267	424.126		5.70267	402.516		5.70267	692.107		5.70267	608.126		5.70267	479.729
5.70752	697.417		5.70752	413.939		5.70752	392.537		5.70752	667.236		5.70752	590.537		5.70752	464.788
5.71237	689.803		5.71237	403.802		5.71237	382.69		5.71237	643.275		5.71237	573.447		5.71237	450.241
5.71723	682.224		5.71723	393.75		5.71723	372.999		5.71723	620.244		5.71723	556.886		5.71723	436.113
5.72208	674.698		5.72208	383.815		5.72208	363.484		5.72208	598.147		5.72208	540.871		5.72208	422.422
5.72693	667.224		5.72693	374.024		5.72693	354.159		5.72693	576.975		5.72693	525.405		5.72693	409.18
5.73179	659.784		5.73179	364.397		5.73179	345.035		5.73179	556.708		5.73179	510.483		5.73179	396.389
5.73664	652.35		5.73664	354.951		5.73664	336.117		5.73664	537.314		5.73664	496.094		5.73664	384.047
5.74149	644.886		5.74149	345.698		5.74149	327.41		5.74149	518.759		5.74149	482.218		5.74149	372.146
5.74635	637.35		5.74635	336.645		5.74635	318.914		5.74635	501		5.74635	468.832		5.74635	360.671
5.7512	629.693		5.7512	327.798		5.7512	310.628		5.7512	483.995		5.7512	455.913		5.7512	349.608
5.75605	621.861		5.75605	319.157		5.75605	302.549		5.75605	467.696		5.75605	443.434		5.75605	338.939
5.76091	613.802		5.76091	310.723		5.76091	294.673		5.76091	452.059		5.76091	431.369		5.76091	328.645
5.76576	605.464		5.76576	302.494		5.76576	286.992		5.76576	437.04		5.76576	419.69		5.76576	318.709
5.77061	596.803		5.77061	294.466		5.77061	279.501		5.77061	422.596		5.77061	408.375		5.77061	309.113
5.77547	587.791		5.77547	286.635		5.77547	272.192		5.77547	408.692		5.77547	397.398		5.77547	299.843
5.78032	578.417		5.78032	278.996		5.78032	265.057		5.78032	395.292		5.78032	386.739		5.78032	290.885
5.78517	568.687		5.78517	271.543		5.78517	258.089		5.78517	382.367		5.78517	376.38		5.78517	282.226
5.79003	558.629		5.79003	264.269		5.79003	251.28		5.79003	369.894		5.79003	366.301		5.79003	273.858
5.79488	548.285		5.79488	257.167		5.79488	244.622		5.79488	357.85		5.79488	356.491		5.79488	265.769
5.79973	537.708		5.79973	250.229		5.79973	238.107		5.79973	346.217		5.79973	346.936		5.79973	257.951
5.80459	526.955		5.80459	243.448		5.80459	231.729		5.80459	334.981		5.80459	337.628		5.80459	250.395
5.80944	516.084		5.80944	236.815		5.80944	225.482		5.80944	324.127		5.80944	328.559		5.80944	243.092
5.81429	505.15		5.81429	230.323		5.81429	219.359		5.81429	313.644		5.81429	319.723		5.81429	236.03
5.81915	494.202		5.81915	223.965		5.81915	213.357		5.81915	303.52		5.81915	311.116		5.81915	229.2
5.824	483.283		5.824	217.734		5.824	207.472		5.824	293.742		5.824	302.734		5.824	222.59
5.82885	472.427		5.82885	211.625		5.82885	201.701		5.82885	284.299		5.82885	294.573		5.82885	216.188
5.83371	461.662		5.83371	205.635		5.83371	196.04		5.83371	275.179		5.83371	286.628		5.83371	209.981
5.83856	451.01		5.83856	199.759		5.83856	190.487		5.83856	266.367		5.83856	278.894		5.83856	203.958
5.84341	440.484		5.84341	193.996		5.84341	185.041		5.84341	257.851		5.84341	271.364		5.84341	198.104
5.84827	430.094		5.84827	188.343		5.84827	179.699		5.84827	249.616		5.84827	264.031		5.84827	192.407
5.85312	419.847		5.85312	182.799		5.85312	174.462		5.85312	241.646		5.85312	256.884		5.85312	186.853
5.85797	409.743		5.85797	177.361		5.85797	169.328		5.85797	233.928		5.85797	249.914		5.85797	181.429
5.86283	399.783		5.86283	172.031		5.86283	164.297		5.86283	226.447		5.86283	243.108		5.86283	176.122
5.86768	389.964		5.86768	166.805		5.86768	159.369		5.86768	219.185		5.86768	236.454		5.86768	170.919
5.87253	380.281		5.87253	161.686		5.87253	154.544		5.87253	212.13		5.87253	229.94		5.87253	165.81
5.87739	370.727		5.87739	156.672		5.87739	149.821		5.87739	205.266		5.87739	223.554		5.87739	160.783
5.88224	361.293		5.88224	151.765		5.88224	145.2		5.88224	198.58		5.88224	217.284		5.88224	155.83
5.88709	351.973		5.88709	146.965		5.88709	140.68		5.88709	192.06		5.88709	211.122		5.88709	150.942
5.89195	342.758		5.89195	142.274		5.89195	136.261		5.89195	185.694		5.89195	205.059		5.89195	146.116
5.8968	333.642		5.8968	137.692		5.8968	131.94		5.8968	179.475		5.8968	199.086		5.8968	141.348
5.90165	324.621		5.90165	133.219		5.90165	127.715		5.90165	173.395		5.90165	193.2		5.90165	136.636
5.90651	315.695		5.90651	128.854		5.90651	123.585		5.90651	167.447		5.90651	187.394		5.90651	131.98
5.91136	306.867		5.91136	124.597		5.91136	119.547		5.91136	161.628		5.91136	181.666		5.91136	127.383
5.91621	298.144		5.91621	120.446		5.91621	115.598		5.91621	155.935		5.91621	176.013		5.91621	122.846
5.92107	289.536		5.92107	116.399		5.92107	111.737		5.92107	150.364		5.92107	170.436		5.92107	118.375
5.92592	281.054		5.92592	112.454		5.92592	107.962		5.92592	144.914		5.92592	164.934		5.92592	113.972
5.93077	272.706		5.93077	108.608		5.93077	104.271		5.93077	139.584		5.93077	159.509		5.93077	109.641
5.93563	264.502		5.93563	104.859		5.93563	100.662		5.93563	134.374		5.93563	154.163		5.93563	105.389
5.94048	256.445		5.94048	101.204		5.94048	97.1333		5.94048	129.283		5.94048	148.898		5.94048	101.218
5.94533	248.539		5.94533	97.6393		5.94533	93.6846		5.94533	124.312		5.94533	143.719		5.94533	97.1344
5.95019	240.781		5.95019	94.163		5.95019	90.3141		5.95019	119.462		5.95019	138.627		5.95019	93.1422
5.95504	233.168		5.95504	90.7722		5.95504	87.0209		5.95504	114.734		5.95504	133.627		5.95504	89.2464
5.95989	225.695		5.95989	87.4648		5.95989	83.8043		5.95989	110.126		5.95989	128.719		5.95989	85.4514
5.96475	218.356		5.96475	84.2391		5.96475	80.6637		5.96475	105.641		5.96475	123.908		5.96475	81.7619
5.9696	211.146		5.9696	81.094		5.9696	77.5989		5.9696	101.277		5.9696	119.196		5.9696	78.1818
5.97445	204.06		5.97445	78.0286		5.97445	74.6101		5.97445	97.0347		5.97445	114.584		5.97445	74.7149
5.97931	197.095		5.97931	75.0419		5.97931	71.6975		5.97931	92.9148		5.97931	110.075		5.97931	71.3645
5.98416	190.249		5.98416	72.134		5.98416	68.8618		5.98416	88.918		5.98416	105.669		5.98416	68.1332
5.98901	183.52		5.98901	69.3045		5.98901	66.1038		5.98901	85.0453		5.98901	101.369		5.98901	65.0228
5.99387	176.91		5.99387	66.5532		5.99387	63.4242		5.99387	81.2978		5.99387	97.1773		5.99387	62.0349
5.99872	170.417		5.99872	63.8804		5.99872	60.824		5.99872	77.6767		5.99872	93.0955		5.99872	59.1696
6.00357	164.043		6.00357	61.2861		6.00357	58.3047		6.00357	74.1827		6.00357	89.1264		6.00357	56.4265
6.00843	157.789		6.00843	58.7705		6.00843	55.8667		6.00843	70.8166		6.00843	85.2723		6.00843	53.8044
6.01328	151.655		6.01328	56.3342		6.01328	53.5111		6.01328	67.5781		6.01328	81.5353		6.01328	51.3017
6.01813	145.644		6.01813	53.9773		6.01813	51.2384		6.01813	64.467		6.01813	77.9173		6.01813	48.9161
6.02299	139.759		6.02299	51.7004		6.02299	49.0489		6.02299	61.4824		6.02299	74.4192		6.02299	46.6449
6.02784	134.004		6.02784	49.5036		6.02784	46.9422		6.02784	58.6228		6.02784	71.0415		6.02784	44.4853
6.03269	128.383		6.03269	47.3869		6.03269	44.918		6.03269	55.8868		6.03269	67.7844		6.03269	42.4334
6.03755	122.904		6.03755	45.3505		6.03755	42.9749		6.03755	53.2727		6.03755	64.6479		6.03755	40.4854
6.0424	117.574		6.0424	43.3935		6.0424	41.1119		6.0424	50.7785		6.0424	61.6314		6.0424	38.6369
6.04725	112.402		6.04725	41.5151		6.04725	39.3271		6.04725	48.4019		6.04725	58.7342		6.04725	36.8833
6.05211	107.395		6.05211	39.7139		6.05211	37.6186		6.05211	46.141		6.05211	55.9551		6.05211	35.22
6.05696	102.562		6.05696	37.9884		6.05696	35.9845		6.05696	43.9934		6.05696	53.2928		6.05696	33.6427
6.06181	97.9079		6.06181	36.3366		6.06181	34.4228		6.06181	41.9565		6.06181	50.7454		6.06181	32.1468
6.06667	93.4371		6.06667	34.7566		6.06667	32.9316		6.06667	40.0279		6.06667	48.3112		6.06667	30.7287
6.07152	89.1519		6.07152	33.2465		6.07152	31.509		6.07152	38.2047		6.07152	45.9883		6.07152	29.3842
6.07637	85.0527		6.07637	31.8041		6.07637	30.1527		6.07637	36.4843		6.07637	43.7742		6.07637	28.1098
6.08123	81.1381		6.08123	30.4277		6.08123	28.8609		6.08123	34.8637		6.08123	41.6669		6.08123	26.9018
6.08608	77.4058		6.08608	29.1148		6.08608	27.6313		6.08608	33.3403		6.08608	39.6638		6.08608	25.7571
6.09093	73.8521		6.09093	27.8636		6.09093	26.4612		6.09093	31.911		6.09093	37.7623		6.09093	24.6724
6.09579	70.4728		6.09579	26.6714		6.09579	25.3481		6.09579	30.5728		6.09579	35.9594		6.09579	23.6449
6.10064	67.2634		6.10064	25.5362		6.10064	24.2888		6.10064	29.3224		6.10064	34.2526		6.10064	22.6713
6.10549	64.2188		6.10549	24.4551		6.10549	23.2805		6.10549	28.1564		6.10549	32.6387		6.10549	21.7487
6.11035	61.3333		6.11035	23.4259		6.11035	22.3199		6.11035	27.0709		6.11035	31.1152		6.11035	20.8738
6.1152	58.6003		6.1152	22.4459		6.1152	21.404		6.1152	26.0617		6.1152	29.6788		6.1152	20.0434
6.12005	56.0126		6.12005	21.5119		6.12005	20.5299		6.12005	25.1246		6.12005	28.3265		6.12005	19.2547
6.12491	53.5623		6.12491	20.6209		6.12491	19.6953		6.12491	24.2551		6.12491	27.0546		6.12491	18.5047
6.12976	51.2413		6.12976	19.7703		6.12976	18.8977		6.12976	23.4488		6.12976	25.8591		6.12976	17.7915
6.13461	49.0414		6.13461	18.9573		6.13461	18.1356		6.13461	22.7015		6.13461	24.7358		6.13461	17.113
6.13947	46.955		6.13947	18.1801		6.13947	17.4073		6.13947	22.0093		6.13947	23.6801		6.13947	16.468
6.14432	44.9749		6.14432	17.4373		6.14432	16.7122		6.14432	21.3689		6.14432	22.6874		6.14432	15.856
6.14917	43.0946		6.14917	16.7281		6.14917	16.0497		6.14917	20.7772		6.14917	21.7531		6.14917	15.2762
6.15403	41.3083		6.15403	16.0524		6.15403	15.4195		6.15403	20.2317		6.15403	20.873		6.15403	14.7282
6.15888	39.611		6.15888	15.4098		6.15888	14.8216		6.15888	19.7299		6.15888	20.0436		6.15888	14.2118
6.16373	37.9986		6.16373	14.8008		6.16373	14.2558		6.16373	19.2692		6.16373	19.2621		6.16373	13.7261
6.16859	36.4676		6.16859	14.2252		6.16859	13.7216		6.16859	18.8472		6.16859	18.5263		6.16859	13.2703
6.17344	35.0146		6.17344	13.6834		6.17344	13.2185		6.17344	18.4618		6.17344	17.8345		6.17344	12.8429
6.17829	33.6365		6.17829	13.1747		6.17829	12.7452		6.17829	18.1102		6.17829	17.1856		6.17829	12.4422
6.18315	32.3302		6.18315	12.6985		6.18315	12.3007		6.18315	17.7904		6.18315	16.5784		6.18315	12.0664
6.188	31.0923		6.188	12.2532		6.188	11.8833		6.188	17.5001		6.188	16.0117		6.188	11.7138
6.19285	29.9194		6.19285	11.8369		6.19285	11.492		6.19285	17.2369		6.19285	15.484		6.19285	11.3827
6.19771	28.8072		6.19771	11.4476		6.19771	11.1251		6.19771	16.9979		6.19771	14.9937		6.19771	11.0713
6.20256	27.7519		6.20256	11.0829		6.20256	10.7811		6.20256	16.7807		6.20256	14.5387		6.20256	10.7781
6.20741	26.7499		6.20741	10.7412		6.20741	10.4588		6.20741	16.5821		6.20741	14.1169		6.20741	10.5016
6.21227	25.798		6.21227	10.4208		6.21227	10.1564		6.21227	16.3994		6.21227	13.7262		6.21227	10.2398
6.21712	24.8938		6.21712	10.1205		6.21712	9.87208		6.21712	16.2303		6.21712	13.3637		6.21712	9.99093
6.22197	24.0355		6.22197	9.83912		6.22197	9.60422		6.22197	16.0725		6.22197	13.0271		6.22197	9.75335
6.22683	23.222		6.22683	9.57477		6.22683	9.35102		6.22683	15.9242		6.22683	12.7141		6.22683	9.52578
6.23168	22.4522		6.23168	9.32574		6.23168	9.11087		6.23168	15.7834		6.23168	12.4223		6.23168	9.30762
6.23653	21.724		6.23653	9.09007		6.23653	8.88246		6.23653	15.6488		6.23653	12.1496		6.23653	9.09841
6.24139	21.0356		6.24139	8.86589		6.24139	8.66455		6.24139	15.519		6.24139	11.8942		6.24139	8.8982
6.24624	20.3842		6.24624	8.65161		6.24624	8.45599		6.24624	15.3927		6.24624	11.6543		6.24624	8.70693
6.25109	19.7667		6.25109	8.44616		6.25109	8.25596		6.25109	15.2687		6.25109	11.4281		6.25109	8.52436
6.25595	19.1805		6.25595	8.24863		6.25595	8.06361		6.25595	15.146		6.25595	11.214		6.25595	8.34995
6.2608	18.6224		6.2608	8.05849		6.2608	7.8783		6.2608	15.0243		6.2608	11.011		6.2608	8.18276
6.26565	18.09		6.26565	7.87491		6.26565	7.69931		6.26565	14.9025		6.26565	10.8179		6.26565	8.02201
6.27051	17.5806		6.27051	7.69717		6.27051	7.52604		6.27051	14.7799		6.27051	10.6333		6.27051	7.86668
6.27536	17.092		6.27536	7.52473		6.27536	7.35795		6.27536	14.6561		6.27536	10.4569		6.27536	7.71588
6.28021	16.6221		6.28021	7.35664		6.28021	7.19464		6.28021	14.5302		6.28021	10.2876		6.28021	7.56913
6.28507	16.1698		6.28507	7.19261		6.28507	7.03573		6.28507	14.4019		6.28507	10.125		6.28507	7.42596
6.28992	15.7343		6.28992	7.03216		6.28992	6.88106		6.28992	14.2705		6.28992	9.96876		6.28992	7.28613
6.29477	15.3155		6.29477	6.8748		6.29477	6.73056		6.29477	14.1358		6.29477	9.81826		6.29477	7.1497
6.29963	14.9133		6.29963	6.72019		6.29963	6.58423		6.29963	13.9975		6.29963	9.67318		6.29963	7.01666
6.30448	14.5274		6.30448	6.56807		6.30448	6.44213		6.30448	13.8552		6.30448	9.53317		6.30448	6.88684
6.30933	14.1572		6.30933	6.41793		6.30933	6.3042		6.30933	13.7081		6.30933	9.39816		6.30933	6.76042
6.31419	13.8019		6.31419	6.26975		6.31419	6.17027		6.31419	13.5559		6.31419	9.26763		6.31419	6.6371
6.31904	13.4603		6.31904	6.1236		6.31904	6.03998		6.31904	13.3974		6.31904	9.14103		6.31904	6.51646
6.32389	13.1314		6.32389	5.97966		6.32389	5.91314		6.32389	13.232		6.32389	9.01806		6.32389	6.3982
6.32875	12.8143		6.32875	5.8381		6.32875	5.78916		6.32875	13.0586		6.32875	8.89778		6.32875	6.28155
6.3336	12.508		6.3336	5.69904		6.3336	5.66763		6.3336	12.8766		6.3336	8.77953		6.3336	6.16616
6.33845	12.2122		6.33845	5.56237		6.33845	5.54818		6.33845	12.6855		6.33845	8.66222		6.33845	6.05154
6.34331	11.9259		6.34331	5.42808		6.34331	5.4304		6.34331	12.4854		6.34331	8.54546		6.34331	5.93722
6.34816	11.6487		6.34816	5.29552		6.34816	5.31399		6.34816	12.2765		6.34816	8.42845		6.34816	5.82254
6.35301	11.3799		6.35301	5.16444		6.35301	5.1986		6.35301	12.0595		6.35301	8.31079		6.35301	5.70714
6.35787	11.1188		6.35787	5.03439		6.35787	5.08398		6.35787	11.8361		6.35787	8.19218		6.35787	5.5905
6.36272	10.8648		6.36272	4.9054		6.36272	4.96995		6.36272	11.6081		6.36272	8.07256		6.36272	5.47266
6.36757	10.6169		6.36757	4.77749		6.36757	4.85671		6.36757	11.3778		6.36757	7.95192		6.36757	5.35399
6.37243	10.3748		6.37243	4.65065		6.37243	4.74405		6.37243	11.1478		6.37243	7.8305		6.37243	5.23525
6.37728	10.1376		6.37728	4.52542		6.37728	4.63259		6.37728	10.9205		6.37728	7.70903		6.37728	5.1176
6.38213	9.90498		6.38213	4.40198		6.38213	4.52292		6.38213	10.6981		6.38213	7.58809		6.38213	5.00268
6.38699	9.67664		6.38699	4.28081		6.38699	4.41623		6.38699	10.4825		6.38699	7.4687		6.38699	4.89217
6.39184	9.45228		6.39184	4.16243		6.39184	4.31383		6.39184	10.275		6.39184	7.35235		6.39184	4.7878
6.39669	9.23163		6.39669	4.04704		6.39669	4.21685		6.39669	10.0766		6.39669	7.24006		6.39669	4.69095
6.40155	9.01443		6.40155	3.93534		6.40155	4.12667		6.40155	9.88823		6.40155	7.13336		6.40155	4.60273
6.4064	8.80027		6.4064	3.82799		6.4064	4.04376		6.4064	9.71025		6.4064	7.03347		6.4064	4.52381
6.41125	8.58885		6.41125	3.72577		6.41125	3.96883		6.41125	9.54264		6.41125	6.94132		6.41125	4.45449
6.41611	8.37988		6.41611	3.62974		6.41611	3.9016		6.41611	9.38553		6.41611	6.85763		6.41611	4.39483
6.42096	8.17299		6.42096	3.54069		6.42096	3.84247		6.42096	9.238		6.42096	6.78295		6.42096	4.3447
6.42581	7.96783		6.42581	3.45957		6.42581	3.79103		6.42581	9.0996		6.42581	6.7175		6.42581	4.30363
6.43067	7.76422		6.43067	3.38686		6.43067	3.74734		6.43067	8.96919		6.43067	6.66118		6.43067	4.27115
6.43552	7.56222		6.43552	3.32272		6.43552	3.71122		6.43552	8.84604		6.43552	6.61355		6.43552	4.24683
6.44037	7.36153		6.44037	3.26711		6.44037	3.68255		6.44037	8.72928		6.44037	6.57409		6.44037	4.22996
6.44523	7.16197		6.44523	3.2196		6.44523	3.66062		6.44523	8.61841		6.44523	6.54209		6.44523	4.22001
6.45008	6.96373		6.45008	3.17979		6.45008	3.64506		6.45008	8.51279		6.45008	6.51711		6.45008	4.21649
6.45493	6.76644		6.45493	3.14695		6.45493	3.63517		6.45493	8.41212		6.45493	6.49852		6.45493	4.21894
6.45979	6.5698		6.45979	3.1203		6.45979	3.63046		6.45979	8.3158		6.45979	6.4857		6.45979	4.22698
6.46464	6.37382		6.46464	3.0992		6.46464	3.63046		6.46464	8.22371		6.46464	6.47825		6.46464	4.24033
6.46949	6.1788		6.46949	3.08317		6.46949	3.63487		6.46949	8.13532		6.46949	6.47539		6.46949	4.25863
6.47435	5.98514		6.47435	3.07137		6.47435	3.64351		6.47435	8.05032		6.47435	6.4764		6.47435	4.28098
6.4792	5.79375		6.4792	3.06362		6.4792	3.65615		6.4792	7.96831		6.4792	6.48075		6.4792	4.30697
6.48405	5.60576		6.48405	3.05969		6.48405	3.67218		6.48405	7.88885		6.48405	6.48767		6.48405	4.336
6.48891	5.42212		6.48891	3.05933		6.48891	3.69126		6.48891	7.81167		6.48891	6.49673		6.48891	4.36735
6.49376	5.24414		6.49376	3.06213		6.49376	3.71283		6.49376	7.73638		6.49376	6.50746		6.49376	4.40085
6.49861	5.07265		6.49861	3.06803		6.49861	3.73638		6.49861	7.66259		6.49861	6.5195		6.49861	4.43625
6.50347	4.90844		6.50347	3.07661		6.50347	3.76177		6.50347	7.59023		6.50347	6.53255		6.50347	4.47339
6.50832	4.75192		6.50832	3.08776		6.50832	3.78889		6.50832	7.51919		6.50832	6.54632		6.50832	4.51213
6.51317	4.60333		6.51317	3.10111		6.51317	3.81768		6.51317	7.44975		6.51317	6.56044		6.51317	4.55254
6.51803	4.46272		6.51803	3.11661		6.51803	3.8479		6.51803	7.38227		6.51803	6.57451		6.51803	4.59462
6.52288	4.32992		6.52288	3.13413		6.52288	3.87949		6.52288	7.31647		6.52288	6.58834		6.52288	4.6382
6.52773	4.20469		6.52773	3.15362		6.52773	3.91221		6.52773	7.25257		6.52773	6.60169		6.52773	4.6832
6.53259	4.08679		6.53259	3.17508		6.53259	3.94595		6.53259	7.18999		6.53259	6.61433		6.53259	4.72915
6.53744	3.97575		6.53744	3.19844		6.53744	3.98028		6.53744	7.12878		6.53744	6.62649		6.53744	4.7757
6.54229	3.87144		6.54229	3.22366		6.54229	4.01521		6.54229	7.06863		6.54229	6.63829		6.54229	4.82225
6.54715	3.77345		6.54715	3.25066		6.54715	4.05085		6.54715	7.00957		6.54715	6.64967		6.54715	4.86845
6.552	3.6813		6.552	3.27933		6.552	4.08727		6.552	6.95175		6.552	6.6607		6.552	4.91405
6.55685	3.59458		6.55685	3.30961		6.55685	4.12446		6.55685	6.89566		6.55685	6.67137		6.55685	4.95911
6.56171	3.51274		6.56171	3.34144		6.56171	4.16219		6.56171	6.84178		6.56171	6.68144		6.56171	5.00393
6.56656	3.43508		6.56656	3.37446		6.56656	4.20064		6.56656	6.79058		6.56656	6.69068		6.56656	5.04875
6.57141	3.36123		6.57141	3.40849		6.57141	4.23914		6.57141	6.74164		6.57141	6.69873		6.57141	5.09363
6.57627	3.29083		6.57627	3.4436		6.57627	4.27771		6.57627	6.69527		6.57627	6.70534		6.57627	5.13864
6.58112	3.22378		6.58112	3.4796		6.58112	4.31591		6.58112	6.65134		6.58112	6.71041		6.58112	5.18376
6.58597	3.15982		6.58597	3.51685		6.58597	4.35382		6.58597	6.60962		6.58597	6.71399		6.58597	5.22888
6.59083	3.09873		6.59083	3.55542		6.59083	4.39143		6.59083	6.56998		6.59083	6.71655		6.59083	5.27406
6.59568	3.04013		6.59568	3.59541		6.59568	4.42868		6.59568	6.53297		6.59568	6.71816		6.59568	5.31936
6.60053	2.98375		6.60053	3.6369		6.60053	4.46588		6.60053	6.49863		6.60053	6.71917		6.60053	5.36489
6.60539	2.92891		6.60539	3.67957		6.60539	4.50295		6.60539	6.46734		6.60539	6.71965		6.60539	5.41067
6.61024	2.87539		6.61024	3.72326		6.61024	4.54021		6.61024	6.43903		6.61024	6.71983		6.61024	5.45669
6.61509	2.82276		6.61509	3.76767		6.61509	4.57752		6.61509	6.41394		6.61509	6.71947		6.61509	5.50264
6.61995	2.7712		6.61995	3.81297		6.61995	4.61495		6.61995	6.39212		6.61995	6.71858		6.61995	5.54836
6.6248	2.72077		6.6248	3.8591		6.6248	4.65232		6.6248	6.37347		6.6248	6.71691		6.6248	5.5936
6.62965	2.67172		6.62965	3.90625		6.62965	4.68946		6.62965	6.35803		6.62965	6.71464		6.62965	5.63806
6.63451	2.62409		6.63451	3.95453		6.63451	4.72593		6.63451	6.34617		6.63451	6.71148		6.63451	5.68157
6.63936	2.57772		6.63936	4.00382		6.63936	4.7617		6.63936	6.33794		6.63936	6.70767		6.63936	5.72425
6.64421	2.53242		6.64421	4.05377		6.64421	4.79591		6.64421	6.33377		6.64421	6.70326		6.64421	5.76603
6.64907	2.4879		6.64907	4.10426		6.64907	4.82851		6.64907	6.33359		6.64907	6.69831		6.64907	5.8071
6.65392	2.44379		6.65392	4.15468		6.65392	4.85939		6.65392	6.33746		6.65392	6.69312		6.65392	5.84739
6.65877	2.40004		6.65877	4.20517		6.65877	4.88818		6.65877	6.34527		6.65877	6.68776		6.65877	5.88685
6.66363	2.35695		6.66363	4.25541		6.66363	4.91494		6.66363	6.35648		6.66363	6.68222		6.66363	5.92571
6.66848	2.31463		6.66848	4.3053		6.66848	4.93985		6.66848	6.37072		6.66848	6.67679		6.66848	5.96362
6.67333	2.2735		6.67333	4.35495		6.67333	4.96274		6.67333	6.38753		6.67333	6.67167		6.67333	6.00046
6.67819	2.2338		6.67819	4.40431		6.67819	4.9839		6.67819	6.40661		6.67819	6.66678		6.67819	6.03622
6.68304	2.19584		6.68304	4.45312		6.68304	5.00333		6.68304	6.42782		6.68304	6.66225		6.68304	6.07073
6.68789	2.1596		6.68789	4.5011		6.68789	5.02098		6.68789	6.45125		6.68789	6.65808		6.68789	6.10417
6.69275	2.12526		6.69275	4.54819		6.69275	5.03683		6.69275	6.47706		6.69275	6.6542		6.69275	6.13618
6.6976	2.09284		6.6976	4.59421		6.6976	5.05078		6.6976	6.50537		6.6976	6.65081		6.6976	6.16705
6.70245	2.06232		6.70245	4.63903		6.70245	5.06276		6.70245	6.53619		6.70245	6.64788		6.70245	6.19644
6.70731	2.03359		6.70731	4.68254		6.70731	5.07271		6.70731	6.56927		6.70731	6.64544		6.70731	6.22475
6.71216	2.00629		6.71216	4.72474		6.71216	5.0807		6.71216	6.60396		6.71216	6.64318		6.71216	6.25157
6.71701	1.98025		6.71701	4.76539		6.71701	5.08666		6.71701	6.63996		6.71701	6.64103		6.71701	6.27708
6.72187	1.95509		6.72187	4.80455		6.72187	5.09036		6.72187	6.67644		6.72187	6.63865		6.72187	6.30134
6.72672	1.9303		6.72672	4.8418		6.72672	5.09185		6.72672	6.71315		6.72672	6.63573		6.72672	6.32453
6.73157	1.90586		6.73157	4.87727		6.73157	5.09071		6.73157	6.74981		6.73157	6.63227		6.73157	6.34652
6.73643	1.88142		6.73643	4.91077		6.73643	5.08714		6.73643	6.78605		6.73643	6.62816		6.73643	6.36744
6.74128	1.85716		6.74128	4.9423		6.74128	5.0807		6.74128	6.82163		6.74128	6.62386		6.74128	6.38717
6.74613	1.83278		6.74613	4.97186		6.74613	5.07152		6.74613	6.85579		6.74613	6.61927		6.74613	6.40547
6.75099	1.80864		6.75099	4.99952		6.75099	5.05972		6.75099	6.88815		6.75099	6.61469		6.75099	6.42222
6.75584	1.78522		6.75584	5.02533		6.75584	5.04535		6.75584	6.91813		6.75584	6.60986		6.75584	6.43712
6.76069	1.76275		6.76069	5.04923		6.76069	5.02878		6.76069	6.94525		6.76069	6.60455		6.76069	6.45
6.76555	1.74189		6.76555	5.07134		6.76555	5.01019		6.76555	6.96951		6.76555	6.59841		6.76555	6.46079
6.7704	1.72275		6.7704	5.09137		6.7704	4.9898		6.7704	6.99103		6.7704	6.59096		6.7704	6.46913
6.77525	1.70547		6.77525	5.10907		6.77525	4.96745		6.77525	7.01004		6.77525	6.5819		6.77525	6.47485
6.78011	1.68967		6.78011	5.12457		6.78011	4.94319		6.78011	7.02643		6.78011	6.57099		6.78011	6.47783
6.78496	1.67507		6.78496	5.13744		6.78496	4.91679		6.78496	7.03937		6.78496	6.55824		6.78496	6.47771
6.78981	1.66124		6.78981	5.1477		6.78981	4.88812		6.78981	7.04813		6.78981	6.54376		6.78981	6.47408
6.79467	1.64789		6.79467	5.15521		6.79467	4.85688		6.79467	7.05129		6.79467	6.52725		6.79467	6.46704
6.79952	1.63525		6.79952	5.16015		6.79952	4.82303		6.79952	7.04795		6.79952	6.50859		6.79952	6.4562
6.80437	1.62327		6.80437	5.16272		6.80437	4.78613		6.80437	7.0374		6.80437	6.48761		6.80437	6.44171
6.80923	1.61231		6.80923	5.16313		6.80923	4.7465		6.80923	7.01958		6.80923	6.46365		6.80923	6.42365
6.81408	1.60253		6.81408	5.16111		6.81408	4.70424		6.81408	6.99496		6.81408	6.43641		6.81408	6.40202
6.81893	1.59413		6.81893	5.15664		6.81893	4.65947		6.81893	6.96415		6.81893	6.40553		6.81893	6.37692
6.82379	1.58703		6.82379	5.14942		6.82379	4.61292		6.82379	6.92761		6.82379	6.37072		6.82379	6.34825
6.82864	1.58155		6.82864	5.13911		6.82864	4.56464		6.82864	6.88553		6.82864	6.33198		6.82864	6.31607
6.83349	1.57773		6.83349	5.12546		6.83349	4.51493		6.83349	6.83838		6.83349	6.28924		6.83349	6.27983
6.83835	1.57607		6.83835	5.10854		6.83835	4.46391		6.83835	6.78581		6.83835	6.24263		6.83835	6.23935
6.8432	1.57666		6.8432	5.08839		6.8432	4.41128		6.8432	6.72776		6.8432	6.19215		6.8432	6.19435
6.84805	1.57994		6.84805	5.0655		6.84805	4.35674		6.84805	6.6644		6.84805	6.13785		6.84805	6.14464
6.85291	1.58626		6.85291	5.04011		6.85291	4.29994		6.85291	6.59597		6.85291	6.07979		6.85291	6.09016
6.85776	1.59574		6.85776	5.01227		6.85776	4.24063		6.85776	6.52266		6.85776	6.01768		6.85776	6.03098
6.86261	1.60837		6.86261	4.98188		6.86261	4.17876		6.86261	6.44469		6.86261	5.95152		6.86261	5.96738
6.86747	1.62405		6.86747	4.94874		6.86747	4.11451		6.86747	6.36268		6.86747	5.88107		6.86747	5.89937
6.87232	1.64282		6.87232	4.91244		6.87232	4.04793		6.87232	6.27708		6.87232	5.80609		6.87232	5.82719
6.87717	1.6647		6.87717	4.87298		6.87717	3.97927		6.87717	6.18881		6.87717	5.72699		6.87717	5.75107
6.88203	1.68973		6.88203	4.83042		6.88203	3.90911		6.88203	6.09869		6.88203	5.64384		6.88203	5.67091
6.88688	1.71834		6.88688	4.78476		6.88688	3.83753		6.88688	6.00797		6.88688	5.55712		6.88688	5.5868
6.89173	1.75083		6.89173	4.7366		6.89173	3.76487		6.89173	5.91755		6.89173	5.46724		6.89173	5.49889
6.89659	1.78778		6.89659	4.68606		6.89659	3.69102		6.89659	5.82838		6.89659	5.37455		6.89659	5.40739
6.90144	1.82986		6.90144	4.63325		6.90144	3.61609		6.90144	5.74094		6.90144	5.27954		6.90144	5.3128
6.90629	1.87743		6.90629	4.57811		6.90629	3.53986		6.90629	5.65559		6.90629	5.18227		6.90629	5.21547
6.91115	1.93083		6.91115	4.52077		6.91115	3.46208		6.91115	5.5725		6.91115	5.0832		6.91115	5.11593
6.916	1.99008		6.916	4.46117		6.916	3.38274		6.916	5.49179		6.916	4.98283		6.916	5.0146
6.92085	2.05529		6.92085	4.39966		6.92085	3.30228		6.92085	5.41383		6.92085	4.88144		6.92085	4.91202
6.92571	2.1261		6.92571	4.33606		6.92571	3.2208		6.92571	5.33891		6.92571	4.77946		6.92571	4.80849
6.93056	2.20305		6.93056	4.27061		6.93056	3.13902		6.93056	5.26744		6.93056	4.67753		6.93056	4.70459
6.93541	2.28637		6.93541	4.20344		6.93541	3.05706		6.93541	5.19991		6.93541	4.57591		6.93541	4.60082
6.94027	2.37721		6.94027	4.13454		6.94027	2.97564		6.94027	5.13697		6.94027	4.47512		6.94027	4.49747
6.94512	2.47651		6.94512	4.06402		6.94512	2.89506		6.94512	5.07855		6.94512	4.37534		6.94512	4.39507
6.94997	2.58547		6.94997	3.99196		6.94997	2.81519		6.94997	5.02491		6.94997	4.27699		6.94997	4.29368
6.95483	2.7048		6.95483	3.91853		6.95483	2.73627		6.95483	4.97603		6.95483	4.18001		6.95483	4.19301
6.95968	2.8345		6.95968	3.84378		6.95968	2.65825		6.95968	4.93175		6.95968	4.08483		6.95968	4.09305
6.96453	2.97445		6.96453	3.76785		6.96453	2.58106		6.96453	4.89211		6.96453	3.99131		6.96453	3.99375
6.96939	3.124		6.96939	3.69102		6.96939	2.50459		6.96939	4.85688		6.96939	3.89999		6.96939	3.89516
6.97424	3.28279		6.97424	3.61317		6.97424	2.42871		6.97424	4.82583		6.97424	3.81082		6.97424	3.79771
6.97909	3.45033		6.97909	3.5345		6.97909	2.35373		6.97909	4.79871		6.97909	3.72398		6.97909	3.70181
6.98395	3.62641		6.98395	3.4551		6.98395	2.27952		6.98395	4.77535		6.98395	3.63976		6.98395	3.60787
6.9888	3.81112		6.9888	3.37493		6.9888	2.20627		6.9888	4.75591		6.9888	3.55774		6.9888	3.5162
6.99365	4.0046		6.99365	3.29423		6.99365	2.13414		6.99365	4.74054		6.99365	3.47823		6.99365	3.42709
6.99851	4.20696		6.99851	3.21293		6.99851	2.06351		6.99851	4.72951		6.99851	3.4011		6.99851	3.34024
7.00336	4.41813		7.00336	3.13151		7.00336	1.99455		7.00336	4.7226		7.00336	3.32648		7.00336	3.25567
7.00821	4.63736		7.00821	3.05027		7.00821	1.92761		7.00821	4.71991		7.00821	3.25453		7.00821	3.17293
7.01307	4.86439		7.01307	2.96944		7.01307	1.86282		7.01307	4.72069		7.01307	3.18545		7.01307	3.09217
7.01792	5.09787		7.01792	2.88922		7.01792	1.80018		7.01792	4.7245		7.01792	3.11917		7.01792	3.01325
7.02277	5.33706		7.02277	2.8097		7.02277	1.73986		7.02277	4.73094		7.02277	3.05581		7.02277	2.93654
7.02763	5.58043		7.02763	2.73073		7.02763	1.68145		7.02763	4.73976		7.02763	2.99507		7.02763	2.86198
7.03248	5.82737		7.03248	2.65211		7.03248	1.62488		7.03248	4.75115		7.03248	2.93666		7.03248	2.78991
7.03733	6.0764		7.03733	2.57385		7.03733	1.57011		7.03733	4.76515		7.03733	2.88028		7.03733	2.72048
7.04219	6.32638		7.04219	2.49594		7.04219	1.51706		7.04219	4.7819		7.04219	2.82615		7.04219	2.65378
7.04704	6.5763		7.04704	2.41864		7.04704	1.46592		7.04704	4.80151		7.04704	2.774		7.04704	2.5897
7.05189	6.82461		7.05189	2.34252		7.05189	1.41704		7.05189	4.82363		7.05189	2.72423		7.05189	2.52819
7.05675	7.06959		7.05675	2.26778		7.05675	1.37061		7.05675	4.84788		7.05675	2.67684		7.05675	2.46936
7.0616	7.30962		7.0616	2.1944		7.0616	1.32656		7.0616	4.87393		7.0616	2.63172		7.0616	2.41292
7.06645	7.54291		7.06645	2.12252		7.06645	1.28478		7.06645	4.90153		7.06645	2.58857		7.06645	2.35879
7.07131	7.7675		7.07131	2.05189		7.07131	1.2449		7.07131	4.93026		7.07131	2.54744		7.07131	2.307
7.07616	7.98136		7.07616	1.98251		7.07616	1.2067		7.07616	4.96018		7.07616	2.50816		7.07616	2.2577
7.08101	8.1827		7.08101	1.91456		7.08101	1.1698		7.08101	4.99088		7.08101	2.47091		7.08101	2.21062
7.08587	8.36945		7.08587	1.84816		7.08587	1.13434		7.08587	5.02187		7.08587	2.43574		7.08587	2.16591
7.09072	8.53956		7.09072	1.78361		7.09072	1.10042		7.09072	5.05269		7.09072	2.4026		7.09072	2.12336
7.09557	8.69125		7.09557	1.72132		7.09557	1.06871		7.09557	5.08308		7.09557	2.37143		7.09557	2.08294
7.10043	8.82256		7.10043	1.6613		7.10043	1.03933		7.10043	5.11247		7.10043	2.3421		7.10043	2.04432
7.10528	8.93223		7.10528	1.60378		7.10528	1.0125		7.10528	5.14042		7.10528	2.31427		7.10528	2.0076
7.11013	9.01908		7.11013	1.54895		7.11013	0.988126		7.11013	5.16665		7.11013	2.28757		7.11013	1.9725
7.11499	9.08214		7.11499	1.49661		7.11499	0.965893		7.11499	5.19073		7.11499	2.262		7.11499	1.93912
7.11984	9.12076		7.11984	1.44708		7.11984	0.945628		7.11984	5.21237		7.11984	2.23762		7.11984	1.90777
7.12469	9.13447		7.12469	1.40005		7.12469	0.926912		7.12469	5.23096		7.12469	2.21473		7.12469	1.87814
7.12955	9.12321		7.12955	1.35547		7.12955	0.909328		7.12955	5.24628		7.12955	2.19315		7.12955	1.85019
7.1344	9.08685		7.1344	1.31327		7.1344	0.893056		7.1344	5.2579		7.1344	2.17336		7.1344	1.82408
7.13925	9.02629		7.13925	1.27333		7.13925	0.877798		7.13925	5.26571		7.13925	2.15518		7.13925	1.7994
7.14411	8.94201		7.14411	1.2356		7.14411	0.863791		7.14411	5.26965		7.14411	2.1385		7.14411	1.77604
7.14896	8.83526		7.14896	1.20014		7.14896	0.851154		7.14896	5.26983		7.14896	2.12306		7.14896	1.75428
7.15381	8.70699		7.15381	1.16688		7.15381	0.840008		7.15381	5.26619		7.15381	2.10881		7.15381	1.7342
7.15867	8.55875		7.15867	1.13553		7.15867	0.830173		7.15867	5.25874		7.15867	2.0957		7.15867	1.71584
7.16352	8.39168		7.16352	1.10626		7.16352	0.82165		7.16352	5.24753		7.16352	2.08366		7.16352	1.69927
7.16837	8.20744		7.16837	1.07867		7.16837	0.814259		7.16837	5.23269		7.16837	2.07239		7.16837	1.68443
7.17323	8.00771		7.17323	1.05268		7.17323	0.807822		7.17323	5.21433		7.17323	2.06184		7.17323	1.67102
7.17808	7.79468		7.17808	1.0283		7.17808	0.802159		7.17808	5.19234		7.17808	2.05225		7.17808	1.65874
7.18293	7.57033		7.18293	1.00565		7.18293	0.797272		7.18293	5.16695		7.18293	2.04337		7.18293	1.64747
7.18779	7.33674		7.18779	0.984907		7.18779	0.793099		7.18779	5.1381		7.18779	2.0352		7.18779	1.6371
7.19264	7.09581		7.19264	0.966072		7.19264	0.789821		7.19264	5.10579		7.19264	2.02787		7.19264	1.6275
7.19749	6.84947		7.19749	0.949085		7.19749	0.787377		7.19749	5.06991		7.19749	2.02167		7.19749	1.6188
7.20235	6.59919		7.20235	0.933707		7.20235	0.785828		7.20235	5.03027		7.20235	2.01678		7.20235	1.61105
7.2072	6.34688		7.2072	0.919878		7.2072	0.785351		7.2072	4.98742		7.2072	2.01333		7.2072	1.60408
7.21205	6.09404		7.21205	0.907362		7.21205	0.786066		7.21205	4.94158		7.21205	2.01142		7.21205	1.59806
7.21691	5.84227		7.21691	0.895977		7.21691	0.788152		7.21691	4.89348		7.21691	2.01094		7.21691	1.5927
7.22176	5.5933		7.22176	0.886023		7.22176	0.791669		7.22176	4.84377		7.22176	2.01184		7.22176	1.58817
7.22661	5.34862		7.22661	0.877202		7.22661	0.796378		7.22661	4.79299		7.22661	2.01416		7.22661	1.58441
7.23147	5.10949		7.23147	0.869393		7.23147	0.802517		7.23147	4.74173		7.23147	2.01762		7.23147	1.58137
7.23632	4.87727		7.23632	0.862479		7.23632	0.809729		7.23632	4.68993		7.23632	2.02256		7.23632	1.57923
7.24117	4.65316		7.24117	0.856519		7.24117	0.818074		7.24117	4.6376		7.24117	2.02882		7.24117	1.57809
7.24603	4.4381		7.24603	0.851214		7.24603	0.827551		7.24603	4.58437		7.24603	2.03663		7.24603	1.57809
7.25088	4.23288		7.25088	0.846624		7.25088	0.838101		7.25088	4.53025		7.25088	2.04593		7.25088	1.57952
7.25573	4.03821		7.25573	0.84269		7.25573	0.849903		7.25573	4.47536		7.25573	2.0569		7.25573	1.58226
7.26059	3.85463		7.26059	0.839531		7.26059	0.863135		7.26059	4.41992		7.26059	2.06977		7.26059	1.58626
7.26544	3.68214		7.26544	0.837326		7.26544	0.878036		7.26544	4.36431		7.26544	2.08467		7.26544	1.59121
7.27029	3.52091		7.27029	0.836253		7.27029	0.894606		7.27029	4.30912		7.27029	2.1019		7.27029	1.59711
7.27515	3.37094		7.27515	0.836372		7.27515	0.912905		7.27515	4.25506		7.27515	2.12145		7.27515	1.60384
7.28	3.23194		7.28	0.837862		7.28	0.93317		7.28	4.20231		7.28	2.14362		7.28	1.61171
7.28485	3.10361		7.28485	0.840783		7.28485	0.955403		7.28485	4.15117		7.28485	2.16872		7.28485	1.62083
7.28971	2.98548		7.28971	0.845492		7.28971	0.979662		7.28971	4.10205		7.28971	2.19673		7.28971	1.63156
7.29456	2.87712		7.29456	0.85187		7.29456	1.00613		7.29456	4.05514		7.29456	2.22772		7.29456	1.64419
7.29941	2.77817		7.29941	0.859857		7.29941	1.03503		7.29941	4.01056		7.29941	2.262		7.29941	1.65868
7.30427	2.68817		7.30427	0.869334		7.30427	1.06627		7.30427	3.96854		7.30427	2.29949		7.30427	1.67525
7.30912	2.60687		7.30912	0.880241		7.30912	1.09988		7.30912	3.92914		7.30912	2.34044		7.30912	1.69384
7.31397	2.53397		7.31397	0.89246		7.31397	1.13589		7.31397	3.89278		7.31397	2.38442		7.31397	1.71465
7.31883	2.469		7.31883	0.905991		7.31883	1.17415		7.31883	3.85964		7.31883	2.43157		7.31883	1.73771
7.32368	2.41208		7.32368	0.92113		7.32368	1.21462		7.32368	3.82966		7.32368	2.48176		7.32368	1.76334
7.32853	2.36261		7.32853	0.938118		7.32853	1.2573		7.32853	3.80325		7.32853	2.53451		7.32853	1.79142
7.33339	2.32053		7.33339	0.95737		7.33339	1.30218		7.33339	3.78072		7.33339	2.58994		7.33339	1.82229
7.33824	2.2856		7.33824	0.979066		7.33824	1.34909		7.33824	3.76236		7.33824	2.648		7.33824	1.85573
7.34309	2.2577		7.34309	1.00344		7.34309	1.39838		7.34309	3.74848		7.34309	2.70826		7.34309	1.89167
7.34795	2.23649		7.34795	1.03062		7.34795	1.44964		7.34795	3.73912		7.34795	2.77078		7.34795	1.93018
7.3528	2.22218		7.3528	1.06043		7.3528	1.50305		7.3528	3.73477		7.3528	2.83509		7.3528	1.97172
7.35765	2.21455		7.35765	1.09261		7.35765	1.55818		7.35765	3.73578		7.35765	2.9009		7.35765	2.01601
7.36251	2.2139		7.36251	1.127		7.36251	1.61505		7.36251	3.74228		7.36251	2.96783		7.36251	2.06339
7.36736	2.22069		7.36736	1.1636		7.36736	1.67316		7.36736	3.75503		7.36736	3.03572		7.36736	2.11394
7.37221	2.23571		7.37221	1.20217		7.37221	1.73205		7.37221	3.77434		7.37221	3.10427		7.37221	2.16728
7.37707	2.25961		7.37707	1.2427		7.37707	1.79172		7.37707	3.80069		7.37707	3.17287		7.37707	2.22349
7.38192	2.29335		7.38192	1.28531		7.38192	1.85168		7.38192	3.83472		7.38192	3.24124		7.38192	2.28184
7.38677	2.33805		7.38677	1.3299		7.38677	1.9117		7.38677	3.87675		7.38677	3.30907		7.38677	2.34187
7.39163	2.3945		7.39163	1.37657		7.39163	1.9716		7.39163	3.92699		7.39163	3.37595		7.39163	2.40308
7.39648	2.46358		7.39648	1.42521		7.39648	2.03115		7.39648	3.98576		7.39648	3.44121		7.39648	2.46501
7.40133	2.54601		7.40133	1.47581		7.40133	2.08986		7.40133	4.05324		7.40133	3.50451		7.40133	2.52748
7.40619	2.64221		7.40619	1.52832		7.40619	2.14744		7.40619	4.12953		7.40619	3.56519		7.40619	2.59024
7.41104	2.75248		7.41104	1.58221		7.41104	2.20364		7.41104	4.21494		7.41104	3.62265		7.41104	2.65336
7.41589	2.87688		7.41589	1.63716		7.41589	2.25782		7.41589	4.30959		7.41589	3.6763		7.41589	2.71648
7.42075	3.01492		7.42075	1.69295		7.42075	2.30944		7.42075	4.41313		7.42075	3.72553		7.42075	2.77936
7.4256	3.16614		7.4256	1.74928		7.4256	2.35802		7.4256	4.52542		7.4256	3.76976		7.4256	2.84147
7.43045	3.32952		7.43045	1.80596		7.43045	2.4029		7.43045	4.64565		7.43045	3.80862		7.43045	2.90227
7.43531	3.50416		7.43531	1.86288		7.43531	2.44343		7.43531	4.7732		7.43531	3.84158		7.43531	2.96098
7.44016	3.68887		7.44016	1.91981		7.44016	2.47926		7.44016	4.90695		7.44016	3.8684		7.44016	3.01695
7.44501	3.8839		7.44501	1.97667		7.44501	2.50965		7.44501	5.04595		7.44501	3.88896		7.44501	3.0697
7.44987	4.09079		7.44987	2.03335		7.44987	2.53469		7.44987	5.18918		7.44987	3.90303		7.44987	3.11881
7.45472	4.31865		7.45472	2.08962		7.45472	2.5543		7.45472	5.33563		7.45472	3.91054		7.45472	3.1637
7.45957	4.60303		7.45957	2.14541		7.45957	2.56813		7.45957	5.48398		7.45957	3.91138		7.45957	3.20369
7.46443	5.06717		7.46443	2.20025		7.46443	2.57617		7.46443	5.63312		7.46443	3.90571		7.46443	3.23838
7.46928	6.07175		7.46928	2.25395		7.46928	2.57802		7.46928	5.78159		7.46928	3.89349		7.46928	3.26705
7.47413	8.50463		7.47413	2.30598		7.47413	2.57367		7.47413	5.92786		7.47413	3.87496		7.47413	3.2891
7.47899	14.2332		7.47899	2.35593		7.47899	2.56258		7.47899	6.07038		7.47899	3.85028		7.47899	3.30406
7.48384	26.6593		7.48384	2.4035		7.48384	2.54452		7.48384	6.20776		7.48384	3.81958		7.48384	3.31175
7.48869	51.1967		7.48869	2.44826		7.48869	2.51973		7.48869	6.33889		7.48869	3.78352		7.48869	3.31235
7.49355	95.3811		7.49355	2.49004		7.49355	2.48855		7.49355	6.46251		7.49355	3.7424		7.49355	3.30615
7.4984	168.281		7.4984	2.52855		7.4984	2.45136		7.4984	6.57797		7.4984	3.69686		7.4984	3.29322
7.50325	279.021		7.50325	2.56336		7.50325	2.40856		7.50325	6.68442		7.50325	3.64709		7.50325	3.27402
7.50811	434.547		7.50811	2.59429		7.50811	2.36082		7.50811	6.78217		7.50811	3.59344		7.50811	3.24833
7.51296	637.151		7.51296	2.62088		7.51296	2.30873		7.51296	6.87462		7.51296	3.53628		7.51296	3.21627
7.51781	882.563		7.51781	2.64257		7.51781	2.2527		7.51781	6.97935		7.51781	3.47555		7.51781	3.17788
7.52267	1159.41		7.52267	2.65896		7.52267	2.19321		7.52267	7.15923		7.52267	3.41171		7.52267	3.13324
7.52752	1450.54		7.52752	2.66969		7.52752	2.13116		7.52752	7.59345		7.52752	3.34519		7.52752	3.08245
7.53237	1735.97		7.53237	2.67458		7.53237	2.06727		7.53237	8.70723		7.53237	3.27677		7.53237	3.02631
7.53723	1996.74		7.53723	2.67327		7.53723	2.0023		7.53723	11.3656		7.53723	3.20721		7.53723	2.96557
7.54208	2218.49		7.54208	2.66588		7.54208	1.93685		7.54208	17.1164		7.54208	3.13735		7.54208	2.90108
7.54693	2393.69		7.54693	2.65235		7.54693	1.872		7.54693	28.4417		7.54693	3.06797		7.54693	2.83372
7.55179	2522.04		7.55179	2.63268		7.55179	1.80852		7.55179	48.95		7.55179	2.99978		7.55179	2.76464
7.55664	2609.07		7.55664	2.60729		7.55664	1.74737		7.55664	83.4116		7.55664	2.93344		7.55664	2.69461
7.56149	2663.67		7.56149	2.57635		7.56149	1.68997		7.56149	137.536		7.56149	2.86973		7.56149	2.62439
7.56635	2695.51		7.56635	2.54023		7.56635	1.63758		7.56635	217.405		7.56635	2.8097		7.56635	2.55501
7.5712	2713.03		7.5712	2.49922		7.5712	1.59198		7.5712	328.553		7.5712	2.75475		7.5712	2.48736
7.57605	2722.48		7.57605	2.45404		7.57605	1.55491		7.57605	474.781		7.57605	2.70659		7.57605	2.42251
7.58091	2727.78		7.58091	2.40535		7.58091	1.52892		7.58091	656.905		7.58091	2.66713		7.58091	2.36195
7.58576	2731.09		7.58576	2.35426		7.58576	1.51646		7.58576	871.77		7.58576	2.63882		7.58576	2.30718
7.59061	2733.41		7.59061	2.30223		7.59061	1.52093		7.59061	1111.88		7.59061	2.62457		7.59061	2.26068
7.59547	2735.16		7.59547	2.25097		7.59547	1.54626		7.59547	1365.94		7.59547	2.62821		7.59547	2.2254
7.60032	2736.49		7.60032	2.20305		7.60032	1.59758		7.60032	1620.24		7.60032	2.65485		7.60032	2.20537
7.60517	2737.43		7.60517	2.16144		7.60517	1.68121		7.60517	1860.81		7.60517	2.71136		7.60517	2.20609
7.61003	2738		7.61003	2.13033		7.61003	1.80566		7.61003	2075.6		7.61003	2.80654		7.61003	2.23476
7.61488	2738.19		7.61488	2.11531		7.61488	1.98764		7.61488	2256.35		7.61488	2.95448		7.61488	2.30169
7.61973	2738.02		7.61973	2.12389		7.61973	2.27046		7.61973	2399.51		7.61973	3.18485		7.61973	2.42418
7.62459	2737.55		7.62459	2.16955		7.62459	2.77531		7.62459	2506.11		7.62459	3.57747		7.62459	2.64359
7.62944	2736.83		7.62944	2.28453		7.62944	3.80576		7.62944	2580.75		7.62944	4.34846		7.62944	3.07482
7.63429	2735.92		7.63429	2.5568		7.63429	6.0246		7.63429	2630		7.63429	6.02025		7.63429	4.02582
7.63915	2734.87		7.63915	3.21263		7.63915	10.6925		7.63915	2660.8		7.63915	9.69988		7.63915	6.22588
7.644	2733.72		7.644	4.76295		7.644	19.9302		7.644	2679.33		7.644	17.4539		7.644	11.187
7.64885	2732.46		7.64885	8.21316		7.64885	36.9362		7.64885	2690.35		7.64885	32.7038		7.64885	21.6585
7.65371	2731.1		7.65371	15.3052		7.65371	66.0782		7.65371	2697.06		7.65371	60.4911		7.65371	42.0488
7.65856	2729.62		7.65856	28.7255		7.65856	112.778		7.65856	2701.44		7.65856	107.407		7.65856	78.5869
7.66341	2728.01		7.66341	52.2024		7.66341	183.108		7.66341	2704.59		7.66341	180.993		7.66341	138.976
7.66827	2726.28		7.66827	90.4239		7.66827	283.049		7.66827	2707.07		7.66827	288.548		7.66827	231.364
7.67312	2724.44		7.67312	148.736		7.67312	417.407		7.67312	2709.18		7.67312	435.453		7.67312	362.677
7.67797	2722.52		7.67797	232.612		7.67797	588.525		7.67797	2711.05		7.67797	623.383		7.67797	536.615
7.68283	2720.51		7.68283	346.89		7.68283	795.042		7.68283	2712.76		7.68283	848.926		7.68283	751.869
7.68768	2718.4		7.68768	494.831		7.68768	1031.11		7.68768	2714.33		7.68768	1103.15		7.68768	1001.2
7.69253	2716.14		7.69253	677.08		7.69253	1286.46		7.69253	2715.77		7.69253	1372.43		7.69253	1271.82
7.69739	2713.65		7.69739	890.768		7.69739	1547.44		7.69739	2717.08		7.69739	1640.52		7.69739	1547.28
7.70224	2710.82		7.70224	1129.04		7.70224	1799.11		7.70224	2718.27		7.70224	1891.29		7.70224	1810.21
7.70709	2707.41		7.70709	1381.33		7.70709	2027.63		7.70709	2719.33		7.70709	2111.52		7.70709	2045.51
7.71195	2702.97		7.71195	1634.52		7.71195	2222.64		7.71195	2720.27		7.71195	2292.94		7.71195	2242.76
7.7168	2696.46		7.7168	1874.8		7.7168	2378.72		7.7168	2721.11		7.7168	2432.95		7.7168	2397.53
7.72165	2685.87		7.72165	2089.92		7.72165	2495.67		7.72165	2721.86		7.72165	2534.11		7.72165	2511.06
7.72651	2667.85		7.72651	2271.15		7.72651	2577.63		7.72651	2722.53		7.72651	2602.55		7.72651	2588.92
7.73136	2637.63		7.73136	2414.48		7.73136	2631.4		7.73136	2723.11		7.73136	2646.07		7.73136	2638.92
7.73621	2589.64		7.73621	2520.66		7.73621	2664.61		7.73621	2723.59		7.73621	2672.29		7.73621	2669.18
7.74107	2518.52		7.74107	2594.3		7.74107	2684.18		7.74107	2723.93		7.74107	2687.59		7.74107	2686.69
7.74592	2420.56		7.74592	2642.15		7.74592	2695.52		7.74592	2724.11		7.74592	2696.53		7.74592	2696.68
7.75077	2294.92		7.75077	2671.51		7.75077	2702.26		7.75077	2724.1		7.75077	2702.04		7.75077	2702.59
7.75563	2144.41		7.75563	2688.81		7.75563	2706.62		7.75563	2723.88		7.75563	2705.77		7.75563	2706.41
7.76048	1975.19		7.76048	2698.91		7.76048	2709.77		7.76048	2723.48		7.76048	2708.55		7.76048	2709.22
7.76533	1795.63		7.76533	2705.05		7.76533	2712.3		7.76533	2722.92		7.76533	2710.81		7.76533	2711.5
7.77019	1614.72		7.77019	2709.13		7.77019	2714.47		7.77019	2722.22		7.77019	2712.78		7.77019	2713.5
7.77504	1440.43		7.77504	2712.12		7.77504	2716.4		7.77504	2721.4		7.77504	2714.57		7.77504	2715.29
7.77989	1278.6		7.77989	2714.52		7.77989	2718.13		7.77989	2720.47		7.77989	2716.25		7.77989	2716.92
7.78475	1132.5		7.78475	2716.53		7.78475	2719.64		7.78475	2719.42		7.78475	2717.85		7.78475	2718.4
7.7896	1003.14		7.7896	2718.24		7.7896	2720.95		7.7896	2718.26		7.7896	2719.37		7.7896	2719.72
7.79445	889.933		7.79445	2719.72		7.79445	2722.03		7.79445	2716.98		7.79445	2720.78		7.79445	2720.91
7.79931	791.47		7.79931	2720.99		7.79931	2722.89		7.79931	2715.59		7.79931	2722.03		7.79931	2721.97
7.80416	706.052		7.80416	2722.06		7.80416	2723.55		7.80416	2714.07		7.80416	2723.11		7.80416	2722.86
7.80901	632.005		7.80901	2722.96		7.80901	2724.03		7.80901	2712.45		7.80901	2723.99		7.80901	2723.58
7.81387	567.804		7.81387	2723.73		7.81387	2724.34		7.81387	2710.71		7.81387	2724.69		7.81387	2724.07
7.81872	512.099		7.81872	2724.36		7.81872	2724.49		7.81872	2708.87		7.81872	2725.21		7.81872	2724.33
7.82357	463.702		7.82357	2724.84		7.82357	2724.46		7.82357	2706.91		7.82357	2725.58		7.82357	2724.35
7.82843	421.573		7.82843	2725.17		7.82843	2724.24		7.82843	2704.85		7.82843	2725.82		7.82843	2724.13
7.83328	384.803		7.83328	2725.33		7.83328	2723.81		7.83328	2702.69		7.83328	2725.92		7.83328	2723.7
7.83813	352.602		7.83813	2725.3		7.83813	2723.17		7.83813	2700.42		7.83813	2725.89		7.83813	2723.09
7.84299	324.293		7.84299	2725.05		7.84299	2722.33		7.84299	2698.02		7.84299	2725.7		7.84299	2722.31
7.84784	299.305		7.84784	2724.6		7.84784	2721.29		7.84784	2695.47		7.84784	2725.37		7.84784	2721.38
7.85269	277.162		7.85269	2723.96		7.85269	2720.06		7.85269	2692.71		7.85269	2724.87		7.85269	2720.29
7.85755	257.473		7.85755	2723.13		7.85755	2718.64		7.85755	2689.64		7.85755	2724.23		7.85755	2719.01
7.8624	239.915		7.8624	2722.11		7.8624	2717.01		7.8624	2686.13		7.8624	2723.42		7.8624	2717.57
7.86725	224.22		7.86725	2720.89		7.86725	2715.18		7.86725	2681.91		7.86725	2722.47		7.86725	2715.96
7.87211	210.157		7.87211	2719.44		7.87211	2713.13		7.87211	2676.56		7.87211	2721.38		7.87211	2714.21
7.87696	197.524		7.87696	2717.77		7.87696	2710.87		7.87696	2669.32		7.87696	2720.15		7.87696	2712.36
7.88181	186.138		7.88181	2715.85		7.88181	2708.42		7.88181	2658.99		7.88181	2718.8		7.88181	2710.43
7.88667	175.833		7.88667	2713.72		7.88667	2705.83		7.88667	2643.74		7.88667	2717.35		7.88667	2708.42
7.89152	166.455		7.89152	2711.4		7.89152	2703.11		7.89152	2621.08		7.89152	2715.8		7.89152	2706.33
7.89637	157.871		7.89637	2708.91		7.89637	2700.27		7.89637	2587.92		7.89637	2714.17		7.89637	2704.12
7.90123	149.965		7.90123	2706.26		7.90123	2697.29		7.90123	2540.93		7.90123	2712.45		7.90123	2701.77
7.90608	142.642		7.90608	2703.41		7.90608	2694.09		7.90608	2477.09		7.90608	2710.65		7.90608	2699.25
7.91093	135.828		7.91093	2700.32		7.91093	2690.54		7.91093	2394.31		7.91093	2708.73		7.91093	2696.51
7.91579	129.469		7.91579	2696.91		7.91579	2686.35		7.91579	2292.02		7.91579	2706.71		7.91579	2693.53
7.92064	123.531		7.92064	2693.02		7.92064	2681.06		7.92064	2171.53		7.92064	2704.55		7.92064	2690.19
7.92549	117.986		7.92549	2688.39		7.92549	2673.89		7.92549	2036.01		7.92549	2702.24		7.92549	2686.32
7.93035	112.817		7.93035	2682.52		7.93035	2663.53		7.93035	1890.01		7.93035	2699.77		7.93035	2681.55
7.9352	108.005		7.9352	2674.5		7.9352	2648.05		7.9352	1738.87		7.9352	2697.08		7.9352	2675.22
7.94005	103.531		7.94005	2662.85		7.94005	2624.79		7.94005	1587.88		7.94005	2694.12		7.94005	2666.2
7.94491	99.3721		7.94491	2645.33		7.94491	2590.49		7.94491	1441.63		7.94491	2690.77		7.94491	2652.71
7.94976	95.5022		7.94976	2618.97		7.94976	2541.75		7.94976	1303.61		7.94976	2686.83		7.94976	2632.23
7.95461	91.8927		7.95461	2580.33		7.95461	2475.58		7.95461	1176.07		7.95461	2681.91		7.95461	2601.55
7.95947	88.5139		7.95947	2526.06		7.95947	2390.16		7.95947	1060.1		7.95947	2675.33		7.95947	2557.13
7.96432	85.3361		7.96432	2453.52		7.96432	2285.42		7.96432	955.899		7.96432	2665.89		7.96432	2495.71
7.96917	82.3311		7.96917	2361.55		7.96917	2163.28		7.96917	863.07		7.96917	2651.75		7.96917	2415.01
7.97403	79.4737		7.97403	2250.92		7.97403	2027.52		7.97403	780.832		7.97403	2630.26		7.97403	2314.46
7.97888	76.7431		7.97888	2124.41		7.97888	1883.19		7.97888	708.224		7.97888	2598.14		7.97888	2195.52
7.98373	74.124		7.98373	1986.43		7.98373	1735.82		7.98373	644.234		7.98373	2551.82		7.98373	2061.67
7.98859	71.6077		7.98859	1842.36		7.98859	1590.55		7.98859	587.868		7.98859	2488.15		7.98859	1917.89
7.99344	69.1904		7.99344	1697.62		7.99344	1451.57		7.99344	538.202		7.99344	2405.06		7.99344	1769.85
7.99829	66.8724		7.99829	1556.96		7.99829	1321.76		7.99829	494.398		7.99829	2302.31		7.99829	1623
8.00315	64.656		8.00315	1423.93		8.00315	1202.68		8.00315	455.709		8.00315	2181.72		8.00315	1481.9
8.008	62.543		8.008	1300.77		8.008	1094.86		8.008	421.478		8.008	2047.11		8.008	1349.76
8.01285	60.533		8.01285	1188.49		8.01285	998.055		8.01285	391.13		8.01285	1903.63		8.01285	1228.45
8.01771	58.6225		8.01771	1087.18		8.01771	911.596		8.01771	364.163		8.01771	1756.99		8.01771	1118.62
8.02256	56.8046		8.02256	996.354		8.02256	834.599		8.02256	340.142		8.02256	1612.52		8.02256	1020.14
8.02741	55.0699		8.02741	915.226		8.02741	766.117		8.02741	318.687		8.02741	1474.53		8.02741	932.318
8.03227	53.4081		8.03227	842.873		8.03227	705.225		8.03227	299.47		8.03227	1345.96		8.03227	854.253
8.03712	51.809		8.03712	778.37		8.03712	651.06		8.03712	282.204		8.03712	1228.38		8.03712	784.946
8.04197	50.2645		8.04197	720.836		8.04197	602.836		8.04197	266.644		8.04197	1122.23		8.04197	723.419
8.04683	48.7698		8.04683	669.466		8.04683	559.847		8.04683	252.572		8.04683	1027.2		8.04683	668.761
8.05168	47.3231		8.05168	623.536		8.05168	521.464		8.05168	239.805		8.05168	942.523		8.05168	620.145
8.05653	45.9254		8.05653	582.4		8.05653	487.13		8.05653	228.18		8.05653	867.247		8.05653	576.837
8.06139	44.5797		8.06139	545.488		8.06139	456.35		8.06139	217.559		8.06139	800.37		8.06139	538.186
8.06624	43.2889		8.06624	512.296		8.06624	428.692		8.06624	207.824		8.06624	740.933		8.06624	503.623
8.07109	42.0552		8.07109	482.381		8.07109	403.771		8.07109	198.87		8.07109	688.051		8.07109	472.644
8.07595	40.879		8.07595	455.354		8.07595	381.254		8.07595	190.611		8.07595	640.927		8.07595	444.812
8.0808	39.7579		8.0808	430.872		8.0808	360.848		8.0808	182.969		8.0808	598.857		8.0808	419.743
8.08565	38.6882		8.08565	408.633		8.08565	342.299		8.08565	175.879		8.08565	561.217		8.08565	397.098
8.09051	37.6652		8.09051	388.374		8.09051	325.386		8.09051	169.284		8.09051	527.462		8.09051	376.585
8.09536	36.6838		8.09536	369.863		8.09536	309.919		8.09536	163.133		8.09536	497.115		8.09536	357.947
8.10021	35.7398		8.10021	352.899		8.10021	295.732		8.10021	157.385		8.10021	469.757		8.10021	340.959
8.10507	34.8306		8.10507	337.305		8.10507	282.682		8.10507	151.999		8.10507	445.024		8.10507	325.427
8.10992	33.9547		8.10992	322.931		8.10992	270.646		8.10992	146.943		8.10992	422.598		8.10992	311.179
8.11477	33.112		8.11477	309.646		8.11477	259.516		8.11477	142.187		8.11477	402.202		8.11477	298.069
8.11963	32.303		8.11963	297.336		8.11963	249.199		8.11963	137.704		8.11963	383.594		8.11963	285.969
8.12448	31.5284		8.12448	285.905		8.12448	239.611		8.12448	133.471		8.12448	366.564		8.12448	274.768
8.12933	30.7884		8.12933	275.265		8.12933	230.682		8.12933	129.468		8.12933	350.929		8.12933	264.369
8.13419	30.0821		8.13419	265.343		8.13419	222.347		8.13419	125.676		8.13419	336.53		8.13419	254.69
8.13904	29.4079		8.13904	256.07		8.13904	214.55		8.13904	122.078		8.13904	323.229		8.13904	245.658
8.14389	28.7628		8.14389	247.389		8.14389	207.243		8.14389	118.659		8.14389	310.905		8.14389	237.211
8.14875	28.1433		8.14875	239.245		8.14875	200.382		8.14875	115.406		8.14875	299.455		8.14875	229.294
8.1536	27.5457		8.1536	231.593		8.1536	193.929		8.1536	112.308		8.1536	288.786		8.1536	221.859
8.15845	26.9669		8.15845	224.39		8.15845	187.851		8.15845	109.353		8.15845	278.821		8.15845	214.864
8.16331	26.404		8.16331	217.598		8.16331	182.119		8.16331	106.533		8.16331	269.491		8.16331	208.27
8.16816	25.8549		8.16816	211.184		8.16816	176.704		8.16816	103.837		8.16816	260.738		8.16816	202.044
8.17301	25.3187		8.17301	205.117		8.17301	171.584		8.17301	101.259		8.17301	252.509		8.17301	196.156
8.17787	24.7952		8.17787	199.372		8.17787	166.735		8.17787	98.7918		8.17787	244.759		8.17787	190.576
8.18272	24.2847		8.18272	193.923		8.18272	162.138		8.18272	96.4279		8.18272	237.448		8.18272	185.281
8.18757	23.7874		8.18757	188.75		8.18757	157.775		8.18757	94.1613		8.18757	230.54		8.18757	180.249
8.19243	23.304		8.19243	183.836		8.19243	153.628		8.19243	91.9869		8.19243	224.001		8.19243	175.461
8.19728	22.8347		8.19728	179.163		8.19728	149.684		8.19728	89.8991		8.19728	217.802		8.19728	170.899
8.20213	22.379		8.20213	174.717		8.20213	145.928		8.20213	87.8934		8.20213	211.916		8.20213	166.547
8.20699	21.9363		8.20699	170.482		8.20699	142.35		8.20699	85.9651		8.20699	206.319		8.20699	162.393
8.21184	21.5052		8.21184	166.444		8.21184	138.938		8.21184	84.1103		8.21184	200.989		8.21184	158.423
8.21669	21.0842		8.21669	162.591		8.21669	135.683		8.21669	82.3253		8.21669	195.907		8.21669	154.626
8.22155	20.6718		8.22155	158.906		8.22155	132.573		8.22155	80.6068		8.22155	191.057		8.22155	150.991
8.2264	20.2665		8.2264	155.379		8.2264	129.598		8.2264	78.952		8.2264	186.422		8.2264	147.508
8.23125	19.8673		8.23125	151.996		8.23125	126.75		8.23125	77.3576		8.23125	181.989		8.23125	144.168
8.23611	19.4736		8.23611	148.747		8.23611	124.017		8.23611	75.821		8.23611	177.746		8.23611	140.962
8.24096	19.0849		8.24096	145.624		8.24096	121.392		8.24096	74.3395		8.24096	173.682		8.24096	137.883
8.24581	18.7013		8.24581	142.619		8.24581	118.867		8.24581	72.9105		8.24581	169.787		8.24581	134.922
8.25067	18.3234		8.25067	139.726		8.25067	116.436		8.25067	71.5319		8.25067	166.049		8.25067	132.073
8.25552	17.9517		8.25552	136.942		8.25552	114.094		8.25552	70.2015		8.25552	162.462		8.25552	129.331
8.26037	17.587		8.26037	134.263		8.26037	111.839		8.26037	68.9177		8.26037	159.015		8.26037	126.689
8.26523	17.2303		8.26523	131.686		8.26523	109.666		8.26523	67.6787		8.26523	155.7		8.26523	124.144
8.27008	16.8822		8.27008	129.207		8.27008	107.573		8.27008	66.4829		8.27008	152.512		8.27008	121.691
8.27493	16.5429		8.27493	126.824		8.27493	105.557		8.27493	65.3284		8.27493	149.442		8.27493	119.325
8.27979	16.2125		8.27979	124.531		8.27979	103.616		8.27979	64.2133		8.27979	146.485		8.27979	117.045
8.28464	15.8903		8.28464	122.324		8.28464	101.746		8.28464	63.1356		8.28464	143.635		8.28464	114.847
8.28949	15.5757		8.28949	120.198		8.28949	99.9442		8.28949	62.0934		8.28949	140.888		8.28949	112.726
8.29435	15.2678		8.29435	118.146		8.29435	98.207		8.29435	61.085		8.29435	138.239		8.29435	110.681
8.2992	14.9656		8.2992	116.164		8.2992	96.5308		8.2992	60.1085		8.2992	135.684		8.2992	108.707
8.30405	14.6686		8.30405	114.245		8.30405	94.9117		8.30405	59.1626		8.30405	133.219		8.30405	106.801
8.30891	14.3764		8.30891	112.385		8.30891	93.3461		8.30891	58.2459		8.30891	130.841		8.30891	104.96
8.31376	14.0889		8.31376	110.582		8.31376	91.8298		8.31376	57.3573		8.31376	128.546		8.31376	103.181
8.31861	13.8064		8.31861	108.831		8.31861	90.3596		8.31861	56.4957		8.31861	126.33		8.31861	101.462
8.32347	13.5291		8.32347	107.133		8.32347	88.9323		8.32347	55.6599		8.32347	124.191		8.32347	99.7996
8.32832	13.2573		8.32832	105.486		8.32832	87.5456		8.32832	54.8487		8.32832	122.123		8.32832	98.1927
8.33317	12.9914		8.33317	103.892		8.33317	86.1977		8.33317	54.0609		8.33317	120.125		8.33317	96.639
8.33803	12.732		8.33803	102.349		8.33803	84.888		8.33803	53.2955		8.33803	118.193		8.33803	95.1366
8.34288	12.4794		8.34288	100.857		8.34288	83.6162		8.34288	52.5511		8.34288	116.325		8.34288	93.6834
8.34773	12.2338		8.34773	99.416		8.34773	82.3822		8.34773	51.8268		8.34773	114.517		8.34773	92.2777
8.35259	11.9957		8.35259	98.0241		8.35259	81.1858		8.35259	51.1219		8.35259	112.768		8.35259	90.9175
8.35744	11.7649		8.35744	96.679		8.35744	80.027		8.35744	50.4354		8.35744	111.075		8.35744	89.6006
8.36229	11.5417		8.36229	95.3782		8.36229	78.9048		8.36229	49.7668		8.36229	109.437		8.36229	88.325
8.36715	11.3257		8.36715	94.119		8.36715	77.8182		8.36715	49.1152		8.36715	107.851		8.36715	87.0885
8.372	11.1163		8.372	92.8988		8.372	76.7652		8.372	48.4799		8.372	106.315		8.372	85.8893
8.37685	10.9131		8.37685	91.7145		8.37685	75.7439		8.37685	47.8598		8.37685	104.826		8.37685	84.7254
8.38171	10.7155		8.38171	90.5635		8.38171	74.7522		8.38171	47.2543		8.38171	103.383		8.38171	83.5951
8.38656	10.5234		8.38656	89.4434		8.38656	73.7876		8.38656	46.6626		8.38656	101.984		8.38656	82.4966
8.39141	10.3366		8.39141	88.3519		8.39141	72.8484		8.39141	46.084		8.39141	100.625		8.39141	81.4285
8.39627	10.1551		8.39627	87.287		8.39627	71.9326		8.39627	45.5186		8.39627	99.3066		8.39627	80.3894
8.40112	9.97913		8.40112	86.2474		8.40112	71.0388		8.40112	44.9659		8.40112	98.0255		8.40112	79.3783
8.40597	9.80872		8.40597	85.2321		8.40597	70.1658		8.40597	44.4257		8.40597	96.7805		8.40597	78.3939
8.41083	9.64367		8.41083	84.241		8.41083	69.3128		8.41083	43.8977		8.41083	95.57		8.41083	77.435
8.41568	9.48346		8.41568	83.2738		8.41568	68.4792		8.41568	43.3816		8.41568	94.3922		8.41568	76.5008
8.42053	9.32777		8.42053	82.3309		8.42053	67.6647		8.42053	42.8768		8.42053	93.2459		8.42053	75.5901
8.42539	9.17607		8.42539	81.4124		8.42539	66.8687		8.42539	42.3833		8.42539	92.1296		8.42539	74.702
8.43024	9.02796		8.43024	80.5184		8.43024	66.0909		8.43024	41.9005		8.43024	91.0424		8.43024	73.8354
8.43509	8.88336		8.43509	79.6486		8.43509	65.3307		8.43509	41.4286		8.43509	89.9833		8.43509	72.9895
8.43995	8.74233		8.43995	78.8024		8.43995	64.5882		8.43995	40.9674		8.43995	88.9516		8.43995	72.1635
8.4448	8.60524		8.4448	77.9789		8.4448	63.8633		8.4448	40.517		8.4448	87.9464		8.4448	71.3566
8.44965	8.47197		8.44965	77.1769		8.44965	63.1561		8.44965	40.077		8.44965	86.9668		8.44965	70.5684
8.45451	8.34245		8.45451	76.3952		8.45451	62.4667		8.45451	39.6472		8.45451	86.0118		8.45451	69.7986
8.45936	8.21692		8.45936	75.6326		8.45936	61.7951		8.45936	39.2272		8.45936	85.0801		8.45936	69.0469
8.46421	8.09509		8.46421	74.8877		8.46421	61.1411		8.46421	38.8166		8.46421	84.1708		8.46421	68.3126
8.46907	7.97641		8.46907	74.1593		8.46907	60.5039		8.46907	38.4146		8.46907	83.2825		8.46907	67.5954
8.47392	7.86072		8.47392	73.4464		8.47392	59.8825		8.47392	38.0207		8.47392	82.4142		8.47392	66.8944
8.47877	7.74765		8.47877	72.7482		8.47877	59.2758		8.47877	37.6344		8.47877	81.5656		8.47877	66.2088
8.48363	7.63714		8.48363	72.064		8.48363	58.6826		8.48363	37.2556		8.48363	80.736		8.48363	65.5379
8.48848	7.52932		8.48848	71.3935		8.48848	58.1021		8.48848	36.8843		8.48848	79.9252		8.48848	64.8813
8.49333	7.42435		8.49333	70.736		8.49333	57.5336		8.49333	36.5206		8.49333	79.1332		8.49333	64.2385
8.49819	7.32225		8.49819	70.0911		8.49819	56.977		8.49819	36.165		8.49819	78.3594		8.49819	63.6097
8.50304	7.22313		8.50304	69.4588		8.50304	56.4316		8.50304	35.8177		8.50304	77.6036		8.50304	62.9946
8.50789	7.12699		8.50789	68.8387		8.50789	55.8975		8.50789	35.479		8.50789	76.8651		8.50789	62.3932
8.51275	7.03341		8.51275	68.2309		8.51275	55.3739		8.51275	35.1485		8.51275	76.1433		8.51275	61.8057
8.5176	6.94233		8.5176	67.6355		8.5176	54.8606		8.5176	34.8262		8.5176	75.4374		8.5176	61.2313
8.52245	6.8534		8.52245	67.0529		8.52245	54.3573		8.52245	34.5117		8.52245	74.7469		8.52245	60.6694
8.52731	6.7665		8.52731	66.4834		8.52731	53.8639		8.52731	34.2047		8.52731	74.0713		8.52731	60.1197
8.53216	6.68168		8.53216	65.927		8.53216	53.3802		8.53216	33.9048		8.53216	73.4103		8.53216	59.5818
8.53701	6.59907		8.53701	65.3839		8.53701	52.9065		8.53701	33.6116		8.53701	72.764		8.53701	59.0553
8.54187	6.51854		8.54187	64.8536		8.54187	52.4427		8.54187	33.3245		8.54187	72.1321		8.54187	58.5403
8.54672	6.4404		8.54672	64.3358		8.54672	51.9889		8.54672	33.0436		8.54672	71.5145		8.54672	58.0369
8.55157	6.36429		8.55157	63.8302		8.55157	51.545		8.55157	32.768		8.55157	70.9112		8.55157	57.5448
8.55643	6.29008		8.55643	63.3361		8.55643	51.1107		8.55643	32.4981		8.55643	70.3218		8.55643	57.0639
8.56128	6.21766		8.56128	62.8531		8.56128	50.6861		8.56128	32.2334		8.56128	69.7458		8.56128	56.594
8.56613	6.14691		8.56613	62.3809		8.56613	50.2709		8.56613	31.9743		8.56613	69.1828		8.56613	56.1343
8.57099	6.07747		8.57099	61.9193		8.57099	49.8654		8.57099	31.7208		8.57099	68.6325		8.57099	55.6846
8.57584	6.00904		8.57584	61.4681		8.57584	49.4692		8.57584	31.4726		8.57584	68.0946		8.57584	55.2446
8.58069	5.94139		8.58069	61.0269		8.58069	49.0824		8.58069	31.23		8.58069	67.5686		8.58069	54.8137
8.58555	5.8744		8.58555	60.5952		8.58555	48.7046		8.58555	30.9928		8.58555	67.0546		8.58555	54.392
8.5904	5.8077		8.5904	60.1725		8.5904	48.3351		8.5904	30.7609		8.5904	66.5521		8.5904	53.979
8.59525	5.74124		8.59525	59.7585		8.59525	47.9735		8.59525	30.534		8.59525	66.0611		8.59525	53.5746
8.60011	5.67502		8.60011	59.3526		8.60011	47.6195		8.60011	30.3117		8.60011	65.581		8.60011	53.1786
8.60496	5.60904		8.60496	58.9544		8.60496	47.2729		8.60496	30.0937		8.60496	65.1116		8.60496	52.7908
8.60981	5.54329		8.60981	58.5635		8.60981	46.9335		8.60981	29.8799		8.60981	64.6529		8.60981	52.4111
8.61467	5.47767		8.61467	58.1798		8.61467	46.6016		8.61467	29.6696		8.61467	64.2045		8.61467	52.0397
8.61952	5.41204		8.61952	57.803		8.61952	46.2766		8.61952	29.4629		8.61952	63.7663		8.61952	51.6764
8.62437	5.3463		8.62437	57.4327		8.62437	45.9584		8.62437	29.2593		8.62437	63.3379		8.62437	51.3209
8.62923	5.28026		8.62923	57.0691		8.62923	45.6464		8.62923	29.0589		8.62923	62.9189		8.62923	50.9731
8.63408	5.21398		8.63408	56.7119		8.63408	45.34		8.63408	28.8619		8.63408	62.5088		8.63408	50.6322
8.63893	5.14746		8.63893	56.3611		8.63893	45.0391		8.63893	28.6681		8.63893	62.1068		8.63893	50.298
8.64379	5.08124		8.64379	56.0165		8.64379	44.7433		8.64379	28.4777		8.64379	61.7126		8.64379	49.9698
8.64864	5.01543		8.64864	55.6781		8.64864	44.453		8.64864	28.291		8.64864	61.3258		8.64864	49.6473
8.65349	4.95052		8.65349	55.3454		8.65349	44.1681		8.65349	28.1081		8.65349	60.9468		8.65349	49.3304
8.65835	4.88651		8.65835	55.0182		8.65835	43.8889		8.65835	27.9288		8.65835	60.5752		8.65835	49.0191
8.6632	4.82363		8.6632	54.6963		8.6632	43.615		8.6632	27.7531		8.6632	60.2113		8.6632	48.7136
8.66805	4.7617		8.66805	54.3791		8.66805	43.3461		8.66805	27.5803		8.66805	59.8549		8.66805	48.4139
8.67291	4.70072		8.67291	54.0669		8.67291	43.0818		8.67291	27.4101		8.67291	59.5059		8.67291	48.1201
8.67776	4.64046		8.67776	53.7593		8.67776	42.8219		8.67776	27.2419		8.67776	59.1641		8.67776	47.8323
8.68261	4.58068		8.68261	53.4566		8.68261	42.5662		8.68261	27.0753		8.68261	58.8294		8.68261	47.55
8.68747	4.52143		8.68747	53.1588		8.68747	42.3146		8.68747	26.9102		8.68747	58.5013		8.68747	47.2729
8.69232	4.46242		8.69232	52.8658		8.69232	42.0673		8.69232	26.7467		8.69232	58.1797		8.69232	47.0005
8.69717	4.40389		8.69717	52.5778		8.69717	41.8242		8.69717	26.5851		8.69717	57.864		8.69717	46.7322
8.70203	4.34625		8.70203	52.2944		8.70203	41.5853		8.70203	26.4254		8.70203	57.5538		8.70203	46.4678
8.70688	4.28969		8.70688	52.0152		8.70688	41.3502		8.70688	26.2676		8.70688	57.2487		8.70688	46.2071
8.71173	4.23473		8.71173	51.74		8.71173	41.1189		8.71173	26.1115		8.71173	56.9483		8.71173	45.9499
8.71659	4.1818		8.71659	51.4686		8.71659	40.8911		8.71659	25.9574		8.71659	56.6524		8.71659	45.6963
8.72144	4.1309		8.72144	51.2003		8.72144	40.6667		8.72144	25.8048		8.72144	56.3607		8.72144	45.4464
8.72629	4.0822		8.72629	50.9352		8.72629	40.4458		8.72629	25.6537		8.72629	56.0732		8.72629	45.2001
8.73115	4.03523		8.73115	50.6729		8.73115	40.2285		8.73115	25.504		8.73115	55.7901		8.73115	44.9573
8.736	3.98999		8.736	50.4137		8.736	40.0144		8.736	25.356		8.736	55.5111		8.736	44.7181
8.74085	3.94648		8.74085	50.1568		8.74085	39.8033		8.74085	25.2093		8.74085	55.2363		8.74085	44.4822
8.74571	3.90458		8.74571	49.9025		8.74571	39.5947		8.74571	25.0639		8.74571	54.9656		8.74571	44.249
8.75056	3.86482		8.75056	49.6503		8.75056	39.3879		8.75056	24.9195		8.75056	54.6987		8.75056	44.0183
8.75541	3.82769		8.75541	49.4002		8.75541	39.1827		8.75541	24.7763		8.75541	54.4355		8.75541	43.79
8.76027	3.79336		8.76027	49.1518		8.76027	38.9788		8.76027	24.6343		8.76027	54.1756		8.76027	43.5639
8.76512	3.76195		8.76512	48.9049		8.76512	38.7762		8.76512	24.493		8.76512	53.9187		8.76512	43.34
8.76997	3.73316		8.76997	48.6593		8.76997	38.5753		8.76997	24.3524		8.76997	53.6646		8.76997	43.1186
8.77483	3.70657		8.77483	48.4151		8.77483	38.3763		8.77483	24.2125		8.77483	53.413		8.77483	42.8999
8.77968	3.68184		8.77968	48.1718		8.77968	38.179		8.77968	24.0729		8.77968	53.1638		8.77968	42.6837
8.78453	3.65829		8.78453	47.9293		8.78453	37.9832		8.78453	23.9338		8.78453	52.917		8.78453	42.4696
8.78939	3.63553		8.78939	47.6873		8.78939	37.7884		8.78939	23.7949		8.78939	52.6723		8.78939	42.2573
8.79424	3.61317		8.79424	47.4454		8.79424	37.5941		8.79424	23.6569		8.79424	52.4297		8.79424	42.0462
8.79909	3.59076		8.79909	47.2036		8.79909	37.3998		8.79909	23.5193		8.79909	52.1891		8.79909	41.8357
8.80395	3.56811		8.80395	46.9614		8.80395	37.2056		8.80395	23.3821		8.80395	51.9502		8.80395	41.6256
8.8088	3.54499		8.8088	46.7184		8.8088	37.0109		8.8088	23.2452		8.8088	51.713		8.8088	41.4158
8.81365	3.52114		8.81365	46.4745		8.81365	36.8162		8.81365	23.1081		8.81365	51.4772		8.81365	41.2065
8.81851	3.49677		8.81851	46.2294		8.81851	36.6213		8.81851	22.9705		8.81851	51.2427		8.81851	40.9977
8.82336	3.47179		8.82336	45.983		8.82336	36.4264		8.82336	22.8325		8.82336	51.0092		8.82336	40.7892
8.82821	3.4464		8.82821	45.7352		8.82821	36.2314		8.82821	22.6938		8.82821	50.7765		8.82821	40.5809
8.83307	3.42047		8.83307	45.4861		8.83307	36.0363		8.83307	22.5546		8.83307	50.5441		8.83307	40.3728
8.83792	3.39401		8.83792	45.2359		8.83792	35.8409		8.83792	22.4152		8.83792	50.3119		8.83792	40.1648
8.84277	3.36695		8.84277	44.9846		8.84277	35.645		8.84277	22.2758		8.84277	50.0797		8.84277	39.9568
8.84763	3.33893		8.84763	44.7323		8.84763	35.4486		8.84763	22.1366		8.84763	49.8472		8.84763	39.7489
8.85248	3.30997		8.85248	44.4791		8.85248	35.2514		8.85248	21.9974		8.85248	49.6144		8.85248	39.5411
8.85733	3.28016		8.85733	44.2249		8.85733	35.0533		8.85733	21.8579		8.85733	49.3809		8.85733	39.3333
8.86219	3.24941		8.86219	43.9697		8.86219	34.8541		8.86219	21.7178		8.86219	49.1467		8.86219	39.1254
8.86704	3.218		8.86704	43.7132		8.86704	34.6541		8.86704	21.5768		8.86704	48.9114		8.86704	38.9173
8.87189	3.18617		8.87189	43.4554		8.87189	34.4533		8.87189	21.4344		8.87189	48.6749		8.87189	38.7086
8.87675	3.15404		8.87675	43.196		8.87675	34.2519		8.87675	21.291		8.87675	48.4374		8.87675	38.4992
8.8816	3.12179		8.8816	42.935		8.8816	34.0499		8.8816	21.1464		8.8816	48.1982		8.8816	38.2892
8.88645	3.08943		8.88645	42.6722		8.88645	33.8476		8.88645	21.0011		8.88645	47.9577		8.88645	38.0782
8.89131	3.05712		8.89131	42.4078		8.89131	33.6446		8.89131	20.8551		8.89131	47.7154		8.89131	37.8662
8.89616	3.02482		8.89616	42.1417		8.89616	33.4408		8.89616	20.7089		8.89616	47.4712		8.89616	37.6527
8.90101	2.99257		8.90101	41.8741		8.90101	33.2363		8.90101	20.5626		8.90101	47.2252		8.90101	37.4376
8.90587	2.96026		8.90587	41.6051		8.90587	33.0306		8.90587	20.416		8.90587	46.9773		8.90587	37.2208
8.91072	2.92784		8.91072	41.3344		8.91072	32.8237		8.91072	20.2692		8.91072	46.7274		8.91072	37.0018
8.91557	2.89536		8.91557	41.0621		8.91557	32.6158		8.91557	20.122		8.91557	46.4759		8.91557	36.7809
8.92043	2.86281		8.92043	40.7881		8.92043	32.4069		8.92043	19.9744		8.92043	46.2225		8.92043	36.5578
8.92528	2.83045		8.92528	40.5119		8.92528	32.1969		8.92528	19.8261		8.92528	45.9673		8.92528	36.3328
8.93013	2.7982		8.93013	40.2335		8.93013	31.9861		8.93013	19.677		8.93013	45.7101		8.93013	36.1059
8.93499	2.76613		8.93499	39.9529		8.93499	31.7743		8.93499	19.5268		8.93499	45.4506		8.93499	35.8775
8.93984	2.73454		8.93984	39.6702		8.93984	31.5614		8.93984	19.3756		8.93984	45.1885		8.93984	35.6472
8.94469	2.70343		8.94469	39.3857		8.94469	31.3472		8.94469	19.2233		8.94469	44.9238		8.94469	35.4152
8.94955	2.67285		8.94955	39.0996		8.94955	31.1319		8.94955	19.0703		8.94955	44.6566		8.94955	35.1815
8.9544	2.64281		8.9544	38.8123		8.9544	30.9154		8.9544	18.9165		8.9544	44.3867		8.9544	34.946
8.95925	2.61348		8.95925	38.5242		8.95925	30.6978		8.95925	18.7621		8.95925	44.1147		8.95925	34.7085
8.96411	2.58458		8.96411	38.2351		8.96411	30.4794		8.96411	18.6075		8.96411	43.8402		8.96411	34.4692
8.96896	2.55644		8.96896	37.9453		8.96896	30.2603		8.96896	18.4526		8.96896	43.5633		8.96896	34.2281
8.97381	2.52891		8.97381	37.6545		8.97381	30.0406		8.97381	18.2979		8.97381	43.2836		8.97381	33.9853
8.97867	2.50196		8.97867	37.3625		8.97867	29.8202		8.97867	18.1431		8.97867	43.0011		8.97867	33.7408
8.98352	2.47568		8.98352	37.0694		8.98352	29.5994		8.98352	17.9888		8.98352	42.7157		8.98352	33.495
8.98837	2.44981		8.98837	36.7751		8.98837	29.3777		8.98837	17.8349		8.98837	42.4275		8.98837	33.2479
8.99323	2.42424		8.99323	36.4797		8.99323	29.1552		8.99323	17.6815		8.99323	42.1371		8.99323	32.9996
8.99808	2.39855		8.99808	36.1836		8.99808	28.9315		8.99808	17.5284		8.99808	41.8448		8.99808	32.7501
9.00293	2.3728		9.00293	35.8868		9.00293	28.7067		9.00293	17.3756		9.00293	41.5511		9.00293	32.4995
9.00779	2.34687		9.00779	35.5893		9.00779	28.481		9.00779	17.2228		9.00779	41.2561		9.00779	32.2477
9.01264	2.321		9.01264	35.2912		9.01264	28.2547		9.01264	17.0698		9.01264	40.9597		9.01264	31.9946
9.01749	2.29555		9.01749	34.9924		9.01749	28.0284		9.01749	16.9168		9.01749	40.6618		9.01749	31.7401
9.02235	2.27064		9.02235	34.6931		9.02235	27.8022		9.02235	16.7636		9.02235	40.3618		9.02235	31.4846
9.0272	2.24668		9.0272	34.3934		9.0272	27.5762		9.0272	16.6107		9.0272	40.0597		9.0272	31.2281
9.03205	2.22367		9.03205	34.0934		9.03205	27.3505		9.03205	16.4586		9.03205	39.7555		9.03205	30.9709
9.03691	2.20174		9.03691	33.7927		9.03691	27.1244		9.03691	16.3072		9.03691	39.4494		9.03691	30.7134
9.04176	2.18016		9.04176	33.4919		9.04176	26.8977		9.04176	16.157		9.04176	39.1418		9.04176	30.4558
9.04661	2.15882		9.04661	33.1903		9.04661	26.6701		9.04661	16.0077		9.04661	38.8332		9.04661	30.1985
9.05147	2.13736		9.05147	32.8882		9.05147	26.4413		9.05147	15.8593		9.05147	38.5237		9.05147	29.9413
9.05632	2.11567		9.05632	32.5859		9.05632	26.2115		9.05632	15.7115		9.05632	38.2136		9.05632	29.6843
9.06117	2.09379		9.06117	32.2834		9.06117	25.9812		9.06117	15.5644		9.06117	37.903		9.06117	29.4275
9.06603	2.07216		9.06603	31.9811		9.06603	25.7505		9.06603	15.4182		9.06603	37.5919		9.06603	29.1706
9.07088	2.05094		9.07088	31.6793		9.07088	25.5197		9.07088	15.2728		9.07088	37.2804		9.07088	28.9137
9.07573	2.03031		9.07573	31.3779		9.07573	25.2888		9.07573	15.1287		9.07573	36.9686		9.07573	28.6567
9.08059	2.01029		9.08059	31.0767		9.08059	25.0577		9.08059	14.9859		9.08059	36.6567		9.08059	28.3999
9.08544	1.99062		9.08544	30.7758		9.08544	24.8262		9.08544	14.8444		9.08544	36.3451		9.08544	28.1436
9.09029	1.97119		9.09029	30.4752		9.09029	24.5943		9.09029	14.704		9.09029	36.034		9.09029	27.8881
9.09515	1.95175		9.09515	30.1747		9.09515	24.362		9.09515	14.5648		9.09515	35.7238		9.09515	27.6333
9.1	1.93214		9.1	29.8747		9.1	24.1298		9.1	14.4264		9.1	35.4144		9.1	27.3796
9.10485	1.91253		9.10485	29.5755		9.10485	23.8978		9.10485	14.2888		9.10485	35.1058		9.10485	27.127
9.10971	1.89304		9.10971	29.2773		9.10971	23.6669		9.10971	14.1519		9.10971	34.7982		9.10971	26.8754
9.11456	1.87385		9.11456	28.9804		9.11456	23.437		9.11456	14.016		9.11456	34.4917		9.11456	26.6252
9.11941	1.85525		9.11941	28.685		9.11941	23.2083		9.11941	13.8812		9.11941	34.1861		9.11941	26.3763
9.12427	1.83725		9.12427	28.3912		9.12427	22.9809		9.12427	13.7472		9.12427	33.8818		9.12427	26.129
9.12912	1.81979		9.12912	28.0993		9.12912	22.7548		9.12912	13.6144		9.12912	33.5789		9.12912	25.8834
9.13397	1.80274		9.13397	27.8091		9.13397	22.53		9.13397	13.4825		9.13397	33.2775		9.13397	25.6395
9.13883	1.78576		9.13883	27.521		9.13883	22.3064		9.13883	13.3517		9.13883	32.9778		9.13883	25.3972
9.14368	1.76907		9.14368	27.235		9.14368	22.0839		9.14368	13.2222		9.14368	32.6796		9.14368	25.1566
9.14853	1.7525		9.14853	26.9513		9.14853	21.8625		9.14853	13.094		9.14853	32.3833		9.14853	24.9175
9.15339	1.7361		9.15339	26.6698		9.15339	21.6421		9.15339	12.9676		9.15339	32.0891		9.15339	24.6798
9.15824	1.71995		9.15824	26.3909		9.15824	21.4229		9.15824	12.8431		9.15824	31.797		9.15824	24.4439
9.16309	1.70422		9.16309	26.1143		9.16309	21.2049		9.16309	12.7205		9.16309	31.5072		9.16309	24.2098
9.16795	1.68866		9.16795	25.8402		9.16795	20.9885		9.16795	12.5995		9.16795	31.2197		9.16795	23.9775
9.1728	1.67346		9.1728	25.5685		9.1728	20.7739		9.1728	12.4801		9.1728	30.9346		9.1728	23.7469
9.17765	1.6582		9.17765	25.2991		9.17765	20.5613		9.17765	12.3622		9.17765	30.6515		9.17765	23.518
9.18251	1.64336		9.18251	25.0322		9.18251	20.3507		9.18251	12.2455		9.18251	30.3704		9.18251	23.2912
9.18736	1.6287		9.18736	24.7679		9.18736	20.1418		9.18736	12.1299		9.18736	30.091		9.18736	23.0664
9.19221	1.61445		9.19221	24.5061		9.19221	19.9348		9.19221	12.0155		9.19221	29.8135		9.19221	22.844
9.19707	1.60068		9.19707	24.2472		9.19707	19.7297		9.19707	11.902		9.19707	29.5379		9.19707	22.6242
9.20192	1.58739		9.20192	23.9912		9.20192	19.5266		9.20192	11.7896		9.20192	29.2647		9.20192	22.4069
9.20677	1.57458		9.20677	23.7382		9.20677	19.3256		9.20677	11.6785		9.20677	28.994		9.20677	22.1924
9.21163	1.56206		9.21163	23.4882		9.21163	19.1268		9.21163	11.5687		9.21163	28.726		9.21163	21.98
9.21648	1.54984		9.21648	23.241		9.21648	18.9305		9.21648	11.4604		9.21648	28.4609		9.21648	21.7696
9.22133	1.53786		9.22133	22.9966		9.22133	18.7366		9.22133	11.3539		9.22133	28.1987		9.22133	21.5609
9.22619	1.52576		9.22619	22.755		9.22619	18.5452		9.22619	11.2489		9.22619	27.9392		9.22619	21.3541
9.23104	1.51366		9.23104	22.5161		9.23104	18.3561		9.23104	11.1455		9.23104	27.6823		9.23104	21.1493
9.23589	1.50138		9.23589	22.2799		9.23589	18.1694		9.23589	11.0434		9.23589	27.4277		9.23589	20.9467
9.24075	1.48875		9.24075	22.0466		9.24075	17.9849		9.24075	10.9422		9.24075	27.1756		9.24075	20.7468
9.2456	1.47599		9.2456	21.8161		9.2456	17.8022		9.2456	10.8415		9.2456	26.926		9.2456	20.5494
9.25045	1.46341		9.25045	21.5887		9.25045	17.6213		9.25045	10.7414		9.25045	26.679		9.25045	20.3546
9.25531	1.45102		9.25531	21.3644		9.25531	17.442		9.25531	10.642		9.25531	26.4348		9.25531	20.1622
9.26016	1.43909		9.26016	21.1433		9.26016	17.2641		9.26016	10.5433		9.26016	26.1939		9.26016	19.9721
9.26501	1.42759		9.26501	20.9252		9.26501	17.0882		9.26501	10.4457		9.26501	25.956		9.26501	19.784
9.26987	1.41639		9.26987	20.7101		9.26987	16.9142		9.26987	10.3495		9.26987	25.7213		9.26987	19.5981
9.27472	1.40542		9.27472	20.4976		9.27472	16.7423		9.27472	10.2548		9.27472	25.4897		9.27472	19.4142
9.27957	1.39451		9.27957	20.2875		9.27957	16.5729		9.27957	10.1618		9.27957	25.2607		9.27957	19.2325
9.28443	1.38378		9.28443	20.0801		9.28443	16.4058		9.28443	10.0704		9.28443	25.0343		9.28443	19.0532
9.28928	1.37311		9.28928	19.875		9.28928	16.2411		9.28928	9.98062		9.28928	24.8101		9.28928	18.8764
9.29413	1.36286		9.29413	19.6728		9.29413	16.0787		9.29413	9.89228		9.29413	24.5884		9.29413	18.7022
9.29899	1.35291		9.29899	19.4735		9.29899	15.9184		9.29899	9.80526		9.29899	24.3692		9.29899	18.5305
9.30384	1.34325		9.30384	19.277		9.30384	15.7607		9.30384	9.71925		9.30384	24.1527		9.30384	18.3611
9.30869	1.33383		9.30869	19.0833		9.30869	15.6053		9.30869	9.63426		9.30869	23.9391		9.30869	18.1938
9.31355	1.32442		9.31355	18.8923		9.31355	15.4523		9.31355	9.55027		9.31355	23.7287		9.31355	18.0283
9.3184	1.31518		9.3184	18.7042		9.3184	15.3013		9.3184	9.46724		9.3184	23.5212		9.3184	17.8647
9.32325	1.30588		9.32325	18.5189		9.32325	15.1523		9.32325	9.38523		9.32325	23.3166		9.32325	17.7028
9.32811	1.2967		9.32811	18.3364		9.32811	15.0048		9.32811	9.30411		9.32811	23.1149		9.32811	17.5431
9.33296	1.2874		9.33296	18.1571		9.33296	14.8586		9.33296	9.22412		9.33296	22.9157		9.33296	17.3856
9.33781	1.27816		9.33781	17.9806		9.33781	14.7138		9.33781	9.14496		9.33781	22.7191		9.33781	17.2303
9.34267	1.26904		9.34267	17.8069		9.34267	14.5706		9.34267	9.0667		9.34267	22.525		9.34267	17.077
9.34752	1.2601		9.34752	17.6355		9.34752	14.4293		9.34752	8.98915		9.34752	22.3334		9.34752	16.9259
9.35237	1.25116		9.35237	17.466		9.35237	14.29		9.35237	8.9125		9.35237	22.1443		9.35237	16.7768
9.35723	1.24264		9.35723	17.2983		9.35723	14.1534		9.35723	8.83693		9.35723	21.9575		9.35723	16.6295
9.36208	1.23411		9.36208	17.1324		9.36208	14.0193		9.36208	8.7623		9.36208	21.7729		9.36208	16.4838
9.36693	1.22577		9.36693	16.9687		9.36693	13.8876		9.36693	8.68881		9.36693	21.5905		9.36693	16.3401
9.37179	1.2176		9.37179	16.8071		9.37179	13.7585		9.37179	8.61627		9.37179	21.4102		9.37179	16.1984
9.37664	1.20962		9.37664	16.6482		9.37664	13.6316		9.37664	8.5448		9.37664	21.2321		9.37664	16.0584
9.38149	1.20163		9.38149	16.492		9.38149	13.5065		9.38149	8.47435		9.38149	21.056		9.38149	15.9202
9.38635	1.194		9.38635	16.3382		9.38635	13.3827		9.38635	8.40461		9.38635	20.8822		9.38635	15.7836
9.3912	1.18667		9.3912	16.1866		9.3912	13.2602		9.3912	8.33589		9.3912	20.7109		9.3912	15.6489
9.39605	1.17958		9.39605	16.0368		9.39605	13.1387		9.39605	8.26824		9.39605	20.5422		9.39605	15.5159
9.40091	1.17272		9.40091	15.8888		9.40091	13.018		9.40091	8.2013		9.40091	20.376		9.40091	15.3847
9.40576	1.16616		9.40576	15.7425		9.40576	12.8982		9.40576	8.13526		9.40576	20.2123		9.40576	15.2552
9.41061	1.16009		9.41061	15.598		9.41061	12.78		9.41061	8.07011		9.41061	20.0511		9.41061	15.1277
9.41547	1.15418		9.41547	15.4556		9.41547	12.6632		9.41547	8.00568		9.41547	19.8923		9.41547	15.0018
9.42032	1.14864		9.42032	15.3155		9.42032	12.5485		9.42032	7.94202		9.42032	19.7354		9.42032	14.8777
9.42517	1.14328		9.42517	15.1778		9.42517	12.4359		9.42517	7.87914		9.42517	19.5802		9.42517	14.7552
9.43003	1.13779		9.43003	15.0423		9.43003	12.3252		9.43003	7.81697		9.43003	19.4268		9.43003	14.6346
9.43488	1.13243		9.43488	14.9088		9.43488	12.2162		9.43488	7.75552		9.43488	19.2749		9.43488	14.5156
9.43973	1.12683		9.43973	14.7772		9.43973	12.1086		9.43973	7.6946		9.43973	19.1248		9.43973	14.3986
[truncated: 69,349 more rows]
