# Supplementary material for: Structures and function of a tailoring oxidase in complex with a nonribosomal peptide synthetase module
Source: Nat Commun. 2022 Jan 27;13:548. doi: 10.1038/s41467-022-28221-y (PMC8795117; doi:10.1038/s41467-022-28221-y)
Supplement: Supplementary file 4 — Source Data [file 41467_2022_28221_MOESM4_ESM.zip › Source_data/Supplementary_Figure_2d.xlsx]

## Sheet: Sheet1
This is the raw data for Supplementary Figure 2d
This is the raw data for the UV spectra for the heated/worked-up sample
Time (minutes)	UV280 (mAU)
0.000616667	0.00476837
0.00145	-0.00476837
0.00228333	-0.0166893
0.00311667	-0.0219345
0.00395	-0.0267029
0.00478333	-0.0362396
0.00561667	-0.0448227
0.00645	-0.0472069
0.00728333	-0.043869
0.00811667	-0.0405312
0.00895	-0.0371933
0.00978333	-0.0305176
0.0106167	-0.0243187
0.01145	-0.0209808
0.0122833	-0.0185966
0.0131167	-0.0143051
0.01395	-0.00810623
0.0147833	-0.00476837
0.0156167	-0.00476837
0.01645	-0.00667572
0.0172833	-0.0119209
0.0181167	-0.0185966
0.01895	-0.023365
0.0197833	-0.023365
0.0206167	-0.0200272
0.02145	-0.0138283
0.0222833	-0.00715256
0.0231167	-0.000953674
0.02395	0.00143051
0.0247833	-0.000953674
0.0256167	-0.00286102
0.02645	-0.00190735
0.0272833	-0.000953674
0.0281167	-0.000953674
0.02895	-0.00190735
0.0297833	0.000953674
0.0306167	0.00190735
0.03145	-0.00572205
0.0322833	-0.0171661
0.0331167	-0.0257492
0.03395	-0.0276566
0.0347833	-0.0295639
0.0356167	-0.0329018
0.03645	-0.0309944
0.0372833	-0.0219345
0.0381167	-0.0123978
0.03895	-0.00810623
0.0397833	-0.00667572
0.0406167	-0.00143051
0.04145	0.0038147
0.0422833	0.00333786
0.0431167	-0.00190735
0.04395	-0.00524521
0.0447833	-0.00524521
0.0456167	-0.00619888
0.04645	-0.0114441
0.0472833	-0.0190735
0.0481167	-0.0252724
0.04895	-0.0271797
0.0497833	-0.0252724
0.0506167	-0.0214577
0.05145	-0.0166893
0.0522833	-0.00572205
0.0531167	0.0114441
0.05395	0.0276566
0.0547833	0.0333786
0.0556167	0.0305176
0.05645	0.0286102
0.0572833	0.0276566
0.0581167	0.0190735
0.05895	0.00619888
0.0597833	-0.00190735
0.0606167	-0.000953674
0.06145	0
0.0622833	-0.00476837
0.0631167	-0.0100136
0.06395	-0.014782
0.0647833	-0.0166893
0.0656167	-0.0171661
0.06645	-0.0171661
0.0672833	-0.017643
0.0681167	-0.0214577
0.06895	-0.0281334
0.0697833	-0.0357628
0.0706167	-0.0443459
0.07145	-0.0510216
0.0722833	-0.0514984
0.0731167	-0.043869
0.07395	-0.0348091
0.0747833	-0.0286102
0.0756167	-0.0247955
0.07645	-0.0209808
0.0772833	-0.0209808
0.0781167	-0.0286102
0.07895	-0.0352859
0.0797833	-0.0338554
0.0806167	-0.0271797
0.08145	-0.020504
0.0822833	-0.0143051
0.0831167	-0.00238419
0.08395	0.00953674
0.0847833	0.0119209
0.0856167	0.00762939
0.08645	0.00286102
0.0872833	0
0.0881167	-0.00476837
0.08895	-0.0104904
0.0897833	-0.0109673
0.0906167	-0.00715256
0.09145	-0.000476837
0.0922833	0.00476837
0.0931167	0.00905991
0.09395	0.0109673
0.0947833	0.00905991
0.0956167	0.000953674
0.09645	-0.0104904
0.0972833	-0.0214577
0.0981167	-0.0286102
0.09895	-0.0309944
0.0997833	-0.0290871
0.100617	-0.0243187
0.10145	-0.0209808
0.102283	-0.020504
0.103117	-0.0209808
0.10395	-0.0224113
0.104783	-0.0257492
0.105617	-0.0257492
0.10645	-0.0181198
0.107283	-0.00667572
0.108117	-0.00238419
0.10895	-0.00572205
0.109783	-0.00715256
0.110617	-0.00810623
0.11145	-0.0143051
0.112283	-0.0224113
0.113117	-0.0214577
0.11395	-0.0104904
0.114783	-0.000476837
0.115617	0.00143051
0.11645	0.00238419
0.117283	0.00238419
0.118117	-0.000953674
0.11895	-0.00667572
0.119783	-0.0114441
0.120617	-0.0104904
0.12145	-0.00953674
0.122283	-0.0119209
0.123117	-0.0166893
0.12395	-0.0224113
0.124783	-0.0267029
0.125617	-0.026226
0.12645	-0.020504
0.127283	-0.0128746
0.128117	-0.00524521
0.12895	0.00238419
0.129783	0.00715256
0.130617	0.00333786
0.13145	-0.00715256
0.132283	-0.014782
0.133117	-0.014782
0.13395	-0.0114441
0.134783	-0.0109673
0.135617	-0.0123978
0.13645	-0.00953674
0.137283	-0.00715256
0.138117	-0.00905991
0.13895	-0.0138283
0.139783	-0.0162125
0.140617	-0.0138283
0.14145	-0.0119209
0.142283	-0.0119209
0.143117	-0.00905991
0.14395	-0.00524521
0.144783	-0.00143051
0.145617	0.00190735
0.14645	0.0038147
0.147283	0.00715256
0.148117	0.00762939
0.14895	0.00667572
0.149783	0.00476837
0.150617	0.00190735
0.15145	-0.00190735
0.152283	-0.00524521
0.153117	-0.00762939
0.15395	-0.0128746
0.154783	-0.0195503
0.155617	-0.0238419
0.15645	-0.0238419
0.157283	-0.0243187
0.158117	-0.0276566
0.15895	-0.0247955
0.159783	-0.0138283
0.160617	-0.00524521
0.16145	-0.00619888
0.162283	-0.0114441
0.163117	-0.0119209
0.16395	-0.0133514
0.164783	-0.023365
0.165617	-0.0319481
0.16645	-0.0295639
0.167283	-0.0209808
0.168117	-0.017643
0.16895	-0.0228882
0.169783	-0.0267029
0.170617	-0.0309944
0.17145	-0.0391006
0.172283	-0.0476837
0.173117	-0.0529289
0.17395	-0.0495911
0.174783	-0.0443459
0.175617	-0.0395775
0.17645	-0.0357628
0.177283	-0.0300407
0.178117	-0.0247955
0.17895	-0.0200272
0.179783	-0.0166893
0.180617	-0.0157356
0.18145	-0.017643
0.182283	-0.023365
0.183117	-0.0290871
0.18395	-0.0348091
0.184783	-0.0386238
0.185617	-0.0338554
0.18645	-0.0224113
0.187283	-0.00905991
0.188117	0
0.18895	0.00333786
0.189783	0.00619888
0.190617	0.00667572
0.19145	0.00286102
0.192283	-0.00238419
0.193117	-0.00572205
0.19395	-0.00619888
0.194783	-0.00572205
0.195617	-0.00619888
0.19645	-0.00619888
0.197283	-0.00572205
0.198117	-0.00238419
0.19895	0.00572205
0.199783	0.0138283
0.200617	0.0190735
0.20145	0.0195503
0.202283	0.0166893
0.203117	0.00858307
0.20395	-0.00429153
0.204783	-0.017643
0.205617	-0.0252724
0.20645	-0.0252724
0.207283	-0.0219345
0.208117	-0.0166893
0.20895	-0.0104904
0.209783	-0.00524521
0.210617	-0.00524521
0.21145	-0.0123978
0.212283	-0.0195503
0.213117	-0.0228882
0.21395	-0.0247955
0.214783	-0.0305176
0.215617	-0.038147
0.21645	-0.0371933
0.217283	-0.0314713
0.218117	-0.0281334
0.21895	-0.0267029
0.219783	-0.0214577
0.220617	-0.014782
0.22145	-0.014782
0.222283	-0.0209808
0.223117	-0.0243187
0.22395	-0.0228882
0.224783	-0.0200272
0.225617	-0.0166893
0.22645	-0.0123978
0.227283	-0.00858307
0.228117	-0.0114441
0.22895	-0.0185966
0.229783	-0.026226
0.230617	-0.0352859
0.23145	-0.0448227
0.232283	-0.0529289
0.233117	-0.0557899
0.23395	-0.0557899
0.234783	-0.0562668
0.235617	-0.0557899
0.23645	-0.0514984
0.237283	-0.0457764
0.238117	-0.0433922
0.23895	-0.0405312
0.239783	-0.0343323
0.240617	-0.0252724
0.24145	-0.0181198
0.242283	-0.0157356
0.243117	-0.0109673
0.24395	-0.00762939
0.244783	-0.0104904
0.245617	-0.0166893
0.24645	-0.0181198
0.247283	-0.0104904
0.248117	-0.00238419
0.24895	0.00333786
0.249783	0.00858307
0.250617	0.0119209
0.25145	0.0114441
0.252283	0.00762939
0.253117	0.00429153
0.25395	0.00190735
0.254783	0
0.255617	-0.000953674
0.25645	-0.00190735
0.257283	-0.00667572
0.258117	-0.0133514
0.25895	-0.0157356
0.259783	-0.0128746
0.260617	-0.00953674
0.26145	-0.0109673
0.262283	-0.0143051
0.263117	-0.014782
0.26395	-0.0157356
0.264783	-0.0214577
0.265617	-0.0252724
0.26645	-0.0219345
0.267283	-0.0152588
0.268117	-0.014782
0.26895	-0.0209808
0.269783	-0.0228882
0.270617	-0.0209808
0.27145	-0.0243187
0.272283	-0.0324249
0.273117	-0.0352859
0.27395	-0.0290871
0.274783	-0.0219345
0.275617	-0.0195503
0.27645	-0.0119209
0.277283	0.00238419
0.278117	0.0157356
0.27895	0.0195503
0.279783	0.014782
0.280617	0.0109673
0.28145	0.00810623
0.282283	0.00572205
0.283117	0.00333786
0.28395	0.00333786
0.284783	0.00715256
0.285617	0.0119209
0.28645	0.0123978
0.287283	0.00524521
0.288117	-0.00572205
0.28895	-0.0152588
0.289783	-0.0219345
0.290617	-0.026226
0.29145	-0.0281334
0.292283	-0.023365
0.293117	-0.0128746
0.29395	-0.00286102
0.294783	-0.000476837
0.295617	-0.00619888
0.29645	-0.0109673
0.297283	-0.0143051
0.298117	-0.0195503
0.29895	-0.023365
0.299783	-0.0190735
0.300617	-0.00619888
0.30145	0.00190735
0.302283	0.00143051
0.303117	-0.000476837
0.30395	-0.00429153
0.304783	-0.0100136
0.305617	-0.017643
0.30645	-0.0219345
0.307283	-0.0200272
0.308117	-0.0157356
0.30895	-0.00905991
0.309783	-0.00429153
0.310617	-0.00190735
0.31145	-0.000476837
0.312283	0.000953674
0.313117	0.000953674
0.31395	-0.00476837
0.314783	-0.0123978
0.315617	-0.017643
0.31645	-0.0209808
0.317283	-0.0247955
0.318117	-0.0281334
0.31895	-0.0257492
0.319783	-0.0185966
0.320617	-0.0123978
0.32145	-0.0114441
0.322283	-0.0123978
0.323117	-0.0109673
0.32395	-0.0104904
0.324783	-0.0157356
0.325617	-0.0219345
0.32645	-0.023365
0.327283	-0.020504
0.328117	-0.0200272
0.32895	-0.023365
0.329783	-0.0252724
0.330617	-0.0252724
0.33145	-0.0238419
0.332283	-0.0243187
0.333117	-0.0247955
0.33395	-0.0214577
0.334783	-0.0171661
0.335617	-0.014782
0.33645	-0.0181198
0.337283	-0.0247955
0.338117	-0.0309944
0.33895	-0.0324249
0.339783	-0.0309944
0.340617	-0.0295639
0.34145	-0.0271797
0.342283	-0.0228882
0.343117	-0.0166893
0.34395	-0.0138283
0.344783	-0.014782
0.345617	-0.0119209
0.34645	-0.0038147
0.347283	0.00524521
0.348117	0.00810623
0.34895	0.00333786
0.349783	-0.00286102
0.350617	-0.0119209
0.35145	-0.0243187
0.352283	-0.0338554
0.353117	-0.0338554
0.35395	-0.0247955
0.354783	-0.014782
0.355617	-0.0100136
0.35645	-0.00858307
0.357283	-0.0104904
0.358117	-0.0152588
0.35895	-0.0185966
0.359783	-0.017643
0.360617	-0.0128746
0.36145	-0.00905991
0.362283	-0.00715256
0.363117	-0.00619888
0.36395	-0.00619888
0.364783	-0.00762939
0.365617	-0.0038147
0.36645	0.00619888
0.367283	0.0152588
0.368117	0.0166893
0.36895	0.0123978
0.369783	0.00953674
0.370617	0.00810623
0.37145	0.00238419
0.372283	-0.00238419
0.373117	-0.00143051
0.37395	0.00333786
0.374783	0.00143051
0.375617	-0.0114441
0.37645	-0.0238419
0.377283	-0.0338554
0.378117	-0.0448227
0.37895	-0.0557899
0.379783	-0.0600815
0.380617	-0.0543594
0.38145	-0.0462532
0.382283	-0.0386238
0.383117	-0.0281334
0.38395	-0.0181198
0.384783	-0.0133514
0.385617	-0.0143051
0.38645	-0.0152588
0.387283	-0.0128746
0.388117	-0.00858307
0.38895	-0.0038147
0.389783	0.00333786
0.390617	0.0104904
0.39145	0.0152588
0.392283	0.014782
0.393117	0.00953674
0.39395	0.00190735
0.394783	-0.00333786
0.395617	-0.0038147
0.39645	-0.00190735
0.397283	-0.000953674
0.398117	-0.00238419
0.39895	-0.00476837
0.399783	-0.00667572
0.400617	-0.0104904
0.40145	-0.0181198
0.402283	-0.0276566
0.403117	-0.0333786
0.40395	-0.0371933
0.404783	-0.0429153
0.405617	-0.0462532
0.40645	-0.0429153
0.407283	-0.0338554
0.408117	-0.0238419
0.40895	-0.0138283
0.409783	-0.00190735
0.410617	0.00667572
0.41145	0.00858307
0.412283	0.00905991
0.413117	0.00762939
0.41395	0.00524521
0.414783	0.000953674
0.415617	-0.0038147
0.41645	-0.00524521
0.417283	-0.00429153
0.418117	-0.000476837
0.41895	0.00476837
0.419783	0.00858307
0.420617	0.0109673
0.42145	0.0123978
0.422283	0.0128746
0.423117	0.0123978
0.42395	0.00858307
0.424783	0.00333786
0.425617	0.00143051
0.42645	0.00667572
0.427283	0.0162125
0.428117	0.0228882
0.42895	0.0209808
0.429783	0.014782
0.430617	0.00333786
0.43145	-0.0123978
0.432283	-0.0271797
0.433117	-0.0343323
0.43395	-0.0309944
0.434783	-0.0243187
0.435617	-0.0228882
0.43645	-0.026226
0.437283	-0.0343323
0.438117	-0.0414848
0.43895	-0.0429153
0.439783	-0.0333786
0.440617	-0.0152588
0.44145	0.00238419
0.442283	0.0143051
0.443117	0.017643
0.44395	0.0128746
0.444783	0.00333786
0.445617	-0.00619888
0.44645	-0.0109673
0.447283	-0.0152588
0.448117	-0.0190735
0.44895	-0.0200272
0.449783	-0.0171661
0.450617	-0.0157356
0.45145	-0.0166893
0.452283	-0.0104904
0.453117	0.00476837
0.45395	0.0209808
0.454783	0.0295639
0.455617	0.0314713
0.45645	0.0338554
0.457283	0.0309944
0.458117	0.0185966
0.45895	0.0038147
0.459783	-0.0038147
0.460617	-0.00333786
0.46145	-0.0038147
0.462283	-0.00953674
0.463117	-0.0133514
0.46395	-0.0162125
0.464783	-0.0195503
0.465617	-0.0219345
0.46645	-0.0224113
0.467283	-0.0181198
0.468117	-0.0133514
0.46895	-0.0100136
0.469783	-0.0100136
0.470617	-0.0119209
0.47145	-0.0109673
0.472283	-0.00476837
0.473117	0.00190735
0.47395	0.0038147
0.474783	0.00190735
0.475617	0.00238419
0.47645	0.0038147
0.477283	0.00143051
0.478117	-0.00476837
0.47895	-0.00810623
0.479783	-0.00572205
0.480617	-0.00572205
0.48145	-0.0109673
0.482283	-0.0181198
0.483117	-0.0171661
0.48395	-0.0109673
0.484783	-0.00715256
0.485617	-0.00524521
0.48645	-0.00143051
0.487283	0.00476837
0.488117	0.00762939
0.48895	0.00476837
0.489783	0.000476837
0.490617	-0.00143051
0.49145	0.00190735
0.492283	0.00667572
0.493117	0.00858307
0.49395	0.00953674
0.494783	0.00905991
0.495617	0.00524521
0.49645	-0.00429153
0.497283	-0.0138283
0.498117	-0.0152588
0.49895	-0.00953674
0.499783	-0.00143051
0.500617	0.00476837
0.50145	0.00905991
0.502283	0.0109673
0.503117	0.0100136
0.50395	0.00524521
0.504783	-0.00286102
0.505617	-0.00762939
0.50645	-0.00572205
0.507283	-0.00143051
0.508117	-0.00190735
0.50895	-0.00715256
0.509783	-0.00905991
0.510617	-0.0114441
0.51145	-0.0224113
0.512283	-0.0352859
0.513117	-0.0400543
0.51395	-0.0367165
0.514783	-0.0333786
0.515617	-0.0314713
0.51645	-0.0267029
0.517283	-0.0228882
0.518117	-0.0228882
0.51895	-0.023365
0.519783	-0.0200272
0.520617	-0.0104904
0.52145	-0.00238419
0.522283	0.000953674
0.523117	-0.00143051
0.52395	-0.0100136
0.524783	-0.0195503
0.525617	-0.0247955
0.52645	-0.0243187
0.527283	-0.0219345
0.528117	-0.020504
0.52895	-0.0219345
0.529783	-0.026226
0.530617	-0.0362396
0.53145	-0.0486374
0.532283	-0.0529289
0.533117	-0.0457764
0.53395	-0.0319481
0.534783	-0.0219345
0.535617	-0.017643
0.53645	-0.0152588
0.537283	-0.0185966
0.538117	-0.0281334
0.53895	-0.0376701
0.539783	-0.0400543
0.540617	-0.0362396
0.54145	-0.0338554
0.542283	-0.0333786
0.543117	-0.0305176
0.54395	-0.0290871
0.544783	-0.0295639
0.545617	-0.0290871
0.54645	-0.0252724
0.547283	-0.0195503
0.548117	-0.0157356
0.54895	-0.0109673
0.549783	-0.00667572
0.550617	-0.00524521
0.55145	-0.00476837
0.552283	0
0.553117	0.0114441
0.55395	0.0219345
0.554783	0.0267029
0.555617	0.0257492
0.55645	0.0219345
0.557283	0.0157356
0.558117	0.00572205
0.55895	-0.00286102
0.559783	-0.0038147
0.560617	0.00238419
0.56145	0.00858307
0.562283	0.0109673
0.563117	0.0123978
0.56395	0.0104904
0.564783	0.000953674
0.565617	-0.0119209
0.56645	-0.0224113
0.567283	-0.0271797
0.568117	-0.0290871
0.56895	-0.0286102
0.569783	-0.0195503
0.570617	-0.00429153
0.57145	0.0109673
0.572283	0.0228882
0.573117	0.0305176
0.57395	0.0348091
0.574783	0.0338554
0.575617	0.0295639
0.57645	0.0243187
0.577283	0.017643
0.578117	0.0114441
0.57895	0.00953674
0.579783	0.0109673
0.580617	0.0114441
0.58145	0.00858307
0.582283	0.00667572
0.583117	0.00572205
0.58395	0.00286102
0.584783	-0.00572205
0.585617	-0.0133514
0.58645	-0.0162125
0.587283	-0.0185966
0.588117	-0.0267029
0.58895	-0.0348091
0.589783	-0.0333786
0.590617	-0.0286102
0.59145	-0.0271797
0.592283	-0.0238419
0.593117	-0.0100136
0.59395	0.0104904
0.594783	0.023365
0.595617	0.0276566
0.59645	0.0314713
0.597283	0.0343323
0.598117	0.0309944
0.59895	0.0214577
0.599783	0.0119209
0.600617	0.00667572
0.60145	0.00238419
0.602283	-0.00190735
0.603117	-0.00524521
0.60395	-0.00762939
0.604783	-0.00953674
0.605617	-0.0100136
0.60645	-0.0104904
0.607283	-0.0128746
0.608117	-0.0181198
0.60895	-0.023365
0.609783	-0.0238419
0.610617	-0.0209808
0.61145	-0.017643
0.612283	-0.0109673
0.613117	0.000476837
0.61395	0.0128746
0.614783	0.0190735
0.615617	0.017643
0.61645	0.0171661
0.617283	0.0157356
0.618117	0.00762939
0.61895	-0.00333786
0.619783	-0.0119209
0.620617	-0.0109673
0.62145	-0.00572205
0.622283	-0.000476837
0.623117	0.00286102
0.62395	0.000476837
0.624783	-0.0038147
0.625617	-0.00905991
0.62645	-0.0128746
0.627283	-0.0133514
0.628117	-0.0114441
0.62895	-0.00572205
0.629783	-0.00190735
0.630617	-0.00429153
0.63145	-0.00905991
0.632283	-0.0114441
0.633117	-0.0114441
0.63395	-0.0138283
0.634783	-0.0181198
0.635617	-0.020504
0.63645	-0.0209808
0.637283	-0.0252724
0.638117	-0.0333786
0.63895	-0.0352859
0.639783	-0.0271797
0.640617	-0.017643
0.64145	-0.0143051
0.642283	-0.0152588
0.643117	-0.00953674
0.64395	-0.00238419
0.644783	-0.00333786
0.645617	-0.00858307
0.64645	-0.0109673
0.647283	-0.00762939
0.648117	-0.00715256
0.64895	-0.0114441
0.649783	-0.0119209
0.650617	-0.00762939
0.65145	-0.000476837
0.652283	0.00667572
0.653117	0.0143051
0.65395	0.0209808
0.654783	0.0219345
0.655617	0.0181198
0.65645	0.0100136
0.657283	0
0.658117	-0.00953674
0.65895	-0.0133514
0.659783	-0.00762939
0.660617	0.000953674
0.66145	0.00619888
0.662283	0.00858307
0.663117	0.0114441
0.66395	0.0114441
0.664783	0.0038147
0.665617	-0.00476837
0.66645	-0.00619888
0.667283	-0.00286102
0.668117	-0.0038147
0.66895	-0.0104904
0.669783	-0.0143051
0.670617	-0.0190735
0.67145	-0.0314713
0.672283	-0.0462532
0.673117	-0.0491142
0.67395	-0.038147
0.674783	-0.0257492
0.675617	-0.0181198
0.67645	-0.0109673
0.677283	-0.00715256
0.678117	-0.0104904
0.67895	-0.0166893
0.679783	-0.0190735
0.680617	-0.0128746
0.68145	-0.00286102
0.682283	0.0109673
0.683117	0.0219345
0.68395	0.0219345
0.684783	0.0138283
0.685617	0.0038147
0.68645	-0.00429153
0.687283	-0.0162125
0.688117	-0.0271797
0.68895	-0.0295639
0.689783	-0.0228882
0.690617	-0.014782
0.69145	-0.0119209
0.692283	-0.00858307
0.693117	-0.00190735
0.69395	0.000953674
0.694783	-0.00619888
0.695617	-0.0224113
0.69645	-0.0338554
0.697283	-0.0395775
0.698117	-0.0452995
0.69895	-0.0491142
0.699783	-0.0448227
0.700617	-0.0305176
0.70145	-0.0166893
0.702283	-0.00762939
0.703117	0.000953674
0.70395	0.00619888
0.704783	0.00572205
0.705617	0.00143051
0.70645	-0.000953674
0.707283	0
0.708117	-0.00143051
0.70895	-0.00667572
0.709783	-0.0138283
0.710617	-0.020504
0.71145	-0.0267029
0.712283	-0.0319481
0.713117	-0.0338554
0.71395	-0.0300407
0.714783	-0.0214577
0.715617	-0.0138283
0.71645	-0.0109673
0.717283	-0.014782
0.718117	-0.0228882
0.71895	-0.0271797
0.719783	-0.0267029
0.720617	-0.0219345
0.72145	-0.0162125
0.722283	-0.0109673
0.723117	-0.00333786
0.72395	0.000476837
0.724783	-0.0038147
0.725617	-0.00953674
0.72645	-0.0123978
0.727283	-0.0119209
0.728117	-0.0133514
0.72895	-0.0157356
0.729783	-0.0128746
0.730617	-0.00762939
0.73145	-0.00429153
0.732283	-0.000476837
0.733117	0.00524521
0.73395	0.0128746
0.734783	0.0152588
0.735617	0.0119209
0.73645	0.00524521
0.737283	-0.00429153
0.738117	-0.014782
0.73895	-0.0228882
0.739783	-0.0238419
0.740617	-0.020504
0.74145	-0.0157356
0.742283	-0.00905991
0.743117	0.00333786
0.74395	0.014782
0.744783	0.0171661
0.745617	0.0138283
0.74645	0.0128746
0.747283	0.0138283
0.748117	0.0100136
0.74895	0.00143051
0.749783	-0.00190735
0.750617	-0.00238419
0.75145	-0.00762939
0.752283	-0.017643
0.753117	-0.0243187
0.75395	-0.0228882
0.754783	-0.0190735
0.755617	-0.0162125
0.75645	-0.0114441
0.757283	-0.0038147
0.758117	0.0038147
0.75895	0.00810623
0.759783	0.00810623
0.760617	0.00667572
0.76145	0.00619888
0.762283	0.00667572
0.763117	0.00572205
0.76395	0
0.764783	-0.00476837
0.765617	-0.00190735
0.76645	0.00667572
0.767283	0.014782
0.768117	0.0200272
0.76895	0.0252724
0.769783	0.0309944
0.770617	0.0329018
0.77145	0.0295639
0.772283	0.026226
0.773117	0.0286102
0.77395	0.0333786
0.774783	0.0343323
0.775617	0.0271797
0.77645	0.0181198
0.777283	0.00667572
0.778117	-0.0109673
0.77895	-0.0295639
0.779783	-0.0391006
0.780617	-0.0367165
0.78145	-0.0319481
0.782283	-0.0290871
0.783117	-0.023365
0.78395	-0.0162125
0.784783	-0.00953674
0.785617	-0.00476837
0.78645	0.000476837
0.787283	0.0100136
0.788117	0.0166893
0.78895	0.0190735
0.789783	0.0152588
0.790617	0.00762939
0.79145	0.000476837
0.792283	-0.00572205
0.793117	-0.00810623
0.79395	-0.00762939
0.794783	-0.00476837
0.795617	-0.00143051
0.79645	0.00333786
0.797283	0.00715256
0.798117	0.00619888
0.79895	0.00333786
0.799783	0.0038147
0.800617	0.00619888
0.80145	0.00572205
0.802283	0.000953674
0.803117	0.000476837
0.80395	-0.000476837
0.804783	-0.0100136
0.805617	-0.0228882
0.80645	-0.0286102
0.807283	-0.0243187
0.808117	-0.0181198
0.80895	-0.0138283
0.809783	-0.00572205
0.810617	0.00238419
0.81145	0.00476837
0.812283	-0.000476837
0.813117	-0.00858307
0.81395	-0.0138283
0.814783	-0.0171661
0.815617	-0.0195503
0.81645	-0.0247955
0.817283	-0.0333786
0.818117	-0.0419617
0.81895	-0.0457764
0.819783	-0.0462532
0.820617	-0.0476837
0.82145	-0.0452995
0.822283	-0.0348091
0.823117	-0.0185966
0.82395	-0.00810623
0.824783	-0.00762939
0.825617	-0.00762939
0.82645	-0.00333786
0.827283	-0.000953674
0.828117	-0.00762939
0.82895	-0.0181198
0.829783	-0.0200272
0.830617	-0.0157356
0.83145	-0.0162125
0.832283	-0.0181198
0.833117	-0.0152588
0.83395	-0.00667572
0.834783	-0.00190735
0.835617	-0.00429153
0.83645	-0.00667572
0.837283	-0.00619888
0.838117	-0.00524521
0.83895	-0.00429153
0.839783	-0.00429153
0.840617	-0.0038147
0.84145	-0.00476837
0.842283	-0.00572205
0.843117	-0.00762939
0.84395	-0.0119209
0.844783	-0.017643
0.845617	-0.0195503
0.84645	-0.0190735
0.847283	-0.020504
0.848117	-0.0247955
0.84895	-0.026226
0.849783	-0.0228882
0.850617	-0.0195503
0.85145	-0.0209808
0.852283	-0.0195503
0.853117	-0.00858307
0.85395	0.0109673
0.854783	0.0286102
0.855617	0.0395775
0.85645	0.0481606
0.857283	0.0491142
0.858117	0.0362396
0.85895	0.0138283
0.859783	-0.00429153
0.860617	-0.0123978
0.86145	-0.0143051
0.862283	-0.0123978
0.863117	-0.00429153
0.86395	0.00619888
0.864783	0.014782
0.865617	0.0209808
0.86645	0.0238419
0.867283	0.0209808
0.868117	0.0109673
0.86895	-0.00238419
0.869783	-0.0157356
0.870617	-0.0295639
0.87145	-0.0395775
0.872283	-0.0395775
0.873117	-0.0295639
0.87395	-0.0181198
0.874783	-0.0133514
0.875617	-0.0114441
0.87645	-0.00667572
0.877283	-0.000476837
0.878117	0.00190735
0.87895	0.00619888
0.879783	0.0166893
0.880617	0.0286102
0.88145	0.0290871
0.882283	0.0190735
0.883117	0.0104904
0.88395	0.00286102
0.884783	-0.00810623
0.885617	-0.0181198
0.88645	-0.017643
0.887283	-0.00524521
0.888117	0.00572205
0.88895	0.0104904
0.889783	0.0123978
0.890617	0.0128746
0.89145	0.0114441
0.892283	0.00476837
0.893117	-0.00286102
0.89395	-0.00572205
0.894783	-0.00572205
0.895617	-0.00762939
0.89645	-0.0143051
0.897283	-0.0224113
0.898117	-0.0286102
0.89895	-0.0305176
0.899783	-0.0290871
0.900617	-0.0271797
0.90145	-0.0243187
0.902283	-0.0195503
0.903117	-0.0119209
0.90395	-0.00572205
0.904783	-0.00524521
0.905617	-0.00333786
0.90645	0.00429153
0.907283	0.0123978
0.908117	0.0109673
0.90895	0
0.909783	-0.00858307
0.910617	-0.0157356
0.91145	-0.0238419
0.912283	-0.0295639
0.913117	-0.0267029
0.91395	-0.0162125
0.914783	-0.00810623
0.915617	-0.00572205
0.91645	-0.00429153
0.917283	-0.00429153
0.918117	-0.00572205
0.91895	-0.00715256
0.919783	-0.00524521
0.920617	-0.000476837
0.92145	0.00238419
0.922283	0.000953674
0.923117	-0.00333786
0.92395	-0.00953674
0.924783	-0.0143051
0.925617	-0.0119209
0.92645	-0.0038147
0.927283	0.00333786
0.928117	0.0038147
0.92895	0.00286102
0.929783	0.0038147
0.930617	0.00333786
0.93145	-0.00238419
0.932283	-0.00524521
0.933117	0.00190735
0.93395	0.0166893
0.934783	0.0281334
0.935617	0.0305176
0.93645	0.0319481
0.937283	0.0305176
0.938117	0.0209808
0.93895	0.00333786
0.939783	-0.0143051
0.940617	-0.0267029
0.94145	-0.0367165
0.942283	-0.0443459
0.943117	-0.043869
0.94395	-0.0357628
0.944783	-0.0257492
0.945617	-0.017643
0.94645	-0.0100136
0.947283	-0.00143051
0.948117	0.00190735
0.94895	-0.0038147
0.949783	-0.0128746
0.950617	-0.0185966
0.95145	-0.0181198
0.952283	-0.0157356
0.953117	-0.0119209
0.95395	-0.0038147
0.954783	0.00619888
0.955617	0.0138283
0.95645	0.0157356
0.957283	0.014782
0.958117	0.0123978
0.95895	0.0157356
0.959783	0.0228882
0.960617	0.0286102
0.96145	0.0271797
0.962283	0.0185966
0.963117	0.0114441
0.96395	0.00143051
0.964783	-0.0133514
0.965617	-0.0252724
0.96645	-0.026226
0.967283	-0.0166893
0.968117	-0.00810623
0.96895	-0.00524521
0.969783	-0.00333786
0.970617	-0.00333786
0.97145	-0.00858307
0.972283	-0.0157356
0.973117	-0.0214577
0.97395	-0.0228882
0.974783	-0.0238419
0.975617	-0.023365
0.97645	-0.0209808
0.977283	-0.020504
0.978117	-0.0181198
0.97895	-0.0104904
0.979783	0
0.980617	0.00476837
0.98145	0.00238419
0.982283	0.000953674
0.983117	0.0038147
0.98395	0.00619888
0.984783	0.00333786
0.985617	0.00476837
0.98645	0.0133514
0.987283	0.0243187
0.988117	0.0295639
0.98895	0.0276566
0.989783	0.0252724
0.990617	0.0190735
0.99145	0.00619888
0.992283	-0.0109673
0.993117	-0.0276566
0.99395	-0.0362396
0.994783	-0.0376701
0.995617	-0.0352859
0.99645	-0.0295639
0.997283	-0.0200272
0.998117	-0.00524521
0.99895	0.00715256
0.999783	0.0123978
1.00062	0.0143051
1.00145	0.0133514
1.00228	0.00667572
1.00312	-0.00762939
1.00395	-0.0243187
1.00478	-0.0357628
1.00562	-0.0391006
1.00645	-0.0386238
1.00728	-0.0376701
1.00812	-0.0357628
1.00895	-0.0348091
1.00978	-0.0357628
1.01062	-0.0405312
1.01145	-0.0472069
1.01228	-0.0486374
1.01312	-0.0405312
1.01395	-0.0252724
1.01478	-0.00905991
1.01562	0.00286102
1.01645	0.0138283
1.01728	0.0181198
1.01812	0.00953674
1.01895	-0.00953674
1.01978	-0.0286102
1.02062	-0.0395775
1.02145	-0.0452995
1.02228	-0.0476837
1.02312	-0.0419617
1.02395	-0.0305176
1.02478	-0.0181198
1.02562	-0.0100136
1.02645	-0.00619888
1.02728	-0.00238419
1.02812	-0.000953674
1.02895	-0.0038147
1.02978	-0.00858307
1.03062	-0.0138283
1.03145	-0.0190735
1.03228	-0.023365
1.03312	-0.0247955
1.03395	-0.026226
1.03478	-0.0324249
1.03562	-0.0376701
1.03645	-0.0357628
1.03728	-0.0309944
1.03812	-0.0295639
1.03895	-0.023365
1.03978	-0.00667572
1.04062	0.0152588
1.04145	0.0281334
1.04228	0.0286102
1.04312	0.026226
1.04395	0.0190735
1.04478	0.00286102
1.04562	-0.0185966
1.04645	-0.0319481
1.04728	-0.0314713
1.04812	-0.0267029
1.04895	-0.0214577
1.04978	-0.0133514
1.05062	-0.00619888
1.05145	-0.00238419
1.05228	-0.00238419
1.05312	-0.00476837
1.05395	-0.0114441
1.05478	-0.0195503
1.05562	-0.0219345
1.05645	-0.0214577
1.05728	-0.0219345
1.05812	-0.0209808
1.05895	-0.0119209
1.05978	-0.000476837
1.06062	0.00429153
1.06145	0.00333786
1.06228	0
1.06312	-0.00429153
1.06395	-0.0123978
1.06478	-0.0224113
1.06562	-0.0257492
1.06645	-0.0228882
1.06728	-0.0181198
1.06812	-0.0162125
1.06895	-0.0171661
1.06978	-0.014782
1.07062	-0.014782
1.07145	-0.0200272
1.07228	-0.0252724
1.07312	-0.0247955
1.07395	-0.0195503
1.07478	-0.0166893
1.07562	-0.0162125
1.07645	-0.0133514
1.07728	-0.00810623
1.07812	-0.00238419
1.07895	0.00286102
1.07978	0.00429153
1.08062	0.00429153
1.08145	0.00429153
1.08228	0.00619888
1.08312	0.00667572
1.08395	0.00190735
1.08478	-0.00286102
1.08562	-0.00286102
1.08645	-0.00333786
1.08728	-0.00858307
1.08812	-0.0152588
1.08895	-0.0171661
1.08978	-0.0143051
1.09062	-0.0133514
1.09145	-0.0157356
1.09228	-0.0157356
1.09312	-0.00905991
1.09395	0.000476837
1.09478	0.00619888
1.09562	0.00667572
1.09645	0.00762939
1.09728	0.00572205
1.09812	-0.0038147
1.09895	-0.0162125
1.09978	-0.0219345
1.10062	-0.0181198
1.10145	-0.0123978
1.10228	-0.00667572
1.10312	0.00190735
1.10395	0.0114441
1.10478	0.0166893
1.10562	0.0162125
1.10645	0.014782
1.10728	0.0162125
1.10812	0.0152588
1.10895	0.0104904
1.10978	0.00429153
1.11062	-0.000476837
1.11145	-0.00476837
1.11228	-0.00762939
1.11312	-0.00953674
1.11395	-0.0104904
1.11478	-0.0119209
1.11562	-0.0109673
1.11645	-0.00667572
1.11728	-0.00333786
1.11812	-0.00572205
1.11895	-0.00858307
1.11978	-0.00715256
1.12062	-0.00524521
1.12145	-0.00762939
1.12228	-0.0114441
1.12312	-0.00905991
1.12395	-0.00619888
1.12478	-0.00810623
1.12562	-0.0119209
1.12645	-0.0119209
1.12728	-0.00858307
1.12812	-0.00905991
1.12895	-0.0100136
1.12978	-0.00667572
1.13062	-0.0038147
1.13145	-0.00429153
1.13228	-0.00572205
1.13312	-0.00524521
1.13395	-0.00238419
1.13478	-0.00238419
1.13562	-0.00190735
1.13645	-0.00190735
1.13728	-0.00238419
1.13812	-0.00190735
1.13895	0.00238419
1.13978	0.00953674
1.14062	0.0157356
1.14145	0.0209808
1.14228	0.0267029
1.14312	0.0305176
1.14395	0.0305176
1.14478	0.0271797
1.14562	0.0252724
1.14645	0.026226
1.14728	0.0257492
1.14812	0.0219345
1.14895	0.014782
1.14978	0.00953674
1.15062	0.00333786
1.15145	-0.00667572
1.15228	-0.0162125
1.15312	-0.0181198
1.15395	-0.0128746
1.15478	-0.00810623
1.15562	-0.00476837
1.15645	0.000476837
1.15728	0.00810623
1.15812	0.0123978
1.15895	0.0138283
1.15978	0.0166893
1.16062	0.0238419
1.16145	0.0286102
1.16228	0.0247955
1.16312	0.0157356
1.16395	0.00762939
1.16478	0.000953674
1.16562	-0.00476837
1.16645	-0.00858307
1.16728	-0.00858307
1.16812	-0.00572205
1.16895	-0.00333786
1.16978	-0.00238419
1.17062	-0.00619888
1.17145	-0.014782
1.17228	-0.0181198
1.17312	-0.0114441
1.17395	-0.00190735
1.17478	0.00238419
1.17562	0.0038147
1.17645	0.0100136
1.17728	0.0133514
1.17812	0.00619888
1.17895	-0.00667572
1.17978	-0.0123978
1.18062	-0.00715256
1.18145	-0.000476837
1.18228	0.000953674
1.18312	0.0038147
1.18395	0.00715256
1.18478	0.00762939
1.18562	0.00190735
1.18645	-0.00429153
1.18728	-0.0038147
1.18812	0
1.18895	0.0038147
1.18978	0.00572205
1.19062	0.00762939
1.19145	0.00905991
1.19228	0.00953674
1.19312	0.00810623
1.19395	0.00476837
1.19478	0
1.19562	-0.00429153
1.19645	-0.00619888
1.19728	-0.00810623
1.19812	-0.00953674
1.19895	-0.00667572
1.19978	0.00286102
1.20062	0.0143051
1.20145	0.0190735
1.20228	0.014782
1.20312	0.00905991
1.20395	0.00190735
1.20478	-0.0100136
1.20562	-0.0224113
1.20645	-0.0295639
1.20728	-0.0281334
1.20812	-0.0267029
1.20895	-0.0267029
1.20978	-0.0228882
1.21062	-0.0166893
1.21145	-0.0109673
1.21228	-0.00524521
1.21312	0.00190735
1.21395	0.00905991
1.21478	0.0119209
1.21562	0.0114441
1.21645	0.0100136
1.21728	0.00476837
1.21812	-0.00238419
1.21895	-0.00715256
1.21978	-0.00953674
1.22062	-0.0133514
1.22145	-0.0157356
1.22228	-0.0128746
1.22312	-0.00429153
1.22395	0.00476837
1.22478	0.0104904
1.22562	0.0181198
1.22645	0.0281334
1.22728	0.0362396
1.22812	0.0362396
1.22895	0.0305176
1.22978	0.0267029
1.23062	0.0224113
1.23145	0.0114441
1.23228	-0.000953674
1.23312	-0.00715256
1.23395	-0.00333786
1.23478	0
1.23562	-0.000476837
1.23645	0.000476837
1.23728	0.00238419
1.23812	0.00286102
1.23895	0
1.23978	-0.00190735
1.24062	0.000476837
1.24145	0.00429153
1.24228	0.00762939
1.24312	0.00524521
1.24395	-0.00333786
1.24478	-0.0109673
1.24562	-0.0138283
1.24645	-0.014782
1.24728	-0.0166893
1.24812	-0.0162125
1.24895	-0.0114441
1.24978	-0.00476837
1.25062	-0.00190735
1.25145	-0.00286102
1.25228	0.000953674
1.25312	0.0114441
1.25395	0.023365
1.25478	0.0300407
1.25562	0.0333786
1.25645	0.0395775
1.25728	0.0443459
1.25812	0.0386238
1.25895	0.026226
1.25978	0.0133514
1.26062	0.00572205
1.26145	0
1.26228	-0.00429153
1.26312	-0.00143051
1.26395	0.00715256
1.26478	0.0195503
1.26562	0.0305176
1.26645	0.0371933
1.26728	0.0391006
1.26812	0.0338554
1.26895	0.0247955
1.26978	0.0138283
1.27062	0.000953674
1.27145	-0.00953674
1.27228	-0.014782
1.27312	-0.0123978
1.27395	-0.00572205
1.27478	0.00238419
1.27562	0.0119209
1.27645	0.0209808
1.27728	0.0238419
1.27812	0.0181198
1.27895	0.0119209
1.27978	0.00905991
1.28062	0.00858307
1.28145	0.00667572
1.28228	0.00524521
1.28312	0.00905991
1.28395	0.0119209
1.28478	0.00524521
1.28562	-0.00762939
1.28645	-0.017643
1.28728	-0.0214577
1.28812	-0.0228882
1.28895	-0.0224113
1.28978	-0.0157356
1.29062	-0.00905991
1.29145	-0.00810623
1.29228	-0.0100136
1.29312	-0.00953674
1.29395	-0.00524521
1.29478	-0.00333786
1.29562	-0.0038147
1.29645	-0.00524521
1.29728	-0.00762939
1.29812	-0.0123978
1.29895	-0.0181198
1.29978	-0.0200272
1.30062	-0.017643
1.30145	-0.0128746
1.30228	-0.00524521
1.30312	0.00524521
1.30395	0.0157356
1.30478	0.0214577
1.30562	0.0267029
1.30645	0.0329018
1.30728	0.0371933
1.30812	0.0352859
1.30895	0.0281334
1.30978	0.0238419
1.31062	0.0171661
1.31145	0.00429153
1.31228	-0.0109673
1.31312	-0.0195503
1.31395	-0.0185966
1.31478	-0.014782
1.31562	-0.00905991
1.31645	0.00190735
1.31728	0.0152588
1.31812	0.023365
1.31895	0.023365
1.31978	0.0209808
1.32062	0.0224113
1.32145	0.0214577
1.32228	0.017643
1.32312	0.0133514
1.32395	0.0104904
1.32478	0.00715256
1.32562	0.00333786
1.32645	0.0038147
1.32728	0.00810623
1.32812	0.0109673
1.32895	0.0133514
1.32978	0.0162125
1.33062	0.0162125
1.33145	0.00858307
1.33228	0.000476837
1.33312	0.000476837
1.33395	0.00429153
1.33478	0.00476837
1.33562	0.00333786
1.33645	0.00905991
1.33728	0.0152588
1.33812	0.0123978
1.33895	0.00476837
1.33978	0.00238419
1.34062	0.00810623
1.34145	0.0123978
1.34228	0.0114441
1.34312	0.0119209
1.34395	0.0157356
1.34478	0.0166893
1.34562	0.0123978
1.34645	0.00762939
1.34728	0.00762939
1.34812	0.00619888
1.34895	0.000953674
1.34978	-0.00715256
1.35062	-0.0152588
1.35145	-0.0214577
1.35228	-0.0247955
1.35312	-0.0247955
1.35395	-0.0219345
1.35478	-0.0171661
1.35562	-0.0109673
1.35645	-0.00476837
1.35728	-0.00476837
1.35812	-0.0109673
1.35895	-0.0157356
1.35978	-0.0114441
1.36062	0.00190735
1.36145	0.0166893
1.36228	0.0267029
1.36312	0.0343323
1.36395	0.038147
1.36478	0.0324249
1.36562	0.0181198
1.36645	0.00429153
1.36728	0.000476837
1.36812	0.00190735
1.36895	0.00238419
1.36978	0.00238419
1.37062	0.00190735
1.37145	0.00286102
1.37228	0.00619888
1.37312	0.0128746
1.37395	0.0247955
1.37478	0.0376701
1.37562	0.0457764
1.37645	0.0448227
1.37728	0.0371933
1.37812	0.0281334
1.37895	0.0214577
1.37978	0.017643
1.38062	0.0166893
1.38145	0.0190735
1.38228	0.0214577
1.38312	0.020504
1.38395	0.0133514
1.38478	0.00524521
1.38562	0.00429153
1.38645	0.00762939
1.38728	0.0114441
1.38812	0.0123978
1.38895	0.0119209
1.38978	0.0119209
1.39062	0.00715256
1.39145	-0.00190735
1.39228	-0.0104904
1.39312	-0.0138283
1.39395	-0.0123978
1.39478	-0.0133514
1.39562	-0.0171661
1.39645	-0.0162125
1.39728	-0.0114441
1.39812	-0.00572205
1.39895	-0.00143051
1.39978	0.00429153
1.40062	0.0138283
1.40145	0.0219345
1.40228	0.0290871
1.40312	0.0338554
1.40395	0.0357628
1.40478	0.0352859
1.40562	0.0333786
1.40645	0.0286102
1.40728	0.017643
1.40812	0.0038147
1.40895	-0.00810623
1.40978	-0.0152588
1.41062	-0.0209808
1.41145	-0.0252724
1.41228	-0.020504
1.41312	-0.00905991
1.41395	0
1.41478	0.00190735
1.41562	-0.00143051
1.41645	-0.00238419
1.41728	-0.00476837
1.41812	-0.00810623
1.41895	-0.00762939
1.41978	0
1.42062	0.0123978
1.42145	0.0228882
1.42228	0.0295639
1.42312	0.0333786
1.42395	0.0329018
1.42478	0.0257492
1.42562	0.014782
1.42645	0.00667572
1.42728	0.00429153
1.42812	0.00524521
1.42895	0.00667572
1.42978	0.0104904
1.43062	0.0152588
1.43145	0.0190735
1.43228	0.020504
1.43312	0.0228882
1.43395	0.023365
1.43478	0.0209808
1.43562	0.017643
1.43645	0.014782
1.43728	0.0114441
1.43812	0.00524521
1.43895	0.00429153
1.43978	0.0128746
1.44062	0.0224113
1.44145	0.0252724
1.44228	0.0200272
1.44312	0.0181198
1.44395	0.0181198
1.44478	0.0143051
1.44562	0.00667572
1.44645	0.00238419
1.44728	0.00667572
1.44812	0.0109673
1.44895	0.00953674
1.44978	0.00715256
1.45062	0.00810623
1.45145	0.0123978
1.45228	0.014782
1.45312	0.0143051
1.45395	0.0152588
1.45478	0.0157356
1.45562	0.014782
1.45645	0.0109673
1.45728	0.00619888
1.45812	0.0038147
1.45895	0.00476837
1.45978	0.0100136
1.46062	0.0157356
1.46145	0.0181198
1.46228	0.0190735
1.46312	0.0219345
1.46395	0.0252724
1.46478	0.0228882
1.46562	0.0195503
1.46645	0.0219345
1.46728	0.0267029
1.46812	0.0247955
1.46895	0.0152588
1.46978	0.00905991
1.47062	0.00524521
1.47145	-0.00143051
1.47228	-0.00953674
1.47312	-0.0128746
1.47395	-0.00905991
1.47478	-0.00715256
1.47562	-0.00858307
1.47645	-0.00667572
1.47728	-0.00190735
1.47812	0.000953674
1.47895	0.00333786
1.47978	0.0100136
1.48062	0.0200272
1.48145	0.0238419
1.48228	0.0214577
1.48312	0.017643
1.48395	0.0128746
1.48478	0.00715256
1.48562	0.00333786
1.48645	0.00524521
1.48728	0.0100136
1.48812	0.0109673
1.48895	0.00953674
1.48978	0.00858307
1.49062	0.00524521
1.49145	-0.00238419
1.49228	-0.00858307
1.49312	-0.00905991
1.49395	-0.00476837
1.49478	-0.00333786
1.49562	-0.00333786
1.49645	-0.000953674
1.49728	0
1.49812	-0.00333786
1.49895	-0.00762939
1.49978	-0.00858307
1.50062	-0.00619888
1.50145	-0.00333786
1.50228	0
1.50312	0.00667572
1.50395	0.0152588
1.50478	0.0224113
1.50562	0.0290871
1.50645	0.0338554
1.50728	0.0362396
1.50812	0.0319481
1.50895	0.0219345
1.50978	0.00905991
1.51062	-0.00524521
1.51145	-0.0162125
1.51228	-0.0224113
1.51312	-0.023365
1.51395	-0.0214577
1.51478	-0.017643
1.51562	-0.0104904
1.51645	0
1.51728	0.0123978
1.51812	0.0219345
1.51895	0.0305176
1.51978	0.0400543
1.52062	0.0448227
1.52145	0.0395775
1.52228	0.0257492
1.52312	0.0166893
1.52395	0.0128746
1.52478	0.00524521
1.52562	-0.00572205
1.52645	-0.0128746
1.52728	-0.0104904
1.52812	-0.00762939
1.52895	-0.00810623
1.52978	-0.00810623
1.53062	-0.00524521
1.53145	-0.000953674
1.53228	0.000476837
1.53312	-0.000953674
1.53395	-0.0038147
1.53478	-0.00715256
1.53562	-0.00953674
1.53645	-0.0123978
1.53728	-0.0171661
1.53812	-0.0209808
1.53895	-0.020504
1.53978	-0.0162125
1.54062	-0.0133514
1.54145	-0.0109673
1.54228	-0.00953674
1.54312	-0.00858307
1.54395	-0.0119209
1.54478	-0.0185966
1.54562	-0.0200272
1.54645	-0.0123978
1.54728	-0.00238419
1.54812	0.00286102
1.54895	0.00476837
1.54978	0.00905991
1.55062	0.0100136
1.55145	0.000953674
1.55228	-0.0133514
1.55312	-0.0200272
1.55395	-0.0185966
1.55478	-0.0162125
1.55562	-0.0162125
1.55645	-0.0109673
1.55728	-0.00190735
1.55812	0.00429153
1.55895	0.00667572
1.55978	0.00762939
1.56062	0.0104904
1.56145	0.0123978
1.56228	0.0128746
1.56312	0.0128746
1.56395	0.0143051
1.56478	0.0214577
1.56562	0.0319481
1.56645	0.0391006
1.56728	0.0362396
1.56812	0.026226
1.56895	0.014782
1.56978	0.00286102
1.57062	-0.0104904
1.57145	-0.020504
1.57228	-0.0185966
1.57312	-0.00619888
1.57395	0.00667572
1.57478	0.0109673
1.57562	0.0104904
1.57645	0.0128746
1.57728	0.0133514
1.57812	0.00810623
1.57895	0.00143051
1.57978	0.000476837
1.58062	0.00429153
1.58145	0.00476837
1.58228	0.00190735
1.58312	0.00190735
1.58395	0.00667572
1.58478	0.0152588
1.58562	0.0243187
1.58645	0.0319481
1.58728	0.0400543
1.58812	0.0481606
1.58895	0.0519753
1.58978	0.0486374
1.59062	0.0395775
1.59145	0.0329018
1.59228	0.0290871
1.59312	0.0247955
1.59395	0.0195503
1.59478	0.0152588
1.59562	0.0138283
1.59645	0.0138283
1.59728	0.0138283
1.59812	0.0128746
1.59895	0.0123978
1.59978	0.0143051
1.60062	0.0157356
1.60145	0.0123978
1.60228	0.0038147
1.60312	-0.00238419
1.60395	-0.00524521
1.60478	-0.0114441
1.60562	-0.0166893
1.60645	-0.0143051
1.60728	-0.0038147
1.60812	0.00476837
1.60895	0.00476837
1.60978	0.00572205
1.61062	0.0104904
1.61145	0.014782
1.61228	0.014782
1.61312	0.0128746
1.61395	0.0152588
1.61478	0.0200272
1.61562	0.023365
1.61645	0.023365
1.61728	0.0185966
1.61812	0.0123978
1.61895	0.00905991
1.61978	0.00858307
1.62062	0.00524521
1.62145	0
1.62228	-0.000476837
1.62312	0.00429153
1.62395	0.00619888
1.62478	-0.00143051
1.62562	-0.00858307
1.62645	-0.00762939
1.62728	-0.00333786
1.62812	-0.00143051
1.62895	-0.000476837
1.62978	0.00667572
1.63062	0.0138283
1.63145	0.0123978
1.63228	0.00524521
1.63312	0.000476837
1.63395	0.00143051
1.63478	0.000476837
1.63562	-0.00476837
1.63645	-0.00810623
1.63728	-0.00715256
1.63812	-0.00286102
1.63895	0.000476837
1.63978	0.00238419
1.64062	0.00572205
1.64145	0.00858307
1.64228	0.0100136
1.64312	0.00858307
1.64395	0.00572205
1.64478	0.00810623
1.64562	0.0138283
1.64645	0.0195503
1.64728	0.0166893
1.64812	0.00667572
1.64895	-0.00333786
1.64978	-0.0104904
1.65062	-0.0162125
1.65145	-0.0214577
1.65228	-0.0200272
1.65312	-0.0114441
1.65395	-0.000476837
1.65478	0.00619888
1.65562	0.00715256
1.65645	0.00905991
1.65728	0.0119209
1.65812	0.0123978
1.65895	0.00858307
1.65978	0.0038147
1.66062	0.00190735
1.66145	0.00143051
1.66228	0.000476837
1.66312	-0.000953674
1.66395	0
[truncated: 34,637 more rows]
[truncated: 2 more columns]
