# Supplementary material for: Structures and function of a tailoring oxidase in complex with a nonribosomal peptide synthetase module
Source: Nat Commun. 2022 Jan 27;13:548. doi: 10.1038/s41467-022-28221-y (PMC8795117; doi:10.1038/s41467-022-28221-y)
Supplement: Supplementary file 4 — Source Data [file 41467_2022_28221_MOESM4_ESM.zip › Source_data/Supplementary_Figure_1b.xlsx]

## Sheet: Sheet1
This is the raw data for everything pertaining to the bacillamide D standard
This is the UV280nm raw trace
UV (280.0nm) time[min]	UV (280.0nm) Intensity[mAU]
0	0.0383258
0.00485333	0.0391603
0.00970667	0.0398159
0.01456	0.0402927
0.0194133	0.0404716
0.0242667	0.0404716
0.02912	0.0402927
0.0339733	0.0397563
0.0388267	0.0389814
0.04368	0.038147
0.0485333	0.0374913
0.0533867	0.0373721
0.05824	0.0376701
0.0630933	0.038743
0.0679467	0.0400543
0.0728	0.0413656
0.0776533	0.0423789
0.0825067	0.0427365
0.08736	0.0427365
0.0922133	0.0422597
0.0970667	0.041604
0.10192	0.0408888
0.106773	0.0402927
0.111627	0.0399947
0.11648	0.0397563
0.121333	0.0399947
0.126187	0.0404119
0.13104	0.0407696
0.135893	0.0410676
0.140747	0.0411272
0.1456	0.0410676
0.150453	0.0409484
0.155307	0.0408888
0.16016	0.0411272
0.165013	0.0417233
0.169867	0.0424385
0.17472	0.0432134
0.179573	0.0435114
0.184427	0.0433922
0.18928	0.0428557
0.194133	0.0419617
0.198987	0.0411868
0.20384	0.0408292
0.208693	0.0409484
0.213547	0.0414848
0.2184	0.0424981
0.223253	0.0434518
0.228107	0.0444055
0.23296	0.0452399
0.237813	0.0458956
0.242667	0.046432
0.24752	0.0470281
0.252373	0.0476241
0.257227	0.0481606
0.26208	0.0484586
0.266933	0.0484586
0.271787	0.0479817
0.27664	0.0472665
0.281493	0.0463128
0.286347	0.0452995
0.2912	0.0447035
0.296053	0.0445843
0.300907	0.0450015
0.30576	0.0456572
0.310613	0.0463724
0.315467	0.0468493
0.32032	0.0470877
0.325173	0.0469685
0.330027	0.0467896
0.33488	0.0465512
0.339733	0.0467896
0.344587	0.0473261
0.34944	0.0483394
0.354293	0.0495911
0.359147	0.0506639
0.364	0.0516772
0.368853	0.0523329
0.373707	0.0527501
0.37856	0.0529289
0.383413	0.0532269
0.388267	0.0535846
0.39312	0.0540614
0.397973	0.0545979
0.402827	0.0551343
0.40768	0.0556111
0.412533	0.0556707
0.417387	0.0555515
0.42224	0.0551343
0.427093	0.0546575
0.431947	0.0540614
0.4368	0.0534654
0.441653	0.0531077
0.446507	0.0528693
0.45136	0.0528097
0.456213	0.0528097
0.461067	0.0526309
0.46592	0.0522137
0.470773	0.051558
0.475627	0.0508428
0.48048	0.0503063
0.485333	0.0501275
0.490187	0.0505447
0.49504	0.0513792
0.499893	0.0528097
0.504747	0.0542402
0.5096	0.0555515
0.514453	0.0565648
0.519307	0.056982
0.52416	0.0568628
0.529013	0.056386
0.533867	0.0557303
0.53872	0.0552535
0.543573	0.0551343
0.548427	0.0554919
0.55328	0.0562072
0.558133	0.0571012
0.562987	0.0578165
0.56784	0.0581145
0.572693	0.0579953
0.577547	0.0573993
0.5824	0.0565648
0.587253	0.0558496
0.592107	0.0552535
0.59696	0.0551343
0.601813	0.0554323
0.606667	0.0561476
0.61152	0.0570416
0.616373	0.0578761
0.621227	0.058651
0.62608	0.0591278
0.630933	0.0593066
0.635787	0.0591874
0.64064	0.0590682
0.645493	0.0590682
0.650347	0.0594854
0.6552	0.0602603
0.660053	0.0613928
0.664907	0.0627637
0.66976	0.064075
0.674613	0.0649095
0.679467	0.0652671
0.68432	0.0652075
0.689173	0.0647902
0.694027	0.0644326
0.69888	0.0641346
0.703733	0.0641346
0.708587	0.0643134
0.71344	0.0644326
0.718293	0.0644326
0.723147	0.0641346
0.728	0.0635982
0.732853	0.0628829
0.737707	0.0624657
0.74256	0.0621676
0.747413	0.0620484
0.752267	0.0622272
0.75712	0.0624061
0.761973	0.0626445
0.766827	0.0629425
0.77168	0.0630617
0.776533	0.0630617
0.781387	0.0628829
0.78624	0.0624061
0.791093	0.0619292
0.795947	0.0612736
0.8008	0.0609756
0.805653	0.0609159
0.810507	0.0613332
0.81536	0.062108
0.820213	0.0628829
0.825067	0.0636578
0.82992	0.0640154
0.834773	0.064075
0.839627	0.0635982
0.84448	0.0628829
0.849333	0.0619888
0.854187	0.0610948
0.85904	0.0604391
0.863893	0.0602007
0.868747	0.0603199
0.8736	0.0609159
0.878453	0.0617504
0.883307	0.0629425
0.88816	0.0642538
0.893013	0.0653863
0.897867	0.0665188
0.90272	0.0674725
0.907573	0.0681877
0.912427	0.0685453
0.91728	0.0687242
0.922133	0.0686646
0.926987	0.0684261
0.93184	0.0681281
0.936693	0.0676513
0.941547	0.0672936
0.9464	0.0670552
0.951253	0.0669956
0.956107	0.0671148
0.96096	0.0674725
0.965813	0.0680685
0.970667	0.0687242
0.97552	0.069499
0.980373	0.0699759
0.985227	0.0704527
0.99008	0.0706315
0.994933	0.0707507
0.999787	0.0707507
1.00464	0.0707507
1.00949	0.0708699
1.01435	0.0708699
1.0192	0.0709295
1.02405	0.0708103
1.02891	0.0707507
1.03376	0.0705123
1.03861	0.0702739
1.04347	0.0700355
1.04832	0.0697374
1.05317	0.0693202
1.05803	0.068903
1.06288	0.0684857
1.06773	0.0683069
1.07259	0.0681877
1.07744	0.0684261
1.08229	0.0688434
1.08715	0.0693202
1.092	0.0695586
1.09685	0.0698566
1.10171	0.0700951
1.10656	0.0702739
1.11141	0.0707507
1.11627	0.0714064
1.12112	0.0721216
1.12597	0.0727177
1.13083	0.0729561
1.13568	0.0727773
1.14053	0.0724196
1.14539	0.0721812
1.15024	0.0722408
1.15509	0.0727773
1.15995	0.0736713
1.1648	0.0748634
1.16965	0.0758767
1.17451	0.0765324
1.17936	0.076592
1.18421	0.0764728
1.18907	0.0759959
1.19392	0.0755191
1.19877	0.0752211
1.20363	0.0752807
1.20848	0.0755191
1.21333	0.0759363
1.21819	0.0764728
1.22304	0.0770092
1.22789	0.0777245
1.23275	0.0783205
1.2376	0.0789165
1.24245	0.079453
1.24731	0.079751
1.25216	0.0796318
1.25701	0.0793338
1.26187	0.0787973
1.26672	0.0784397
1.27157	0.0783205
1.27643	0.0784397
1.28128	0.0790358
1.28613	0.0798106
1.29099	0.0805855
1.29584	0.0812411
1.30069	0.081718
1.30555	0.0818372
1.3104	0.0814795
1.31525	0.0810027
1.32011	0.0804663
1.32496	0.080049
1.32981	0.0799894
1.33467	0.080049
1.33952	0.0804067
1.34437	0.0807047
1.34923	0.0808835
1.35408	0.0809431
1.35893	0.0807047
1.36379	0.0805259
1.36864	0.0804067
1.37349	0.0805259
1.37835	0.0807643
1.3832	0.0811219
1.38805	0.0815392
1.39291	0.0818372
1.39776	0.0820756
1.40261	0.082016
1.40747	0.0819564
1.41232	0.0818968
1.41717	0.0818372
1.42203	0.0817776
1.42688	0.0815988
1.43173	0.0813603
1.43659	0.0808835
1.44144	0.0802279
1.44629	0.0795722
1.45115	0.0789165
1.456	0.0785589
1.46085	0.0787377
1.46571	0.0793934
1.47056	0.0804663
1.47541	0.0818372
1.48027	0.0830293
1.48512	0.0838637
1.48997	0.0841618
1.49483	0.0838041
1.49968	0.0831485
1.50453	0.0825524
1.50939	0.0818968
1.51424	0.0817776
1.51909	0.082016
1.52395	0.0825524
1.5288	0.0833273
1.53365	0.0840425
1.53851	0.0847578
1.54336	0.0851154
1.54821	0.0852346
1.55307	0.0851154
1.55792	0.084579
1.56277	0.0839829
1.56763	0.0832677
1.57248	0.0826716
1.57733	0.0823736
1.58219	0.0821948
1.58704	0.0821948
1.59189	0.0823736
1.59675	0.0826716
1.6016	0.0829697
1.60645	0.0834465
1.61131	0.0839233
1.61616	0.0844598
1.62101	0.0848174
1.62587	0.0852346
1.63072	0.0856519
1.63557	0.0861883
1.64043	0.0869632
1.64528	0.0881553
1.65013	0.0895858
1.65499	0.0912547
1.65984	0.092864
1.66469	0.0941753
1.66955	0.0951886
1.6744	0.0956655
1.67925	0.0956655
1.68411	0.0953674
1.68896	0.0947118
1.69381	0.0937581
1.69867	0.0926256
1.70352	0.0915527
1.70837	0.0907779
1.71323	0.0904799
1.71808	0.0908375
1.72293	0.0916123
1.72779	0.0929832
1.73264	0.0942945
1.73749	0.0954866
1.74235	0.0965595
1.7472	0.0973344
1.75205	0.0980496
1.75691	0.0984669
1.76176	0.0987649
1.76661	0.0989437
1.77147	0.0990033
1.77632	0.0987053
1.78117	0.0984073
1.78603	0.09799
1.79088	0.0975728
1.79573	0.0970364
1.80059	0.0964403
1.80544	0.0957847
1.81029	0.095129
1.81515	0.0947118
1.82	0.0946522
1.82485	0.0950098
1.82971	0.0956655
1.83456	0.0964403
1.83941	0.0971556
1.84427	0.0976324
1.84912	0.097692
1.85397	0.0976324
1.85883	0.097394
1.86368	0.0972748
1.86853	0.097394
1.87339	0.0975728
1.87824	0.0978708
1.88309	0.0982285
1.88795	0.0985265
1.8928	0.0988841
1.89765	0.0992417
1.90251	0.0995994
1.90736	0.0998974
1.91221	0.100136
1.91707	0.100136
1.92192	0.100136
1.92677	0.099957
1.93163	0.100017
1.93648	0.100195
1.94133	0.100553
1.94619	0.101089
1.95104	0.101864
1.95589	0.102699
1.96075	0.103533
1.9656	0.104189
1.97045	0.104666
1.97531	0.104904
1.98016	0.105083
1.98501	0.105262
1.98987	0.105262
1.99472	0.105441
1.99957	0.105381
2.00443	0.105381
2.00928	0.105083
2.01413	0.104785
2.01899	0.104427
2.02384	0.104189
2.02869	0.10407
2.03355	0.103951
2.0384	0.103831
2.04325	0.103772
2.04811	0.103772
2.05296	0.103593
2.05781	0.103533
2.06267	0.103593
2.06752	0.10401
2.07237	0.104666
2.07723	0.1055
2.08208	0.106335
2.08693	0.106812
2.09179	0.10705
2.09664	0.106633
2.10149	0.106037
2.10635	0.105143
2.1112	0.104487
2.11605	0.10407
2.12091	0.104189
2.12576	0.104547
2.13061	0.104964
2.13547	0.105262
2.14032	0.105619
2.14517	0.105679
2.15003	0.105977
2.15488	0.106454
2.15973	0.107229
2.16459	0.108004
2.16944	0.10854
2.17429	0.108659
2.17915	0.108361
2.184	0.107765
2.18885	0.106931
2.19371	0.106215
2.19856	0.10556
2.20341	0.105083
2.20827	0.104785
2.21312	0.104725
2.21797	0.104785
2.22283	0.104964
2.22768	0.105321
2.23253	0.105977
2.23739	0.106394
2.24224	0.10699
2.24709	0.107527
2.25195	0.108302
2.2568	0.109255
2.26165	0.110447
2.26651	0.111639
2.27136	0.112712
2.27621	0.113368
2.28107	0.113487
2.28592	0.11307
2.29077	0.112295
2.29563	0.111461
2.30048	0.110626
2.30533	0.110149
2.31019	0.109971
2.31504	0.11003
2.31989	0.110209
2.32475	0.110328
2.3296	0.110567
2.33445	0.110924
2.33931	0.11152
2.34416	0.112176
2.34901	0.11307
2.35387	0.114143
2.35872	0.115156
2.36357	0.115931
2.36843	0.116467
2.37328	0.116765
2.37813	0.116825
2.38299	0.116944
2.38784	0.117004
2.39269	0.117004
2.39755	0.117004
2.4024	0.117123
2.40725	0.117242
2.41211	0.1176
2.41696	0.118136
2.42181	0.118852
2.42667	0.119746
2.43152	0.12064
2.43637	0.121474
2.44123	0.122011
2.44608	0.122368
2.45093	0.122488
2.45579	0.12219
2.46064	0.121891
2.46549	0.121593
2.47035	0.121117
2.4752	0.120878
2.48005	0.120699
2.48491	0.120878
2.48976	0.121236
2.49461	0.121772
2.49947	0.122368
2.50432	0.123024
2.50917	0.123441
2.51403	0.12368
2.51888	0.123739
2.52373	0.123799
2.52859	0.123918
2.53344	0.124037
2.53829	0.124454
2.54315	0.124872
2.548	0.125349
2.55285	0.125468
2.55771	0.125408
2.56256	0.125051
2.56741	0.124693
2.57227	0.124454
2.57712	0.124156
2.58197	0.124156
2.58683	0.124097
2.59168	0.123858
2.59653	0.123262
2.60139	0.122666
2.60624	0.12207
2.61109	0.121891
2.61595	0.122309
2.6208	0.123322
2.62565	0.124753
2.63051	0.126302
2.63536	0.127554
2.64021	0.12821
2.64507	0.128388
2.64992	0.127971
2.65477	0.127316
2.65963	0.126719
2.66448	0.126541
2.66933	0.126719
2.67419	0.127375
2.67904	0.128388
2.68389	0.129342
2.68875	0.130296
2.6936	0.13113
2.69845	0.131726
2.70331	0.132263
2.70816	0.13268
2.71301	0.132918
2.71787	0.133157
2.72272	0.133157
2.72757	0.132918
2.73243	0.132501
2.73728	0.131905
2.74213	0.131369
2.74699	0.130892
2.75184	0.130713
2.75669	0.130773
2.76155	0.131071
2.7664	0.131845
2.77125	0.132799
2.77611	0.133753
2.78096	0.134766
2.78581	0.135541
2.79067	0.136197
2.79552	0.136375
2.80037	0.135958
2.80523	0.135064
2.81008	0.133872
2.81493	0.132501
2.81979	0.13119
2.82464	0.130177
2.82949	0.129521
2.83435	0.129521
2.8392	0.129819
2.84405	0.130296
2.84891	0.130653
2.85376	0.130951
2.85861	0.131011
2.86347	0.13113
2.86832	0.131309
2.87317	0.131786
2.87803	0.13268
2.88288	0.133634
2.88773	0.134766
2.89259	0.135779
2.89744	0.136614
2.90229	0.13721
2.90715	0.137329
2.912	0.136912
2.91685	0.136256
2.92171	0.135243
2.92656	0.13423
2.93141	0.133216
2.93627	0.132561
2.94112	0.132442
2.94597	0.132799
2.95083	0.133395
2.95568	0.133991
2.96053	0.134349
2.96539	0.134289
2.97024	0.133812
2.97509	0.132859
2.97995	0.131845
2.9848	0.131071
2.98965	0.130653
2.99451	0.130832
2.99936	0.131667
3.00421	0.132978
3.00907	0.134528
3.01392	0.136197
3.01877	0.137687
3.02363	0.138879
3.02848	0.139356
3.03333	0.139296
3.03819	0.13864
3.04304	0.137746
3.04789	0.137269
3.05275	0.13721
3.0576	0.137806
3.06245	0.139117
3.06731	0.140548
3.07216	0.142038
3.07701	0.142932
3.08187	0.143468
3.08672	0.143409
3.09157	0.142932
3.09643	0.142217
3.10128	0.141561
3.10613	0.140786
3.11099	0.139892
3.11584	0.139236
3.12069	0.13864
3.12555	0.138342
3.1304	0.138223
3.13525	0.138462
3.14011	0.138879
3.14496	0.139356
3.14981	0.139832
3.15467	0.14019
3.15952	0.140429
3.16437	0.140607
3.16923	0.140667
3.17408	0.140548
3.17893	0.140548
3.18379	0.140429
3.18864	0.140548
3.19349	0.140846
3.19835	0.141144
3.2032	0.141561
3.20805	0.141799
3.21291	0.142097
3.21776	0.142217
3.22261	0.142395
3.22747	0.142813
3.23232	0.143409
3.23717	0.144005
3.24203	0.144482
3.24688	0.14478
3.25173	0.14478
3.25659	0.144601
3.26144	0.144243
3.26629	0.144064
3.27115	0.144124
3.276	0.144303
3.28085	0.144601
3.28571	0.14472
3.29056	0.144839
3.29541	0.14466
3.30027	0.14466
3.30512	0.144601
3.30997	0.145137
3.31483	0.146091
3.31968	0.147164
3.32453	0.148356
3.32939	0.14925
3.33424	0.149965
3.33909	0.150383
3.34395	0.15074
3.3488	0.151038
3.35365	0.151455
3.35851	0.151873
3.36336	0.152171
3.36821	0.152171
3.37307	0.151873
3.37792	0.151515
3.38277	0.151157
3.38763	0.150979
3.39248	0.151038
3.39733	0.151694
3.40219	0.152528
3.40704	0.15378
3.41189	0.154972
3.41675	0.156164
3.4216	0.157177
3.42645	0.157833
3.43131	0.15831
3.43616	0.158668
3.44101	0.159025
3.44587	0.159383
3.45072	0.15986
3.45557	0.160336
3.46043	0.160694
3.46528	0.160873
3.47013	0.160873
3.47499	0.160694
3.47984	0.160158
3.48469	0.159621
3.48955	0.158906
3.4944	0.15831
3.49925	0.157952
3.50411	0.157773
3.50896	0.157833
3.51381	0.158131
3.51867	0.15837
3.52352	0.158668
3.52837	0.158846
3.53323	0.158787
3.53808	0.158668
3.54293	0.15831
3.54779	0.157893
3.55264	0.157416
3.55749	0.157177
3.56235	0.157118
3.5672	0.157177
3.57205	0.157237
3.57691	0.157297
3.58176	0.157058
3.58661	0.15676
3.59147	0.156105
3.59632	0.15533
3.60117	0.154614
3.60603	0.153899
3.61088	0.153303
3.61573	0.153065
3.62059	0.153184
3.62544	0.153959
3.63029	0.155151
3.63515	0.15682
3.64	0.158668
3.64485	0.160336
3.64971	0.161588
3.65456	0.162363
3.65941	0.162601
3.66427	0.162661
3.66912	0.162601
3.67397	0.16284
3.67883	0.163376
3.68368	0.163734
3.68853	0.164032
3.69339	0.164211
3.69824	0.164151
3.70309	0.163913
3.70795	0.163555
3.7128	0.163436
3.71765	0.163257
3.72251	0.162959
3.72736	0.162959
3.73221	0.163138
3.73707	0.163376
3.74192	0.163913
3.74677	0.164628
3.75163	0.165224
3.75648	0.165641
3.76133	0.165641
3.76619	0.165403
3.77104	0.164866
3.77589	0.164151
3.78075	0.163555
3.7856	0.163019
3.79045	0.162721
3.79531	0.162721
3.80016	0.163078
3.80501	0.163913
3.80987	0.165105
3.81472	0.166535
3.81957	0.168145
3.82443	0.169575
3.82928	0.170648
3.83413	0.171304
3.83899	0.171304
3.84384	0.170827
3.84869	0.169873
3.85355	0.16892
3.8584	0.168025
3.86325	0.167668
3.86811	0.167787
3.87296	0.168324
3.87781	0.169098
3.88267	0.169933
3.88752	0.170529
3.89237	0.170827
3.89723	0.170946
3.90208	0.171065
3.90693	0.171423
3.91179	0.172019
3.91664	0.172913
3.92149	0.173926
3.92635	0.17482
3.9312	0.175416
3.93605	0.175714
3.94091	0.175655
3.94576	0.175655
3.95061	0.175714
3.95547	0.176132
3.96032	0.176966
3.96517	0.178099
3.97003	0.17947
3.97488	0.180781
3.97973	0.181973
3.98459	0.182867
3.98944	0.183344
3.99429	0.183582
3.99915	0.183523
4.004	0.183463
4.00885	0.183105
4.01371	0.182807
4.01856	0.182569
4.02341	0.182152
4.02827	0.181854
4.03312	0.181556
4.03797	0.181198
4.04283	0.18096
4.04768	0.180542
4.05253	0.180066
4.05739	0.179589
4.06224	0.179291
4.06709	0.17941
4.07195	0.179887
4.0768	0.180781
4.08165	0.182033
4.08651	0.183225
4.09136	0.184119
4.09621	0.184655
4.10107	0.184715
4.10592	0.184655
4.11077	0.184536
4.11563	0.184596
4.12048	0.184953
4.12533	0.185668
4.13019	0.186503
4.13504	0.187337
4.13989	0.188172
4.14475	0.188589
4.1496	0.188887
4.15445	0.188887
4.15931	0.188529
4.16416	0.187933
4.16901	0.187099
4.17387	0.186265
4.17872	0.185311
4.18357	0.184655
4.18843	0.184178
4.19328	0.184
4.19813	0.184357
4.20299	0.185192
4.20784	0.186443
4.21269	0.188112
4.21755	0.1899
4.2224	0.192046
4.22725	0.193775
4.23211	0.195324
4.23696	0.196397
4.24181	0.196755
4.24667	0.196517
4.25152	0.195742
4.25637	0.194788
4.26123	0.193775
4.26608	0.192881
4.27093	0.192225
4.27579	0.191808
4.28064	0.191569
4.28549	0.191569
4.29035	0.191808
4.2952	0.192344
4.30005	0.193059
4.30491	0.193715
4.30976	0.194192
4.31461	0.194252
4.31947	0.193894
4.32432	0.193298
4.32917	0.192881
4.33403	0.192881
4.33888	0.193596
4.34373	0.195086
4.34859	0.196815
4.35344	0.198662
4.35829	0.200152
4.36315	0.200808
4.368	0.20045
4.37285	0.199199
4.37771	0.197411
4.38256	0.195384
4.38741	0.193834
4.39227	0.19294
4.39712	0.192821
4.40197	0.193477
4.40683	0.194371
4.41168	0.195026
4.41653	0.195146
4.42139	0.194907
4.42624	0.19443
4.43109	0.193894
4.43595	0.193834
4.4408	0.194192
4.44565	0.195086
4.45051	0.19598
4.45536	0.196636
4.46021	0.196874
4.46507	0.196457
4.46992	0.195682
4.47477	0.194907
4.47963	0.194252
4.48448	0.194132
4.48933	0.194609
4.49419	0.195682
4.49904	0.197053
4.50389	0.198424
4.50875	0.199497
4.5136	0.200212
4.51845	0.20045
4.52331	0.200689
4.52816	0.201225
4.53301	0.20206
4.53787	0.203133
4.54272	0.204265
4.54757	0.205219
4.55243	0.205517
4.55728	0.205278
4.56213	0.204563
4.56699	0.203788
4.57184	0.203252
4.57669	0.202954
4.58155	0.203073
4.5864	0.203371
4.59125	0.20355
4.59611	0.203609
4.60096	0.203669
4.60581	0.203729
4.61067	0.203907
4.61552	0.204384
4.62037	0.20504
4.62523	0.205576
4.63008	0.205755
4.63493	0.205398
4.63979	0.204325
4.64464	0.202715
4.64949	0.200748
4.65435	0.198901
4.6592	0.19753
4.66405	0.196874
4.66891	0.197172
4.67376	0.198185
4.67861	0.199795
4.68347	0.201643
4.68832	0.203371
4.69317	0.204742
4.69803	0.205815
4.70288	0.206292
4.70773	0.206649
4.71259	0.206828
4.71744	0.207186
4.72229	0.207782
4.72715	0.208437
4.732	0.208974
4.73685	0.209212
4.74171	0.209153
4.74656	0.208795
4.75141	0.208616
4.75627	0.208855
4.76112	0.20957
4.76597	0.210762
4.77083	0.211954
4.77568	0.212669
4.78053	0.212669
4.78539	0.212133
4.79024	0.21112
4.79509	0.210345
4.79995	0.209987
4.8048	0.210464
4.80965	0.211477
4.81451	0.212848
4.81936	0.214398
4.82421	0.215769
4.82907	0.216842
4.83392	0.217676
4.83877	0.218093
4.84363	0.218332
4.84848	0.218272
4.85333	0.217855
4.85819	0.217259
4.86304	0.216663
4.86789	0.216067
4.87275	0.215709
4.8776	0.215471
4.88245	0.215292
4.88731	0.215113
4.89216	0.214696
4.89701	0.214338
4.90187	0.213981
4.90672	0.213802
4.91157	0.21404
4.91643	0.214577
4.92128	0.215232
4.92613	0.215888
4.93099	0.216246
4.93584	0.216365
4.94069	0.216067
4.94555	0.21559
4.9504	0.215054
4.95525	0.214696
4.96011	0.214219
4.96496	0.213802
4.96981	0.213504
4.97467	0.213265
4.97952	0.213265
4.98437	0.213742
4.98923	0.214577
4.99408	0.215769
4.99893	0.216901
5.00379	0.217676
5.00864	0.217915
5.01349	0.217915
5.01835	0.217736
5.0232	0.217617
5.02805	0.217736
5.03291	0.218213
5.03776	0.218809
5.04261	0.219285
5.04747	0.219584
5.05232	0.219703
5.05717	0.219584
5.06203	0.219345
5.06688	0.218868
5.07173	0.218451
5.07659	0.217795
5.08144	0.217199
5.08629	0.216842
5.09115	0.216782
5.096	0.217259
5.10085	0.217974
5.10571	0.218987
5.11056	0.220001
5.11541	0.220835
5.12027	0.22155
5.12512	0.221908
5.12997	0.222087
5.13483	0.222087
5.13968	0.222027
5.14453	0.221968
5.14939	0.222027
5.15424	0.222027
5.15909	0.222147
5.16395	0.222027
5.1688	0.221848
5.17365	0.221431
5.17851	0.221074
5.18336	0.220656
5.18821	0.220418
5.19307	0.220418
5.19792	0.220716
5.20277	0.221133
5.20763	0.221729
5.21248	0.222325
5.21733	0.222802
5.22219	0.223339
5.22704	0.223935
5.23189	0.224531
5.23675	0.225306
5.2416	0.226021
5.24645	0.226617
5.25131	0.226855
5.25616	0.226915
5.26101	0.226498
5.26587	0.22608
5.27072	0.225782
5.27557	0.225663
5.28043	0.225902
5.28528	0.226378
5.29013	0.227153
5.29499	0.228047
5.29984	0.228882
5.30469	0.229716
5.30955	0.230432
5.3144	0.230789
5.31925	0.231028
5.32411	0.230968
5.32896	0.23067
5.33381	0.230372
5.33867	0.230074
5.34352	0.230014
5.34837	0.230312
5.35323	0.230908
5.35808	0.231564
5.36293	0.232041
5.36779	0.232339
5.37264	0.23222
5.37749	0.231922
5.38235	0.231504
5.3872	0.231206
5.39205	0.231028
5.39691	0.23073
5.40176	0.230491
5.40661	0.230193
5.41147	0.230134
5.41632	0.230253
5.42117	0.23073
5.42603	0.231326
5.43088	0.2321
5.43573	0.232458
5.44059	0.232577
5.44544	0.232279
5.45029	0.231743
5.45515	0.231147
5.46	0.230551
5.46485	0.230491
5.46971	0.23061
5.47456	0.231028
5.47941	0.231624
5.48427	0.232637
5.48912	0.233889
5.49397	0.235319
5.49883	0.236869
5.50368	0.238299
5.50853	0.239134
5.51339	0.239432
5.51824	0.239134
5.52309	0.23818
5.52795	0.236988
5.5328	0.235856
5.53765	0.234783
5.54251	0.234008
5.54736	0.233352
5.55221	0.232875
5.55707	0.232518
5.56192	0.232339
5.56677	0.232458
5.57163	0.232995
5.57648	0.233769
5.58133	0.234544
5.58619	0.23526
5.59104	0.235796
5.59589	0.236094
5.60075	0.236154
5.6056	0.236094
5.61045	0.235915
5.61531	0.235796
5.62016	0.235558
5.62501	0.235319
5.62987	0.234962
5.63472	0.234783
5.63957	0.234842
5.64443	0.23514
5.64928	0.235856
5.65413	0.236988
5.65899	0.238478
5.66384	0.240028
5.66869	0.241578
5.67355	0.242651
5.6784	0.243187
5.68325	0.243127
5.68811	0.242233
5.69296	0.240982
5.69781	0.239551
5.70267	0.238001
5.70752	0.237048
5.71237	0.236571
5.71723	0.236928
5.72208	0.237882
5.72693	0.239372
5.73179	0.240922
5.73664	0.242174
5.74149	0.243008
5.74635	0.243247
5.7512	0.243127
5.75605	0.242829
5.76091	0.24277
5.76576	0.242829
5.77061	0.243306
5.77547	0.243962
5.78032	0.244677
5.78517	0.245333
5.79003	0.245929
5.79488	0.246465
5.79973	0.246942
5.80459	0.2473
5.80944	0.247538
5.81429	0.247896
5.81915	0.248075
5.824	0.248194
5.82885	0.248313
5.83371	0.248492
5.83856	0.248611
5.84341	0.24873
5.84827	0.248969
5.85312	0.249267
5.85797	0.249624
5.86283	0.250041
5.86768	0.25034
5.87253	0.250578
5.87739	0.250876
5.88224	0.251174
5.88709	0.25171
5.89195	0.252306
5.8968	0.253022
5.90165	0.253618
5.90651	0.253975
5.91136	0.254035
5.91621	0.253797
5.92107	0.25332
5.92592	0.252664
5.93077	0.252247
5.93563	0.25183
5.94048	0.251532
5.94533	0.251412
5.95019	0.251472
5.95504	0.251532
5.95989	0.251472
5.96475	0.251353
5.9696	0.251114
5.97445	0.250876
5.97931	0.250638
5.98416	0.250697
5.98901	0.250936
5.99387	0.251472
5.99872	0.252128
6.00357	0.252724
6.00843	0.253379
6.01328	0.254035
6.01813	0.254869
6.02299	0.255644
6.02784	0.256538
6.03269	0.257492
6.03755	0.258327
6.0424	0.258923
6.04725	0.25934
6.05211	0.259578
6.05696	0.259519
6.06181	0.25928
6.06667	0.258923
6.07152	0.258684
6.07637	0.258565
6.08123	0.258505
6.08608	0.258565
6.09093	0.258744
6.09579	0.259101
6.10064	0.259519
6.10549	0.260055
6.11035	0.26077
6.1152	0.261545
6.12005	0.26238
6.12491	0.262916
6.12976	0.263214
6.13461	0.262976
6.13947	0.262201
6.14432	0.261128
6.14917	0.259995
6.15403	0.258863
6.15888	0.257909
6.16373	0.257134
6.16859	0.256419
6.17344	0.255704
6.17829	0.255167
6.18315	0.254631
6.188	0.254333
6.19285	0.254452
6.19771	0.254989
6.20256	0.255942
6.20741	0.257313
6.21227	0.258803
6.21712	0.260353
6.22197	0.261486
6.22683	0.262082
6.23168	0.262499
6.23653	0.262499
6.24139	0.26232
6.24624	0.262082
6.25109	0.261903
6.25595	0.261724
6.2608	0.261784
6.26565	0.261903
6.27051	0.262022
6.27536	0.262201
6.28021	0.262082
6.28507	0.261903
6.28992	0.261426
6.29477	0.260949
6.29963	0.260651
6.30448	0.260949
6.30933	0.261843
6.31419	0.263512
6.31904	0.265777
6.32389	0.26834
6.32875	0.270665
6.3336	0.272453
6.33845	0.273168
6.34331	0.27281
6.34816	0.271618
6.35301	0.269949
6.35787	0.268281
6.36272	0.266969
6.36757	0.266194
6.37243	0.266016
6.37728	0.266254
6.38213	0.266612
6.38699	0.26691
6.39184	0.267148
6.39669	0.267208
6.40155	0.267446
6.4064	0.267804
6.41125	0.268281
6.41611	0.268877
6.42096	0.269353
6.42581	0.269592
6.43067	0.269473
6.43552	0.269055
6.44037	0.268459
6.44523	0.267982
6.45008	0.267744
6.45493	0.267863
6.45979	0.268281
6.46464	0.268996
6.46949	0.269711
6.47435	0.270307
6.4792	0.270665
6.48405	0.270784
6.48891	0.270724
6.49376	0.270724
6.49861	0.270665
6.50347	0.270605
6.50832	0.270367
6.51317	0.270188
6.51803	0.26983
6.52288	0.269294
6.52773	0.268817
6.53259	0.268281
6.53744	0.267982
6.54229	0.267982
6.54715	0.268459
6.552	0.269473
6.55685	0.270903
6.56171	0.272572
6.56656	0.274241
6.57141	0.27591
6.57627	0.27734
6.58112	0.278473
6.58597	0.279486
6.59083	0.28044
6.59568	0.281155
6.60053	0.281632
6.60539	0.28193
6.61024	0.28187
6.61509	0.281215
6.61995	0.280082
6.6248	0.278533
6.62965	0.276923
6.63451	0.275373
6.63936	0.274181
6.64421	0.273466
6.64907	0.273526
6.65392	0.27436
6.65877	0.275612
6.66363	0.277162
6.66848	0.278831
6.67333	0.280023
6.67819	0.280976
6.68304	0.281215
6.68789	0.281036
6.69275	0.280619
6.6976	0.280261
6.70245	0.280142
6.70731	0.280201
6.71216	0.28038
6.71701	0.28044
6.72187	0.28038
6.72672	0.280201
6.73157	0.280082
6.73643	0.280261
6.74128	0.280797
6.74613	0.281811
6.75099	0.283122
6.75584	0.284314
6.76069	0.285327
6.76555	0.285745
6.7704	0.285745
6.77525	0.285327
6.78011	0.284791
6.78496	0.284314
6.78981	0.284016
6.79467	0.284135
6.79952	0.284493
6.80437	0.28491
6.80923	0.285149
6.81408	0.285149
6.81893	0.284553
6.82379	0.283599
6.82864	0.282466
6.83349	0.281215
6.83835	0.28044
6.8432	0.280261
6.84805	0.280619
6.85291	0.281513
6.85776	0.282705
6.86261	0.283718
6.86747	0.284255
6.87232	0.284433
6.87717	0.284076
6.88203	0.28348
6.88688	0.283003
6.89173	0.282705
6.89659	0.282764
6.90144	0.283062
6.90629	0.283539
6.91115	0.284255
6.916	0.285089
6.92085	0.286222
6.92571	0.287533
6.93056	0.288904
6.93541	0.290036
6.94027	0.290871
6.94512	0.291288
6.94997	0.291169
6.95483	0.290811
6.95968	0.290334
6.96453	0.289917
6.96939	0.289917
6.97424	0.290334
6.97909	0.291049
6.98395	0.292182
6.9888	0.293314
6.99365	0.294209
6.99851	0.294745
7.00336	0.294685
7.00821	0.294089
7.01307	0.293076
7.01792	0.291884
7.02277	0.290692
7.02763	0.289679
7.03248	0.289023
7.03733	0.288665
7.04219	0.288546
7.04704	0.288785
7.05189	0.289023
7.05675	0.289261
7.0616	0.289619
7.06645	0.289977
7.07131	0.290394
7.07616	0.290632
7.08101	0.290811
7.08587	0.290871
7.09072	0.290811
7.09557	0.290632
7.10043	0.290632
7.10528	0.290751
7.11013	0.29093
7.11499	0.291109
7.11984	0.291288
7.12469	0.291348
7.12955	0.291526
7.1344	0.291884
7.13925	0.292718
7.14411	0.293851
7.14896	0.295162
7.15381	0.296175
7.15867	0.296652
7.16352	0.296593
7.16837	0.295877
7.17323	0.294685
7.17808	0.293314
7.18293	0.292122
7.18779	0.291348
7.19264	0.29099
7.19749	0.29093
7.20235	0.291169
7.2072	0.291526
7.21205	0.291824
7.21691	0.292361
7.22176	0.293136
7.22661	0.294089
7.23147	0.295341
7.23632	0.296712
7.24117	0.298142
7.24603	0.299454
7.25088	0.300705
7.25573	0.301778
7.26059	0.302732
7.26544	0.303507
7.27029	0.304043
7.27515	0.304222
7.28	0.303924
7.28485	0.303149
7.28971	0.302076
7.29456	0.301063
7.29941	0.300348
7.30427	0.300109
7.30912	0.300169
7.31397	0.300527
7.31883	0.300884
7.32368	0.301182
7.32853	0.301301
7.33339	0.301361
7.33824	0.301361
7.34309	0.3016
7.34795	0.301778
7.3528	0.301957
7.35765	0.302136
7.36251	0.302315
7.36736	0.302374
7.37221	0.302613
7.37707	0.302911
7.38192	0.30309
7.38677	0.303507
7.39163	0.303924
7.39648	0.304461
7.40133	0.305176
7.40619	0.305831
7.41104	0.306666
7.41589	0.307322
7.42075	0.307918
7.4256	0.308216
7.43045	0.308454
7.43531	0.308573
7.44016	0.308692
7.44501	0.308931
7.44987	0.309169
7.45472	0.309467
7.45957	0.309885
7.46443	0.310242
7.46928	0.310421
7.47413	0.310421
7.47899	0.310123
7.48384	0.309646
7.48869	0.30911
7.49355	0.308514
7.4984	0.308156
7.50325	0.308037
7.50811	0.308275
7.51296	0.308752
7.51781	0.309169
7.52267	0.309646
7.52752	0.309825
7.53237	0.309765
7.53723	0.309467
7.54208	0.308871
7.54693	0.308335
7.55179	0.307977
7.55664	0.307798
7.56149	0.307977
7.56635	0.308335
7.5712	0.308812
7.57605	0.30911
7.58091	0.309289
7.58576	0.30911
7.59061	0.308752
7.59547	0.308335
7.60032	0.308394
7.60517	0.30899
7.61003	0.309885
7.61488	0.311196
7.61973	0.312328
7.62459	0.313103
7.62944	0.31352
7.63429	0.31352
7.63915	0.313222
7.644	0.313163
7.64885	0.313163
7.65371	0.313342
7.65856	0.31364
7.66341	0.313878
7.66827	0.313699
7.67312	0.313282
7.67797	0.312686
7.68283	0.31209
7.68768	0.311553
7.69253	0.311434
7.69739	0.311732
7.70224	0.312328
7.70709	0.313044
7.71195	0.313878
7.7168	0.314474
7.72165	0.314832
7.72651	0.314951
7.73136	0.314951
7.73621	0.31507
7.74107	0.315249
7.74592	0.315726
7.75077	0.316381
7.75563	0.317097
7.76048	0.317812
7.76533	0.318289
7.77019	0.318468
7.77504	0.318468
7.77989	0.318289
7.78475	0.318229
7.7896	0.31817
7.79445	0.318289
7.79931	0.318408
7.80416	0.318527
7.80901	0.318468
7.81387	0.31817
7.81872	0.317693
7.82357	0.316978
7.82843	0.316381
7.83328	0.315905
7.83813	0.315726
7.84299	0.316024
7.84784	0.316501
7.85269	0.317395
7.85755	0.318706
7.8624	0.320137
7.86725	0.321567
7.87211	0.322759
7.87696	0.323415
7.88181	0.323534
7.88667	0.322938
7.89152	0.321984
7.89637	0.320852
7.90123	0.319898
7.90608	0.319183
7.91093	0.318885
7.91579	0.319004
7.92064	0.319362
7.92549	0.320196
7.93035	0.32115
7.9352	0.322342
7.94005	0.323594
7.94491	0.324726
7.94976	0.325501
7.95461	0.325561
7.95947	0.325143
7.96432	0.32419
7.96917	0.323176
7.97403	0.322223
7.97888	0.321627
7.98373	0.321627
7.98859	0.321925
7.99344	0.322461
7.99829	0.322998
8.00315	0.323474
8.008	0.323892
8.01285	0.32413
8.01771	0.324547
8.02256	0.325024
8.02741	0.32568
8.03227	0.326335
8.03712	0.326991
8.04197	0.327587
8.04683	0.327945
8.05168	0.327885
8.05653	0.327766
8.06139	0.327528
8.06624	0.327468
8.07109	0.327647
8.07595	0.327945
8.0808	0.328422
8.08565	0.32872
8.09051	0.328779
8.09536	0.32866
8.10021	0.328302
8.10507	0.327766
8.10992	0.32717
8.11477	0.326693
8.11963	0.326157
8.12448	0.325501
8.12933	0.324726
8.13419	0.324011
8.13904	0.323415
8.14389	0.323057
8.14875	0.323057
8.1536	0.323594
8.15845	0.324547
8.16331	0.325739
8.16816	0.327051
8.17301	0.328124
8.17787	0.328839
8.18272	0.329137
8.18757	0.329077
8.19243	0.328898
8.19728	0.32866
8.20213	0.328839
8.20699	0.329137
8.21184	0.329673
8.21669	0.330269
8.22155	0.330567
8.2264	0.330746
8.23125	0.330448
8.23611	0.33015
8.24096	0.330091
8.24581	0.330448
8.25067	0.331104
8.25552	0.332296
8.26037	0.333726
8.26523	0.335157
8.27008	0.336528
8.27493	0.337481
8.27979	0.338137
8.28464	0.338376
8.28949	0.338376
8.29435	0.338137
8.2992	0.337899
8.30405	0.33778
8.30891	0.33766
8.31376	0.337958
8.31861	0.338197
8.32347	0.338376
8.32832	0.338495
8.33317	0.338316
8.33803	0.338078
8.34288	0.33778
8.34773	0.33778
8.35259	0.338137
8.35744	0.339031
8.36229	0.340402
8.36715	0.341833
8.372	0.343204
8.37685	0.343978
8.38171	0.344276
8.38656	0.3438
8.39141	0.342846
8.39627	0.341833
8.40112	0.340879
8.40597	0.340223
8.41083	0.340104
8.41568	0.340283
8.42053	0.340819
8.42539	0.341117
8.43024	0.341177
8.43509	0.340879
8.43995	0.340223
8.4448	0.339389
8.44965	0.338554
8.45451	0.338078
8.45936	0.337899
8.46421	0.337958
8.46907	0.338376
8.47392	0.339031
8.47877	0.339866
8.48363	0.340998
8.48848	0.342071
8.49333	0.343144
8.49819	0.343919
8.50304	0.344336
8.50789	0.344336
8.51275	0.344157
8.5176	0.34368
8.52245	0.343263
8.52731	0.343025
8.53216	0.342906
8.53701	0.342906
8.54187	0.343144
8.54672	0.343382
8.55157	0.343621
8.55643	0.343919
8.56128	0.343919
8.56613	0.34374
8.57099	0.343323
8.57584	0.342846
8.58069	0.342488
8.58555	0.342488
8.5904	0.342786
8.59525	0.34368
8.60011	0.344813
8.60496	0.346124
8.60981	0.347316
8.61467	0.34833
8.61952	0.348985
8.62437	0.349522
8.62923	0.349879
8.63408	0.350118
8.63893	0.350296
8.64379	0.350296
8.64864	0.350177
8.65349	0.34976
8.65835	0.349104
8.6632	0.348449
8.66805	0.347793
8.67291	0.347435
8.67776	0.347257
8.68261	0.347376
8.68747	0.347614
8.69232	0.347733
8.69717	0.347793
8.70203	0.347733
8.70688	0.347853
8.71173	0.348032
8.71659	0.348687
8.72144	0.34982
8.72629	0.351071
8.73115	0.352323
8.736	0.353336
8.74085	0.353813
8.74571	0.353813
8.75056	0.353217
8.75541	0.352323
8.76027	0.35131
8.76512	0.350475
8.76997	0.34982
8.77483	0.349581
8.77968	0.34976
8.78453	0.350237
8.78939	0.351131
8.79424	0.352144
8.79909	0.353217
8.80395	0.35429
8.8088	0.355184
8.81365	0.35578
8.81851	0.356019
8.82336	0.356078
8.82821	0.355959
8.83307	0.355542
8.83792	0.355184
8.84277	0.354707
8.84763	0.35429
8.85248	0.353932
8.85733	0.353694
8.86219	0.353634
8.86704	0.354052
8.87189	0.354528
8.87675	0.355244
8.8816	0.355899
8.88645	0.356495
8.89131	0.356793
8.89616	0.357032
8.90101	0.357151
8.90587	0.357568
8.91072	0.357985
8.91557	0.358462
8.92043	0.35888
8.92528	0.359058
8.93013	0.359178
8.93499	0.358939
8.93984	0.35876
8.94469	0.358582
8.94955	0.358582
8.9544	0.358582
8.95925	0.358582
8.96411	0.35876
8.96896	0.35888
8.97381	0.35888
8.97867	0.358701
8.98352	0.358164
8.98837	0.35733
8.99323	0.356257
8.99808	0.355124
9.00293	0.353992
9.00779	0.353396
9.01264	0.353277
9.01749	0.353754
9.02235	0.354588
9.0272	0.35578
9.03205	0.356972
9.03691	0.358224
9.04176	0.359356
9.04661	0.360489
9.05147	0.361681
9.05632	0.362813
9.06117	0.363827
9.06603	0.364542
9.07088	0.365078
9.07573	0.365078
9.08059	0.3649
9.08544	0.364482
9.09029	0.363886
9.09515	0.363469
9.1	0.363111
9.10485	0.362873
9.10971	0.362694
9.11456	0.362635
9.11941	0.362635
9.12427	0.362873
9.12912	0.363231
9.13397	0.363767
9.13883	0.364304
9.14368	0.364602
9.14853	0.364661
9.15339	0.364244
9.15824	0.363469
9.16309	0.362575
9.16795	0.3618
9.1728	0.361502
9.17765	0.361919
9.18251	0.362992
9.18736	0.364602
9.19221	0.366211
9.19707	0.367641
9.20192	0.368595
9.20677	0.368953
9.21163	0.368834
9.21648	0.368178
9.22133	0.367284
9.22619	0.366211
9.23104	0.365138
9.23589	0.364065
9.24075	0.363111
9.2456	0.362277
9.25045	0.361502
9.25531	0.361025
9.26016	0.360668
9.26501	0.360548
9.26987	0.360668
9.27472	0.361025
9.27957	0.361562
9.28443	0.362217
9.28928	0.362992
9.29413	0.363588
9.29899	0.364125
9.30384	0.364423
9.30869	0.364482
9.31355	0.364423
9.3184	0.364184
9.32325	0.363886
9.32811	0.363886
9.33296	0.364006
9.33781	0.364244
9.34267	0.364542
9.34752	0.364602
9.35237	0.364363
9.35723	0.363767
9.36208	0.362873
9.36693	0.362098
9.37179	0.361562
9.37664	0.361204
9.38149	0.361383
9.38635	0.3618
9.3912	0.362396
9.39605	0.363111
9.40091	0.363767
9.40576	0.364721
9.41061	0.365734
9.41547	0.366926
9.42032	0.368357
9.42517	0.369966
9.43003	0.371635
9.43488	0.373244
9.43973	0.374615
9.44459	0.375509
9.44944	0.375807
9.45429	0.375807
9.45915	0.375509
9.464	0.375211
9.46885	0.375152
9.47371	0.375211
9.47856	0.375211
9.48341	0.374913
9.48827	0.374317
9.49312	0.373423
9.49797	0.372469
9.50283	0.371695
9.50768	0.371516
9.51253	0.371635
9.51739	0.372231
9.52224	0.372708
9.52709	0.373244
9.53195	0.373602
9.5368	0.37396
9.54165	0.374615
9.54651	0.37533
9.55136	0.376463
9.55621	0.377774
9.56107	0.379026
9.56592	0.380099
9.57077	0.380993
9.57563	0.381649
9.58048	0.381947
9.58533	0.382066
9.59019	0.382125
9.59504	0.381887
9.59989	0.381708
9.60475	0.38141
9.6096	0.381112
9.61445	0.380814
9.61931	0.380516
9.62416	0.380039
9.62901	0.379562
9.63387	0.379205
9.63872	0.378847
9.64357	0.378668
9.64843	0.378668
9.65328	0.378966
9.65813	0.379324
9.66299	0.379801
9.66784	0.380099
9.67269	0.380218
9.67755	0.380218
9.6824	0.380099
9.68725	0.380158
[truncated: 11,977 more rows]
[truncated: 3 more columns]
