# Supplementary material for: Structures and function of a tailoring oxidase in complex with a nonribosomal peptide synthetase module
Source: Nat Commun. 2022 Jan 27;13:548. doi: 10.1038/s41467-022-28221-y (PMC8795117; doi:10.1038/s41467-022-28221-y)
Supplement: Supplementary file 4 — Source Data [file 41467_2022_28221_MOESM4_ESM.zip › Source_data/Main_Figure_3e.xlsx]

## Sheet: Sheet1
Gel filtration raw data
Elution Volume (ml)		BmdB_A2 (mAu)		BmdC-WT (mAu)		BmdB_A2 + BmdC (mAu)
0		-1.04		12.62		-3.81
0.03		-0.2		1.43		1.71
0.05		-0.12		-0.97		0.38
0.08		1.85		-3.09		-1.09
0.11		12.92		-4.52		-2.16
0.13		18.49		-6.4		-2.88
0.16		17.47		-3.55		-0.46
0.19		14.01		-2.02		0.5
0.21		10.08		-4.19		-1.08
0.24		7.12		-6.18		-1.95
0.27		5.67		-7.64		-2.47
0.29		4.43		-8.87		-3.2
0.32		3.63		-9.57		-3.55
0.35		2.96		-10.33		-3.91
0.37		2.33		-10.84		-4.16
0.4		2.03		-10.97		-4.41
0.43		1.77		-11.37		-4.44
0.45		1.45		-11.69		-4.71
0.48		1.08		-11.8		-4.62
0.5		1.02		-12.09		-4.71
0.53		0.75		-12.4		-4.91
0.56		0.59		-12.81		-5.07
0.58		0.66		-12.76		-4.68
0.61		0.44		-12.65		-4.84
0.64		0.28		-12.65		-5.04
0.66		0.01		-12.98		-5.16
0.69		0.23		-13.18		-5.07
0.72		0.15		-13.3		-5.34
0.74		0.26		-12.9		-4.79
0.77		0.29		-13.07		-5.09
0.8		0		-13.2		-5.13
0.82		-0.19		-13.68		-5.27
0.85		-0.14		-13.51		-5.01
0.88		-0.2		-13.62		-4.96
0.9		-0.24		-13.38		-4.84
0.93		-0.27		-12.75		-4.55
0.96		0.36		-12.85		-4.62
0.98		0.23		-12.81		-4.74
1.01		0.54		-12.72		-4.76
1.04		0.43		-12.84		-4.67
1.06		0.45		-12.86		-4.7
1.09		0.03		-13.12		-4.92
1.12		0.49		-12.88		-4.7
1.14		0.34		-12.99		-4.83
1.17		0.33		-13.19		-4.8
1.2		0.32		-13.64		-4.78
1.22		0.22		-13.71		-5.08
1.25		0		-13.74		-5.31
1.28		-0.69		-13.91		-5.41
1.3		-0.58		-13.7		-5.1
1.33		-0.67		-13.95		-5.19
1.36		-0.53		-13.69		-5.13
1.38		-0.75		-13.83		-5.2
1.41		-0.65		-13.47		-5.11
1.43		-0.59		-13.98		-5.25
1.46		-0.75		-13.88		-4.82
1.49		-0.64		-14.01		-5.13
1.51		-0.5		-13.79		-5.18
1.54		-0.75		-13.86		-5.18
1.57		-0.66		-13.93		-5.1
1.59		-0.48		-13.91		-5.31
1.62		-0.69		-13.96		-5.22
1.65		-0.54		-14.09		-5.24
1.67		-0.54		-13.96		-4.98
1.7		-0.68		-14.3		-5.23
1.73		-0.68		-13.97		-5.07
1.75		-0.52		-14.28		-5.4
1.78		-0.57		-13.75		-4.83
1.81		-0.24		-13.77		-4.79
1.83		-0.47		-13.87		-5.08
1.86		-0.46		-13.83		-5.58
1.89		-0.77		-14.15		-5.4
1.91		-0.63		-14.14		-5.19
1.94		-0.84		-13.84		-4.91
1.97		-0.49		-13.37		-4.98
1.99		-0.1		-13.38		-4.97
2.02		0.03		-13.68		-5.37
2.05		-0.07		-13.4		-5.25
2.07		-0.19		-13.78		-5.09
2.1		-0.03		-13.74		-4.56
2.13		-0.17		-13.77		-5.31
2.15		-0.37		-13.4		-5.27
2.18		-0.19		-13.71		-5.72
2.21		-0.18		-13.5		-5.24
2.23		-0.15		-13.94		-5.41
2.26		-0.28		-14.04		-5.17
2.29		-0.45		-14.32		-5.36
2.31		-0.63		-14.25		-5.44
2.34		-0.75		-14.19		-5.47
2.36		-0.78		-14.24		-5.16
2.39		-0.6		-14.13		-5.27
2.42		-0.8		-14.03		-5.26
2.44		-0.73		-14.08		-5.53
2.47		-0.74		-14.15		-5.56
2.5		-0.63		-14.23		-5.49
2.52		-0.85		-14.34		-5.51
2.55		-0.77		-14.44		-5.53
2.58		-0.71		-14.44		-5.6
2.6		-0.66		-14.22		-5.56
2.63		-0.78		-14.27		-5.38
2.66		-0.51		-14.19		-5.31
2.68		-0.77		-14.1		-5.48
2.71		-0.85		-14.41		-5.5
2.74		-0.86		-14.39		-5.45
2.76		-0.67		-14.26		-5.43
2.79		-0.62		-14.01		-5.31
2.82		-0.56		-14.26		-5.24
2.84		-0.49		-14.29		-5.53
2.87		-0.69		-14.35		-5.56
2.9		-0.59		-14.5		-5.44
2.92		-0.86		-14.38		-5.54
2.95		-0.67		-14.19		-5.45
2.98		-0.77		-13.5		-5.12
3		-0.07		-13.5		-4.98
3.03		0.16		-13.36		-4.85
3.06		0.06		-13.5		-4.89
3.08		-0.29		-13.4		-4.96
3.11		0.01		-13.46		-5.08
3.14		-0.09		-13.28		-4.94
3.16		0.14		-13.54		-4.91
3.19		-0.18		-13.98		-5.01
3.22		0.02		-13.69		-5.12
3.24		-0.16		-13.83		-5.14
3.27		-0.36		-14.05		-5.25
3.3		-0.24		-14.25		-5.75
3.32		-0.62		-14.49		-5.7
3.35		-0.82		-14.22		-5.46
3.37		-0.75		-14.27		-5.47
3.4		-1.08		-14.54		-5.39
3.43		-0.76		-14.75		-5.5
3.45		-0.81		-14.47		-5.51
3.48		-0.75		-14.19		-5.49
3.51		-0.76		-14.23		-5.32
3.53		-0.83		-14.18		-5.53
3.56		-0.83		-14.37		-5.44
3.59		-0.74		-14.43		-5.55
3.61		-0.74		-14.43		-5.65
3.64		-0.79		-14.09		-5.45
3.67		-0.91		-14.22		-5.51
3.69		-0.72		-14.65		-5.31
3.72		-0.86		-14.31		-5.59
3.75		-0.8		-14.29		-5.56
3.77		-0.62		-14.33		-5.46
3.8		-0.75		-14.18		-5.41
3.83		-0.51		-13.97		-5.14
3.85		-0.25		-14.04		-5.51
3.88		-0.18		-13.97		-5.68
3.91		-0.3		-14.3		-5.65
3.93		-0.64		-14.4		-5.32
3.96		-0.63		-14.37		-5.54
3.99		-0.86		-14.53		-5.29
4.01		-0.6		-13.9		-5.4
4.04		-0.11		-14.05		-5.15
4.07		-0.17		-13.66		-5.27
4.09		-0.25		-13.93		-4.93
4.12		-0.24		-13.92		-5.08
4.15		0.05		-14.01		-5.42
4.17		-0.02		-14.12		-5.42
4.2		-0.25		-14.05		-5.18
4.23		-0.25		-13.69		-5.29
4.25		-0.52		-13.95		-5.22
4.28		-0.31		-14.02		-5.38
4.3		-0.38		-13.98		-6
4.33		-0.17		-14.35		-6
4.36		-0.72		-14.44		-5.45
4.38		-0.64		-14.41		-5.4
4.41		-0.49		-14.3		-5.39
4.44		-0.62		-14.5		-5.83
4.46		-0.63		-14.77		-5.35
4.49		-0.71		-14.26		-5.43
4.52		-0.76		-14.2		-5.49
4.54		-0.66		-14.28		-5.64
4.57		-0.7		-14.25		-5.68
4.6		-0.73		-14.37		-5.65
4.62		-0.77		-14.2		-5.47
4.65		-0.83		-14.18		-5.88
4.68		-0.64		-14.11		-5.29
4.7		-0.73		-14.15		-5.43
4.73		-0.61		-14.23		-5.26
4.76		-0.45		-14.13		-5.59
4.78		-0.69		-14.04		-5.46
4.81		-0.62		-14		-5.67
4.84		-0.54		-13.73		-5.47
4.86		-0.13		-13.96		-5.5
4.89		-0.52		-13.88		-5.35
4.92		-0.66		-14.06		-5.81
4.94		-0.78		-14.37		-5.64
4.97		-0.59		-13.97		-5.43
5		-0.5		-14.14		-5.2
5.02		-0.53		-13.27		-4.98
5.05		-0.17		-13.5		-5.08
5.08		0.21		-13.47		-5.09
5.1		0.41		-13.09		-5.17
5.13		0.05		-13.18		-4.87
5.16		0.29		-13.25		-5.09
5.18		0.2		-13.41		-5.17
5.21		0.29		-13.39		-5.27
5.23		0.15		-13.19		-5.38
5.26		0.33		-13.31		-5.03
5.29		0.12		-13.52		-5.17
5.31		-0.08		-13.8		-5.07
5.34		0.03		-13.96		-5.47
5.37		-0.09		-14.08		-5.7
5.39		-0.41		-14.03		-5.47
5.42		-0.6		-14.05		-5.54
5.45		-0.66		-13.79		-5.48
5.47		-0.53		-14.13		-5.44
5.5		-0.39		-14.22		-5.71
5.53		-0.51		-14.09		-5.41
5.55		-0.42		-14.01		-5.53
5.58		-0.51		-13.89		-5.3
5.61		-0.46		-14.3		-5.21
5.63		-0.65		-14.13		-5.49
5.66		-0.6		-14.49		-5.39
5.69		-0.52		-14.25		-5.75
5.71		-0.38		-14.07		-5.52
5.74		-0.57		-13.92		-5.38
5.77		-0.43		-14.05		-5.22
5.79		-0.59		-14.17		-5.5
5.82		-0.58		-14.15		-5.36
5.85		-0.47		-14		-5.41
5.87		-0.28		-13.74		-5.09
5.9		-0.41		-13.69		-5.03
5.93		-0.23		-13.84		-5.16
5.95		-0.15		-14.14		-5.35
5.98		-0.55		-14.04		-5.55
6.01		-0.52		-14.07		-5.43
6.03		-0.49		-14.1		-5.34
6.06		-0.37		-13.57		-5.37
6.09		-0.02		-13.36		-5.06
6.11		0		-13.27		-5.28
6.14		0.16		-13.58		-5.16
6.16		-0.28		-13.86		-5
6.19		-0.19		-13.6		-5.04
6.22		-0.11		-13.49		-5.28
6.24		0.06		-13.61		-5.48
6.27		0.12		-13.33		-5.43
6.3		-0.01		-13.52		-5.31
6.32		-0.11		-13.61		-5.43
6.35		-0.11		-13.68		-5.54
6.38		-0.25		-13.74		-5.53
6.4		-0.48		-13.94		-5.37
6.43		-0.62		-13.91		-5.34
6.46		-0.57		-13.96		-5.37
6.48		-0.57		-14.03		-5.22
6.51		-0.69		-14.05		-5.57
6.54		-0.54		-14.25		-5.3
6.56		-0.56		-13.95		-5.41
6.59		-0.62		-13.9		-5.22
6.62		-0.42		-14.26		-5.4
6.64		-0.51		-13.94		-5.33
6.67		-0.49		-13.89		-5.35
6.7		-0.63		-14.03		-5.39
6.72		-0.46		-13.89		-5.32
6.75		-0.73		-13.94		-5.22
6.78		-0.58		-13.98		-5.35
6.8		-0.66		-13.85		-5.32
6.83		-0.52		-13.95		-5.43
6.86		-0.56		-13.82		-5.26
6.88		-0.6		-13.72		-5.18
6.91		-0.14		-13.69		-5.21
6.94		-0.15		-13.72		-5.35
6.96		-0.01		-13.8		-5.27
6.99		-0.36		-14.06		-5.5
7.02		-0.61		-14.06		-5.18
7.04		-0.67		-14.3		-5.03
7.07		-0.48		-13.04		-4.69
7.09		0.1		-13.02		-4.84
7.12		0.34		-12.98		-4.67
7.15		0.18		-13.2		-4.63
7.17		0.28		-12.97		-4.67
7.2		0.31		-12.97		-4.81
7.23		0.26		-12.89		-4.81
7.25		0.34		-13.22		-4.84
7.28		0.33		-13.17		-4.7
7.31		0.33		-13.16		-4.91
7.33		0.22		-13.42		-5.11
7.36		-0.23		-13.28		-5.17
7.39		-0.32		-13.87		-5.13
7.41		-0.57		-13.93		-5.02
7.44		-0.71		-13.8		-5.4
7.47		-0.62		-13.97		-5.49
7.49		-0.44		-13.81		-5.37
7.52		-1.03		-13.78		-5.11
7.55		-0.48		-13.76		-5.65
7.57		-0.67		-13.78		-5.07
7.6		-0.52		-13.92		-5.41
7.63		-0.5		-13.79		-5.3
7.65		-0.5		-13.8		-5.47
7.68		-0.73		-14.05		-5.39
7.71		-0.5		-13.77		-5.25
7.73		-0.62		-13.79		-5.28
7.76		-0.72		-13.82		-5.45
7.79		-0.63		-13.8		-5.43
7.81		-0.88		-13.71		-5.48
7.84		-0.49		-13.52		-5.06
7.87		-0.68		-13.73		-5.34
7.89		-0.61		-13.58		-5.4
7.92		-0.45		-13.57		-5.22
7.95		-0.2		-13.34		-5.03
7.97		-0.19		-13.58		-5.13
8		-0.3		-13.47		-5.16
8.02		-0.93		-13.8		-5.4
8.05		-0.94		-13.9		-5.16
8.08		-0.55		-13.43		-5.26
8.1		-0.44		-12.79		-4.87
8.13		0.19		-13.01		-5.23
8.16		0.13		-12.93		-5.12
8.18		0.04		-12.95		-5.29
8.21		-0.23		-13.06		-5.12
8.24		0.24		-12.97		-5.02
8.26		0.08		-12.98		-5
8.29		-0.12		-13.21		-5.03
8.32		-0.34		-13.12		-5.05
8.34		0.08		-13.16		-5.34
8.37		-0.1		-13.05		-5.03
8.4		-0.22		-13.15		-5.15
8.42		-0.37		-13.51		-5.66
8.45		-0.7		-13.4		-5.53
8.48		-0.78		-13.48		-5.36
8.5		-0.66		-13.36		-5.39
8.53		-0.5		-13.49		-5.26
8.56		-0.37		-13.52		-5.14
8.58		-0.48		-13.49		-5.4
8.61		-0.52		-13.73		-5.48
8.64		-0.93		-13.25		-5.3
8.66		-0.73		-13.46		-5.39
8.69		-0.65		-13.42		-5.25
8.72		-0.58		-13.41		-5.41
8.74		-0.92		-13.63		-5.34
8.77		-0.71		-13.38		-5.53
8.8		-0.81		-13.5		-5.28
8.82		-0.48		-13.27		-5.28
8.85		-0.63		-13.47		-5.34
8.88		-0.84		-13.57		-5.48
8.9		-0.66		-13.61		-5.5
8.93		-0.53		-12.95		-5.27
8.96		-0.35		-13.15		-5.18
8.98		-0.42		-13.04		-5.21
9.01		-0.44		-13.3		-5.22
9.03		-0.48		-13.39		-5.37
9.06		-0.69		-13.48		-5.38
9.09		-0.54		-13.14		-5.3
9.11		-0.65		-12.47		-4.87
9.14		-0.34		-12.63		-4.75
9.17		0.23		-12.4		-4.82
9.19		0.28		-12.46		-4.89
9.22		0.39		-12.42		-4.79
9.25		0.05		-12.38		-4.84
9.27		0.01		-12.32		-4.85
9.3		0.25		-12.34		-4.84
9.33		0.31		-12.37		-4.7
9.35		0.21		-12.74		-4.87
9.38		0.25		-12.93		-5.16
9.41		-0.63		-12.56		-5.28
9.43		-0.36		-12.88		-5.5
9.46		-0.34		-13.03		-5.75
9.49		-0.64		-13.07		-5.12
9.51		-0.58		-13.23		-5.25
9.54		-0.88		-13.16		-5.42
9.57		-0.77		-13.08		-5.53
9.59		-0.55		-13.35		-5.22
9.62		-0.59		-13.28		-5.27
9.65		-0.86		-13.25		-5.25
9.67		-0.76		-13.04		-5.21
9.7		-0.94		-13.17		-5.35
9.73		-0.64		-13.26		-5.21
9.75		-0.69		-13.2		-5.06
9.78		-0.65		-13.32		-5.07
9.81		-0.81		-13.15		-5.15
9.83		-0.57		-13.09		-5.36
9.86		-0.46		-13.08		-5.38
9.89		-0.55		-13.27		-5.18
9.91		-0.73		-13.32		-5.24
9.94		-0.69		-12.89		-4.97
9.96		-0.72		-12.91		-5.09
9.99		-0.18		-12.99		-5.11
10.02		-0.32		-13.08		-5.07
10.04		-0.38		-13.35		-4.92
10.07		-0.63		-13.21		-4.87
10.1		-0.58		-13.48		-5.02
10.12		-0.67		-13.15		-4.91
10.15		-0.57		-12.6		-4.95
10.18		-0.31		-12.77		-4.72
10.2		-0.15		-12.97		-4.67
10.23		-0.1		-12.46		-5
10.26		-0.06		-12.3		-4.81
10.28		-0.07		-12.52		-4.93
10.31		-0.45		-13.09		-4.79
10.34		-0.19		-12.92		-4.51
10.36		-0.3		-12.53		-4.4
10.39		-0.14		-13.01		-4.95
10.42		-0.42		-12.6		-4.72
10.44		-0.46		-13.05		-4.57
10.47		-0.58		-13.28		-4.66
10.5		-0.66		-13.35		-4.66
10.52		-0.84		-13.17		-4.73
10.55		-0.7		-13.1		-4.68
10.58		-0.84		-13.43		-4.9
10.6		-0.68		-13.49		-4.47
10.63		-0.76		-13.12		-4.33
10.66		-0.63		-13.05		-4.4
10.68		-0.71		-13.2		-4.45
10.71		-0.67		-13.05		-4.35
10.74		-0.84		-13		-4.43
10.76		-0.75		-13.22		-4.32
10.79		-0.74		-13.07		-4.24
10.82		-0.59		-13.08		-4.46
10.84		-0.73		-13.3		-4.36
10.87		-0.55		-13.29		-4.06
10.89		-0.65		-13.23		-3.93
10.92		-0.62		-13.24		-3.84
10.95		-0.63		-13.06		-3.76
10.97		-0.62		-13.11		-3.63
11		-0.6		-12.9		-3.73
11.03		-0.32		-13.05		-3.68
11.05		-0.42		-13.13		-3.6
11.08		-0.6		-13.1		-3.45
11.11		-0.69		-13.04		-3.44
11.13		-0.46		-13.08		-3.21
11.16		-0.53		-12.47		-2.89
11.19		-0.09		-12.18		-2.67
11.21		0.22		-12.35		-2.56
11.24		0.08		-12.44		-2.49
11.27		0.18		-12.32		-2.51
11.29		0.13		-12.3		-2.25
11.32		0.38		-12.5		-2.31
11.35		0.23		-12.4		-1.99
11.37		0.16		-12.43		-2.1
11.4		0.05		-12.6		-1.87
11.43		-0.16		-12.61		-2.19
11.45		-0.04		-12.53		-2.16
11.48		-0.26		-12.85		-2.2
11.51		-0.39		-13.12		-2.18
11.53		-0.7		-13.2		-2.01
11.56		-0.81		-13.08		-1.69
11.59		-0.69		-13.13		-1.45
11.61		-0.63		-13.03		-1.65
11.64		-0.74		-13.14		-1.53
11.67		-0.68		-13.13		-1.25
11.69		-0.69		-12.95		-1.09
11.72		-0.64		-13.12		-1.11
11.75		-0.54		-13.23		-1.07
11.77		-0.6		-13.24		-1.09
11.8		-0.64		-13.18		-0.9
11.82		-0.67		-12.98		-0.66
11.85		-0.7		-13.12		-0.87
11.88		-0.68		-13.14		-0.5
11.9		-0.57		-13.32		-0.77
11.93		-0.78		-13.1		-0.46
11.96		-0.72		-13.12		-0.6
11.98		-0.73		-12.88		-0.34
12.01		-0.59		-13.07		-0.46
12.04		-0.38		-13.04		-0.29
12.06		-0.32		-12.85		-0.3
12.09		-0.43		-12.98		-0.18
12.12		-0.62		-12.85		-0.37
12.14		-0.62		-13.19		-0.33
12.17		-0.49		-13.1		-0.09
12.2		-0.58		-12.28		-0.1
12.22		-0.29		-12.31		-0.47
12.25		-0.22		-12.16		-0.32
12.28		-0.38		-12.41		-0.15
12.3		0.03		-12.79		-0.3
12.33		-0.11		-12.72		-0.37
12.36		-0.1		-12.49		-0.21
12.38		-0.13		-12.3		-0.55
12.41		0.12		-12.36		-0.32
12.44		-0.11		-12.52		-0.22
12.46		0.05		-12.49		-0.21
12.49		-0.4		-12.49		-0.55
12.52		-0.36		-12.76		-0.58
12.54		-0.56		-12.82		-0.47
12.57		-0.76		-12.93		-0.24
12.6		-0.49		-12.88		0.33
12.62		-0.56		-12.79		1.53
12.65		-0.6		-12.84		2.98
12.68		-0.72		-12.92		5.3
12.7		-0.47		-12.74		8.04
12.73		-0.6		-12.76		11.49
12.75		-0.52		-12.81		15.23
12.78		-0.52		-12.76		19.64
12.81		-0.46		-12.62		23.92
12.83		-0.72		-12.65		30.11
12.86		-0.39		-12.7		35.49
12.89		-0.33		-12.68		41.95
12.91		-0.53		-12.67		49.55
12.94		-0.49		-12.64		55.77
12.97		-0.65		-12.53		63.42
12.99		-0.45		-12.37		72.16
13.02		-0.54		-12.11		78.45
13.05		-0.36		-12.2		86.86
13.07		-0.16		-11.94		94.27
13.1		-0.62		-12.01		101.18
13.13		-0.07		-11.92		109.04
13.15		-0.49		-11.97		115.28
13.18		-0.63		-11.95		121.49
13.21		-0.58		-11.63		128.12
13.23		0.02		-10.68		132.68
13.26		0.44		-10.34		137.42
13.29		0.38		-10.45		140.51
13.31		0.3		-10.07		143.49
13.34		0.39		-9.87		145.14
13.37		0.33		-10		146.8
13.39		0.47		-9.46		147.29
13.42		0.41		-9.43		147.41
13.45		0.5		-9.02		146.73
13.47		0.39		-9.14		145.42
13.5		0.1		-8.93		144.01
13.53		-0.06		-9.08		142
13.55		-0.22		-9.09		139.58
13.58		-0.55		-8.92		137.07
13.61		-0.56		-8.64		133.71
13.63		-0.6		-8.44		131.44
13.66		-0.41		-8.37		128.54
13.68		-0.37		-8.14		124.73
13.71		-0.52		-8.18		121.87
13.74		-0.44		-8.19		117.94
13.76		-0.29		-7.82		114.63
13.79		-0.17		-7.75		111.33
13.82		-0.26		-7.62		107.84
13.84		-0.33		-7.49		104.71
13.87		-0.23		-7.59		100.93
13.9		-0.51		-7.48		97.46
13.92		-0.22		-7.47		94.76
13.95		-0.12		-7.51		90.81
13.98		-0.46		-7.65		87.8
14		-0.18		-7.49		84.72
14.03		0.02		-7.25		81.51
14.06		0.15		-7.14		78.48
14.08		0.44		-7.49		75.93
14.11		0.65		-7.5		73.04
14.14		0.21		-7.66		70.03
14.16		0.17		-7.94		67.25
14.19		0.18		-7.96		64.45
14.22		0.15		-7.91		62.6
14.24		0.18		-7.5		60.38
14.27		0.74		-7.83		58.29
14.3		0.81		-7.57		55.56
14.32		0.72		-7.44		53.31
14.35		0.72		-7.55		51.6
14.38		0.45		-7.63		49.43
14.4		0.59		-7.96		47.56
14.43		0.57		-7.87		45.79
14.46		0.54		-7.96		44.05
14.48		0.32		-7.81		42.81
14.51		0.52		-7.63		41.65
14.54		0.6		-8.05		40.12
14.56		0.62		-8.14		38.3
14.59		0.62		-8.26		36.91
14.62		0.22		-8.42		36.17
14.64		0.34		-8.23		35.53
14.67		-0.23		-8.17		34.31
14.69		0.04		-8.22		33.6
14.72		0.22		-7.96		33.06
14.75		0.31		-7.99		32.32
14.77		0.3		-7.85		31.94
14.8		0.21		-7.58		31.64
14.83		0.15		-7.14		31.37
14.85		0.39		-6.9		30.93
14.88		0.45		-5.91		30.71
14.91		0.44		-5.22		30.51
14.93		0.36		-3.91		30.41
14.96		0.51		-2.63		30.41
14.99		0.46		-0.68		30.55
15.01		0.38		1.36		30.66
15.04		0.32		4.33		30.52
15.07		0.29		7.73		30.82
15.09		0.64		10.9		31.09
15.12		0.69		15.03		31.2
15.15		0.93		19.57		30.84
15.17		0.9		24.48		30.81
15.2		0.6		30.13		30.75
15.23		0.96		35.71		30.92
15.25		1.42		42.57		31.43
15.28		2.26		48.94		31.46
15.31		2.92		54.86		31.27
15.33		3.58		61.3		31.04
15.36		4.44		67.97		30.84
15.39		5.76		73.59		30.48
15.41		7.36		80.2		30.06
15.44		8.95		85.13		29.7
15.47		11.3		90.54		29.45
15.49		14.12		95.71		28.71
15.52		16.64		99.71		27.98
15.55		20.2		103.91		27.32
15.57		23.74		107.02		26.55
15.6		27.86		109.46		25.59
15.62		32.71		112.2		25.11
15.65		36.99		114.19		24.18
15.68		42.5		115.81		23.47
15.7		47.63		116.59		22.65
15.73		52.55		117.32		21.8
15.76		58.59		117.39		21.07
15.78		64.01		117.12		20.26
15.81		69.28		116.45		19.32
15.84		74.99		114.87		18.35
15.86		79.12		113.61		17.36
15.89		84.38		111.37		16.78
15.92		88.98		108.74		15.7
15.94		92.78		106.5		14.84
15.97		97.24		103.28		13.92
16		100.22		100.11		13.07
16.02		103.23		97.06		12.46
16.05		106.36		92.86		11.66
16.08		108.35		89.57		10.74
16.1		110.29		85.91		10.21
16.13		111.81		81.66		9.23
16.16		112.3		78.2		8.75
16.18		113.2		73.47		7.45
16.21		113.1		69.57		6.91
16.24		112.76		65.65		6.11
16.26		111.84		61.35		5.87
16.29		111.43		57.79		5.6
16.32		110.19		53.81		5.34
16.34		108.27		49.5		4.59
16.37		106.2		46.14		3.81
16.4		103.71		42.38		3.05
16.42		101.53		39.34		2.94
16.45		98.55		36.07		2.47
16.48		95.26		32.41		2.17
16.5		92.76		29.77		1.58
16.53		88.83		26.71		1.16
16.55		86.44		24.17		0.65
16.58		82.97		21.63		0.58
16.61		78.89		19.13		-0.38
16.63		75.5		16.89		-0.89
16.66		71.69		14.43		-1
16.69		67.81		12.53		-1.18
16.71		65.12		11.32		-1.38
16.74		61.49		9.44		-1.6
16.77		58.39		7.35		-2.07
16.79		54.8		5.11		-1.95
16.82		51.99		4.64		-2.32
16.85		49.3		3.29		-2.5
16.87		46.02		2.14		-2.6
16.9		43.38		0.98		-2.63
16.93		40.62		-0.3		-2.8
16.95		37.71		-1.33		-2.85
16.98		35.97		-1.91		-3.05
17.01		33.28		-2.6		-3.02
17.03		31.24		-3.55		-3.49
17.06		28.91		-4.37		-3.34
17.09		26.99		-4.9		-3.46
17.11		25.26		-5.17		-3.55
17.14		23.7		-5.82		-3.38
17.17		22.06		-6.49		-3.43
17.19		20.34		-7.03		-3.62
17.22		18.59		-7.43		-3.87
17.25		17.41		-7.89		-3.81
17.27		16.29		-7.84		-3.97
17.3		14.61		-8.29		-3.67
17.33		13.78		-8.29		-3.16
17.35		13.42		-8.61		-3.68
17.38		12.42		-8.85		-3.25
17.41		11.68		-9.11		-3.27
17.43		10.67		-9.15		-3.38
17.46		10.02		-9.46		-3.44
17.48		9.34		-9.56		-3.51
17.51		8.53		-10		-3.56
17.54		7.81		-10.19		-3.61
17.56		7.27		-10.56		-4.16
17.59		6.54		-10.56		-4.21
17.62		6.13		-10.63		-4.23
17.64		5.56		-10.62		-4.66
17.67		4.91		-10.7		-4.59
17.7		4.39		-11.1		-4.69
17.72		4.12		-11.56		-4.75
17.75		3.84		-11.16		-4.86
17.78		3.59		-11.29		-4.72
17.8		3.32		-11.61		-4.68
17.83		3.08		-11.39		-4.84
17.86		2.65		-11.54		-4.8
17.88		2.6		-11.35		-5.03
17.91		2.44		-11.33		-5.01
17.94		2.16		-11.26		-4.93
17.96		1.98		-11.36		-5
17.99		1.79		-11.57		-4.81
18.02		1.77		-11.58		-4.91
18.04		1.67		-11.43		-4.92
18.07		1.46		-11.51		-4.97
18.1		1.65		-11.65		-4.96
18.12		1.37		-11.65		-4.98
18.15		1.2		-11.51		-4.76
18.18		1.33		-11.53		-4.75
18.2		1.34		-11.47		-4.77
18.23		1.13		-11.45		-5.07
18.26		0.74		-11.56		-4.94
18.28		0.9		-11.72		-5.1
18.31		0.69		-11.53		-5.01
18.34		0.72		-11.33		-4.41
18.36		1.42		-11.48		-4.53
18.39		1.38		-11.64		-4.22
18.41		1.06		-11.63		-4.25
18.44		0.9		-11.8		-4.48
18.47		0.74		-11.33		-4.75
18.49		0.92		-11.41		-4.9
18.52		0.93		-11.3		-4.74
18.55		0.85		-11.58		-4.69
18.57		0.6		-11.43		-4.63
18.6		0.69		-12.02		-4.84
18.63		0.85		-11.66		-5.08
18.65		0.93		-11.75		-5.31
18.68		0.65		-11.88		-5.24
18.71		0.28		-11.96		-5.1
18.73		0.3		-11.62		-5.25
18.76		0.48		-12.03		-5.27
18.79		0.47		-11.74		-5.35
18.81		0.33		-11.8		-5.31
18.84		0.42		-11.79		-5.32
18.87		0		-12.06		-5.35
18.89		-0.1		-12.12		-5.37
18.92		0.27		-11.97		-5.31
18.95		0.31		-11.88		-5.35
18.97		0.3		-12		-5.23
19		0.3		-11.86		-5.26
19.03		0.22		-12.18		-5.49
19.05		0.2		-12.08		-5.46
19.08		0.34		-12.07		-5.48
19.11		0.18		-11.77		-5.38
19.13		0.19		-12.05		-5.55
19.16		0.08		-12		-5.29
19.19		0.21		-12.06		-5.48
19.21		0.45		-12.02		-5.44
19.24		0.36		-12.11		-5.34
19.27		0.3		-12.27		-5.62
19.29		0.11		-12.3		-5.46
19.32		0.1		-12.07		-5.44
19.35		0.18		-11.71		-5.1
19.37		0.41		-11.6		-4.95
19.4		1.02		-11.66		-4.77
19.42		0.7		-11.57		-4.59
19.45		0.92		-11.57		-4.58
19.48		0.89		-11.6		-4.59
19.5		0.61		-11.78		-4.71
19.53		0.65		-11.91		-5.11
19.56		0.72		-11.76		-4.72
19.58		0.77		-11.66		-4.69
19.61		0.82		-11.98		-4.85
19.64		0.62		-12.03		-4.79
19.66		0.46		-11.85		-5.07
19.69		0.46		-11.82		-5.37
19.72		0.13		-11.49		-5.27
19.74		0.04		-11.43		-5.16
19.77		-0.02		-11.5		-5.18
19.8		0.32		-11.56		-5.02
19.82		0.25		-11.66		-4.98
19.85		0.12		-11.54		-4.98
19.88		0.22		-11.23		-4.98
19.9		0.3		-11.26		-4.76
19.93		0.41		-11.56		-4.78
19.96		0.12		-11.31		-4.49
19.98		0.36		-11.13		-4.42
20.01		0.34		-11.15		-4.47
20.04		0.34		-10.69		-4.18
20.06		0.4		-10.85		-4.22
20.09		0.55		-10.78		-4.15
20.12		0.5		-10.65		-3.86
20.14		0.49		-9.96		-3.78
20.17		0.4		-9.71		-3.63
20.2		0.44		-9.55		-3.34
20.22		0.76		-9.27		-3.01
20.25		0.92		-9.07		-3.04
20.28		0.97		-9.01		-3.19
20.3		0.77		-8.47		-3.04
20.33		0.72		-8.4		-2.93
20.35		0.9		-8.21		-2.85
20.38		1.16		-7.85		-2.27
20.41		1.47		-7.29		-1.95
20.43		1.51		-6.9		-1.68
20.46		1.59		-6.87		-2.44
20.49		1.57		-6.53		-2.08
20.51		1.75		-6.28		-1.85
20.54		1.74		-5.98		-1.97
20.57		1.68		-5.35		-1.8
20.59		1.8		-5.02		-1.78
20.62		1.88		-4.86		-1.75
20.65		2.11		-4.79		-1.87
20.67		2.32		-4.14		-1.84
20.7		2.15		-3.98		-2.15
20.73		1.99		-3.64		-2.34
20.75		1.71		-3.12		-2.51
20.78		1.96		-2.9		-2.39
20.81		2.07		-2.69		-2.31
20.83		1.98		-2.64		-2.4
20.86		1.95		-2.36		-2.5
20.89		2.06		-2.07		-2.56
20.91		2.04		-1.91		-2.66
20.94		2.18		-2.02		-2.6
20.97		2.12		-1.86		-2.8
20.99		2.16		-1.85		-2.87
21.02		2.14		-1.65		-2.77
21.05		2.08		-1.82		-3.06
21.07		2.1		-1.52		-3.07
21.1		1.97		-1.76		-3.18
21.13		1.97		-1.63		-3.16
21.15		1.89		-1.55		-3.19
21.18		1.87		-1.43		-3.33
21.21		1.91		-0.94		-3.15
21.23		2.15		-1.32		-3.21
21.26		2.44		-1.38		-3.3
21.28		1.93		-1.37		-3.03
21.31		1.74		-1.14		-3.64
21.34		1.71		-0.85		-3.48
21.36		1.55		-0.93		-3.58
21.39		1.64		-0.54		-3.3
21.42		1.53		-0.08		-3.08
21.44		2.05		0.1		-3.09
21.47		2.3		0.15		-2.96
21.5		2.1		0.34		-3.11
21.52		2.01		0.31		-3.08
21.55		1.88		0.58		-3.13
21.58		2.01		0.45		-3.34
21.6		1.95		0.74		-3.46
21.63		1.91		0.41		-3.5
21.66		1.78		0.5		-3.76
21.68		1.5		0.45		-4.09
21.71		1.21		0.26		-4.21
21.74		1.15		0.19		-4.51
21.76		0.85		-0.12		-4.54
21.79		1.15		0		-4.49
21.82		1.14		-0.19		-4.5
21.84		0.83		-0.36		-4.53
21.87		0.79		-0.47		-4.65
21.9		0.8		-0.74		-4.63
21.92		0.82		-1.12		-4.71
21.95		0.59		-1.01		-4.91
21.98		0.54		-1.34		-4.78
22		0.71		-1.55		-4.8
22.03		0.65		-2		-4.97
22.06		0.62		-2.06		-4.93
22.08		0.54		-2.36		-4.94
22.11		0.71		-2.64		-4.74
22.14		0.31		-3.13		-5.08
22.16		0.38		-3.4		-4.95
22.19		0.54		-4.19		-4.97
22.21		0.38		-4.23		-5.13
22.24		0.38		-4.67		-5.04
22.27		0.58		-5.03		-4.97
22.29		0.27		-5.7		-4.9
22.32		0.62		-6.18		-5.14
22.35		0.41		-6.66		-5.17
22.37		0.39		-6.69		-5.15
22.4		0.24		-6.87		-5.18
22.43		0.3		-7.05		-4.67
22.45		0.79		-7.55		-4.63
22.48		0.71		-7.88		-4.48
22.51		0.91		-8.24		-4.72
22.53		0.64		-8.36		-4.66
22.56		0.6		-8.53		-4.88
22.59		0.42		-8.55		-4.95
22.61		0.45		-8.88		-5.07
22.64		0.58		-9.14		-4.78
22.67		0.86		-8.97		-4.97
22.69		0.86		-8.99		-4.7
22.72		0.31		-9.32		-5.32
22.75		0.3		-9.38		-5.65
22.77		0.29		-9.88		-5.63
22.8		0.37		-9.31		-5.59
22.83		0.37		-9.7		-5.49
22.85		0.26		-9.57		-5.63
22.88		0.23		-9.46		-5.7
22.91		0.19		-9.64		-5.81
22.93		0.31		-9.31		-5.5
22.96		0.38		-9.21		-5.53
22.99		0.39		-9.22		-5.41
23.01		0.14		-8.99		-5.71
23.04		0.19		-9.35		-5.5
23.07		0.28		-9.35		-5.42
23.09		0.2		-9.33		-5.43
23.12		0.21		-9.21		-5.46
23.14		0.07		-9.12		-5.54
23.17		0.22		-9.4		-5.55
23.2		0.19		-9.32		-5.17
23.22		0.34		-9.45		-5.52
23.25		0.3		-9.26		-5.39
23.28		0.06		-9.06		-5.32
23.3		0.45		-9.48		-5.38
23.33		0.33		-9.49		-5.29
23.36		0.39		-9.56		-5.5
23.38		0.35		-9.61		-5.57
23.41		0.09		-9.51		-5.48
23.44		0.09		-9.38		-5.25
23.46		0.66		-9.31		-4.66
23.49		0.92		-9.61		-4.97
23.52		0.54		-9.42		-4.8
23.54		1.01		-9.62		-4.74
23.57		0.8		-9.72		-4.69
23.6		0.72		-10		-4.64
23.62		0.82		-9.88		-4.82
23.65		0.61		-9.85		-4.85
23.68		0.61		-9.96		-4.68
23.7		0.73		-10.29		-5.04
23.73		0.73		-10.51		-4.87
23.76		0.44		-10.46		-5.61
23.78		0.19		-10.52		-5.73
23.81		0.24		-10.69		-5.72
23.84		0.17		-10.92		-5.54
23.86		0		-10.95		-5.69
23.89		0.13		-10.88		-5.81
23.92		0.23		-10.77		-5.82
23.94		0.01		-10.96		-5.64
23.97		0.06		-11.35		-5.76
24		0.36		-11.47		-5.64
24.02		0.26		-11.36		-5.79
24.05		0.26		-11.29		-5.75
24.07		0.24		-11.31		-5.86
24.1		0.2		-11.4		-6.04
24.13		0.15		-11.77		-5.81
24.15		0.14		-11.4		-5.89
24.18		0.06		-11.61		-5.81
24.21		0.21		-11.77		-5.86
24.23		0.2		-11.8		-5.83
24.26		0.25		-11.8		-5.76
24.29		0.19		-11.58		-5.69
24.31		0.37		-11.38		-5.34
24.34		0.43		-11.73		-5.49
24.37		0.47		-11.63		-5.78
24.39		0.3		-11.81		-6.04
24.42		0.07		-11.99		-5.7
24.45		0		-11.59		-5.72
24.47		0.38		-11.35		-5.09
24.5		0.45		-11.64		-5.16
24.53		0.71		-11.77		-5.34
24.55		0.51		-11.88		-5.38
24.58		0.42		-11.87		-5.14
24.61		0.32		-12.08		-5.1
24.63		0.49		-11.95		-5.25
24.66		0.5		-12.17		-5.25
24.69		0.17		-12.17		-5.44
24.71		0.45		-12.14		-5.21
24.74		0.65		-11.97		-5.33
24.77		0.73		-11.81		-5.32
24.79		0.62		-11.98		-5.63
24.82		0.13		-12.36		-6.03
24.85		0.06		-12.31		-5.82
24.87		0.12		-12.36		-5.81
24.9		0.12		-12.01		-5.83
24.93		0.22		-12.12		-5.77
24.95		0.31		-12.06		-5.74
24.98		0.28		-12.39		-5.86
25.01		0.03		-12.26		-5.96
