# Supplementary material for: Structures and function of a tailoring oxidase in complex with a nonribosomal peptide synthetase module
Source: Nat Commun. 2022 Jan 27;13:548. doi: 10.1038/s41467-022-28221-y (PMC8795117; doi:10.1038/s41467-022-28221-y)
Supplement: Supplementary file 4 — Source Data [file 41467_2022_28221_MOESM4_ESM.zip › Source_data/Main_Figure_5d.xlsx]

## Sheet: Sheet1
Figure 5d - Raw data for the gel filtration experiments
This is the consolidated, aligned raw data for the figures.									Below is the unaligned, raw data for the embedded BmdB-BmdC and IndC spectras
Elution volume (mL)		BmdB only	BmdB+BmdC	BmdC only	Embedded BmdB-BmdC	IndC			20200806 BmdBBmdC Llnkk2 S200 10 300 llss001:10_UV1_280nm
6.6		-0.03	-0.08	0.03					Embedded BmdB-BmdC			20200806 1NDC 2m S200 10300:10_UV1_280nm
6.6		-0.02	-0.14	0.04					ml	mAU		ml	mAU
6.61		-0.01	-0.19	-0.04	-1.26				0	1.145		0	0.108
6.62		0.02	-0.19	-0.12		-3.65			0.0282295	0.935		0.02658	2.247
6.62		0.03	-0.14	-0.19					0.056459	-0.003		0.05316	-0.001
6.63		0.02	-0.15	-0.18	-1.37				0.0846884	0.01		0.07974	-0.119
6.64		0	-0.21	-0.17		-3.61			0.112918	0.134		0.10632	0.253
6.64		0	-0.32	-0.15					0.141147	0.072		0.1329	0.41
6.65		0.04	-0.3	-0.21					0.169377	2.675		0.15948	1.042
6.66		0.05	-0.27	-0.23	-1				0.197606	2.643		0.18606	2.837
6.66		0.06	-0.22	-0.19					0.225836	1.913		0.21264	2.168
6.67		0.07	-0.24	-0.1		-3.51			0.254065	1.296		0.23922	1.485
6.68		0.08	-0.26	-0.06					0.282295	1.242		0.2658	0.97
6.68		0.07	-0.27	-0.06					0.310524	0.916		0.29238	0.605
6.69		0.01	-0.23	-0.09	-1.03				0.338754	0.875		0.31896	0.085
6.7		0	-0.21	-0.13		-3.78			0.366983	0.72		0.34554	-0.108
6.7		0.02	-0.22	-0.17					0.395213	0.579		0.37212	-0.244
6.71		0.06	-0.28	-0.15					0.423442	0.39		0.3987	-0.973
6.72		0.05	-0.3	-0.09	-1.1	-3.55			0.451672	0.141		0.42528	-0.926
6.72		0.04	-0.3	0					0.479901	0.048		0.45186	-0.969
6.73		0.03	-0.21	0.02					0.508131	-0.078		0.47844	-1.28
6.74		0.02	-0.14	-0.01					0.53636	-0.05		0.50502	-1.17
6.74		0.04	-0.1	-0.07					0.56459	-0.563		0.5316	-1.54
6.75		0.07	-0.15	-0.17	-1.24	-3.63			0.592819	-0.307		0.55818	-1.561
6.76		0.07	-0.17	-0.23					0.621048	-0.513		0.58476	-1.871
6.76		0.06	-0.16	-0.25					0.649278	-0.331		0.61134	-1.947
6.77		0	-0.13	-0.17					0.677507	-0.503		0.63792	-2.013
6.77		-0.02	-0.13	-0.1					0.705737	-0.466		0.6645	-2.022
6.78		0	-0.16	-0.06	-1.24	-3.44			0.733966	-0.692		0.69108	-2.492
6.79		0.08	-0.16	-0.1					0.762196	-0.512		0.71766	-2.084
6.79		0.15	-0.18	-0.11					0.790425	-0.6		0.74424	-2.202
6.8		0.18	-0.23	-0.09	-1.21	-3.49			0.818655	-0.428		0.77082	-2.253
6.81		0.14	-0.3	-0.03					0.846884	-0.694		0.7974	-2.238
6.81		0.08	-0.35	0.01					0.875114	-0.82		0.82398	-2.151
6.82		0.04	-0.37	0.05					0.903343	-0.998		0.85056	-2.284
6.83		0.05	-0.34	0.02	-1.15	-3.47			0.931573	-0.401		0.877139	-2.48
6.83		0.05	-0.31	-0.02					0.959802	-0.508		0.903719	-2.534
6.84		0.07	-0.26	-0.09					0.988032	-0.295		0.930299	-2.504
6.85		0.1	-0.21	-0.12					1.01626	-0.377		0.956879	-2.301
6.85		0.15	-0.19	-0.15					1.04449	-0.462		0.983459	-2.452
6.86		0.16	-0.19	-0.17	-1.14	-3.75			1.07272	-0.417		1.01004	-2.608
6.87		0.11	-0.17	-0.09					1.10095	-0.725		1.03662	-2.728
6.87		0.07	-0.14	-0.04					1.12918	-0.714		1.0632	-2.691
6.88		0.06	-0.12	-0.02		-3.61			1.15741	-0.665		1.08978	-2.527
6.89		0.11	-0.14	-0.06	-1.06				1.18564	-0.574		1.11636	-2.407
6.89		0.12	-0.18	-0.07					1.21387	-0.926		1.14294	-2.552
6.9		0.09	-0.23	-0.05					1.2421	-0.975		1.16952	-2.85
6.91		0	-0.29	-0.07		-3.75			1.27033	-1.096		1.1961	-2.993
6.91		0.01	-0.35	-0.09					1.29856	-1.075		1.22268	-2.792
6.92		0.05	-0.36	-0.11	-1.24				1.32679	-1.16		1.24926	-2.901
6.93		0.08	-0.37	-0.06					1.35501	-1.093		1.27584	-2.606
6.93		0.13	-0.39	-0.04					1.38324	-1.222		1.30242	-2.976
6.94		0.18	-0.4	-0.04	-1.16	-3.4			1.41147	-1.125		1.329	-3.098
6.95		0.25	-0.37	-0.08					1.4397	-1.202		1.35558	-3.047
6.95		0.23	-0.31	-0.12					1.46793	-0.936		1.38216	-2.807
6.96		0.17	-0.28	-0.13		-3.6			1.49616	-1.24		1.40874	-2.77
6.97		0.04	-0.25	-0.1	-1.13				1.52439	-1.182		1.43532	-3.003
6.97		0.04	-0.24	-0.07					1.55262	-1.165		1.4619	-3.693
6.98		0.06	-0.22	-0.04					1.58085	-0.937		1.48848	-3.125
6.99		0.1	-0.23	-0.07		-3.66			1.60908	-1.033		1.51506	-3.02
6.99		0.11	-0.27	-0.07					1.63731	-1.187		1.54164	-2.967
7		0.14	-0.25	-0.05	-1				1.66554	-1.208		1.56822	-3.068
7.01		0.23	-0.23	0.08					1.69377	-1.356		1.5948	-3.08
7.01		0.3	-0.21	0.17					1.722	-1.056		1.62138	-3.076
7.02		0.34	-0.25	0.22		-3.8			1.75023	-1.04		1.64796	-3.056
7.03		0.34	-0.25	0.2	-1.18				1.77846	-0.946		1.67454	-2.908
7.03		0.34	-0.23	0.19					1.80669	-1.165		1.70112	-2.803
7.04		0.34	-0.17	0.18		-3.53			1.83492	-0.955		1.7277	-2.914
7.05		0.33	-0.13	0.16					1.86315	-1.14		1.75428	-2.88
7.05		0.32	-0.1	0.14					1.89137	-0.982		1.78086	-3.095
7.06		0.32	-0.16	0.11	-1.11				1.9196	-0.943		1.80744	-3.088
7.07		0.35	-0.19	0.15		-3.28			1.94783	-1.076		1.83402	-3.045
7.07		0.38	-0.17	0.16					1.97606	-0.937		1.8606	-3.007
7.08		0.41	-0.09	0.14					2.00429	-0.727		1.88718	-3.091
7.09		0.44	-0.08	0.1	-0.73				2.03252	-0.684		1.91376	-3.062
7.09		0.45	-0.13	0.09					2.06075	-0.878		1.94034	-2.674
7.1		0.44	-0.21	0.11		-3.02			2.08898	-1.147		1.96692	-2.618
7.11		0.43	-0.27	0.13	-0.78				2.11721	-1.054		1.9935	-2.69
7.11		0.44	-0.33	0.14					2.14544	-0.819		2.02008	-2.638
7.12		0.43	-0.35	0.16		-3.74			2.17367	-1.053		2.04666	-2.636
7.13		0.34	-0.35	0.17					2.2019	-0.888		2.07324	-2.723
7.13		0.36	-0.31	0.19					2.23013	-1.26		2.09982	-2.802
7.14		0.42	-0.28	0.22	-0.68				2.25836	-1.227		2.1264	-2.693
7.15		0.52	-0.27	0.21		-3.71			2.28659	-1.059		2.15298	-2.701
7.15		0.51	-0.27	0.19					2.31482	-0.981		2.17956	-2.737
7.16		0.47	-0.29	0.18					2.34305	-0.876		2.20614	-2.905
7.17		0.44	-0.32	0.13	-0.8				2.37128	-1.112		2.23272	-3.154
7.17		0.47	-0.36	0.09					2.39951	-1.306		2.2593	-3.024
7.18		0.51	-0.36	0.05		-3.77			2.42773	-1.132		2.28588	-2.985
7.19		0.49	-0.34	0.07					2.45596	-1.062		2.31246	-2.926
7.19		0.43	-0.3	0.09					2.48419	-1.142		2.33904	-2.94
7.2		0.37	-0.3	0.1	-0.73	-3.29			2.51242	-1.173		2.36562	-2.945
7.21		0.37	-0.31	0.11					2.54065	-1.296		2.3922	-3.178
7.21		0.36	-0.34	0.11					2.56888	-1.13		2.41878	-3.253
7.22		0.35	-0.3	0.09					2.59711	-1.004		2.44536	-3.089
7.23		0.34	-0.26	0.02	-0.68	-3.51			2.62534	-0.91		2.47194	-3.168
7.23		0.34	-0.19	0.01					2.65357	-1.382		2.49852	-3.081
7.24		0.35	-0.17	0.06					2.6818	-1.148		2.5251	-3.224
7.25		0.39	-0.18	0.11	-0.79				2.71003	-1.274		2.55168	-3.116
7.25		0.42	-0.22	0.13					2.73826	-1.163		2.57826	-3.093
7.26		0.46	-0.25	0.12		-3.45			2.76649	-1.343		2.60484	-2.945
7.27		0.48	-0.27	0.12					2.79472	-1.112		2.63142	-2.899
7.27		0.45	-0.27	0.12					2.82295	-1.393		2.658	-3.433
7.28		0.4	-0.22	0.11	-0.89	-3.54			2.85118	-1.153		2.68458	-3.321
7.29		0.35	-0.17	0.08					2.87941	-0.998		2.71116	-3.092
7.29		0.35	-0.12	0.06					2.90764	-1.143		2.73774	-3.035
7.3		0.35	-0.16	0.06					2.93587	-1.256		2.76432	-3.089
7.31		0.34	-0.2	0.07	-0.64				2.9641	-1.181		2.7909	-3.003
7.31		0.31	-0.22	0.04		-3.56			2.99232	-0.697		2.81748	-3.153
7.32		0.25	-0.24	-0.02					3.02055	-0.654		2.84406	-3.123
7.33		0.16	-0.25	-0.08					3.04878	-0.861		2.87064	-2.997
7.33		0.13	-0.25	-0.1					3.07701	-0.683		2.89722	-3.042
7.34		0.14	-0.2	-0.09	-0.87	-3.43			3.10524	-0.682		2.9238	-3.061
7.35		0.18	-0.14	-0.04					3.13347	-0.749		2.95038	-3.271
7.35		0.16	-0.05	0					3.1617	-0.96		2.97696	-3.103
7.36		0.13	-0.07	0.02		-3.13			3.18993	-0.775		3.00354	-3.19
7.37		0.11	-0.12	-0.05	-0.92				3.21816	-0.812		3.03012	-3.139
7.37		0.09	-0.22	-0.06					3.24639	-0.929		3.0567	-3.334
7.38		0.09	-0.22	-0.03					3.27462	-1.044		3.08328	-3.234
7.39		0.12	-0.23	0.06		-3.36			3.30285	-1.289		3.10986	-3.399
7.39		0.17	-0.23	0.07					3.33108	-1.186		3.13644	-3.184
7.4		0.21	-0.25	0.03	-1.15				3.35931	-1.368		3.16302	-3.304
7.41		0.19	-0.25	0.01					3.38754	-1.012		3.1896	-3.27
7.41		0.17	-0.23	0.01					3.41577	-1.394		3.21618	-3.226
7.42		0.17	-0.16	0.04	-1.3	-3.39			3.444	-1.254		3.24276	-3.283
7.43		0.19	-0.14	-0.01					3.47223	-1.387		3.26934	-3.404
7.43		0.15	-0.15	-0.05					3.50046	-1.021		3.29592	-3.212
7.44		0.12	-0.25	-0.09		-3.67			3.52868	-1.172		3.3225	-3.35
7.45		0.11	-0.29	-0.12	-1.24				3.55691	-1.212		3.34908	-3.114
7.45		0.09	-0.25	-0.14					3.58514	-1.206		3.37566	-3.301
7.46		0.08	-0.19	-0.15					3.61337	-1.238		3.40224	-3.475
7.47		0.06	-0.15	-0.15		-3.52			3.6416	-1.167		3.42882	-3.483
7.47		0.06	-0.13	-0.17					3.66983	-1.355		3.4554	-3.391
7.48		0.07	-0.1	-0.2	-1.11				3.69806	-1.471		3.48198	-3.268
7.49		0.12	-0.08	-0.21					3.72629	-1.729		3.50856	-3.159
7.49		0.14	-0.07	-0.22					3.75452	-1.65		3.53514	-3.504
7.5		0.15	-0.11	-0.25		-3.46			3.78275	-1.292		3.56172	-3.304
7.51		0.16	-0.13	-0.24	-1.29				3.81098	-1.216		3.5883	-3.589
7.51		0.18	-0.15	-0.22					3.83921	-0.886		3.61488	-3.256
7.52		0.2	-0.19	-0.18		-3.61			3.86744	-1.203		3.64146	-3.324
7.53		0.19	-0.21	-0.21					3.89567	-1.247		3.66804	-3.327
7.53		0.16	-0.22	-0.21					3.9239	-1.192		3.69462	-3.653
7.54		0.13	-0.15	-0.19	-1.14				3.95213	-1.389		3.7212	-3.278
7.55		0.16	-0.08	-0.16		-3.57			3.98036	-1.101		3.74778	-3.312
7.55		0.18	-0.02	-0.12					4.00859	-1.067		3.77436	-3.254
7.56		0.2	0.01	-0.09					4.03682	-1.08		3.80094	-3.421
7.57		0.17	0.01	-0.07	-1.34				4.06504	-1.259		3.82752	-3.553
7.57		0.14	-0.01	-0.08					4.09327	-1.233		3.8541	-3.419
7.58		0.13	-0.12	-0.11		-3.54			4.1215	-1.243		3.88068	-3.302
7.59		0.16	-0.19	-0.18	-1.28				4.14973	-1.086		3.90726	-3.416
7.59		0.19	-0.2	-0.21					4.17796	-1.114		3.93384	-3.388
7.6		0.22	-0.17	-0.2		-3.6			4.20619	-1.393		3.96042	-3.445
7.61		0.2	-0.15	-0.18					4.23442	-1.162		3.987	-3.258
7.61		0.18	-0.15	-0.17					4.26265	-1.43		4.01358	-3.193
7.62		0.16	-0.11	-0.16	-1.12				4.29088	-1.041		4.04016	-2.933
7.63		0.17	-0.1	-0.14		-3.69			4.31911	-1.284		4.06674	-3.059
7.63		0.16	-0.12	-0.11					4.34734	-1.489		4.09332	-2.949
7.64		0.16	-0.21	-0.1					4.37557	-1.392		4.1199	-3.046
7.65		0.16	-0.3	-0.08	-0.96				4.4038	-1.137		4.14648	-2.908
7.65		0.17	-0.36	-0.08					4.43203	-1.348		4.17306	-2.974
7.66		0.18	-0.25	-0.09		-3.58			4.46026	-1.357		4.19964	-3.032
7.67		0.15	-0.15	-0.06					4.48849	-1.294		4.22622	-2.991
7.67		0.11	-0.07	0					4.51672	-1.163		4.2528	-3.3
7.68		0.07	-0.04	0.08	-1.14	-3.53			4.54495	-1.573		4.27938	-3.53
7.69		0.06	0.01	0.06					4.57318	-1.28		4.30596	-3.686
7.69		0.09	0.08	0.03					4.6014	-1.447		4.33254	-3.812
7.7		0.14	0.05	-0.01					4.62963	-1.274		4.35912	-3.923
7.71		0.15	-0.01	0.04	-1.24	-3.85			4.65786	-1.532		4.3857	-3.395
7.71		0.14	-0.1	0.1					4.68609	-1.163		4.41228	-3.401
7.72		0.14	-0.14	0.18					4.71432	-1.168		4.43886	-3.741
7.73		0.16	-0.12	0.18	-1.11				4.74255	-1.362		4.46544	-3.656
7.73		0.15	-0.05	0.15		-3.38			4.77078	-1.54		4.49202	-3.599
7.74		0.13	0.02	0.08					4.79901	-1.345		4.5186	-3.722
7.75		0.12	0.03	0.05					4.82724	-1.183		4.54518	-3.687
7.75		0.15	-0.02	0.03					4.85547	-1.141		4.57176	-3.422
7.76		0.19	-0.1	-0.03	-1.09	-3.37			4.8837	-1.154		4.59834	-3.512
7.77		0.23	-0.15	-0.09					4.91193	-1.059		4.62492	-3.792
7.77		0.2	-0.16	-0.15					4.94016	-1.398		4.6515	-3.697
7.78		0.14	-0.15	-0.16					4.96839	-1.366		4.67808	-3.485
7.79		0.09	-0.16	-0.15	-1.16	-3.67			4.99662	-1.297		4.70466	-3.345
7.79		0.08	-0.21	-0.12					5.02485	-1.123		4.73124	-3.61
7.8		0.1	-0.26	-0.06					5.05308	-0.775		4.75782	-3.611
7.81		0.14	-0.29	-0.06		-3.52			5.08131	-0.779		4.7844	-3.712
7.81		0.18	-0.31	-0.12					5.10954	-0.939		4.81098	-3.366
7.82		0.22	-0.27	-0.1	-1.28				5.13776	-0.871		4.83756	-3.474
7.83		0.26	-0.24	-0.05					5.16599	-0.928		4.86414	-3.389
7.83		0.27	-0.2	0.05					5.19422	-0.919		4.89072	-3.761
7.84		0.25	-0.21	0.04		-3.68			5.22245	-1.086		4.9173	-3.675
7.85		0.18	-0.21	0.03	-1.38				5.25068	-0.903		4.94388	-3.958
7.85		0.13	-0.19	0.02					5.27891	-0.859		4.97046	-3.481
7.86		0.09	-0.19	0.03					5.30714	-0.992		4.99704	-3.506
7.87		0.16	-0.21	0.03		-3.69			5.33537	-1.166		5.02362	-3.487
7.87		0.22	-0.25	0.03					5.3636	-1.325		5.0502	-3.546
7.88		0.26	-0.23	0.04	-1.07				5.39183	-1.3		5.07678	-3.532
7.89		0.24	-0.2	0.05		-3.53			5.42006	-1.3		5.10336	-3.43
7.89		0.25	-0.16	0.05					5.44829	-1.624		5.12994	-3.476
7.9		0.26	-0.14	0.08	-1.26				5.47652	-1.226		5.15652	-3.565
7.91		0.26	-0.13	0.1					5.50475	-1.297		5.1831	-3.573
7.91		0.26	-0.15	0.09					5.53298	-1.304		5.20968	-3.74
7.92		0.25	-0.19	0.02		-3.34			5.56121	-1.093		5.23626	-3.63
7.93		0.22	-0.22	-0.04	-0.85				5.58944	-1.219		5.26284	-3.376
7.93		0.18	-0.23	-0.09					5.61767	-1.372		5.28942	-3.567
7.94		0.14	-0.2	-0.09					5.6459	-1.353		5.316	-3.474
7.95		0.1	-0.18	-0.06		-3.22			5.67412	-1.391		5.34258	-3.951
7.95		0.04	-0.17	0					5.70235	-1.312		5.36916	-3.72
7.96		-0.03	-0.26	0.08	-0.89				5.73058	-1.341		5.39574	-3.623
7.97		-0.07	-0.34	0.09					5.75881	-1.273		5.42232	-3.744
7.97		-0.03	-0.4	0.03		-3.16			5.78704	-1.649		5.4489	-3.716
7.98		0.12	-0.36	-0.03					5.81527	-1.235		5.47548	-3.511
7.99		0.66	-0.31	-0.05	-1.02				5.8435	-1.192		5.50206	-3.566
7.99		0.89	-0.23	-0.02					5.87173	-1.186		5.52864	-3.912
8		0.87	-0.17	0.02		-3.6			5.89996	-1.085		5.55522	-3.454
8.01		0.45	-0.15	0.05					5.92819	-1.266		5.5818	-3.365
8.01		0.25	-0.18	0.07					5.95642	-1.049		5.60838	-3.435
8.02		0.19	-0.28	0.13	-1.09				5.98465	-1.29		5.63496	-3.753
8.03		0.23	-0.3	0.15		-3.52			6.01288	-1.119		5.66154	-3.719
8.03		0.27	-0.22	0.11					6.04111	-1.313		5.68812	-3.565
8.04		0.32	-0.1	0.11					6.06934	-1.203		5.7147	-3.59
8.05		0.34	-0.02	0.14	-1	-3.68			6.09757	-0.975		5.74128	-3.565
8.05		0.35	0	0.21					6.1258	-0.796		5.76786	-3.581
8.06		0.36	-0.01	0.16					6.15403	-0.935		5.79444	-3.749
8.07		0.4	-0.03	0.11		-3.07			6.18226	-1.235		5.82102	-3.814
8.07		0.4	-0.05	0.05	-0.89				6.21048	-1.33		5.8476	-3.17
8.08		0.38	-0.08	0.05					6.23871	-1.209		5.87418	-3.61
8.09		0.38	-0.11	0.07					6.26694	-1.112		5.90076	-3.447
8.09		0.41	-0.16	0.11					6.29517	-1.132		5.92734	-3.697
8.1		0.44	-0.17	0.06	-0.75				6.3234	-1.764		5.95392	-3.8
8.11		0.41	-0.13	0.03		-2.96			6.35163	-1.199		5.9805	-3.861
8.11		0.37	-0.05	0.02					6.37986	-1.16		6.00708	-3.548
8.12		0.32	-0.03	0.08					6.40809	-1.167		6.03366	-3.369
8.13		0.3	-0.06	0.12	-0.64	-3.2			6.43632	-1.26		6.06024	-3.674
8.13		0.32	-0.15	0.13					6.46455	-1.33		6.08682	-3.163
8.14		0.36	-0.23	0.12					6.49278	-1.201		6.1134	-3.103
8.15		0.45	-0.27	0.1					6.52101	-1.329		6.13998	-3.225
8.15		0.53	-0.28	0.08					6.54924	-1.055		6.16656	-3.234
8.16		0.59	-0.21	0.05	-0.77	-3.03			6.57747	-1.204		6.19314	-3.275
8.17		0.6	-0.14	0.01					6.6057	-1.263		6.21972	-3.11
8.17		0.59	-0.06	-0.02					6.63393	-1.366		6.2463	-3.112
8.18		0.58	0	-0.03					6.66216	-0.999		6.27288	-3.182
8.19		0.59	0.02	-0.02	-0.39	-2.94			6.69039	-1.031		6.29946	-3.393
8.19		0.62	-0.01	0.03					6.71862	-1.096		6.32604	-3.531
8.2		0.66	-0.09	0.02					6.74684	-1.242		6.35262	-3.245
8.21		0.67	-0.14	-0.01	-0.26	-2.79			6.77507	-1.24		6.3792	-3.727
8.21		0.62	-0.14	-0.06					6.8033	-1.209		6.40578	-3.457
8.22		0.53	-0.09	-0.09					6.83153	-1.152		6.43236	-3.7
8.23		0.45	-0.07	-0.13					6.85976	-1.144		6.45894	-3.679
8.23		0.41	-0.07	-0.18					6.88799	-1.061		6.48552	-3.527
8.24		0.39	-0.05	-0.16	-0.22	-2.9			6.91622	-1.24		6.5121	-3.482
8.25		0.4	-0.03	-0.11					6.94445	-1.158		6.53868	-3.489
8.25		0.43	-0.02	-0.03					6.97268	-1.132		6.56526	-3.465
8.26		0.45	-0.02	-0.02					7.00091	-0.999		6.59184	-3.765
8.27		0.44	-0.02	0.01	-0.28	-2.84			7.02914	-1.175		6.61842	-3.648
8.27		0.44	0	0.07					7.05737	-1.11		6.645	-3.606
8.28		0.43	0.01	0.16					7.0856	-0.728		6.67158	-3.505
8.29		0.45	-0.01	0.23		-2.91			7.11383	-0.778		6.69816	-3.776
8.29		0.47	-0.05	0.27					7.14206	-0.679		6.72474	-3.545
8.3		0.5	-0.09	0.24	-0.23				7.17029	-0.8		6.75132	-3.631
8.31		0.55	-0.12	0.21					7.19852	-0.73		6.7779	-3.442
8.31		0.57	-0.12	0.19					7.22675	-0.681		6.80448	-3.489
8.32		0.56	-0.15	0.14		-2.79			7.25498	-0.785		6.83106	-3.469
8.33		0.5	-0.17	0.12	0.12				7.2832	-0.889		6.85764	-3.746
8.33		0.49	-0.19	0.13					7.31143	-0.643		6.88422	-3.608
8.34		0.5	-0.21	0.15					7.33966	-0.866		6.9108	-3.753
8.35		0.54	-0.22	0.13		-2.94			7.36789	-0.922		6.93738	-3.399
8.35		0.55	-0.23	0.08					7.39612	-1.146		6.96396	-3.596
8.36		0.53	-0.22	0.02	0.24				7.42435	-1.296		6.99054	-3.661
8.37		0.48	-0.21	-0.03		-3.07			7.45258	-1.241		7.01712	-3.796
8.37		0.43	-0.2	-0.07					7.48081	-1.111		7.0437	-3.532
8.38		0.39	-0.21	-0.03	0.4				7.50904	-1.291		7.07028	-3.281
8.39		0.37	-0.2	0.02					7.53727	-1.142		7.09686	-3.017
8.39		0.36	-0.16	0.1					7.5655	-1.338		7.12344	-3.744
8.4		0.36	-0.13	0.12		-3			7.59373	-1.278		7.15002	-3.712
8.41		0.37	-0.11	0.12	0.7				7.62196	-1.12		7.1766	-3.773
8.41		0.37	-0.12	0.11					7.65019	-0.957		7.20318	-3.289
8.42		0.35	-0.11	0.12					7.67842	-1.136		7.22976	-3.509
8.43		0.34	-0.09	0.15		-3.15			7.70665	-1.237		7.25634	-3.451
8.43		0.36	-0.06	0.21					7.73488	-1.112		7.28292	-3.535
8.44		0.42	-0.04	0.27	0.95				7.76311	-1.091		7.3095	-3.556
8.45		0.45	-0.01	0.27		-2.88			7.79134	-1.155		7.33608	-3.433
8.45		0.47	0.03	0.23					7.81956	-1.28		7.36266	-3.134
8.46		0.5	0.02	0.28					7.84779	-1.381		7.38924	-3.355
8.47		0.53	-0.01	0.3	1.2				7.87602	-1.074		7.41582	-3.393
8.47		0.55	-0.06	0.29					7.90425	-1.258		7.4424	-3.671
8.48		0.54	-0.07	0.11		-3.04			7.93248	-0.845		7.46898	-3.522
8.49		0.52	-0.06	-0.01					7.96071	-0.891		7.49556	-3.462
8.49		0.49	-0.06	-0.1					7.98894	-1.021		7.52214	-3.61
8.5		0.46	-0.05	-0.14	1.85				8.01717	-1.085		7.54872	-3.571
8.51		0.36	-0.03	-0.14		-2.93			8.0454	-0.999		7.5753	-3.535
8.51		0.32	0.03	-0.1					8.07363	-0.892		7.60188	-3.6
8.52		0.33	0.04	-0.05					8.10186	-0.753		7.62846	-3.693
8.53		0.44	0.03	-0.01	2.35	-2.98			8.13009	-0.639		7.65504	-3.576
8.53		0.51	0	0.01					8.15832	-0.768		7.68162	-3.534
8.54		0.54	0.06	0.05					8.18655	-0.388		7.7082	-3.845
8.55		0.53	0.11	0.08	2.66				8.21478	-0.257		7.73478	-3.375
8.55		0.52	0.15	0.13					8.24301	-0.215		7.76136	-3.369
8.56		0.51	0.16	0.13		-2.73			8.27124	-0.278		7.78794	-3.674
8.57		0.46	0.17	0.14					8.29947	-0.227		7.81452	-3.517
8.57		0.45	0.18	0.13					8.3277	0.124		7.8411	-3.683
8.58		0.49	0.18	0.18	3.05				8.35593	0.242		7.86768	-3.689
8.59		0.57	0.16	0.21		-2.56			8.38415	0.402		7.89426	-3.528
8.59		0.61	0.12	0.23					8.41238	0.702		7.92084	-3.342
8.6		0.61	0.1	0.17					8.44061	0.949		7.94742	-3.216
8.61		0.6	0.08	0.15	3.81	-2.48			8.46884	1.196		7.974	-3.162
8.61		0.59	0.07	0.16					8.49707	1.845		8.00058	-3.598
8.62		0.59	0.04	0.15					8.5253	2.347		8.02716	-3.516
8.63		0.6	0.02	0.11					8.55353	2.663		8.05374	-3.681
8.63		0.58	0.03	0.05					8.58176	3.05		8.08032	-3.068
8.64		0.52	0.07	0.02	4.71	-2.68			8.60999	3.811		8.1069	-2.961
8.65		0.54	0.1	0.03					8.63822	4.707		8.13348	-3.204
8.65		0.59	0.13	0.05					8.66645	5.201		8.16006	-3.034
8.66		0.68	0.14	0.08					8.69468	6.023		8.18664	-2.939
8.67		0.68	0.14	0.12	5.2	-2.65			8.72291	7.212		8.21322	-2.789
8.67		0.69	0.13	0.16					8.75114	8.33		8.2398	-2.903
8.68		0.71	0.12	0.11					8.77937	9.771		8.26638	-2.835
8.69		0.74	0.13	0.05	6.02	-2.7			8.8076	10.914		8.29296	-2.909
8.69		0.75	0.19	-0.02					8.83583	11.763		8.31954	-2.785
8.7		0.75	0.26	0					8.86406	12.906		8.34612	-2.939
8.71		0.8	0.29	0.04					8.89229	14.185		8.3727	-3.067
8.71		0.85	0.26	0.09					8.92051	15.267		8.39928	-3.002
8.72		0.88	0.21	0.14	7.21	-2.34			8.94874	16.485		8.42586	-3.154
8.73		0.8	0.18	0.16					8.97697	17.412		8.45244	-2.877
8.73		0.76	0.18	0.16					9.0052	18.563		8.47902	-3.038
8.74		0.74	0.19	0.15		-2.24			9.03343	19.737		8.5056	-2.93
8.75		0.78	0.19	0.16	8.33				9.06166	20.647		8.53218	-2.981
8.75		0.8	0.18	0.19					9.08989	22.069		8.55876	-2.734
8.76		0.81	0.17	0.2					9.11812	23.066		8.58534	-2.556
8.77		0.75	0.16	0.17		-2.2			9.14635	24.327		8.61192	-2.484
8.77		0.71	0.15	0.12					9.17458	25.501		8.6385	-2.675
8.78		0.68	0.18	0.04	9.77				9.20281	26.603		8.66508	-2.653
8.79		0.65	0.19	-0.01					9.23104	27.897		8.69166	-2.704
8.79		0.63	0.21	-0.03					9.25927	29.28		8.71824	-2.342
8.8		0.64	0.2	-0.01		-2.45			9.2875	30.398		8.74481	-2.242
8.81		0.69	0.2	0.02	10.91				9.31573	31.642		8.77139	-2.199
8.81		0.72	0.19	0.07					9.34396	32.249		8.79797	-2.454
8.82		0.72	0.21	0.15		-2.36			9.37219	33.896		8.82455	-2.362
8.83		0.73	0.21	0.22					9.40042	34.606		8.85113	-2.094
8.83		0.73	0.19	0.27					9.42865	35.469		8.87771	-2.024
8.84		0.74	0.21	0.27	11.76				9.45687	36.355		8.90429	-1.716
8.85		0.72	0.27	0.27		-2.09			9.4851	36.419		8.93087	-2.017
8.85		0.72	0.35	0.28					9.51333	37.112		8.95745	-2.076
8.86		0.74	0.38	0.27	12.91				9.54156	37.331		8.98403	-2.048
8.87		0.85	0.4	0.24					9.56979	37.539		9.01061	-1.875
8.87		0.92	0.42	0.2					9.59802	37.636		9.03719	-1.899
8.88		0.95	0.43	0.17		-2.02			9.62625	37.333		9.06377	-1.982
8.89		0.96	0.39	0.16	14.19				9.65448	37.083		9.09035	-2.04
8.89		0.93	0.3	0.16					9.68271	36.694		9.11693	-1.668
8.9		0.88	0.27	0.12		-1.72			9.71094	36.565		9.14351	-1.606
8.91		0.79	0.27	0.07					9.73917	35.838		9.17009	-1.407
8.91		0.75	0.3	0.02					9.7674	34.835		9.19667	-1.69
8.92		0.76	0.3	0.01	15.27				9.79563	34.051		9.22325	-2.014
8.93		0.81	0.32	0					9.82386	33.406		9.24983	-1.877
8.93		0.83	0.34	0		-2.02			9.85209	32.482		9.27641	-1.651
8.94		0.82	0.38	0.04					9.88032	31.369		9.30299	-1.483
8.95		0.89	0.41	0.09	16.49				9.90855	30.27		9.32957	-1.528
8.95		0.94	0.4	0.15					9.93678	29.469		9.35615	-1.576
8.96		0.96	0.43	0.19		-2.08			9.96501	28.512		9.38273	-1.562
8.97		0.93	0.49	0.2					9.99323	27.703		9.40931	-1.557
8.97		0.91	0.57	0.2					10.0215	26.546		9.43589	-1.344
8.98		0.88	0.59	0.2	17.41	-2.05			10.0497	25.512		9.46247	-1.215
8.99		0.86	0.6	0.2					10.0779	24.494		9.48905	-1.301
8.99		0.82	0.61	0.2					10.1062	23.424		9.51563	-1.494
9		0.77	0.57	0.22					10.1344	22.623		9.54221	-1.207
9.01		0.79	0.52	0.22	18.56	-1.88			10.1626	21.59		9.56879	-1.076
9.01		0.82	0.47	0.22					10.1908	20.761		9.59537	-1.003
9.02		0.86	0.49	0.17					10.2191	19.608		9.62195	-1.102
9.03		0.8	0.54	0.14	19.74				10.2473	18.958		9.64853	-0.895
9.03		0.76	0.61	0.11					10.2755	18.197		9.67511	-0.949
9.04		0.76	0.67	0.15		-1.9			10.3038	17.357		9.70169	-0.949
9.05		0.85	0.74	0.19					10.332	16.478		9.72827	-0.605
9.05		0.96	0.81	0.24					10.3602	15.742		9.75485	-0.461
9.06		1.06	0.85	0.3	20.65	-1.98			10.3884	14.706		9.78143	-0.393
9.07		1.11	0.86	0.34					10.4167	14.278		9.80801	-0.52
9.07		1.15	0.84	0.34					10.4449	13.41		9.83459	-0.41
9.08		1.17	0.83	0.3					10.4731	12.862		9.86117	-0.245
9.09		1.18	0.83	0.29	22.07	-2.04			10.5014	12		9.88775	-0.177
9.09		1.2	0.87	0.3					10.5296	11.565		9.91433	0.095
9.1		1.24	0.91	0.35					10.5578	10.74		9.94091	0.024
9.11		1.24	0.95	0.36					10.5861	10.331		9.96749	0.034
9.11		1.24	1	0.33					10.6143	9.738		9.99407	0.188
9.12		1.23	1.02	0.39	23.07	-1.67			10.6425	8.99		10.0207	0.609
9.13		1.25	1.06	0.45					10.6707	8.404		10.0472	0.633
9.13		1.26	1.12	0.51					10.699	8.055		10.0738	0.549
9.14		1.27	1.2	0.46		-1.61			10.7272	7.691		10.1004	0.739
9.15		1.26	1.27	0.41	24.33				10.7554	7.049		10.127	1.038
9.15		1.26	1.28	0.37					10.7837	6.597		10.1536	1.093
9.16		1.29	1.27	0.35					10.8119	5.941		10.1801	1.253
9.17		1.3	1.29	0.34	25.5	-1.41			10.8401	5.716		10.2067	1.335
9.17		1.29	1.36	0.36					10.8683	5.385		10.2333	1.666
9.18		1.28	1.47	0.39					10.8966	5.206		10.2599	1.488
9.19		1.29	1.55	0.4					10.9248	4.516		10.2865	1.798
9.19		1.31	1.57	0.38					10.953	4.305		10.313	1.81
9.2		1.33	1.61	0.31	26.6	-1.69			10.9813	4.359		10.3396	2.207
9.21		1.34	1.71	0.28					11.0095	4.01		10.3662	2.429
9.21		1.33	1.9	0.31					11.0377	3.591		10.3928	2.571
9.22		1.29	2.21	0.36		-2.01			11.066	3.288		10.4194	2.541
9.23		1.28	2.61	0.39	27.9				11.0942	3.054		10.4459	2.65
9.23		1.29	3.09	0.41					11.1224	2.9		10.4725	2.893
9.24		1.31	3.65	0.42					11.1506	2.891		10.4991	3.355
9.25		1.33	4.27	0.42		-1.88			11.1789	2.835		10.5257	3.571
9.25		1.37	4.97	0.42					11.2071	2.489		10.5523	3.818
9.26		1.43	5.93	0.39	29.28				11.2353	2.38		10.5788	4.248
9.27		1.48	7.02	0.36					11.2636	2.146		10.6054	4.323
9.27		1.5	8.27	0.33					11.2918	2.024		10.632	4.652
9.28		1.49	9.63	0.33		-1.65			11.32	1.952		10.6586	5.102
9.29		1.51	11.04	0.31	30.4				11.3482	1.9		10.6852	5.376
9.29		1.52	12.49	0.3					11.3765	1.466		10.7117	5.575
9.3		1.54	14.03	0.29		-1.48			11.4047	1.484		10.7383	5.72
9.31		1.49	15.64	0.27					11.4329	1.333		10.7649	5.652
9.31		1.46	17.32	0.26					11.4612	0.874		10.7915	6.038
9.32		1.49	19.1	0.25	31.64				11.4894	0.819		10.8181	6.367
9.33		1.53	20.98	0.27		-1.53			11.5176	0.895		10.8446	6.573
9.33		1.55	23	0.29					11.5459	0.78		10.8712	6.598
9.34		1.55	24.87	0.33	32.25				11.5741	0.404		10.8978	6.3
9.35		1.55	26.71	0.32					11.6023	0.372		10.9244	6.645
9.35		1.53	28.54	0.26					11.6305	0.414		10.951	6.69
9.36		1.48	30.41	0.21		-1.58			11.6588	0.375		10.9775	6.918
9.37		1.42	32.28	0.19	33.9				11.687	0.314		11.0041	6.823
9.37		1.34	34.17	0.18					11.7152	0.156		11.0307	6.455
9.38		1.24	36.03	0.13		-1.56			11.7435	0.093		11.0573	6.311
9.39		1.17	37.85	0.11					11.7717	0.214		11.0839	6.304
9.39		1.17	39.62	0.11					11.7999	0.209		11.1104	6.402
9.4		1.3	41.44	0.2	34.61				11.8282	0.242		11.137	6.288
9.41		1.43	43.22	0.24		-1.56			11.8564	-0.33		11.1636	6.138
9.41		1.51	44.91	0.23					11.8846	-0.135		11.1902	6.167
9.42		1.52	46.51	0.12					11.9128	-0.158		11.2168	5.933
9.43		1.46	48.06	0.05	35.47				11.9411	-0.184		11.2433	6.079
9.43		1.41	49.54	0.03					11.9693	-0.157		11.2699	5.988
9.44		1.41	50.95	0.07		-1.34			11.9975	-0.154		11.2965	5.725
9.45		1.46	52.32	0.09					12.0258	-0.213		11.3231	5.638
9.45		1.5	53.66	0.11					12.054	-0.315		11.3497	5.738
9.46		1.51	54.95	0.11	36.36	-1.22			12.0822	0.021		11.3762	5.851
9.47		1.51	56.17	0.09					12.1104	-0.224		11.4028	6.102
9.47		1.52	57.31	0.05					12.1387	-0.277		11.4294	6.159
9.48		1.53	58.35	0.04					12.1669	-0.442		11.456	6.497
9.48		1.55	59.33	0.08					12.1951	-0.228		11.4826	6.89
9.49		1.58	60.26	0.16	36.42	-1.3			12.2234	0.008		11.5091	7.751
9.5		1.6	61.07	0.19					12.2516	-0.141		11.5357	8.465
9.5		1.58	61.84	0.22					12.2798	-0.392		11.5623	9.753
9.51		1.57	62.58	0.24	37.11				12.3081	-0.285		11.5889	10.773
9.52		1.59	63.29	0.23		-1.49			12.3363	-0.301		11.6155	12.255
9.52		1.64	63.93	0.21					12.3645	-0.059		11.642	14.141
9.53		1.68	64.44	0.18					12.3927	-0.475		11.6686	16.423
9.54		1.67	64.78	0.17	37.33	-1.21			12.421	-0.106		11.6952	18.28
9.54		1.66	65.13	0.19					12.4492	-0.362		11.7218	21.175
9.55		1.63	65.51	0.23					12.4774	-0.592		11.7484	23.581
9.56		1.59	65.84	0.24					12.5057	-0.626		11.7749	26.762
9.56		1.54	66.14	0.22					12.5339	-0.355		11.8015	29.218
9.57		1.52	66.39	0.17	37.54	-1.08			12.5621	-0.317		11.8281	32.346
9.58		1.55	66.57	0.13					12.5903	-0.563		11.8547	35.427
9.58		1.64	66.69	0.12					12.6186	-0.412		11.8813	38.098
9.59		1.72	66.75	0.14					12.6468	-0.614		11.9078	40.582
9.6		1.76	66.73	0.19	37.64	-1			12.675	-0.549		11.9344	43.409
9.6		1.77	66.7	0.21					12.7033	-0.179		11.961	45.611
9.61		1.77	66.67	0.21					12.7315	-0.45		11.9876	47.596
9.62		1.77	66.57	0.23		-1.1			12.7597	-0.626		12.0142	49.63
9.62		1.78	66.43	0.27					12.788	-0.56		12.0407	51.064
9.63		1.79	66.23	0.35	37.33				12.8162	-0.553		12.0673	52.377
9.64		1.8	66	0.3					12.8444	-0.618		12.0939	53.301
9.64		1.77	65.74	0.26					12.8726	-0.441		12.1205	54.22
9.65		1.75	65.45	0.21	37.08	-0.9			12.9009	-0.455		12.1471	54.989
9.66		1.74	65.17	0.2					12.9291	-0.67		12.1736	55.077
9.66		1.78	64.89	0.18					12.9573	-0.721		12.2002	55.568
9.67		1.8	64.59	0.16					12.9856	-0.34		12.2268	55.211
9.68		1.79	64.29	0.18	36.69	-0.95			13.0138	-0.506		12.2534	54.887
9.68		1.75	63.96	0.18					13.042	-0.416		12.28	54.319
9.69		1.74	63.56	0.17					13.0702	-0.46		12.3065	53.892
9.7		1.78	63.15	0.16		-0.95			13.0985	-0.38		12.3331	53.301
9.7		1.85	62.73	0.18					13.1267	-0.47		12.3597	52.514
9.71		1.91	62.31	0.23	36.57				13.1549	-0.626		12.3863	51.471
9.72		1.92	61.89	0.26					13.1832	-0.442		12.4129	50.591
9.72		1.86	61.47	0.27					13.2114	-0.464		12.4394	49.512
9.73		1.81	61.06	0.26		-0.61			13.2396	-0.086		12.466	48.302
9.74		1.81	60.61	0.21	35.84				13.2679	-0.21		12.4926	47.031
9.74		1.84	60.13	0.18					13.2961	-0.157		12.5192	45.944
9.75		1.85	59.61	0.18		-0.46			13.3243	-0.027		12.5458	44.408
9.76		1.84	59.08	0.13					13.3525	-0.028		12.5723	43.393
9.76		1.84	58.56	0.13					13.3808	-0.04		12.5989	42.386
9.77		1.84	58.07	0.17	34.84				13.409	-0.167		12.6255	40.926
9.78		1.86	57.61	0.23		-0.39			13.4372	-0.104		12.6521	39.93
9.78		1.88	57.14	0.23					13.4655	-0.2		12.6787	38.876
9.79		1.91	56.63	0.18					13.4937	-0.404		12.7052	37.432
9.8		1.92	56.09	0.22	34.05				13.5219	-0.503		12.7318	36.56
9.8		1.89	55.56	0.27					13.5501	-0.545		12.7584	35.569
9.81		1.88	55.07	0.33		-0.52			13.5784	-0.43		12.785	34.45
9.82		1.9	54.6	0.35	33.41				13.6066	-0.61		12.8116	32.939
9.82		1.92	54.12	0.36					13.6348	-0.64		12.8381	32.074
9.83		1.92	53.62	0.35		-0.41			13.6631	-0.639		12.8647	31.231
9.84		1.89	53.07	0.34					13.6913	-0.69		12.8913	30.431
9.84		1.88	52.54	0.31					13.7195	-0.852		12.9179	29.543
9.85		1.88	52.04	0.25	32.48				13.7478	-0.672		12.9445	28.63
9.86		1.86	51.64	0.18		-0.25			13.776	-0.573		12.971	27.48
9.86		1.92	51.25	0.15					13.8042	-0.595		12.9976	26.846
9.87		2.16	50.84	0.17					13.8324	-1		13.0242	26.501
9.88		2.78	50.3	0.23	31.37				13.8607	-0.675		13.0508	25.844
9.88		2.94	49.75	0.28					13.8889	-0.532		13.0774	25.011
9.89		2.82	49.19	0.31		-0.18			13.9171	-0.56		13.1039	23.865
9.9		2.29	48.78	0.28					13.9454	-0.451		13.1305	23.321
9.9		2.17	48.39	0.27					13.9736	-0.659		13.1571	22.485
9.91		2.18	47.98	0.27	30.27	0.1			14.0018	-0.377		13.1837	22.065
9.92		2.25	47.51	0.29					14.03	-0.562		13.2103	21.09
9.92		2.27	46.91	0.31					14.0583	-0.574		13.2368	20.663
9.93		2.27	46.44	0.34					14.0865	-0.323		13.2634	19.755
9.94		2.23	46.01	0.36	29.47	0.02			14.1147	-0.443		13.29	19.153
9.94		2.23	45.62	0.34					14.143	-0.666		13.3166	18.807
9.95		2.24	45.23	0.3					14.1712	-0.428		13.3432	18.172
9.96		2.27	44.85	0.25					14.1994	-0.64		13.3697	17.354
9.96		2.31	44.46	0.22					14.2277	-0.683		13.3963	16.65
9.97		2.34	44.04	0.21	28.51	0.03			14.2559	-0.73		13.4229	16.104
9.98		2.34	43.58	0.26					14.2841	-0.462		13.4495	15.484
9.98		2.31	43.07	0.3					14.3123	-0.56		13.4761	14.868
9.99		2.27	42.62	0.34	27.7	0.19			14.3406	-0.362		13.5026	14.352
10		2.28	42.19	0.29					14.3688	-0.388		13.5292	13.718
10		2.31	41.78	0.26					14.397	-0.489		13.5558	13.167
10.01		2.34	41.38	0.26					14.4253	-0.728		13.5824	12.7
10.02		2.33	40.98	0.3	26.55	0.61			14.4535	-0.546		13.609	12.033
10.02		2.37	40.59	0.34					14.4817	-0.21		13.6355	11.836
10.03		2.42	40.17	0.36					14.51	-0.511		13.6621	10.935
10.04		2.5	39.76	0.33					14.5382	-0.637		13.6887	10.498
10.04		2.55	39.36	0.3					14.5664	-0.881		13.7153	10.197
10.05		2.6	38.98	0.26	25.51	0.63			14.5946	-0.47		13.7419	9.665
10.06		2.69	38.59	0.29					14.6229	-0.586		13.7684	9.302
10.06		2.77	38.17	0.27					14.6511	-0.606		13.795	8.953
10.07		2.86	37.8	0.23		0.55			14.6793	-0.591		13.8216	8.319
10.08		2.92	37.45	0.23	24.49				14.7076	-0.793		13.8482	8.026
10.08		3	37.13	0.29					14.7358	-0.482		13.8748	7.424
10.09		3.11	36.84	0.39					14.764	-0.648		13.9013	7.154
10.1		3.26	36.56	0.47		0.74			14.7922	-0.422		13.9279	7.136
10.1		3.42	36.3	0.52					14.8205	-0.831		13.9545	6.572
10.11		3.56	36.01	0.55	23.42				14.8487	-0.516		13.9811	6.184
10.12		3.65	35.67	0.51					14.8769	-0.448		14.0077	5.594
10.12		3.73	35.28	0.46					14.9052	-0.461		14.0342	5.83
10.13		3.83	34.79	0.41	22.62	1.04			14.9334	-0.462		14.0608	5.411
10.14		3.99	34.34	0.4					14.9616	-0.627		14.0874	5.037
10.14		4.2	34.02	0.38					14.9899	-0.391		14.114	4.791
10.15		4.43	33.8	0.33		1.09			15.0181	-0.523		14.1406	4.289
10.16		4.66	33.57	0.26	21.59				15.0463	-0.436		14.1671	4.03
10.16		4.88	33.29	0.2					15.0745	-0.221		14.1937	4.06
10.17		5.11	32.98	0.17					15.1028	-0.392		14.2203	3.891
10.18		5.34	32.67	0.19					15.131	-0.446		14.2469	3.683
10.18		5.61	32.37	0.22		1.25			15.1592	-0.36		14.2735	3.398
10.19		5.9	32.05	0.24	20.76				15.1875	-0.315		14.3	3.13
10.2		6.21	31.72	0.31					15.2157	-0.445		14.3266	2.806
10.2		6.5	31.39	0.39					15.2439	-0.433		14.3532	2.815
10.21		6.81	31.11	0.48		1.34			15.2721	-0.208		14.3798	2.424
10.22		7.17	30.84	0.5	19.61				15.3004	0.006		14.4064	2.308
10.22		7.55	30.55	0.46					15.3286	-0.004		14.4329	2.059
10.23		7.95	30.28	0.33		1.67			15.3568	-0.002		14.4595	1.913
10.24		8.35	30.01	0.21					15.3851	-0.08		14.4861	1.542
10.24		8.79	29.77	0.11					15.4133	0.005		14.5127	1.325
10.25		9.27	29.5	0.1	18.96				15.4415	-0.076		14.5393	1.335
10.26		9.87	29.23	0.16		1.49			15.4698	0.005		14.5658	1.238
10.26		10.51	28.95	0.29					15.498	-0.062		14.5924	1.06
10.27		11.17	28.66	0.34					15.5262	-0.225		14.619	0.672
10.28		11.8	28.38	0.34	18.2				15.5544	-0.607		14.6456	0.501
10.28		12.48	28.14	0.28					15.5827	-0.442		14.6722	0.474
10.29		13.17	27.92	0.29		1.8			15.6109	-0.683		14.6987	0.262
10.3		13.9	27.66	0.25	17.36				15.6391	-0.606		14.7253	0.421
10.3		14.68	27.33	0.18					15.6674	-0.638		14.7519	0.063
10.31		15.49	27.05	0.15		1.81			15.6956	-0.376		14.7785	-0.273
10.32		16.38	26.82	0.15					15.7238	-0.527		14.8051	-0.227
10.32		17.28	26.68	0.2					15.752	-0.856		14.8316	-0.014
10.33		18.18	26.52	0.22	16.48				15.7803	-0.792		14.8582	-0.218
10.34		19.12	26.33	0.21		2.21			15.8085	-0.714		14.8848	-0.531
10.34		20.09	26.05	0.17					15.8367	-0.675		14.9114	-0.651
10.35		21.08	25.8	0.17					15.865	-0.637		14.938	-0.464
10.36		22.12	25.53	0.18	15.74				15.8932	-0.984		14.9645	-0.694
10.36		23.2	25.23	0.19					15.9214	-0.665		14.9911	-0.515
10.37		24.32	24.92	0.2		2.43			15.9497	-0.722		15.0177	-0.871
10.38		25.43	24.65	0.23					15.9779	-0.586		15.0443	-0.884
10.38		26.6	24.45	0.29					16.0061	-0.835		15.0709	-1.016
10.39		27.79	24.27	0.32	14.71	2.57			16.0343	-1.006		15.0974	-0.696
10.4		29.03	24.06	0.32					16.0626	-0.604		15.124	-0.878
10.4		30.21	23.8	0.29					16.0908	-0.824		15.1506	-1.105
10.41		31.4	23.57	0.23					16.119	-0.406		15.1772	-0.984
10.42		32.68	23.36	0.21	14.28	2.54			16.1473	-0.592		15.2038	-0.999
10.42		34.02	23.19	0.24					16.1755	-0.643		15.2303	-1.191
10.43		35.37	22.94	0.17					16.2037	-0.91		15.2569	-0.87
10.44		36.73	22.66	0.11	13.41				16.2319	-0.679		15.2835	-1.079
10.44		38.04	22.4	0.07					16.2602	-0.448		15.3101	-1.145
10.45		39.33	22.23	0.12		2.65			16.2884	-0.257		15.3367	-1.32
10.46		40.67	22.1	0.17					16.3166	-0.342		15.3632	-1.189
10.46		42.06	21.98	0.21					16.3449	-0.326		15.3898	-1.548
10.47		43.47	21.83	0.28	12.86	2.89			16.3731	-0.469		15.4164	-1.252
10.48		44.76	21.68	0.31					16.4013	-0.269		15.443	-1.139
10.48		46.09	21.51	0.31					16.4296	-0.359		15.4696	-1.301
10.49		47.45	21.28	0.29					16.4578	-0.422		15.4961	-1.505
10.5		48.74	21.03	0.29	12	3.36			16.486	-0.587		15.5227	-1.475
10.5		49.98	20.75	0.28					16.5142	-0.473		15.5493	-1.342
10.51		51.2	20.55	0.2					16.5425	-0.205		15.5759	-1.685
10.52		52.44	20.39	0.17					16.5707	-0.105		15.6025	-1.53
10.52		53.68	20.29	0.19					16.5989	-0.501		15.629	-1.474
10.53		54.92	20.16	0.22	11.57	3.57			16.6272	-1.035		15.6556	-1.843
10.54		56.22	20.01	0.24					16.6554	-0.854		15.6822	-2.029
10.54		57.44	19.83	0.23					16.6836	-0.536		15.7088	-1.505
10.55		58.59	19.65	0.24		3.82			16.7119	-0.467		15.7354	-1.445
10.56		59.63	19.47	0.27	10.74				16.7401	-0.749		15.7619	-1.591
10.56		60.65	19.26	0.32					16.7683	-0.624		15.7885	-1.74
10.57		61.66	19.08	0.4					16.7965	-0.637		15.8151	-1.836
10.58		62.61	18.91	0.43		4.25			16.8248	-0.532		15.8417	-1.608
10.58		63.51	18.77	0.41					16.853	-0.537		15.8683	-1.757
10.59		64.37	18.62	0.36	10.33				16.8812	-0.435		15.8948	-1.776
10.6		65.2	18.45	0.31					16.9095	-0.626		15.9214	-2.02
10.6		65.96	18.28	0.26					16.9377	-0.894		15.948	-2.282
10.61		66.67	18.1	0.18	9.74	4.32			16.9659	-0.858		15.9746	-1.59
10.62		67.24	17.92	0.14					16.9941	-0.466		16.0012	-1.657
10.62		67.85	17.76	0.12					17.0224	-0.635		16.0277	-1.552
10.63		68.47	17.63	0.18		4.65			17.0506	-0.729		16.0543	-1.747
10.64		69.1	17.49	0.23	8.99				17.0788	-0.697		16.0809	-1.413
10.64		69.61	17.33	0.25					17.1071	-0.854		16.1075	-1.593
10.65		70.04	17.15	0.21					17.1353	-0.442		16.1341	-1.623
10.66		70.35	16.96	0.17		5.1			17.1635	-0.71		16.1606	-2.079
10.66		70.63	16.77	0.12					17.1918	-0.582		16.1872	-1.589
10.67		70.88	16.59	0.13	8.4				17.22	-0.622		16.2138	-1.833
10.68		71.06	16.44	0.15					17.2482	-0.628		16.2404	-1.724
10.68		71.17	16.33	0.18					17.2764	-0.733		16.267	-1.399
10.69		71.24	16.22	0.2		5.38			17.3047	-0.331		16.2935	-1.193
10.7		71.25	16.11	0.21	8.06				17.3329	-0.064		16.3201	-1.104
10.7		71.22	15.98	0.22					17.3611	-0.089		16.3467	-1.209
10.71		71.16	15.85	0.24		5.58			17.3894	-0.195		16.3733	-1.222
10.72		71.01	15.69	0.24					17.4176	-0.25		16.3999	-1.171
10.72		70.82	15.49	0.2					17.4458	-0.056		16.4264	-1.037
10.73		70.6	15.31	0.23	7.69				17.474	-0.243		16.453	-1.503
10.74		70.35	15.14	0.26		5.72			17.5023	-0.203		16.4796	-1.154
10.74		70.09	15	0.32					17.5305	-0.141		16.5062	-1.209
10.75		69.81	14.84	0.3					17.5587	-0.211		16.5328	-1.539
10.76		69.37	14.69	0.27	7.05	5.65			17.587	-0.45		16.5593	-1.889
10.76		68.91	14.55	0.22					17.6152	-0.206		16.5859	-1.618
10.77		68.43	14.45	0.16					17.6434	-0.685		16.6125	-1.738
10.78		68	14.32	0.14	6.6				17.6717	-0.619		16.6391	-1.624
10.78		67.53	14.08	0.15					17.6999	-0.527		16.6657	-1.69
10.79		67.02	13.89	0.24		6.04			17.7281	-0.529		16.6922	-1.628
10.8		66.38	13.76	0.28					17.7563	-0.463		16.7188	-1.781
10.8		65.7	13.72	0.28					17.7846	-0.647		16.7454	-1.793
10.81		65.03	13.66	0.25	5.94				17.8128	-0.515		16.772	-1.608
10.82		64.48	13.59	0.25		6.37			17.841	-0.675		16.7986	-1.953
10.82		63.83	13.46	0.27					17.8693	-0.53		16.8251	-1.796
10.83		63.1	13.28	0.31					17.8975	-0.535		16.8517	-1.917
10.84		62.23	13.11	0.33	5.72	6.57			17.9257	-0.837		16.8783	-2.047
10.84		61.45	12.98	0.34					17.9539	-0.597		16.9049	-1.875
10.85		60.72	12.94	0.34					17.9822	-0.401		16.9315	-1.801
10.86		60.01	12.88	0.33					18.0104	-0.577		16.958	-1.786
10.86		59.27	12.76	0.31					18.0386	-0.632		16.9846	-1.978
10.87		58.52	12.62	0.27	5.39	6.6			18.0669	-0.566		17.0112	-2.366
10.88		57.72	12.49	0.26					18.0951	-0.302		17.0378	-2.016
10.88		56.92	12.37	0.28					18.1233	-0.555		17.0644	-2.209
10.89		56.12	12.25	0.31					18.1516	-0.65		17.0909	-1.885
10.9		55.31	12.11	0.33	5.21	6.3			18.1798	-0.574		17.1175	-1.621
10.9		54.5	11.98	0.33					18.208	-0.435		17.1441	-2.032
10.91		53.7	11.83	0.34					18.2362	-0.614		17.1707	-1.977
10.92		52.96	11.67	0.33	4.52	6.65			18.2645	-0.481		17.1973	-2.116
10.92		52.3	11.49	0.31					18.2927	-0.651		17.2238	-1.882
10.93		51.68	11.38	0.24					18.3209	-0.498		17.2504	-1.817
10.94		51.03	11.33	0.22					18.3492	-0.189		17.277	-2.061
10.94		50.24	11.37	0.24					18.3774	-0.144		17.3036	-1.889
10.95		49.35	11.38	0.31	4.31	6.69			18.4056	-0.282		17.3302	-1.948
10.96		48.4	11.34	0.35					18.4338	-0.485		17.3567	-1.964
10.96		47.57	11.2	0.35					18.4621	-0.359		17.3833	-2.055
10.97		46.8	11.04	0.32					18.4903	-0.353		17.4099	-1.893
10.98		46.04	10.88	0.31	4.36	6.92			18.5185	-0.127		17.4365	-2.232
10.98		45.28	10.72	0.32					18.5468	-0.447		17.4631	-2.222
10.99		44.51	10.55	0.3					18.575	-0.488		17.4896	-2.003
11		43.78	10.41	0.26		6.82			18.6032	-0.476		17.5162	-1.748
11		43.1	10.31	0.21					18.6315	-0.233		17.5428	-1.809
11.01		42.45	10.23	0.22	4.01				18.6597	-0.538		17.5694	-2.192
11.02		41.8	10.14	0.23					18.6879	-0.836		17.5959	-2.182
11.02		41.1	10.05	0.24					18.7161	-0.996		17.6225	-2.247
11.03		40.39	9.95	0.21		6.46			18.7444	-0.608		17.6491	-2.198
11.04		39.65	9.86	0.18	3.59				18.7726	-0.626		17.6757	-2.192
11.04		38.94	9.75	0.15					18.8008	-0.636		17.7023	-2.275
11.05		38.25	9.67	0.13					18.8291	-0.611		17.7288	-2.281
11.06		37.66	9.6	0.13		6.31			18.8573	-0.837		17.7554	-2.258
11.06		37.04	9.53	0.15					18.8855	-0.702		17.782	-2.191
11.07		36.41	9.42	0.16	3.29				18.9137	-0.476		17.8086	-2.035
11.08		35.82	9.29	0.16		6.3			18.942	-0.645		17.8352	-1.98
11.08		35.26	9.16	0.15					18.9702	-0.561		17.8617	-2.121
11.09		34.73	9.07	0.21	3.05				18.9984	-0.517		17.8883	-2.076
11.1		34.22	9	0.27					19.0267	-0.617		17.9149	-2.278
11.1		33.78	8.97	0.32					19.0549	-0.49		17.9415	-2.161
11.11		33.4	8.95	0.35		6.4			19.0831	-0.771		17.9681	-2.073
11.12		33.03	8.91	0.38	2.9				19.1114	-0.593		17.9946	-2.023
11.12		32.55	8.82	0.41					19.1396	-0.595		18.0212	-2.095
11.13		32.01	8.74	0.41					19.1678	-0.39		18.0478	-2.156
11.14		31.48	8.67	0.41		6.29			19.196	-0.359		18.0744	-1.951
11.14		30.96	8.62	0.41					19.2243	-0.119		18.101	-1.841
11.15		30.45	8.55	0.47	2.89				19.2525	-0.181		18.1275	-1.776
11.16		29.97	8.47	0.5		6.14			19.2807	-0.314		18.1541	-1.975
11.16		29.54	8.41	0.51					19.309	-0.506		18.1807	-2.143
11.17		29.14	8.33	0.47					19.3372	-0.232		18.2073	-2.167
11.18		28.8	8.24	0.45	2.84				19.3654	-0.137		18.2339	-1.914
11.18		28.4	8.13	0.45					19.3937	0.183		18.2604	-2.017
11.19		27.96	8.03	0.44		6.17			19.4219	0.154		18.287	-1.931
11.2		27.45	7.95	0.41					19.4501	0.297		18.3136	-1.658
11.2		27.05	7.91	0.38					19.4783	0.205		18.3402	-1.444
11.21		26.73	7.81	0.39	2.49				19.5066	0.184		18.3668	-1.43
11.22		26.49	7.67	0.43		5.93			19.5348	0.202		18.3933	-1.452
11.22		26.2	7.5	0.5					19.563	0.207		18.4199	-1.442
11.23		25.88	7.48	0.5					19.5913	0.37		18.4465	-1.488
11.24		25.5	7.49	0.49	2.38	6.08			19.6195	0.337		18.4731	-1.506
11.24		25.14	7.47	0.46					19.6477	0.029		18.4997	-1.533
11.25		24.79	7.37	0.46					19.6759	-0.07		18.5262	-1.58
11.26		24.52	7.25	0.46	2.15				19.7042	0.067		18.5528	-1.367
11.26		24.19	7.16	0.47					19.7324	0.137		18.5794	-1.457
11.27		23.82	7.11	0.44		5.99			19.7606	-0.075		18.606	-1.656
11.28		23.49	7.08	0.41					19.7889	-0.269		18.6326	-1.622
11.28		23.19	7	0.38					19.8171	0.133		18.6591	-1.897
11.29		22.93	6.93	0.41	2.02				19.8453	0.11		18.6857	-1.815
11.3		22.63	6.88	0.47		5.73			19.8736	0.248		18.7123	-1.591
11.3		22.34	6.87	0.54					19.9018	-0.041		18.7389	-1.662
11.31		22.08	6.83	0.48					19.93	0.053		18.7655	-1.69
11.32		21.91	6.77	0.43	1.95	5.64			19.9582	-0.01		18.792	-1.649
11.32		21.72	6.66	0.39					19.9865	0.171		18.8186	-1.891
11.33		21.48	6.56	0.4					20.0147	0.108		18.8452	-1.603
11.34		21.09	6.47	0.38					20.0429	-0.071		18.8718	-1.706
11.34		20.74	6.41	0.33					20.0712	0.058		18.8984	-1.721
11.35		20.44	6.32	0.34	1.9	5.74			20.0994	0.109		18.9249	-1.698
11.36		20.18	6.22	0.4					20.1276	0.242		18.9515	-1.655
11.36		19.91	6.12	0.51					20.1558	0.292		18.9781	-1.683
11.37		19.63	6.05	0.45					20.1841	0.283		19.0047	-1.557
11.38		19.34	6	0.34	1.47	5.85			20.2123	0.17		19.0313	-1.492
11.38		19.11	5.96	0.18					20.2405	0.203		19.0578	-1.41
11.39		18.95	5.95	0.16					20.2688	0.33		19.0844	-1.592
11.4		18.76	5.93	0.17	1.48	6.1			20.297	0.113		19.111	-1.61
11.4		18.56	5.86	0.22					20.3252	0.321		19.1376	-1.449
11.41		18.35	5.75	0.25					20.3535	0.172		19.1642	-1.217
11.42		18.22	5.64	0.28					20.3817	0.228		19.1907	-1.191
11.42		18.01	5.55	0.31					20.4099	0.34		19.2173	-1.229
11.43		17.71	5.52	0.33	1.33	6.16			20.4381	0.578		19.2439	-1.453
11.44		17.41	5.49	0.35					20.4664	0.489		19.2705	-1.414
11.44		17.17	5.46	0.36					20.4946	0.183		19.2971	-1.313
11.45		16.98	5.43	0.36					20.5228	0.273		19.3236	-1.223
11.46		16.86	5.39	0.34	0.87	6.5			20.5511	0.362		19.3502	-0.9
11.46		16.68	5.33	0.28					20.5793	0.369		19.3768	-1.146
11.47		16.45	5.25	0.28					20.6075	0.552		19.4034	-0.974
11.48		16.19	5.17	0.29		6.89			20.6357	0.335		19.43	-0.956
11.48		16.02	5.11	0.32					20.664	0.328		19.4565	-0.782
11.49		15.93	5.06	0.32	0.82				20.6922	0.466		19.4831	-1.12
11.5		15.82	5	0.34					20.7204	0.539		19.5097	-1.021
11.5		15.66	4.9	0.37					20.7487	0.481		19.5363	-0.969
11.51		15.47	4.89	0.36		7.75			20.7769	0.484		19.5629	-0.594
11.52		15.31	4.9	0.31	0.9				20.8051	0.468		19.5894	-0.671
11.52		15.15	4.91	0.22					20.8334	0.272		19.616	-0.492
11.53		15	4.82	0.2					20.8616	0.467		19.6426	-0.612
11.54		14.8	4.69	0.18		8.47			20.8898	0.571		19.6692	-0.897
11.54		14.61	4.58	0.16					20.918	0.429		19.6958	-0.722
11.55		14.44	4.54	0.19	0.78				20.9463	0.29		19.7223	-0.774
11.56		14.26	4.53	0.22		9.75			20.9745	0.297		19.7489	-0.816
11.56		14.09	4.57	0.26					21.0027	0.617		19.7755	-0.73
11.57		13.92	4.53	0.28	0.4				21.031	0.756		19.8021	-0.718
11.58		13.79	4.46	0.28					21.0592	0.44		19.8287	-0.57
11.58		13.65	4.4	0.25					21.0874	0.369		19.8552	-0.616
11.59		13.5	4.38	0.31		10.77			21.1156	0.656		19.8818	-0.429
11.6		13.37	4.37	0.36	0.37				21.1439	0.535		19.9084	-0.545
11.6		13.25	4.31	0.38					21.1721	0.526		19.935	-0.733
11.61		13.13	4.27	0.36					21.2003	0.402		19.9616	-0.635
11.62		12.98	4.24	0.36		12.26			21.2286	0.605		19.9881	-0.374
11.62		12.84	4.21	0.39					21.2568	0.467		20.0147	-0.48
11.63		12.71	4.14	0.41	0.41				21.285	0.657		20.0413	-0.326
11.64		12.56	4.05	0.41		14.14			21.3133	0.674		20.0679	-0.597
11.64		12.42	3.93	0.39					21.3415	0.724		20.0945	-0.553
11.65		12.28	3.9	0.32					21.3697	0.398		20.121	-1.022
11.66		12.19	3.91	0.27	0.38				21.3979	0.551		20.1476	-0.119
11.66		12.08	3.92	0.25					21.4262	0.824		20.1742	-0.272
11.67		11.96	3.86	0.32		16.42			21.4544	0.796		20.2008	-0.021
11.68		11.84	3.77	0.37					21.4826	0.757		20.2274	-0.535
11.68		11.7	3.73	0.41					21.5109	0.874		20.2539	-0.437
11.69		11.53	3.73	0.4	0.31				21.5391	0.641		20.2805	-0.71
11.7		11.32	3.75	0.41		18.28			21.5673	0.619		20.3071	-0.529
11.7		11.18	3.75	0.43					21.5955	0.641		20.3337	-0.559
11.71		11.16	3.71	0.49					21.6238	0.644		20.3603	0.023
11.72		11.13	3.68	0.49	0.16	21.18			21.652	0.644		20.3868	0.093
11.72		11.04	3.67	0.44					21.6802	0.525		20.4134	0.081
11.73		10.86	3.69	0.35					21.7085	0.177		20.44	-0.066
11.74		10.63	3.72	0.33	0.09				21.7367	0.093		20.4666	-0.002
11.74		10.42	3.71	0.4					21.7649	-0.002		20.4932	0.232
11.75		10.23	3.65	0.43		23.58			21.7932	0.344		20.5197	0.107
11.76		10.13	3.59	0.42					21.8214	0.288		20.5463	0.073
11.76		10.04	3.54	0.37					21.8496	0.23		20.5729	-0.015
11.77		9.97	3.51	0.33	0.21	26.76			21.8778	-0.068		20.5995	0.101
11.78		9.85	3.47	0.3					21.9061	0.12		20.6261	0.056
11.78		9.72	3.43	0.3					21.9343	0.151		20.6526	0.087
11.79		9.58	3.38	0.3					21.9625	0.082		20.6792	-0.383
11.8		9.47	3.33	0.29	0.21	29.22			21.9908	0.136		20.7058	-0.312
11.8		9.36	3.31	0.27					22.019	-0.34		20.7324	-0.584
11.81		9.26	3.27	0.29					22.0472	-0.072		20.759	-0.586
11.82		9.12	3.23	0.31					22.0755	0.092		20.7855	-0.403
11.82		8.98	3.17	0.33					22.1037	0.119		20.8121	-0.349
11.83		8.85	3.13	0.33	0.24	32.35			22.1319	-0.115		20.8387	-0.486
11.84		8.76	3.1	0.34					22.1601	-0.262		20.8653	-0.338
11.84		8.66	3.09	0.37					22.1884	-0.304		20.8919	-0.634
11.85		8.53	3.08	0.39		35.43			22.2166	-0.116		20.9184	-0.566
11.86		8.42	3.06	0.4	-0.33				22.2448	0.106		20.945	-0.528
11.86		8.32	3	0.41					22.2731	-0.137		20.9716	-0.325
11.87		8.24	2.94	0.38					22.3013	-0.361		20.9982	-0.266
11.88		8.19	2.89	0.37	-0.14	38.1			22.3295	-0.019		21.0248	-0.319
11.88		8.12	2.89	0.37					22.3577	-0.087		21.0513	-0.861
11.89		8.04	2.93	0.38					22.386	-0.135		21.0779	-0.466
11.9		7.92	2.98	0.38					22.4142	-0.237		21.1045	-0.632
11.9		7.79	3	0.37					22.4424	0.035		21.1311	-0.335
11.91		7.64	2.92	0.41	-0.16	40.58			22.4707	-0.073		21.1577	-0.661
11.92		7.46	2.8	0.46					22.4989	0.121		21.1842	-0.608
11.92		7.31	2.64	0.5					22.5271	0.107		21.2108	-0.764
11.93		7.21	2.59	0.51		43.41			22.5554	0.128		21.2374	-0.415
11.94		7.2	2.62	0.49	-0.18				22.5836	0.032		21.264	-0.605
11.94		7.2	2.73	0.46					22.6118	-0.093		21.2906	-0.812
11.95		7.18	2.76	0.42					22.64	0.256		21.3171	-1.087
11.96		7.09	2.75	0.37		45.61			22.6683	0.009		21.3437	-0.99
11.96		6.99	2.69	0.34					22.6965	-0.082		21.3703	-0.834
11.97		6.87	2.64	0.38	-0.16				22.7247	-0.003		21.3969	-0.476
11.98		6.81	2.6	0.41					22.753	0.059		21.4235	-0.306
11.98		6.76	2.58	0.45					22.7812	-0.35		21.45	-0.78
11.99		6.72	2.56	0.45		47.6			22.8094	-0.275		21.4766	-0.968
12		6.62	2.55	0.45					22.8376	0.011		21.5032	-0.939
12		6.53	2.51	0.47	-0.15				22.8659	-0.091		21.5298	-0.832
12.01		6.45	2.51	0.49		49.63			22.8941	-0.319		21.5564	-0.926
12.02		6.35	2.52	0.51					22.9223	-0.321		21.5829	-1.19
12.02		6.22	2.51	0.52					22.9506	-0.039		21.6095	-1.224
12.03		6.05	2.47	0.44	-0.21				22.9788	0.04		21.6361	-1.154
12.04		5.91	2.41	0.39		51.06			23.007	-0.135		21.6627	-1.131
12.04		5.81	2.38	0.35					23.0353	-0.034		21.6893	-1.008
12.05		5.75	2.35	0.38	-0.32				23.0635	-0.294		21.7158	-1.121
12.06		5.69	2.33	0.4					23.0917	0.013		21.7424	-1.537
12.06		5.61	2.33	0.39					23.1199	0.04		21.769	-1.443
12.07		5.48	2.3	0.41		52.38			23.1482	-0.251		21.7956	-1.839
12.08		5.4	2.26	0.45	0.02				23.1764	-0.113		21.8222	-1.565
12.08		5.33	2.22	0.52					23.2046	-0.234		21.8487	-1.789
12.09		5.3	2.23	0.48		53.3			23.2329	0.013		21.8753	-1.6
12.1		5.24	2.28	0.44					23.2611	0.055		21.9019	-1.747
12.1		5.17	2.36	0.41					23.2893	-0.036		21.9285	-1.828
12.11		5.07	2.34	0.42	-0.22				23.3175	-0.221		21.9551	-1.775
12.12		4.98	2.28	0.42		54.22			23.3458	-0.168		21.9816	-1.756
12.12		4.93	2.17	0.41					23.374	0.012		22.0082	-1.802
12.13		4.94	2.15	0.44					23.4022	-0.111		22.0348	-2.013
12.14		4.95	2.18	0.48	-0.28				23.4305	0.06		22.0614	-2.086
12.14		4.92	2.26	0.55					23.4587	0.036		22.088	-2.014
12.15		4.82	2.29	0.64		54.99			23.4869	0.279		22.1145	-1.908
12.16		4.78	2.29	0.7					23.5152	0.265		22.1411	-2.069
12.16		4.76	2.25	0.76					23.5434	0.291		22.1677	-2.019
12.17		4.74	2.18	0.8	-0.44	55.08			23.5716	0.229		22.1943	-2.009
12.18		4.66	2.11	0.81					23.5998	0.287		22.2209	-1.577
12.18		4.57	2.11	0.78					23.6281	0.14		22.2474	-2.024
12.19		4.48	2.14	0.8					23.6563	0.261		22.274	-2.093
12.19		4.43	2.17	0.86					23.6845	0.15		22.3006	-2.281
12.2		4.36	2.19	0.94	-0.23	55.57			23.7128	0.293		22.3272	-2.146
12.21		4.26	2.18	0.92					23.741	0.164		22.3538	-2.199
12.21		4.2	2.15	0.87					23.7692	0.075		22.3803	-2.183
12.22		4.14	2.11	0.8	0.01				23.7974	-0.417		22.4069	-2.005
12.23		4.1	2.15	0.7		55.21			23.8257	-0.412		22.4335	-1.677
12.23		4.04	2.22	0.69					23.8539	-0.347		22.4601	-1.713
12.24		3.99	2.26	0.74					23.8821	-0.264		22.4867	-1.715
12.25		3.96	2.23	0.88	-0.14	54.89			23.9104	-0.116		22.5132	-1.652
12.25		3.98	2.16	0.97					23.9386	-0.347		22.5398	-1.834
12.26		3.99	2.09	1.03					23.9668	-0.283		22.5664	-1.829
12.27		3.97	2.03	1.08					23.9951	-0.173		22.593	-1.738
12.27		3.86	1.98	1.12								22.6196	-1.75
12.28		3.74	1.93	1.15	-0.39	54.32						22.6461	-1.754
12.29		3.63	1.87	1.2								22.6727	-1.895
12.29		3.59	1.82	1.27								22.6993	-1.954
12.3		3.57	1.85	1.36								22.7259	-2.264
12.31		3.57	1.95	1.41	-0.29	53.89						22.7525	-2.349
12.31		3.53	2.05	1.43								22.779	-2.402
12.32		3.5	2.05	1.44								22.8056	-2.395
12.33		3.48	2.01	1.41		53.3						22.8322	-2.311
12.33		3.39	1.97	1.41								22.8588	-2.142
12.34		3.23	1.98	1.44	-0.3							22.8854	-2.344
12.35		2.94	1.99	1.54								22.9119	-2.566
12.35		2.83	2	1.61								22.9385	-2.384
12.36		2.86	1.98	1.66	-0.06	52.51						22.9651	-2.39
12.37		3.08	1.96	1.64								22.9917	-2.403
12.37		3.22	1.92	1.63								23.0183	-2.363
12.38		3.29	1.89	1.63								23.0448	-2.35
12.39		3.24	1.85	1.7	-0.48	51.47						23.0714	-2.585
12.39		3.14	1.82	1.76								23.098	-2.361
12.4		3.06	1.81	1.81								23.1246	-2.384
12.41		3.02	1.79	1.83		50.59						23.1512	-2.327
12.41		2.97	1.76	1.84								23.1777	-2.556
12.42		2.95	1.68	1.85	-0.11							23.2043	-2.711
12.43		2.96	1.61	1.86								23.2309	-2.702
12.43		2.98	1.57	1.88								23.2575	-2.403
12.44		2.96	1.62	1.92		49.51						23.2841	-2.375
12.45		2.88	1.67	2.04	-0.36							23.3106	-2.334
12.45		2.79	1.7	2.15								23.3372	-2.705
12.46		2.69	1.62	2.24								23.3638	-2.527
12.47		2.59	1.54	2.18		48.3						23.3904	-2.352
12.47		2.55	1.47	2.16								23.417	-2.318
12.48		2.54	1.45	2.17	-0.59							23.4435	-2.181
12.49		2.57	1.45	2.25		47.03						23.4701	-2.658
12.49		2.54	1.44	2.31								23.4967	-2.459
12.5		2.52	1.43	2.36								23.5233	-2.507
12.51		2.54	1.43	2.42	-0.63							23.5499	-2.235
12.51		2.53	1.43	2.42								23.5764	-2.328
12.52		2.49	1.47	2.36		45.94						23.603	-2.551
12.53		2.42	1.5	2.22	-0.36							23.6296	-2.485
12.53		2.38	1.51	2.16								23.6562	-2.467
12.54		2.37	1.51	2.18								23.6828	-2.129
12.55		2.38	1.52	2.24		44.41						23.7093	-2.474
12.55		2.34	1.53	2.3								23.7359	-2.637
12.56		2.29	1.52	2.34	-0.32							23.7625	-2.629
12.57		2.24	1.52	2.34		43.39						23.7891	-2.713
12.57		2.23	1.51	2.34								23.8157	-2.591
12.58		2.21	1.52	2.36								23.8422	-2.767
12.59		2.16	1.51	2.36	-0.56							23.8688	-2.613
12.59		2.1	1.49	2.38								23.8954	-2.62
12.6		2.04	1.45	2.4		42.39						23.922	-2.711
12.61		2.01	1.45	2.43								23.9486	-2.579
12.61		2.01	1.47	2.45								23.9751	-2.434
12.62		2.03	1.49	2.44	-0.41							24.0017	-2.581
12.63		2.06	1.47	2.45		40.93
12.63		2.07	1.42	2.46
12.64		2.07	1.36	2.46
12.65		2.06	1.39	2.44	-0.61	39.93
12.65		2.01	1.55	2.41
12.66		1.95	2.04	2.36
12.67		1.9	2.21	2.28
12.67		1.88	2.14	2.21
12.68		1.89	1.67	2.18	-0.55	38.88
12.69		1.92	1.43	2.19
12.69		1.94	1.32	2.24
12.7		1.95	1.34	2.27	-0.18
12.71		1.94	1.36	2.28		37.43
12.71		1.93	1.39	2.26
12.72		1.9	1.39	2.23
12.73		1.85	1.37	2.2		36.56
12.73		1.8	1.34	2.18	-0.45
12.74		1.76	1.33	2.17
12.75		1.76	1.35	2.19
12.75		1.76	1.38	2.26
12.76		1.75	1.42	2.32	-0.63	35.57
12.77		1.73	1.42	2.35
12.77		1.65	1.41	2.33
12.78		1.6	1.38	2.31		34.45
12.79		1.64	1.36	2.29	-0.56
12.79		1.7	1.35	2.25
12.8		1.75	1.33	2.14
12.81		1.7	1.31	1.99		32.94
12.81		1.67	1.3	1.81
12.82		1.65	1.3	1.81	-0.55
12.83		1.66	1.31	1.82
12.83		1.68	1.32	1.82
12.84		1.7	1.35	1.84	-0.62	32.07
12.85		1.69	1.36	1.88
12.85		1.67	1.37	1.94
12.86		1.67	1.35	1.91		31.23
12.87		1.7	1.3	1.9	-0.44
12.87		1.68	1.24	1.91
12.88		1.63	1.24	1.96
12.89		1.56	1.26	1.98		30.43
12.89		1.55	1.3	1.97
12.9		1.56	1.3	1.93	-0.46
12.91		1.59	1.32	1.9
12.91		1.58	1.34	1.86
12.92		1.55	1.34	1.87		29.54
12.93		1.46	1.33	1.89
12.93		1.37	1.29	1.93	-0.67
12.94		1.3	1.24	1.99		28.63
12.95		1.31	1.21	2.02
12.95		1.36	1.22	2.02
12.96		1.42	1.22	1.95	-0.72
12.97		1.47	1.24	1.86		27.48
12.97		1.51	1.26	1.75
12.98		1.54	1.32	1.68
12.99		1.54	1.39	1.68	-0.34
12.99		1.5	1.45	1.73
13		1.45	1.49	1.76		26.85
13.01		1.42	1.49	1.77
13.01		1.4	1.45	1.76	-0.51
13.02		1.38	1.38	1.75		26.5
13.03		1.33	1.3	1.76
13.03		1.31	1.3	1.78
13.04		1.3	1.33	1.8	-0.42
13.05		1.28	1.38	1.8		25.84
13.05		1.27	1.39	1.8
13.06		1.26	1.39	1.78
13.07		1.3	1.37	1.78	-0.46
13.07		1.33	1.33	1.78
13.08		1.34	1.3	1.75		25.01
13.09		1.27	1.28	1.73
13.09		1.25	1.29	1.71
13.1		1.24	1.28	1.7	-0.38	23.87
13.11		1.28	1.27	1.68
13.11		1.31	1.27	1.66
13.12		1.32	1.29	1.62
13.13		1.32	1.31	1.6	-0.47	23.32
13.13		1.36	1.34	1.6
13.14		1.4	1.36	1.67
13.15		1.43	1.37	1.74	-0.63
13.15		1.45	1.37	1.82
13.16		1.48	1.4	1.87		22.49
13.17		1.52	1.46	1.88
13.17		1.52	1.57	1.85
13.18		1.5	1.6	1.82	-0.44	22.07
13.19		1.48	1.6	1.81
13.19		1.48	1.61	1.82
13.2		1.49	1.63	1.8
13.21		1.52	1.65	1.77	-0.46	21.09
13.21		1.52	1.61	1.72
13.22		1.49	1.59	1.66
13.23		1.37	1.57	1.63
13.23		1.34	1.56	1.64
13.24		1.35	1.53	1.67	-0.09	20.66
13.25		1.41	1.48	1.71
13.25		1.42	1.45	1.78
13.26		1.42	1.44	1.86		19.76
13.27		1.41	1.45	1.88	-0.21
13.27		1.4	1.48	1.84
13.28		1.39	1.51	1.79
13.29		1.37	1.54	1.75		19.15
13.29		1.38	1.56	1.73
13.3		1.39	1.58	1.73	-0.16
13.31		1.38	1.59	1.75
13.31		1.38	1.63	1.79
13.32		1.38	1.66	1.87	-0.03	18.81
13.33		1.39	1.67	1.9
13.33		1.35	1.49	1.88
13.34		1.29	1.41	1.78		18.17
13.35		1.24	1.4	1.76	-0.03
13.35		1.29	1.53	1.8
13.36		1.37	1.61	1.89
13.37		1.41	1.66	1.94		17.35
13.37		1.38	1.73	1.97
13.38		1.34	1.76	1.99	-0.04
13.39		1.33	1.74	1.99
13.39		1.32	1.63	1.97
13.4		1.31	1.64	1.85		16.65
13.41		1.3	1.71	1.81	-0.17
13.41		1.28	1.77	1.86
13.42		1.25	1.78	1.86		16.1
13.43		1.24	1.78	1.81
13.43		1.19	1.78	1.71
13.44		1.13	1.79	1.69	-0.1
13.45		1.13	1.8	1.7		15.48
13.45		1.16	1.8	1.74
13.46		1.2	1.79	1.78
13.47		1.21	1.77	1.84	-0.2
13.47		1.24	1.74	1.92
13.48		1.27	1.71	1.96		14.87
13.49		1.26	1.69	1.94	-0.4
13.49		1.23	1.69	1.85
13.5		1.19	1.69	1.79		14.35
13.51		1.16	1.68	1.76
13.51		1.17	1.68	1.75
13.52		1.2	1.72	1.75	-0.5
13.53		1.18	1.77	1.78		13.72
13.53		1.14	1.79	1.84
13.54		1.09	1.78	1.95
13.55		1.08	1.76	1.99
13.55		1.06	1.78	1.96	-0.55
13.56		1.03	1.79	1.88		13.17
13.57		1.01	1.78	1.84
13.57		1.01	1.78	1.83
13.58		1.04	1.78	1.87	-0.43	12.7
13.59		1.08	1.8	1.89
13.59		1.1	1.84	1.92
13.6		1.11	1.9	1.89
13.61		1.11	1.97	1.87	-0.61	12.03
13.61		1.1	1.96	1.84
13.62		1.08	1.91	1.76
13.63		1.02	1.86	1.72	-0.64
13.63		0.97	1.85	1.71
13.64		0.94	1.85	1.83		11.84
13.65		0.96	1.87	1.9
13.65		0.99	1.88	1.93
13.66		1.03	1.89	1.87	-0.64	10.94
13.67		1.07	1.9	1.84
13.67		1.08	1.93	1.83
13.68		1.05	1.97	1.95
13.69		0.97	2	2.05	-0.69	10.5
13.69		0.94	1.98	2.12
13.7		0.96	1.98	2.13
13.71		1.04	1.98	2.11
13.71		1.1	1.99	2.08
13.72		1.14	2.01	2.03	-0.85	10.2
13.73		1.13	2.04	2.02
13.73		1.12	2.06	2.05
13.74		1.11	2.07	2.09		9.67
13.75		1.1	2.08	2.11
13.75		1.1	2.07	2.09	-0.67
13.76		1.12	2.09	2.07
13.77		1.13	2.13	2.07		9.3
13.77		1.11	2.16	2.1
13.78		1.09	2.18	2.09	-0.57
13.79		1.1	2.19	2.11
13.79		1.1	2.22	2.16
13.8		1.09	2.25	2.2	-0.6	8.95
13.81		1.09	2.29	2.21
13.81		1.09	2.32	2.17
13.82		1.09	2.33	2.16		8.32
13.83		1.04	2.31	2.2	-1
13.83		1.03	2.25	2.31
13.84		1.04	2.24	2.34
13.85		1.03	2.27	2.38		8.03
13.85		1.03	2.3	2.43
13.86		1.03	2.33	2.43	-0.68
13.87		1.04	2.35	2.42		7.42
13.87		0.99	2.4	2.41
13.88		0.9	2.44	2.51
13.89		0.86	2.47	2.61	-0.53
13.89		0.99	2.48	2.71
13.9		1.26	2.51	2.72		7.15
13.91		1.47	2.56	2.79
13.91		1.48	2.61	2.9
13.92		1.33	2.64	3.01	-0.56
13.93		1.14	2.64	3.12		7.14
13.93		1.04	2.64	3.25
13.94		1.03	2.62	3.43
13.95		0.98	2.59	3.62	-0.45	6.57
13.95		0.93	2.58	3.81
13.96		0.88	2.61	3.96
13.97		0.9	2.65	4.12	-0.66
13.97		0.93	2.65	4.28
13.98		0.99	2.63	4.48		6.18
13.99		1.02	2.63	4.7
13.99		1.04	2.7	4.92
14		1.07	2.78	5.14	-0.38
14.01		1.1	2.86	5.35		5.59
14.01		1.11	2.89	5.54
14.02		1.09	2.87	5.78
14.03		1.09	2.83	6.06	-0.56	5.83
14.03		1.11	2.75	6.37
14.04		1.12	2.75	6.64
14.05		1.14	2.8	6.94
14.05		1.15	2.89	7.28
14.06		1.17	2.94	7.76	-0.57	5.41
14.07		1.17	2.95	8.2
14.07		1.17	2.93	8.6
14.08		1.17	2.89	9
14.09		1.17	2.83	9.44	-0.32	5.04
14.09		1.14	2.79	9.91
14.1		1.1	2.77	10.42
14.11		1.11	2.77	10.94	-0.44	4.79
14.11		1.11	2.77	11.48
14.12		1.1	2.77	12.11
14.13		1.08	2.77	12.74
14.13		1.05	2.76	13.38
14.14		1.02	2.76	13.93	-0.67	4.29
14.15		1.01	2.76	14.53
14.15		1.01	2.77	15.17
14.16		1.02	2.76	15.88
14.17		1.06	2.74	16.59	-0.43	4.03
14.17		1.12	2.7	17.32
14.18		1.2	2.71	18.02
14.19		1.26	2.75	18.71
14.19		1.3	2.89	19.42		4.06
14.2		1.32	2.93	20.18	-0.64
14.21		1.32	2.91	20.93
14.21		1.29	2.8	21.67
14.22		1.23	2.76	22.39		3.89
14.23		1.13	2.76	23.13	-0.68
14.23		1.1	2.78	23.87
14.24		1.13	2.79	24.64
14.25		1.19	2.79	25.36		3.68
14.25		1.2	2.89	26.04
14.26		1.15	2.91	26.73	-0.73
14.27		1.12	2.87	27.47		3.4
14.27		1.1	2.72	28.27
14.28		1.11	2.65	28.95	-0.46
14.29		1.1	2.63	29.59
14.29		1.09	2.58	30.19
14.3		1.1	2.54	30.75		3.13
14.31		1.06	2.48	31.31	-0.56
14.31		1.04	2.42	31.86
14.32		1.07	2.39	32.38
14.33		1.09	2.39	32.88		2.81
14.33		1.1	2.46	33.39
14.34		1.08	2.48	33.86	-0.36
14.35		1.11	2.46	34.27		2.82
14.35		1.14	2.33	34.62
14.36		1.16	2.25	34.88
14.37		1.2	2.22	35.13	-0.39
14.37		1.23	2.22	35.39
14.38		1.24	2.19	35.66		2.42
14.39		1.22	2.13	35.91
14.39		1.18	2.11	36.15
14.4		1.14	2.13	36.32	-0.49
14.41		1.07	2.18	36.45		2.31
14.41		1.02	2.2	36.54
14.42		1.01	2.16	36.39
14.43		1.02	2.06	36.27	-0.73	2.06
14.43		1.04	1.96	36.18
14.44		1.08	1.86	36.21
14.45		1.06	1.77	36.17	-0.55
14.45		1.05	1.68	36.06
14.46		1.06	1.64	35.82		1.91
14.47		1.09	1.63	35.56
14.47		1.09	1.61	35.29
14.48		1.02	1.64	35.05	-0.21
14.49		1	1.69	34.82		1.54
14.49		0.99	1.75	34.59
14.5		1	1.7	34.34
14.51		1.01	1.59	34.05	-0.51	1.33
14.51		1.02	1.51	33.72
14.52		1.01	1.44	33.35
14.53		0.96	1.39	32.97
14.53		0.95	1.36	32.58
14.54		0.99	1.4	32.15	-0.64	1.34
14.55		1.05	1.47	31.72
14.55		1.1	1.46	31.27
14.56		1.12	1.38	30.87
14.57		1.12	1.26	30.47	-0.88	1.24
14.57		1.11	1.27	30.07
14.58		1.09	1.3	29.62
14.59		1.06	1.34	29.17	-0.47	1.06
14.59		1.04	1.38	28.71
14.6		1.04	1.39	28.31
14.61		1.05	1.38	27.91
14.61		1.07	1.3	27.53
14.62		1.08	1.21	27.08	-0.59	0.67
14.63		1.07	1.13	26.6
14.63		1.07	1.11	26.08
14.64		1.06	1.1	25.65
14.65		1.07	1.08	25.25	-0.61	0.5
14.65		1.08	1.08	24.85
14.66		1.11	1.1	24.42
14.67		1.11	1.12	24.02		0.47
14.67		1.1	1.09	23.63
14.68		1.09	1.01	23.23	-0.59
14.69		1.06	0.88	22.83
14.69		1.04	0.8	22.44
14.7		1.03	0.84	22.05		0.26
14.71		1.02	0.97	21.7	-0.79
14.71		1.01	1.02	21.39
14.72		0.97	0.99	21.09
14.73		0.97	0.91	20.75		0.42
14.73		0.97	0.85	20.36
14.74		0.96	0.83	20	-0.48
14.75		0.93	0.84	19.66		0.06
14.75		0.94	0.84	19.33
14.76		1.04	0.84	19.04	-0.65
14.77		1.12	0.84	18.78
14.77		1.18	0.82	18.55
14.78		1.21	0.8	18.17		-0.27
14.79		1.21	0.78	17.81	-0.42
14.79		1.17	0.79	17.48
14.8		1.11	0.8	17.31
14.81		1.03	0.82	17.1		-0.23
14.81		0.97	0.85	16.85
14.82		0.93	0.85	16.58	-0.83
14.83		0.85	0.82	16.31		-0.01
14.83		0.82	0.77	16.05
14.84		0.87	0.72	15.82
14.85		0.93	0.69	15.57	-0.52
14.85		0.97	0.7	15.31
14.86		0.94	0.73	15.11		-0.22
14.87		0.92	0.76	14.96
14.87		0.94	0.77	14.86
14.88		1.02	0.77	14.71	-0.45	-0.53
14.89		1.12	0.77	14.52
14.89		1.18	0.79	14.28
14.9		1.15	0.81	14.05
14.9		1.08	0.84	13.85
14.91		0.99	0.8	13.67	-0.46	-0.65
14.92		0.91	0.76	13.48
14.92		0.85	0.72	13.31
14.93		0.83	0.74	13.17	-0.46
14.94		0.9	0.71	13.01		-0.46
14.94		0.98	0.63	12.81
14.95		1.04	0.53	12.57
14.96		1.02	0.49	12.36	-0.63	-0.69
14.96		1.02	0.5	12.2
14.97		1	0.55	12.07
14.98		0.95	0.57	11.98
14.98		0.9	0.59	11.84
14.99		0.89	0.61	11.66	-0.39	-0.52
15		0.94	0.61	11.52
15		0.98	0.6	11.41
15.01		1	0.58	11.34
15.02		1	0.57	11.15	-0.52	-0.87
15.02		1	0.57	10.96
15.03		1	0.59	10.76
15.04		1.04	0.6	10.63		-0.88
15.04		1.03	0.61	10.49
15.05		1.03	0.62	10.35	-0.44
15.06		1.04	0.58	10.24
15.06		1.05	0.51	10.1
15.07		1.04	0.47	9.94	-0.22	-1.02
15.08		1.01	0.49	9.67
15.08		1.02	0.54	9.47
15.09		1.04	0.58	9.34
15.1		1.02	0.59	9.27	-0.39	-0.7
15.1		0.95	0.58	9.19
15.11		0.9	0.52	9.08
15.12		0.96	0.47	9.02		-0.88
15.12		0.97	0.44	8.95
15.13		0.96	0.48	8.86	-0.45
15.14		0.94	0.5	8.7
15.14		0.98	0.51	8.53
15.15		1.04	0.5	8.39		-1.11
15.16		1.09	0.51	8.27	-0.36
15.16		1.12	0.52	8.19
15.17		1.11	0.52	8.12
15.18		1.02	0.51	8.05		-0.98
15.18		0.93	0.49	7.95
15.19		0.88	0.46	7.85	-0.32
15.2		0.93	0.44	7.77		-1
15.2		1.01	0.43	7.7
15.21		1.09	0.47	7.64
15.22		1.15	0.5	7.56	-0.45
15.22		1.18	0.52	7.45
15.23		1.18	0.52	7.36		-1.19
15.24		1.15	0.54	7.28	-0.43
15.24		1.06	0.58	7.19
15.25		0.99	0.64	7.09
15.26		1	0.67	6.98		-0.87
15.26		1.12	0.67	6.87
15.27		1.24	0.67	6.76	-0.21
15.28		1.3	0.65	6.63		-1.08
15.28		1.31	0.64	6.48
15.29		1.3	0.61	6.34
15.3		1.26	0.59	6.27	0.01
15.3		1.19	0.6	6.25
15.31		1.15	0.56	6.19		-1.15
15.32		1.17	0.52	6.11
15.32		1.17	0.46	6
15.33		1.14	0.45	5.9	0
15.34		1.06	0.46	5.81		-1.32
15.34		1.04	0.47	5.75
15.35		1.03	0.41	5.67
15.36		1.02	0.36	5.57	0	-1.19
15.36		1.08	0.33	5.44
15.37		1.17	0.36	5.32
15.38		1.27	0.38	5.21
15.38		1.31	0.39	5.1
15.39		1.3	0.33	5.01	-0.08	-1.55
15.4		1.22	0.26	4.93
15.4		1.18	0.2	4.87
15.41		1.15	0.24	4.84	0.01
15.42		1.12	0.31	4.81		-1.25
15.42		1.06	0.4	4.76
15.43		1.01	0.42	4.71
15.44		1	0.44	4.63	-0.08	-1.14
15.44		1.05	0.46	4.53
15.45		1.11	0.44	4.46
15.46		1.16	0.4	4.35
15.46		1.12	0.33	4.21
15.47		1.06	0.29	4.05	0.01	-1.3
15.48		1.01	0.28	3.96
15.48		0.98	0.3	3.96
15.49		0.98	0.31	3.98
15.5		1.01	0.3	3.95	-0.06	-1.51
15.5		1.06	0.26	3.87
15.51		1.09	0.26	3.78
15.52		1.05	0.26	3.69		-1.48
15.52		0.97	0.27	3.63
15.53		0.89	0.27	3.59
15.54		0.85	0.29	3.53	-0.23
15.54		0.87	0.31	3.44
15.55		0.89	0.33	3.34	-0.61	-1.34
15.56		0.91	0.31	3.24
15.56		0.91	0.26	3.15
15.57		0.89	0.19	3.12
15.58		0.87	0.17	3.08	-0.44	-1.69
15.58		0.87	0.19	3.05
15.59		0.87	0.22	2.99
15.6		0.9	0.22	2.94		-1.53
15.6		0.9	0.19	2.89
15.61		0.89	0.14	2.82	-0.68
15.62		0.9	0.09	2.77
15.62		0.91	0.05	2.72
15.63		0.9	0.1	2.67		-1.47
15.64		0.86	0.16	2.62	-0.61
15.64		0.85	0.23	2.57
15.65		0.86	0.2	2.49
15.66		0.89	0.17	2.43		-1.84
15.66		0.92	0.14	2.39
15.67		0.92	0.12	2.4	-0.64
15.68		0.91	0.1	2.39		-2.03
15.68		0.91	0.09	2.37
15.69		0.91	0.09	2.32
15.7		0.9	0.11	2.27	-0.38
15.7		0.9	0.15	2.2
15.71		0.9	0.17	2.11		-1.51
15.72		0.93	0.16	2.04	-0.53
15.72		0.94	0.12	1.98
15.73		0.93	0.14	1.96
15.74		0.89	0.16	1.95		-1.45
15.74		0.86	0.19	1.96
15.75		0.85	0.15	1.96	-0.86
15.76		0.89	0.1	1.95		-1.59
15.76		0.94	0.05	1.92
15.77		1	0.05	1.89
15.78		1	0.07	1.84	-0.79
15.78		0.99	0.11	1.77
15.79		0.96	0.12	1.74		-1.74
15.8		0.97	0.1	1.75
15.8		0.99	0.05	1.8
15.81		1.04	0.05	1.74	-0.71
15.82		1.09	0.07	1.66		-1.84
15.82		1.06	0.1	1.57
15.83		1.01	0.12	1.53
15.84		1.01	0.11	1.51	-0.68	-1.61
15.84		1.01	0.09	1.52
15.85		1	0.07	1.53
15.86		0.93	0.07	1.5	-0.64
15.86		0.9	0.07	1.44
15.87		0.9	0.06	1.32		-1.76
15.88		0.92	0.06	1.26
15.88		0.92	0.07	1.26
15.89		0.92	0.07	1.26	-0.98	-1.78
15.9		0.9	0.05	1.25
15.9		0.91	0.01	1.24
15.91		0.93	0.01	1.3
15.92		0.93	0.02	1.34	-0.67	-2.02
15.92		0.92	0.07	1.35
15.93		0.91	0.08	1.25
15.94		0.98	0.04	1.16
15.94		1.05	0.01	1.11
15.95		1.09	0.01	1.13	-0.72	-2.28
15.96		1.05	0.03	1.16
15.96		0.99	0.04	1.21
15.97		0.93	0.05	1.21		-1.59
15.98		0.9	0.06	1.2	-0.59
15.98		0.9	0.07	1.18
15.99		0.91	0.06	1.26
16		0.94	0.04	1.28		-1.66
16		0.94	0.05	1.25
16.01		0.92	0.07	1.06	-0.84
16.02		0.92	0.1	0.94
16.02		0.93	0.06	0.9
16.03		0.95	0	0.88	-1.01	-1.55
16.04		0.92	-0.08	0.87
16.04		0.88	-0.14	0.86
16.05		0.85	-0.15	0.86		-1.75
16.06		0.98	-0.12	0.87	-0.6
16.06		1.05	-0.06	0.89
16.07		1.08	-0.01	0.94
16.08		1.01	0.01	0.97		-1.41
16.08		0.98	0.02	0.97
16.09		0.98	0.03	0.95	-0.82
16.1		1.03	0.04	0.91
16.1		1.06	0.02	0.86
16.11		1.06	0.01	0.79		-1.59
16.12		0.98	0.01	0.73	-0.41
16.12		0.9	0.04	0.7
16.13		0.83	0.06	0.67		-1.62
16.14		0.84	0.07	0.62
16.14		0.82	0.01	0.57
16.15		0.8	0.16	0.57	-0.59
16.16		0.74	0.52	0.56		-2.08
16.16		0.71	0.59	0.53
16.17		0.71	0.48	0.56
16.18		0.8	0.16	0.6	-0.64
16.18		0.86	0.08	0.64
16.19		0.89	0.04	0.64		-1.59
16.2		0.81	0.04	0.66	-0.91
16.2		0.77	0.05	0.7
16.21		0.76	0.07	0.71		-1.83
16.22		0.82	0.11	0.69
16.22		0.89	0.11	0.63
16.23		0.98	0.15	0.55	-0.68
16.24		1.04	0.25	0.5		-1.72
16.24		1.06	0.28	0.49
16.25		1.07	0.26	0.55
16.26		1.1	0.19	0.57	-0.45
16.26		1.11	0.21	0.55
16.27		1.1	0.23	0.5		-1.4
16.28		1.06	0.24	0.48
16.28		1.06	0.2	0.49
16.29		1.08	0.19	0.49	-0.26	-1.19
16.3		1.07	0.21	0.47
16.3		1.04	0.25	0.45
16.31		0.99	0.26	0.47
16.32		0.98	0.25	0.49	-0.34	-1.1
16.32		0.99	0.25	0.5
16.33		1.01	0.25	0.52
16.34		1.02	0.24	0.53	-0.33
16.34		1.05	0.22	0.53
16.35		1.09	0.23	0.53		-1.21
16.36		1.1	0.28	0.54
16.36		1.08	0.33	0.56
16.37		1.05	0.33	0.56	-0.47	-1.22
16.38		1.09	0.29	0.53
16.38		1.11	0.27	0.45
16.39		1.12	0.25	0.36
16.4		1.07	0.21	0.3	-0.27	-1.17
16.4		1.03	0.15	0.26
16.41		1	0.1	0.29
16.42		1.02	0.06	0.34
16.42		1.04	0.05	0.41
16.43		1.04	0.06	0.44	-0.36	-1.04
16.44		1	0.09	0.46
16.44		0.97	0.13	0.46
16.45		0.94	0.18	0.38		-1.5
16.46		0.94	0.24	0.32	-0.42
16.46		0.97	0.28	0.28
16.47		1	0.3	0.37
16.48		0.91	0.28	0.41		-1.15
16.48		0.8	0.22	0.4
16.49		0.69	0.17	0.34	-0.59
16.5		0.81	0.15	0.32
16.5		0.92	0.14	0.33
16.51		1.01	0.13	0.38	-0.47	-1.21
16.52		1.03	0.1	0.38
16.52		1.03	0.13	0.34
16.53		1.01	0.14	0.34		-1.54
16.54		0.92	0.11	0.35	-0.21
16.54		0.83	0.06	0.35
16.55		0.75	0.03	0.27
16.56		0.76	0.04	0.2		-1.89
16.56		0.8	0.03	0.15
16.57		0.85	0.02	0.15	-0.11
16.58		0.88	0	0.19
16.58		0.92	0.04	0.27
16.59		0.96	0.05	0.31		-1.62
16.6		0.98	0.04	0.28	-0.5
16.6		0.94	-0.01	0.18
16.61		0.86	-0.04	0.17		-1.74
16.62		0.81	-0.06	0.2
16.62		0.82	-0.05	0.27
16.63		0.86	-0.01	0.35	-1.04
16.64		0.87	0.04	0.4		-1.62
16.64		0.87	0.06	0.41
16.65		0.86	0.04	0.36
16.66		0.84	-0.01	0.34	-0.85
16.66		0.83	-0.09	0.32
16.67		0.83	-0.13	0.29		-1.69
16.68		0.84	-0.13	0.26	-0.54
16.68		0.84	-0.07	0.24
16.69		0.84	-0.01	0.32		-1.63
16.7		0.8	0.03	0.37
16.7		0.78	0.02	0.39
16.71		0.76	0.01	0.27	-0.47
16.72		0.76	-0.02	0.17		-1.78
16.72		0.77	-0.04	0.11
16.73		0.8	-0.07	0.14
16.74		0.81	-0.13	0.2	-0.75
16.74		0.82	-0.14	0.29
16.75		0.82	-0.14	0.35		-1.79
16.76		0.86	-0.11	0.36
16.76		0.9	-0.08	0.31
16.77		0.92	-0.05	0.3	-0.62	-1.61
16.78		0.87	-0.02	0.29
16.78		0.86	-0.01	0.27
16.79		0.89	-0.01	0.21
16.8		0.92	-0.02	0.15	-0.64	-1.95
16.8		0.92	-0.09	0.08
16.81		0.9	-0.13	0.06
16.82		0.88	-0.14	0.08	-0.53
16.82		0.88	-0.1	0.15
16.83		0.9	-0.08	0.2		-1.8
16.84		0.95	-0.1	0.22
16.84		0.96	-0.1	0.2
16.85		0.91	-0.09	0.22	-0.54	-1.92
16.86		0.86	-0.06	0.27
16.86		0.84	-0.04	0.35
16.87		0.87	-0.04	0.4
16.88		0.86	-0.07	0.38	-0.44	-2.05
16.88		0.86	-0.08	0.31
16.89		0.88	-0.07	0.22
16.9		0.89	-0.03	0.17		-1.88
16.9		0.88	-0.01	0.14
16.91		0.85	-0.02	0.17	-0.63
16.92		0.85	-0.06	0.21
16.92		0.86	-0.13	0.24
16.93		0.91	-0.16	0.24		-1.8
16.94		0.98	-0.14	0.24	-0.89
16.94		1.03	-0.07	0.24
16.95		1.05	-0.02	0.28
16.96		0.99	-0.02	0.3		-1.79
16.96		0.93	-0.05	0.3
16.97		0.87	-0.09	0.28	-0.86
16.98		0.84	-0.14	0.27		-1.98
16.98		0.82	-0.18	0.26
16.99		0.82	-0.19	0.24	-0.47
17		0.84	-0.18	0.22
17		0.86	-0.13	0.19
17.01		0.88	-0.09	0.17		-2.37
17.02		0.89	-0.05	0.16	-0.64
17.02		0.89	-0.08	0.16
17.03		0.9	-0.12	0.11
17.04		0.92	-0.19	0.08		-2.02
17.04		0.94	-0.15	0.07
17.05		0.96	-0.08	0.1	-0.73
17.06		0.95	0.04	0.11		-2.21
17.06		0.94	0.08	0.09
17.07		0.94	0.09	0.07
17.08		0.96	0.05	0.07	-0.7
17.08		0.95	0.02	0.09
17.09		0.91	0	0.09		-1.89
17.1		0.87	-0.01	0.1
17.1		0.83	-0.02	0.14
17.11		0.81	0	0.14	-0.85
17.12		0.85	0.05	0.11		-1.62
17.12		0.9	0.07	0.04
17.13		0.95	0.07	0.02
17.14		0.95	0.05	-0.01	-0.44	-2.03
17.14		0.93	0.03	-0.04
17.15		0.89	0	-0.04
17.16		0.86	-0.04	-0.05	-0.71
17.16		0.86	-0.07	-0.07
17.17		0.88	-0.07	-0.09		-1.98
17.18		0.9	-0.06	-0.09
17.18		0.92	-0.08	-0.08
17.19		0.93	-0.11	-0.07	-0.58
17.2		0.93	-0.14	0
17.2		0.9	-0.17	0.12		-2.12
17.21		0.84	-0.17	0.23
17.22		0.79	-0.16	0.27	-0.62	-1.88
17.22		0.78	-0.13	0.24
17.23		0.82	-0.11	0.16
17.24		0.87	-0.12	0.17
17.24		0.92	-0.13	0.24
17.25		1	-0.14	0.26	-0.63	-1.82
17.26		1.05	-0.12	0.23
17.26		1.06	-0.09	0.14
17.27		1.03	-0.04	0.14
17.28		1.04	0	0.16	-0.73	-2.06
17.28		1.08	0.04	0.21
17.29		1.15	0.08	0.19
17.3		1.13	0.13	0.14	-0.33	-1.89
17.3		1.09	0.16	0.08
17.31		1.04	0.16	0.13
17.32		1.04	0.13	0.13
17.32		1.07	0.06	0.07
17.33		1.12	0	-0.02	-0.06	-1.95
17.34		1.13	-0.03	-0.05
17.34		1.12	-0.01	-0.01
17.35		1.06	0.03	0.03
17.36		1.08	0.07	0.06	-0.09	-1.96
17.36		1.12	0.07	0.1
17.37		1.15	0.03	0.14
17.38		1.15	-0.07	0.17		-2.06
17.38		1.15	-0.03	0.2
17.39		1.17	0.02	0.19	-0.2
17.4		1.18	0.08	0.15
17.4		1.16	0.06	0.08
17.41		1.11	0.05	0.02		-1.89
17.42		1.07	0.06	0	-0.25
17.42		1.03	0.05	0.02
17.43		0.99	0.04	0.05
17.44		0.91	0.05	0.05		-2.23
17.44		0.88	0.03	0.04
17.45		0.93	0.06	0.05	-0.06
17.46		1.01	0.15	0.04		-2.22
17.46		1.08	0.25	0.02
17.47		1.09	0.25	0.02	-0.24
17.48		1.09	0.12	0.07
17.48		1.09	0.04	0.17
17.49		1.13	0.01	0.23		-2
17.5		1.15	0.04	0.25	-0.2
17.5		1.13	0.08	0.22
17.51		1	0.08	0.13
17.52		0.92	0.04	0.05		-1.75
17.52		0.89	-0.02	-0.01
17.53		0.92	-0.06	0.01	-0.14
17.54		0.95	-0.06	0.02		-1.81
17.54		0.98	-0.03	0.05
17.55		1.01	-0.02	0.04
17.56		1.02	-0.02	0.04	-0.21
17.56		1.01	-0.04	0.05
17.57		1.02	-0.06	0.01		-2.19
17.58		0.99	-0.09	-0.05
17.58		0.95	-0.11	-0.13
17.59		0.89	-0.12	-0.12	-0.45
17.6		0.87	-0.13	-0.08		-2.18
17.6		0.86	-0.13	-0.03
17.61		0.85	-0.14	0.01
17.61		0.87	-0.16	0.03
17.62		0.88	-0.16	0.01	-0.21	-2.25
17.63		0.86	-0.16	-0.03
17.63		0.85	-0.15	-0.08
17.64		0.83	-0.15	-0.1	-0.69
17.65		0.8	-0.14	-0.11		-2.2
17.65		0.76	-0.12	-0.1
17.66		0.74	-0.1	-0.03
17.67		0.75	-0.11	0.03	-0.62
17.67		0.77	-0.13	0.08
17.68		0.81	-0.12	0.07		-2.19
17.69		0.87	-0.11	0.04
17.69		0.87	-0.1	-0.01
17.7		0.84	-0.11	-0.06	-0.53	-2.28
17.71		0.75	-0.13	-0.03
17.71		0.77	-0.15	0.07
17.72		0.8	-0.18	0.17
17.73		0.82	-0.19	0.18	-0.53	-2.28
17.73		0.82	-0.16	0.1
17.74		0.84	-0.15	-0.03
17.75		0.91	-0.19	-0.11
17.75		0.93	-0.28	-0.15
17.76		0.91	-0.3	-0.1	-0.46	-2.26
17.77		0.84	-0.29	-0.04
17.77		0.8	-0.26	0.04
17.78		0.78	-0.21	0.03	-0.65	-2.19
17.79		0.8	-0.17	0.02
17.79		0.89	-0.16	0
17.8		0.96	-0.18	0
17.81		0.99	-0.18	0	-0.52	-2.04
17.81		0.89	-0.18	0
17.82		0.79	-0.2	0.01
17.83		0.71	-0.23	0.04
17.83		0.71	-0.24	0.09
17.84		0.75	-0.24	0.08	-0.68	-1.98
17.85		0.85	-0.25	0.04
17.85		0.88	-0.28	-0.03
