# Supplementary material for: Structures and function of a tailoring oxidase in complex with a nonribosomal peptide synthetase module
Source: Nat Commun. 2022 Jan 27;13:548. doi: 10.1038/s41467-022-28221-y (PMC8795117; doi:10.1038/s41467-022-28221-y)
Supplement: Supplementary file 4 — Source Data [file 41467_2022_28221_MOESM4_ESM.zip › Source_data/Supplementary_Figure_1l.xlsx]

## Sheet: Sheet1
SUPPLEMENTARY FIGURE 1L
These are the raw data values for the UV
Replicate 1			Replicate 2			Replicate 3
UV (280.0nm) time[min]	UV (280.0nm) Intensity[mAU]		UV (280.0nm) time[min]	UV (280.0nm) Intensity[mAU]		UV (280.0nm) time[min]	UV (280.0nm) Intensity[mAU]
0	-0.0149608		0	-0.0166893		0	-0.015974
0.00485333	-0.0149012		0.00485333	-0.0168085		0.00485333	-0.0148416
0.00970667	-0.014782		0.00970667	-0.0168681		0.00970667	-0.0137687
0.01456	-0.0147223		0.01456	-0.0169873		0.01456	-0.0126362
0.0194133	-0.0144839		0.0194133	-0.0171065		0.0194133	-0.0119209
0.0242667	-0.0142455		0.0242667	-0.0174046		0.0242667	-0.0115037
0.02912	-0.0140071		0.02912	-0.0175834		0.02912	-0.0115633
0.0339733	-0.0136495		0.0339733	-0.0175238		0.0339733	-0.0119209
0.0388267	-0.0135899		0.0388267	-0.017345		0.0388267	-0.0125766
0.04368	-0.0137091		0.04368	-0.0169873		0.04368	-0.0135303
0.0485333	-0.0141263		0.0485333	-0.0165701		0.0485333	-0.0144243
0.0533867	-0.014782		0.0533867	-0.0163317		0.0533867	-0.0155568
0.05824	-0.0155568		0.05824	-0.0164509		0.05824	-0.0167489
0.0630933	-0.0160336		0.0630933	-0.0169277		0.0630933	-0.0180006
0.0679467	-0.0162721		0.0679467	-0.0178218		0.0679467	-0.0192523
0.0728	-0.0160933		0.0728	-0.0188351		0.0728	-0.0203848
0.0776533	-0.015676		0.0776533	-0.0196099		0.0776533	-0.0211596
0.0825067	-0.0151992		0.0825067	-0.020206		0.0825067	-0.0217557
0.08736	-0.0149012		0.08736	-0.0204444		0.08736	-0.0219941
0.0922133	-0.0148416		0.0922133	-0.0203252		0.0922133	-0.0219941
0.0970667	-0.0148416		0.0970667	-0.020206		0.0970667	-0.0215173
0.10192	-0.0148416		0.10192	-0.0201464		0.10192	-0.0211
0.106773	-0.0147223		0.106773	-0.0201464		0.106773	-0.0203252
0.111627	-0.0146031		0.111627	-0.0200868		0.111627	-0.0196099
0.11648	-0.0144839		0.11648	-0.019908		0.11648	-0.0187755
0.121333	-0.0145435		0.121333	-0.0197291		0.121333	-0.017941
0.126187	-0.0148416		0.126187	-0.0195503		0.126187	-0.0169277
0.13104	-0.0151992		0.13104	-0.0193119		0.13104	-0.0159144
0.135893	-0.015676		0.135893	-0.0193715		0.135893	-0.0147223
0.140747	-0.0162721		0.140747	-0.0198483		0.140747	-0.0135899
0.1456	-0.0169873		0.1456	-0.020504		0.1456	-0.0125766
0.150453	-0.0180006		0.150453	-0.0212193		0.150453	-0.0118613
0.155307	-0.0191927		0.155307	-0.0218749		0.155307	-0.0113845
0.16016	-0.0205636		0.16016	-0.0222921		0.16016	-0.0111461
0.165013	-0.0216365		0.165013	-0.0224113		0.165013	-0.0109673
0.169867	-0.0221729		0.169867	-0.0221729		0.169867	-0.010848
0.17472	-0.0219941		0.17472	-0.0218749		0.17472	-0.0106096
0.179573	-0.0209808		0.179573	-0.0213385		0.179573	-0.01055
0.184427	-0.0194907		0.184427	-0.0208616		0.184427	-0.010848
0.18928	-0.0180006		0.18928	-0.020504		0.18928	-0.0115037
0.194133	-0.0167489		0.194133	-0.0204444		0.194133	-0.0126362
0.198987	-0.0162125		0.198987	-0.0206232		0.198987	-0.0139475
0.20384	-0.0163913		0.20384	-0.0209808		0.20384	-0.0151396
0.208693	-0.0171661		0.208693	-0.0214577		0.208693	-0.0159144
0.213547	-0.018239		0.213547	-0.0218749		0.213547	-0.0161529
0.2184	-0.0190735		0.2184	-0.0222921		0.2184	-0.0157952
0.223253	-0.0196099		0.223253	-0.0225306		0.223253	-0.01508
0.228107	-0.0194907		0.228107	-0.0228882		0.228107	-0.0143051
0.23296	-0.0188947		0.23296	-0.0233054		0.23296	-0.0138283
0.237813	-0.0178814		0.237813	-0.0238419		0.237813	-0.0136495
0.242667	-0.0167489		0.242667	-0.0244379		0.242667	-0.0137091
0.24752	-0.0158548		0.24752	-0.0249147		0.24752	-0.0140667
0.252373	-0.0152588		0.252373	-0.0251532		0.252373	-0.0143647
0.257227	-0.014782		0.257227	-0.0248551		0.257227	-0.0146627
0.26208	-0.0145435		0.26208	-0.0241399		0.26208	-0.0145435
0.266933	-0.0143647		0.266933	-0.0230074		0.266933	-0.0144243
0.271787	-0.0140667		0.271787	-0.0217557		0.271787	-0.0143647
0.27664	-0.0138879		0.27664	-0.0206828		0.27664	-0.0142455
0.281493	-0.0140071		0.281493	-0.0199676		0.281493	-0.0143051
0.286347	-0.0144839		0.286347	-0.0196099		0.286347	-0.0144243
0.2912	-0.0152588		0.2912	-0.0195503		0.2912	-0.0146627
0.296053	-0.0163317		0.296053	-0.0197291		0.296053	-0.0146627
0.300907	-0.0175238		0.300907	-0.0200868		0.300907	-0.0146031
0.30576	-0.0186563		0.30576	-0.0203848		0.30576	-0.0141263
0.310613	-0.0193119		0.310613	-0.0206232		0.310613	-0.0134706
0.315467	-0.0194907		0.315467	-0.0209808		0.315467	-0.0127554
0.32032	-0.0194311		0.32032	-0.0212789		0.32032	-0.0120401
0.325173	-0.0189543		0.325173	-0.0215769		0.325173	-0.0115037
0.330027	-0.0186563		0.330027	-0.0218153		0.330027	-0.0112057
0.33488	-0.0184774		0.33488	-0.0221133		0.33488	-0.0110865
0.339733	-0.0184178		0.339733	-0.0223517		0.339733	-0.0112653
0.344587	-0.0184178		0.344587	-0.0225306		0.344587	-0.0115037
0.34944	-0.0182986		0.34944	-0.022769		0.34944	-0.0118613
0.354293	-0.0178814		0.354293	-0.0228882		0.354293	-0.0124574
0.359147	-0.0170469		0.359147	-0.022769		0.359147	-0.013113
0.364	-0.0161529		0.364	-0.0225306		0.364	-0.0140071
0.368853	-0.0152588		0.368853	-0.0219941		0.368853	-0.0149012
0.373707	-0.0143647		0.373707	-0.0213385		0.373707	-0.0157952
0.37856	-0.0139475		0.37856	-0.0205636		0.37856	-0.0163317
0.383413	-0.0139475		0.383413	-0.019908		0.383413	-0.0166297
0.388267	-0.0141263		0.388267	-0.0196099		0.388267	-0.0163317
0.39312	-0.0146031		0.39312	-0.0195503		0.39312	-0.0156164
0.397973	-0.0149608		0.397973	-0.0196695		0.397973	-0.0144243
0.402827	-0.0152588		0.402827	-0.0199676		0.402827	-0.0132918
0.40768	-0.0153184		0.40768	-0.0203848		0.40768	-0.0123382
0.412533	-0.014782		0.412533	-0.0209212		0.412533	-0.0116825
0.417387	-0.0137687		0.417387	-0.0214577		0.417387	-0.0116229
0.42224	-0.012517		0.42224	-0.0220537		0.42224	-0.0121593
0.427093	-0.0112057		0.427093	-0.0225902		0.427093	-0.0131726
0.431947	-0.0101328		0.431947	-0.023067		0.431947	-0.0144839
0.4368	-0.00947714		0.4368	-0.023365		0.4368	-0.0159144
0.441653	-0.00929832		0.441653	-0.0235438		0.441653	-0.0174046
0.446507	-0.00971556		0.446507	-0.023663		0.446507	-0.0184774
0.45136	-0.0104904		0.45136	-0.0239611		0.45136	-0.0190735
0.456213	-0.0115037		0.456213	-0.0243187		0.456213	-0.0190735
0.461067	-0.0124574		0.461067	-0.0246763		0.461067	-0.0187159
0.46592	-0.0133514		0.46592	-0.0250936		0.46592	-0.0180602
0.470773	-0.0139475		0.470773	-0.0252724		0.470773	-0.0174046
0.475627	-0.0144839		0.475627	-0.0250936		0.475627	-0.0169873
0.48048	-0.0148416		0.48048	-0.0244379		0.48048	-0.0169277
0.485333	-0.0150204		0.485333	-0.0233054		0.485333	-0.0172853
0.490187	-0.0152588		0.490187	-0.0219345		0.490187	-0.0178814
0.49504	-0.0156164		0.49504	-0.0204444		0.49504	-0.0186563
0.499893	-0.0161529		0.499893	-0.0190735		0.499893	-0.0191331
0.504747	-0.0165701		0.504747	-0.0181198		0.504747	-0.0192523
0.5096	-0.0169277		0.5096	-0.0175238		0.5096	-0.0188351
0.514453	-0.0170469		0.514453	-0.017345		0.514453	-0.0180006
0.519307	-0.0169277		0.519307	-0.0174642		0.519307	-0.0166893
0.52416	-0.0163913		0.52416	-0.0175834		0.52416	-0.0154376
0.529013	-0.0159144		0.529013	-0.017941		0.529013	-0.0143051
0.533867	-0.0153184		0.533867	-0.0183582		0.533867	-0.0136495
0.53872	-0.0147223		0.53872	-0.0188947		0.53872	-0.0135303
0.543573	-0.0144243		0.543573	-0.0197887		0.543573	-0.0137687
0.548427	-0.0140071		0.548427	-0.0209808		0.548427	-0.0143647
0.55328	-0.0136495		0.55328	-0.0221133		0.55328	-0.014782
0.558133	-0.0131726		0.558133	-0.0231862		0.558133	-0.01508
0.562987	-0.0126362		0.562987	-0.0239015		0.562987	-0.0151396
0.56784	-0.0121593		0.56784	-0.0244379		0.56784	-0.0148416
0.572693	-0.0118017		0.572693	-0.0246763		0.572693	-0.0145435
0.577547	-0.0116825		0.577547	-0.0245571		0.577547	-0.0143647
0.5824	-0.0117421		0.5824	-0.0243187		0.5824	-0.0144839
0.587253	-0.0119805		0.587253	-0.0240207		0.587253	-0.01508
0.592107	-0.0123978		0.592107	-0.0234246		0.592107	-0.015974
0.59696	-0.0128746		0.59696	-0.0225306		0.59696	-0.0170469
0.601813	-0.0131726		0.601813	-0.0214577		0.601813	-0.0178218
0.606667	-0.0135899		0.606667	-0.0203848		0.606667	-0.0182986
0.61152	-0.0140071		0.61152	-0.0194311		0.61152	-0.0182986
0.616373	-0.0144243		0.616373	-0.0183582		0.616373	-0.0175834
0.621227	-0.0149012		0.621227	-0.0174046		0.621227	-0.0166893
0.62608	-0.0154972		0.62608	-0.0165701		0.62608	-0.0157356
0.630933	-0.0157952		0.630933	-0.0157952		0.630933	-0.01508
0.635787	-0.0159144		0.635787	-0.0151396		0.635787	-0.0148416
0.64064	-0.0157356		0.64064	-0.0147223		0.64064	-0.01508
0.645493	-0.0153184		0.645493	-0.014782		0.645493	-0.015676
0.650347	-0.0147223		0.650347	-0.0151992		0.650347	-0.0162125
0.6552	-0.0142455		0.6552	-0.0157952		0.6552	-0.0166893
0.660053	-0.0140071		0.660053	-0.0163317		0.660053	-0.0169277
0.664907	-0.0140667		0.664907	-0.0166297		0.664907	-0.0168681
0.66976	-0.0144243		0.66976	-0.0168085		0.66976	-0.0167489
0.674613	-0.0149012		0.674613	-0.0167489		0.674613	-0.0167489
0.679467	-0.0153184		0.679467	-0.0165105		0.679467	-0.0169277
0.68432	-0.0154972		0.68432	-0.0163317		0.68432	-0.017345
0.689173	-0.0154972		0.689173	-0.0162721		0.689173	-0.0177026
0.694027	-0.0152588		0.694027	-0.0162125		0.694027	-0.017941
0.69888	-0.0149012		0.69888	-0.0160933		0.69888	-0.0177026
0.703733	-0.0144839		0.703733	-0.0157952		0.703733	-0.0171661
0.708587	-0.0144839		0.708587	-0.0157356		0.708587	-0.0165105
0.71344	-0.0144839		0.71344	-0.0156164		0.71344	-0.0159144
0.718293	-0.0144243		0.718293	-0.015676		0.718293	-0.015676
0.723147	-0.0144243		0.723147	-0.015974		0.723147	-0.015974
0.728	-0.0142455		0.728	-0.0165105		0.728	-0.0166893
0.732853	-0.0139475		0.732853	-0.0172853		0.732853	-0.0175834
0.737707	-0.0135899		0.737707	-0.0182986		0.737707	-0.0182986
0.74256	-0.0133514		0.74256	-0.0193715		0.74256	-0.0185966
0.747413	-0.0133514		0.747413	-0.020504		0.747413	-0.0183582
0.752267	-0.0136495		0.752267	-0.0213981		0.752267	-0.0177026
0.75712	-0.0140667		0.75712	-0.0219941		0.75712	-0.0169277
0.761973	-0.0142455		0.761973	-0.0222325		0.761973	-0.0165105
0.766827	-0.0142455		0.766827	-0.0219345		0.766827	-0.0164509
0.77168	-0.0140071		0.77168	-0.0215173		0.77168	-0.0169277
0.776533	-0.0136495		0.776533	-0.0211596		0.776533	-0.0177622
0.781387	-0.0131726		0.781387	-0.0210404		0.781387	-0.018537
0.78624	-0.0129938		0.78624	-0.0214577		0.78624	-0.0190735
0.791093	-0.0129938		0.791093	-0.0222921		0.791093	-0.0191927
0.795947	-0.0132322		0.795947	-0.0233054		0.795947	-0.0188947
0.8008	-0.0135899		0.8008	-0.0240803		0.8008	-0.018537
0.805653	-0.0138283		0.805653	-0.0244379		0.805653	-0.0184178
0.810507	-0.0139475		0.810507	-0.0240803		0.810507	-0.0186563
0.81536	-0.0136495		0.81536	-0.0229478		0.81536	-0.0193119
0.820213	-0.0129938		0.820213	-0.0213981		0.820213	-0.020504
0.825067	-0.0119209		0.825067	-0.0198483		0.825067	-0.0216961
0.82992	-0.0107288		0.82992	-0.018537		0.82992	-0.0227094
0.834773	-0.00953674		0.834773	-0.0178814		0.834773	-0.023365
0.839627	-0.00846386		0.839627	-0.0175834		0.839627	-0.0233054
0.84448	-0.0077486		0.84448	-0.0178218		0.84448	-0.0229478
0.849333	-0.00756979		0.849333	-0.018239		0.849333	-0.0222325
0.854187	-0.0077486		0.854187	-0.0186563		0.854187	-0.0213981
0.85904	-0.00834465		0.85904	-0.0190735		0.85904	-0.0206828
0.863893	-0.00917912		0.863893	-0.0196099		0.863893	-0.0200272
0.868747	-0.00995398		0.868747	-0.0201464		0.868747	-0.0194311
0.8736	-0.01055		0.8736	-0.0207424		0.8736	-0.0189543
0.878453	-0.0110269		0.878453	-0.0213385		0.878453	-0.0184178
0.883307	-0.0110865		0.883307	-0.0217557		0.883307	-0.0180602
0.88816	-0.0110865		0.88816	-0.0219345		0.88816	-0.0177622
0.893013	-0.010848		0.893013	-0.0218153		0.893013	-0.0177026
0.897867	-0.0107288		0.897867	-0.0213981		0.897867	-0.0178814
0.90272	-0.0107884		0.90272	-0.0207424		0.90272	-0.0182986
0.907573	-0.0110865		0.907573	-0.0196695		0.907573	-0.0185966
0.912427	-0.0115037		0.912427	-0.0184774		0.912427	-0.0188947
0.91728	-0.0118613		0.91728	-0.0169873		0.91728	-0.0190735
0.922133	-0.0119209		0.922133	-0.0154376		0.922133	-0.0191331
0.926987	-0.0115633		0.926987	-0.0138879		0.926987	-0.0191331
0.93184	-0.0111461		0.93184	-0.012517		0.93184	-0.0192523
0.936693	-0.0104308		0.936693	-0.0116825		0.936693	-0.0194907
0.941547	-0.00989437		0.941547	-0.0115037		0.941547	-0.0197291
0.9464	-0.00977516		0.9464	-0.0120401		0.9464	-0.0200868
0.951253	-0.0101924		0.951253	-0.0131726		0.951253	-0.020206
0.956107	-0.0109076		0.956107	-0.014782		0.956107	-0.0202656
0.96096	-0.0118613		0.96096	-0.0162721		0.96096	-0.0201464
0.965813	-0.0125766		0.965813	-0.0175238		0.965813	-0.0200272
0.970667	-0.0130534		0.970667	-0.0184774		0.970667	-0.0197291
0.97552	-0.0129342		0.97552	-0.0191331		0.97552	-0.0192523
0.980373	-0.0122786		0.980373	-0.0196099		0.980373	-0.0186563
0.985227	-0.0112057		0.985227	-0.020206		0.985227	-0.0178814
0.99008	-0.0100136		0.99008	-0.0210404		0.99008	-0.0168085
0.994933	-0.00888109		0.994933	-0.0221133		0.994933	-0.015676
0.999787	-0.00804663		0.999787	-0.0234246		0.999787	-0.0146627
1.00464	-0.007689		1.00464	-0.0247359		1.00464	-0.0138879
1.00949	-0.007689		1.00949	-0.0256896		1.00949	-0.0135899
1.01435	-0.00810623		1.01435	-0.0263453		1.01435	-0.0136495
1.0192	-0.00840425		1.0192	-0.0265241		1.0192	-0.0138879
1.02405	-0.00846386		1.02405	-0.0264049		1.02405	-0.0143051
1.02891	-0.00816584		1.02891	-0.0259876		1.02891	-0.0148416
1.03376	-0.00733137		1.03376	-0.0254512		1.03376	-0.0152588
1.03861	-0.00613928		1.03861	-0.0250936		1.03861	-0.0157356
1.04347	-0.00476837		1.04347	-0.0249147		1.04347	-0.0162125
1.04832	-0.00345707		1.04832	-0.0250936		1.04832	-0.0167489
1.05317	-0.0026226		1.05317	-0.0255704		1.05317	-0.0172257
1.05803	-0.00226498		1.05803	-0.026226		1.05803	-0.0175834
1.06288	-0.0025034		1.06288	-0.0269413		1.06288	-0.0178218
1.06773	-0.00309944		1.06773	-0.0274777		1.06773	-0.0178814
1.07259	-0.0038147		1.07259	-0.0276566		1.07259	-0.0178218
1.07744	-0.00452995		1.07744	-0.0277758		1.07744	-0.0175238
1.08229	-0.00506639		1.08229	-0.0276566		1.08229	-0.017345
1.08715	-0.00560284		1.08715	-0.0276566		1.08715	-0.0171661
1.092	-0.00607967		1.092	-0.0277162		1.092	-0.0167489
1.09685	-0.00655651		1.09685	-0.0280142		1.09685	-0.0162721
1.10171	-0.00715256		1.10171	-0.028491		1.10171	-0.0156164
1.10656	-0.0077486		1.10656	-0.0290275		1.10656	-0.0147223
1.11141	-0.00828505		1.11141	-0.0293255		1.11141	-0.0135899
1.11627	-0.00888109		1.11627	-0.0292063		1.11627	-0.0122786
1.12112	-0.00947714		1.12112	-0.0286698		1.12112	-0.0107288
1.12597	-0.0100732		1.12597	-0.0276566		1.12597	-0.00935793
1.13083	-0.0107288		1.13083	-0.0264645		1.13083	-0.00810623
1.13568	-0.0113845		1.13568	-0.0252128		1.13568	-0.00715256
1.14053	-0.0120401		1.14053	-0.0242591		1.14053	-0.00631809
1.14539	-0.0123978		1.14539	-0.0235438		1.14539	-0.00596046
1.15024	-0.0123382		1.15024	-0.023067		1.15024	-0.00572205
1.15509	-0.0117421		1.15509	-0.022769		1.15509	-0.00560284
1.15995	-0.0107288		1.15995	-0.0225902		1.15995	-0.00590086
1.1648	-0.00953674		1.1648	-0.0224113		1.1648	-0.00649691
1.16965	-0.00846386		1.16965	-0.0222921		1.16965	-0.00739098
1.17451	-0.007689		1.17451	-0.0222921		1.17451	-0.00870228
1.17936	-0.00739098		1.17936	-0.0222921		1.17936	-0.0101924
1.18421	-0.00751019		1.18421	-0.022471		1.18421	-0.0117421
1.18907	-0.00780821		1.18907	-0.022769		1.18907	-0.0132918
1.19392	-0.00810623		1.19392	-0.0230074		1.19392	-0.0145435
1.19877	-0.00810623		1.19877	-0.0234842		1.19877	-0.0154376
1.20363	-0.00786781		1.20363	-0.0239015		1.20363	-0.0162125
1.20848	-0.00756979		1.20848	-0.0243187		1.20848	-0.0166297
1.21333	-0.00727177		1.21333	-0.0247359		1.21333	-0.0169873
1.21819	-0.00727177		1.21819	-0.0251532		1.21819	-0.0172257
1.22304	-0.007689		1.22304	-0.0255704		1.22304	-0.0175238
1.22789	-0.00828505		1.22789	-0.025928		1.22789	-0.017643
1.23275	-0.00870228		1.23275	-0.0263453		1.23275	-0.0175834
1.2376	-0.00888109		1.2376	-0.0267029		1.2376	-0.017345
1.24245	-0.00852346		1.24245	-0.0268817		1.24245	-0.0168085
1.24731	-0.00780821		1.24731	-0.0268817		1.24731	-0.0162125
1.25216	-0.00697374		1.25216	-0.0267029		1.25216	-0.0156164
1.25701	-0.00631809		1.25701	-0.0262856		1.25701	-0.0151396
1.26187	-0.00602007		1.26187	-0.0260472		1.26187	-0.0150204
1.26672	-0.00607967		1.26672	-0.0258684		1.26672	-0.0152588
1.27157	-0.00631809		1.27157	-0.025928		1.27157	-0.0155568
1.27643	-0.00673532		1.27643	-0.0262856		1.27643	-0.0158548
1.28128	-0.00697374		1.28128	-0.0268221		1.28128	-0.0158548
1.28613	-0.00703335		1.28613	-0.0274181		1.28613	-0.015378
1.29099	-0.00691414		1.29099	-0.0278354		1.29099	-0.0146031
1.29584	-0.00655651		1.29584	-0.0279546		1.29584	-0.0137687
1.30069	-0.00613928		1.30069	-0.027895		1.30069	-0.0129938
1.30555	-0.00554323		1.30555	-0.0277162		1.30555	-0.012517
1.3104	-0.00500679		1.3104	-0.0274181		1.3104	-0.0121593
1.31525	-0.00458956		1.31525	-0.0270605		1.31525	-0.0120401
1.32011	-0.00423193		1.32011	-0.0267625		1.32011	-0.0119209
1.32496	-0.00393391		1.32496	-0.0264049		1.32496	-0.0116825
1.32981	-0.00399351		1.32981	-0.025928		1.32981	-0.0115037
1.33467	-0.00447035		1.33467	-0.0255108		1.33467	-0.0113249
1.33952	-0.00494719		1.33952	-0.0252724		1.33952	-0.0110865
1.34437	-0.00542402		1.34437	-0.025332		1.34437	-0.0109673
1.34923	-0.00572205		1.34923	-0.0255108		1.34923	-0.010848
1.35408	-0.00584126		1.35408	-0.0259876		1.35408	-0.0106096
1.35893	-0.00554323		1.35893	-0.0267029		1.35893	-0.010252
1.36379	-0.00536442		1.36379	-0.0272393		1.36379	-0.0100732
1.36864	-0.005126		1.36864	-0.027895		1.36864	-0.0101924
1.37349	-0.0051856		1.37349	-0.0281334		1.37349	-0.0107288
1.37835	-0.00566244		1.37835	-0.0283122		1.37835	-0.0116825
1.3832	-0.00655651		1.3832	-0.0283718		1.3832	-0.0129938
1.38805	-0.00756979		1.38805	-0.0283718		1.38805	-0.0144839
1.39291	-0.00864267		1.39291	-0.0283718		1.39291	-0.015974
1.39776	-0.00941753		1.39776	-0.028193		1.39776	-0.0171661
1.40261	-0.00995398		1.40261	-0.0279546		1.40261	-0.0180602
1.40747	-0.0101328		1.40747	-0.0274777		1.40747	-0.0185966
1.41232	-0.0101924		1.41232	-0.0270009		1.41232	-0.0185966
1.41717	-0.00989437		1.41717	-0.0264645		1.41717	-0.0184774
1.42203	-0.00971556		1.42203	-0.0259876		1.42203	-0.017941
1.42688	-0.00923872		1.42688	-0.0257492		1.42688	-0.0171065
1.43173	-0.00864267		1.43173	-0.02563		1.43173	-0.0162125
1.43659	-0.00804663		1.43659	-0.0253916		1.43659	-0.0153184
1.44144	-0.00733137		1.44144	-0.0252724		1.44144	-0.0144839
1.44629	-0.00679493		1.44629	-0.0248551		1.44629	-0.0138879
1.45115	-0.00625849		1.45115	-0.0246167		1.45115	-0.013411
1.456	-0.00584126		1.456	-0.0243187		1.456	-0.0130534
1.46085	-0.00554323		1.46085	-0.0243783		1.46085	-0.0127554
1.46571	-0.00530481		1.46571	-0.0247955		1.46571	-0.0122786
1.47056	-0.00506639		1.47056	-0.0256896		1.47056	-0.0117421
1.47541	-0.00494719		1.47541	-0.0267625		1.47541	-0.0112057
1.48027	-0.00494719		1.48027	-0.0278354		1.48027	-0.0111461
1.48512	-0.00506639		1.48512	-0.0288486		1.48512	-0.0115633
1.48997	-0.00530481		1.48997	-0.0293851		1.48997	-0.0124574
1.49483	-0.00578165		1.49483	-0.0296235		1.49483	-0.0138879
1.49968	-0.00625849		1.49968	-0.0294447		1.49968	-0.0155568
1.50453	-0.00685453		1.50453	-0.0288486		1.50453	-0.0172257
1.50939	-0.00739098		1.50939	-0.027895		1.50939	-0.0184774
1.51424	-0.00792742		1.51424	-0.0268221		1.51424	-0.0193119
1.51909	-0.00828505		1.51909	-0.0257492		1.51909	-0.0196099
1.52395	-0.00828505		1.52395	-0.0246763		1.52395	-0.0196099
1.5288	-0.00804663		1.5288	-0.0237823		1.5288	-0.0191331
1.53365	-0.00745058		1.53365	-0.0231862		1.53365	-0.0184774
1.53851	-0.00679493		1.53851	-0.0231266		1.53851	-0.0178218
1.54336	-0.00619888		1.54336	-0.0233054		1.54336	-0.0171065
1.54821	-0.00584126		1.54821	-0.0237226		1.54821	-0.0165105
1.55307	-0.00578165		1.55307	-0.0243783		1.55307	-0.015974
1.55792	-0.00584126		1.55792	-0.0251532		1.55792	-0.015676
1.56277	-0.00619888		1.56277	-0.025928		1.56277	-0.015378
1.56763	-0.0063777		1.56763	-0.0267029		1.56763	-0.0154376
1.57248	-0.0064373		1.57248	-0.0272989		1.57248	-0.0152588
1.57733	-0.0064373		1.57733	-0.0276566		1.57733	-0.0152588
1.58219	-0.00631809		1.58219	-0.0277162		1.58219	-0.01508
1.58704	-0.00596046		1.58704	-0.0274777		1.58704	-0.014782
1.59189	-0.00548363		1.59189	-0.0270009		1.59189	-0.0141263
1.59675	-0.00506639		1.59675	-0.0266433		1.59675	-0.0135303
1.6016	-0.00470877		1.6016	-0.0265837		1.6016	-0.012815
1.60645	-0.00441074		1.60645	-0.0267029		1.60645	-0.0123382
1.61131	-0.00429153		1.61131	-0.0270009		1.61131	-0.0121593
1.61616	-0.00435114		1.61616	-0.027597		1.61616	-0.0123382
1.62101	-0.00441074		1.62101	-0.0281334		1.62101	-0.0128746
1.62587	-0.00464916		1.62587	-0.028491		1.62587	-0.0134706
1.63072	-0.00500679		1.63072	-0.028789		1.63072	-0.0140667
1.63557	-0.00542402		1.63557	-0.0290275		1.63557	-0.0145435
1.64043	-0.00613928		1.64043	-0.0292659		1.64043	-0.0150204
1.64528	-0.00715256		1.64528	-0.0291467		1.64528	-0.015378
1.65013	-0.00792742		1.65013	-0.0288486		1.65013	-0.0157356
1.65499	-0.00888109		1.65499	-0.0285506		1.65499	-0.015974
1.65984	-0.00941753		1.65984	-0.028193		1.65984	-0.015974
1.66469	-0.00971556		1.66469	-0.0277758		1.66469	-0.0158548
1.66955	-0.00965595		1.66955	-0.0275373		1.66955	-0.015378
1.6744	-0.00947714		1.6744	-0.0273585		1.6744	-0.0148416
1.67925	-0.00923872		1.67925	-0.0272393		1.67925	-0.0141859
1.68411	-0.00935793		1.68411	-0.0272393		1.68411	-0.0137687
1.68896	-0.00965595		1.68896	-0.0271201		1.68896	-0.013411
1.69381	-0.0100136		1.69381	-0.0271201		1.69381	-0.0133514
1.69867	-0.01055		1.69867	-0.0274181		1.69867	-0.0133514
1.70352	-0.0107884		1.70352	-0.0279546		1.70352	-0.0134706
1.70837	-0.0107288		1.70837	-0.0289083		1.70837	-0.0135303
1.71323	-0.0103712		1.71323	-0.0299215		1.71323	-0.0134706
1.71808	-0.00977516		1.71808	-0.0308156		1.71808	-0.0133514
1.72293	-0.0089407		1.72293	-0.0314116		1.72293	-0.0129938
1.72779	-0.00810623		1.72779	-0.0315309		1.72779	-0.0125766
1.73264	-0.00709295		1.73264	-0.0312328		1.73264	-0.0119209
1.73749	-0.00607967		1.73749	-0.0306964		1.73749	-0.0113845
1.74235	-0.00500679		1.74235	-0.0300407		1.74235	-0.0109076
1.7472	-0.00405312		1.7472	-0.0294447		1.7472	-0.010848
1.75205	-0.00327826		1.75205	-0.0290871		1.75205	-0.0113249
1.75691	-0.00309944		1.75691	-0.0289083		1.75691	-0.012219
1.76176	-0.00327826		1.76176	-0.0289679		1.76176	-0.0132918
1.76661	-0.0038743		1.76661	-0.0291467		1.76661	-0.0143647
1.77147	-0.00476837		1.77147	-0.0293851		1.77147	-0.0152588
1.77632	-0.00560284		1.77632	-0.0298619		1.77632	-0.0154972
1.78117	-0.00613928		1.78117	-0.0305176		1.78117	-0.015378
1.78603	-0.0063777		1.78603	-0.0314116		1.78603	-0.0149608
1.79088	-0.00631809		1.79088	-0.0324249		1.79088	-0.0143647
1.79573	-0.00602007		1.79573	-0.0334382		1.79573	-0.0138283
1.80059	-0.00578165		1.80059	-0.0342727		1.80059	-0.0132918
1.80544	-0.00566244		1.80544	-0.0347495		1.80544	-0.0129342
1.81029	-0.00578165		1.81029	-0.0348687		1.81029	-0.0129342
1.81515	-0.00602007		1.81515	-0.0347495		1.81515	-0.0132322
1.82	-0.00649691		1.82	-0.0343323		1.82	-0.0140071
1.82485	-0.00691414		1.82485	-0.0340343		1.82485	-0.0150204
1.82971	-0.00739098		1.82971	-0.0334382		1.82971	-0.0160933
1.83456	-0.00762939		1.83456	-0.0327826		1.83456	-0.0171065
1.83941	-0.00756979		1.83941	-0.0317693		1.83941	-0.017643
1.84427	-0.00715256		1.84427	-0.0305772		1.84427	-0.017643
1.84912	-0.00631809		1.84912	-0.0293851		1.84912	-0.0174046
1.85397	-0.00530481		1.85397	-0.0284314		1.85397	-0.0171065
1.85883	-0.00435114		1.85883	-0.0277162		1.85883	-0.0169277
1.86368	-0.00375509		1.86368	-0.0275373		1.86368	-0.0172257
1.86853	-0.00357628		1.86853	-0.0275373		1.86853	-0.0177026
1.87339	-0.00375509		1.87339	-0.0277758		1.87339	-0.0184178
1.87824	-0.00417233		1.87824	-0.0278354		1.87824	-0.0190735
1.88309	-0.00452995		1.88309	-0.0279546		1.88309	-0.0194311
1.88795	-0.00488758		1.88795	-0.0280738		1.88795	-0.0193715
1.8928	-0.00494719		1.8928	-0.0283122		1.8928	-0.0191927
1.89765	-0.00494719		1.89765	-0.0286698		1.89765	-0.0188351
1.90251	-0.00482798		1.90251	-0.0292659		1.90251	-0.0184774
1.90736	-0.00476837		1.90736	-0.0299215		1.90736	-0.0181198
1.91221	-0.00464916		1.91221	-0.0303984		1.91221	-0.0180006
1.91707	-0.00464916		1.91707	-0.030756		1.91707	-0.0178814
1.92192	-0.00470877		1.92192	-0.0308752		1.92192	-0.0177026
1.92677	-0.00482798		1.92677	-0.0309944		1.92677	-0.0177622
1.93163	-0.005126		1.93163	-0.0312328		1.93163	-0.017941
1.93648	-0.00536442		1.93648	-0.0316501		1.93648	-0.0181794
1.94133	-0.00572205		1.94133	-0.0323653		1.94133	-0.0184774
1.94619	-0.00590086		1.94619	-0.0331402		1.94619	-0.0187755
1.95104	-0.00584126		1.95104	-0.0337958		1.95104	-0.0188947
1.95589	-0.00554323		1.95589	-0.0342131		1.95589	-0.0188351
1.96075	-0.00494719		1.96075	-0.0341535		1.96075	-0.0184178
1.9656	-0.00441074		1.9656	-0.0337362		1.9656	-0.0177026
1.97045	-0.0038743		1.97045	-0.0331402		1.97045	-0.0169873
1.97531	-0.0038147		1.97531	-0.0324845		1.97531	-0.0162125
1.98016	-0.00411272		1.98016	-0.0319481		1.98016	-0.015676
1.98501	-0.00482798		1.98501	-0.0317097		1.98501	-0.0155568
1.98987	-0.00584126		1.98987	-0.0317097		1.98987	-0.0159144
1.99472	-0.00703335		1.99472	-0.0316501		1.99472	-0.0164509
1.99957	-0.00816584		1.99957	-0.0317097		1.99957	-0.0172853
2.00443	-0.00888109		2.00443	-0.0316501		2.00443	-0.0180602
2.00928	-0.00929832		2.00928	-0.0315309		2.00928	-0.018537
2.01413	-0.00929832		2.01413	-0.031352		2.01413	-0.0188351
2.01899	-0.0090003		2.01899	-0.0314116		2.01899	-0.0185966
2.02384	-0.00840425		2.02384	-0.0315905		2.02384	-0.017941
2.02869	-0.00804663		2.02869	-0.0320077		2.02869	-0.0169873
2.03355	-0.00786781		2.03355	-0.0324845		2.03355	-0.0159144
2.0384	-0.00792742		2.0384	-0.0331998		2.0384	-0.0150204
2.04325	-0.00828505		2.04325	-0.0337958		2.04325	-0.0145435
2.04811	-0.00888109		2.04811	-0.0343323		2.04811	-0.0146031
2.05296	-0.00941753		2.05296	-0.0346899		2.05296	-0.0151992
2.05781	-0.00983477		2.05781	-0.0348091		2.05781	-0.0163317
2.06267	-0.010252		2.06267	-0.0347495		2.06267	-0.0175834
2.06752	-0.0107288		2.06752	-0.0343323		2.06752	-0.0188947
2.07237	-0.0111461		2.07237	-0.033915		2.07237	-0.0199676
2.07723	-0.0117421		2.07723	-0.0332594		2.07723	-0.0207424
2.08208	-0.0122786		2.08208	-0.0329018		2.08208	-0.0213385
2.08693	-0.012815		2.08693	-0.0327229		2.08693	-0.0218153
2.09179	-0.0128746		2.09179	-0.0327229		2.09179	-0.0220537
2.09664	-0.0126958		2.09664	-0.0332594		2.09664	-0.0222921
2.10149	-0.0120997		2.10149	-0.033915		2.10149	-0.0221133
2.10635	-0.0113249		2.10635	-0.0347495		2.10635	-0.0218153
2.1112	-0.0106692		2.1112	-0.0355244		2.1112	-0.0212789
2.11605	-0.010252		2.11605	-0.0360608		2.11605	-0.0207424
2.12091	-0.0104308		2.12091	-0.0362992		2.12091	-0.0205636
2.12576	-0.0110269		2.12576	-0.0362396		2.12576	-0.0206828
2.13061	-0.0121593		2.13061	-0.0357628		2.13061	-0.0210404
2.13547	-0.013411		2.13547	-0.0352859		2.13547	-0.0216365
2.14032	-0.0147223		2.14032	-0.0346899		2.14032	-0.0219941
2.14517	-0.0157356		2.14517	-0.0341535		2.14517	-0.0221133
2.15003	-0.0162721		2.15003	-0.033617		2.15003	-0.0218749
2.15488	-0.0163317		2.15488	-0.033021		2.15488	-0.0213385
2.15973	-0.0161529		2.15973	-0.0321865		2.15973	-0.0206232
2.16459	-0.0160933		2.16459	-0.0312924		2.16459	-0.0200272
2.16944	-0.0161529		2.16944	-0.0302792		2.16944	-0.0197291
2.17429	-0.0165701		2.17429	-0.0295043		2.17429	-0.0197887
2.17915	-0.0171065		2.17915	-0.0291467		2.17915	-0.0200868
2.184	-0.0174642		2.184	-0.0292063		2.184	-0.0202656
2.18885	-0.0174046		2.18885	-0.0298023		2.18885	-0.0203252
2.19371	-0.0169277		2.19371	-0.0305772		2.19371	-0.0201464
2.19856	-0.0160933		2.19856	-0.031352		2.19856	-0.0194907
2.20341	-0.0148416		2.20341	-0.0318289		2.20341	-0.0185966
2.20827	-0.0135899		2.20827	-0.0319481		2.20827	-0.0177026
2.21312	-0.012517		2.21312	-0.0318885		2.21312	-0.0169873
2.21797	-0.0116229		2.21797	-0.0316501		2.21797	-0.0165701
2.22283	-0.01055		2.22283	-0.0314713		2.22283	-0.0165701
2.22768	-0.00959635		2.22768	-0.0314713		2.22768	-0.0168681
2.23253	-0.00864267		2.23253	-0.0317693		2.23253	-0.0172853
2.23739	-0.00756979		2.23739	-0.0323653		2.23739	-0.0178814
2.24224	-0.00673532		2.24224	-0.0331402		2.24224	-0.0181198
2.24709	-0.00596046		2.24709	-0.033915		2.24709	-0.0181198
2.25195	-0.00542402		2.25195	-0.0345111		2.25195	-0.0177026
2.2568	-0.00506639		2.2568	-0.0348091		2.2568	-0.0171065
2.26165	-0.00470877		2.26165	-0.0346899		2.26165	-0.0163913
2.26651	-0.00441074		2.26651	-0.0341535		2.26651	-0.0156164
2.27136	-0.00435114		2.27136	-0.0334382		2.27136	-0.0148416
2.27621	-0.00452995		2.27621	-0.0326037		2.27621	-0.0142455
2.28107	-0.005126		2.28107	-0.0320077		2.28107	-0.0138283
2.28592	-0.00631809		2.28592	-0.0318289		2.28592	-0.0137091
2.29077	-0.0077486		2.29077	-0.0320077		2.29077	-0.0137091
2.29563	-0.00917912		2.29563	-0.0323653		2.29563	-0.0139475
2.30048	-0.0104904		2.30048	-0.0326633		2.30048	-0.0141859
2.30533	-0.0113249		2.30533	-0.0327229		2.30533	-0.0145435
2.31019	-0.0116825		2.31019	-0.0325441		2.31019	-0.0148416
2.31504	-0.0116825		2.31504	-0.0321865		2.31504	-0.0149608
2.31989	-0.0114441		2.31989	-0.0318289		2.31989	-0.01508
2.32475	-0.0112653		2.32475	-0.0315905		2.32475	-0.0153184
2.3296	-0.0111461		2.3296	-0.0314713		2.3296	-0.0154972
2.33445	-0.0110269		2.33445	-0.0314713		2.33445	-0.0157952
2.33931	-0.0109076		2.33931	-0.0315309		2.33931	-0.0159144
2.34416	-0.0104308		2.34416	-0.031352		2.34416	-0.0158548
2.34901	-0.00971556		2.34901	-0.0312328		2.34901	-0.0157356
2.35387	-0.00876188		2.35387	-0.0309944		2.35387	-0.0153184
2.35872	-0.00780821		2.35872	-0.0309348		2.35872	-0.0148416
2.36357	-0.00685453		2.36357	-0.0309348		2.36357	-0.0145435
2.36843	-0.00607967		2.36843	-0.0311732		2.36843	-0.0146627
2.37328	-0.00542402		2.37328	-0.0316501		2.37328	-0.015378
2.37813	-0.00482798		2.37813	-0.0321269		2.37813	-0.0166297
2.38299	-0.00429153		2.38299	-0.0327229		2.38299	-0.0180602
2.38784	-0.0038147		2.38784	-0.033021		2.38784	-0.0196099
2.39269	-0.00351667		2.39269	-0.0332594		2.39269	-0.0209808
2.39755	-0.00345707		2.39755	-0.0333786		2.39755	-0.0218153
2.4024	-0.00369549		2.4024	-0.033319		2.4024	-0.0223517
2.40725	-0.00411272		2.40725	-0.0333786		2.40725	-0.0224113
2.41211	-0.00476837		2.41211	-0.0337958		2.41211	-0.0221729
2.41696	-0.00524521		2.41696	-0.0344515		2.41696	-0.0216961
2.42181	-0.00554323		2.42181	-0.0354052		2.42181	-0.0210404
2.42667	-0.00548363		2.42667	-0.0365376		2.42667	-0.0203848
2.43152	-0.00542402		2.43152	-0.0376105		2.43152	-0.0196099
2.43637	-0.00536442		2.43637	-0.0383258		2.43637	-0.0188947
2.44123	-0.00548363		2.44123	-0.0383258		2.44123	-0.0183582
2.44608	-0.00590086		2.44608	-0.0378489		2.44608	-0.0181198
2.45093	-0.0064373		2.45093	-0.0369549		2.45093	-0.018239
2.45579	-0.00679493		2.45579	-0.0360608		2.45579	-0.0184774
2.46064	-0.00685453		2.46064	-0.0354052		2.46064	-0.0187755
2.46549	-0.0063777		2.46549	-0.0350475		2.46549	-0.0190735
2.47035	-0.00566244		2.47035	-0.0350475		2.47035	-0.0191331
2.4752	-0.00488758		2.4752	-0.0352859		2.4752	-0.0188947
2.48005	-0.00435114		2.48005	-0.0352859		2.48005	-0.0184774
2.48491	-0.00435114		2.48491	-0.0350475		2.48491	-0.0178218
2.48976	-0.00494719		2.48976	-0.0343323		2.48976	-0.0171661
2.49461	-0.00590086		2.49461	-0.0330806		2.49461	-0.0162125
2.49947	-0.00697374		2.49947	-0.0314116		2.49947	-0.015378
2.50432	-0.00786781		2.50432	-0.0296235		2.50432	-0.0146031
2.50917	-0.00822544		2.50917	-0.027895		2.50917	-0.0138283
2.51403	-0.00798702		2.51403	-0.0265837		2.51403	-0.0132918
2.51888	-0.00715256		2.51888	-0.0257492		2.51888	-0.0130534
2.52373	-0.00602007		2.52373	-0.02563		2.52373	-0.0132322
2.52859	-0.00458956		2.52859	-0.025928		2.52859	-0.0137687
2.53344	-0.00315905		2.53344	-0.0266433		2.53344	-0.0144839
2.53829	-0.00196695		2.53829	-0.0274777		2.53829	-0.015378
2.54315	-0.00107288		2.54315	-0.0283122		2.54315	-0.0162125
2.548	-0.000417233		2.548	-0.0290871		2.548	-0.0167489
2.55285	-0.000238419		2.55285	-0.0296831		2.55285	-0.0171065
2.55771	-0.000119209		2.55771	-0.03016		2.55771	-0.0169873
2.56256	-0.000298023		2.56256	-0.0306964		2.56256	-0.0166893
2.56741	-0.000655651		2.56741	-0.0311732		2.56741	-0.0161529
2.57227	-0.00101328		2.57227	-0.0316501		2.57227	-0.0154972
2.57712	-0.00149012		2.57712	-0.0321269		2.57712	-0.0148416
2.58197	-0.00178814		2.58197	-0.0327229		2.58197	-0.0144243
2.58683	-0.00178814		2.58683	-0.0333786		2.58683	-0.0143051
2.59168	-0.00166893		2.59168	-0.0340343		2.59168	-0.0144243
2.59653	-0.00119209		2.59653	-0.0343919		2.59653	-0.014782
2.60139	-0.000596046		2.60139	-0.0345111		2.60139	-0.0152588
2.60624	0		2.60624	-0.0342727		2.60624	-0.0157952
2.61109	0.000357628		2.61109	-0.0337958		2.61109	-0.0160933
2.61595	0.000357628		2.61595	-0.0333786		2.61595	-0.0161529
2.6208	5.96046e-05		2.6208	-0.0332594		2.6208	-0.0158548
2.62565	-0.000298023		2.62565	-0.0335574		2.62565	-0.01508
2.63051	-0.000476837		2.63051	-0.0342131		2.63051	-0.0140071
2.63536	-0.000357628		2.63536	-0.0350475		2.63536	-0.0128746
2.64021	0.000119209		2.64021	-0.0360012		2.64021	-0.0118017
2.64507	0.000715256		2.64507	-0.0368357		2.64507	-0.0111461
2.64992	0.00119209		2.64992	-0.0373721		2.64992	-0.0109673
2.65477	0.00107288		2.65477	-0.0379086		2.65477	-0.0113249
2.65963	0.000357628		2.65963	-0.0382066		2.65963	-0.0120997
2.66448	-0.00077486		2.66448	-0.0383258		2.66448	-0.013113
2.66933	-0.00208616		2.66933	-0.0382066		2.66933	-0.0140667
2.67419	-0.00303984		2.67419	-0.0379086		2.67419	-0.0148416
2.67904	-0.00351667		2.67904	-0.0372529		2.67904	-0.0154972
2.68389	-0.00333786		2.68389	-0.036478		2.68389	-0.015974
2.68875	-0.002563		2.68875	-0.0357032		2.68875	-0.0165105
2.6936	-0.00160933		2.6936	-0.0351667		2.6936	-0.0172257
2.69845	-0.000834465		2.69845	-0.0347495		2.69845	-0.0180602
2.70331	-0.000476837		2.70331	-0.0344515		2.70331	-0.0188351
2.70816	-0.00077486		2.70816	-0.0342131		2.70816	-0.0193715
2.71301	-0.00143051		2.71301	-0.0340343		2.71301	-0.0194907
2.71787	-0.00238419		2.71787	-0.0338554		2.71787	-0.0193119
2.72272	-0.00345707		2.72272	-0.0337958		2.72272	-0.0190735
2.72757	-0.00435114		2.72757	-0.0338554		2.72757	-0.0187755
2.73243	-0.00488758		2.73243	-0.0342131		2.73243	-0.0188351
2.73728	-0.005126		2.73728	-0.0349283		2.73728	-0.0191331
2.74213	-0.00500679		2.74213	-0.0360012		2.74213	-0.0196099
2.74699	-0.00464916		2.74699	-0.0372529		2.74699	-0.0198483
2.75184	-0.00405312		2.75184	-0.038445		2.75184	-0.0198483
2.75669	-0.00339746		2.75669	-0.0395775		2.75669	-0.0196695
2.76155	-0.00274181		2.76155	-0.0402927		2.76155	-0.0191927
2.7664	-0.00220537		2.7664	-0.0407696		2.7664	-0.0185966
2.77125	-0.00190735		2.77125	-0.0408292		2.77125	-0.0184178
2.77611	-0.00202656		2.77611	-0.04071		2.77611	-0.018239
2.78096	-0.00244379		2.78096	-0.0404119		2.78096	-0.0181198
2.78581	-0.00321865		2.78581	-0.0400543		2.78581	-0.0178814
2.79067	-0.00417233		2.79067	-0.0395775		2.79067	-0.0174642
2.79552	-0.005126		2.79552	-0.0389814		2.79552	-0.0169277
2.80037	-0.00596046		2.80037	-0.0380874		2.80037	-0.0163317
2.80523	-0.0063777		2.80523	-0.0371337		2.80523	-0.0159144
2.81008	-0.00625849		2.81008	-0.0361204		2.81008	-0.015676
2.81493	-0.00578165		2.81493	-0.0353456		2.81493	-0.0159144
2.81979	-0.00476837		2.81979	-0.0348687		2.81979	-0.0163913
2.82464	-0.00339746		2.82464	-0.0346899		2.82464	-0.0170469
2.82949	-0.00196695		2.82949	-0.0345707		2.82949	-0.017643
2.83435	-0.00077486		2.83435	-0.0345111		2.83435	-0.0181794
2.8392	0		2.8392	-0.0343323		2.8392	-0.018537
2.84405	0.000238419		2.84405	-0.0341535		2.84405	-0.0184774
2.84891	5.96046e-05		2.84891	-0.0340343		2.84891	-0.0182986
2.85376	-0.000536442		2.85376	-0.0340939		2.85376	-0.0178814
2.85861	-0.0012517		2.85861	-0.0345111		2.85861	-0.0174642
2.86347	-0.00196695		2.86347	-0.0352263		2.86347	-0.0169277
2.86832	-0.00274181		2.86832	-0.0362992		2.86832	-0.0164509
2.87317	-0.00333786		2.87317	-0.0376105		2.87317	-0.0159144
2.87803	-0.00405312		2.87803	-0.0391006		2.87803	-0.015378
2.88288	-0.00447035		2.88288	-0.0403523		2.88288	-0.0148416
2.88773	-0.00488758		2.88773	-0.041306		2.88773	-0.0141859
2.89259	-0.005126		2.89259	-0.0419617		2.89259	-0.0134706
2.89744	-0.0051856		2.89744	-0.0420213		2.89744	-0.0129938
2.90229	-0.00524521		2.90229	-0.0413656		2.90229	-0.0127554
2.90715	-0.00530481		2.90715	-0.0403523		2.90715	-0.0127554
2.912	-0.00536442		2.912	-0.0389218		2.912	-0.0129342
2.91685	-0.00530481		2.91685	-0.0377893		2.91685	-0.0129342
2.92171	-0.00500679		2.92171	-0.0370145		2.92171	-0.0128746
2.92656	-0.00464916		2.92656	-0.0370145		2.92656	-0.012517
2.93141	-0.00429153		2.93141	-0.0377297		2.93141	-0.0120401
2.93627	-0.00393391		2.93627	-0.0385046		2.93627	-0.0118017
2.94112	-0.0038743		2.94112	-0.0394583		2.94112	-0.0116825
2.94597	-0.00417233		2.94597	-0.0399947		2.94597	-0.0119805
2.95083	-0.00452995		2.95083	-0.0401139		2.95083	-0.0124574
2.95568	-0.00494719		2.95568	-0.0399351		2.95568	-0.0129342
2.96053	-0.00488758		2.96053	-0.0396371		2.96053	-0.0131726
2.96539	-0.00441074		2.96539	-0.0392199		2.96539	-0.013113
2.97024	-0.00351667		2.97024	-0.0388026		2.97024	-0.012815
2.97509	-0.0025034		2.97509	-0.0383854		2.97509	-0.0122786
2.97995	-0.00160933		2.97995	-0.0379682		2.97995	-0.0116229
2.9848	-0.0012517		2.9848	-0.0375509		2.9848	-0.010848
2.98965	-0.00143051		2.98965	-0.0371933		2.98965	-0.0100732
2.99451	-0.00220537		2.99451	-0.0370145		2.99451	-0.00935793
2.99936	-0.00315905		2.99936	-0.0368953		2.99936	-0.00882149
3.00421	-0.00423193		3.00421	-0.0368357		3.00421	-0.00870228
3.00907	-0.00488758		3.00907	-0.0366569		3.00907	-0.00882149
3.01392	-0.00500679		3.01392	-0.03618		3.01392	-0.00929832
3.01877	-0.00452995		3.01877	-0.0357032		3.01877	-0.00983477
3.02363	-0.00369549		3.02363	-0.0354052		3.02363	-0.010252
3.02848	-0.00274181		3.02848	-0.0352263		3.02848	-0.0104904
3.03333	-0.00184774		3.03333	-0.0354648		3.03333	-0.0106096
3.03819	-0.00113249		3.03819	-0.0360608		3.03819	-0.0106096
3.04304	-0.00089407		3.04304	-0.0366569		3.04304	-0.010848
3.04789	-0.00089407		3.04789	-0.0372529		3.04789	-0.0111461
3.05275	-0.00107288		3.05275	-0.0375509		3.05275	-0.0116229
3.0576	-0.00107288		3.0576	-0.0375509		3.0576	-0.0119209
3.06245	-0.000953674		3.06245	-0.0373125		3.06245	-0.0120997
3.06731	-0.000655651		3.06731	-0.0368953		3.06731	-0.0120401
3.07216	-5.96046e-05		3.07216	-0.0365376		3.07216	-0.0115633
3.07701	0.000655651		3.07701	-0.0363588		3.07701	-0.0109673
3.08187	0.0013113		3.08187	-0.0363588		3.08187	-0.0104308
3.08672	0.00184774		3.08672	-0.0366569		3.08672	-0.010252
3.09157	0.00238419		3.09157	-0.0371933		3.09157	-0.0103712
3.09643	0.00298023		3.09643	-0.0377893		3.09643	-0.0107884
3.10128	0.00339746		3.10128	-0.038445		3.10128	-0.0115037
3.10613	0.00393391		3.10613	-0.039041		3.10613	-0.012219
3.11099	0.00447035		3.11099	-0.0395775		3.11099	-0.012815
3.11584	0.00464916		3.11584	-0.0398159		3.11584	-0.0132918
3.12069	0.00458956		3.12069	-0.0395775		3.12069	-0.0135899
3.12555	0.00429153		3.12555	-0.039041		3.12555	-0.0136495
3.1304	0.00375509		3.1304	-0.0382662		3.1304	-0.0133514
3.13525	0.00333786		3.13525	-0.0374913		3.13525	-0.012815
3.14011	0.00315905		3.14011	-0.0367761		3.14011	-0.0120997
3.14496	0.00321865		3.14496	-0.0363588		3.14496	-0.0112653
3.14981	0.00351667		3.14981	-0.0362992		3.14981	-0.0104308
3.15467	0.00405312		3.15467	-0.0365376		3.15467	-0.00971556
3.15952	0.00452995		3.15952	-0.0368953		3.15952	-0.00917912
3.16437	0.00482798		3.16437	-0.0374317		3.16437	-0.00888109
3.16923	0.00482798		3.16923	-0.0380874		3.16923	-0.00888109
3.17408	0.00441074		3.17408	-0.0388026		3.17408	-0.0089407
3.17893	0.0038743		3.17893	-0.0394583		3.17893	-0.00929832
3.18379	0.00298023		3.18379	-0.0399947		3.18379	-0.00971556
3.18864	0.00220537		3.18864	-0.0404119		3.18864	-0.00995398
3.19349	0.00137091		3.19349	-0.04071		3.19349	-0.0100136
3.19835	0.00089407		3.19835	-0.0408888		3.19835	-0.00989437
3.2032	0.00077486		3.2032	-0.0410676		3.2032	-0.00947714
3.20805	0.000953674		3.20805	-0.041306		3.20805	-0.00888109
3.21291	0.00143051		3.21291	-0.0416636		3.21291	-0.00834465
3.21776	0.00178814		3.21776	-0.0418425		3.21776	-0.00822544
3.22261	0.00184774		3.22261	-0.0418425		3.22261	-0.00840425
3.22747	0.00160933		3.22747	-0.041306		3.22747	-0.00882149
3.23232	0.00101328		3.23232	-0.0405312		3.23232	-0.00941753
3.23717	0.000178814		3.23717	-0.0392795		3.23717	-0.00983477
3.24203	-0.000476837		3.24203	-0.0379682		3.24203	-0.0100136
3.24688	-0.000596046		3.24688	-0.0369549		3.24688	-0.0100136
3.25173	-0.000476837		3.25173	-0.0363588		3.25173	-0.0100136
3.25659	-0.000119209		3.25659	-0.0362992		3.25659	-0.0100732
3.26144	0.000596046		3.26144	-0.0368357		3.26144	-0.0104904
3.26629	0.00107288		3.26629	-0.0377297		3.26629	-0.0110865
3.27115	0.00160933		3.27115	-0.0388622		3.27115	-0.0119209
3.276	0.00220537		3.276	-0.0401735		3.276	-0.0127554
3.28085	0.00286102		3.28085	-0.0414848		3.28085	-0.0134706
3.28571	0.00351667		3.28571	-0.0426173		3.28571	-0.0137687
3.29056	0.00417233		3.29056	-0.0433326		3.29056	-0.0137687
3.29541	0.00464916		3.29541	-0.0437498		3.29541	-0.0135303
3.30027	0.00476837		3.30027	-0.0437498		3.30027	-0.0130534
3.30512	0.00452995		3.30512	-0.043273		3.30512	-0.0125766
3.30997	0.0038743		3.30997	-0.0424981		3.30997	-0.012219
3.31483	0.00309944		3.31483	-0.0415444		3.31483	-0.0118613
3.31968	0.00232458		3.31968	-0.0404716		3.31968	-0.0113845
3.32453	0.00178814		3.32453	-0.0395775		3.32453	-0.0109673
3.32939	0.00160933		3.32939	-0.038743		3.32939	-0.0104308
3.33424	0.00178814		3.33424	-0.0383258		3.33424	-0.00995398
3.33909	0.00214577		3.33909	-0.038147		3.33909	-0.00959635
3.34395	0.0025034		3.34395	-0.0380278		3.34395	-0.00947714
3.3488	0.00274181		3.3488	-0.0382066		3.3488	-0.00935793
3.35365	0.00286102		3.35365	-0.038445		3.35365	-0.00965595
3.35851	0.00292063		3.35851	-0.0388026		3.35851	-0.0100136
3.36336	0.00303984		3.36336	-0.0391006		3.36336	-0.0104904
3.36821	0.00327826		3.36821	-0.0394583		3.36821	-0.0109076
3.37307	0.00375509		3.37307	-0.0398755		3.37307	-0.0111461
3.37792	0.00447035		3.37792	-0.0402927		3.37792	-0.0112653
3.38277	0.0051856		3.38277	-0.0406504		3.38277	-0.0110865
3.38763	0.00566244		3.38763	-0.0409484		3.38763	-0.0104904
3.39248	0.00572205		3.39248	-0.041306		3.39248	-0.00953674
3.39733	0.00530481		3.39733	-0.0414848		3.39733	-0.00840425
3.40219	0.00441074		3.40219	-0.041604		3.40219	-0.00745058
3.40704	0.00315905		3.40704	-0.0415444		3.40704	-0.00679493
3.41189	0.00149012		3.41189	-0.0413656		3.41189	-0.00679493
3.41675	-5.96046e-05		3.41675	-0.0411868		3.41675	-0.00751019
3.4216	-0.00137091		3.4216	-0.041008		3.4216	-0.00870228
3.42645	-0.00214577		3.42645	-0.041008		3.42645	-0.0101328
3.43131	-0.0025034		3.43131	-0.0411868		3.43131	-0.0115037
3.43616	-0.00232458		3.43616	-0.041604		3.43616	-0.0123978
3.44101	-0.00166893		3.44101	-0.0423789		3.44101	-0.012815
3.44587	-0.00101328		3.44587	-0.043273		3.44587	-0.012815
3.45072	-0.000476837		3.45072	-0.0441074		3.45072	-0.0126362
3.45557	-0.000178814		3.45557	-0.0446439		3.45557	-0.0123382
3.46043	0.000119209		3.46043	-0.0448227		3.46043	-0.0121593
3.46528	0.000357628		3.46528	-0.0446439		3.46528	-0.0120401
3.47013	0.000834465		3.47013	-0.044167		3.47013	-0.0119209
3.47499	0.00160933		3.47499	-0.0437498		3.47499	-0.0118017
3.47984	0.00244379		3.47984	-0.043273		3.47984	-0.0115633
3.48469	0.00321865		3.48469	-0.0430346		3.48469	-0.0113845
3.48955	0.00375509		3.48955	-0.0429749		3.48955	-0.0112057
3.4944	0.0038147		3.4944	-0.0428557		3.4944	-0.0111461
3.49925	0.00345707		3.49925	-0.0428557		3.49925	-0.0112057
3.50411	0.00268221		3.50411	-0.0426769		3.50411	-0.0112057
3.50896	0.00172853		3.50896	-0.0422597		3.50896	-0.0112653
3.51381	0.000655651		3.51381	-0.0414848		3.51381	-0.0112057
3.51867	-0.000238419		3.51867	-0.0406504		3.51867	-0.0110865
3.52352	-0.00089407		3.52352	-0.0395775		3.52352	-0.0109076
3.52837	-0.00143051		3.52837	-0.0386834		3.52837	-0.0107884
3.53323	-0.00154972		3.53323	-0.0380278		3.53323	-0.0109076
3.53808	-0.00160933		3.53808	-0.0379086		3.53808	-0.0113249
3.54293	-0.00166893		3.54293	-0.0383854		3.54293	-0.0119805
3.54779	-0.00154972		3.54779	-0.0391603		3.54779	-0.012517
3.55264	-0.0013113		3.55264	-0.0400543		3.55264	-0.0129342
3.55749	-0.00089407		3.55749	-0.0409484		3.55749	-0.0129342
3.56235	-0.000238419		3.56235	-0.0416636		3.56235	-0.012517
3.5672	0.000715256		3.5672	-0.0420213		3.5672	-0.0118613
3.57205	0.00172853		3.57205	-0.0420213		3.57205	-0.0111461
3.57691	0.002563		3.57691	-0.0416636		3.57691	-0.01055
3.58176	0.00327826		3.58176	-0.041008		3.58176	-0.0103116
3.58661	0.00369549		3.58661	-0.0401735		3.58661	-0.0101924
3.59147	0.00375509		3.59147	-0.0391603		3.59147	-0.0103116
3.59632	0.00357628		3.59632	-0.0382066		3.59632	-0.010252
3.60117	0.00327826		3.60117	-0.0374317		3.60117	-0.0100732
3.60603	0.00298023		3.60603	-0.0371337		3.60603	-0.00995398
3.61088	0.00292063		3.61088	-0.0373125		3.61088	-0.0100732
3.61573	0.00303984		3.61573	-0.038147		3.61573	-0.0104308
3.62059	0.00345707		3.62059	-0.0395179		3.62059	-0.0113249
3.62544	0.00423193		3.62544	-0.041306		3.62544	-0.0125766
3.63029	0.00476837		3.63029	-0.043273		3.63029	-0.0138879
3.63515	0.00524521		3.63515	-0.0450015		3.63515	-0.0152588
3.64	0.00536442		3.64	-0.046432		3.64	-0.0160933
3.64485	0.005126		3.64485	-0.0473857		3.64485	-0.0165105
3.64971	0.00488758		3.64971	-0.0478029		3.64971	-0.0164509
3.65456	0.00470877		3.65456	-0.0480413		3.65456	-0.0161529
3.65941	0.00458956		3.65941	-0.0481606		3.65941	-0.0155568
3.66427	0.00447035		3.66427	-0.0482202		3.66427	-0.0148416
3.66912	0.00441074		3.66912	-0.0481009		3.66912	-0.0143051
3.67397	0.00405312		3.67397	-0.0478625		3.67397	-0.0138879
3.67883	0.00351667		3.67883	-0.0472069		3.67883	-0.0135899
3.68368	0.0026226		3.68368	-0.0461936		3.68368	-0.013411
3.68853	0.00178814		3.68853	-0.0447631		3.68853	-0.0132322
3.69339	0.00113249		3.69339	-0.0433326		3.69339	-0.0128746
3.69824	0.00077486		3.69824	-0.0420213		3.69824	-0.012517
3.70309	0.000834465		3.70309	-0.041008		3.70309	-0.0120997
3.70795	0.00107288		3.70795	-0.0405908		3.70795	-0.0118017
3.7128	0.00172853		3.7128	-0.0404119		3.7128	-0.0115037
3.71765	0.00232458		3.71765	-0.0404716		3.71765	-0.0113845
3.72251	0.00280142		3.72251	-0.0405908		3.72251	-0.0113845
3.72736	0.00292063		3.72736	-0.0406504		3.72736	-0.0114441
3.73221	0.0025034		3.73221	-0.0408888		3.73221	-0.0113249
3.73707	0.00166893		3.73707	-0.0411272		3.73707	-0.0110865
3.74192	0.000417233		3.74192	-0.0414848		3.74192	-0.0106692
3.74677	-0.000834465		3.74677	-0.0420809		3.74677	-0.010252
3.75163	-0.00160933		3.75163	-0.0425577		3.75163	-0.00989437
3.75648	-0.00172853		3.75648	-0.0427365		3.75648	-0.00983477
3.76133	-0.00089407		3.76133	-0.0424385		3.76133	-0.0101328
3.76619	0.000596046		3.76619	-0.041604		3.76619	-0.0106692
3.77104	0.00220537		3.77104	-0.0401735		3.77104	-0.0115037
3.77589	0.00363588		3.77589	-0.0386238		3.77589	-0.0123382
3.78075	0.00441074		3.78075	-0.0371337		3.78075	-0.0131726
3.7856	0.00452995		3.7856	-0.035882		3.7856	-0.0137687
3.79045	0.00399351		3.79045	-0.0351667		3.79045	-0.0141263
3.79531	0.00357628		3.79531	-0.0349879		3.79531	-0.0141859
3.80016	0.00333786		3.80016	-0.0352859		3.80016	-0.0138879
3.80501	0.00345707		3.80501	-0.0357628		3.80501	-0.0134706
3.80987	0.00399351		3.80987	-0.0365376		3.80987	-0.012815
3.81472	0.00470877		3.81472	-0.0373721		3.81472	-0.0121593
3.81957	0.00506639		3.81957	-0.038147		3.81957	-0.0113249
3.82443	0.00506639		3.82443	-0.0391006		3.82443	-0.0106096
3.82928	0.00447035		3.82928	-0.0398755		3.82928	-0.0100732
3.83413	0.00345707		3.83413	-0.04071		3.83413	-0.00965595
3.83899	0.00238419		3.83899	-0.0415444		3.83899	-0.00947714
3.84384	0.00137091		3.84384	-0.0422597		3.84384	-0.00953674
3.84869	0.000536442		3.84869	-0.0429749		3.84869	-0.00947714
3.85355	0		3.85355	-0.0435114		3.85355	-0.00935793
3.8584	-0.000357628		3.8584	-0.0439882		3.8584	-0.00917912
3.86325	-0.000476837		3.86325	-0.0442266		3.86325	-0.0090003
3.86811	-0.000238419		3.86811	-0.044167		3.86811	-0.00888109
3.87296	0.000357628		3.87296	-0.043869		3.87296	-0.0089407
3.87781	0.00119209		3.87781	-0.0433326		3.87781	-0.00923872
3.88267	0.00220537		3.88267	-0.0427961		3.88267	-0.00983477
3.88752	0.00309944		3.88752	-0.0424385		3.88752	-0.0104904
3.89237	0.00363588		3.89237	-0.0420809		3.89237	-0.0112057
3.89723	0.0038147		3.89723	-0.0416636		3.89723	-0.0115037
3.90208	0.00351667		3.90208	-0.0411868		3.90208	-0.0115037
3.90693	0.00286102		3.90693	-0.0407696		3.90693	-0.0109076
3.91179	0.00208616		3.91179	-0.0402927		3.91179	-0.0100732
3.91664	0.00154972		3.91664	-0.0398755		3.91664	-0.00882149
3.92149	0.00101328		3.92149	-0.0397563		3.92149	-0.00762939
3.92635	0.00077486		3.92635	-0.0399351		3.92635	-0.00667572
3.9312	0.000655651		3.9312	-0.0401735		3.9312	-0.00607967
3.93605	0.000715256		3.93605	-0.0405312		3.93605	-0.00602007
3.94091	0.00107288		3.94091	-0.0404716		3.94091	-0.00625849
3.94576	0.0013113		3.94576	-0.0402927		3.94576	-0.00685453
3.95061	0.00172853		3.95061	-0.0399947		3.95061	-0.007689
3.95547	0.00214577		3.95547	-0.0397563		3.95547	-0.00834465
3.96032	0.00244379		3.96032	-0.0397563		3.96032	-0.00876188
3.96517	0.0025034		3.96517	-0.0399947		3.96517	-0.0090003
3.97003	0.0026226		3.97003	-0.0405908		3.97003	-0.0090003
3.97488	0.0025034		3.97488	-0.0414252		3.97488	-0.00864267
3.97973	0.00244379		3.97973	-0.0419617		3.97973	-0.00822544
3.98459	0.002563		3.98459	-0.0425577		3.98459	-0.00762939
3.98944	0.00274181		3.98944	-0.0429153		3.98944	-0.00709295
3.99429	0.00298023		3.99429	-0.0431538		3.99429	-0.00655651
3.99915	0.00315905		3.99915	-0.043273		3.99915	-0.00613928
4.004	0.00333786		4.004	-0.0432134		4.004	-0.00584126
4.00885	0.00339746		4.00885	-0.043273		4.00885	-0.00572205
4.01371	0.00351667		4.01371	-0.0433326		4.01371	-0.00572205
4.01856	0.00345707		4.01856	-0.0433922		4.01856	-0.00607967
4.02341	0.00345707		4.02341	-0.0433922		4.02341	-0.00655651
4.02827	0.00351667		4.02827	-0.0434518		4.02827	-0.00727177
4.03312	0.00345707		4.03312	-0.0433326		4.03312	-0.00828505
4.03797	0.00333786		4.03797	-0.0432134		4.03797	-0.00935793
4.04283	0.00339746		4.04283	-0.0429153		4.04283	-0.0103712
4.04768	0.00327826		4.04768	-0.0426173		4.04768	-0.0113249
4.05253	0.00327826		4.05253	-0.0422597		4.05253	-0.0118613
4.05739	0.00333786		4.05739	-0.0419021		4.05739	-0.0120997
4.06224	0.00333786		4.06224	-0.0414252		4.06224	-0.0118017
4.06709	0.00333786		4.06709	-0.0410676		4.06709	-0.0110269
4.07195	0.00315905		4.07195	-0.0405312		4.07195	-0.00995398
4.0768	0.00280142		4.0768	-0.0399947		4.0768	-0.00864267
4.08165	0.00220537		4.08165	-0.0395179		4.08165	-0.00733137
4.08651	0.00154972		4.08651	-0.0393391		4.08651	-0.00613928
4.09136	0.000715256		4.09136	-0.0393391		4.09136	-0.00530481
4.09621	0.000119209		4.09621	-0.0396967		4.09621	-0.00488758
4.10107	-0.000357628		4.10107	-0.0402927		4.10107	-0.00506639
4.10592	-0.000536442		4.10592	-0.0409484		4.10592	-0.00602007
4.11077	-0.000417233		4.11077	-0.0414252		4.11077	-0.00727177
4.11563	0.000119209		4.11563	-0.0416636		4.11563	-0.00858307
4.12048	0.00089407		4.12048	-0.0414848		4.12048	-0.00977516
4.12533	0.00190735		4.12533	-0.0410676		4.12533	-0.0104308
4.13019	0.00309944		4.13019	-0.0404119		4.13019	-0.0104308
4.13504	0.00447035		4.13504	-0.0398755		4.13504	-0.00995398
4.13989	0.00584126		4.13989	-0.0395775		4.13989	-0.00923872
4.14475	0.00727177		4.14475	-0.0394583		4.14475	-0.00870228
4.1496	0.00852346		4.1496	-0.0396967		4.1496	-0.00840425
4.15445	0.00941753		4.15445	-0.0401139		4.15445	-0.00870228
4.15931	0.00977516		4.15931	-0.0404716		4.15931	-0.00941753
4.16416	0.00971556		4.16416	-0.0409484		4.16416	-0.010252
4.16901	0.00923872		4.16901	-0.0411272		4.16901	-0.0109076
4.17387	0.00840425		4.17387	-0.0411868		4.17387	-0.0112653
4.17872	0.00762939		4.17872	-0.0411868		4.17872	-0.0110269
4.18357	0.00709295		4.18357	-0.0412464		4.18357	-0.0103712
4.18843	0.00685453		4.18843	-0.041306		4.18843	-0.00929832
4.19328	0.00679493		4.19328	-0.0415444		4.19328	-0.00798702
4.19813	0.00679493		4.19813	-0.0420809		4.19813	-0.00661612
4.20299	0.00667572		4.20299	-0.0427365		4.20299	-0.00542402
4.20784	0.0063777		4.20784	-0.0432134		4.20784	-0.00447035
4.21269	0.00584126		4.21269	-0.0434518		4.21269	-0.00375509
4.21755	0.005126		4.21755	-0.043571		4.21755	-0.00339746
4.2224	0.00452995		4.2224	-0.0432134		4.2224	-0.00327826
4.22725	0.00417233		4.22725	-0.0428557		4.22725	-0.00339746
4.23211	0.00411272		4.23211	-0.0421405		4.23211	-0.00369549
4.23696	0.00441074		4.23696	-0.0414252		4.23696	-0.00399351
4.24181	0.00476837		4.24181	-0.0408292		4.24181	-0.00441074
4.24667	0.00524521		4.24667	-0.0404119		4.24667	-0.00447035
4.25152	0.00560284		4.25152	-0.0402331		4.25152	-0.00447035
4.25637	0.00572205		4.25637	-0.0402927		4.25637	-0.00435114
4.26123	0.00554323		4.26123	-0.0405908		4.26123	-0.00435114
4.26608	0.0051856		4.26608	-0.0410676		4.26608	-0.00435114
4.27093	0.00470877		4.27093	-0.0417829		4.27093	-0.00458956
4.27579	0.00417233		4.27579	-0.0427961		4.27579	-0.00464916
4.28064	0.00375509		4.28064	-0.0439286		4.28064	-0.00458956
4.28549	0.00351667		4.28549	-0.0451207		4.28549	-0.00423193
4.29035	0.00351667		4.29035	-0.046134		4.29035	-0.00375509
4.2952	0.00345707		4.2952	-0.0467896		4.2952	-0.00303984
4.30005	0.00345707		4.30005	-0.0469089		4.30005	-0.00226498
4.30491	0.00333786		4.30491	-0.0462532		4.30491	-0.00166893
4.30976	0.00298023		4.30976	-0.0450611		4.30976	-0.00143051
4.31461	0.0026226		4.31461	-0.043571		4.31461	-0.00137091
4.31947	0.00232458		4.31947	-0.0419021		4.31947	-0.00149012
4.32432	0.00208616		4.32432	-0.0405312		4.32432	-0.00160933
4.32917	0.00202656		4.32917	-0.0397563		4.32917	-0.00184774
4.33403	0.00202656		4.33403	-0.0394583		4.33403	-0.00184774
4.33888	0.00220537		4.33888	-0.0398159		4.33888	-0.00184774
4.34373	0.00238419		4.34373	-0.0404119		4.34373	-0.00172853
4.34859	0.00268221		4.34859	-0.0408292		4.34859	-0.00184774
4.35344	0.00309944		4.35344	-0.041306		4.35344	-0.00196695
4.35829	0.00375509		4.35829	-0.0414848		4.35829	-0.00202656
4.36315	0.00441074		4.36315	-0.0414848		4.36315	-0.00208616
4.368	0.00500679		4.368	-0.041306		4.368	-0.00190735
4.37285	0.00536442		4.37285	-0.041008		4.37285	-0.00160933
4.37771	0.00548363		4.37771	-0.0408292		4.37771	-0.00107288
4.38256	0.0051856		4.38256	-0.0407696		4.38256	-0.000655651
4.38741	0.00488758		4.38741	-0.0408888		4.38741	-0.000417233
4.39227	0.00464916		4.39227	-0.041306		4.39227	-0.000715256
4.39712	0.00488758		4.39712	-0.0419617		4.39712	-0.00143051
4.40197	0.00530481		4.40197	-0.0428557		4.40197	-0.0025034
4.40683	0.00625849		4.40683	-0.0439286		4.40683	-0.00369549
4.41168	0.00703335		4.41168	-0.0448227		4.41168	-0.00482798
4.41653	0.007689		4.41653	-0.0455379		4.41653	-0.00584126
4.42139	0.00786781		4.42139	-0.045836		4.42139	-0.00667572
4.42624	0.00733137		4.42624	-0.0455379		4.42624	-0.00715256
4.43109	0.00625849		4.43109	-0.0448227		4.43109	-0.00745058
4.43595	0.00488758		4.43595	-0.0438094		4.43595	-0.00756979
4.4408	0.00345707		4.4408	-0.0428557		4.4408	-0.00762939
4.44565	0.00226498		4.44565	-0.0419617		4.44565	-0.00739098
4.45051	0.00166893		4.45051	-0.0413656		4.45051	-0.00703335
4.45536	0.00149012		4.45536	-0.0408888		4.45536	-0.00661612
4.46021	0.00172853		4.46021	-0.0402927		4.46021	-0.00607967
4.46507	0.00232458		4.46507	-0.0396371		4.46507	-0.00584126
4.46992	0.00298023		4.46992	-0.0388026		4.46992	-0.00590086
4.47477	0.00351667		4.47477	-0.0377297		4.47477	-0.00631809
4.47963	0.00411272		4.47963	-0.0367165		4.47963	-0.00691414
4.48448	0.00447035		4.48448	-0.0357628		4.48448	-0.00733137
4.48933	0.00482798		4.48933	-0.0352859		4.48933	-0.00751019
4.49419	0.0051856		4.49419	-0.0351071		4.49419	-0.00739098
4.49904	0.00536442		4.49904	-0.0352263		4.49904	-0.00667572
4.50389	0.00542402		4.50389	-0.0355244		4.50389	-0.00560284
4.50875	0.00530481		4.50875	-0.03618		4.50875	-0.00441074
4.5136	0.00500679		4.5136	-0.0368953		4.5136	-0.00339746
4.51845	0.00470877		4.51845	-0.0377297		4.51845	-0.002563
4.52331	0.00452995		4.52331	-0.0385046		4.52331	-0.00202656
4.52816	0.00447035		4.52816	-0.0393391		4.52816	-0.00178814
4.53301	0.00458956		4.53301	-0.0399351		4.53301	-0.00172853
4.53787	0.00458956		4.53787	-0.0403523		4.53787	-0.00178814
4.54272	0.00435114		4.54272	-0.0404716		4.54272	-0.00196695
4.54757	0.0038743		4.54757	-0.0406504		4.54757	-0.00214577
4.55243	0.00303984		4.55243	-0.04071		4.55243	-0.002563
4.55728	0.00202656		4.55728	-0.041008		4.55728	-0.00327826
4.56213	0.00089407		4.56213	-0.0411868		4.56213	-0.00435114
4.56699	-5.96046e-05		4.56699	-0.041306		4.56699	-0.00572205
4.57184	-0.00077486		4.57184	-0.0413656		4.57184	-0.00697374
4.57669	-0.0012517		4.57669	-0.0410676		4.57669	-0.00804663
4.58155	-0.00149012		4.58155	-0.04071		4.58155	-0.00840425
4.5864	-0.00160933		4.5864	-0.0402331		4.5864	-0.00822544
4.59125	-0.00154972		4.59125	-0.0399947		4.59125	-0.00751019
4.59611	-0.00149012		4.59611	-0.0399947		4.59611	-0.00649691
4.60096	-0.00137091		4.60096	-0.0400543		4.60096	-0.00554323
4.60581	-0.0012517		4.60581	-0.0402927		4.60581	-0.00500679
4.61067	-0.000834465		4.61067	-0.0405908		4.61067	-0.00494719
4.61552	-0.000536442		4.61552	-0.0406504		4.61552	-0.00548363
4.62037	-0.000119209		4.62037	-0.0406504		4.62037	-0.0064373
4.62523	0.000238419		4.62523	-0.0405908		4.62523	-0.00733137
4.63008	0.000655651		4.63008	-0.04071		4.63008	-0.00804663
4.63493	0.000953674		4.63493	-0.0411272		4.63493	-0.00816584
4.63979	0.00107288		4.63979	-0.0419021		4.63979	-0.0077486
4.64464	0.00119209		4.64464	-0.0432134		4.64464	-0.00685453
4.64949	0.00119209		4.64949	-0.0445247		4.64949	-0.00566244
4.65435	0.00107288		4.65435	-0.0457764		4.65435	-0.00458956
4.6592	0.00101328		4.6592	-0.04673		4.6592	-0.0038743
4.66405	0.00101328		4.66405	-0.0469089		4.66405	-0.00375509
4.66891	0.0013113		4.66891	-0.0463724		4.66891	-0.00393391
4.67376	0.00208616		4.67376	-0.0450611		4.67376	-0.00435114
4.67861	0.00321865		4.67861	-0.0435114		4.67861	-0.00464916
4.68347	0.00470877		4.68347	-0.0417829		4.68347	-0.00470877
4.68832	0.00619888		4.68832	-0.0401735		4.68832	-0.00447035
4.69317	0.00745058		4.69317	-0.039041		4.69317	-0.0038743
4.69803	0.00822544		4.69803	-0.038445		4.69803	-0.00327826
4.70288	0.00804663		4.70288	-0.038445		4.70288	-0.00286102
4.70773	0.00751019		4.70773	-0.038743		4.70773	-0.0026226
4.71259	0.0064373		4.71259	-0.0392795		4.71259	-0.00238419
4.71744	0.00524521		4.71744	-0.0399947		4.71744	-0.00214577
4.72229	0.00435114		4.72229	-0.0405908		4.72229	-0.00178814
4.72715	0.00375509		4.72715	-0.041008		4.72715	-0.0012517
4.732	0.00375509		4.732	-0.0413656		4.732	-0.000476837
4.73685	0.00429153		4.73685	-0.0415444		4.73685	0.000119209
4.74171	0.0051856		4.74171	-0.0417829		4.74171	0.000596046
4.74656	0.0063777		4.74656	-0.0421405		4.74656	0.00077486
4.75141	0.0077486		4.75141	-0.0425577		4.75141	0.00077486
4.75627	0.0089407		4.75627	-0.0429153		4.75627	0.000536442
4.76112	0.00983477		4.76112	-0.0433326		4.76112	0.000238419
4.76597	0.0104308		4.76597	-0.0433326		4.76597	5.96046e-05
4.77083	0.0104904		4.77083	-0.0433326		4.77083	-5.96046e-05
4.77568	0.0101924		4.77568	-0.0430346		4.77568	-0.000298023
4.78053	0.00983477		4.78053	-0.0428557		4.78053	-0.000476837
4.78539	0.00929832		4.78539	-0.0425577		4.78539	-0.000715256
4.79024	0.00882149		4.79024	-0.0423789		4.79024	-0.00077486
4.79509	0.00828505		4.79509	-0.0421405		4.79509	-0.00077486
4.79995	0.00756979		4.79995	-0.0419021		4.79995	-0.000536442
4.8048	0.00655651		4.8048	-0.041604		4.8048	-0.000119209
4.80965	0.005126		4.80965	-0.041306		4.80965	0.000178814
4.81451	0.00333786		4.81451	-0.0410676		4.81451	0.000476837
4.81936	0.00149012		4.81936	-0.0408292		4.81936	0.000536442
4.82421	0.000119209		4.82421	-0.0405908		4.82421	0.000536442
4.82907	-0.000834465		4.82907	-0.0401735		4.82907	0.000417233
4.83392	-0.000953674		4.83392	-0.0398159		4.83392	0.000417233
4.83877	-0.000417233		4.83877	-0.0393391		4.83877	0.000536442
4.84363	0.000596046		4.84363	-0.0389218		4.84363	0.000715256
4.84848	0.00196695		4.84848	-0.038743		4.84848	0.000834465
4.85333	0.00321865		4.85333	-0.0389814		4.85333	0.000655651
4.85819	0.00429153		4.85819	-0.0393987		4.85819	0.000178814
4.86304	0.00500679		4.86304	-0.0402927		4.86304	-0.00077486
4.86789	0.00548363		4.86789	-0.0413656		4.86789	-0.00190735
4.87275	0.00548363		4.87275	-0.0424981		4.87275	-0.00321865
4.8776	0.0051856		4.8776	-0.0436902		4.8776	-0.00452995
4.88245	0.00470877		4.88245	-0.0448227		4.88245	-0.00566244
4.88731	0.00435114		4.88731	-0.045836		4.88731	-0.00661612
4.89216	0.00435114		4.89216	-0.0466704		4.89216	-0.00733137
4.89701	0.00476837		4.89701	-0.0472069		4.89701	-0.00756979
4.90187	0.00584126		4.90187	-0.0472665		4.90187	-0.00756979
4.90672	0.00733137		4.90672	-0.0469685		4.90672	-0.00715256
4.91157	0.00905991		4.91157	-0.0463724		4.91157	-0.00661612
4.91643	0.01055		4.91643	-0.0457168		4.91643	-0.00596046
4.92128	0.0115633		4.92128	-0.0449419		4.92128	-0.00524521
4.92613	0.0118017		4.92613	-0.0443459		4.92613	-0.00476837
4.93099	0.0116229		4.93099	-0.0439286		4.93099	-0.00458956
4.93584	0.0109673		4.93584	-0.0435114		4.93584	-0.00476837
4.94069	0.0103116		4.94069	-0.043273		4.94069	-0.00530481
4.94555	0.00989437		4.94555	-0.0427365		4.94555	-0.00590086
4.9504	0.00983477		4.9504	-0.0421405		4.9504	-0.00649691
4.95525	0.0100732		4.95525	-0.0414252		4.95525	-0.00691414
4.96011	0.0104308		4.96011	-0.0406504		4.96011	-0.00709295
4.96496	0.0107884		4.96496	-0.0399947		4.96496	-0.00721216
4.96981	0.010848		4.96981	-0.0393987		4.96981	-0.00721216
4.97467	0.0106692		4.97467	-0.0391006		4.97467	-0.00751019
4.97952	0.0101328		4.97952	-0.0389218		4.97952	-0.00804663
4.98437	0.00941753		4.98437	-0.0389814		4.98437	-0.00870228
4.98923	0.00870228		4.98923	-0.0391006		4.98923	-0.00947714
4.99408	0.00822544		4.99408	-0.0396371		4.99408	-0.0101924
4.99893	0.00786781		4.99893	-0.0402331		4.99893	-0.01055
5.00379	0.00762939		5.00379	-0.0411272		5.00379	-0.0104904
5.00864	0.00756979		5.00864	-0.0420213		5.00864	-0.0101924
5.01349	0.00751019		5.01349	-0.0430346		5.01349	-0.00977516
5.01835	0.00756979		5.01835	-0.0439882		5.01835	-0.00935793
5.0232	0.00756979		5.0232	-0.0447631		5.0232	-0.0090003
5.02805	0.00745058		5.02805	-0.0453591		5.02805	-0.00864267
5.03291	0.00745058		5.03291	-0.045836		5.03291	-0.00822544
5.03776	0.00733137		5.03776	-0.0459552		5.03776	-0.00762939
5.04261	0.00715256		5.04261	-0.0458956		5.04261	-0.00703335
5.04747	0.00715256		5.04747	-0.0459552		5.04747	-0.0064373
5.05232	0.00709295		5.05232	-0.0458956		5.05232	-0.00607967
5.05717	0.00715256		5.05717	-0.0461936		5.05717	-0.00613928
5.06203	0.00733137		5.06203	-0.0467896		5.06203	-0.0063777
5.06688	0.00745058		5.06688	-0.0475645		5.06688	-0.00679493
5.07173	0.00751019		5.07173	-0.0484586		5.07173	-0.00703335
5.07659	0.00745058		5.07659	-0.0490546		5.07659	-0.00709295
5.08144	0.00721216		5.08144	-0.0493526		5.08144	-0.00685453
5.08629	0.00691414		5.08629	-0.0490546		5.08629	-0.00655651
5.09115	0.00649691		5.09115	-0.0483394		5.09115	-0.0063777
5.096	0.00607967		5.096	-0.0473261		5.096	-0.00649691
5.10085	0.00572205		5.10085	-0.0463128		5.10085	-0.00709295
5.10571	0.00536442		5.10571	-0.0454783		5.10571	-0.00804663
5.11056	0.005126		5.11056	-0.0451803		5.11056	-0.0090003
5.11541	0.00482798		5.11541	-0.0452995		5.11541	-0.0100136
5.12027	0.00458956		5.12027	-0.045836		5.12027	-0.0107884
5.12512	0.00429153		5.12512	-0.0463128		5.12512	-0.0113249
5.12997	0.0038147		5.12997	-0.04673		5.12997	-0.0113845
5.13483	0.00321865		5.13483	-0.0467896		5.13483	-0.0109673
5.13968	0.002563		5.13968	-0.0465512		5.13968	-0.0101328
5.14453	0.00196695		5.14453	-0.0460744		5.14453	-0.00888109
5.14939	0.0013113		5.14939	-0.0455379		5.14939	-0.00733137
5.15424	0.00107288		5.15424	-0.0451207		5.15424	-0.00584126
5.15909	0.000953674		5.15909	-0.0448227		5.15909	-0.00452995
5.16395	0.00101328		5.16395	-0.0445843		5.16395	-0.00363588
5.1688	0.000953674		5.1688	-0.0445843		5.1688	-0.00315905
5.17365	0.000655651		5.17365	-0.0448823		5.17365	-0.00292063
5.17851	0.000357628		5.17851	-0.0455379		5.17851	-0.00286102
5.18336	-0.000178814		5.18336	-0.046432		5.18336	-0.002563
5.18821	-0.000596046		5.18821	-0.0475645		5.18821	-0.00226498
5.19307	-0.000715256		5.19307	-0.0483394		5.19307	-0.00196695
5.19792	-0.000417233		5.19792	-0.0488758		5.19792	-0.00196695
5.20277	0.000357628		5.20277	-0.0488758		5.20277	-0.00220537
5.20763	0.00143051		5.20763	-0.0485182		5.20763	-0.00268221
5.21248	0.00286102		5.21248	-0.0479817		5.21248	-0.00321865
5.21733	0.00423193		5.21733	-0.0478029		5.21733	-0.00363588
5.22219	0.00554323		5.22219	-0.0478029		5.22219	-0.00363588
5.22704	0.00655651		5.22704	-0.0479817		5.22704	-0.00315905
5.23189	0.00727177		5.23189	-0.0481606		5.23189	-0.00238419
5.23675	0.0077486		5.23675	-0.0479817		5.23675	-0.00149012
5.2416	0.00786781		5.2416	-0.0473261		5.2416	-0.00077486
5.24645	0.00804663		5.24645	-0.0460744		5.24645	-0.000298023
5.25131	0.00810623		5.25131	-0.0444651		5.25131	-5.96046e-05
5.25616	0.00840425		5.25616	-0.0429749		5.25616	-0.000119209
5.26101	0.00864267		5.26101	-0.0418425		5.26101	-0.000596046
5.26587	0.0090003		5.26587	-0.0411868		5.26587	-0.00119209
5.27072	0.00911951		5.27072	-0.0411868		5.27072	-0.00208616
5.27557	0.0089407		5.27557	-0.0417233		5.27557	-0.00292063
5.28043	0.00870228		5.28043	-0.0424981		5.28043	-0.00375509
5.28528	0.00834465		5.28528	-0.0433922		5.28528	-0.00435114
5.29013	0.00798702		5.29013	-0.0442863		5.29013	-0.00470877
5.29499	0.0077486		5.29499	-0.0452399		5.29499	-0.00482798
5.29984	0.007689		5.29984	-0.0461936		5.29984	-0.00482798
5.30469	0.00780821		5.30469	-0.0470281		5.30469	-0.00494719
5.30955	0.00798702		5.30955	-0.0478029		5.30955	-0.00500679
5.3144	0.00816584		5.3144	-0.0481606		5.3144	-0.00536442
5.31925	0.00822544		5.31925	-0.0483394		5.31925	-0.00566244
5.32411	0.00810623		5.32411	-0.0482202		5.32411	-0.00607967
5.32896	0.0077486		5.32896	-0.0479221		5.32896	-0.00631809
5.33381	0.00733137		5.33381	-0.0478029		5.33381	-0.00649691
5.33867	0.00697374		5.33867	-0.0478625		5.33867	-0.00649691
5.34352	0.00667572		5.34352	-0.048399		5.34352	-0.00631809
5.34837	0.0063777		5.34837	-0.0491142		5.34837	-0.00596046
5.35323	0.00619888		5.35323	-0.0499487		5.35323	-0.00554323
5.35808	0.00613928		5.35808	-0.0504255		5.35808	-0.00500679
5.36293	0.00613928		5.36293	-0.0507236		5.36293	-0.00441074
5.36779	0.00619888		5.36779	-0.0504255		5.36779	-0.0038743
5.37264	0.00649691		5.37264	-0.0498891		5.37264	-0.00339746
5.37749	0.00685453		5.37749	-0.0491142		5.37749	-0.00309944
5.38235	0.00733137		5.38235	-0.048399		5.38235	-0.00292063
5.3872	0.0077486		5.3872	-0.0480413		5.3872	-0.00286102
5.39205	0.00786781		5.39205	-0.0481009		5.39205	-0.00292063
5.39691	0.007689		5.39691	-0.0483394		5.39691	-0.00327826
5.40176	0.00715256		5.40176	-0.0489354		5.40176	-0.00363588
5.40661	0.00649691		5.40661	-0.0496507		5.40661	-0.0038743
5.41147	0.00596046		5.41147	-0.0503659		5.41147	-0.00393391
5.41632	0.00572205		5.41632	-0.0507236		5.41632	-0.00375509
5.42117	0.00584126		5.42117	-0.0508428		5.42117	-0.00339746
5.42603	0.00631809		5.42603	-0.0508428		5.42603	-0.00286102
5.43088	0.00697374		5.43088	-0.0506043		5.43088	-0.00232458
5.43573	0.00751019		5.43573	-0.0502467		5.43573	-0.00208616
5.44059	0.007689		5.44059	-0.0498891		5.44059	-0.00208616
5.44544	0.00745058		5.44544	-0.0495911		5.44544	-0.002563
5.45029	0.00697374		5.45029	-0.0493526		5.45029	-0.00309944
5.45515	0.00631809		5.45515	-0.0491142		5.45515	-0.00363588
5.46	0.00584126		5.46	-0.0490546		5.46	-0.00399351
5.46485	0.00566244		5.46485	-0.0491142		5.46485	-0.00417233
5.46971	0.00554323		5.46971	-0.0494123		5.46971	-0.00393391
5.47456	0.00548363		5.47456	-0.0498295		5.47456	-0.00357628
5.47941	0.00554323		5.47941	-0.0506639		5.47941	-0.00315905
5.48427	0.00548363		5.48427	-0.051558		5.48427	-0.00292063
5.48912	0.00536442		5.48912	-0.0526309		5.48912	-0.00268221
5.49397	0.0051856		5.49397	-0.053525		5.49397	-0.002563
5.49883	0.00500679		5.49883	-0.0542402		5.49883	-0.0026226
5.50368	0.00482798		5.50368	-0.0543594		5.50368	-0.00292063
5.50853	0.00476837		5.50853	-0.0539422		5.50853	-0.00315905
5.51339	0.00476837		5.51339	-0.0527501		5.51339	-0.00363588
5.51824	0.00470877		5.51824	-0.0511408		5.51824	-0.00411272
5.52309	0.00464916		5.52309	-0.049293		5.52309	-0.00494719
5.52795	0.00452995		5.52795	-0.0476837		5.52795	-0.00607967
5.5328	0.00452995		5.5328	-0.046432		5.5328	-0.00739098
5.53765	0.00452995		5.53765	-0.045836		5.53765	-0.00870228
5.54251	0.00435114		5.54251	-0.0457764		5.54251	-0.00995398
5.54736	0.00423193		5.54736	-0.0458956		5.54736	-0.0107884
5.55221	0.00405312		5.55221	-0.0461936		5.55221	-0.0110865
5.55707	0.00375509		5.55707	-0.0463128		5.55707	-0.0109673
5.56192	0.00339746		5.56192	-0.0461936		5.56192	-0.0104308
5.56677	0.00303984		5.56677	-0.0458956		5.56677	-0.00959635
5.57163	0.002563		5.57163	-0.0457764		5.57163	-0.00864267
5.57648	0.00214577		5.57648	-0.0458956		5.57648	-0.007689
5.58133	0.00178814		5.58133	-0.0463128		5.58133	-0.00673532
5.58619	0.00149012		5.58619	-0.0470877		5.58619	-0.00613928
5.59104	0.0013113		5.59104	-0.0478029		5.59104	-0.00578165
5.59589	0.00137091		5.59589	-0.0483394		5.59589	-0.00572205
5.60075	0.00160933		5.60075	-0.0485182		5.60075	-0.00596046
5.6056	0.00196695		5.6056	-0.0482798		5.6056	-0.00625849
5.61045	0.00244379		5.61045	-0.0476837		5.61045	-0.00613928
5.61531	0.00286102		5.61531	-0.0470281		5.61531	-0.00560284
5.62016	0.00309944		5.62016	-0.0463724		5.62016	-0.00464916
5.62501	0.00321865		5.62501	-0.045836		5.62501	-0.00315905
5.62987	0.00315905		5.62987	-0.0455379		5.62987	-0.00149012
5.63472	0.00303984		5.63472	-0.0454187		5.63472	-0.000119209
5.63957	0.00274181		5.63957	-0.0455976		5.63957	0.000953674
5.64443	0.0025034		5.64443	-0.0459552		5.64443	0.0013113
5.64928	0.00232458		5.64928	-0.0464916		5.64928	0.0012517
5.65413	0.00238419		5.65413	-0.0469685		5.65413	0.000715256
5.65899	0.00268221		5.65899	-0.0474453		5.65899	-0.000119209
5.66384	0.00327826		5.66384	-0.0478625		5.66384	-0.000953674
5.66869	0.00411272		5.66869	-0.0479817		5.66869	-0.00190735
5.67355	0.00506639		5.67355	-0.0478625		5.67355	-0.002563
5.6784	0.00619888		5.6784	-0.0476241		5.6784	-0.00315905
5.68325	0.00715256		5.68325	-0.0473857		5.68325	-0.00339746
5.68811	0.00786781		5.68811	-0.0470281		5.68811	-0.00345707
5.69296	0.00852346		5.69296	-0.0468493		5.69296	-0.00321865
5.69781	0.0089407		5.69781	-0.0466108		5.69781	-0.00274181
5.70267	0.0090003		5.70267	-0.0464916		5.70267	-0.00214577
5.70752	0.00870228		5.70752	-0.0465512		5.70752	-0.00166893
5.71237	0.00792742		5.71237	-0.04673		5.71237	-0.00119209
5.71723	0.00673532		5.71723	-0.0470877		5.71723	-0.00101328
5.72208	0.0051856		5.72208	-0.0476837		5.72208	-0.000834465
5.72693	0.00369549		5.72693	-0.0483394		5.72693	-0.000715256
5.73179	0.00244379		5.73179	-0.0490546		5.73179	-0.000417233
5.73664	0.00184774		5.73664	-0.0495911		5.73664	-0.000119209
5.74149	0.00178814		5.74149	-0.0498295		5.74149	0.000357628
5.74635	0.00226498		5.74635	-0.0495911		5.74635	0.000834465
5.7512	0.00292063		5.7512	-0.048995		5.7512	0.0012517
5.75605	0.00357628		5.75605	-0.0479817		5.75605	0.00160933
5.76091	0.0038147		5.76091	-0.0470281		5.76091	0.00184774
5.76576	0.00357628		5.76576	-0.0461936		5.76576	0.00196695
5.77061	0.00298023		5.77061	-0.0457764		5.77061	0.00214577
5.77547	0.00196695		5.77547	-0.045836		5.77547	0.00226498
5.78032	0.000953674		5.78032	-0.0463128		5.78032	0.00238419
5.78517	0.000357628		5.78517	-0.0469685		5.78517	0.002563
5.79003	0.000476837		5.79003	-0.0476241		5.79003	0.0025034
5.79488	0.0012517		5.79488	-0.0481009		5.79488	0.00220537
5.79973	0.00244379		5.79973	-0.0480413		5.79973	0.00178814
5.80459	0.00375509		5.80459	-0.0475645		5.80459	0.00107288
5.80944	0.00482798		5.80944	-0.04673		5.80944	0.000298023
5.81429	0.00542402		5.81429	-0.0455976		5.81429	-0.000655651
5.81915	0.00554323		5.81915	-0.0445247		5.81915	-0.00154972
5.824	0.00524521		5.824	-0.0435114		5.824	-0.00238419
5.82885	0.005126		5.82885	-0.0432134		5.82885	-0.00298023
5.83371	0.00524521		5.83371	-0.043273		5.83371	-0.00309944
5.83856	0.00578165		5.83856	-0.0439286		5.83856	-0.00286102
5.84341	0.00661612		5.84341	-0.0447035		5.84341	-0.00220537
5.84827	0.00756979		5.84827	-0.0453591		5.84827	-0.00137091
5.85312	0.00846386		5.85312	-0.0455379		5.85312	-0.000536442
5.85797	0.00905991		5.85797	-0.0453591		5.85797	0
5.86283	0.00941753		5.86283	-0.0448823		5.86283	0.000119209
5.86768	0.00947714		5.86768	-0.044167		5.86768	-0.000238419
5.87253	0.00911951		5.87253	-0.0436306		5.87253	-0.00089407
5.87739	0.00870228		5.87739	-0.0432134		5.87739	-0.00149012
5.88224	0.00792742		5.88224	-0.0429749		5.88224	-0.00190735
5.88709	0.00709295		5.88709	-0.0427365		5.88709	-0.00196695
5.89195	0.00607967		5.89195	-0.0423789		5.89195	-0.00166893
5.8968	0.00548363		5.8968	-0.041604		5.8968	-0.0012517
5.90165	0.0051856		5.90165	-0.0406504		5.90165	-0.00089407
5.90651	0.0051856		5.90651	-0.0396967		5.90651	-0.000536442
5.91136	0.00536442		5.91136	-0.0386834		5.91136	-0.000357628
5.91621	0.00548363		5.91621	-0.0382662		5.91621	-5.96046e-05
5.92107	0.0051856		5.92107	-0.0382662		5.92107	0.000238419
5.92592	0.00435114		5.92592	-0.0388026		5.92592	0.000476837
5.93077	0.00315905		5.93077	-0.0396371		5.93077	0.000715256
5.93563	0.00184774		5.93563	-0.0408888		5.93563	0.000655651
5.94048	0.000715256		5.94048	-0.0422597		5.94048	0.000357628
5.94533	5.96046e-05		5.94533	-0.0433922		5.94533	-5.96046e-05
5.95019	0		5.95019	-0.0442266		5.95019	-0.000476837
5.95504	0.000357628		5.95504	-0.0444651		5.95504	-0.000596046
5.95989	0.000953674		5.95989	-0.0443459		5.95989	-0.000655651
5.96475	0.0013113		5.96475	-0.0436902		5.96475	-0.000298023
5.9696	0.00154972		5.9696	-0.0426769		5.9696	0
5.97445	0.00154972		5.97445	-0.041604		5.97445	0.000357628
5.97931	0.00137091		5.97931	-0.0405312		5.97931	0.000357628
5.98416	0.00113249		5.98416	-0.0399351		5.98416	0.000178814
5.98901	0.00119209		5.98901	-0.0396967		5.98901	-0.000298023
5.99387	0.00172853		5.99387	-0.0399947		5.99387	-0.000715256
5.99872	0.00268221		5.99872	-0.0408292		5.99872	-0.00101328
6.00357	0.00405312		6.00357	-0.0419617		6.00357	-0.00119209
6.00843	0.00560284		6.00843	-0.0432134		6.00843	-0.00107288
6.01328	0.00709295		6.01328	-0.044167		6.01328	-0.00077486
6.01813	0.00840425		6.01813	-0.0450611		6.01813	-0.000417233
6.02299	0.00917912		6.02299	-0.0454187		6.02299	5.96046e-05
6.02784	0.00971556		6.02784	-0.0453591		6.02784	0.000298023
6.03269	0.00983477		6.03269	-0.0448823		6.03269	0.000596046
6.03755	0.00959635		6.03755	-0.0442266		6.03755	0.000476837
6.0424	0.00911951		6.0424	-0.043571		6.0424	0.000298023
6.04725	0.00852346		6.04725	-0.0432134		6.04725	-0.000238419
6.05211	0.00792742		6.05211	-0.0431538		6.05211	-0.000715256
6.05696	0.00745058		6.05696	-0.0437498		6.05696	-0.0012517
6.06181	0.00727177		6.06181	-0.0447035		6.06181	-0.00149012
6.06667	0.00751019		6.06667	-0.0459552		6.06667	-0.00166893
6.07152	0.00822544		6.07152	-0.0470877		6.07152	-0.00160933
6.07637	0.00911951		6.07637	-0.0480413		6.07637	-0.00143051
6.08123	0.0103116		6.08123	-0.048399		6.08123	-0.00119209
6.08608	0.0112057		6.08608	-0.0482798		6.08608	-0.00089407
6.09093	0.0118613		6.09093	-0.0478029		6.09093	-0.000357628
6.09579	0.0119209		6.09579	-0.0470877		6.09579	0.000238419
6.10064	0.0116825		6.10064	-0.0463724		6.10064	0.00089407
6.10549	0.0112057		6.10549	-0.0457168		6.10549	0.00154972
6.11035	0.0106692		6.11035	-0.0451207		6.11035	0.00196695
6.1152	0.010252		6.1152	-0.0446439		6.1152	0.00202656
6.12005	0.00977516		6.12005	-0.0442266		6.12005	0.00178814
6.12491	0.00959635		6.12491	-0.043869		6.12491	0.0013113
6.12976	0.00929832		6.12976	-0.0436306		6.12976	0.000476837
6.13461	0.00905991		6.13461	-0.0435114		6.13461	-0.000357628
6.13947	0.0089407		6.13947	-0.0437498		6.13947	-0.00107288
6.14432	0.0090003		6.14432	-0.0439286		6.14432	-0.00160933
6.14917	0.00941753		6.14917	-0.0442266		6.14917	-0.00184774
6.15403	0.010252		6.15403	-0.0446439		6.15403	-0.00184774
6.15888	0.0114441		6.15888	-0.0451207		6.15888	-0.00160933
6.16373	0.0126958		6.16373	-0.0455379		6.16373	-0.00107288
6.16859	0.0136495		6.16859	-0.0460148		6.16859	-0.000536442
6.17344	0.0143051		6.17344	-0.0465512		6.17344	-5.96046e-05
6.17829	0.0143647		6.17829	-0.0472069		6.17829	0.000178814
6.18315	0.0138283		6.18315	-0.0478029		6.18315	0.000357628
6.188	0.013113		6.188	-0.0483394		6.188	0.000476837
6.19285	0.012219		6.19285	-0.0487566		6.19285	0.000417233
6.19771	0.0114441		6.19771	-0.0492334		6.19771	0.000298023
6.20256	0.0109673		6.20256	-0.0496507		6.20256	0
6.20741	0.0106692		6.20741	-0.0499487		6.20741	-0.000417233
6.21227	0.0106096		6.21227	-0.0498891		6.21227	-0.00089407
6.21712	0.0106692		6.21712	-0.0497103		6.21712	-0.0013113
6.22197	0.010848		6.22197	-0.0490546		6.22197	-0.00178814
6.22683	0.0110865		6.22683	-0.0479817		6.22683	-0.00226498
6.23168	0.0114441		6.23168	-0.0467896		6.23168	-0.00268221
6.23653	0.0116229		6.23653	-0.0454187		6.23653	-0.00303984
6.24139	0.0115633		6.24139	-0.0444651		6.24139	-0.00333786
6.24624	0.0110269		6.24624	-0.0439882		6.24624	-0.00339746
6.25109	0.0100732		6.25109	-0.043869		6.25109	-0.00327826
6.25595	0.00858307		6.25595	-0.0440478		6.25595	-0.00309944
6.2608	0.00709295		6.2608	-0.0445247		6.2608	-0.00286102
6.26565	0.00572205		6.26565	-0.0450611		6.26565	-0.00274181
6.27051	0.00482798		6.27051	-0.0455976		6.27051	-0.00274181
6.27536	0.00476837		6.27536	-0.0460744		6.27536	-0.00274181
6.28021	0.00542402		6.28021	-0.0466108		6.28021	-0.0026226
6.28507	0.00661612		6.28507	-0.0471473		6.28507	-0.00226498
6.28992	0.00780821		6.28992	-0.0476241		6.28992	-0.00149012
6.29477	0.00876188		6.29477	-0.0481009		6.29477	-0.000357628
6.29963	0.0089407		6.29963	-0.0481606		6.29963	0.000953674
6.30448	0.00834465		6.30448	-0.0481606		6.30448	0.00226498
6.30933	0.00739098		6.30933	-0.0479221		6.30933	0.00339746
6.31419	0.00607967		6.31419	-0.0476241		6.31419	0.00411272
6.31904	0.00506639		6.31904	-0.0475645		6.31904	0.00447035
6.32389	0.00470877		6.32389	-0.0476837		6.32389	0.00452995
6.32875	0.00506639		6.32875	-0.0479817		6.32875	0.00458956
6.3336	0.00613928		6.3336	-0.0484586		6.3336	0.00447035
6.33845	0.00792742		6.33845	-0.0490546		6.33845	0.00429153
6.34331	0.00977516		6.34331	-0.0493526		6.34331	0.00417233
6.34816	0.0115633		6.34816	-0.0494719		6.34816	0.00393391
6.35301	0.013113		6.35301	-0.0492334		6.35301	0.00357628
6.35787	0.0142455		6.35787	-0.048697		6.35787	0.00303984
6.36272	0.01508		6.36272	-0.0482798		6.36272	0.0026226
6.36757	0.0154376		6.36757	-0.0476837		6.36757	0.00232458
6.37243	0.0156164		6.37243	-0.0475645		6.37243	0.00232458
6.37728	0.015676		6.37728	-0.0476837		6.37728	0.00244379
6.38213	0.0156164		6.38213	-0.0480413		6.38213	0.00280142
6.38699	0.0154376		6.38699	-0.0485182		6.38699	0.00333786
6.39184	0.0152588		6.39184	-0.0489354		6.39184	0.0038147
6.39669	0.0149012		6.39669	-0.0492334		6.39669	0.00405312
6.40155	0.0143051		6.40155	-0.048995		6.40155	0.00399351
6.4064	0.0135303		6.4064	-0.0484586		6.4064	0.0038743
6.41125	0.0125766		6.41125	-0.0476837		6.41125	0.00357628
6.41611	0.0115633		6.41611	-0.04673		6.41611	0.00327826
6.42096	0.01055		6.42096	-0.0458956		6.42096	0.00292063
6.42581	0.00977516		6.42581	-0.0454187		6.42581	0.00274181
6.43067	0.00929832		6.43067	-0.0451207		6.43067	0.00244379
6.43552	0.00911951		6.43552	-0.0450611		6.43552	0.00208616
6.44037	0.00935793		6.44037	-0.0451803		6.44037	0.00143051
6.44523	0.00971556		6.44523	-0.0450015		6.44523	0.00077486
6.45008	0.0103116		6.45008	-0.0447035		6.45008	5.96046e-05
6.45493	0.010848		6.45493	-0.044167		6.45493	-0.000715256
6.45979	0.0112653		6.45979	-0.0434518		6.45979	-0.00137091
6.46464	0.0114441		6.46464	-0.0426769		6.46464	-0.00190735
6.46949	0.0113845		6.46949	-0.0419617		6.46949	-0.00214577
6.47435	0.0112057		6.47435	-0.041604		6.47435	-0.00208616
6.4792	0.0107288		6.4792	-0.041604		6.4792	-0.00184774
6.48405	0.0104904		6.48405	-0.0422001		6.48405	-0.0013113
6.48891	0.0104308		6.48891	-0.0431538		6.48891	-0.000715256
6.49376	0.01055		6.49376	-0.0444651		6.49376	-5.96046e-05
6.49861	0.0109076		6.49861	-0.0459552		6.49861	0.000357628
6.50347	0.0114441		6.50347	-0.0473261		6.50347	0.000834465
6.50832	0.0118017		6.50832	-0.0482798		6.50832	0.00101328
6.51317	0.0123978		6.51317	-0.0486374		6.51317	0.00107288
6.51803	0.012815		6.51803	-0.0485182		6.51803	0.00107288
6.52288	0.0133514		6.52288	-0.0481606		6.52288	0.00113249
6.52773	0.0138879		6.52773	-0.0475645		6.52773	0.00149012
6.53259	0.0143051		6.53259	-0.0471473		6.53259	0.00190735
6.53744	0.0146031		6.53744	-0.0469685		6.53744	0.00244379
6.54229	0.0146627		6.54229	-0.0471473		6.54229	0.00303984
6.54715	0.0144839		6.54715	-0.0474453		6.54715	0.00375509
6.552	0.0141859		6.552	-0.0476241		6.552	0.00423193
6.55685	0.0139475		6.55685	-0.0476241		6.55685	0.00458956
6.56171	0.0140667		6.56171	-0.0474453		6.56171	0.00476837
6.56656	0.0143647		6.56656	-0.0470281		6.56656	0.00458956
6.57141	0.0151396		6.57141	-0.0465512		6.57141	0.00435114
6.57627	0.0160336		6.57627	-0.0460744		6.57627	0.00405312
6.58112	0.0169277		6.58112	-0.0458956		6.58112	0.0038147
6.58597	0.0178218		6.58597	-0.0460744		6.58597	0.0038743
6.59083	0.018537		6.59083	-0.0465512		6.59083	0.00435114
6.59568	0.0191927		6.59568	-0.0472665		6.59568	0.00530481
6.60053	0.0196099		6.60053	-0.0481606		6.60053	0.0064373
6.60539	0.0198483		6.60539	-0.0489354		6.60539	0.007689
6.61024	0.0197887		6.61024	-0.0494123		6.61024	0.00870228
6.61509	0.0196099		6.61509	-0.0494719		6.61509	0.00929832
6.61995	0.0191927		6.61995	-0.0494719		6.61995	0.00947714
6.6248	0.0189543		6.6248	-0.0491738		6.6248	0.00947714
6.62965	0.0188351		6.62965	-0.0490546		6.62965	0.00923872
6.63451	0.0188351		6.63451	-0.0489354		6.63451	0.00911951
6.63936	0.0188351		6.63936	-0.0488162		6.63936	0.00888109
6.64421	0.0187159		6.64421	-0.0485182		6.64421	0.00864267
6.64907	0.018239		6.64907	-0.0481606		6.64907	0.00822544
6.65392	0.0174642		6.65392	-0.0475049		6.65392	0.00762939
6.65877	0.0165701		6.65877	-0.0467896		6.65877	0.00679493
6.66363	0.0156164		6.66363	-0.0460744		6.66363	0.00596046
6.66848	0.0148416		6.66848	-0.0455976		6.66848	0.00506639
6.67333	0.0144839		6.67333	-0.0454187		6.67333	0.00441074
6.67819	0.0143051		6.67819	-0.0454783		6.67819	0.00405312
6.68304	0.0144243		6.68304	-0.045836		6.68304	0.00393391
6.68789	0.0144839		6.68789	-0.0462532		6.68789	0.00405312
6.69275	0.0145435		6.69275	-0.0467896		6.69275	0.00435114
6.6976	0.0143647		6.6976	-0.0472665		6.6976	0.00494719
6.70245	0.0142455		6.70245	-0.0478029		6.70245	0.00548363
6.70731	0.0141263		6.70731	-0.0482798		6.70731	0.00584126
6.71216	0.0141263		6.71216	-0.0488758		6.71216	0.00572205
6.71701	0.0142455		6.71701	-0.0494123		6.71701	0.00530481
6.72187	0.0144839		6.72187	-0.0498295		6.72187	0.00458956
6.72672	0.0148416		6.72672	-0.0503063		6.72672	0.00357628
6.73157	0.0153184		6.73157	-0.0506639		6.73157	0.00280142
6.73643	0.015676		6.73643	-0.0508428		6.73643	0.00238419
6.74128	0.0158548		6.74128	-0.0510812		6.74128	0.00244379
6.74613	0.0158548		6.74613	-0.0511408		6.74613	0.00274181
6.75099	0.0154972		6.75099	-0.0510812		6.75099	0.00321865
6.75584	0.0151992		6.75584	-0.0510812		6.75584	0.00357628
6.76069	0.0148416		6.76069	-0.050962		6.76069	0.00345707
6.76555	0.0146627		6.76555	-0.0507236		6.76555	0.00298023
6.7704	0.014782		6.7704	-0.0501871		6.7704	0.00208616
6.77525	0.0149012		6.77525	-0.0493526		6.77525	0.00107288
6.78011	0.01508		6.78011	-0.0482798		6.78011	0.000119209
6.78496	0.0151396		6.78496	-0.0470281		6.78496	-0.000536442
6.78981	0.0148416		6.78981	-0.0458956		6.78981	-0.00089407
6.79467	0.0141263		6.79467	-0.0448227		6.79467	-0.00089407
6.79952	0.0132918		6.79952	-0.0444055		6.79952	-0.000476837
6.80437	0.0123382		6.80437	-0.0443459		6.80437	0.000298023
6.80923	0.0115037		6.80923	-0.0447631		6.80923	0.00113249
6.81408	0.010848		6.81408	-0.0456572		6.81408	0.00184774
6.81893	0.0103712		6.81893	-0.0465512		6.81893	0.00238419
6.82379	0.0101924		6.82379	-0.0473261		6.82379	0.00268221
6.82864	0.00983477		6.82864	-0.0479817		6.82864	0.00274181
6.83349	0.00959635		6.83349	-0.0485778		6.83349	0.002563
6.83835	0.00929832		6.83835	-0.0490546		6.83835	0.0025034
6.8432	0.0090003		6.8432	-0.0494719		6.8432	0.00238419
6.84805	0.0089407		6.84805	-0.0497103		6.84805	0.0025034
6.85291	0.00888109		6.85291	-0.0494719		6.85291	0.00274181
6.85776	0.00882149		6.85776	-0.048995		6.85776	0.00298023
6.86261	0.0089407		6.86261	-0.0482202		6.86261	0.00345707
6.86747	0.00911951		6.86747	-0.0475049		6.86747	0.00405312
6.87232	0.00929832		6.87232	-0.0469089		6.87232	0.00470877
6.87717	0.00953674		6.87717	-0.0467896		6.87717	0.00536442
6.88203	0.0101328		6.88203	-0.0469685		6.88203	0.00590086
6.88688	0.0109076		6.88688	-0.0473261		6.88688	0.00619888
6.89173	0.0117421		6.89173	-0.0476837		6.89173	0.00602007
6.89659	0.0125766		6.89659	-0.0478625		6.89659	0.00566244
6.90144	0.0132918		6.90144	-0.0478029		6.90144	0.00500679
6.90629	0.0137687		6.90629	-0.0477433		6.90629	0.00411272
6.91115	0.0138879		6.91115	-0.0475645		6.91115	0.00327826
6.916	0.0137091		6.916	-0.0474453		6.916	0.002563
6.92085	0.0133514		6.92085	-0.0471473		6.92085	0.00220537
6.92571	0.0126958		6.92571	-0.04673		6.92571	0.00202656
6.93056	0.0119209		6.93056	-0.0461936		6.93056	0.00226498
6.93541	0.0109673		6.93541	-0.0455976		6.93541	0.0026226
6.94027	0.0101328		6.94027	-0.0451207		6.94027	0.00309944
6.94512	0.00953674		6.94512	-0.0451207		6.94512	0.00345707
6.94997	0.00947714		6.94997	-0.0456572		6.94997	0.00369549
6.95483	0.00989437		6.95483	-0.0465512		6.95483	0.00363588
6.95968	0.0107884		6.95968	-0.0477433		6.95968	0.00321865
6.96453	0.0119209		6.96453	-0.048995		6.96453	0.002563
6.96939	0.0130534		6.96939	-0.0497103		6.96939	0.00160933
6.97424	0.0138879		6.97424	-0.0500083		6.97424	0.000596046
6.97909	0.0141263		6.97909	-0.0495911		6.97909	-0.000238419
6.98395	0.0138879		6.98395	-0.048399		6.98395	-0.00077486
6.9888	0.0130534		6.9888	-0.0469685		6.9888	-0.00089407
6.99365	0.0119209		6.99365	-0.0456572		6.99365	-0.000476837
6.99851	0.0107288		6.99851	-0.0445843		6.99851	0.000178814
7.00336	0.00965595		7.00336	-0.044167		7.00336	0.00107288
7.00821	0.0089407		7.00821	-0.0442863		7.00821	0.00184774
7.01307	0.00870228		7.01307	-0.0447035		7.01307	0.00238419
7.01792	0.00888109		7.01792	-0.0451803		7.01792	0.00268221
7.02277	0.00923872		7.02277	-0.0455379		7.02277	0.00268221
7.02763	0.00947714		7.02763	-0.0455976		7.02763	0.00244379
7.03248	0.00941753		7.03248	-0.0452995		7.03248	0.00220537
7.03733	0.00911951		7.03733	-0.0451803		7.03733	0.00190735
7.04219	0.00834465		7.04219	-0.0450015		7.04219	0.00166893
7.04704	0.00756979		7.04704	-0.0452399		7.04704	0.00149012
7.05189	0.00697374		7.05189	-0.0457168		7.05189	0.00143051
7.05675	0.00661612		7.05675	-0.0464916		7.05675	0.00149012
7.0616	0.00661612		7.0616	-0.0474453		7.0616	0.00154972
7.06645	0.00685453		7.06645	-0.0482798		7.06645	0.00184774
7.07131	0.00727177		7.07131	-0.0490546		7.07131	0.00226498
7.07616	0.00786781		7.07616	-0.0494719		7.07616	0.00298023
7.08101	0.00858307		7.08101	-0.0498295		7.08101	0.0038147
7.08587	0.00971556		7.08587	-0.0500679		7.08587	0.00464916
7.09072	0.0110865		7.09072	-0.0501871		7.09072	0.00530481
7.09557	0.0127554		7.09557	-0.0502467		7.09557	0.00560284
7.10043	0.0144243		7.10043	-0.0500083		7.10043	0.00548363
7.10528	0.0158548		7.10528	-0.0498295		7.10528	0.00494719
7.11013	0.0167489		7.11013	-0.0495315		7.11013	0.00417233
7.11499	0.0167489		7.11499	-0.0494123		7.11499	0.00345707
7.11984	0.0159144		7.11984	-0.0493526		7.11984	0.00309944
7.12469	0.0145435		7.12469	-0.0495911		7.12469	0.00292063
7.12955	0.013113		7.12955	-0.0498295		7.12955	0.00298023
7.1344	0.0119209		7.1344	-0.0498295		7.1344	0.00327826
7.13925	0.0112057		7.13925	-0.0497699		7.13925	0.00375509
7.14411	0.0112057		7.14411	-0.0494123		7.14411	0.00429153
7.14896	0.0115037		7.14896	-0.048697		7.14896	0.00494719
7.15381	0.0119209		7.15381	-0.0479817		7.15381	0.00566244
7.15867	0.0123978		7.15867	-0.0473261		7.15867	0.0063777
7.16352	0.012815		7.16352	-0.0466704		7.16352	0.00709295
7.16837	0.0132322		7.16837	-0.046134		7.16837	0.00751019
7.17323	0.0137091		7.17323	-0.0457764		7.17323	0.00751019
7.17808	0.0141263		7.17808	-0.0453591		7.17808	0.00721216
7.18293	0.0144839		7.18293	-0.0451207		7.18293	0.00655651
7.18779	0.0144243		7.18779	-0.0448823		7.18779	0.00560284
7.19264	0.0140071		7.19264	-0.0447035		7.19264	0.00458956
7.19749	0.0133514		7.19749	-0.0444651		7.19749	0.00363588
7.20235	0.0125766		7.20235	-0.0441074		7.20235	0.00309944
7.2072	0.0118017		7.2072	-0.0436902		7.2072	0.00309944
7.21205	0.0112057		7.21205	-0.0433326		7.21205	0.00339746
7.21691	0.0107884		7.21691	-0.0430346		7.21691	0.00423193
7.22176	0.0106096		7.22176	-0.0430346		7.22176	0.00530481
7.22661	0.0104904		7.22661	-0.0433922		7.22661	0.00655651
7.23147	0.0104904		7.23147	-0.0438094		7.23147	0.007689
7.23632	0.0107288		7.23632	-0.0443459		7.23632	0.00888109
7.24117	0.0113845		7.24117	-0.0448823		7.24117	0.00989437
7.24603	0.0124574		7.24603	-0.0451207		7.24603	0.0107884
7.25088	0.0137091		7.25088	-0.0454783		7.25088	0.0113249
7.25573	0.01508		7.25573	-0.0457764		7.25573	0.0115633
7.26059	0.0162125		7.26059	-0.0460744		7.26059	0.0115037
7.26544	0.0168085		7.26544	-0.04673		7.26544	0.0110865
7.27029	0.0169873		7.27029	-0.0475049		7.27029	0.0104308
7.27515	0.0165701		7.27515	-0.0484586		7.27515	0.00977516
7.28	0.0160933		7.28	-0.049293		7.28	0.00923872
7.28485	0.0156164		7.28485	-0.0499487		7.28485	0.00888109
7.28971	0.0153184		7.28971	-0.0500083		7.28971	0.00858307
7.29456	0.0151992		7.29456	-0.0496507		7.29456	0.00834465
7.29941	0.0151992		7.29941	-0.0488162		7.29941	0.00804663
7.30427	0.0151396		7.30427	-0.0479817		7.30427	0.007689
7.30912	0.0150204		7.30912	-0.0471473		7.30912	0.00739098
7.31397	0.014782		7.31397	-0.0467896		7.31397	0.00709295
7.31883	0.0144839		7.31883	-0.0467896		7.31883	0.00727177
7.32368	0.0143647		7.32368	-0.0472069		7.32368	0.0077486
7.32853	0.0146627		7.32853	-0.0476837		7.32853	0.00846386
7.33339	0.015378		7.33339	-0.0479221		7.33339	0.00917912
7.33824	0.0162721		7.33824	-0.0476837		7.33824	0.00995398
7.34309	0.0170469		7.34309	-0.0468493		7.34309	0.0104904
7.34795	0.0172853		7.34795	-0.0457764		7.34795	0.010848
7.3528	0.0169277		7.3528	-0.0445843		7.3528	0.0112057
7.35765	0.0157952		7.35765	-0.0436306		7.35765	0.0115037
7.36251	0.0142455		7.36251	-0.0432134		7.36251	0.0119805
7.36736	0.0126362		7.36736	-0.0432134		7.36736	0.0123382
7.37221	0.0113249		7.37221	-0.0434518		7.37221	0.0128746
7.37707	0.0104904		7.37707	-0.0436902		7.37707	0.013113
7.38192	0.010252		7.38192	-0.044167		7.38192	0.013113
7.38677	0.0106096		7.38677	-0.0442863		7.38677	0.0126362
7.39163	0.0113845		7.39163	-0.0445247		7.39163	0.0118613
7.39648	0.0122786		7.39648	-0.0447631		7.39648	0.010848
7.40133	0.013113		7.40133	-0.0453591		7.40133	0.00995398
7.40619	0.0137687		7.40619	-0.0460744		7.40619	0.00935793
7.41104	0.0140071		7.41104	-0.0468493		7.41104	0.0090003
7.41589	0.0140667		7.41589	-0.0478625		7.41589	0.0090003
7.42075	0.0138283		7.42075	-0.048697		7.42075	0.00917912
7.4256	0.0135303		7.4256	-0.0494719		7.4256	0.00923872
7.43045	0.0132322		7.43045	-0.0500679		7.43045	0.00911951
7.43531	0.0131726		7.43531	-0.0506639		7.43531	0.0089407
7.44016	0.0130534		7.44016	-0.0510216		7.44016	0.00888109
7.44501	0.0130534		7.44501	-0.0513792		7.44501	0.0090003
7.44987	0.0129938		7.44987	-0.0519753		7.44987	0.00959635
7.45472	0.0130534		7.45472	-0.0525713		7.45472	0.0103712
7.45957	0.013113		7.45957	-0.0533462		7.45957	0.0112653
7.46443	0.013411		7.46443	-0.0539422		7.46443	0.0120401
7.46928	0.0139475		7.46928	-0.0542998		7.46928	0.0123978
7.47413	0.0145435		7.47413	-0.054121		7.47413	0.0123978
7.47899	0.0150204		7.47899	-0.0534654		7.47899	0.0120401
7.48384	0.0151396		7.48384	-0.0522733		7.48384	0.0115633
7.48869	0.014782		7.48869	-0.0509024		7.48869	0.0112057
7.49355	0.0141263		7.49355	-0.0497103		7.49355	0.010848
7.4984	0.0133514		7.4984	-0.0488162		7.4984	0.0106096
7.50325	0.0127554		7.50325	-0.048399		7.50325	0.0103712
7.50811	0.012517		7.50811	-0.0482798		7.50811	0.0103116
7.51296	0.0127554		7.51296	-0.048399		7.51296	0.0101328
7.51781	0.0132918		7.51781	-0.0485778		7.51781	0.00995398
7.52267	0.0139475		7.52267	-0.0487566		7.52267	0.00995398
7.52752	0.0146031		7.52752	-0.0486374		7.52752	0.0100136
7.53237	0.0149608		7.53237	-0.0482798		7.53237	0.0103116
7.53723	0.0151396		7.53723	-0.0478029		7.53723	0.0107884
7.54208	0.0151396		7.54208	-0.0469685		7.54208	0.0111461
7.54693	0.0150204		7.54693	-0.046134		7.54693	0.0113249
7.55179	0.0149012		7.55179	-0.0451803		7.55179	0.0111461
7.55664	0.0149608		7.55664	-0.0444651		7.55664	0.0106692
7.56149	0.01508		7.56149	-0.0437498		7.56149	0.00995398
7.56635	0.0150204		7.56635	-0.043273		7.56635	0.00935793
7.5712	0.0148416		7.5712	-0.0429153		7.5712	0.00882149
7.57605	0.0143647		7.57605	-0.0427961		7.57605	0.00882149
7.58091	0.0134706		7.58091	-0.0429153		7.58091	0.00911951
7.58576	0.0123978		7.58576	-0.0433922		7.58576	0.00977516
7.59061	0.0111461		7.59061	-0.0440478		7.59061	0.0106096
7.59547	0.00995398		7.59547	-0.0450611		7.59547	0.0114441
7.60032	0.0090003		7.60032	-0.0463128		7.60032	0.012219
7.60517	0.00840425		7.60517	-0.0476837		7.60517	0.012815
7.61003	0.00816584		7.61003	-0.0490546		7.61003	0.0130534
7.61488	0.00828505		7.61488	-0.0502467		7.61488	0.013113
7.61973	0.0089407		7.61973	-0.0510216		7.61973	0.012815
7.62459	0.00989437		7.62459	-0.0511408		7.62459	0.0122786
7.62944	0.0110269		7.62944	-0.0507236		7.62944	0.0117421
7.63429	0.0122786		7.63429	-0.0494123		7.63429	0.0113845
7.63915	0.0132918		7.63915	-0.0476241		7.63915	0.0113249
7.644	0.0139475		7.644	-0.0454783		7.644	0.0118017
7.64885	0.0141263		7.64885	-0.043273		7.64885	0.0125766
7.65371	0.0139475		7.65371	-0.041306		7.65371	0.0131726
7.65856	0.0136495		7.65856	-0.0397563		7.65856	0.0134706
7.66341	0.0132918		7.66341	-0.0389218		7.66341	0.0133514
7.66827	0.0131726		7.66827	-0.0389218		7.66827	0.0125766
7.67312	0.0134706		7.67312	-0.0394583		7.67312	0.0116825
7.67797	0.0140071		7.67797	-0.0403523		7.67797	0.0107884
7.68283	0.0148416		7.68283	-0.041604		7.68283	0.0100732
7.68768	0.0157356		7.68768	-0.0427961		7.68768	0.00977516
7.69253	0.0165701		7.69253	-0.043869		7.69253	0.00983477
7.69739	0.0172257		7.69739	-0.0445247		7.69739	0.0101328
7.70224	0.017643		7.70224	-0.0447035		7.70224	0.0106096
7.70709	0.0177026		7.70709	-0.0447035		7.70709	0.0110269
7.71195	0.0175238		7.71195	-0.0445247		7.71195	0.0112653
7.7168	0.0169873		7.7168	-0.0442266		7.7168	0.0113249
7.72165	0.0161529		7.72165	-0.0439286		7.72165	0.0111461
7.72651	0.0151396		7.72651	-0.0438094		7.72651	0.0107288
7.73136	0.0141859		7.73136	-0.0436902		7.73136	0.010252
7.73621	0.013411		7.73621	-0.0437498		7.73621	0.00965595
7.74107	0.0129938		7.74107	-0.0438094		7.74107	0.00941753
7.74592	0.013113		7.74592	-0.0441074		7.74592	0.00935793
7.75077	0.0137687		7.75077	-0.0444651		7.75077	0.00983477
7.75563	0.0148416		7.75563	-0.0450611		7.75563	0.0106692
7.76048	0.0160336		7.76048	-0.0455976		7.76048	0.0118613
7.76533	0.0171065		7.76533	-0.0458956		7.76533	0.0132918
7.77019	0.0177622		7.77019	-0.0459552		7.77019	0.014782
7.77504	0.0178218		7.77504	-0.045836		7.77504	0.0162125
7.77989	0.0174642		7.77989	-0.0455379		7.77989	0.0172853
7.78475	0.0167489		7.78475	-0.0452399		7.78475	0.0180602
7.7896	0.0158548		7.7896	-0.0450611		7.7896	0.0184178
7.79445	0.0149012		7.79445	-0.0449419		7.79445	0.0184178
7.79931	0.0141859		7.79931	-0.0450611		7.79931	0.018239
7.80416	0.0137091		7.80416	-0.0451207		7.80416	0.017941
7.80901	0.0133514		7.80901	-0.0448823		7.80901	0.0177026
7.81387	0.013411		7.81387	-0.0445247		7.81387	0.017643
7.81872	0.0137687		7.81872	-0.0439286		7.81872	0.0178814
7.82357	0.0140667		7.82357	-0.0432134		7.82357	0.0182986
7.82843	0.0144243		7.82843	-0.0427365		7.82843	0.0188947
7.83328	0.0146627		7.83328	-0.0424385		7.83328	0.0193715
7.83813	0.0148416		7.83813	-0.0426173		7.83813	0.0195503
7.84299	0.0150204		7.84299	-0.0434518		7.84299	0.0194311
7.84784	0.0150204		7.84784	-0.0447035		7.84784	0.0190735
7.85269	0.0151992		7.85269	-0.0463128		7.85269	0.0185966
7.85755	0.015378		7.85755	-0.0481606		7.85755	0.018239
7.8624	0.0157952		7.8624	-0.0497103		7.8624	0.0177622
7.86725	0.0160933		7.86725	-0.0511408		7.86725	0.0172853
7.87211	0.0163317		7.87211	-0.0519753		7.87211	0.0168681
7.87696	0.0163913		7.87696	-0.0520945		7.87696	0.0163913
7.88181	0.0161529		7.88181	-0.0517368		7.88181	0.0159144
7.88667	0.0159144		7.88667	-0.050962		7.88667	0.015676
7.89152	0.0156164		7.89152	-0.0499487		7.89152	0.0156164
7.89637	0.015378		7.89637	-0.0489354		7.89637	0.0158548
7.90123	0.0154972		7.90123	-0.0478625		7.90123	0.0161529
7.90608	0.0158548		7.90608	-0.0470281		7.90608	0.0166297
7.91093	0.0163913		7.91093	-0.0463724		7.91093	0.0169277
7.91579	0.0172853		7.91579	-0.0458956		7.91579	0.0171065
7.92064	0.0180006		7.92064	-0.045836		7.92064	0.0171065
7.92549	0.0186563		7.92549	-0.0460148		7.92549	0.0171661
7.93035	0.0188947		7.93035	-0.0466108		7.93035	0.0171065
7.9352	0.0187755		7.9352	-0.0472665		7.9352	0.0171065
7.94005	0.018239		7.94005	-0.0481009		7.94005	0.0171065
7.94491	0.0175834		7.94491	-0.0488758		7.94491	0.0169873
7.94976	0.0167489		7.94976	-0.0494719		7.94976	0.0165105
7.95461	0.0159144		7.95461	-0.0499487		7.95461	0.0158548
7.95947	0.0152588		7.95947	-0.0504255		7.95947	0.0149608
7.96432	0.014782		7.96432	-0.0507832		7.96432	0.0138879
7.96917	0.0145435		7.96917	-0.0510216		7.96917	0.0129342
7.97403	0.0146031		7.97403	-0.0510812		7.97403	0.0120997
7.97888	0.0147223		7.97888	-0.0510812		7.97888	0.0115037
7.98373	0.0149608		7.98373	-0.0508428		7.98373	0.0111461
7.98859	0.0152588		7.98859	-0.0505447		7.98859	0.0109673
7.99344	0.0155568		7.99344	-0.0500083		7.99344	0.010848
7.99829	0.0158548		7.99829	-0.0494719		7.99829	0.0107884
8.00315	0.0162721		8.00315	-0.048995		8.00315	0.0107288
8.008	0.0168085		8.008	-0.0484586		8.008	0.0107288
8.01285	0.017345		8.01285	-0.0479221		8.01285	0.0107884
8.01771	0.0180602		8.01771	-0.0472665		8.01771	0.0111461
8.02256	0.0187755		8.02256	-0.0468493		8.02256	0.0118017
8.02741	0.0194311		8.02741	-0.0466704		8.02741	0.0126362
8.03227	0.0196695		8.03227	-0.0467896		8.03227	0.0137091
8.03712	0.0197291		8.03712	-0.0472665		8.03712	0.0148416
8.04197	0.0194311		8.04197	-0.0480413		8.04197	0.015676
8.04683	0.0190139		8.04683	-0.048995		8.04683	0.0162125
8.05168	0.0184774		8.05168	-0.0500679		8.05168	0.0164509
8.05653	0.017941		8.05653	-0.050962		8.05653	0.0165105
8.06139	0.0175834		8.06139	-0.0516176		8.06139	0.0163317
8.06624	0.0174046		8.06624	-0.0520349		8.06624	0.0162125
8.07109	0.0172853		8.07109	-0.0521541		8.07109	0.0160336
8.07595	0.0174046		8.07595	-0.0520349		8.07595	0.0157952
8.0808	0.0175238		8.0808	-0.051558		8.0808	0.015378
8.08565	0.017941		8.08565	-0.0510812		8.08565	0.014782
8.09051	0.0184178		8.09051	-0.0506639		8.09051	0.0137687
8.09536	0.0190735		8.09536	-0.0505447		8.09536	0.0125766
8.10021	0.0197887		8.10021	-0.0507832		8.10021	0.0113249
8.10507	0.0206232		8.10507	-0.0514984		8.10507	0.010252
8.10992	0.0212789		8.10992	-0.0524521		8.10992	0.00965595
8.11477	0.0218153		8.11477	-0.0533462		8.11477	0.00977516
8.11963	0.0219345		8.11963	-0.0539422		8.11963	0.0104904
8.12448	0.0217557		8.12448	-0.0538826		8.12448	0.0116825
8.12933	0.0212789		8.12933	-0.0531673		8.12933	0.0131726
8.13419	0.0206232		8.13419	-0.0516772		8.13419	0.0146627
8.13904	0.0197291		8.13904	-0.0497699		8.13904	0.015974
8.14389	0.0188947		8.14389	-0.0479221		8.14389	0.0171065
8.14875	0.0181198		8.14875	-0.046432		8.14875	0.017941
8.1536	0.0174642		8.1536	-0.0453591		8.1536	0.0184774
8.15845	0.0169277		8.15845	-0.0450015		8.15845	0.0187159
8.16331	0.0165701		8.16331	-0.0452399		8.16331	0.0187159
8.16816	0.0163913		8.16816	-0.0455976		8.16816	0.0185966
8.17301	0.0165105		8.17301	-0.046134		8.17301	0.018537
8.17787	0.0169873		8.17787	-0.0464916		8.17787	0.0184178
8.18272	0.0177622		8.18272	-0.04673		8.18272	0.018537
8.18757	0.0185966		8.18757	-0.04673		8.18757	0.0186563
8.19243	0.0194907		8.19243	-0.0466704		8.19243	0.0187159
8.19728	0.0203252		8.19728	-0.0465512		8.19728	0.0186563
8.20213	0.0208616		8.20213	-0.0463724		8.20213	0.0183582
8.20699	0.0212193		8.20699	-0.0460744		8.20699	0.0178218
8.21184	0.0214577		8.21184	-0.0456572		8.21184	0.0171661
8.21669	0.0216961		8.21669	-0.0452995		8.21669	0.0166297
8.22155	0.0220537		8.22155	-0.0450611		8.22155	0.0162721
8.2264	0.0222325		8.2264	-0.0451803		8.2264	0.0161529
8.23125	0.0222921		8.23125	-0.0454187		8.23125	0.0160933
8.23611	0.0220537		8.23611	-0.046134		8.23611	0.0159144
8.24096	0.0213385		8.24096	-0.0471473		8.24096	0.0157356
8.24581	0.0200272		8.24581	-0.0482202		8.24581	0.0151992
8.25067	0.018537		8.25067	-0.049293		8.25067	0.0144243
8.25552	0.0168085		8.25552	-0.0500083		8.25552	0.0135899
8.26037	0.015378		8.26037	-0.0503659		8.26037	0.0128746
8.26523	0.0141859		8.26523	-0.0502467		8.26523	0.012219
8.27008	0.0134706		8.27008	-0.0498891		8.27008	0.0120997
8.27493	0.0131726		8.27493	-0.049293		8.27493	0.0123978
8.27979	0.013113		8.27979	-0.048697		8.27979	0.0130534
8.28464	0.0130534		8.28464	-0.0482202		8.28464	0.0138283
8.28949	0.013113		8.28949	-0.0480413		8.28949	0.0146031
8.29435	0.0130534		8.29435	-0.0479817		8.29435	0.0153184
8.2992	0.013113		8.2992	-0.0479817		8.2992	0.0158548
8.30405	0.0132918		8.30405	-0.0478029		8.30405	0.0160933
8.30891	0.0135303		8.30891	-0.0473857		8.30891	0.0162721
8.31376	0.0137687		8.31376	-0.0466108		8.31376	0.0163913
8.31861	0.0138879		8.31861	-0.0456572		8.31861	0.0162721
8.32347	0.0137687		8.32347	-0.0448227		8.32347	0.0160933
8.32832	0.0132918		8.32832	-0.0441074		8.32832	0.0155568
8.33317	0.012517		8.33317	-0.0436902		8.33317	0.0149608
8.33803	0.0117421		8.33803	-0.0435114		8.33803	0.0141263
8.34288	0.010848		8.34288	-0.0436306		8.34288	0.0131726
8.34773	0.0103116		8.34773	-0.0438094		8.34773	0.0123978
8.35259	0.0101328		8.35259	-0.0440478		8.35259	0.0118613
8.35744	0.010252		8.35744	-0.0444651		8.35744	0.0118017
8.36229	0.01055		8.36229	-0.0448823		8.36229	0.0120401
8.36715	0.0109076		8.36715	-0.0454187		8.36715	0.0124574
8.372	0.0113845		8.372	-0.0460148		8.372	0.0128746
8.37685	0.0115633		8.37685	-0.0466704		8.37685	0.0131726
8.38171	0.0118613		8.38171	-0.0472665		8.38171	0.0132322
8.38656	0.0120997		8.38656	-0.0478029		8.38656	0.0129938
8.39141	0.0124574		8.39141	-0.0481606		8.39141	0.0125766
8.39627	0.012815		8.39627	-0.0483394		8.39627	0.0121593
8.40112	0.0133514		8.40112	-0.048399		8.40112	0.0119209
8.40597	0.0138879		8.40597	-0.0482202		8.40597	0.0117421
8.41083	0.0144839		8.41083	-0.0477433		8.41083	0.0116229
8.41568	0.0150204		8.41568	-0.0469685		8.41568	0.0115037
8.42053	0.0154376		8.42053	-0.0459552		8.42053	0.0115633
8.42539	0.0156164		8.42539	-0.0448823		8.42539	0.0116825
8.43024	0.015378		8.43024	-0.043869		8.43024	0.0119805
8.43509	0.0149608		8.43509	-0.0431538		8.43509	0.0123382
8.43995	0.0143647		8.43995	-0.0427961		8.43995	0.0128746
8.4448	0.0136495		8.4448	-0.0427961		8.4448	0.0132918
8.44965	0.0132918		8.44965	-0.0433326		8.44965	0.0135899
8.45451	0.0133514		8.45451	-0.044167		8.45451	0.0138283
8.45936	0.0138283		8.45936	-0.0452399		8.45936	0.0138283
8.46421	0.0147223		8.46421	-0.0463724		8.46421	0.0140071
8.46907	0.015676		8.46907	-0.0476837		8.46907	0.0139475
8.47392	0.0165701		8.47392	-0.0488758		8.47392	0.0138283
8.47877	0.0174046		8.47877	-0.0498891		8.47877	0.0136495
8.48363	0.0181198		8.48363	-0.0506639		8.48363	0.0135303
8.48848	0.0186563		8.48848	-0.050962		8.48848	0.0134706
8.49333	0.0191927		8.49333	-0.0508428		8.49333	0.0136495
8.49819	0.0195503		8.49819	-0.0504255		8.49819	0.0142455
8.50304	0.0196695		8.50304	-0.0498295		8.50304	0.0151396
8.50789	0.0195503		8.50789	-0.0493526		8.50789	0.0160336
8.51275	0.0190735		8.51275	-0.0489354		8.51275	0.0168681
8.5176	0.0184178		8.5176	-0.0486374		8.5176	0.0172853
8.52245	0.0178218		8.52245	-0.0483394		8.52245	0.0172257
8.52731	0.017345		8.52731	-0.0479221		8.52731	0.0166893
8.53216	0.0171065		8.53216	-0.0472665		8.53216	0.0160336
8.53701	0.017345		8.53701	-0.0464916		8.53701	0.0151992
8.54187	0.017941		8.54187	-0.0455379		8.54187	0.0146031
8.54672	0.0188351		8.54672	-0.0446439		8.54672	0.0141859
8.55157	0.0197291		8.55157	-0.0437498		8.55157	0.0140667
8.55643	0.0206232		8.55643	-0.0433326		8.55643	0.0142455
8.56128	0.0212789		8.56128	-0.0429153		8.56128	0.0143647
8.56613	0.0217557		8.56613	-0.0428557		8.56613	0.0144243
8.57099	0.0220537		8.57099	-0.0430346		8.57099	0.0142455
8.57584	0.0224113		8.57584	-0.0433326		8.57584	0.0140071
8.58069	0.0225902		8.58069	-0.0436902		8.58069	0.0137091
8.58555	0.0227094		8.58555	-0.0442266		8.58555	0.0140071
8.5904	0.0228286		8.5904	-0.0449419		8.5904	0.014782
8.59525	0.022769		8.59525	-0.0455379		8.59525	0.0163317
8.60011	0.0224113		8.60011	-0.0459552		8.60011	0.0181198
8.60496	0.0220537		8.60496	-0.0460744		8.60496	0.0199676
8.60981	0.0216365		8.60981	-0.0459552		8.60981	0.0213385
8.61467	0.0216365		8.61467	-0.0457764		8.61467	0.0219941
8.61952	0.0219941		8.61952	-0.0454187		8.61952	0.0218153
8.62437	0.022769		8.62437	-0.0449419		8.62437	0.0207424
8.62923	0.023663		8.62923	-0.0447631		8.62923	0.0192523
8.63408	0.0244975		8.63408	-0.0445843		8.63408	0.0175834
8.63893	0.0248551		8.63893	-0.0447035		8.63893	0.0158548
8.64379	0.0246167		8.64379	-0.0446439		8.64379	0.0141859
8.64864	0.0239015		8.64864	-0.0447035		8.64864	0.0130534
8.65349	0.022769		8.65349	-0.0447035		8.65349	0.0123382
8.65835	0.0214577		8.65835	-0.0447631		8.65835	0.0119805
8.6632	0.0202656		8.6632	-0.0447631		8.6632	0.0120997
8.66805	0.0193715		8.66805	-0.0447631		8.66805	0.012815
8.67291	0.0185966		8.67291	-0.0448823		8.67291	0.0139475
8.67776	0.017941		8.67776	-0.0452995		8.67776	0.0153184
8.68261	0.0174642		8.68261	-0.0458956		8.68261	0.0168681
8.68747	0.0169873		8.68747	-0.0466108		8.68747	0.0186563
8.69232	0.0167489		8.69232	-0.0473857		8.69232	0.0204444
8.69717	0.0165701		8.69717	-0.0480413		8.69717	0.0219345
8.70203	0.0166893		8.70203	-0.0484586		8.70203	0.0230074
8.70688	0.0169277		8.70688	-0.0485778		8.70688	0.0234842
8.71173	0.0171661		8.71173	-0.0484586		8.71173	0.0234246
8.71659	0.0172853		8.71659	-0.0479221		8.71659	0.0228286
8.72144	0.0171065		8.72144	-0.0475049		8.72144	0.0219345
8.72629	0.0166297		8.72629	-0.0472069		8.72629	0.0209808
8.73115	0.0159144		8.73115	-0.0471473		8.73115	0.0200868
8.736	0.01508		8.736	-0.0475049		8.736	0.0194907
8.74085	0.0143051		8.74085	-0.0481009		8.74085	0.0191927
8.74571	0.0136495		8.74571	-0.0487566		8.74571	0.0188947
8.75056	0.013411		8.75056	-0.0492334		8.75056	0.018537
8.75541	0.013411		8.75541	-0.0495315		8.75541	0.0180602
8.76027	0.0137687		8.76027	-0.0493526		8.76027	0.0174642
8.76512	0.0144243		8.76512	-0.0491142		8.76512	0.0167489
8.76997	0.0149608		8.76997	-0.0486374		8.76997	0.0161529
8.77483	0.0154376		8.77483	-0.0479817		8.77483	0.0157952
8.77968	0.015676		8.77968	-0.0473857		8.77968	0.0156164
8.78453	0.015676		8.78453	-0.0466704		8.78453	0.0157356
8.78939	0.015378		8.78939	-0.0459552		8.78939	0.0160336
8.79424	0.0151396		8.79424	-0.0454187		8.79424	0.0165701
8.79909	0.01508		8.79909	-0.0451207		8.79909	0.0170469
8.80395	0.0150204		8.80395	-0.0452399		8.80395	0.0175834
8.8088	0.01508		8.8088	-0.045836		8.8088	0.018239
8.81365	0.0153184		8.81365	-0.0465512		8.81365	0.0188947
8.81851	0.015378		8.81851	-0.0470877		8.81851	0.0197291
8.82336	0.0155568		8.82336	-0.0470877		8.82336	0.020802
8.82821	0.0156164		8.82821	-0.0468493		8.82821	0.0218749
8.83307	0.0159144		8.83307	-0.046134		8.83307	0.0230074
8.83792	0.0162721		8.83792	-0.0453591		8.83792	0.0240207
8.84277	0.0166893		8.84277	-0.0448823		8.84277	0.0246763
8.84763	0.0172853		8.84763	-0.0447631		8.84763	0.025034
8.85248	0.0180006		8.85248	-0.0451803		8.85248	0.0250936
8.85733	0.0185966		8.85733	-0.0457168		8.85733	0.0247955
8.86219	0.0191331		8.86219	-0.0463724		8.86219	0.0243783
8.86704	0.0194311		8.86704	-0.04673		8.86704	0.0238419
8.87189	0.0195503		8.87189	-0.0469089		8.87189	0.0232458
8.87675	0.0196099		8.87675	-0.0467896		8.87675	0.0224113
8.8816	0.0195503		8.8816	-0.0466704		8.8816	0.0216961
8.88645	0.0194907		8.88645	-0.046432		8.88645	0.020802
8.89131	0.0194311		8.89131	-0.0464916		8.89131	0.0200272
8.89616	0.0196099		8.89616	-0.0468493		8.89616	0.0193715
8.90101	0.0197887		8.90101	-0.0472665		8.90101	0.0191331
8.90587	0.0201464		8.90587	-0.0478029		8.90587	0.0193715
8.91072	0.0207424		8.91072	-0.0479817		8.91072	0.0197887
8.91557	0.0213385		8.91557	-0.0478029		8.91557	0.0205636
8.92043	0.0217557		8.92043	-0.0472069		8.92043	0.0212193
8.92528	0.0219345		8.92528	-0.0461936		8.92528	0.0219345
8.93013	0.0217557		8.93013	-0.0451207		8.93013	0.0222921
8.93499	0.0210404		8.93499	-0.0440478		8.93499	0.0223517
8.93984	0.0200272		8.93984	-0.0434518		8.93984	0.0224113
8.94469	0.0190139		8.94469	-0.0433922		8.94469	0.0224113
8.94955	0.0182986		8.94955	-0.0437498		8.94955	0.022471
8.9544	0.0180006		8.9544	-0.0447035		8.9544	0.0227094
8.95925	0.0181794		8.95925	-0.045836		8.95925	0.023067
8.96411	0.0188947		8.96411	-0.0469685		8.96411	0.0234842
8.96896	0.0197887		8.96896	-0.0478625		8.96896	0.0237823
8.97381	0.020802		8.97381	-0.0485182		8.97381	0.0240207
8.97867	0.0215173		8.97867	-0.0487566		8.97867	0.0240207
8.98352	0.0221133		8.98352	-0.048697		8.98352	0.023663
8.98837	0.0224113		8.98837	-0.0482202		8.98837	0.0231862
8.99323	0.022769		8.99323	-0.0476837		8.99323	0.0226498
8.99808	0.0230074		8.99808	-0.0469089		8.99808	0.0222921
9.00293	0.0231266		9.00293	-0.0462532		9.00293	0.0221729
9.00779	0.0232458		9.00779	-0.045836		9.00779	0.0225306
9.01264	0.023365		9.01264	-0.045836		9.01264	0.0232458
9.01749	0.0233054		9.01749	-0.0460744		9.01749	0.0242591
9.02235	0.0231266		9.02235	-0.0466108		9.02235	0.0253916
9.0272	0.0229478		9.0272	-0.0469685		9.0272	0.0264049
9.03205	0.0228286		9.03205	-0.0469089		9.03205	0.0273585
9.03691	0.0228286		9.03691	-0.0462532		9.03691	0.0279546
9.04176	0.022769		9.04176	-0.0451803		9.04176	0.028193
9.04661	0.0226498		9.04661	-0.043869		9.04661	0.027895
9.05147	0.0225306		9.05147	-0.0426173		9.05147	0.0272393
9.05632	0.0224113		9.05632	-0.0417233		9.05632	0.0261664
9.06117	0.0221729		9.06117	-0.041604		9.06117	0.0248551
9.06603	0.0219345		9.06603	-0.0420809		9.06603	0.0237226
9.07088	0.0216961		9.07088	-0.0430942		9.07088	0.0230074
9.07573	0.0213981		9.07573	-0.0443459		9.07573	0.0228286
9.08059	0.0212789		9.08059	-0.0459552		9.08059	0.0230074
9.08544	0.0209808		9.08544	-0.0474453		9.08544	0.0234842
9.09029	0.0206232		9.09029	-0.048697		9.09029	0.0239015
9.09515	0.0200272		9.09515	-0.0494719		9.09515	0.0239015
9.1	0.0193119		9.1	-0.0497103		9.1	0.0234842
9.10485	0.018537		9.10485	-0.0494123		9.10485	0.0227094
9.10971	0.017941		9.10971	-0.0485182		9.10971	0.0216961
9.11456	0.017941		9.11456	-0.0475049		9.11456	0.0206232
9.11941	0.018537		9.11941	-0.0465512		9.11941	0.0197887
9.12427	0.0197291		9.12427	-0.0459552		9.12427	0.0193715
9.12912	0.0213981		9.12912	-0.045836		9.12912	0.0194311
9.13397	0.0232458		9.13397	-0.046134		9.13397	0.0198483
9.13883	0.0248551		9.13883	-0.0467896		9.13883	0.0206828
9.14368	0.0259876		9.14368	-0.0475049		9.14368	0.0215769
9.14853	0.0264645		9.14853	-0.0482798		9.14853	0.0223517
9.15339	0.0264049		9.15339	-0.0488162		9.15339	0.0228286
9.15824	0.0258088		9.15824	-0.0489354		9.15824	0.0232458
9.16309	0.025034		9.16309	-0.0488758		9.16309	0.0235438
9.16795	0.0242591		9.16795	-0.0485778		9.16795	0.0237823
9.1728	0.0237226		9.1728	-0.0481606		9.1728	0.0240207
9.17765	0.0235438		9.17765	-0.0478029		9.17765	0.0241399
9.18251	0.023663		9.18251	-0.0473857		9.18251	0.0242591
9.18736	0.0240207		9.18736	-0.0472069		9.18736	0.0243187
9.19221	0.0243187		9.19221	-0.0470281		9.19221	0.0242591
9.19707	0.0245571		9.19707	-0.0468493		9.19707	0.0243187
9.20192	0.0244975		9.20192	-0.0466108		9.20192	0.0241399
9.20677	0.0241995		9.20677	-0.0462532		9.20677	0.0241399
9.21163	0.0237823		9.21163	-0.0457168		9.21163	0.0240207
9.21648	0.0236034		9.21648	-0.0451803		9.21648	0.023663
9.22133	0.0237226		9.22133	-0.0446439		9.22133	0.0232458
9.22619	0.0243187		9.22619	-0.0441074		9.22619	0.022769
9.23104	0.0255108		9.23104	-0.0436306		9.23104	0.0225306
9.23589	0.0268817		9.23589	-0.0431538		9.23589	0.0225902
9.24075	0.0283122		9.24075	-0.0427365		9.24075	0.0230074
9.2456	0.0295043		9.2456	-0.0423193		9.2456	0.0237226
9.25045	0.0303388		9.25045	-0.0418425		9.25045	0.0244975
9.25531	0.0302196		9.25531	-0.0413656		9.25531	0.0248551
9.26016	0.0295043		9.26016	-0.041008		9.26016	0.0247955
9.26501	0.028193		9.26501	-0.0405908		9.26501	0.0243187
9.26987	0.0265241		9.26987	-0.0405312		9.26987	0.0234842
9.27472	0.0252128		9.27472	-0.0407696		9.27472	0.0225902
9.27957	0.0241995		9.27957	-0.0411272		9.27957	0.0216365
9.28443	0.0238419		9.28443	-0.0417829		9.28443	0.0209808
9.28928	0.0240803		9.28928	-0.0426173		9.28928	0.0205636
9.29413	0.0247359		9.29413	-0.0435114		9.29413	0.0203252
9.29899	0.0253916		9.29899	-0.0444651		9.29899	0.020504
9.30384	0.0258088		9.30384	-0.0452995		9.30384	0.0211596
9.30869	0.0258684		9.30869	-0.0458956		9.30869	0.0219941
9.31355	0.0254512		9.31355	-0.0460148		9.31355	0.0231862
9.3184	0.0247955		9.3184	-0.045836		9.3184	0.0247359
9.32325	0.0241399		9.32325	-0.0450611		9.32325	0.026226
9.32811	0.0237823		9.32811	-0.044167		9.32811	0.027895
9.33296	0.0239015		9.33296	-0.0433326		9.33296	0.0292659
9.33781	0.0241995		9.33781	-0.0428557		9.33781	0.030458
9.34267	0.0247359		9.34267	-0.0426769		9.34267	0.031054
9.34752	0.0250936		9.34752	-0.0427961		9.34752	0.0311136
9.35237	0.0250936		9.35237	-0.0430942		9.35237	0.030458
9.35723	0.0245571		9.35723	-0.0431538		9.35723	0.0293255
9.36208	0.023663		9.36208	-0.0429749		9.36208	0.027895
9.36693	0.0226498		9.36693	-0.0426769		9.36693	0.0264049
9.37179	0.0217557		9.37179	-0.0422597		9.37179	0.0250936
9.37664	0.0212789		9.37664	-0.0419021		9.37664	0.0239611
9.38149	0.0212789		9.38149	-0.0417829		9.38149	0.023365
9.38635	0.0218153		9.38635	-0.0419021		9.38635	0.0228286
9.3912	0.0226498		9.3912	-0.0421405		9.3912	0.0227094
9.39605	0.023365		9.39605	-0.0426769		9.39605	0.0225902
9.40091	0.0239611		9.40091	-0.0433922		9.40091	0.0226498
9.40576	0.0241399		9.40576	-0.044167		9.40576	0.0226498
9.41061	0.0242591		9.41061	-0.0450015		9.41061	0.0228882
9.41547	0.0242591		9.41547	-0.045836		9.41547	0.0232458
9.42032	0.0244379		9.42032	-0.0465512		9.42032	0.0237226
9.42517	0.0247359		9.42517	-0.0471473		9.42517	0.0240803
9.43003	0.0253916		9.43003	-0.0473857		9.43003	0.0243187
9.43488	0.0262856		9.43488	-0.0475049		9.43488	0.0241399
9.43973	0.0270605		9.43973	-0.0475049		9.43973	0.0236034
9.44459	0.0277162		9.44459	-0.0476837		9.44459	0.0225902
9.44944	0.0280738		9.44944	-0.0482202		9.44944	0.0215769
9.45429	0.0281334		9.45429	-0.0488162		9.45429	0.0207424
9.45915	0.0277758		9.45915	-0.0495315		9.45915	0.0202656
9.464	0.0271797		9.464	-0.0500083		9.464	0.0203252
9.46885	0.0263453		9.46885	-0.0502467		9.46885	0.0210404
9.47371	0.02563		9.47371	-0.0498295		9.47371	0.0221133
9.47856	0.0248551		9.47856	-0.0491738		9.47856	0.0234842
9.48341	0.0243187		9.48341	-0.0481606		9.48341	0.0247359
9.48827	0.0240207		9.48827	-0.0472069		9.48827	0.0255704
9.49312	0.0238419		9.49312	-0.0463724		9.49312	0.0259876
9.49797	0.0237823		9.49797	-0.0458956		9.49797	0.0258684
9.50283	0.0240803		9.50283	-0.0456572		9.50283	0.025332
9.50768	0.0243783		9.50768	-0.0455379		9.50768	0.0247359
9.51253	0.0249147		9.51253	-0.0453591		9.51253	0.0241995
9.51739	0.0255704		9.51739	-0.0451207		9.51739	0.0239015
9.52224	0.0260472		9.52224	-0.0447035		9.52224	0.0241995
9.52709	0.0261068		9.52709	-0.0439882		9.52709	0.0248551
9.53195	0.0257492		9.53195	-0.0433326		9.53195	0.0260472
9.5368	0.0248551		9.5368	-0.0427365		9.5368	0.0272393
9.54165	0.0239015		9.54165	-0.0422597		9.54165	0.0283718
9.54651	0.0229478		9.54651	-0.0420809		9.54651	0.0291467
9.55136	0.0227094		9.55136	-0.0422001		9.55136	0.0295639
9.55621	0.0231266		9.55621	-0.0426173		9.55621	0.0294447
9.56107	0.0241995		9.56107	-0.0430942		9.56107	0.0290275
9.56592	0.0256896		9.56592	-0.0436306		9.56592	0.0286102
9.57077	0.0273585		9.57077	-0.0441074		9.57077	0.0280738
9.57563	0.028789		9.57563	-0.0444055		9.57563	0.0274777
9.58048	0.0298619		9.58048	-0.0442863		9.58048	0.0269413
9.58533	0.0303388		9.58533	-0.044167		9.58533	0.025928
9.59019	0.0303388		9.59019	-0.0439882		9.59019	0.0246763
9.59504	0.0297427		9.59504	-0.0440478		9.59504	0.0233054
9.59989	0.0288486		9.59989	-0.0441074		9.59989	0.0219941
9.60475	0.0277758		9.60475	-0.0441074		9.60475	0.0212193
9.6096	0.0269413		9.6096	-0.0439286		9.6096	0.0209212
9.61445	0.0261664		9.61445	-0.0433922		9.61445	0.0211596
9.61931	0.02563		9.61931	-0.0425577		9.61931	0.0219941
9.62416	0.0254512		9.62416	-0.0417829		9.62416	0.0230074
9.62901	0.0253916		9.62901	-0.041306		9.62901	0.0241399
9.63387	0.0254512		9.63387	-0.0414252		9.63387	0.0250936
9.63872	0.0255108		9.63872	-0.0421405		9.63872	0.0259876
9.64357	0.0255704		9.64357	-0.043273		9.64357	0.0265241
9.64843	0.0255704		9.64843	-0.0442863		9.64843	0.0271201
9.65328	0.0255108		9.65328	-0.0449419		9.65328	0.0275373
9.65813	0.0255108		9.65813	-0.0448823		9.65813	0.0279546
9.66299	0.0252724		9.66299	-0.0441074		9.66299	0.0283122
9.66784	0.0249743		9.66784	-0.0429153		9.66784	0.0285506
9.67269	0.0243783		9.67269	-0.0415444		9.67269	0.0286698
9.67755	0.0237226		9.67755	-0.0405908		9.67755	0.028491
9.6824	0.0230074		9.6824	-0.0401139		9.6824	0.0280142
[truncated: 12,280 more rows]
[truncated: 2 more columns]
