# Supplementary material for: Structures and function of a tailoring oxidase in complex with a nonribosomal peptide synthetase module
Source: Nat Commun. 2022 Jan 27;13:548. doi: 10.1038/s41467-022-28221-y (PMC8795117; doi:10.1038/s41467-022-28221-y)
Supplement: Supplementary file 4 — Source Data [file 41467_2022_28221_MOESM4_ESM.zip › Source_data/Supplementary_Figure_2f.xlsx]

## Sheet: Sheet1
This is the raw data for Supplementary Figure 2f
This is the Mass spectra of the FMN standard from Sigma aldrich
m/z	z	I	FWHM
98.9		177546	0.44
114.92		24994	0.42
130.84		33213	0.3
136.74		33265	0.38
139.79		17657	0.27
142.8		20291	0.29
158.74		145695	0.37
160.77		18115	0.32
174.78		20900	0.36
176.74		58654	0.38
190.75		118745	0.37
196.68		73981	0.41
198.71		18192	0.43
204.74		19448	0.42
210.85		28026	0.38
212.73		29242	0.42
214.69		46509	0.41
218.7		49761	0.47
226.78		29476	0.41
228.71		130479	0.44
230.76		19572	0.4
234.7		43298	0.44
238.88		100663	0.41
239.94		24642	0.41
240.78		46051	0.35
242.75		196859	0.4
243.9		24092	0.49
244.77		34423	0.38
246.71		26667	0.44
250.85		27213	0.39
252.76		18754	0.61
256.75		192438	0.4
257.81		21901	0.39
258.79		41133	0.34
260.76		53692	0.38
264.84		26138	0.43
266.8		23208	0.45
268.91		23231	0.47
270.91		20366	0.52
272.06		26680	0.42
272.83		31469	0.45
274.77		65129	0.4
276.88		27826	0.47
278.87		37261	0.53
280.74		47541	0.43
282.94		49995	0.42
284.93	1+	260208	0.41
285.94	1+	54413	0.42
286.88	1+	35502	0.44
288.79		58345	0.38
290.84		21010	0.48
292.91		20267	0.62
294.76		101920	0.42
295.95		18755	0.45
296.86		50236	0.49
297.94		20457	0.56
298.95		61767	0.45
300.06		36337	0.36
300.9		32679	0.49
302.91		90335	0.48
303.96		24308	0.49
304.88		30864	0.44
305.9		18239	0.4
306.87		29913	0.43
308.93		24063	0.47
310.85		60976	0.37
312.06		20912	0.57
312.89		71459	0.45
314.13		40355	0.42
315		105285	0.36
316.04		43293	0.32
316.98	1+	287146	0.36
317.98	1+	60112	0.35
319.01	1+	34254	0.69
320.04	1+	19544	0.41
320.87		52000	0.43
321.89		17682	0.44
322.95		26058	0.47
324.88		53032	0.44
326.05		23431	0.51
326.89		86241	0.5
327.97		28012	0.37
328.98		33295	0.62
330.05		34042	0.42
331.04		33751	0.57
332.12		21564	0.47
332.79		61115	0.39
334.88		55167	0.4
336.22		32808	0.67
336.92		30322	0.48
338.92		46959	0.48
339.98		22438	0.44
340.93		46024	0.55
342.05		21796	0.44
343.04		81213	0.59
344.08		45137	0.46
345.05		45757	0.55
345.98		42308	0.54
346.98		41951	0.38
348.02		29778	0.42
348.87		55358	0.42
349.98		20559	0.42
350.92		30961	0.57
353.05		35077	0.55
353.95		36612	0.42
354.87		74321	0.46
356.03		24115	0.58
356.9		47746	0.52
358.07		32187	0.53
358.97		85389	0.51
360.07		38084	0.46
360.93		36172	0.45
361.93		75323	0.38
362.96		55383	0.64
364.05		28441	0.58
364.87		48332	0.46
366.12		18763	0.57
366.94		32233	0.55
368.04		23267	0.65
369.01		36441	0.58
370.16		26348	0.5
371.08		81499	0.67
372.82		102979	0.34
374.03		34821	0.58
374.9		42902	0.51
376.09		43898	0.53
376.87		61307	0.45
377.99		28422	0.2
378.87		49958	0.47
380.24		56912	0.38
380.98		40497	0.61
382.08		28484	0.49
382.95		40029	0.56
384.04		32119	0.3
384.92		50807	0.5
385.92		30963	0.44
386.85		108151	0.38
388.08		34594	0.54
388.88		49548	0.45
389.97		30846	0.57
390.89		53992	0.52
391.94		41183	0.39
392.87		72882	0.48
394.22		38693	0.21
394.91		57316	0.47
395.85		33317	0.25
396.97		41048	0.72
397.98		31052	0.41
398.99		50687	0.62
400.08		37229	0.42
400.86		90416	0.42
402.06		34938	0.57
402.9		69597	0.41
403.95		37540	0.51
404.85		61143	0.33
405.94		32437	0.57
406.95		39894	0.64
408.04		44034	0.32
408.83		55416	0.35
409.96		34681	0.56
410.89		86625	0.41
412.9		58926	0.9
414.93		83904	0.64
416.06		47135	0.56
416.91		56268	0.47
417.94		40699	0.43
418.9		73229	0.46
419.92		37791	0.47
420.94		50176	0.49
421.89		49337	0.23
422.87		52587	0.38
424.33		85585	0.45
424.84		102033	0.43
426.12		47359	0.54
426.91		62437	0.47
427.99		36199	0.59
428.9		54136	0.43
429.97		52306	0.41
430.78		77934	0.33
432.14		60425	0.3
432.91		87965	0.58
433.97		41743	0.59
434.9		56528	0.45
435.9		42424	0.4
436.9		66838	0.44
438.29		51917	0.38
438.95		100573	0.47
440.13		52966	0.49
440.91		73447	0.49
442.12		37326	0.57
442.9		49960	0.55
444.16		44436	0.67
444.9		49009	0.47
445.97		43812	0.57
446.85		88287	0.35
447.98		48221	0.65
448.87		56187	0.26
449.89		47883	0.52
450.89		60259	0.29
452.23		72480	0.57
452.84		87441	0.39
454.18		48521	0.54
455.03		207022	0.46
455.98		73145	0.39
457.04	1+	4994602	0.37
458.03	1+	1120394	0.35
459.03	1+	255926	0.37
460.12	1+	107867	0.52
460.91	1+	65933	0.72
462.14		53644	0.4
462.86		80555	0.42
464.22		54045	0.28
464.86		51411	0.42
465.97		41896	0.74
466.96		58031	0.61
468.35		135053	0.97
470.28		55364	0.22
470.88		90879	0.39
471.9		47224	0.36
472.9		60519	0.41
474.04		54470	0.55
474.9		67855	0.45
476	1+	358326	0.26
477.07	1+	117098	0.44
479	1+	590174	0.37
480.01	1+	175555	0.36
480.96	1+	100475	0.45
482.31	1+	60172	0.5
482.87	1+	68132	0.71
484.1		46632	0.51
484.9		84930	0.5
485.98		53129	0.56
486.94		128095	0.36
488.12		70805	0.54
488.96		59503	0.62
489.99		55168	0.57
490.87		76700	0.63
492.32		56012	0.61
492.85		88949	0.28
493.87		56560	0.33
494.96	1+	1052476	0.35
495.97	1+	233645	0.35
496.93	1+	111544	0.4
497.95	1+	60822	0.41
499.15		119495	0.57
499.6		80647	0.23
500.89		78221	0.51
502.4		60687	0.49
502.82		72512	0.35
504.24		111762	0.35
505.08		67772	0.62
505.98		87719	0.37
506.88		85480	0.46
508.73		76067	0.83
510.4		52631	0.74
511.03		56397	0.49
512.44		120516	0.37
513.2		76325	0.27
513.98		76902	0.41
514.85		92940	0.37
515.88		54735	0.24
516.87		85533	0.31
517.95		69318	0.57
518.9		64381	0.54
520.19		68430	0.63
521.25		124671	0.76
521.76		96306	0.21
522.91		85112	0.51
523.89		62086	0.45
524.93		69845	0.55
526.39		77010	0.39
527.23		60590	0.39
527.97		54533	0.23
528.94		77549	0.61
529.75		60075	0.22
530.86		80968	0.39
532.29		64614	0.69
532.84		62526	0.73
534.28		51145	0.59
534.91		69143	0.66
535.2		62853	0.75
535.99		64359	0.4
536.86		83629	0.39
537.85		65093	0.66
538.97		101111	0.47
540.23		80330	0.69
540.95		94039	0.42
543.27		115620	0.41
543.89		126715	0.35
544.73		87521	0.28
546.9		82672	1.02
548.25		95154	0.39
548.97		61612	0.67
550.36		54543	0.46
550.88		70508	0.77
551.22		66071	0.82
552.87		72744	1.51
554.95	1+	334081	0.38
556.11	1+	111840	0.64
557.24	1+	75086	0.4
558.25		103471	0.22
558.75		91268	0.41
560.88		67978	0.53
562.1		63556	0.59
562.94		152979	0.38
564.08		66996	0.72
565.28		90773	0.47
565.82		96595	0.22
566.88		66717	0.71
568.14		53569	0.34
568.82		61502	0.73
570.38		70403	0.35
571.01		62433	0.52
572.35		52081	0.22
573.09		63714	0.64
573.95		56421	0.66
574.91		52260	0.38
576.37		72464	0.41
576.97	1+	255254	0.39
578	1+	117597	0.39
578.94		181418	0.43
579.94		65459	0.72
580.89		57925	0.38
581.93		59013	0.65
582.94		54068	0.57
584.35		73655	0.38
584.92		56243	0.86
586.37		52637	0.36
587.04		174377	0.44
587.93		82311	0.59
588.84		50326	0.56
590.44		78253	1.04
592.37		95212	0.24
592.93	1+	620641	0.41
593.93	1+	161499	0.39
594.95	1+	70071	0.71
595.92	1+	50140	0.2
596.9		65642	0.81
598.92		62443	0.82
600.39		76015	0.32
601.27		55525	0.21
602.31		57881	0.38
602.9		50152	0.46
604.31		66083	0.46
605.32		41579	0.2
606.29		71271	0.45
606.9		44935	0.73
608.33		43824	0.41
609.27		72552	0.52
609.84		60788	0.24
610.94		49160	0.72
611.92		60723	0.38
612.82		50188	0.2
613.23		42303	0.86
614.91		129580	0.46
615.93		67691	0.4
616.96		51149	0.69
618.23		51701	0.68
618.92		35709	0.23
620.32		87581	0.42
621.26		49035	0.42
622.91		48247	0.74
623.23		40704	0.2
623.82		40937	0.2
624.83		45033	0.59
625.47		34327	0.33
626.18		39006	0.46
626.71		37699	0.59
628.4		63246	0.58
629.33		40601	0.52
630.91		103618	0.49
631.94		52759	0.44
632.63		43319	0.28
634.39		54192	0.27
635.29		43640	0.25
636.34		57928	0.34
637.19		34856	0.62
638.21		36738	0.57
639.11		45688	0.75
640.49		41440	1.16
640.82		38395	0.54
642.47		44617	0.67
643.41		34823	0.39
644.44		54587	0.31
645.24		38649	0.15
646.95		44646	1.04
648.16		30423	0.67
649.07		30845	0.61
649.98		29201	0.37
650.47		32004	0.37
651.23		26518	0.37
652.56		37057	0.3
652.89		36524	1.3
653.84		38104	0.21
654.99		38256	0.3
655.53		34361	0.53
656.31		39057	0.42
656.94		33759	0.53
658.5		49718	0.65
659.52		39365	0.71
660.44		36191	0.2
660.92		33916	1.22
661.25		34321	1.22
661.95		24639	0.77
662.68		25741	0.91
664.49		40177	0.83
665.27		40151	0.17
665.95		27640	0.59
666.94		30896	0.48
668.89		31635	1.13
670.34		30833	0.4
670.9		28031	0.53
672.38		65603	0.38
673.38		36263	0.37
674.89		41411	0.87
675.81		36876	0.28
676.89		29931	0.44
678.47		31266	0.49
679.23		24937	0.26
680.49		32456	0.61
681.35		27835	0.26
681.9		24094	0.37
682.75		28884	0.25
683.32		24121	0.57
684.91		40513	0.65
685.71		24276	0.2
686.38		30465	0.27
687.33		27086	0.2
688.47		39006	0.41
689.42		30429	0.3
690.89		92790	0.43
691.88		30042	0.43
692.72		25370	0.2
693.35		22992	0.21
694.06		23907	0.61
694.82		21489	0.88
696.37		23026	0.49
696.89		27688	0.72
697.88		20443	0.27
698.93		25375	0.56
700.43		31699	0.54
701.42		23434	0.27
702.56		33191	0.55
703.51		22564	0.72
704.45		22191	0.2
705.24		21644	0.69
706.93		22468	0.61
708.53		21095	1.39
708.95		23233	0.54
709.88		19088	0.31
710.59		18437	0.81
710.86		18816	0.79
712.87		30980	0.43
713.89		21666	0.32
714.82		23732	0.69
716.42		56638	0.32
717.44		34525	0.33
718.53		23258	0.53
719.28		18531	0.75
720.89		17699	0.82
722.52		26347	0.23
722.99		35760	0.3
724.36		18158	0.5
725.26		17902	0.58
726.93		17614	0.78
728.86		46937	0.4
729.87		17897	0.2
730.51		18185	0.62
732.46		26402	0.24
733.22		18499	0.39
734.55		20433	0.99
734.84		18254	0.64
736.9		19553	0.5
740.45		19911	0.42
741.03		21474	0.5
744.48		21283	0.58
746.51		27977	0.54
750.82		17795	0.8
752.47		18176	0.86
760.47		49346	0.38
761.43		28140	0.38
776.46		17455	0.57
786.09		37013	0.41
787.12		19414	0.48
788.66		19708	1.08
790.59		18876	0.58
804.48		41063	0.42
805.37		26775	0.23
826.84		20141	0.37
848.5		35121	0.48
849.49		17816	0.42
892.51		22567	0.48
913.03		42143	0.5
951.11		36273	0.45
