# Supplementary material for: Structures and function of a tailoring oxidase in complex with a nonribosomal peptide synthetase module
Source: Nat Commun. 2022 Jan 27;13:548. doi: 10.1038/s41467-022-28221-y (PMC8795117; doi:10.1038/s41467-022-28221-y)
Supplement: Supplementary file 4 — Source Data [file 41467_2022_28221_MOESM4_ESM.zip › Source_data/Main_Figure_3d.xlsx]

## Sheet: Sheet1
Gel filtration raw data
Elution volume (mL)		BmdB (4μM) + BmdC(0μM)	BmdB (4μM) + BmdC(1μM)	BmdB (4μM) + BmdC(2μM)	BmdB (4μM) + BmdC(4μM)	BmdB (4μM) + BmdC(6μM)	BmdB (4μM) + BmdC(8μM)	BmdB (0μM) + BmdC(8μM)
6.6		-0.03	0.15	-0.48	-0.08	-0.29	0.21	0.03
6.6		-0.02	0.21	-0.49	-0.14	-0.26	0.15	0.04
6.61		-0.01	0.19	-0.5	-0.19	-0.23	0.16	-0.04
6.62		0.02	0.16	-0.5	-0.19	-0.21	0.18	-0.12
6.62		0.03	0.12	-0.48	-0.14	-0.21	0.19	-0.19
6.63		0.02	0.12	-0.44	-0.15	-0.24	0.27	-0.18
6.64		0	0.11	-0.44	-0.21	-0.28	0.33	-0.17
6.64		0	0.1	-0.47	-0.32	-0.35	0.37	-0.15
6.65		0.04	0.08	-0.46	-0.3	-0.31	0.34	-0.21
6.66		0.05	0.07	-0.45	-0.27	-0.26	0.2	-0.23
6.66		0.06	0.06	-0.43	-0.22	-0.19	-0.04	-0.19
6.67		0.07	0.02	-0.44	-0.24	-0.2	-0.05	-0.1
6.68		0.08	-0.05	-0.45	-0.26	-0.22	0.04	-0.06
6.68		0.07	-0.13	-0.46	-0.27	-0.24	0.24	-0.06
6.69		0.01	-0.11	-0.43	-0.23	-0.25	0.32	-0.09
6.7		0	-0.05	-0.39	-0.21	-0.26	0.37	-0.13
6.7		0.02	0.06	-0.36	-0.22	-0.25	0.39	-0.17
6.71		0.06	0.06	-0.35	-0.28	-0.27	0.3	-0.15
6.72		0.05	-0.01	-0.34	-0.3	-0.27	0.22	-0.09
6.72		0.04	-0.16	-0.33	-0.3	-0.27	0.16	0
6.73		0.03	-0.24	-0.36	-0.21	-0.21	0.26	0.02
6.74		0.02	-0.23	-0.41	-0.14	-0.19	0.3	-0.01
6.74		0.04	-0.11	-0.46	-0.1	-0.2	0.29	-0.07
6.75		0.07	0.02	-0.48	-0.15	-0.18	0.28	-0.17
6.76		0.07	0.07	-0.49	-0.17	-0.15	0.29	-0.23
6.76		0.06	0.06	-0.46	-0.16	-0.13	0.31	-0.25
6.77		0	0.09	-0.48	-0.13	-0.17	0.31	-0.17
6.77		-0.02	0.13	-0.49	-0.13	-0.22	0.31	-0.1
6.78		0	0.17	-0.47	-0.16	-0.28	0.31	-0.06
6.79		0.08	0.1	-0.45	-0.16	-0.25	0.33	-0.1
6.79		0.15	0.05	-0.45	-0.18	-0.27	0.34	-0.11
6.8		0.18	0.04	-0.49	-0.23	-0.33	0.33	-0.09
6.81		0.14	0.1	-0.44	-0.3	-0.33	0.25	-0.03
6.81		0.08	0.14	-0.38	-0.35	-0.28	0.18	0.01
6.82		0.04	0.17	-0.31	-0.37	-0.18	0.11	0.05
6.83		0.05	0.04	-0.37	-0.34	-0.14	0.11	0.02
6.83		0.05	-0.05	-0.45	-0.31	-0.12	0.13	-0.02
6.84		0.07	-0.08	-0.55	-0.26	-0.12	0.18	-0.09
6.85		0.1	0.07	-0.51	-0.21	-0.15	0.24	-0.12
6.85		0.15	0.14	-0.47	-0.19	-0.19	0.29	-0.15
6.86		0.16	0.13	-0.43	-0.19	-0.23	0.32	-0.17
6.87		0.11	0.06	-0.44	-0.17	-0.28	0.29	-0.09
6.87		0.07	0.02	-0.47	-0.14	-0.3	0.27	-0.04
6.88		0.06	0.02	-0.5	-0.12	-0.28	0.25	-0.02
6.89		0.11	0.01	-0.56	-0.14	-0.26	0.32	-0.06
6.89		0.12	-0.02	-0.59	-0.18	-0.25	0.37	-0.07
6.9		0.09	-0.1	-0.6	-0.23	-0.28	0.4	-0.05
6.91		0	-0.1	-0.55	-0.29	-0.27	0.38	-0.07
6.91		0.01	-0.1	-0.5	-0.35	-0.26	0.36	-0.09
6.92		0.05	-0.05	-0.45	-0.36	-0.23	0.32	-0.11
6.93		0.08	-0.02	-0.41	-0.37	-0.22	0.29	-0.06
6.93		0.13	-0.01	-0.4	-0.39	-0.23	0.25	-0.04
6.94		0.18	-0.02	-0.42	-0.4	-0.22	0.24	-0.04
6.95		0.25	-0.04	-0.45	-0.37	-0.22	0.25	-0.08
6.95		0.23	-0.09	-0.46	-0.31	-0.23	0.28	-0.12
6.96		0.17	-0.08	-0.45	-0.28	-0.21	0.34	-0.13
6.97		0.04	-0.06	-0.4	-0.25	-0.18	0.35	-0.1
6.97		0.04	-0.02	-0.36	-0.24	-0.15	0.32	-0.07
6.98		0.06	0.03	-0.33	-0.22	-0.17	0.23	-0.04
6.99		0.1	0.08	-0.36	-0.23	-0.17	0.17	-0.07
6.99		0.11	0.14	-0.38	-0.27	-0.17	0.16	-0.07
7		0.14	0.17	-0.38	-0.25	-0.21	0.21	-0.05
7.01		0.23	0.2	-0.37	-0.23	-0.25	0.26	0.08
7.01		0.3	0.2	-0.36	-0.21	-0.28	0.3	0.17
7.02		0.34	0.26	-0.33	-0.25	-0.21	0.32	0.22
7.03		0.34	0.32	-0.28	-0.25	-0.14	0.37	0.2
7.03		0.34	0.39	-0.24	-0.23	-0.08	0.44	0.19
7.04		0.34	0.41	-0.22	-0.17	-0.03	0.48	0.18
7.05		0.33	0.4	-0.19	-0.13	-0.01	0.49	0.16
7.05		0.32	0.36	-0.17	-0.1	-0.02	0.49	0.14
7.06		0.32	0.38	-0.17	-0.16	-0.05	0.5	0.11
7.07		0.35	0.38	-0.16	-0.19	-0.07	0.51	0.15
7.07		0.38	0.36	-0.14	-0.17	-0.09	0.54	0.16
7.08		0.41	0.34	-0.12	-0.09	-0.11	0.51	0.14
7.09		0.44	0.36	-0.13	-0.08	-0.1	0.48	0.1
7.09		0.45	0.4	-0.14	-0.13	-0.07	0.44	0.09
7.1		0.44	0.38	-0.14	-0.21	-0.07	0.48	0.11
7.11		0.43	0.34	-0.18	-0.27	-0.08	0.48	0.13
7.11		0.44	0.28	-0.23	-0.33	-0.1	0.44	0.14
7.12		0.43	0.23	-0.28	-0.35	-0.11	0.41	0.16
7.13		0.34	0.19	-0.29	-0.35	-0.15	0.43	0.17
7.13		0.36	0.18	-0.29	-0.31	-0.22	0.49	0.19
7.14		0.42	0.15	-0.28	-0.28	-0.31	0.53	0.22
7.15		0.52	0.15	-0.27	-0.27	-0.34	0.53	0.21
7.15		0.51	0.19	-0.26	-0.27	-0.3	0.51	0.19
7.16		0.47	0.26	-0.25	-0.29	-0.25	0.51	0.18
7.17		0.44	0.29	-0.27	-0.32	-0.19	0.52	0.13
7.17		0.47	0.27	-0.28	-0.36	-0.14	0.53	0.09
7.18		0.51	0.23	-0.28	-0.36	-0.12	0.49	0.05
7.19		0.49	0.19	-0.23	-0.34	-0.13	0.47	0.07
7.19		0.43	0.17	-0.2	-0.3	-0.17	0.46	0.09
7.2		0.37	0.2	-0.17	-0.3	-0.15	0.48	0.1
7.21		0.37	0.25	-0.2	-0.31	-0.14	0.51	0.11
7.21		0.36	0.32	-0.2	-0.34	-0.13	0.54	0.11
7.22		0.35	0.28	-0.16	-0.3	-0.16	0.53	0.09
7.23		0.34	0.25	-0.18	-0.26	-0.15	0.48	0.02
7.23		0.34	0.22	-0.19	-0.19	-0.1	0.4	0.01
7.24		0.35	0.23	-0.2	-0.17	-0.11	0.38	0.06
7.25		0.39	0.21	-0.2	-0.18	-0.15	0.37	0.11
7.25		0.42	0.16	-0.22	-0.22	-0.22	0.37	0.13
7.26		0.46	0.14	-0.26	-0.25	-0.23	0.36	0.12
7.27		0.48	0.16	-0.31	-0.27	-0.24	0.37	0.12
7.27		0.45	0.22	-0.35	-0.27	-0.26	0.4	0.12
7.28		0.4	0.25	-0.36	-0.22	-0.26	0.43	0.11
7.29		0.35	0.21	-0.4	-0.17	-0.25	0.44	0.08
7.29		0.35	0.1	-0.41	-0.12	-0.22	0.43	0.06
7.3		0.35	0.04	-0.39	-0.16	-0.16	0.42	0.06
7.31		0.34	0	-0.35	-0.2	-0.12	0.4	0.07
7.31		0.31	-0.02	-0.33	-0.22	-0.1	0.36	0.04
7.32		0.25	-0.04	-0.32	-0.24	-0.08	0.29	-0.02
7.33		0.16	-0.03	-0.31	-0.25	-0.08	0.25	-0.08
7.33		0.13	-0.01	-0.3	-0.25	-0.09	0.24	-0.1
7.34		0.14	0	-0.29	-0.2	-0.15	0.24	-0.09
7.35		0.18	0.01	-0.3	-0.14	-0.2	0.22	-0.04
7.35		0.16	0.03	-0.32	-0.05	-0.23	0.19	0
7.36		0.13	0.07	-0.35	-0.07	-0.22	0.17	0.02
7.37		0.11	0.09	-0.42	-0.12	-0.21	0.18	-0.05
7.37		0.09	0.07	-0.44	-0.22	-0.2	0.22	-0.06
7.38		0.09	0.1	-0.42	-0.22	-0.24	0.27	-0.03
7.39		0.12	0.12	-0.38	-0.23	-0.26	0.27	0.06
7.39		0.17	0.14	-0.38	-0.23	-0.25	0.22	0.07
7.4		0.21	0.12	-0.41	-0.25	-0.22	0.21	0.03
7.41		0.19	0.1	-0.38	-0.25	-0.2	0.25	0.01
7.41		0.17	0.08	-0.35	-0.23	-0.19	0.32	0.01
7.42		0.17	0.09	-0.3	-0.16	-0.21	0.37	0.04
7.43		0.19	0.09	-0.26	-0.14	-0.25	0.39	-0.01
7.43		0.15	0.06	-0.29	-0.15	-0.33	0.38	-0.05
7.44		0.12	0.03	-0.4	-0.25	-0.38	0.33	-0.09
7.45		0.11	0.01	-0.47	-0.29	-0.39	0.27	-0.12
7.45		0.09	-0.01	-0.48	-0.25	-0.37	0.21	-0.14
7.46		0.08	-0.04	-0.41	-0.19	-0.36	0.18	-0.15
7.47		0.06	-0.09	-0.42	-0.15	-0.33	0.19	-0.15
7.47		0.06	-0.13	-0.46	-0.13	-0.26	0.22	-0.17
7.48		0.07	-0.16	-0.51	-0.1	-0.21	0.27	-0.2
7.49		0.12	-0.15	-0.49	-0.08	-0.18	0.29	-0.21
7.49		0.14	-0.1	-0.47	-0.07	-0.17	0.28	-0.22
7.5		0.15	-0.01	-0.46	-0.11	-0.15	0.27	-0.25
7.51		0.16	0.03	-0.49	-0.13	-0.14	0.28	-0.24
7.51		0.18	0	-0.5	-0.15	-0.13	0.31	-0.22
7.52		0.2	0	-0.49	-0.19	-0.2	0.28	-0.18
7.53		0.19	0.01	-0.49	-0.21	-0.27	0.28	-0.21
7.53		0.16	0.03	-0.47	-0.22	-0.33	0.34	-0.21
7.54		0.13	-0.09	-0.43	-0.15	-0.33	0.38	-0.19
7.55		0.16	-0.2	-0.42	-0.08	-0.32	0.38	-0.16
7.55		0.18	-0.3	-0.43	-0.02	-0.31	0.32	-0.12
7.56		0.2	-0.2	-0.46	0.01	-0.29	0.33	-0.09
7.57		0.17	-0.1	-0.42	0.01	-0.28	0.33	-0.07
7.57		0.14	0.01	-0.37	-0.01	-0.28	0.31	-0.08
7.58		0.13	0.02	-0.31	-0.12	-0.31	0.26	-0.11
7.59		0.16	0.03	-0.32	-0.19	-0.32	0.23	-0.18
7.59		0.19	0.02	-0.34	-0.2	-0.29	0.21	-0.21
7.6		0.22	-0.01	-0.36	-0.17	-0.23	0.2	-0.2
7.61		0.2	-0.01	-0.35	-0.15	-0.22	0.19	-0.18
7.61		0.18	0.03	-0.34	-0.15	-0.28	0.17	-0.17
7.62		0.16	0.06	-0.33	-0.11	-0.3	0.17	-0.16
7.63		0.17	0.06	-0.37	-0.1	-0.27	0.18	-0.14
7.63		0.16	0.03	-0.41	-0.12	-0.22	0.18	-0.11
7.64		0.16	0.03	-0.44	-0.21	-0.22	0.15	-0.1
7.65		0.16	0.05	-0.4	-0.3	-0.25	0.14	-0.08
7.65		0.17	0.08	-0.38	-0.36	-0.31	0.16	-0.08
7.66		0.18	0.1	-0.38	-0.25	-0.29	0.23	-0.09
7.67		0.15	0.13	-0.36	-0.15	-0.29	0.27	-0.06
7.67		0.11	0.15	-0.34	-0.07	-0.31	0.28	0
7.68		0.07	0.11	-0.32	-0.04	-0.36	0.34	0.08
7.69		0.06	0.05	-0.33	0.01	-0.37	0.39	0.06
7.69		0.09	-0.02	-0.33	0.08	-0.35	0.42	0.03
7.7		0.14	-0.03	-0.32	0.05	-0.33	0.33	-0.01
7.71		0.15	0.02	-0.35	-0.01	-0.3	0.26	0.04
7.71		0.14	0.14	-0.36	-0.1	-0.27	0.22	0.1
7.72		0.14	0.22	-0.34	-0.14	-0.27	0.24	0.18
7.73		0.16	0.24	-0.32	-0.12	-0.29	0.27	0.18
7.73		0.15	0.21	-0.32	-0.05	-0.33	0.28	0.15
7.74		0.13	0.15	-0.35	0.02	-0.24	0.23	0.08
7.75		0.12	0.07	-0.35	0.03	-0.16	0.19	0.05
7.75		0.15	-0.02	-0.33	-0.02	-0.1	0.16	0.03
7.76		0.19	-0.04	-0.34	-0.1	-0.13	0.17	-0.03
7.77		0.23	-0.02	-0.34	-0.15	-0.14	0.2	-0.09
7.77		0.2	0.04	-0.35	-0.16	-0.13	0.25	-0.15
7.78		0.14	0.07	-0.35	-0.15	-0.16	0.26	-0.16
7.79		0.09	0.08	-0.35	-0.16	-0.18	0.24	-0.15
7.79		0.08	0.06	-0.33	-0.21	-0.21	0.19	-0.12
7.8		0.1	0.06	-0.35	-0.26	-0.24	0.17	-0.06
7.81		0.14	0.06	-0.36	-0.29	-0.28	0.18	-0.06
7.81		0.18	0.06	-0.35	-0.31	-0.32	0.22	-0.12
7.82		0.22	0.03	-0.35	-0.27	-0.32	0.27	-0.1
7.83		0.26	0	-0.38	-0.24	-0.29	0.3	-0.05
7.83		0.27	-0.02	-0.42	-0.2	-0.23	0.29	0.05
7.84		0.25	0.01	-0.4	-0.21	-0.21	0.24	0.04
7.85		0.18	0.06	-0.35	-0.21	-0.2	0.21	0.03
7.85		0.13	0.11	-0.25	-0.19	-0.21	0.19	0.02
7.86		0.09	0.08	-0.14	-0.19	-0.21	0.22	0.03
7.87		0.16	0.05	-0.09	-0.21	-0.21	0.25	0.03
7.87		0.22	0.02	-0.13	-0.25	-0.21	0.27	0.03
7.88		0.26	0.11	-0.23	-0.23	-0.19	0.24	0.04
7.89		0.24	0.16	-0.29	-0.2	-0.19	0.23	0.05
7.89		0.25	0.2	-0.32	-0.16	-0.2	0.23	0.05
7.9		0.26	0.19	-0.28	-0.14	-0.2	0.27	0.08
7.91		0.26	0.19	-0.24	-0.13	-0.2	0.32	0.1
7.91		0.26	0.2	-0.2	-0.15	-0.17	0.35	0.09
7.92		0.25	0.18	-0.23	-0.19	-0.18	0.32	0.02
7.93		0.22	0.15	-0.25	-0.22	-0.21	0.26	-0.04
7.93		0.18	0.13	-0.28	-0.23	-0.23	0.2	-0.09
7.94		0.14	0.11	-0.28	-0.2	-0.21	0.21	-0.09
7.95		0.1	0.08	-0.29	-0.18	-0.19	0.23	-0.06
7.95		0.04	0.03	-0.28	-0.17	-0.17	0.27	0
7.96		-0.03	-0.02	-0.29	-0.26	-0.26	0.26	0.08
7.97		-0.07	-0.08	-0.3	-0.34	-0.32	0.24	0.09
7.97		-0.03	-0.13	-0.31	-0.4	-0.35	0.22	0.03
7.98		0.12	-0.11	-0.27	-0.36	-0.31	0.21	-0.03
7.99		0.66	-0.05	-0.26	-0.31	-0.28	0.2	-0.05
7.99		0.89	0.04	-0.27	-0.23	-0.29	0.19	-0.02
8		0.87	0.14	-0.38	-0.17	-0.31	0.2	0.02
8.01		0.45	0.19	-0.46	-0.15	-0.31	0.22	0.05
8.01		0.25	0.19	-0.51	-0.18	-0.29	0.25	0.07
8.02		0.19	0.12	-0.52	-0.28	-0.23	0.25	0.13
8.03		0.23	0.06	-0.52	-0.3	-0.2	0.24	0.15
8.03		0.27	0.01	-0.52	-0.22	-0.19	0.19	0.11
8.04		0.32	0.01	-0.47	-0.1	-0.14	0.18	0.11
8.05		0.34	0.02	-0.43	-0.02	-0.07	0.24	0.14
8.05		0.35	0.05	-0.39	0	0.03	0.37	0.21
8.06		0.36	0.09	-0.34	-0.01	0.01	0.4	0.16
8.07		0.4	0.12	-0.28	-0.03	-0.03	0.38	0.11
8.07		0.4	0.16	-0.23	-0.05	-0.08	0.29	0.05
8.08		0.38	0.19	-0.24	-0.08	-0.09	0.25	0.05
8.09		0.38	0.2	-0.27	-0.11	-0.09	0.23	0.07
8.09		0.41	0.19	-0.33	-0.16	-0.1	0.21	0.11
8.1		0.44	0.22	-0.32	-0.17	-0.09	0.22	0.06
8.11		0.41	0.23	-0.29	-0.13	-0.05	0.28	0.03
8.11		0.37	0.22	-0.23	-0.05	0	0.39	0.02
8.12		0.32	0.21	-0.22	-0.03	0.01	0.43	0.08
8.13		0.3	0.22	-0.23	-0.06	0.01	0.45	0.12
8.13		0.32	0.28	-0.28	-0.15	-0.02	0.45	0.13
8.14		0.36	0.32	-0.35	-0.23	-0.04	0.47	0.12
8.15		0.45	0.34	-0.39	-0.27	-0.04	0.48	0.1
8.15		0.53	0.31	-0.4	-0.28	-0.01	0.48	0.08
8.16		0.59	0.24	-0.35	-0.21	0.02	0.47	0.05
8.17		0.6	0.19	-0.3	-0.14	0.04	0.45	0.01
8.17		0.59	0.17	-0.24	-0.06	0.06	0.4	-0.02
8.18		0.58	0.17	-0.28	0	0.1	0.38	-0.03
8.19		0.59	0.17	-0.33	0.02	0.09	0.33	-0.02
8.19		0.62	0.16	-0.38	-0.01	0	0.24	0.03
8.2		0.66	0.17	-0.38	-0.09	-0.07	0.2	0.02
8.21		0.67	0.19	-0.38	-0.14	-0.08	0.21	-0.01
8.21		0.62	0.2	-0.37	-0.14	-0.04	0.28	-0.06
8.22		0.53	0.23	-0.3	-0.09	0.01	0.24	-0.09
8.23		0.45	0.25	-0.19	-0.07	0.03	0.17	-0.13
8.23		0.41	0.27	-0.04	-0.07	0.05	0.09	-0.18
8.24		0.39	0.33	-0.07	-0.05	0.04	0.09	-0.16
8.25		0.4	0.37	-0.16	-0.03	0.03	0.13	-0.11
8.25		0.43	0.41	-0.33	-0.02	0.02	0.21	-0.03
8.26		0.45	0.36	-0.33	-0.02	0.03	0.28	-0.02
8.27		0.44	0.3	-0.28	-0.02	0.02	0.34	0.01
8.27		0.44	0.24	-0.16	0	0.01	0.37	0.07
8.28		0.43	0.19	-0.14	0.01	0	0.38	0.16
8.29		0.45	0.16	-0.15	-0.01	-0.01	0.39	0.23
8.29		0.47	0.17	-0.22	-0.05	-0.02	0.43	0.27
8.3		0.5	0.2	-0.23	-0.09	-0.04	0.46	0.24
8.31		0.55	0.22	-0.23	-0.12	-0.08	0.47	0.21
8.31		0.57	0.24	-0.21	-0.12	-0.12	0.45	0.19
8.32		0.56	0.25	-0.18	-0.15	-0.18	0.39	0.14
8.33		0.5	0.25	-0.15	-0.17	-0.23	0.37	0.12
8.33		0.49	0.23	-0.12	-0.19	-0.27	0.41	0.13
8.34		0.5	0.21	-0.09	-0.21	-0.26	0.41	0.15
8.35		0.54	0.21	-0.07	-0.22	-0.09	0.37	0.13
8.35		0.55	0.23	-0.06	-0.23	0.29	0.28	0.08
8.36		0.53	0.28	-0.1	-0.22	0.6	0.27	0.02
8.37		0.48	0.3	-0.11	-0.21	0.68	0.28	-0.03
8.37		0.43	0.3	-0.11	-0.2	0.44	0.31	-0.07
8.38		0.39	0.26	-0.08	-0.21	0.12	0.32	-0.03
8.39		0.37	0.26	-0.08	-0.2	-0.08	0.32	0.02
8.39		0.36	0.29	-0.12	-0.16	-0.11	0.29	0.1
8.4		0.36	0.32	-0.17	-0.13	-0.09	0.36	0.12
8.41		0.37	0.33	-0.21	-0.11	-0.07	0.45	0.12
8.41		0.37	0.32	-0.24	-0.12	-0.03	0.54	0.11
8.42		0.35	0.32	-0.22	-0.11	-0.04	0.54	0.12
8.43		0.34	0.34	-0.2	-0.09	-0.05	0.54	0.15
8.43		0.36	0.38	-0.18	-0.06	-0.05	0.57	0.21
8.44		0.42	0.5	-0.13	-0.04	-0.07	0.57	0.27
8.45		0.45	0.55	-0.09	-0.01	-0.11	0.56	0.27
8.45		0.47	0.55	-0.06	0.03	-0.15	0.52	0.23
8.46		0.5	0.43	-0.06	0.02	-0.16	0.51	0.28
8.47		0.53	0.35	-0.07	-0.01	-0.15	0.51	0.3
8.47		0.55	0.31	-0.09	-0.06	-0.13	0.52	0.29
8.48		0.54	0.32	-0.1	-0.07	-0.09	0.45	0.11
8.49		0.52	0.33	-0.05	-0.06	-0.07	0.4	-0.01
8.49		0.49	0.34	0.04	-0.06	-0.04	0.38	-0.1
8.5		0.46	0.33	0.12	-0.05	-0.03	0.43	-0.14
8.51		0.36	0.32	0.08	-0.03	0	0.47	-0.14
8.51		0.32	0.32	-0.09	0.03	0.03	0.48	-0.1
8.52		0.33	0.39	-0.18	0.04	0.08	0.5	-0.05
8.53		0.44	0.43	-0.17	0.03	0.12	0.54	-0.01
8.53		0.51	0.46	-0.04	0	0.16	0.59	0.01
8.54		0.54	0.48	-0.06	0.06	0.11	0.58	0.05
8.55		0.53	0.49	-0.05	0.11	0.04	0.56	0.08
8.55		0.52	0.51	-0.04	0.15	-0.01	0.55	0.13
8.56		0.51	0.49	0.01	0.16	0	0.62	0.13
8.57		0.46	0.47	0.05	0.17	0.02	0.67	0.14
8.57		0.45	0.45	0.08	0.18	0.03	0.7	0.13
8.58		0.49	0.48	0.02	0.18	0.07	0.69	0.18
8.59		0.57	0.51	-0.05	0.16	0.11	0.67	0.21
8.59		0.61	0.55	-0.12	0.12	0.13	0.66	0.23
8.6		0.61	0.5	0.04	0.1	0.03	0.65	0.17
8.61		0.6	0.45	0.19	0.08	-0.07	0.61	0.15
8.61		0.59	0.38	0.32	0.07	-0.16	0.56	0.16
8.62		0.59	0.4	0.24	0.04	-0.15	0.49	0.15
8.63		0.6	0.45	0.14	0.02	-0.11	0.33	0.11
8.63		0.58	0.51	0.03	0.03	-0.05	0.03	0.05
8.64		0.52	0.5	-0.01	0.07	0.03	0	0.02
8.65		0.54	0.47	-0.04	0.1	0.08	0.12	0.03
8.65		0.59	0.43	-0.06	0.13	0.09	0.43	0.05
8.66		0.68	0.47	-0.06	0.14	0.08	0.69	0.08
8.67		0.68	0.49	-0.06	0.14	0.08	0.96	0.12
8.67		0.69	0.49	-0.06	0.13	0.08	1.23	0.16
8.68		0.71	0.51	-0.05	0.12	0.06	1.19	0.11
8.69		0.74	0.53	-0.04	0.13	0.05	1	0.05
8.69		0.75	0.54	-0.02	0.19	0.06	0.66	-0.02
8.7		0.75	0.51	0.01	0.26	0.07	0.55	0
8.71		0.8	0.52	0.06	0.29	0.07	0.49	0.04
8.71		0.85	0.55	0.16	0.26	0.08	0.47	0.09
8.72		0.88	0.63	0.25	0.21	0.07	0.83	0.14
8.73		0.8	0.65	0.3	0.18	0.05	1.22	0.16
8.73		0.76	0.62	0.32	0.18	0	1.58	0.16
8.74		0.74	0.52	0.25	0.19	-0.01	1.39	0.15
8.75		0.78	0.46	0.19	0.19	0.01	1.08	0.16
8.75		0.8	0.43	0.15	0.18	0.07	0.67	0.19
8.76		0.81	0.45	0.17	0.17	0.1	0.59	0.2
8.77		0.75	0.46	0.17	0.16	0.12	0.56	0.17
8.77		0.71	0.48	0.17	0.15	0.13	0.54	0.12
8.78		0.68	0.48	0.17	0.18	0.09	0.56	0.04
8.79		0.65	0.47	0.14	0.19	0.04	0.59	-0.01
8.79		0.63	0.44	0.09	0.21	-0.01	0.63	-0.03
8.8		0.64	0.48	0.03	0.2	0	0.62	-0.01
8.81		0.69	0.52	-0.03	0.2	0.02	0.6	0.02
8.81		0.72	0.57	-0.06	0.19	0.05	0.59	0.07
8.82		0.72	0.54	-0.02	0.21	0.08	0.6	0.15
8.83		0.73	0.52	0.01	0.21	0.14	0.61	0.22
8.83		0.73	0.52	0.06	0.19	0.23	0.6	0.27
8.84		0.74	0.53	0.1	0.21	0.26	0.64	0.27
8.85		0.72	0.54	0.13	0.27	0.27	0.69	0.27
8.85		0.72	0.56	0.15	0.35	0.23	0.77	0.28
8.86		0.74	0.61	0.07	0.38	0.21	0.75	0.27
8.87		0.85	0.66	0.03	0.4	0.21	0.73	0.24
8.87		0.92	0.7	0.03	0.42	0.21	0.71	0.2
8.88		0.95	0.61	0.12	0.43	0.23	0.73	0.17
8.89		0.96	0.54	0.16	0.39	0.23	0.78	0.16
8.89		0.93	0.48	0.15	0.3	0.21	0.87	0.16
8.9		0.88	0.54	0.13	0.27	0.18	0.92	0.12
8.91		0.79	0.6	0.14	0.27	0.19	0.95	0.07
8.91		0.75	0.65	0.17	0.3	0.26	0.93	0.02
8.92		0.76	0.69	0.19	0.3	0.31	0.86	0.01
8.93		0.81	0.71	0.2	0.32	0.34	0.8	0
8.93		0.83	0.73	0.19	0.34	0.36	0.76	0
8.94		0.82	0.72	0.17	0.38	0.38	0.79	0.04
8.95		0.89	0.69	0.17	0.41	0.4	0.84	0.09
8.95		0.94	0.65	0.21	0.4	0.44	0.91	0.15
8.96		0.96	0.65	0.22	0.43	0.45	0.92	0.19
8.97		0.93	0.67	0.23	0.49	0.46	0.92	0.2
8.97		0.91	0.71	0.23	0.57	0.47	0.9	0.2
8.98		0.88	0.72	0.29	0.59	0.48	0.91	0.2
8.99		0.86	0.7	0.33	0.6	0.47	0.91	0.2
8.99		0.82	0.67	0.35	0.61	0.43	0.9	0.2
9		0.77	0.66	0.31	0.57	0.45	0.89	0.22
9.01		0.79	0.67	0.25	0.52	0.48	0.9	0.22
9.01		0.82	0.72	0.17	0.47	0.52	0.92	0.22
9.02		0.86	0.76	0.23	0.49	0.52	0.96	0.17
9.03		0.8	0.8	0.32	0.54	0.51	1.01	0.14
9.03		0.76	0.84	0.44	0.61	0.47	1.04	0.11
9.04		0.76	0.88	0.47	0.67	0.46	1.07	0.15
9.05		0.85	0.92	0.49	0.74	0.46	1.08	0.19
9.05		0.96	0.96	0.49	0.81	0.5	1.06	0.24
9.06		1.06	1.02	0.52	0.85	0.63	1.11	0.3
9.07		1.11	1.06	0.55	0.86	0.75	1.19	0.34
9.07		1.15	1.1	0.6	0.84	0.87	1.31	0.34
9.08		1.17	1.08	0.56	0.83	0.88	1.4	0.3
9.09		1.18	1.09	0.52	0.83	0.86	1.47	0.29
9.09		1.2	1.11	0.47	0.87	0.83	1.53	0.3
9.1		1.24	1.09	0.59	0.91	0.79	1.54	0.35
9.11		1.24	1.06	0.68	0.95	0.75	1.53	0.36
9.11		1.24	1.01	0.76	1	0.7	1.5	0.33
9.12		1.23	1.06	0.79	1.02	0.76	1.52	0.39
9.13		1.25	1.09	0.83	1.06	0.85	1.57	0.45
9.13		1.26	1.1	0.87	1.12	0.95	1.67	0.51
9.14		1.27	1.06	0.84	1.2	0.94	1.7	0.46
9.15		1.26	1.06	0.82	1.27	0.94	1.73	0.41
9.15		1.26	1.08	0.81	1.28	0.96	1.75	0.37
9.16		1.29	1.14	0.85	1.27	0.99	1.78	0.35
9.17		1.3	1.19	0.9	1.29	1.02	1.82	0.34
9.17		1.29	1.24	0.94	1.36	1.04	1.87	0.36
9.18		1.28	1.28	0.98	1.47	1.08	1.95	0.39
9.19		1.29	1.32	1	1.55	1.15	2.05	0.4
9.19		1.31	1.29	1.01	1.57	1.27	2.17	0.38
9.2		1.33	1.29	1.04	1.61	1.38	2.3	0.31
9.21		1.34	1.31	1.1	1.71	1.52	2.46	0.28
9.21		1.33	1.36	1.18	1.9	1.69	2.65	0.31
9.22		1.29	1.39	1.23	2.21	1.9	2.9	0.36
9.23		1.28	1.38	1.26	2.61	2.15	3.25	0.39
9.23		1.29	1.38	1.25	3.09	2.44	3.78	0.41
9.24		1.31	1.42	1.24	3.65	2.9	4.52	0.42
9.25		1.33	1.49	1.24	4.27	3.43	5.31	0.42
9.25		1.37	1.42	1.24	4.97	4.06	6.15	0.42
9.26		1.43	1.33	1.27	5.93	4.82	7.13	0.39
9.27		1.48	1.24	1.33	7.02	5.69	8.26	0.36
9.27		1.5	1.24	1.44	8.27	6.75	9.62	0.33
9.28		1.49	1.27	1.57	9.63	7.94	11.18	0.33
9.29		1.51	1.33	1.71	11.04	9.21	12.78	0.31
9.29		1.52	1.4	1.86	12.49	10.6	14.37	0.3
9.3		1.54	1.45	2.08	14.03	12.12	16.04	0.29
9.31		1.49	1.46	2.33	15.64	13.68	17.77	0.27
9.31		1.46	1.43	2.6	17.32	15.28	19.53	0.26
9.32		1.49	1.41	2.98	19.1	16.92	21.36	0.25
9.33		1.53	1.41	3.44	20.98	18.59	23.24	0.27
9.33		1.55	1.42	3.99	23	20.31	25.19	0.29
9.34		1.55	1.45	4.64	24.87	22.19	27.16	0.33
9.35		1.55	1.5	5.31	26.71	24.08	29.18	0.32
9.35		1.53	1.54	6	28.54	25.99	31.28	0.26
9.36		1.48	1.56	6.76	30.41	27.82	33.22	0.21
9.37		1.42	1.57	7.58	32.28	29.65	35.09	0.19
9.37		1.34	1.58	8.47	34.17	31.48	36.88	0.18
9.38		1.24	1.59	9.48	36.03	33.26	38.63	0.13
9.39		1.17	1.59	10.57	37.85	35.01	40.36	0.11
9.39		1.17	1.59	11.77	39.62	36.71	42.08	0.11
9.4		1.3	1.58	12.91	41.44	38.35	43.79	0.2
9.41		1.43	1.55	13.97	43.22	39.99	45.45	0.24
9.41		1.51	1.47	14.94	44.91	41.66	47.07	0.23
9.42		1.52	1.43	16.01	46.51	43.29	48.61	0.12
9.43		1.46	1.43	17.1	48.06	44.85	50.12	0.05
9.43		1.41	1.51	18.19	49.54	46.28	51.55	0.03
9.44		1.41	1.58	19.34	50.95	47.72	52.92	0.07
9.45		1.46	1.65	20.49	52.32	49.12	54.22	0.09
9.45		1.5	1.69	21.66	53.66	50.45	55.43	0.11
9.46		1.51	1.77	22.77	54.95	51.67	56.57	0.11
9.47		1.51	1.89	23.88	56.17	52.85	57.68	0.09
9.47		1.52	2	24.98	57.31	53.96	58.72	0.05
9.48		1.53	2.11	25.95	58.35	54.96	59.67	0.04
9.48		1.55	2.23	26.94	59.33	55.94	60.61	0.08
9.49		1.58	2.39	27.92	60.26	56.93	61.57	0.16
9.5		1.6	2.54	28.87	61.07	57.86	62.38	0.19
9.5		1.58	2.69	29.8	61.84	58.73	63.12	0.22
9.51		1.57	2.87	30.71	62.58	59.48	63.77	0.24
9.52		1.59	3.09	31.58	63.29	60.14	64.36	0.23
9.52		1.64	3.36	32.42	63.93	60.76	64.88	0.21
9.53		1.68	3.66	33.24	64.44	61.33	65.3	0.18
9.54		1.67	4.02	34.09	64.78	61.84	65.65	0.17
9.54		1.66	4.43	34.87	65.13	62.32	65.99	0.19
9.55		1.63	4.89	35.58	65.51	62.77	66.33	0.23
9.56		1.59	5.36	36.16	65.84	63.17	66.68	0.24
9.56		1.54	5.82	36.72	66.14	63.5	66.99	0.22
9.57		1.52	6.27	37.27	66.39	63.71	67.22	0.17
9.58		1.55	6.73	37.86	66.57	63.9	67.31	0.13
9.58		1.64	7.21	38.41	66.69	64.07	67.37	0.12
9.59		1.72	7.81	38.93	66.75	64.21	67.41	0.14
9.6		1.76	8.39	39.31	66.73	64.26	67.42	0.19
9.6		1.77	8.94	39.71	66.7	64.28	67.38	0.21
9.61		1.77	9.45	40.12	66.67	64.27	67.29	0.21
9.62		1.77	9.94	40.49	66.57	64.23	67.13	0.23
9.62		1.78	10.4	40.83	66.43	64.16	66.97	0.27
9.63		1.79	10.89	41.17	66.23	64.03	66.83	0.35
9.64		1.8	11.4	41.57	66	63.84	66.59	0.3
9.64		1.77	11.94	41.9	65.74	63.63	66.32	0.26
9.65		1.75	12.46	42.16	65.45	63.43	66.04	0.21
9.66		1.74	12.97	42.31	65.17	63.21	65.8	0.2
9.66		1.78	13.46	42.44	64.89	62.94	65.56	0.18
9.67		1.8	13.86	42.55	64.59	62.6	65.31	0.16
9.68		1.79	14.29	42.72	64.29	62.25	65	0.18
9.68		1.75	14.76	42.86	63.96	61.94	64.64	0.18
9.69		1.74	15.24	42.96	63.56	61.7	64.2	0.17
9.7		1.78	15.69	42.95	63.15	61.43	63.78	0.16
9.7		1.85	16.11	42.95	62.73	61.09	63.39	0.18
9.71		1.91	16.47	42.95	62.31	60.62	63.03	0.23
9.72		1.92	16.82	42.98	61.89	60.18	62.58	0.26
9.72		1.86	17.15	43.01	61.47	59.79	62.11	0.27
9.73		1.81	17.52	43.06	61.06	59.46	61.64	0.26
9.74		1.81	17.88	43.01	60.61	59.07	61.12	0.21
9.74		1.84	18.25	42.93	60.13	58.64	60.6	0.18
9.75		1.85	18.62	42.82	59.61	58.15	60.06	0.18
9.76		1.84	18.94	42.75	59.08	57.65	59.6	0.13
9.76		1.84	19.21	42.68	58.56	57.16	59.14	0.13
9.77		1.84	19.4	42.59	58.07	56.71	58.66	0.17
9.78		1.86	19.63	42.42	57.61	56.17	58.18	0.23
9.78		1.88	19.91	42.24	57.14	55.63	57.71	0.23
9.79		1.91	20.19	42.07	56.63	55.14	57.29	0.18
9.8		1.92	20.47	41.95	56.09	54.68	56.74	0.22
9.8		1.89	20.74	41.82	55.56	54.2	56.16	0.27
9.81		1.88	21.03	41.69	55.07	53.68	55.59	0.33
9.82		1.9	21.26	41.58	54.6	53.16	55.09	0.35
9.82		1.92	21.41	41.42	54.12	52.67	54.61	0.36
9.83		1.92	21.51	41.2	53.62	52.22	54.14	0.35
9.84		1.89	21.63	40.95	53.07	51.79	53.67	0.34
9.84		1.88	21.76	40.76	52.54	51.35	53.17	0.31
9.85		1.88	21.81	40.62	52.04	50.88	52.64	0.25
9.86		1.86	21.91	40.4	51.64	50.38	52.08	0.18
9.86		1.92	22.04	40.17	51.25	49.89	51.56	0.15
9.87		2.16	22.21	39.92	50.84	49.42	51.08	0.17
9.88		2.78	22.33	39.78	50.3	48.97	50.59	0.23
9.88		2.94	22.43	39.62	49.75	48.53	50.1	0.28
9.89		2.82	22.53	39.44	49.19	48.07	49.6	0.31
9.9		2.29	22.67	39.17	48.78	47.62	49.11	0.28
9.9		2.17	22.86	38.92	48.39	47.21	48.67	0.27
9.91		2.18	22.93	38.7	47.98	46.85	48.34	0.27
9.92		2.25	22.97	38.47	47.51	46.47	47.97	0.29
9.92		2.27	22.96	38.23	46.91	46.03	47.52	0.31
9.93		2.27	22.96	38	46.44	45.59	47.13	0.34
9.94		2.23	22.96	37.78	46.01	45.15	46.75	0.36
9.94		2.23	22.95	37.59	45.62	44.66	46.35	0.34
9.95		2.24	22.95	37.4	45.23	44.21	45.88	0.3
9.96		2.27	22.96	37.19	44.85	43.78	45.4	0.25
9.96		2.31	22.98	36.97	44.46	43.34	44.93	0.22
9.97		2.34	22.99	36.74	44.04	42.91	44.46	0.21
9.98		2.34	22.97	36.52	43.58	42.48	44.01	0.26
9.98		2.31	22.95	36.32	43.07	42.03	43.59	0.3
9.99		2.27	22.85	36.14	42.62	41.6	43.24	0.34
10		2.28	22.79	35.94	42.19	41.17	42.87	0.29
10		2.31	22.76	35.74	41.78	40.74	42.45	0.26
10.01		2.34	22.84	35.54	41.38	40.33	41.99	0.26
10.02		2.33	22.92	35.32	40.98	39.93	41.53	0.3
10.02		2.37	22.99	35.07	40.59	39.55	41.08	0.34
10.03		2.42	22.94	34.78	40.17	39.17	40.65	0.36
10.04		2.5	22.88	34.5	39.76	38.8	40.22	0.33
10.04		2.55	22.82	34.25	39.36	38.43	39.78	0.3
10.05		2.6	22.72	34.02	38.98	38	39.34	0.26
10.06		2.69	22.6	33.85	38.59	37.56	38.96	0.29
10.06		2.77	22.46	33.67	38.17	37.14	38.68	0.27
10.07		2.86	22.46	33.47	37.8	36.86	38.33	0.23
10.08		2.92	22.49	33.22	37.45	36.63	37.93	0.23
10.08		3	22.56	33.02	37.13	36.42	37.48	0.29
10.09		3.11	22.58	32.85	36.84	36.14	37.13	0.39
10.1		3.26	22.6	32.7	36.56	35.82	36.82	0.47
10.1		3.42	22.6	32.47	36.3	35.48	36.53	0.52
10.11		3.56	22.53	32.14	36.01	35.11	36.27	0.55
10.12		3.65	22.38	31.88	35.67	34.73	35.99	0.51
10.12		3.73	22.15	31.71	35.28	34.31	35.69	0.46
10.13		3.83	22.09	31.62	34.79	33.92	35.38	0.41
10.14		3.99	22.06	31.46	34.34	33.56	35.05	0.4
10.14		4.2	22.07	31.31	34.02	33.28	34.71	0.38
10.15		4.43	22.05	31.16	33.8	32.99	34.35	0.33
10.16		4.66	22.02	30.98	33.57	32.71	34	0.26
10.16		4.88	21.99	30.79	33.29	32.43	33.69	0.2
10.17		5.11	22.03	30.58	32.98	32.15	33.41	0.17
10.18		5.34	22.1	30.38	32.67	31.84	33.11	0.19
10.18		5.61	22.17	30.21	32.37	31.47	32.78	0.22
10.19		5.9	22.39	30.06	32.05	31.09	32.39	0.24
10.2		6.21	22.58	29.92	31.72	30.73	32.01	0.31
10.2		6.5	22.75	29.81	31.39	30.44	31.7	0.39
10.21		6.81	22.8	29.76	31.11	30.19	31.47	0.48
10.22		7.17	22.87	29.67	30.84	29.97	31.25	0.5
10.22		7.55	22.97	29.54	30.55	29.75	30.99	0.46
10.23		7.95	23.12	29.42	30.28	29.48	30.74	0.33
10.24		8.35	23.29	29.36	30.01	29.19	30.49	0.21
10.24		8.79	23.47	29.36	29.77	28.86	30.24	0.11
10.25		9.27	23.59	29.43	29.5	28.59	29.96	0.1
10.26		9.87	23.76	29.5	29.23	28.34	29.65	0.16
10.26		10.51	23.98	29.59	28.95	28.1	29.32	0.29
10.27		11.17	24.33	29.5	28.66	27.83	29.04	0.34
10.28		11.8	24.69	29.44	28.38	27.55	28.79	0.34
10.28		12.48	25.05	29.43	28.14	27.24	28.58	0.28
10.29		13.17	25.44	29.57	27.92	26.9	28.3	0.29
10.3		13.9	25.85	29.66	27.66	26.61	27.98	0.25
10.3		14.68	26.29	29.72	27.33	26.42	27.62	0.18
10.31		15.49	26.76	29.75	27.05	26.28	27.35	0.15
10.32		16.38	27.23	29.78	26.82	26.12	27.12	0.15
10.32		17.28	27.7	29.79	26.68	25.9	26.98	0.2
10.33		18.18	28.14	29.81	26.52	25.62	26.78	0.22
10.34		19.12	28.65	29.87	26.33	25.33	26.56	0.21
10.34		20.09	29.23	29.95	26.05	25.06	26.27	0.17
10.35		21.08	29.85	30.04	25.8	24.85	26.09	0.17
10.36		22.12	30.51	30.12	25.53	24.62	25.92	0.18
10.36		23.2	31.2	30.2	25.23	24.36	25.73	0.19
10.37		24.32	31.92	30.25	24.92	24.14	25.42	0.2
10.38		25.43	32.58	30.32	24.65	23.93	25.13	0.23
10.38		26.6	33.19	30.4	24.45	23.73	24.94	0.29
10.39		27.79	33.81	30.51	24.27	23.5	24.72	0.32
10.4		29.03	34.49	30.61	24.06	23.24	24.47	0.32
10.4		30.21	35.23	30.7	23.8	22.96	24.16	0.29
10.41		31.4	36.02	30.75	23.57	22.7	23.86	0.23
10.42		32.68	36.78	30.79	23.36	22.48	23.58	0.21
10.42		34.02	37.51	30.82	23.19	22.32	23.35	0.24
10.43		35.37	38.27	30.88	22.94	22.12	23.21	0.17
10.44		36.73	39.05	30.95	22.66	21.9	23.07	0.11
10.44		38.04	39.84	31.05	22.4	21.68	22.87	0.07
10.45		39.33	40.64	31.08	22.23	21.48	22.63	0.12
10.46		40.67	41.46	31.04	22.1	21.28	22.39	0.17
10.46		42.06	42.29	30.95	21.98	21.05	22.19	0.21
10.47		43.47	43.05	30.99	21.83	20.85	22.01	0.28
10.48		44.76	43.81	31.1	21.68	20.66	21.85	0.31
10.48		46.09	44.57	31.29	21.51	20.48	21.69	0.31
10.49		47.45	45.32	31.3	21.28	20.32	21.53	0.29
10.5		48.74	46.03	31.32	21.03	20.17	21.35	0.29
10.5		49.98	46.7	31.36	20.75	20.03	21.13	0.28
10.51		51.2	47.38	31.39	20.55	19.79	20.89	0.2
10.52		52.44	48.03	31.43	20.39	19.53	20.67	0.17
10.52		53.68	48.66	31.47	20.29	19.33	20.51	0.19
10.53		54.92	49.23	31.57	20.16	19.17	20.32	0.22
10.54		56.22	49.76	31.65	20.01	19.02	20.15	0.24
10.54		57.44	50.26	31.73	19.83	18.83	20	0.23
10.55		58.59	50.76	31.79	19.65	18.65	19.84	0.24
10.56		59.63	51.25	31.82	19.47	18.5	19.66	0.27
10.56		60.65	51.73	31.82	19.26	18.38	19.43	0.32
10.57		61.66	52.13	31.77	19.08	18.27	19.2	0.4
10.58		62.61	52.47	31.75	18.91	18.13	18.99	0.43
10.58		63.51	52.74	31.75	18.77	17.93	18.82	0.41
10.59		64.37	52.93	31.74	18.62	17.7	18.68	0.36
10.6		65.2	53.13	31.72	18.45	17.47	18.52	0.31
10.6		65.96	53.33	31.68	18.28	17.28	18.32	0.26
10.61		66.67	53.51	31.59	18.1	17.11	18.12	0.18
10.62		67.24	53.64	31.53	17.92	16.94	17.94	0.14
10.62		67.85	53.73	31.5	17.76	16.76	17.84	0.12
10.63		68.47	53.75	31.51	17.63	16.61	17.76	0.18
10.64		69.1	53.75	31.46	17.49	16.47	17.67	0.23
10.64		69.61	53.72	31.35	17.33	16.32	17.54	0.25
10.65		70.04	53.62	31.18	17.15	16.15	17.39	0.21
10.66		70.35	53.51	31.04	16.96	16	17.24	0.17
10.66		70.63	53.38	30.93	16.77	15.89	17.1	0.12
10.67		70.88	53.26	30.88	16.59	15.77	16.92	0.13
10.68		71.06	53.09	30.81	16.44	15.64	16.74	0.15
10.68		71.17	52.88	30.73	16.33	15.5	16.57	0.18
10.69		71.24	52.46	30.57	16.22	15.38	16.41	0.2
10.7		71.25	52.06	30.42	16.11	15.26	16.26	0.21
10.7		71.22	51.7	30.25	15.98	15.14	16.12	0.22
10.71		71.16	51.45	30.05	15.85	14.97	15.98	0.24
10.72		71.01	51.17	29.84	15.69	14.76	15.8	0.24
10.72		70.82	50.84	29.61	15.49	14.54	15.54	0.2
10.73		70.6	50.46	29.38	15.31	14.42	15.3	0.23
10.74		70.35	50.02	29.15	15.14	14.32	15.1	0.26
10.74		70.09	49.54	28.92	15	14.21	15	0.32
10.75		69.81	49.06	28.71	14.84	14.06	14.92	0.3
10.76		69.37	48.56	28.51	14.69	13.89	14.86	0.27
10.76		68.91	48.07	28.33	14.55	13.74	14.82	0.22
10.77		68.43	47.51	28.07	14.45	13.63	14.75	0.16
10.78		68	46.97	27.75	14.32	13.54	14.65	0.14
10.78		67.53	46.44	27.37	14.08	13.46	14.48	0.15
10.79		67.02	45.91	27.1	13.89	13.31	14.24	0.24
10.8		66.38	45.39	26.84	13.76	13.14	14.03	0.28
10.8		65.7	44.86	26.57	13.72	12.99	13.91	0.28
10.81		65.03	44.27	26.28	13.66	12.85	13.89	0.25
10.82		64.48	43.67	26.01	13.59	12.72	13.87	0.25
10.82		63.83	43.07	25.76	13.46	12.56	13.76	0.27
10.83		63.1	42.56	25.5	13.28	12.44	13.59	0.31
10.84		62.23	41.96	25.22	13.11	12.32	13.41	0.33
10.84		61.45	41.28	24.9	12.98	12.21	13.22	0.34
10.85		60.72	40.58	24.57	12.94	12.1	13.08	0.34
10.86		60.01	39.96	24.28	12.88	12.02	12.96	0.33
10.86		59.27	39.44	24.04	12.76	12.01	12.9	0.31
10.87		58.52	38.85	23.76	12.62	11.94	12.77	0.27
10.88		57.72	38.26	23.44	12.49	11.8	12.62	0.26
10.88		56.92	37.66	23.1	12.37	11.53	12.47	0.28
10.89		56.12	37.09	22.77	12.25	11.36	12.38	0.31
10.9		55.31	36.51	22.45	12.11	11.26	12.26	0.33
10.9		54.5	35.94	22.12	11.98	11.26	12.03	0.33
10.91		53.7	35.43	21.81	11.83	11.22	11.78	0.34
10.92		52.96	34.94	21.52	11.67	11.15	11.59	0.33
10.92		52.3	34.47	21.26	11.49	11.01	11.59	0.31
10.93		51.68	33.91	21.04	11.38	10.92	11.63	0.24
10.94		51.03	33.33	20.78	11.33	10.82	11.63	0.22
10.94		50.24	32.75	20.48	11.37	10.7	11.5	0.24
10.95		49.35	32.18	20.15	11.38	10.54	11.4	0.31
10.96		48.4	31.6	19.86	11.34	10.41	11.3	0.35
10.96		47.57	31.02	19.59	11.2	10.33	11.21	0.35
10.97		46.8	30.6	19.33	11.04	10.25	11.15	0.32
10.98		46.04	30.18	19.07	10.88	10.17	11.08	0.31
10.98		45.28	29.77	18.8	10.72	10.07	10.99	0.32
10.99		44.51	29.22	18.54	10.55	9.95	10.84	0.3
11		43.78	28.73	18.25	10.41	9.83	10.68	0.26
11		43.1	28.28	17.93	10.31	9.72	10.55	0.21
11.01		42.45	27.8	17.67	10.23	9.64	10.5	0.22
11.02		41.8	27.33	17.44	10.14	9.55	10.48	0.23
11.02		41.1	26.85	17.23	10.05	9.41	10.43	0.24
11.03		40.39	26.41	17.04	9.95	9.3	10.33	0.21
11.04		39.65	26.01	16.85	9.86	9.22	10.21	0.18
11.04		38.94	25.64	16.68	9.75	9.18	10.1	0.15
11.05		38.25	25.33	16.46	9.67	9.11	10.02	0.13
11.06		37.66	25.02	16.19	9.6	9.01	9.95	0.13
11.06		37.04	24.71	15.87	9.53	8.88	9.88	0.15
11.07		36.41	24.32	15.57	9.42	8.75	9.77	0.16
11.08		35.82	23.96	15.33	9.29	8.63	9.63	0.16
11.08		35.26	23.63	15.16	9.16	8.52	9.47	0.15
11.09		34.73	23.41	15.03	9.07	8.44	9.4	0.21
11.1		34.22	23.16	14.9	9	8.37	9.36	0.27
11.1		33.78	22.88	14.78	8.97	8.28	9.34	0.32
11.11		33.4	22.48	14.65	8.95	8.17	9.25	0.35
11.12		33.03	22.08	14.52	8.91	8.09	9.13	0.38
11.12		32.55	21.66	14.38	8.82	8.08	8.99	0.41
11.13		32.01	21.33	14.21	8.74	8.06	8.88	0.41
11.14		31.48	21.06	14.03	8.67	8.04	8.79	0.41
11.14		30.96	20.83	13.81	8.62	8	8.76	0.41
11.15		30.45	20.58	13.68	8.55	7.87	8.71	0.47
11.16		29.97	20.31	13.55	8.47	7.72	8.66	0.5
11.16		29.54	20.02	13.43	8.41	7.59	8.63	0.51
11.17		29.14	19.74	13.21	8.33	7.53	8.61	0.47
11.18		28.8	19.48	12.99	8.24	7.48	8.57	0.45
11.18		28.4	19.22	12.75	8.13	7.38	8.43	0.45
11.19		27.96	18.98	12.6	8.03	7.32	8.32	0.44
11.2		27.45	18.79	12.46	7.95	7.28	8.25	0.41
11.2		27.05	18.65	12.36	7.91	7.28	8.22	0.38
11.21		26.73	18.47	12.21	7.81	7.27	8.21	0.39
11.22		26.49	18.24	12.06	7.67	7.23	8.18	0.43
11.22		26.2	17.97	11.9	7.5	7.11	8.09	0.5
11.23		25.88	17.72	11.74	7.48	7	8.03	0.5
11.24		25.5	17.48	11.59	7.49	6.92	7.95	0.49
11.24		25.14	17.23	11.46	7.47	6.87	7.84	0.46
11.25		24.79	16.97	11.36	7.37	6.84	7.76	0.46
11.26		24.52	16.75	11.25	7.25	6.79	7.7	0.46
11.26		24.19	16.57	11.12	7.16	6.71	7.69	0.47
11.27		23.82	16.44	11	7.11	6.57	7.62	0.44
11.28		23.49	16.24	10.9	7.08	6.43	7.53	0.41
11.28		23.19	15.96	10.81	7	6.32	7.43	0.38
11.29		22.93	15.77	10.58	6.93	6.26	7.33	0.41
11.3		22.63	15.61	10.4	6.88	6.23	7.24	0.47
11.3		22.34	15.49	10.28	6.87	6.25	7.15	0.54
11.31		22.08	15.32	10.26	6.83	6.23	6.96	0.48
11.32		21.91	15.15	10.19	6.77	6.17	6.78	0.43
11.32		21.72	14.98	10.08	6.66	6.06	6.73	0.39
11.33		21.48	14.86	9.95	6.56	5.98	6.77	0.4
11.34		21.09	14.73	9.82	6.47	5.92	6.8	0.38
11.34		20.74	14.6	9.7	6.41	5.86	6.75	0.33
11.35		20.44	14.39	9.58	6.32	5.84	6.69	0.34
11.36		20.18	14.19	9.48	6.22	5.84	6.64	0.4
11.36		19.91	13.98	9.39	6.12	5.86	6.64	0.51
11.37		19.63	13.78	9.32	6.05	5.84	6.6	0.45
11.38		19.34	13.59	9.26	6	5.79	6.53	0.34
11.38		19.11	13.4	9.21	5.96	5.67	6.38	0.18
11.39		18.95	13.21	9.12	5.95	5.51	6.23	0.16
11.4		18.76	13.02	9	5.93	5.36	6.1	0.17
11.4		18.56	12.85	8.85	5.86	5.26	5.99	0.22
11.41		18.35	12.82	8.7	5.75	5.24	5.93	0.25
11.42		18.22	12.78	8.57	5.64	5.24	5.89	0.28
11.42		18.01	12.65	8.45	5.55	5.21	5.87	0.31
11.43		17.71	12.5	8.32	5.52	5.15	5.85	0.33
11.44		17.41	12.34	8.21	5.49	5.07	5.83	0.35
11.44		17.17	12.18	8.12	5.46	4.94	5.82	0.36
11.45		16.98	12	8.1	5.43	4.85	5.76	0.36
11.46		16.86	11.8	8.06	5.39	4.79	5.66	0.34
11.46		16.68	11.68	8.01	5.33	4.82	5.52	0.28
11.47		16.45	11.56	7.91	5.25	4.8	5.47	0.28
11.48		16.19	11.45	7.83	5.17	4.75	5.44	0.29
11.48		16.02	11.33	7.77	5.11	4.67	5.41	0.32
11.49		15.93	11.23	7.66	5.06	4.6	5.31	0.32
11.5		15.82	11.13	7.56	5	4.54	5.18	0.34
11.5		15.66	10.99	7.44	4.9	4.52	5.03	0.37
11.51		15.47	10.84	7.42	4.89	4.53	4.97	0.36
11.52		15.31	10.69	7.36	4.9	4.53	4.95	0.31
11.52		15.15	10.55	7.25	4.91	4.48	4.93	0.22
11.53		15	10.44	7.1	4.82	4.4	4.87	0.2
11.54		14.8	10.38	6.97	4.69	4.31	4.81	0.18
11.54		14.61	10.3	6.86	4.58	4.27	4.79	0.16
11.55		14.44	10.22	6.8	4.54	4.23	4.75	0.19
11.56		14.26	10.13	6.75	4.53	4.18	4.72	0.22
11.56		14.09	9.93	6.7	4.57	4.11	4.69	0.26
11.57		13.92	9.74	6.55	4.53	4.07	4.65	0.28
11.58		13.79	9.57	6.41	4.46	4.03	4.61	0.28
11.58		13.65	9.6	6.28	4.4	3.96	4.53	0.25
11.59		13.5	9.57	6.31	4.38	3.87	4.45	0.31
11.6		13.37	9.49	6.33	4.37	3.79	4.37	0.36
11.6		13.25	9.41	6.34	4.31	3.76	4.36	0.38
11.61		13.13	9.32	6.29	4.27	3.77	4.36	0.36
11.62		12.98	9.24	6.22	4.24	3.79	4.35	0.36
11.62		12.84	9	6.13	4.21	3.8	4.31	0.39
11.63		12.71	8.77	6.02	4.14	3.77	4.26	0.41
11.64		12.56	8.55	5.87	4.05	3.71	4.21	0.41
11.64		12.42	8.43	5.68	3.93	3.64	4.17	0.39
11.65		12.28	8.31	5.57	3.9	3.59	4.13	0.32
11.66		12.19	8.16	5.52	3.91	3.55	4.09	0.27
11.66		12.08	8.09	5.55	3.92	3.52	4.04	0.25
11.67		11.96	8.08	5.55	3.86	3.47	3.98	0.32
11.68		11.84	8.13	5.52	3.77	3.42	3.93	0.37
11.68		11.7	8.16	5.44	3.73	3.36	3.9	0.41
11.69		11.53	8.13	5.3	3.73	3.33	3.88	0.4
11.7		11.32	8.04	5.2	3.75	3.31	3.85	0.41
11.7		11.18	7.93	5.13	3.75	3.31	3.79	0.43
11.71		11.16	7.81	5.11	3.71	3.28	3.73	0.49
11.72		11.13	7.69	5.1	3.68	3.25	3.68	0.49
11.72		11.04	7.54	5.09	3.67	3.2	3.67	0.44
11.73		10.86	7.41	5.02	3.69	3.2	3.66	0.35
11.74		10.63	7.31	4.94	3.72	3.2	3.65	0.33
11.74		10.42	7.19	4.85	3.71	3.17	3.59	0.4
11.75		10.23	7.09	4.78	3.65	3.12	3.56	0.43
11.76		10.13	6.98	4.71	3.59	3.06	3.54	0.42
11.76		10.04	6.89	4.64	3.54	3.01	3.53	0.37
11.77		9.97	6.8	4.65	3.51	2.97	3.5	0.33
11.78		9.85	6.71	4.63	3.47	2.93	3.46	0.3
11.78		9.72	6.57	4.6	3.43	2.93	3.44	0.3
11.79		9.58	6.43	4.47	3.38	2.89	3.39	0.3
11.8		9.47	6.3	4.39	3.33	2.83	3.35	0.29
11.8		9.36	6.24	4.37	3.31	2.79	3.35	0.27
11.81		9.26	6.18	4.35	3.27	2.81	3.29	0.29
11.82		9.12	6.14	4.33	3.23	2.82	3.21	0.31
11.82		8.98	6.09	4.3	3.17	2.77	3.14	0.33
11.83		8.85	6.01	4.23	3.13	2.7	3.15	0.33
11.84		8.76	5.9	4.14	3.1	2.64	3.15	0.34
11.84		8.66	5.8	4.02	3.09	2.62	3.09	0.37
11.85		8.53	5.74	3.9	3.08	2.62	3.05	0.39
11.86		8.42	5.71	3.81	3.06	2.61	3.04	0.4
11.86		8.32	5.58	3.76	3	2.6	3.07	0.41
11.87		8.24	5.44	3.72	2.94	2.56	3.06	0.38
11.88		8.19	5.3	3.69	2.89	2.5	3.03	0.37
11.88		8.12	5.25	3.67	2.89	2.4	2.92	0.37
11.89		8.04	5.2	3.61	2.93	2.39	2.88	0.38
11.9		7.92	5.13	3.54	2.98	2.42	2.85	0.38
11.9		7.79	5.02	3.43	3	2.46	2.76	0.37
11.91		7.64	4.92	3.41	2.92	2.45	2.67	0.41
11.92		7.46	4.82	3.43	2.8	2.42	2.61	0.46
11.92		7.31	4.77	3.49	2.64	2.38	2.67	0.5
11.93		7.21	4.73	3.45	2.59	2.35	2.7	0.51
11.94		7.2	4.7	3.41	2.62	2.32	2.7	0.49
11.94		7.2	4.66	3.37	2.73	2.26	2.64	0.46
11.95		7.18	4.59	3.33	2.76	2.22	2.55	0.42
11.96		7.09	4.5	3.28	2.75	2.22	2.47	0.37
11.96		6.99	4.45	3.21	2.69	2.27	2.46	0.34
11.97		6.87	4.41	3.17	2.64	2.3	2.52	0.38
11.98		6.81	4.4	3.15	2.6	2.3	2.59	0.41
11.98		6.76	4.35	3.13	2.58	2.26	2.61	0.45
11.99		6.72	4.3	3.1	2.56	2.22	2.63	0.45
12		6.62	4.26	3.05	2.55	2.18	2.64	0.45
12		6.53	4.17	2.97	2.51	2.17	2.66	0.47
12.01		6.45	4.09	2.87	2.51	2.15	2.64	0.49
12.02		6.35	4.02	2.82	2.52	2.1	2.6	0.51
12.02		6.22	3.95	2.83	2.51	1.96	2.54	0.52
12.03		6.05	3.88	2.82	2.47	1.86	2.54	0.44
12.04		5.91	3.79	2.78	2.41	1.81	2.54	0.39
12.04		5.81	3.72	2.7	2.38	1.87	2.5	0.35
12.05		5.75	3.62	2.63	2.35	1.95	2.43	0.38
12.06		5.69	3.52	2.58	2.33	2.01	2.34	0.4
12.06		5.61	3.48	2.54	2.33	2.04	2.29	0.39
12.07		5.48	3.45	2.52	2.3	2.03	2.26	0.41
12.08		5.4	3.42	2.53	2.26	2	2.22	0.45
12.08		5.33	3.32	2.56	2.22	1.95	2.17	0.52
12.09		5.3	3.22	2.52	2.23	1.89	2.16	0.48
12.1		5.24	3.14	2.47	2.28	1.84	2.15	0.44
12.1		5.17	3.1	2.42	2.36	1.86	2.12	0.41
12.11		5.07	3.11	2.41	2.34	1.9	2.06	0.42
12.12		4.98	3.17	2.38	2.28	1.93	1.99	0.42
12.12		4.93	3.21	2.31	2.17	1.9	1.98	0.41
12.13		4.94	3.21	2.23	2.15	1.86	1.99	0.44
12.14		4.95	3.16	2.19	2.18	1.83	2.03	0.48
12.14		4.92	3.06	2.17	2.26	1.84	2.07	0.55
12.15		4.82	2.96	2.24	2.29	1.88	2.08	0.64
12.16		4.78	2.85	2.25	2.29	1.92	2.07	0.7
12.16		4.76	2.79	2.22	2.25	1.92	2.06	0.76
12.17		4.74	2.75	2.12	2.18	1.83	2.1	0.8
12.18		4.66	2.74	2.08	2.11	1.74	2.15	0.81
12.18		4.57	2.73	2.1	2.11	1.73	2.23	0.78
12.19		4.48	2.7	2.1	2.14	1.72	2.26	0.8
12.19		4.43	2.65	2.05	2.17	1.7	2.27	0.86
12.2		4.36	2.59	1.95	2.19	1.67	2.24	0.94
12.21		4.26	2.57	1.89	2.18	1.7	2.21	0.92
12.21		4.2	2.57	1.87	2.15	1.75	2.17	0.87
12.22		4.14	2.53	1.88	2.11	1.81	2.14	0.8
12.23		4.1	2.46	1.88	2.15	1.82	2.11	0.7
12.23		4.04	2.36	1.87	2.22	1.81	2.09	0.69
12.24		3.99	2.24	1.84	2.26	1.8	2.06	0.74
12.25		3.96	2.15	1.84	2.23	1.81	2.01	0.88
12.25		3.98	2.09	1.84	2.16	1.81	1.97	0.97
12.26		3.99	2.11	1.84	2.09	1.78	1.98	1.03
12.27		3.97	2.12	1.8	2.03	1.75	1.98	1.08
12.27		3.86	2.13	1.75	1.98	1.73	1.97	1.12
12.28		3.74	2.16	1.7	1.93	1.73	1.95	1.15
12.29		3.63	2.18	1.68	1.87	1.72	1.95	1.2
12.29		3.59	2.17	1.66	1.82	1.71	1.96	1.27
12.3		3.57	2.15	1.66	1.85	1.7	1.98	1.36
12.31		3.57	2.14	1.68	1.95	1.69	2	1.41
12.31		3.53	2.14	1.67	2.05	1.69	2.01	1.43
12.32		3.5	2.11	1.63	2.05	1.68	1.94	1.44
12.33		3.48	2.08	1.57	2.01	1.66	1.83	1.41
12.33		3.39	2.06	1.52	1.97	1.63	1.72	1.41
12.34		3.23	2	1.5	1.98	1.62	1.71	1.44
12.35		2.94	1.95	1.56	1.99	1.61	1.75	1.54
12.35		2.83	1.92	1.6	2	1.59	1.8	1.61
12.36		2.86	1.91	1.63	1.98	1.56	1.84	1.66
12.37		3.08	1.87	1.55	1.96	1.56	1.83	1.64
12.37		3.22	1.81	1.5	1.92	1.55	1.79	1.63
12.38		3.29	1.73	1.47	1.89	1.55	1.74	1.63
12.39		3.24	1.65	1.49	1.85	1.54	1.7	1.7
12.39		3.14	1.58	1.48	1.82	1.54	1.65	1.76
12.4		3.06	1.58	1.47	1.81	1.5	1.62	1.81
12.41		3.02	1.59	1.43	1.79	1.43	1.63	1.83
12.41		2.97	1.62	1.4	1.76	1.36	1.66	1.84
12.42		2.95	1.61	1.36	1.68	1.36	1.65	1.85
12.43		2.96	1.57	1.33	1.61	1.4	1.65	1.86
12.43		2.98	1.49	1.32	1.57	1.45	1.66	1.88
12.44		2.96	1.46	1.33	1.62	1.49	1.67	1.92
12.45		2.88	1.47	1.27	1.67	1.45	1.68	2.04
12.45		2.79	1.51	1.21	1.7	1.37	1.67	2.15
12.46		2.69	1.48	1.15	1.62	1.29	1.65	2.24
12.47		2.59	1.44	1.19	1.54	1.26	1.67	2.18
12.47		2.55	1.39	1.21	1.47	1.27	1.7	2.16
12.48		2.54	1.34	1.21	1.45	1.28	1.7	2.17
12.49		2.57	1.28	1.14	1.45	1.29	1.64	2.25
12.49		2.54	1.23	1.07	1.44	1.3	1.56	2.31
12.5		2.52	1.17	1.02	1.43	1.28	1.53	2.36
12.51		2.54	1.15	1.03	1.43	1.26	1.54	2.42
12.51		2.53	1.18	1.05	1.43	1.23	1.56	2.42
12.52		2.49	1.17	1.09	1.47	1.22	1.51	2.36
12.53		2.42	1.14	1.08	1.5	1.23	1.43	2.22
12.53		2.38	1.07	1.06	1.51	1.26	1.36	2.16
12.54		2.37	1.06	1.05	1.51	1.32	1.39	2.18
12.55		2.38	1.07	1.04	1.52	1.34	1.43	2.24
12.55		2.34	1.09	1.01	1.53	1.33	1.48	2.3
12.56		2.29	1.09	0.96	1.52	1.29	1.48	2.34
12.57		2.24	1.1	0.98	1.52	1.27	1.46	2.34
12.57		2.23	1.11	1.01	1.51	1.26	1.45	2.34
12.58		2.21	1.11	1.07	1.52	1.21	1.43	2.36
12.59		2.16	1.11	1.03	1.51	1.17	1.42	2.36
12.59		2.1	1.1	0.98	1.49	1.14	1.42	2.38
12.6		2.04	1.08	0.93	1.45	1.12	1.42	2.4
12.61		2.01	1.06	0.89	1.45	1.15	1.44	2.43
12.61		2.01	1.05	0.84	1.47	1.18	1.47	2.45
12.62		2.03	1.02	0.79	1.49	1.18	1.5	2.44
12.63		2.06	0.98	0.79	1.47	1.12	1.51	2.45
12.63		2.07	0.93	0.84	1.42	1.05	1.51	2.46
12.64		2.07	0.95	0.95	1.36	1.05	1.47	2.46
12.65		2.06	0.98	0.98	1.39	1.09	1.43	2.44
12.65		2.01	1.02	1.02	1.55	1.13	1.4	2.41
12.66		1.95	0.98	0.96	2.04	1.13	1.39	2.36
12.67		1.9	0.95	0.95	2.21	1.14	1.39	2.28
12.67		1.88	0.91	0.97	2.14	1.15	1.36	2.21
12.68		1.89	0.87	0.97	1.67	1.15	1.25	2.18
12.69		1.92	0.83	0.93	1.43	1.12	1.22	2.19
12.69		1.94	0.8	0.85	1.32	1.1	1.25	2.24
12.7		1.95	0.79	0.78	1.34	1.14	1.35	2.27
12.71		1.94	0.79	0.71	1.36	1.17	1.39	2.28
12.71		1.93	0.8	0.67	1.39	1.2	1.4	2.26
12.72		1.9	0.84	0.67	1.39	1.2	1.39	2.23
12.73		1.85	0.84	0.71	1.37	1.19	1.39	2.2
12.73		1.8	0.81	0.78	1.34	1.17	1.38	2.18
12.74		1.76	0.71	0.76	1.33	1.11	1.38	2.17
12.75		1.76	0.66	0.72	1.35	1.05	1.38	2.19
12.75		1.76	0.65	0.65	1.38	1.02	1.38	2.26
12.76		1.75	0.67	0.66	1.42	1.11	1.33	2.32
12.77		1.73	0.68	0.65	1.42	1.18	1.33	2.35
12.77		1.65	0.69	0.64	1.41	1.23	1.35	2.33
12.78		1.6	0.69	0.65	1.38	1.24	1.38	2.31
12.79		1.64	0.67	0.66	1.36	1.22	1.38	2.29
12.79		1.7	0.65	0.68	1.35	1.18	1.37	2.25
12.8		1.75	0.56	0.66	1.33	1.11	1.36	2.14
12.81		1.7	0.53	0.65	1.31	1.03	1.37	1.99
12.81		1.67	0.54	0.63	1.3	0.97	1.38	1.81
12.82		1.65	0.67	0.61	1.3	0.99	1.38	1.81
12.83		1.66	0.75	0.6	1.31	1.01	1.36	1.82
12.83		1.68	0.79	0.61	1.32	1.04	1.33	1.82
12.84		1.7	0.7	0.64	1.35	1.05	1.34	1.84
12.85		1.69	0.63	0.65	1.36	1.1	1.37	1.88
12.85		1.67	0.56	0.65	1.37	1.15	1.4	1.94
12.86		1.67	0.6	0.64	1.35	1.15	1.41	1.91
12.87		1.7	0.64	0.65	1.3	1.11	1.43	1.9
12.87		1.68	0.67	0.68	1.24	1.06	1.45	1.91
12.88		1.63	0.72	0.65	1.24	1.04	1.47	1.96
12.89		1.56	0.75	0.63	1.26	1.04	1.43	1.98
12.89		1.55	0.77	0.62	1.3	1.06	1.36	1.97
12.9		1.56	0.7	0.62	1.3	1.09	1.35	1.93
12.91		1.59	0.63	0.59	1.32	1.1	1.37	1.9
12.91		1.58	0.56	0.54	1.34	1.09	1.39	1.86
12.92		1.55	0.52	0.51	1.34	1.06	1.38	1.87
12.93		1.46	0.49	0.52	1.33	1.01	1.35	1.89
12.93		1.37	0.49	0.56	1.29	1	1.36	1.93
12.94		1.3	0.57	0.59	1.24	1.03	1.34	1.99
12.95		1.31	0.57	0.6	1.21	1.07	1.31	2.02
12.95		1.36	0.49	0.6	1.22	1.1	1.27	2.02
12.96		1.42	0.4	0.61	1.22	1.11	1.28	1.95
12.97		1.47	0.39	0.6	1.24	1.12	1.3	1.86
12.97		1.51	0.45	0.57	1.26	1.16	1.3	1.75
12.98		1.54	0.5	0.61	1.32	1.19	1.3	1.68
12.99		1.54	0.52	0.66	1.39	1.2	1.32	1.68
12.99		1.5	0.52	0.72	1.45	1.19	1.39	1.73
13		1.45	0.51	0.69	1.49	1.18	1.46	1.76
13.01		1.42	0.5	0.62	1.49	1.19	1.52	1.77
13.01		1.4	0.47	0.51	1.45	1.22	1.56	1.76
13.02		1.38	0.46	0.46	1.38	1.24	1.56	1.75
13.03		1.33	0.47	0.45	1.3	1.26	1.53	1.76
13.03		1.31	0.51	0.47	1.3	1.25	1.47	1.78
13.04		1.3	0.54	0.49	1.33	1.24	1.46	1.8
13.05		1.28	0.55	0.5	1.38	1.23	1.46	1.8
13.05		1.27	0.53	0.5	1.39	1.24	1.47	1.8
13.06		1.26	0.45	0.52	1.39	1.23	1.5	1.78
13.07		1.3	0.37	0.54	1.37	1.22	1.54	1.78
13.07		1.33	0.3	0.56	1.33	1.21	1.58	1.78
13.08		1.34	0.27	0.55	1.3	1.24	1.55	1.75
13.09		1.27	0.28	0.54	1.28	1.28	1.48	1.73
13.09		1.25	0.35	0.52	1.29	1.33	1.41	1.71
13.1		1.24	0.4	0.54	1.28	1.32	1.39	1.7
13.11		1.28	0.4	0.55	1.27	1.29	1.41	1.68
13.11		1.31	0.35	0.56	1.27	1.25	1.49	1.66
13.12		1.32	0.31	0.54	1.29	1.26	1.53	1.62
13.13		1.32	0.3	0.51	1.31	1.29	1.54	1.6
13.13		1.36	0.33	0.48	1.34	1.28	1.49	1.6
13.14		1.4	0.39	0.46	1.36	1.29	1.47	1.67
13.15		1.43	0.46	0.47	1.37	1.31	1.47	1.74
13.15		1.45	0.53	0.51	1.37	1.37	1.5	1.82
13.16		1.48	0.56	0.6	1.4	1.42	1.53	1.87
13.17		1.52	0.59	0.66	1.46	1.46	1.56	1.88
13.17		1.52	0.6	0.69	1.57	1.46	1.6	1.85
13.18		1.5	0.56	0.64	1.6	1.5	1.69	1.82
13.19		1.48	0.52	0.63	1.6	1.57	1.81	1.81
13.19		1.48	0.5	0.66	1.61	1.68	1.91	1.82
13.2		1.49	0.55	0.74	1.63	1.67	1.96	1.8
13.21		1.52	0.6	0.77	1.65	1.6	1.98	1.77
13.21		1.52	0.65	0.77	1.61	1.57	2.01	1.72
13.22		1.49	0.64	0.74	1.59	1.59	2.02	1.66
13.23		1.37	0.61	0.71	1.57	1.62	2.03	1.63
13.23		1.34	0.57	0.7	1.56	1.58	2.02	1.64
13.24		1.35	0.56	0.67	1.53	1.52	2	1.67
13.25		1.41	0.52	0.65	1.48	1.47	1.99	1.71
13.25		1.42	0.47	0.64	1.45	1.5	1.99	1.78
13.26		1.42	0.48	0.68	1.44	1.54	2.02	1.86
13.27		1.41	0.52	0.71	1.45	1.58	2.04	1.88
13.27		1.4	0.59	0.72	1.48	1.63	2.08	1.84
13.28		1.39	0.6	0.69	1.51	1.65	2.1	1.79
13.29		1.37	0.6	0.67	1.54	1.67	2.11	1.75
13.29		1.38	0.6	0.66	1.56	1.67	2.11	1.73
13.3		1.39	0.52	0.65	1.58	1.68	2.14	1.73
13.31		1.38	0.45	0.64	1.59	1.72	2.18	1.75
13.31		1.38	0.38	0.62	1.63	1.76	2.21	1.79
13.32		1.38	0.4	0.63	1.66	1.81	2.23	1.87
13.33		1.39	0.43	0.66	1.67	1.85	2.25	1.9
13.33		1.35	0.45	0.72	1.49	1.82	2.32	1.88
13.34		1.29	0.43	0.75	1.41	1.76	2.37	1.78
13.35		1.24	0.39	0.72	1.4	1.69	2.39	1.76
13.35		1.29	0.36	0.65	1.53	1.71	2.26	1.8
13.36		1.37	0.39	0.57	1.61	1.77	2.19	1.89
13.37		1.41	0.43	0.53	1.66	1.87	2.18	1.94
13.37		1.38	0.47	0.54	1.73	1.92	2.27	1.97
13.38		1.34	0.49	0.57	1.76	1.9	2.34	1.99
13.39		1.33	0.52	0.56	1.74	1.86	2.39	1.99
13.39		1.32	0.55	0.51	1.63	1.86	2.37	1.97
13.4		1.31	0.56	0.53	1.64	1.9	2.38	1.85
13.41		1.3	0.55	0.56	1.71	1.94	2.41	1.81
13.41		1.28	0.52	0.63	1.77	1.94	2.49	1.86
13.42		1.25	0.43	0.65	1.78	1.95	2.5	1.86
13.43		1.24	0.35	0.65	1.78	1.98	2.49	1.81
13.43		1.19	0.28	0.64	1.78	2	2.46	1.71
13.44		1.13	0.27	0.61	1.79	2.01	2.46	1.69
13.45		1.13	0.27	0.6	1.8	2.01	2.46	1.7
13.45		1.16	0.3	0.62	1.8	2.01	2.46	1.74
13.46		1.2	0.35	0.63	1.79	2	2.43	1.78
13.47		1.21	0.34	0.62	1.77	1.98	2.38	1.84
13.47		1.24	0.27	0.6	1.74	1.97	2.31	1.92
13.48		1.27	0.22	0.58	1.71	2.01	2.39	1.96
13.49		1.26	0.2	0.56	1.69	2.06	2.56	1.94
13.49		1.23	0.22	0.53	1.69	2.05	2.73	1.85
13.5		1.19	0.23	0.53	1.69	2.02	2.76	1.79
13.51		1.16	0.23	0.54	1.68	1.99	2.7	1.76
13.51		1.17	0.21	0.56	1.68	2.01	2.67	1.75
13.52		1.2	0.19	0.5	1.72	2.05	2.65	1.75
13.53		1.18	0.19	0.43	1.77	2.1	2.63	1.78
13.53		1.14	0.22	0.35	1.79	2.18	2.63	1.84
13.54		1.09	0.26	0.38	1.78	2.24	2.64	1.95
13.55		1.08	0.3	0.4	1.76	2.28	2.66	1.99
13.55		1.06	0.33	0.42	1.78	2.25	2.67	1.96
13.56		1.03	0.33	0.43	1.79	2.21	2.68	1.88
13.57		1.01	0.29	0.44	1.78	2.18	2.68	1.84
13.57		1.01	0.21	0.45	1.78	2.17	2.7	1.83
13.58		1.04	0.1	0.44	1.78	2.21	2.75	1.87
13.59		1.08	0.07	0.44	1.8	2.27	2.8	1.89
13.59		1.1	0.1	0.44	1.84	2.34	2.85	1.92
13.6		1.11	0.17	0.43	1.9	2.39	2.88	1.89
13.61		1.11	0.24	0.45	1.97	2.42	2.91	1.87
13.61		1.1	0.3	0.48	1.96	2.41	2.94	1.84
13.62		1.08	0.27	0.49	1.91	2.41	2.97	1.76
13.63		1.02	0.21	0.48	1.86	2.42	3	1.72
13.63		0.97	0.13	0.43	1.85	2.48	3.07	1.71
13.64		0.94	0.18	0.41	1.85	2.54	3.14	1.83
13.65		0.96	0.25	0.4	1.87	2.6	3.2	1.9
13.65		0.99	0.32	0.42	1.88	2.63	3.25	1.93
13.66		1.03	0.32	0.53	1.89	2.65	3.3	1.87
13.67		1.07	0.31	0.62	1.9	2.66	3.35	1.84
13.67		1.08	0.44	0.68	1.93	2.66	3.37	1.83
13.68		1.05	0.51	0.54	1.97	2.69	3.39	1.95
13.69		0.97	0.52	0.44	2	2.73	3.41	2.05
13.69		0.94	0.39	0.37	1.98	2.83	3.49	2.12
13.7		0.96	0.28	0.39	1.98	2.89	3.57	2.13
13.71		1.04	0.19	0.41	1.98	2.91	3.65	2.11
13.71		1.1	0.17	0.42	1.99	2.86	3.71	2.08
13.72		1.14	0.2	0.4	2.01	2.87	3.76	2.03
13.73		1.13	0.27	0.38	2.04	2.94	3.8	2.02
13.73		1.12	0.36	0.38	2.06	3.07	3.83	2.05
13.74		1.11	0.36	0.4	2.07	3.17	3.85	2.09
13.75		1.1	0.28	0.42	2.08	3.22	3.87	2.11
13.75		1.1	0.12	0.44	2.07	3.19	3.93	2.09
13.76		1.12	-0.01	0.42	2.09	3.18	4.03	2.07
13.77		1.13	-0.1	0.4	2.13	3.19	4.15	2.07
13.77		1.11	0.03	0.37	2.16	3.29	4.28	2.1
13.78		1.09	0.22	0.39	2.18	3.39	4.37	2.09
13.79		1.1	0.46	0.39	2.19	3.48	4.43	2.11
13.79		1.1	0.51	0.38	2.22	3.57	4.5	2.16
13.8		1.09	0.46	0.35	2.25	3.66	4.6	2.2
13.81		1.09	0.31	0.32	2.29	3.75	4.72	2.21
13.81		1.09	0.32	0.3	2.32	3.85	4.85	2.17
13.82		1.09	0.38	0.29	2.33	3.92	5.02	2.16
13.83		1.04	0.49	0.32	2.31	3.96	5.2	2.2
13.83		1.03	0.42	0.38	2.25	3.94	5.38	2.31
13.84		1.04	0.36	0.42	2.24	3.97	5.5	2.34
13.85		1.03	0.32	0.45	2.27	4.06	5.58	2.38
13.85		1.03	0.33	0.46	2.3	4.29	5.68	2.43
13.86		1.03	0.32	0.48	2.33	4.45	5.83	2.43
13.87		1.04	0.3	0.48	2.35	4.57	6.02	2.42
13.87		0.99	0.19	0.46	2.4	4.58	6.19	2.41
13.88		0.9	0.11	0.45	2.44	4.63	6.31	2.51
13.89		0.86	0.05	0.43	2.47	4.71	6.41	2.61
13.89		0.99	0.06	0.42	2.48	4.85	6.56	2.71
13.9		1.26	0.06	0.37	2.51	4.99	6.77	2.72
13.91		1.47	0.03	0.32	2.56	5.12	7.01	2.79
13.91		1.48	0.02	0.26	2.61	5.24	7.25	2.9
13.92		1.33	0.06	0.24	2.64	5.37	7.49	3.01
13.93		1.14	0.14	0.25	2.64	5.5	7.73	3.12
13.93		1.04	0.29	0.29	2.64	5.62	7.95	3.25
13.94		1.03	0.38	0.34	2.62	5.73	8.18	3.43
13.95		0.98	0.42	0.38	2.59	5.83	8.42	3.62
13.95		0.93	0.39	0.39	2.58	5.98	8.69	3.81
13.96		0.88	0.38	0.35	2.61	6.17	8.95	3.96
13.97		0.9	0.38	0.32	2.65	6.39	9.21	4.12
13.97		0.93	0.33	0.31	2.65	6.57	9.48	4.28
13.98		0.99	0.29	0.34	2.63	6.71	9.78	4.48
13.99		1.02	0.25	0.37	2.63	6.82	10.11	4.7
13.99		1.04	0.22	0.42	2.7	7.02	10.41	4.92
14		1.07	0.19	0.42	2.78	7.21	10.7	5.14
14.01		1.1	0.16	0.39	2.86	7.38	11	5.35
14.01		1.11	0.14	0.32	2.89	7.54	11.34	5.54
14.02		1.09	0.14	0.32	2.87	7.71	11.7	5.78
14.03		1.09	0.17	0.38	2.83	7.88	12.08	6.06
14.03		1.11	0.19	0.48	2.75	8.04	12.48	6.37
14.04		1.12	0.25	0.46	2.75	8.22	12.87	6.64
14.05		1.14	0.35	0.42	2.8	8.42	13.25	6.94
14.05		1.15	0.38	0.37	2.89	8.65	13.6	7.28
14.06		1.17	0.34	0.34	2.94	8.86	13.99	7.76
14.07		1.17	0.23	0.32	2.95	9.06	14.42	8.2
14.07		1.17	0.15	0.29	2.93	9.28	14.85	8.6
14.08		1.17	0.07	0.29	2.89	9.49	15.26	9
14.09		1.17	0	0.3	2.83	9.68	15.66	9.44
14.09		1.14	-0.04	0.34	2.79	9.8	16.09	9.91
14.1		1.1	-0.03	0.41	2.77	9.92	16.49	10.42
14.11		1.11	0.04	0.43	2.77	10.05	16.86	10.94
14.11		1.11	0.05	0.42	2.77	10.24	17.21	11.48
14.12		1.1	0.05	0.38	2.77	10.44	17.57	12.11
14.13		1.08	0.03	0.41	2.77	10.65	17.93	12.74
14.13		1.05	0.07	0.49	2.76	10.88	18.3	13.38
14.14		1.02	0.1	0.56	2.76	11.05	18.71	13.93
14.15		1.01	0.1	0.59	2.76	11.17	19.15	14.53
14.15		1.01	0.11	0.58	2.77	11.25	19.5	15.17
14.16		1.02	0.15	0.55	2.76	11.38	19.81	15.88
14.17		1.06	0.2	0.57	2.74	11.57	20.1	16.59
14.17		1.12	0.26	0.63	2.7	11.79	20.45	17.32
14.18		1.2	0.28	0.65	2.71	12	20.8	18.02
14.19		1.26	0.25	0.69	2.75	12.2	21.15	18.71
14.19		1.3	0.18	0.74	2.89	12.32	21.47	19.42
14.2		1.32	0.18	0.76	2.93	12.41	21.79	20.18
14.21		1.32	0.24	0.71	2.91	12.47	22.11	20.93
14.21		1.29	0.28	0.58	2.8	12.54	22.45	21.67
14.22		1.23	0.28	0.48	2.76	12.61	22.77	22.39
14.23		1.13	0.22	0.42	2.76	12.67	23.05	23.13
14.23		1.1	0.15	0.39	2.78	12.71	23.31	23.87
14.24		1.13	0.09	0.41	2.79	12.74	23.54	24.64
14.25		1.19	0.07	0.42	2.79	12.78	23.75	25.36
14.25		1.2	0.07	0.43	2.89	12.85	23.93	26.04
14.26		1.15	0.07	0.48	2.91	12.91	24.08	26.73
14.27		1.12	0.08	0.51	2.87	12.95	24.2	27.47
14.27		1.1	0.08	0.52	2.72	12.94	24.28	28.27
14.28		1.11	0.11	0.48	2.65	12.91	24.3	28.95
14.29		1.1	0.16	0.45	2.63	12.86	24.28	29.59
14.29		1.09	0.19	0.42	2.58	12.77	24.26	30.19
14.3		1.1	0.21	0.4	2.54	12.68	24.23	30.75
14.31		1.06	0.2	0.39	2.48	12.61	24.19	31.31
14.31		1.04	0.19	0.39	2.42	12.57	24.13	31.86
14.32		1.07	0.17	0.43	2.39	12.53	24.08	32.38
14.33		1.09	0.14	0.45	2.39	12.5	24.04	32.88
14.33		1.1	0.08	0.44	2.46	12.43	23.98	33.39
14.34		1.08	0.09	0.45	2.48	12.36	23.92	33.86
14.35		1.11	0.2	0.45	2.46	12.26	23.85	34.27
14.35		1.14	0.21	0.45	2.33	12.06	23.78	34.62
14.36		1.16	0.15	0.45	2.25	11.87	23.65	34.88
14.37		1.2	0.03	0.44	2.22	11.7	23.49	35.13
14.37		1.23	0.02	0.44	2.22	11.65	23.31	35.39
14.38		1.24	0.07	0.42	2.19	11.58	23.13	35.66
14.39		1.22	0.18	0.41	2.13	11.5	22.94	35.91
14.39		1.18	0.22	0.41	2.11	11.34	22.7	36.15
14.4		1.14	0.23	0.39	2.13	11.18	22.46	36.32
14.41		1.07	0.19	0.38	2.18	11	22.21	36.45
14.41		1.02	0.11	0.38	2.2	10.78	21.98	36.54
14.42		1.01	0.07	0.39	2.16	10.56	21.69	36.39
14.43		1.02	0.08	0.39	2.06	10.36	21.36	36.27
14.43		1.04	0.13	0.38	1.96	10.3	21.01	36.18
14.44		1.08	0.16	0.37	1.86	10.16	20.71	36.21
14.45		1.06	0.16	0.36	1.77	9.95	20.44	36.17
14.45		1.05	0.17	0.33	1.68	9.68	20.13	36.06
14.46		1.06	0.18	0.35	1.64	9.46	19.84	35.82
14.47		1.09	0.21	0.39	1.63	9.29	19.54	35.56
14.47		1.09	0.18	0.46	1.61	9.13	19.2	35.29
14.48		1.02	0.14	0.49	1.64	8.94	18.81	35.05
14.49		1	0.08	0.48	1.69	8.75	18.41	34.82
14.49		0.99	0.09	0.41	1.75	8.61	18.14	34.59
14.5		1	0.09	0.33	1.7	8.46	17.87	34.34
14.51		1.01	0.1	0.3	1.59	8.3	17.58	34.05
14.51		1.02	0.04	0.3	1.51	8.07	17.29	33.72
14.52		1.01	-0.01	0.29	1.44	7.9	17.02	33.35
14.53		0.96	-0.04	0.29	1.39	7.78	16.77	32.97
14.53		0.95	-0.01	0.3	1.36	7.66	16.39	32.58
14.54		0.99	0.02	0.38	1.4	7.5	16	32.15
14.55		1.05	0.04	0.4	1.47	7.31	15.62	31.72
14.55		1.1	0.06	0.38	1.46	7.15	15.33	31.27
14.56		1.12	0.07	0.31	1.38	7.02	15.06	30.87
14.57		1.12	0.07	0.29	1.26	6.91	14.8	30.47
14.57		1.11	0.1	0.31	1.27	6.7	14.47	30.07
14.58		1.09	0.12	0.33	1.3	6.53	14.16	29.62
14.59		1.06	0.15	0.35	1.34	6.39	13.86	29.17
14.59		1.04	0.12	0.35	1.38	6.27	13.55	28.71
14.6		1.04	0.08	0.34	1.39	6.14	13.26	28.31
14.61		1.05	0.02	0.32	1.38	6.01	12.98	27.91
14.61		1.07	-0.01	0.31	1.3	5.89	12.76	27.53
14.62		1.08	-0.01	0.33	1.21	5.76	12.55	27.08
14.63		1.07	0.02	0.35	1.13	5.63	12.34	26.6
14.63		1.07	0.03	0.38	1.11	5.47	12.12	26.08
14.64		1.06	0.04	0.34	1.1	5.33	11.89	25.65
14.65		1.07	0.04	0.27	1.08	5.22	11.65	25.25
14.65		1.08	0.08	0.16	1.08	5.15	11.41	24.85
14.66		1.11	0.13	0.11	1.1	5.07	11.2	24.42
14.67		1.11	0.18	0.12	1.12	4.97	11.02	24.02
14.67		1.1	0.14	0.17	1.09	4.87	10.84	23.63
14.68		1.09	0.08	0.23	1.01	4.76	10.63	23.23
14.69		1.06	0.01	0.28	0.88	4.65	10.39	22.83
14.69		1.04	0.07	0.35	0.8	4.59	10.14	22.44
14.7		1.03	0.1	0.45	0.84	4.52	9.92	22.05
14.71		1.02	0.08	0.49	0.97	4.46	9.71	21.7
14.71		1.01	-0.01	0.47	1.02	4.3	9.55	21.39
14.72		0.97	-0.08	0.41	0.99	4.2	9.38	21.09
14.73		0.97	-0.12	0.37	0.91	4.15	9.23	20.75
14.73		0.97	-0.11	0.34	0.85	4.11	9.11	20.36
14.74		0.96	-0.07	0.33	0.83	4.03	8.98	20
14.75		0.93	0.02	0.32	0.84	3.92	8.84	19.66
14.75		0.94	0.08	0.3	0.84	3.84	8.68	19.33
14.76		1.04	0.06	0.31	0.84	3.79	8.5	19.04
14.77		1.12	-0.04	0.35	0.84	3.75	8.33	18.78
14.77		1.18	-0.07	0.4	0.82	3.72	8.15	18.55
14.78		1.21	-0.06	0.33	0.8	3.68	8.02	18.17
14.79		1.21	-0.02	0.27	0.78	3.62	7.93	17.81
14.79		1.17	-0.03	0.23	0.79	3.52	7.84	17.48
14.8		1.11	-0.03	0.26	0.8	3.48	7.71	17.31
14.81		1.03	-0.02	0.29	0.82	3.49	7.54	17.1
14.81		0.97	0	0.31	0.85	3.5	7.41	16.85
14.82		0.93	0	0.34	0.85	3.44	7.3	16.58
14.83		0.85	-0.01	0.36	0.82	3.33	7.21	16.31
14.83		0.82	-0.03	0.36	0.77	3.21	7.12	16.05
14.84		0.87	-0.04	0.32	0.72	3.14	7.04	15.82
14.85		0.93	-0.04	0.3	0.69	3.09	6.95	15.57
14.85		0.97	0	0.31	0.7	3.06	6.87	15.31
14.86		0.94	0.03	0.31	0.73	2.99	6.76	15.11
14.87		0.92	0.04	0.33	0.76	2.88	6.62	14.96
14.87		0.94	0.02	0.35	0.77	2.82	6.48	14.86
14.88		1.02	0	0.37	0.77	2.79	6.4	14.71
14.89		1.12	-0.02	0.36	0.77	2.78	6.38	14.52
14.89		1.18	-0.08	0.33	0.79	2.75	6.39	14.28
14.9		1.15	-0.11	0.31	0.81	2.73	6.34	14.05
14.9		1.08	-0.11	0.3	0.84	2.72	6.24	13.85
14.91		0.99	-0.04	0.29	0.8	2.71	6.02	13.67
14.92		0.91	0	0.3	0.76	2.69	5.82	13.48
14.92		0.85	0	0.31	0.72	2.66	5.64	13.31
14.93		0.83	-0.06	0.32	0.74	2.58	5.52	13.17
14.94		0.9	-0.13	0.29	0.71	2.48	5.44	13.01
14.94		0.98	-0.19	0.28	0.63	2.38	5.4	12.81
14.95		1.04	-0.16	0.27	0.53	2.37	5.42	12.57
14.96		1.02	-0.09	0.29	0.49	2.4	5.41	12.36
14.96		1.02	0.02	0.3	0.5	2.44	5.38	12.2
14.97		1	0.15	0.31	0.55	2.43	5.28	12.07
14.98		0.95	0.22	0.29	0.57	2.38	5.15	11.98
14.98		0.9	0.22	0.25	0.59	2.31	5	11.84
14.99		0.89	0.13	0.19	0.61	2.23	4.89	11.66
15		0.94	0.07	0.16	0.61	2.14	4.85	11.52
15		0.98	0.06	0.18	0.6	2.06	4.86	11.41
15.01		1	0.06	0.23	0.58	2.13	4.87	11.34
15.02		1	0.06	0.32	0.57	2.2	4.81	11.15
15.02		1	0.04	0.4	0.57	2.27	4.69	10.96
15.03		1	-0.03	0.46	0.59	2.21	4.54	10.76
15.04		1.04	-0.08	0.43	0.6	2.15	4.46	10.63
15.04		1.03	-0.1	0.41	0.61	2.07	4.43	10.49
15.05		1.03	-0.09	0.41	0.62	2.01	4.46	10.35
15.06		1.04	-0.07	0.4	0.58	1.95	4.44	10.24
15.06		1.05	-0.03	0.37	0.51	1.89	4.38	10.1
15.07		1.04	0.01	0.31	0.47	1.91	4.29	9.94
15.08		1.01	0.03	0.3	0.49	1.93	4.21	9.67
15.08		1.02	0.03	0.29	0.54	1.97	4.15	9.47
15.09		1.04	0.04	0.28	0.58	1.89	4.08	9.34
15.1		1.02	0.04	0.25	0.59	1.8	4.03	9.27
15.1		0.95	0.02	0.21	0.58	1.71	4.01	9.19
15.11		0.9	-0.01	0.11	0.52	1.67	3.99	9.08
15.12		0.96	-0.03	0.08	0.47	1.67	3.97	9.02
15.12		0.97	-0.02	0.11	0.44	1.7	3.95	8.95
15.13		0.96	-0.05	0.21	0.48	1.74	3.87	8.86
15.14		0.94	-0.07	0.24	0.5	1.72	3.74	8.7
15.14		0.98	-0.09	0.2	0.51	1.65	3.58	8.53
15.15		1.04	-0.07	0.17	0.5	1.56	3.46	8.39
15.16		1.09	-0.07	0.16	0.51	1.49	3.39	8.27
15.16		1.12	-0.07	0.18	0.52	1.42	3.36	8.19
15.17		1.11	-0.1	0.21	0.52	1.38	3.36	8.12
15.18		1.02	-0.12	0.23	0.51	1.39	3.33	8.05
15.18		0.93	-0.14	0.23	0.49	1.44	3.28	7.95
15.19		0.88	-0.05	0.22	0.46	1.49	3.18	7.85
15.2		0.93	0.04	0.2	0.44	1.5	3.09	7.77
15.2		1.01	0.12	0.19	0.43	1.47	3.02	7.7
15.21		1.09	0.09	0.27	0.47	1.41	2.95	7.64
15.22		1.15	0.06	0.32	0.5	1.4	2.88	7.56
15.22		1.18	0.03	0.35	0.52	1.43	2.81	7.45
15.23		1.18	0.04	0.32	0.52	1.47	2.86	7.36
15.24		1.15	0.08	0.33	0.54	1.49	2.89	7.28
15.24		1.06	0.15	0.38	0.58	1.49	2.89	7.19
15.25		0.99	0.2	0.48	0.64	1.48	2.82	7.09
15.26		1	0.22	0.53	0.67	1.46	2.8	6.98
15.26		1.12	0.21	0.53	0.67	1.45	2.83	6.87
15.27		1.24	0.2	0.48	0.67	1.42	2.92	6.76
15.28		1.3	0.17	0.46	0.65	1.4	2.95	6.63
15.28		1.31	0.13	0.46	0.64	1.38	2.92	6.48
15.29		1.3	0.15	0.36	0.61	1.36	2.83	6.34
15.3		1.26	0.2	0.31	0.59	1.29	2.77	6.27
15.3		1.19	0.26	0.31	0.6	1.2	2.72	6.25
15.31		1.15	0.25	0.4	0.56	1.09	2.66	6.19
15.32		1.17	0.23	0.45	0.52	1.05	2.62	6.11
15.32		1.17	0.18	0.46	0.46	1.04	2.6	6
15.33		1.14	0.15	0.41	0.45	1.1	2.58	5.9
15.34		1.06	0.14	0.37	0.46	1.14	2.55	5.81
15.34		1.04	0.15	0.35	0.47	1.16	2.5	5.75
15.35		1.03	0.17	0.36	0.41	1.11	2.41	5.67
15.36		1.02	0.17	0.39	0.36	1.07	2.32	5.57
15.36		1.08	0.15	0.42	0.33	1.06	2.25	5.44
15.37		1.17	0.08	0.41	0.36	1.06	2.18	5.32
15.38		1.27	0.05	0.42	0.38	1.07	2.13	5.21
15.38		1.31	0.04	0.42	0.39	1.08	2.12	5.1
15.39		1.3	0.11	0.45	0.33	1.11	2.13	5.01
15.4		1.22	0.18	0.46	0.26	1.11	2.11	4.93
15.4		1.18	0.24	0.46	0.2	1.09	2.07	4.87
15.41		1.15	0.23	0.33	0.24	1.1	2.04	4.84
15.42		1.12	0.2	0.23	0.31	1.11	2.02	4.81
15.42		1.06	0.16	0.16	0.4	1.13	2.01	4.76
15.43		1.01	0.11	0.27	0.42	1.07	2.02	4.71
15.44		1	0.09	0.36	0.44	0.98	2.03	4.63
15.44		1.05	0.1	0.42	0.46	0.86	2.03	4.53
15.45		1.11	0.15	0.4	0.44	0.81	2.01	4.46
15.46		1.16	0.16	0.39	0.4	0.82	1.95	4.35
15.46		1.12	0.14	0.37	0.33	0.88	1.85	4.21
15.47		1.06	0.09	0.36	0.29	0.9	1.73	4.05
15.48		1.01	0.05	0.36	0.28	0.89	1.65	3.96
15.48		0.98	0.02	0.37	0.3	0.85	1.6	3.96
15.49		0.98	-0.07	0.34	0.31	0.85	1.57	3.98
15.5		1.01	-0.12	0.31	0.3	0.88	1.54	3.95
15.5		1.06	-0.14	0.3	0.26	0.91	1.5	3.87
15.51		1.09	-0.1	0.34	0.26	0.88	1.45	3.78
15.52		1.05	-0.08	0.37	0.26	0.79	1.4	3.69
15.52		0.97	-0.09	0.39	0.27	0.66	1.35	3.63
15.53		0.89	-0.14	0.4	0.27	0.56	1.34	3.59
15.54		0.85	-0.16	0.36	0.29	0.52	1.34	3.53
15.54		0.87	-0.16	0.29	0.31	0.55	1.33	3.44
15.55		0.89	-0.16	0.19	0.33	0.62	1.31	3.34
15.56		0.91	-0.14	0.14	0.31	0.65	1.28	3.24
15.56		0.91	-0.08	0.14	0.26	0.66	1.24	3.15
15.57		0.89	-0.02	0.27	0.19	0.6	1.23	3.12
15.58		0.87	-0.01	0.37	0.17	0.55	1.22	3.08
15.58		0.87	-0.05	0.42	0.19	0.5	1.21	3.05
15.59		0.87	-0.08	0.31	0.22	0.5	1.18	2.99
15.6		0.9	-0.08	0.21	0.22	0.51	1.14	2.94
15.6		0.9	-0.07	0.11	0.19	0.55	1.09	2.89
15.61		0.89	-0.04	0.09	0.14	0.55	1.08	2.82
15.62		0.9	-0.05	0.09	0.09	0.54	1.08	2.77
15.62		0.91	-0.1	0.11	0.05	0.53	1.09	2.72
15.63		0.9	-0.16	0.16	0.1	0.54	1.06	2.67
15.64		0.86	-0.22	0.19	0.16	0.55	1.03	2.62
15.64		0.85	-0.28	0.19	0.23	0.56	1.01	2.57
15.65		0.86	-0.28	0.16	0.2	0.53	1.01	2.49
15.66		0.89	-0.25	0.15	0.17	0.51	0.96	2.43
15.66		0.92	-0.18	0.16	0.14	0.52	0.86	2.39
15.67		0.92	-0.12	0.16	0.12	0.53	0.84	2.4
15.68		0.91	-0.07	0.18	0.1	0.52	0.86	2.39
15.68		0.91	-0.03	0.23	0.09	0.49	0.9	2.37
15.69		0.91	-0.07	0.3	0.09	0.46	0.87	2.32
15.7		0.9	-0.17	0.34	0.11	0.43	0.83	2.27
15.7		0.9	-0.3	0.33	0.15	0.41	0.79	2.2
15.71		0.9	-0.22	0.22	0.17	0.38	0.76	2.11
15.72		0.93	-0.13	0.14	0.16	0.34	0.76	2.04
15.72		0.94	-0.03	0.08	0.12	0.31	0.78	1.98
15.73		0.93	-0.05	0.11	0.14	0.36	0.76	1.96
15.74		0.89	-0.07	0.13	0.16	0.39	0.73	1.95
15.74		0.86	-0.1	0.12	0.19	0.43	0.69	1.96
15.75		0.85	-0.11	0.08	0.15	0.41	0.71	1.96
15.76		0.89	-0.1	0.07	0.1	0.38	0.69	1.95
15.76		0.94	-0.07	0.09	0.05	0.36	0.64	1.92
15.77		1	-0.08	0.15	0.05	0.36	0.56	1.89
15.78		1	-0.1	0.14	0.07	0.35	0.51	1.84
15.78		0.99	-0.12	0.06	0.11	0.34	0.5	1.77
15.79		0.96	-0.2	0.05	0.12	0.28	0.53	1.74
15.8		0.97	-0.26	0.09	0.1	0.26	0.56	1.75
15.8		0.99	-0.3	0.17	0.05	0.26	0.58	1.8
15.81		1.04	-0.24	0.2	0.05	0.39	0.66	1.74
15.82		1.09	-0.18	0.21	0.07	0.44	0.66	1.66
15.82		1.06	-0.12	0.21	0.1	0.42	0.58	1.57
15.83		1.01	-0.04	0.17	0.12	0.3	0.48	1.53
15.84		1.01	0.01	0.13	0.11	0.22	0.44	1.51
15.84		1.01	0.02	0.1	0.09	0.17	0.46	1.52
15.85		1	-0.05	0.21	0.07	0.22	0.48	1.53
15.86		0.93	-0.07	0.26	0.07	0.27	0.48	1.5
15.86		0.9	-0.05	0.22	0.07	0.34	0.47	1.44
15.87		0.9	-0.03	0.09	0.06	0.36	0.53	1.32
15.88		0.92	-0.04	0.02	0.06	0.35	0.53	1.26
15.88		0.92	-0.07	0.02	0.07	0.32	0.49	1.26
15.89		0.92	-0.09	0.04	0.07	0.32	0.41	1.26
15.9		0.9	-0.1	0.07	0.05	0.3	0.39	1.25
15.9		0.91	-0.08	0.1	0.01	0.28	0.44	1.24
15.91		0.93	-0.1	0.15	0.01	0.26	0.44	1.3
15.92		0.93	-0.12	0.2	0.02	0.24	0.45	1.34
15.92		0.92	-0.16	0.24	0.07	0.23	0.39	1.35
15.93		0.91	-0.18	0.21	0.08	0.21	0.36	1.25
15.94		0.98	-0.17	0.18	0.04	0.18	0.36	1.16
15.94		1.05	-0.17	0.17	0.01	0.15	0.46	1.11
15.95		1.09	-0.17	0.21	0.01	0.14	0.49	1.13
15.96		1.05	-0.17	0.25	0.03	0.14	0.48	1.16
15.96		0.99	-0.18	0.27	0.04	0.2	0.45	1.21
15.97		0.93	-0.18	0.24	0.05	0.26	0.43	1.21
15.98		0.9	-0.16	0.2	0.06	0.33	0.41	1.2
15.98		0.9	-0.13	0.16	0.07	0.36	0.38	1.18
15.99		0.91	-0.12	0.11	0.06	0.35	0.37	1.26
16		0.94	-0.14	0.06	0.04	0.33	0.4	1.28
16		0.94	-0.15	0.01	0.05	0.27	0.43	1.25
16.01		0.92	-0.17	-0.01	0.07	0.23	0.41	1.06
16.02		0.92	-0.19	0.01	0.1	0.22	0.32	0.94
16.02		0.93	-0.21	0.05	0.06	0.25	0.26	0.9
16.03		0.95	-0.18	0.08	0	0.24	0.25	0.88
16.04		0.92	-0.13	0.08	-0.08	0.19	0.29	0.87
16.04		0.88	-0.07	0.04	-0.14	0.21	0.29	0.86
16.05		0.85	-0.05	0.02	-0.15	0.26	0.3	0.86
16.06		0.98	-0.06	0.04	-0.12	0.33	0.32	0.87
16.06		1.05	-0.08	0.11	-0.06	0.35	0.32	0.89
16.07		1.08	-0.1	0.19	-0.01	0.36	0.31	0.94
16.08		1.01	-0.13	0.23	0.01	0.37	0.3	0.97
16.08		0.98	-0.12	0.22	0.02	0.43	0.32	0.97
16.09		0.98	-0.09	0.24	0.03	0.43	0.32	0.95
16.1		1.03	-0.04	0.24	0.04	0.37	0.32	0.91
16.1		1.06	-0.05	0.24	0.02	0.27	0.28	0.86
16.11		1.06	-0.08	0.22	0.01	0.22	0.27	0.79
16.12		0.98	-0.13	0.21	0.01	0.22	0.32	0.73
16.12		0.9	-0.17	0.22	0.04	0.22	0.36	0.7
16.13		0.83	-0.19	0.25	0.06	0.21	0.38	0.67
16.14		0.84	-0.21	0.27	0.07	0.19	0.38	0.62
16.14		0.82	-0.18	0.29	0.01	0.2	0.35	0.57
16.15		0.8	-0.13	0.23	0.16	0.22	0.32	0.57
16.16		0.74	-0.06	0.16	0.52	0.25	0.29	0.56
16.16		0.71	-0.04	0.08	0.59	0.23	0.24	0.53
16.17		0.71	-0.04	0.05	0.48	0.23	0.2	0.56
16.18		0.8	-0.06	0.03	0.16	0.24	0.19	0.6
16.18		0.86	-0.11	0.04	0.08	0.28	0.23	0.64
16.19		0.89	-0.15	0.04	0.04	0.31	0.24	0.64
16.2		0.81	-0.19	0.04	0.04	0.31	0.22	0.66
16.2		0.77	-0.11	0.03	0.05	0.3	0.18	0.7
16.21		0.76	-0.02	0.05	0.07	0.31	0.15	0.71
16.22		0.82	0.06	0.06	0.11	0.32	0.13	0.69
16.22		0.89	0.03	0.04	0.11	0.36	0.12	0.63
16.23		0.98	-0.03	0.08	0.15	0.43	0.13	0.55
16.24		1.04	-0.12	0.13	0.25	0.53	0.14	0.5
16.24		1.06	-0.17	0.21	0.28	0.49	0.15	0.49
16.25		1.07	-0.14	0.18	0.26	0.43	0.19	0.55
16.26		1.1	-0.02	0.15	0.19	0.37	0.25	0.57
16.26		1.11	0.1	0.13	0.21	0.38	0.32	0.55
16.27		1.1	0.13	0.19	0.23	0.38	0.38	0.5
16.28		1.06	0.07	0.24	0.24	0.38	0.43	0.48
16.28		1.06	-0.03	0.28	0.2	0.37	0.46	0.49
16.29		1.08	-0.09	0.22	0.19	0.37	0.47	0.49
16.3		1.07	-0.09	0.16	0.21	0.36	0.44	0.47
16.3		1.04	-0.06	0.11	0.25	0.28	0.35	0.45
16.31		0.99	-0.02	0.13	0.26	0.26	0.31	0.47
16.32		0.98	0.02	0.16	0.25	0.31	0.3	0.49
16.32		0.99	0.06	0.21	0.25	0.37	0.39	0.5
16.33		1.01	0.09	0.25	0.25	0.41	0.44	0.52
16.34		1.02	0.09	0.26	0.24	0.43	0.44	0.53
16.34		1.05	0.08	0.25	0.22	0.47	0.34	0.53
16.35		1.09	0.06	0.23	0.23	0.47	0.26	0.53
16.36		1.1	0.03	0.21	0.28	0.44	0.19	0.54
16.36		1.08	0.05	0.21	0.33	0.43	0.21	0.56
16.37		1.05	0.06	0.18	0.33	0.44	0.23	0.56
16.38		1.09	0.08	0.17	0.29	0.45	0.24	0.53
16.38		1.11	0.07	0.18	0.27	0.48	0.2	0.45
16.39		1.12	0.08	0.18	0.25	0.53	0.17	0.36
16.4		1.07	0.1	0.16	0.21	0.58	0.17	0.3
16.4		1.03	0.09	0.11	0.15	0.5	0.23	0.26
16.41		1	0.06	0.02	0.1	0.42	0.28	0.29
16.42		1.02	0	-0.01	0.06	0.37	0.31	0.34
16.42		1.04	-0.06	0.01	0.05	0.42	0.27	0.41
16.43		1.04	-0.09	0.09	0.06	0.47	0.24	0.44
16.44		1	-0.09	0.13	0.09	0.53	0.22	0.46
16.44		0.97	-0.08	0.12	0.13	0.48	0.24	0.46
16.45		0.94	-0.05	0.13	0.18	0.45	0.26	0.38
16.46		0.94	-0.01	0.14	0.24	0.43	0.28	0.32
16.46		0.97	0.06	0.17	0.28	0.41	0.29	0.28
16.47		1	0.09	0.17	0.3	0.35	0.3	0.37
16.48		0.91	0.1	0.17	0.28	0.26	0.31	0.41
16.48		0.8	0.1	0.16	0.22	0.32	0.36	0.4
16.49		0.69	0.11	0.16	0.17	0.43	0.4	0.34
16.5		0.81	0.11	0.16	0.15	0.59	0.42	0.32
16.5		0.92	0.14	0.16	0.14	0.62	0.39	0.33
16.51		1.01	0.12	0.19	0.13	0.55	0.35	0.38
16.52		1.03	0.05	0.22	0.1	0.39	0.29	0.38
16.52		1.03	0.01	0.25	0.13	0.36	0.24	0.34
16.53		1.01	0.01	0.23	0.14	0.31	0.19	0.34
16.54		0.92	0.05	0.21	0.11	0.24	0.16	0.35
16.54		0.83	-0.01	0.21	0.06	0.19	0.16	0.35
16.55		0.75	-0.08	0.25	0.03	0.19	0.11	0.27
16.56		0.76	-0.18	0.25	0.04	0.25	0.01	0.2
16.56		0.8	-0.23	0.23	0.03	0.23	-0.04	0.15
16.57		0.85	-0.25	0.19	0.02	0.22	-0.03	0.15
16.58		0.88	-0.22	0.13	0	0.21	0.03	0.19
16.58		0.92	0.24	0.06	0.04	0.2	0.07	0.27
16.59		0.96	0.54	0.02	0.05	0.16	0.07	0.31
16.6		0.98	0.69	0.04	0.04	0.09	0.05	0.28
16.6		0.94	0.37	0.1	-0.01	0.09	0.08	0.18
16.61		0.86	0.11	0.11	-0.04	0.09	0.1	0.17
16.62		0.81	-0.08	0.1	-0.06	0.09	0.1	0.2
16.62		0.82	-0.13	0.06	-0.05	0.06	0.05	0.27
16.63		0.86	-0.16	0.03	-0.01	0.04	0.03	0.35
16.64		0.87	-0.17	0.01	0.04	0.04	0.04	0.4
16.64		0.87	-0.14	0.02	0.06	0.1	0.05	0.41
16.65		0.86	-0.13	0.04	0.04	0.14	0.03	0.36
16.66		0.84	-0.14	0.03	-0.01	0.16	-0.02	0.34
16.66		0.83	-0.14	-0.02	-0.09	0.13	-0.05	0.32
16.67		0.83	-0.14	-0.07	-0.13	0.11	-0.06	0.29
16.68		0.84	-0.16	-0.07	-0.13	0.11	-0.04	0.26
16.68		0.84	-0.22	-0.03	-0.07	0.11	0.01	0.24
16.69		0.84	-0.26	0.04	-0.01	0.1	0.06	0.32
16.7		0.8	-0.28	0.09	0.03	0.1	0.1	0.37
16.7		0.78	-0.23	0.13	0.02	0.12	0.12	0.39
16.71		0.76	-0.18	0.15	0.01	0.14	0.13	0.27
16.72		0.76	-0.12	0.14	-0.02	0.16	0.13	0.17
16.72		0.77	-0.15	0.09	-0.04	0.13	0.11	0.11
16.73		0.8	-0.18	0.05	-0.07	0.11	0.11	0.14
16.74		0.81	-0.21	0.04	-0.13	0.08	0.13	0.2
16.74		0.82	-0.18	0.05	-0.14	0.07	0.19	0.29
16.75		0.82	-0.14	0.07	-0.14	0.06	0.22	0.35
16.76		0.86	-0.12	0.1	-0.11	0.05	0.21	0.36
16.76		0.9	-0.12	0.15	-0.08	0.03	0.17	0.31
16.77		0.92	-0.11	0.15	-0.05	0	0.13	0.3
16.78		0.87	-0.1	0.1	-0.02	-0.01	0.1	0.29
16.78		0.86	-0.09	0	-0.01	0	0.09	0.27
16.79		0.89	-0.08	-0.1	-0.01	0.01	0.09	0.21
16.8		0.92	-0.09	-0.14	-0.02	0.02	0.1	0.15
16.8		0.92	-0.09	-0.1	-0.09	0.09	0.11	0.08
16.81		0.9	-0.09	-0.01	-0.13	0.14	0.1	0.06
16.82		0.88	-0.11	0.05	-0.14	0.17	0.07	0.08
16.82		0.88	-0.11	0.09	-0.1	0.07	0.04	0.15
16.83		0.9	-0.13	0.1	-0.08	0.01	0.03	0.2
16.84		0.95	-0.15	0.1	-0.1	0	0.03	0.22
16.84		0.96	-0.2	0.09	-0.1	0.02	0.06	0.2
16.85		0.91	-0.24	0.09	-0.09	0.02	0.08	0.22
16.86		0.86	-0.27	0.08	-0.06	-0.01	0.07	0.27
16.86		0.84	-0.24	0.08	-0.04	-0.03	0.02	0.35
16.87		0.87	-0.23	0.06	-0.04	-0.03	-0.01	0.4
16.88		0.86	-0.23	0.04	-0.07	0.01	-0.02	0.38
16.88		0.86	-0.27	0.02	-0.08	0.05	0.05	0.31
16.89		0.88	-0.29	0.01	-0.07	0.08	0.1	0.22
16.9		0.89	-0.28	0	-0.03	0.08	0.14	0.17
16.9		0.88	-0.27	0.01	-0.01	0.08	0.1	0.14
16.91		0.85	-0.27	0.02	-0.02	0.1	0.07	0.17
16.92		0.85	-0.27	0.03	-0.06	0.13	0.04	0.21
16.92		0.86	-0.19	0.04	-0.13	0.14	0.09	0.24
16.93		0.91	-0.13	0.06	-0.16	0.13	0.12	0.24
16.94		0.98	-0.09	0.12	-0.14	0.11	0.14	0.24
16.94		1.03	-0.12	0.2	-0.07	0.15	0.08	0.24
16.95		1.05	-0.11	0.2	-0.02	0.18	0.02	0.28
16.96		0.99	-0.05	0.15	-0.02	0.2	-0.03	0.3
16.96		0.93	-0.08	0.07	-0.05	0.16	-0.04	0.3
16.97		0.87	-0.13	0.05	-0.09	0.13	-0.04	0.28
16.98		0.84	-0.2	0.07	-0.14	0.11	-0.02	0.27
16.98		0.82	-0.21	0.15	-0.18	0.02	0.05	0.26
16.99		0.82	-0.2	0.24	-0.19	-0.06	0.09	0.24
17		0.84	-0.18	0.24	-0.18	-0.1	0.09	0.22
17		0.86	-0.2	0.17	-0.13	-0.05	0.05	0.19
17.01		0.88	-0.19	0.06	-0.09	-0.02	0.03	0.17
17.02		0.89	-0.16	0.02	-0.05	0.01	0.04	0.16
17.02		0.89	-0.09	0.03	-0.08	0.04	0.06	0.16
17.03		0.9	-0.08	0.06	-0.12	0.06	0.06	0.11
17.04		0.92	-0.13	0.08	-0.19	0.09	0.04	0.08
17.04		0.94	-0.22	0.08	-0.15	0.05	0.01	0.07
17.05		0.96	-0.27	0.02	-0.08	0.03	0.01	0.1
17.06		0.95	-0.29	-0.03	0.04	0.02	0.06	0.11
17.06		0.94	-0.26	-0.08	0.08	0.01	0.07	0.09
17.07		0.94	-0.21	-0.05	0.09	0.01	0.08	0.07
17.08		0.96	-0.16	0.01	0.05	0.01	0.09	0.07
17.08		0.95	-0.11	0.11	0.02	0.04	0.15	0.09
17.09		0.91	-0.11	0.1	0	0.07	0.19	0.09
17.1		0.87	-0.17	0.07	-0.01	0.1	0.22	0.1
17.1		0.83	-0.21	0.04	-0.02	0.13	0.22	0.14
17.11		0.81	-0.21	0.06	0	0.16	0.2	0.14
17.12		0.85	-0.19	0.07	0.05	0.19	0.17	0.11
17.12		0.9	-0.19	0.06	0.07	0.14	0.1	0.04
17.13		0.95	-0.19	0.08	0.07	0.08	0.07	0.02
17.14		0.95	-0.17	0.12	0.05	0	0.09	-0.01
17.14		0.93	-0.15	0.16	0.03	-0.01	0.11	-0.04
17.15		0.89	-0.14	0.15	0	0	0.12	-0.04
17.16		0.86	-0.13	0.12	-0.04	0.03	0.11	-0.05
17.16		0.86	-0.18	0.06	-0.07	0.06	0.1	-0.07
17.17		0.88	-0.22	0.01	-0.07	0.08	0.1	-0.09
17.18		0.9	-0.25	-0.02	-0.06	0.11	0.12	-0.09
17.18		0.92	-0.22	-0.04	-0.08	0.07	0.08	-0.08
17.19		0.93	-0.2	-0.01	-0.11	0.04	0.03	-0.07
17.2		0.93	-0.2	0.02	-0.14	0	-0.02	0
17.2		0.9	-0.2	0.06	-0.17	0	-0.06	0.12
17.21		0.84	-0.19	0.06	-0.17	-0.01	-0.08	0.23
17.22		0.79	-0.15	0.04	-0.16	-0.02	-0.07	0.27
17.22		0.78	-0.13	0	-0.13	-0.03	-0.02	0.24
17.23		0.82	-0.13	0.01	-0.11	-0.04	0.01	0.16
17.24		0.87	-0.18	0.03	-0.12	-0.04	-0.01	0.17
17.24		0.92	-0.18	0.06	-0.13	-0.06	-0.04	0.24
17.25		1	-0.14	0.01	-0.14	-0.08	-0.05	0.26
17.26		1.05	-0.06	-0.02	-0.12	-0.09	-0.02	0.23
17.26		1.06	0.02	-0.01	-0.09	0.03	-0.04	0.14
17.27		1.03	0.07	0.12	-0.04	0.14	-0.06	0.14
17.28		1.04	0.1	0.25	0	0.2	-0.09	0.16
17.28		1.08	0.08	0.37	0.04	0.2	-0.07	0.21
17.29		1.15	0.05	0.34	0.08	0.23	-0.02	0.19
17.3		1.13	0.02	0.31	0.13	0.3	0.07	0.14
17.3		1.09	0	0.29	0.16	0.34	0.18	0.08
17.31		1.04	-0.02	0.29	0.16	0.33	0.26	0.13
17.32		1.04	-0.03	0.28	0.13	0.27	0.3	0.13
17.32		1.07	-0.04	0.25	0.06	0.24	0.3	0.07
17.33		1.12	-0.01	0.31	0	0.24	0.32	-0.02
17.34		1.13	0.05	0.35	-0.03	0.28	0.38	-0.05
17.34		1.12	0.1	0.39	-0.01	0.32	0.38	-0.01
17.35		1.06	0.1	0.35	0.03	0.32	0.36	0.03
17.36		1.08	0.05	0.3	0.07	0.26	0.29	0.06
17.36		1.12	0	0.24	0.07	0.18	0.29	0.1
17.37		1.15	-0.02	0.23	0.03	0.15	0.31	0.14
17.38		1.15	-0.03	0.22	-0.07	0.19	0.38	0.17
17.38		1.15	-0.02	0.22	-0.03	0.24	0.39	0.2
17.39		1.17	-0.02	0.21	0.02	0.28	0.36	0.19
17.4		1.18	-0.02	0.19	0.08	0.3	0.3	0.15
17.4		1.16	-0.04	0.18	0.06	0.25	0.23	0.08
17.41		1.11	-0.04	0.18	0.05	0.21	0.17	0.02
17.42		1.07	-0.02	0.2	0.06	0.19	0.1	0
17.42		1.03	0.01	0.23	0.05	0.27	0.13	0.02
17.43		0.99	0.01	0.23	0.04	0.33	0.17	0.05
17.44		0.91	-0.02	0.2	0.05	0.34	0.2	0.05
17.44		0.88	-0.06	0.15	0.03	0.32	0.16	0.04
17.45		0.93	-0.08	0.14	0.06	0.29	0.11	0.05
17.46		1.01	-0.08	0.14	0.15	0.25	0.06	0.04
17.46		1.08	0	0.18	0.25	0.22	0.02	0.02
17.47		1.09	0.05	0.19	0.25	0.22	0.02	0.02
17.48		1.09	0.08	0.2	0.12	0.25	0.07	0.07
17.48		1.09	0	0.2	0.04	0.27	0.14	0.17
17.49		1.13	-0.06	0.2	0.01	0.26	0.21	0.23
17.5		1.15	-0.12	0.21	0.04	0.21	0.26	0.25
17.5		1.13	-0.08	0.21	0.08	0.16	0.3	0.22
17.51		1	-0.08	0.18	0.08	0.13	0.3	0.13
17.52		0.92	-0.11	0.16	0.04	0.13	0.22	0.05
17.52		0.89	-0.16	0.16	-0.02	0.15	0.15	-0.01
17.53		0.92	-0.13	0.13	-0.06	0.16	0.11	0.01
17.54		0.95	-0.02	0.08	-0.06	0.16	0.12	0.02
17.54		0.98	-0.04	-0.01	-0.03	0.18	0.15	0.05
17.55		1.01	-0.09	-0.1	-0.02	0.17	0.12	0.04
17.56		1.02	-0.18	-0.16	-0.02	0.13	0.01	0.04
17.56		1.01	-0.22	-0.19	-0.04	0.09	-0.03	0.05
17.57		1.02	-0.24	-0.18	-0.06	0.06	-0.01	0.01
17.58		0.99	-0.26	-0.12	-0.09	0.05	0.09	-0.05
17.58		0.95	-0.29	-0.04	-0.11	0.04	0.11	-0.13
17.59		0.89	-0.31	0.01	-0.12	0.04	0.1	-0.12
17.6		0.87	-0.31	0.01	-0.13	0.06	0.06	-0.08
17.6		0.86	-0.31	-0.03	-0.13	0.08	0.02	-0.03
17.61		0.85	-0.3	-0.05	-0.14	0.08	-0.02	0.01
17.61		0.87	-0.27	-0.05	-0.16	0.04	-0.07	0.03
17.62		0.88	-0.24	-0.05	-0.16	-0.05	-0.09	0.01
17.63		0.86	-0.21	-0.06	-0.16	-0.07	-0.1	-0.03
17.63		0.85	-0.2	-0.09	-0.15	-0.02	-0.08	-0.08
17.64		0.83	-0.18	-0.13	-0.15	0.05	-0.05	-0.1
17.65		0.8	-0.16	-0.14	-0.14	0.08	-0.02	-0.11
17.65		0.76	-0.14	-0.12	-0.12	0.05	0.03	-0.1
17.66		0.74	-0.19	-0.08	-0.1	0	0.02	-0.03
17.67		0.75	-0.23	-0.06	-0.11	-0.03	-0.01	0.03
17.67		0.77	-0.28	-0.06	-0.13	-0.04	-0.08	0.08
17.68		0.81	-0.29	-0.07	-0.12	-0.05	-0.12	0.07
17.69		0.87	-0.32	-0.09	-0.11	-0.05	-0.13	0.04
17.69		0.87	-0.34	-0.12	-0.1	-0.04	-0.13	-0.01
17.7		0.84	-0.32	-0.16	-0.11	-0.05	-0.11	-0.06
17.71		0.75	-0.29	-0.19	-0.13	-0.06	0.08	-0.03
17.71		0.77	-0.24	-0.21	-0.15	-0.09	0.52	0.07
17.72		0.8	-0.22	-0.15	-0.18	-0.09	0.75	0.17
17.73		0.82	-0.21	-0.1	-0.19	-0.09	0.75	0.18
17.73		0.82	-0.21	-0.06	-0.16	-0.1	0.44	0.1
17.74		0.84	-0.21	-0.06	-0.15	-0.09	0.16	-0.03
17.75		0.91	-0.19	-0.05	-0.19	-0.07	-0.03	-0.11
17.75		0.93	-0.16	-0.02	-0.28	-0.04	-0.08	-0.15
17.76		0.91	-0.18	-0.01	-0.3	-0.06	-0.11	-0.1
17.77		0.84	-0.22	0.01	-0.29	-0.08	-0.06	-0.04
17.77		0.8	-0.28	0.02	-0.26	-0.11	0.1	0.04
17.78		0.78	-0.33	0.01	-0.21	-0.11	0.17	0.03
17.79		0.8	-0.33	0.02	-0.17	-0.1	0.17	0.02
17.79		0.89	-0.28	0.03	-0.16	-0.08	0.08	0
17.8		0.96	-0.21	0.02	-0.18	-0.07	-0.02	0
17.81		0.99	-0.17	0.01	-0.18	-0.06	-0.08	0
17.81		0.89	-0.18	0	-0.18	-0.06	-0.1	0
17.82		0.79	-0.21	0.03	-0.2	-0.07	-0.07	0.01
17.83		0.71	-0.24	0.04	-0.23	-0.07	-0.05	0.04
17.83		0.71	-0.27	0.01	-0.24	-0.08	-0.03	0.09
17.84		0.75	-0.29	-0.04	-0.24	-0.08	-0.02	0.08
17.85		0.85	-0.31	-0.07	-0.25	-0.06	-0.01	0.04
17.85		0.88	-0.31	-0.1	-0.28	-0.03	-0.01	-0.03
