# Supplementary material for: Structures and function of a tailoring oxidase in complex with a nonribosomal peptide synthetase module
Source: Nat Commun. 2022 Jan 27;13:548. doi: 10.1038/s41467-022-28221-y (PMC8795117; doi:10.1038/s41467-022-28221-y)
Supplement: Supplementary file 4 — Source Data [file 41467_2022_28221_MOESM4_ESM.zip › Source_data/Supplementary_Figure_3g.xlsx]

## Sheet: Sheet1
Raw data for Supplementary Figure 3g
The cummulated numbers are shown below:
Pro-Bacillamide							Bacillamide D
Reaction number	Concentration (10uL) - uM	Amount of moles injected (nmol)	UV-Area	EIC-317	Experiment number		Reaction number	Concentration (10uL) - uM	Amount of moles injected (nmol)	UV-Area	EIC-315	Experiment number
1	10	0.1	34.053	128172128	1-Sep202018		1	10	0.1	0	0	1-Sep202018
2	30	0.3	133.44	480113184	1-Sep202018		2	30	0.3	77.642	175254384	1-Sep202018
3	50	0.5	229.55	853995968	1-Sep202018		3	50	0.5	152.03	347458144	1-Sep202018
4	100	1	517.12	1871286144	1-Sep202018		4	100	1	310.87	683813696	1-Sep202018
5	250	2.5	1380.1	4686742528	1-Sep202018		5	250	2.5	845.71	1777404928	1-Sep202018
6	500	5	2905	9356462080	1-Sep202018		6	500	5	1735.9	3427520512	1-Sep202018
7	750	7.5	4271.2	13708251136	1-Sep202018		7	750	7.5	2598.5	5002692096	1-Sep202018
8	1000	10	5817.9	17486364672	1-Sep202018		8	1000	10	3635.9	6953596416	1-Sep202018
9	2000	20	11836	32643260416	1-Sep202018		9	2000	20	7053.1	12776788992	1-Sep202018
10	3000	30	17910	47049596928	1-Sep202018		10	3000	30	10700	18506557440	1-Sep202018
11	6000	60	35872	85189394432	1-Sep202018		11	6000	60	21948	35228430336	1-Sep202018
12	500	5	2819.5	9539924992	2-Sep202018		12	500	5	1760.7	4090345984	2-Sep202018
13	1000	10	5614.4	18064451584	2-Sep202018		13	1000	10	3504.2	7396500992	2-Sep202018
14	2000	20	11620	33785933824	2-Sep202018		14	2000	20	7587.3	Mass Spec ended abruptly	2-Sep202018
15	1000	10	5743.1	17506390016	2-Sep202018		15	1000	10	3573.4	7583273472	2-Sep202018
16	2000	20	11307	32831782912	2-Sep202018		16	2000	20	6910	13426678784	2-Sep202018
17	4000	40	23221	62302154752	2-Sep202018		17	4000	40	15436	28292646912	2-Sep202018
18	50	0.5	259.4	1433615488	3-Sep202018		18	50	0.5	129.16	487527072	3-Sep202018
19	100	1	524.79	2781475328	3-Sep202018		19	100	1	273.99	1006221248	3-Sep202018
20	150	1.5	790.04	4199628288	3-Sep202018		20	150	1.5	417.61	1449670528	3-Sep202018
21	200	2	1065.6	5260464640	3-Sep202018		21	200	2	549.69	1903930880	3-Sep202018
22	250	2.5	1322.3	6624961024	3-Sep202018		22	250	2.5	697.89	2409137408	3-Sep202018
23	500	5	2775.7	12360282112	3-Sep202018		23	500	5	1450.4	4575613952	3-Sep202018
24	750	7.5	4236.4	17652822016	3-Sep202018		24	750	7.5	2222.7	6896655872	3-Sep202018
25	1000	10	5624.9	22333972480	3-Sep202018		25	1000	10	2913.7	8984212480	3-Sep202018
26	1250	12.5	7078.6	26461032448	3-Sep202018		26	1250	12.5	3665.6	10434469888	3-Sep202018
27	1500	15	8484.3	32223948800	3-Sep202018		27	1500	15	4409.8	12735166464	3-Sep202018
28	1750	17.5	9841.1	34842189824	3-Sep202018		28	1750	17.5	5147.6	14233054208	3-Sep202018
29	2000	20	11273	40438140928	3-Sep202018		29	2000	20	5882.1	15998437376	3-Sep202018
The points plotted to calculate the linear regression from PRISM are the following - these are the points in the figure --> raw data for each can be found below
Concentration (uM)		Pro-bacillamide -UV 280nm	Bacillamide D - UV 280nm
10		34.053	0
30		133.44	77.642
50		229.55	152.03
100		517.12	310.87
250		1380.1	845.71
500		2905	1735.9
750		4271.2	2598.5
1000		5817.9	3635.9
2000		11836	7053.1
3000		17910	10700
6000		35872	21948
500		2819.5	1760.7
1000		5614.4	3504.2
2000		11620	7587.3
1000		5743.1	3573.4
2000		11307	6910
4000		23221	15436
50		259.4	129.16
100		524.79	273.99
150		790.04	417.61
200		1065.6	549.69
250		1322.3	697.89
500		2775.7	1450.4
750		4236.4	2222.7
1000		5624.9	2913.7
1250		7078.6	3665.6
1500		8484.3	4409.8
1750		9841.1	5147.6
2000		11273	5882.1
The raw data for the purple section highlighted above is the following
The listed values directly below are raw data for UV 280nm
Reaction #1 - UV 280nm - Pro-bacillamide			Reaction #2 - UV 280nm - Pro-bacillamide			Reaction #3 - UV 280nm - Pro-bacillamide			Reaction #4 - UV 280nm - Pro-bacillamide			Reaction #5 - UV 280nm - Pro-bacillamide			Reaction #6 - UV 280nm - Pro-bacillamide			Reaction #7 - UV 280nm - Pro-bacillamide			Reaction #8 - UV 280nm - Pro-bacillamide			Reaction #9 - UV 280nm - Pro-bacillamide			Reaction #10 - UV 280nm - Pro-bacillamide			Reaction #11 - UV 280nm - Pro-bacillamide
UV (280.0nm) time[min]	UV (280.0nm) Intensity[mAU]		UV (280.0nm) time[min]	UV (280.0nm) Intensity[mAU]		UV (280.0nm) time[min]	UV (280.0nm) Intensity[mAU]		UV (280.0nm) time[min]	UV (280.0nm) Intensity[mAU]		UV (280.0nm) time[min]	UV (280.0nm) Intensity[mAU]		UV (280.0nm) time[min]	UV (280.0nm) Intensity[mAU]		UV (280.0nm) time[min]	UV (280.0nm) Intensity[mAU]		UV (280.0nm) time[min]	UV (280.0nm) Intensity[mAU]		UV (280.0nm) time[min]	UV (280.0nm) Intensity[mAU]		UV (280.0nm) time[min]	UV (280.0nm) Intensity[mAU]		UV (280.0nm) time[min]	UV (280.0nm) Intensity[mAU]
0	0.00178814		0	0.0273585		0	-0.0104308		0	0.00333786		0	-0.00804663		0	-0.00399351		0	0.0330806		0	-0.00113249		0	-0.00202656		0	0.023365		0	0.0077486
0.00485333	0.00274181		0.00485333	0.027597		0.00485333	-0.0101924		0.00485333	0.00423193		0.00485333	-0.00679493		0.00485333	-0.00452995		0.00485333	0.0339746		0.00485333	-0.00184774		0.00485333	-0.0013113		0.00485333	0.0237226		0.00485333	0.0077486
0.00970667	0.00321865		0.00970667	0.0277758		0.00970667	-0.00983477		0.00970667	0.00536442		0.00970667	-0.00524521		0.00970667	-0.00488758		0.00970667	0.0346899		0.00970667	-0.00160933		0.00970667	-0.000715256		0.00970667	0.0236034		0.00970667	0.00780821
0.01456	0.00333786		0.01456	0.0279546		0.01456	-0.00929832		0.01456	0.0064373		0.01456	-0.00375509		0.01456	-0.00470877		0.01456	0.0354052		0.01456	-0.000596046		0.01456	-0.000357628		0.01456	0.0231862		0.01456	0.00780821
0.0194133	0.00315905		0.0194133	0.0281334		0.0194133	-0.00870228		0.0194133	0.00721216		0.0194133	-0.00274181		0.0194133	-0.00417233		0.0194133	0.0358224		0.0194133	0.000715256		0.0194133	-0.000178814		0.0194133	0.0224113		0.0194133	0.00792742
0.0242667	0.00268221		0.0242667	0.0280142		0.0242667	-0.00798702		0.0242667	0.00739098		0.0242667	-0.00220537		0.0242667	-0.00309944		0.0242667	0.03618		0.0242667	0.00196695		0.0242667	-0.000119209		0.0242667	0.0215173		0.0242667	0.00786781
0.02912	0.00202656		0.02912	0.0275373		0.02912	-0.00715256		0.02912	0.00709295		0.02912	-0.0025034		0.02912	-0.00202656		0.02912	0.0366569		0.02912	0.00274181		0.02912	-5.96046e-05		0.02912	0.0205636		0.02912	0.00745058
0.0339733	0.0012517		0.0339733	0.0266433		0.0339733	-0.00613928		0.0339733	0.00631809		0.0339733	-0.00375509		0.0339733	-0.00077486		0.0339733	0.0368953		0.0339733	0.00298023		0.0339733	0		0.0339733	0.0198483		0.0339733	0.00679493
0.0388267	0.000536442		0.0388267	0.0256896		0.0388267	-0.00494719		0.0388267	0.00536442		0.0388267	-0.00572205		0.0388267	0		0.0388267	0.0371933		0.0388267	0.00298023		0.0388267	0		0.0388267	0.0192523		0.0388267	0.00578165
0.04368	5.96046e-05		0.04368	0.0249147		0.04368	-0.00363588		0.04368	0.00411272		0.04368	-0.00810623		0.04368	0.000476837		0.04368	0.0371933		0.04368	0.00280142		0.04368	0		0.04368	0.0188947		0.04368	0.00464916
0.0485333	-0.000298023		0.0485333	0.0247359		0.0485333	-0.00238419		0.0485333	0.00309944		0.0485333	-0.0104904		0.0485333	0.000655651		0.0485333	0.0370145		0.0485333	0.00292063		0.0485333	-0.000178814		0.0485333	0.0186563		0.0485333	0.00339746
0.0533867	-0.000715256		0.0533867	0.0252724		0.0533867	-0.00166893		0.0533867	0.00214577		0.0533867	-0.012517		0.0533867	0.000655651		0.0533867	0.0366569		0.0533867	0.00333786		0.0533867	-0.000178814		0.0533867	0.0185966		0.0533867	0.00232458
0.05824	-0.000953674		0.05824	0.0263453		0.05824	-0.00149012		0.05824	0.0013113		0.05824	-0.0140667		0.05824	0.000357628		0.05824	0.0362992		0.05824	0.0038147		0.05824	-0.000298023		0.05824	0.0188351		0.05824	0.00149012
0.0630933	-0.00107288		0.0630933	0.0274777		0.0630933	-0.00202656		0.0630933	0.000476837		0.0630933	-0.014782		0.0630933	0.000119209		0.0630933	0.0359416		0.0630933	0.00435114		0.0630933	-0.000178814		0.0630933	0.0193715		0.0630933	0.000953674
0.0679467	-0.0012517		0.0679467	0.028193		0.0679467	-0.00286102		0.0679467	-0.000238419		0.0679467	-0.0148416		0.0679467	-0.000238419		0.0679467	0.035882		0.0679467	0.00470877		0.0679467	0.000178814		0.0679467	0.0201464		0.0679467	0.000596046
0.0728	-0.0013113		0.0728	0.0284314		0.0728	-0.0038743		0.0728	-0.000834465		0.0728	-0.0146031		0.0728	-0.000596046		0.0728	0.0360012		0.0728	0.005126		0.0728	0.00077486		0.0728	0.0211596		0.0728	0.000238419
0.0776533	-0.00101328		0.0776533	0.0280738		0.0776533	-0.00476837		0.0776533	-0.00113249		0.0776533	-0.0141859		0.0776533	-0.000953674		0.0776533	0.0362396		0.0776533	0.00566244		0.0776533	0.00166893		0.0776533	0.0222921		0.0776533	0
0.0825067	-0.000715256		0.0825067	0.0272989		0.0825067	-0.00524521		0.0825067	-0.00107288		0.0825067	-0.0137687		0.0825067	-0.0013113		0.0825067	0.0367165		0.0825067	0.00649691		0.0825067	0.00268221		0.0825067	0.0234842		0.0825067	-5.96046e-05
0.08736	-0.000298023		0.08736	0.0262856		0.08736	-0.00530481		0.08736	-0.000715256		0.08736	-0.0135303		0.08736	-0.00154972		0.08736	0.0374317		0.08736	0.00751019		0.08736	0.00357628		0.08736	0.0243187		0.08736	0.000119209
0.0922133	0.000238419		0.0922133	0.025332		0.0922133	-0.00500679		0.0922133	-0.000178814		0.0922133	-0.0132918		0.0922133	-0.00149012		0.0922133	0.038147		0.0922133	0.00840425		0.0922133	0.00411272		0.0922133	0.0249743		0.0922133	0.000655651
0.0970667	0.000536442		0.0970667	0.0243783		0.0970667	-0.00452995		0.0970667	0.000417233		0.0970667	-0.013113		0.0970667	-0.0012517		0.0970667	0.0389218		0.0970667	0.0090003		0.0970667	0.00417233		0.0970667	0.0252724		0.0970667	0.00143051
0.10192	0.000715256		0.10192	0.0232458		0.10192	-0.00405312		0.10192	0.000834465		0.10192	-0.012815		0.10192	-0.00077486		0.10192	0.0396371		0.10192	0.00911951		0.10192	0.00351667		0.10192	0.025332		0.10192	0.00208616
0.106773	0.000655651		0.106773	0.0222921		0.106773	-0.00369549		0.106773	0.00101328		0.106773	-0.0123978		0.106773	-0.000357628		0.106773	0.0401139		0.106773	0.00852346		0.106773	0.00232458		0.106773	0.0251532		0.106773	0.00226498
0.111627	0.000536442		0.111627	0.0214577		0.111627	-0.00351667		0.111627	0.000953674		0.111627	-0.0118613		0.111627	0.000238419		0.111627	0.0400543		0.111627	0.00745058		0.111627	0.00089407		0.111627	0.0249743		0.111627	0.00202656
0.11648	0.000357628		0.11648	0.0209808		0.11648	-0.00357628		0.11648	0.00089407		0.11648	-0.0113845		0.11648	0.000655651		0.11648	0.0393987		0.11648	0.00619888		0.11648	-0.000417233		0.11648	0.0246763		0.11648	0.00154972
0.121333	0.000238419		0.121333	0.0209808		0.121333	-0.00405312		0.121333	0.000834465		0.121333	-0.0109076		0.121333	0.000953674		0.121333	0.0383258		0.121333	0.005126		0.121333	-0.0012517		0.121333	0.0244379		0.121333	0.000953674
0.126187	0.000476837		0.126187	0.0215173		0.126187	-0.00470877		0.126187	0.00101328		0.126187	-0.0103712		0.126187	0.0012517		0.126187	0.0368357		0.126187	0.00441074		0.126187	-0.00149012		0.126187	0.0243187		0.126187	0.000476837
0.13104	0.000953674		0.13104	0.0222921		0.13104	-0.00584126		0.13104	0.00137091		0.13104	-0.00983477		0.13104	0.00184774		0.13104	0.0354648		0.13104	0.00423193		0.13104	-0.00113249		0.13104	0.0242591		0.13104	0.000476837
0.135893	0.00166893		0.135893	0.0231862		0.135893	-0.00703335		0.135893	0.00208616		0.135893	-0.00923872		0.135893	0.002563		0.135893	0.0339746		0.135893	0.00423193		0.135893	-0.000298023		0.135893	0.0244379		0.135893	0.00077486
0.140747	0.00238419		0.140747	0.0238419		0.140747	-0.00840425		0.140747	0.00303984		0.140747	-0.00852346		0.140747	0.00345707		0.140747	0.0329018		0.140747	0.00429153		0.140747	0.000655651		0.140747	0.0249147		0.140747	0.00119209
0.1456	0.00298023		0.1456	0.0240207		0.1456	-0.00977516		0.1456	0.00399351		0.1456	-0.00780821		0.1456	0.00405312		0.1456	0.0322461		0.1456	0.00423193		0.1456	0.00154972		0.1456	0.0252724		0.1456	0.00160933
0.150453	0.00309944		0.150453	0.0235438		0.150453	-0.0107884		0.150453	0.00500679		0.150453	-0.00721216		0.150453	0.00435114		0.150453	0.0317097		0.150453	0.00393391		0.150453	0.00196695		0.150453	0.0255704		0.150453	0.00178814
0.155307	0.00286102		0.155307	0.0226498		0.155307	-0.0113249		0.155307	0.00584126		0.155307	-0.00691414		0.155307	0.00423193		0.155307	0.0314116		0.155307	0.00327826		0.155307	0.00208616		0.155307	0.0255704		0.155307	0.00202656
0.16016	0.00214577		0.16016	0.0215769		0.16016	-0.0115037		0.16016	0.00649691		0.16016	-0.00697374		0.16016	0.00369549		0.16016	0.0311136		0.16016	0.0026226		0.16016	0.00190735		0.16016	0.0253916		0.16016	0.00214577
0.165013	0.00101328		0.165013	0.0207424		0.165013	-0.0110865		0.165013	0.00691414		0.165013	-0.00721216		0.165013	0.00274181		0.165013	0.0311732		0.165013	0.00178814		0.165013	0.00154972		0.165013	0.0252128		0.165013	0.00238419
0.169867	-0.000119209		0.169867	0.0203848		0.169867	-0.0103712		0.169867	0.00721216		0.169867	-0.00762939		0.169867	0.00178814		0.169867	0.031352		0.169867	0.000953674		0.169867	0.00137091		0.169867	0.0252128		0.169867	0.0026226
0.17472	-0.00119209		0.17472	0.0206232		0.17472	-0.00947714		0.17472	0.00733137		0.17472	-0.00822544		0.17472	0.000834465		0.17472	0.0316501		0.17472	0.000298023		0.17472	0.0012517		0.17472	0.02563		0.17472	0.00280142
0.179573	-0.00208616		0.179573	0.0213981		0.179573	-0.00864267		0.179573	0.00739098		0.179573	-0.00888109		0.179573	-5.96046e-05		0.179573	0.0320673		0.179573	-0.000238419		0.179573	0.0013113		0.179573	0.0267029		0.179573	0.0026226
0.184427	-0.0026226		0.184427	0.022471		0.184427	-0.00762939		0.184427	0.00751019		0.184427	-0.00935793		0.184427	-0.000715256		0.184427	0.0326633		0.184427	-0.000476837		0.184427	0.00172853		0.184427	0.0280142		0.184427	0.00232458
0.18928	-0.00292063		0.18928	0.023663		0.18928	-0.00691414		0.18928	0.00751019		0.18928	-0.00953674		0.18928	-0.00119209		0.18928	0.0333786		0.18928	-0.000298023		0.18928	0.00214577		0.18928	0.0293255		0.18928	0.00184774
0.194133	-0.00292063		0.194133	0.0245571		0.194133	-0.0063777		0.194133	0.007689		0.194133	-0.00947714		0.194133	-0.00154972		0.194133	0.0344515		0.194133	0.000357628		0.194133	0.0026226		0.194133	0.0302196		0.194133	0.00154972
0.198987	-0.00286102		0.198987	0.0250936		0.198987	-0.00613928		0.198987	0.007689		0.198987	-0.00911951		0.198987	-0.00166893		0.198987	0.035584		0.198987	0.00137091		0.198987	0.00298023		0.198987	0.0306368		0.198987	0.00149012
0.20384	-0.002563		0.20384	0.0252724		0.20384	-0.00625849		0.20384	0.00804663		0.20384	-0.00822544		0.20384	-0.00172853		0.20384	0.0366569		0.20384	0.00268221		0.20384	0.00309944		0.20384	0.0303388		0.20384	0.00178814
0.208693	-0.00190735		0.208693	0.0252128		0.208693	-0.00667572		0.208693	0.00822544		0.208693	-0.00715256		0.208693	-0.00154972		0.208693	0.0374913		0.208693	0.00375509		0.208693	0.00303984		0.208693	0.0296235		0.208693	0.00238419
0.213547	-0.00101328		0.213547	0.0249147		0.213547	-0.00751019		0.213547	0.00882149		0.213547	-0.00596046		0.213547	-0.0012517		0.213547	0.0377297		0.213547	0.00429153		0.213547	0.0025034		0.213547	0.0285506		0.213547	0.00321865
0.2184	5.96046e-05		0.2184	0.0245571		0.2184	-0.00840425		0.2184	0.00947714		0.2184	-0.00476837		0.2184	-0.00077486		0.2184	0.0376105		0.2184	0.00452995		0.2184	0.00160933		0.2184	0.0275373		0.2184	0.00405312
0.223253	0.00107288		0.223253	0.0242591		0.223253	-0.00923872		0.223253	0.0100732		0.223253	-0.00369549		0.223253	-0.000476837		0.223253	0.0371337		0.223253	0.00458956		0.223253	0.000476837		0.223253	0.0267029		0.223253	0.00482798
0.228107	0.00190735		0.228107	0.0238419		0.228107	-0.00983477		0.228107	0.0103116		0.228107	-0.00315905		0.228107	-0.000178814		0.228107	0.0369549		0.228107	0.00470877		0.228107	-0.00077486		0.228107	0.026226		0.228107	0.00542402
0.23296	0.00220537		0.23296	0.0235438		0.23296	-0.0101924		0.23296	0.0101924		0.23296	-0.00315905		0.23296	-5.96046e-05		0.23296	0.0371933		0.23296	0.0051856		0.23296	-0.00232458		0.23296	0.025928		0.23296	0.00578165
0.237813	0.00208616		0.237813	0.023365		0.237813	-0.0101328		0.237813	0.00971556		0.237813	-0.00363588		0.237813	-0.000178814		0.237813	0.0383258		0.237813	0.00631809		0.237813	-0.0038147		0.237813	0.0261068		0.237813	0.00607967
0.242667	0.00172853		0.242667	0.0234842		0.242667	-0.00959635		0.242667	0.00905991		0.242667	-0.00464916		0.242667	-0.000238419		0.242667	0.0398159		0.242667	0.00804663		0.242667	-0.0051856		0.242667	0.0265837		0.242667	0.00625849
0.24752	0.00119209		0.24752	0.0238419		0.24752	-0.00876188		0.24752	0.00858307		0.24752	-0.00554323		0.24752	-0.000298023		0.24752	0.0414848		0.24752	0.0101328		0.24752	-0.00607967		0.24752	0.0277162		0.24752	0.00602007
0.252373	0.000953674		0.252373	0.0244379		0.252373	-0.007689		0.252373	0.00828505		0.252373	-0.0063777		0.252373	-0.000119209		0.252373	0.0426769		0.252373	0.0123382		0.252373	-0.00661612		0.252373	0.0289083		0.252373	0.00548363
0.257227	0.00119209		0.257227	0.0249743		0.257227	-0.0064373		0.257227	0.00840425		0.257227	-0.00673532		0.257227	0.000238419		0.257227	0.0429749		0.257227	0.0141263		0.257227	-0.00655651		0.257227	0.030458		0.257227	0.00470877
0.26208	0.00202656		0.26208	0.0255704		0.26208	-0.00530481		0.26208	0.0089407		0.26208	-0.00655651		0.26208	0.00077486		0.26208	0.0424385		0.26208	0.015378		0.26208	-0.00584126		0.26208	0.0317097		0.26208	0.00393391
0.266933	0.00309944		0.266933	0.0258684		0.266933	-0.00447035		0.266933	0.00971556		0.266933	-0.00590086		0.266933	0.0013113		0.266933	0.0411272		0.266933	0.0160933		0.266933	-0.00470877		0.266933	0.0321865		0.266933	0.00339746
0.271787	0.00423193		0.271787	0.0258088		0.271787	-0.00393391		0.271787	0.0104308		0.271787	-0.00482798		0.271787	0.00160933		0.271787	0.0395775		0.271787	0.0160336		0.271787	-0.00315905		0.271787	0.0317693		0.271787	0.00309944
0.27664	0.00500679		0.27664	0.0254512		0.27664	-0.0038147		0.27664	0.0110865		0.27664	-0.00399351		0.27664	0.00149012		0.27664	0.0380874		0.27664	0.0154376		0.27664	-0.00154972		0.27664	0.0303984		0.27664	0.00345707
0.281493	0.00536442		0.281493	0.0246167		0.281493	-0.00393391		0.281493	0.0115633		0.281493	-0.00327826		0.281493	0.000655651		0.281493	0.0367761		0.281493	0.0145435		0.281493	-0.000119209		0.281493	0.0282526		0.281493	0.00423193
0.286347	0.00524521		0.286347	0.0234246		0.286347	-0.00417233		0.286347	0.0117421		0.286347	-0.00292063		0.286347	-0.000476837		0.286347	0.0357628		0.286347	0.0132918		0.286347	0.00101328		0.286347	0.0257492		0.286347	0.00542402
0.2912	0.00476837		0.2912	0.0222921		0.2912	-0.00464916		0.2912	0.0116825		0.2912	-0.00274181		0.2912	-0.00184774		0.2912	0.0350475		0.2912	0.0119805		0.2912	0.00160933		0.2912	0.023663		0.2912	0.00667572
0.296053	0.00417233		0.296053	0.0211596		0.296053	-0.00506639		0.296053	0.0113249		0.296053	-0.00274181		0.296053	-0.00303984		0.296053	0.0346899		0.296053	0.0106096		0.296053	0.00178814		0.296053	0.0222921		0.296053	0.00804663
0.300907	0.00375509		0.300907	0.020504		0.300907	-0.00548363		0.300907	0.0106692		0.300907	-0.00268221		0.300907	-0.00357628		0.300907	0.0343323		0.300907	0.00935793		0.300907	0.00172853		0.300907	0.0218749		0.300907	0.00888109
0.30576	0.00363588		0.30576	0.0205636		0.30576	-0.00613928		0.30576	0.00983477		0.30576	-0.0026226		0.30576	-0.00357628		0.30576	0.0341535		0.30576	0.00804663		0.30576	0.00160933		0.30576	0.0222921		0.30576	0.00923872
0.310613	0.00393391		0.310613	0.0211		0.310613	-0.00667572		0.310613	0.00882149		0.310613	-0.002563		0.310613	-0.00309944		0.310613	0.0342131		0.310613	0.00679493		0.310613	0.00149012		0.310613	0.0234246		0.310613	0.0090003
0.315467	0.00447035		0.315467	0.0222325		0.315467	-0.00727177		0.315467	0.00786781		0.315467	-0.002563		0.315467	-0.00232458		0.315467	0.0343323		0.315467	0.00578165		0.315467	0.00160933		0.315467	0.0249147		0.315467	0.00834465
0.32032	0.00500679		0.32032	0.0236034		0.32032	-0.0077486		0.32032	0.00733137		0.32032	-0.00274181		0.32032	-0.0013113		0.32032	0.0344515		0.32032	0.00488758		0.32032	0.00196695		0.32032	0.0266433		0.32032	0.00739098
0.325173	0.00554323		0.325173	0.0248551		0.325173	-0.00804663		0.325173	0.00715256		0.325173	-0.00303984		0.325173	-0.000238419		0.325173	0.0344515		0.325173	0.00441074		0.325173	0.0025034		0.325173	0.0281334		0.325173	0.0063777
0.330027	0.00584126		0.330027	0.0257492		0.330027	-0.00792742		0.330027	0.00756979		0.330027	-0.00363588		0.330027	0.000953674		0.330027	0.0340939		0.330027	0.00452995		0.330027	0.00321865		0.330027	0.0293851		0.330027	0.00578165
0.33488	0.00602007		0.33488	0.026226		0.33488	-0.00745058		0.33488	0.00846386		0.33488	-0.00441074		0.33488	0.00232458		0.33488	0.0334978		0.33488	0.00524521		0.33488	0.0038743		0.33488	0.0300407		0.33488	0.00554323
0.339733	0.00613928		0.339733	0.0261068		0.339733	-0.00691414		0.339733	0.00965595		0.339733	-0.00530481		0.339733	0.0038147		0.339733	0.0325441		0.339733	0.00649691		0.339733	0.00423193		0.339733	0.0300407		0.339733	0.00554323
0.344587	0.00613928		0.344587	0.0259876		0.344587	-0.00619888		0.344587	0.0107884		0.344587	-0.00625849		0.344587	0.00524521		0.344587	0.0315309		0.344587	0.00810623		0.344587	0.00417233		0.344587	0.0290871		0.344587	0.00596046
0.34944	0.00602007		0.34944	0.0259876		0.34944	-0.00542402		0.34944	0.0115037		0.34944	-0.00709295		0.34944	0.0063777		0.34944	0.030756		0.34944	0.00983477		0.34944	0.00357628		0.34944	0.027597		0.34944	0.00649691
0.354293	0.00584126		0.354293	0.0263453		0.354293	-0.00482798		0.354293	0.0116825		0.354293	-0.00780821		0.354293	0.00685453		0.354293	0.0303984		0.354293	0.0115633		0.354293	0.002563		0.354293	0.02563		0.354293	0.00721216
0.359147	0.00560284		0.359147	0.0269413		0.359147	-0.00441074		0.359147	0.0116229		0.359147	-0.00822544		0.359147	0.00661612		0.359147	0.0306964		0.359147	0.0129938		0.359147	0.00113249		0.359147	0.0237226		0.359147	0.00816584
0.364	0.00530481		0.364	0.0277758		0.364	-0.00423193		0.364	0.0111461		0.364	-0.00840425		0.364	0.00584126		0.364	0.0314116		0.364	0.0138283		0.364	-0.000357628		0.364	0.0221133		0.364	0.00929832
0.368853	0.00494719		0.368853	0.0286102		0.368853	-0.00423193		0.368853	0.0103116		0.368853	-0.00840425		0.368853	0.00482798		0.368853	0.0325441		0.368853	0.0141263		0.368853	-0.00172853		0.368853	0.0212193		0.368853	0.0104308
0.373707	0.00464916		0.373707	0.0293851		0.373707	-0.00429153		0.373707	0.00941753		0.373707	-0.00828505		0.373707	0.0038147		0.373707	0.0338554		0.373707	0.0138879		0.373707	-0.0026226		0.373707	0.0211		0.373707	0.0113845
0.37856	0.00452995		0.37856	0.0298619		0.37856	-0.00447035		0.37856	0.00828505		0.37856	-0.00798702		0.37856	0.00303984		0.37856	0.0350475		0.37856	0.0130534		0.37856	-0.00286102		0.37856	0.0218153		0.37856	0.0118613
0.383413	0.00470877		0.383413	0.0300407		0.383413	-0.00482798		0.383413	0.00697374		0.383413	-0.0077486		0.383413	0.002563		0.383413	0.0359416		0.383413	0.0118017		0.383413	-0.00244379		0.383413	0.0230074		0.383413	0.0116825
0.388267	0.00494719		0.388267	0.0299811		0.388267	-0.0051856		0.388267	0.00566244		0.388267	-0.00756979		0.388267	0.00214577		0.388267	0.0362396		0.388267	0.01055		0.388267	-0.0013113		0.388267	0.0243187		0.388267	0.0110269
0.39312	0.00542402		0.39312	0.0298619		0.39312	-0.00590086		0.39312	0.00435114		0.39312	-0.00733137		0.39312	0.00149012		0.39312	0.0364184		0.39312	0.00947714		0.39312	0		0.39312	0.0257492		0.39312	0.0100136
0.397973	0.00596046		0.397973	0.0295639		0.397973	-0.00667572		0.397973	0.00333786		0.397973	-0.00715256		0.397973	0.000476837		0.397973	0.0363588		0.397973	0.00888109		0.397973	0.0012517		0.397973	0.0267029		0.397973	0.00911951
0.402827	0.0063777		0.402827	0.0293255		0.402827	-0.00756979		0.402827	0.00268221		0.402827	-0.00697374		0.402827	-0.000953674		0.402827	0.0365376		0.402827	0.00876188		0.402827	0.00202656		0.402827	0.0272393		0.402827	0.00852346
0.40768	0.00661612		0.40768	0.028789		0.40768	-0.00846386		0.40768	0.00226498		0.40768	-0.00679493		0.40768	-0.0025034		0.40768	0.0369549		0.40768	0.0090003		0.40768	0.00220537		0.40768	0.0271797		0.40768	0.00846386
0.412533	0.00649691		0.412533	0.028193		0.412533	-0.00917912		0.412533	0.00214577		0.412533	-0.00667572		0.412533	-0.00423193		0.412533	0.0377297		0.412533	0.00953674		0.412533	0.00178814		0.412533	0.0265837		0.412533	0.0089407
0.417387	0.00607967		0.417387	0.0274777		0.417387	-0.00983477		0.417387	0.00196695		0.417387	-0.0064373		0.417387	-0.00554323		0.417387	0.038743		0.417387	0.00995398		0.417387	0.00101328		0.417387	0.0257492		0.417387	0.00977516
0.42224	0.00524521		0.42224	0.0265241		0.42224	-0.0101924		0.42224	0.00166893		0.42224	-0.00607967		0.42224	-0.0063777		0.42224	0.0400543		0.42224	0.0103712		0.42224	0.000178814		0.42224	0.0248551		0.42224	0.0106096
0.427093	0.00423193		0.427093	0.02563		0.427093	-0.0103116		0.427093	0.0013113		0.427093	-0.00578165		0.427093	-0.00655651		0.427093	0.0412464		0.427093	0.0107288		0.427093	-0.000298023		0.427093	0.0243187		0.427093	0.0111461
0.431947	0.00315905		0.431947	0.0247955		0.431947	-0.0103116		0.431947	0.000953674		0.431947	-0.00566244		0.431947	-0.00619888		0.431947	0.0420809		0.431947	0.0109673		0.431947	-0.000178814		0.431947	0.0240803		0.431947	0.0112057
0.4368	0.00220537		0.4368	0.0240803		0.4368	-0.0101924		0.4368	0.000715256		0.4368	-0.00584126		0.4368	-0.00548363		0.4368	0.0425577		0.4368	0.0112057		0.4368	0.000596046		0.4368	0.0241399		0.4368	0.0109076
0.441653	0.00143051		0.441653	0.0237823		0.441653	-0.00995398		0.441653	0.000655651		0.441653	-0.0063777		0.441653	-0.00464916		0.441653	0.0424981		0.441653	0.0115633		0.441653	0.00160933		0.441653	0.0242591		0.441653	0.010252
0.446507	0.00107288		0.446507	0.0237226		0.446507	-0.00965595		0.446507	0.00077486		0.446507	-0.00715256		0.446507	-0.0038743		0.446507	0.041604		0.446507	0.0119209		0.446507	0.00268221		0.446507	0.0246167		0.446507	0.00947714
0.45136	0.00107288		0.45136	0.0239015		0.45136	-0.00935793		0.45136	0.00107288		0.45136	-0.00816584		0.45136	-0.00321865		0.45136	0.0402331		0.45136	0.0123382		0.45136	0.00345707		0.45136	0.0246167		0.45136	0.00864267
0.456213	0.00137091		0.456213	0.0241399		0.456213	-0.0089407		0.456213	0.00166893		0.456213	-0.0090003		0.456213	-0.00274181		0.456213	0.038445		0.456213	0.0127554		0.456213	0.0038147		0.456213	0.0246167		0.456213	0.00810623
0.461067	0.00190735		0.461067	0.0243187		0.461067	-0.00852346		0.461067	0.00238419		0.461067	-0.00971556		0.461067	-0.00232458		0.461067	0.0366569		0.461067	0.013113		0.461067	0.00357628		0.461067	0.0244975		0.461067	0.007689
0.46592	0.00238419		0.46592	0.0243783		0.46592	-0.00804663		0.46592	0.00327826		0.46592	-0.00983477		0.46592	-0.00184774		0.46592	0.0351071		0.46592	0.0132918		0.46592	0.00292063		0.46592	0.0245571		0.46592	0.00739098
0.470773	0.00274181		0.470773	0.0243783		0.470773	-0.00739098		0.470773	0.00429153		0.470773	-0.00935793		0.470773	-0.00113249		0.470773	0.0340939		0.470773	0.013411		0.470773	0.00214577		0.470773	0.0246763		0.470773	0.00715256
0.475627	0.00315905		0.475627	0.0245571		0.475627	-0.00679493		0.475627	0.00542402		0.475627	-0.00846386		0.475627	-0.000536442		0.475627	0.033617		0.475627	0.0132322		0.475627	0.0013113		0.475627	0.0247955		0.475627	0.00709295
0.48048	0.00369549		0.48048	0.0247955		0.48048	-0.0063777		0.48048	0.0063777		0.48048	-0.00715256		0.48048	0.000238419		0.48048	0.0336766		0.48048	0.0128746		0.48048	0.000536442		0.48048	0.0248551		0.48048	0.00721216
0.485333	0.00441074		0.485333	0.0252724		0.485333	-0.0063777		0.485333	0.00685453		0.485333	-0.00566244		0.485333	0.00077486		0.485333	0.033915		0.485333	0.0122786		0.485333	-5.96046e-05		0.485333	0.0247359		0.485333	0.0077486
0.490187	0.00530481		0.490187	0.0259876		0.490187	-0.00679493		0.490187	0.00697374		0.490187	-0.00441074		0.490187	0.00107288		0.490187	0.0340939		0.490187	0.0113845		0.490187	-0.000596046		0.490187	0.0244975		0.490187	0.00840425
0.49504	0.00613928		0.49504	0.0267625		0.49504	-0.0077486		0.49504	0.00685453		0.49504	-0.00345707		0.49504	0.00113249		0.49504	0.0340343		0.49504	0.0103116		0.49504	-0.000834465		0.49504	0.0243187		0.49504	0.00911951
0.499893	0.00673532		0.499893	0.0272989		0.499893	-0.00876188		0.499893	0.0063777		0.499893	-0.00292063		0.499893	0.00107288		0.499893	0.0336766		0.499893	0.00905991		0.499893	-0.000834465		0.499893	0.0241995		0.499893	0.00959635
0.504747	0.00685453		0.504747	0.0275373		0.504747	-0.00977516		0.504747	0.00607967		0.504747	-0.00298023		0.504747	0.000834465		0.504747	0.0331402		0.504747	0.00756979		0.504747	-0.000536442		0.504747	0.0240803		0.504747	0.00959635
0.5096	0.00619888		0.5096	0.0275373		0.5096	-0.01055		0.5096	0.00613928		0.5096	-0.00327826		0.5096	0.000715256		0.5096	0.0325441		0.5096	0.00613928		0.5096	-5.96046e-05		0.5096	0.0240207		0.5096	0.0090003
0.514453	0.00482798		0.514453	0.0270009		0.514453	-0.0109673		0.514453	0.0064373		0.514453	-0.00357628		0.514453	0.000834465		0.514453	0.0320077		0.514453	0.005126		0.514453	0.000715256		0.514453	0.0240207		0.514453	0.00762939
0.519307	0.00321865		0.519307	0.0260472		0.519307	-0.0110269		0.519307	0.00679493		0.519307	-0.00369549		0.519307	0.00101328		0.519307	0.0316501		0.519307	0.00458956		0.519307	0.00160933		0.519307	0.0237823		0.519307	0.00578165
0.52416	0.00154972		0.52416	0.0249743		0.52416	-0.0109673		0.52416	0.00715256		0.52416	-0.00357628		0.52416	0.00143051		0.52416	0.0317693		0.52416	0.00458956		0.52416	0.0025034		0.52416	0.0236034		0.52416	0.00375509
0.529013	0.000119209		0.529013	0.0240207		0.529013	-0.0109076		0.529013	0.00739098		0.529013	-0.00333786		0.529013	0.00154972		0.529013	0.0320077		0.529013	0.00494719		0.529013	0.00315905		0.529013	0.0233054		0.529013	0.00190735
0.533867	-0.00089407		0.533867	0.0235438		0.533867	-0.0109076		0.533867	0.00739098		0.533867	-0.00309944		0.533867	0.00154972		0.533867	0.0326037		0.533867	0.00542402		0.533867	0.00369549		0.533867	0.0229478		0.533867	0.000298023
0.53872	-0.00143051		0.53872	0.0235438		0.53872	-0.0110269		0.53872	0.00721216		0.53872	-0.00303984		0.53872	0.0012517		0.53872	0.033319		0.53872	0.00560284		0.53872	0.00411272		0.53872	0.0229478		0.53872	-0.000715256
0.543573	-0.00119209		0.543573	0.0241399		0.543573	-0.0112057		0.543573	0.00727177		0.543573	-0.00327826		0.543573	0.00089407		0.543573	0.0343323		0.543573	0.00554323		0.543573	0.00429153		0.543573	0.0233054		0.543573	-0.00113249
0.548427	-0.000357628		0.548427	0.0249147		0.548427	-0.0113845		0.548427	0.00756979		0.548427	-0.00369549		0.548427	0.000596046		0.548427	0.0352263		0.548427	0.0051856		0.548427	0.00435114		0.548427	0.0241399		0.548427	-0.00101328
0.55328	0.000834465		0.55328	0.0255704		0.55328	-0.0113845		0.55328	0.00834465		0.55328	-0.00441074		0.55328	0.000536442		0.55328	0.0361204		0.55328	0.00476837		0.55328	0.00417233		0.55328	0.025332		0.55328	-0.000178814
0.558133	0.00232458		0.558133	0.0258088		0.558133	-0.0112057		0.558133	0.00923872		0.558133	-0.00494719		0.558133	0.000655651		0.558133	0.0369549		0.558133	0.00441074		0.558133	0.0038743		0.558133	0.0265241		0.558133	0.00113249
0.562987	0.00369549		0.562987	0.0255108		0.562987	-0.0109076		0.562987	0.0104308		0.562987	-0.00548363		0.562987	0.000953674		0.562987	0.0376105		0.562987	0.00435114		0.562987	0.00321865		0.562987	0.0276566		0.562987	0.00268221
0.56784	0.00470877		0.56784	0.0246763		0.56784	-0.0106096		0.56784	0.0116229		0.56784	-0.00560284		0.56784	0.00113249		0.56784	0.038147		0.56784	0.00435114		0.56784	0.002563		0.56784	0.0284314		0.56784	0.00423193
0.572693	0.0051856		0.572693	0.0236034		0.572693	-0.0101328		0.572693	0.012517		0.572693	-0.00548363		0.572693	0.00119209		0.572693	0.0385046		0.572693	0.00429153		0.572693	0.00214577		0.572693	0.028789		0.572693	0.00548363
0.577547	0.00488758		0.577547	0.0226498		0.577547	-0.00959635		0.577547	0.013113		0.577547	-0.005126		0.577547	0.000953674		0.577547	0.0385642		0.577547	0.00423193		0.577547	0.00202656		0.577547	0.0287294		0.577547	0.0063777
0.5824	0.00417233		0.5824	0.0218749		0.5824	-0.0090003		0.5824	0.0133514		0.5824	-0.00470877		0.5824	0.000596046		0.5824	0.0383258		0.5824	0.00405312		0.5824	0.00232458		0.5824	0.0284314		0.5824	0.00673532
0.587253	0.00309944		0.587253	0.0215173		0.587253	-0.00840425		0.587253	0.0133514		0.587253	-0.00441074		0.587253	0.000298023		0.587253	0.0377893		0.587253	0.00405312		0.587253	0.00303984		0.587253	0.0278354		0.587253	0.00679493
0.592107	0.00214577		0.592107	0.0213981		0.592107	-0.007689		0.592107	0.0130534		0.592107	-0.00447035		0.592107	5.96046e-05		0.592107	0.0370741		0.592107	0.00429153		0.592107	0.00393391		0.592107	0.0270605		0.592107	0.00679493
0.59696	0.0012517		0.59696	0.0213981		0.59696	-0.00691414		0.59696	0.0123978		0.59696	-0.00470877		0.59696	-5.96046e-05		0.59696	0.0364184		0.59696	0.00470877		0.59696	0.00488758		0.59696	0.0261664		0.59696	0.00697374
0.601813	0.000953674		0.601813	0.0215769		0.601813	-0.00631809		0.601813	0.0113845		0.601813	-0.00536442		0.601813	-5.96046e-05		0.601813	0.0360012		0.601813	0.00548363		0.601813	0.00554323		0.601813	0.0251532		0.601813	0.00762939
0.606667	0.00107288		0.606667	0.0218153		0.606667	-0.00578165		0.606667	0.010252		0.606667	-0.00631809		0.606667	-5.96046e-05		0.606667	0.035882		0.606667	0.0064373		0.606667	0.00596046		0.606667	0.0243783		0.606667	0.00846386
0.61152	0.00160933		0.61152	0.0222325		0.61152	-0.00524521		0.61152	0.00905991		0.61152	-0.00727177		0.61152	-0.000178814		0.61152	0.035882		0.61152	0.00721216		0.61152	0.00596046		0.61152	0.0236034		0.61152	0.00935793
0.616373	0.00268221		0.616373	0.0226498		0.616373	-0.00494719		0.616373	0.00798702		0.616373	-0.00822544		0.616373	-0.000417233		0.616373	0.03618		0.616373	0.00751019		0.616373	0.00572205		0.616373	0.023067		0.616373	0.00995398
0.621227	0.00399351		0.621227	0.0229478		0.621227	-0.00470877		0.621227	0.00727177		0.621227	-0.00905991		0.621227	-0.000536442		0.621227	0.0365376		0.621227	0.00751019		0.621227	0.0051856		0.621227	0.0226498		0.621227	0.0100732
0.62608	0.00530481		0.62608	0.0230074		0.62608	-0.00429153		0.62608	0.00709295		0.62608	-0.00971556		0.62608	-0.000536442		0.62608	0.0369549		0.62608	0.00733137		0.62608	0.00464916		0.62608	0.0224113		0.62608	0.00959635
0.630933	0.0064373		0.630933	0.0229478		0.630933	-0.00369549		0.630933	0.00745058		0.630933	-0.0100732		0.630933	-0.000238419		0.630933	0.0373721		0.630933	0.00697374		0.630933	0.00405312		0.630933	0.0222921		0.630933	0.00870228
0.635787	0.00709295		0.635787	0.0225306		0.635787	-0.00309944		0.635787	0.00816584		0.635787	-0.0103712		0.635787	0.000357628		0.635787	0.0378489		0.635787	0.00661612		0.635787	0.00339746		0.635787	0.0219941		0.635787	0.00762939
0.64064	0.00733137		0.64064	0.0221729		0.64064	-0.0025034		0.64064	0.00905991		0.64064	-0.0104308		0.64064	0.00113249		0.64064	0.0383854		0.64064	0.0063777		0.64064	0.00274181		0.64064	0.0214577		0.64064	0.00661612
0.645493	0.00667572		0.645493	0.0219345		0.645493	-0.00214577		0.645493	0.00953674		0.645493	-0.0103712		0.645493	0.00214577		0.645493	0.0391006		0.645493	0.00613928		0.645493	0.00202656		0.645493	0.0208616		0.645493	0.00607967
0.650347	0.00554323		0.650347	0.0219345		0.650347	-0.00226498		0.650347	0.00959635		0.650347	-0.0100136		0.650347	0.00303984		0.650347	0.0398159		0.650347	0.00613928		0.650347	0.0012517		0.650347	0.0203848		0.650347	0.00578165
0.6552	0.00399351		0.6552	0.0221729		0.6552	-0.00280142		0.6552	0.00917912		0.6552	-0.00947714		0.6552	0.0038743		0.6552	0.0405908		0.6552	0.00602007		0.6552	0.000596046		0.6552	0.0200272		0.6552	0.00578165
0.660053	0.00214577		0.660053	0.022471		0.660053	-0.00357628		0.660053	0.00834465		0.660053	-0.00870228		0.660053	0.00441074		0.660053	0.0413656		0.660053	0.00602007		0.660053	0		0.660053	0.0201464		0.660053	0.00584126
0.664907	0.000476837		0.664907	0.0228882		0.664907	-0.00435114		0.664907	0.00721216		0.664907	-0.00786781		0.664907	0.00458956		0.664907	0.0420213		0.664907	0.00631809		0.664907	-0.000536442		0.664907	0.020802		0.664907	0.00554323
0.66976	-0.000655651		0.66976	0.0231266		0.66976	-0.00506639		0.66976	0.00613928		0.66976	-0.00703335		0.66976	0.00447035		0.66976	0.0425577		0.66976	0.00673532		0.66976	-0.000596046		0.66976	0.0219345		0.66976	0.00500679
0.674613	-0.00119209		0.674613	0.0232458		0.674613	-0.00536442		0.674613	0.00548363		0.674613	-0.00625849		0.674613	0.00411272		0.674613	0.0430346		0.674613	0.00727177		0.674613	-0.000476837		0.674613	0.0232458		0.674613	0.00441074
0.679467	-0.00113249		0.679467	0.0231266		0.679467	-0.00554323		0.679467	0.0051856		0.679467	-0.00566244		0.679467	0.00357628		0.679467	0.0432134		0.679467	0.00780821		0.679467	5.96046e-05		0.679467	0.0246167		0.679467	0.00405312
0.68432	-0.000596046		0.68432	0.0229478		0.68432	-0.00554323		0.68432	0.005126		0.68432	-0.00524521		0.68432	0.00303984		0.68432	0.0434518		0.68432	0.00816584		0.68432	0.000596046		0.68432	0.0257492		0.68432	0.00405312
0.689173	-0.000119209		0.689173	0.0226498		0.689173	-0.00554323		0.689173	0.00536442		0.689173	-0.00494719		0.689173	0.00244379		0.689173	0.0436902		0.689173	0.00846386		0.689173	0.00119209		0.689173	0.0264645		0.689173	0.00476837
0.694027	0.000238419		0.694027	0.0221133		0.694027	-0.00554323		0.694027	0.00566244		0.694027	-0.00488758		0.694027	0.00184774		0.694027	0.0437498		0.694027	0.00858307		0.694027	0.00160933		0.694027	0.0266433		0.694027	0.00607967
0.69888	0.000178814		0.69888	0.0215173		0.69888	-0.00560284		0.69888	0.00602007		0.69888	-0.00488758		0.69888	0.00143051		0.69888	0.043869		0.69888	0.00870228		0.69888	0.00184774		0.69888	0.0264645		0.69888	0.00792742
0.703733	-0.000178814		0.703733	0.020802		0.703733	-0.00554323		0.703733	0.0063777		0.703733	-0.00500679		0.703733	0.000953674		0.703733	0.0440478		0.703733	0.00911951		0.703733	0.00202656		0.703733	0.0263453		0.703733	0.00983477
0.708587	-0.000596046		0.708587	0.019908		0.708587	-0.00524521		0.708587	0.00685453		0.708587	-0.0051856		0.708587	0.000715256		0.708587	0.0441074		0.708587	0.00965595		0.708587	0.00196695		0.708587	0.0262856		0.708587	0.0115037
0.71344	-0.00101328		0.71344	0.0191331		0.71344	-0.00488758		0.71344	0.00727177		0.71344	-0.00524521		0.71344	0.000715256		0.71344	0.0441074		0.71344	0.0106692		0.71344	0.00178814		0.71344	0.0264049		0.71344	0.0126958
0.718293	-0.0012517		0.718293	0.0185966		0.718293	-0.00429153		0.718293	0.007689		0.718293	-0.00494719		0.718293	0.00101328		0.718293	0.044167		0.718293	0.0118017		0.718293	0.00166893		0.718293	0.0267029		0.718293	0.0129938
0.723147	-0.00119209		0.723147	0.0181794		0.723147	-0.0038743		0.723147	0.00822544		0.723147	-0.00464916		0.723147	0.00143051		0.723147	0.0440478		0.723147	0.0130534		0.723147	0.00149012		0.723147	0.0270605		0.723147	0.0126362
0.728	-0.00101328		0.728	0.0180602		0.728	-0.0038743		0.728	0.00876188		0.728	-0.00411272		0.728	0.00190735		0.728	0.0439882		0.728	0.0141263		0.728	0.00119209		0.728	0.0271797		0.728	0.0117421
0.732853	-0.000953674		0.732853	0.0181198		0.732853	-0.00429153		0.732853	0.00923872		0.732853	-0.00369549		0.732853	0.00238419		0.732853	0.043869		0.732853	0.0151396		0.732853	0.00077486		0.732853	0.0272393		0.732853	0.0104308
0.737707	-0.00089407		0.737707	0.0186563		0.737707	-0.00494719		0.737707	0.00947714		0.737707	-0.00339746		0.737707	0.0026226		0.737707	0.0436902		0.737707	0.0159144		0.737707	0.000298023		0.737707	0.0270605		0.737707	0.0089407
0.74256	-0.00089407		0.74256	0.0193715		0.74256	-0.00584126		0.74256	0.00959635		0.74256	-0.00351667		0.74256	0.00274181		0.74256	0.043273		0.74256	0.0165701		0.74256	-0.000178814		0.74256	0.0268221		0.74256	0.00780821
0.747413	-0.000715256		0.747413	0.020206		0.747413	-0.00667572		0.747413	0.00953674		0.747413	-0.00411272		0.747413	0.00268221		0.747413	0.0426173		0.747413	0.0168681		0.747413	-0.000536442		0.747413	0.0266433		0.747413	0.00697374
0.752267	-0.000417233		0.752267	0.0212789		0.752267	-0.00727177		0.752267	0.00929832		0.752267	-0.00500679		0.752267	0.00280142		0.752267	0.0417829		0.752267	0.0168085		0.752267	-0.000655651		0.752267	0.0265837		0.752267	0.00667572
0.75712	0.000178814		0.75712	0.0221729		0.75712	-0.00733137		0.75712	0.0090003		0.75712	-0.00590086		0.75712	0.00280142		0.75712	0.0405312		0.75712	0.0162721		0.75712	-0.000476837		0.75712	0.0265837		0.75712	0.00667572
0.761973	0.00089407		0.761973	0.0228882		0.761973	-0.00697374		0.761973	0.00882149		0.761973	-0.00661612		0.761973	0.00292063		0.761973	0.0393391		0.761973	0.0153184		0.761973	0.000238419		0.761973	0.0266433		0.761973	0.00691414
0.766827	0.00184774		0.766827	0.0232458		0.766827	-0.00619888		0.766827	0.00888109		0.766827	-0.00715256		0.766827	0.00309944		0.766827	0.0382066		0.766827	0.0141859		0.766827	0.0013113		0.766827	0.0265837		0.766827	0.00745058
0.77168	0.00280142		0.77168	0.023365		0.77168	-0.0051856		0.77168	0.00911951		0.77168	-0.00727177		0.77168	0.00333786		0.77168	0.0376105		0.77168	0.0127554		0.77168	0.002563		0.77168	0.0264645		0.77168	0.00798702
0.776533	0.00363588		0.776533	0.0231266		0.776533	-0.00423193		0.776533	0.00941753		0.776533	-0.00727177		0.776533	0.00375509		0.776533	0.0373721		0.776533	0.0115633		0.776533	0.00405312		0.776533	0.0262856		0.776533	0.00864267
0.781387	0.00441074		0.781387	0.022769		0.781387	-0.00357628		0.781387	0.00989437		0.781387	-0.00709295		0.781387	0.00423193		0.781387	0.0375509		0.781387	0.01055		0.781387	0.00542402		0.781387	0.025928		0.781387	0.00929832
0.78624	0.005126		0.78624	0.022471		0.78624	-0.00333786		0.78624	0.0101328		0.78624	-0.00697374		0.78624	0.00470877		0.78624	0.0378489		0.78624	0.00971556		0.78624	0.00667572		0.78624	0.0254512		0.78624	0.00959635
0.791093	0.00560284		0.791093	0.0224113		0.791093	-0.00351667		0.791093	0.010252		0.791093	-0.00697374		0.791093	0.0051856		0.791093	0.0380874		0.791093	0.00911951		0.791093	0.00756979		0.791093	0.0251532		0.791093	0.00965595
0.795947	0.00578165		0.795947	0.0225306		0.795947	-0.00423193		0.795947	0.0101924		0.795947	-0.00703335		0.795947	0.00560284		0.795947	0.0378489		0.795947	0.00858307		0.795947	0.00810623		0.795947	0.0247359		0.795947	0.00905991
0.8008	0.00566244		0.8008	0.0228286		0.8008	-0.0051856		0.8008	0.0101328		0.8008	-0.00727177		0.8008	0.00566244		0.8008	0.0371933		0.8008	0.00786781		0.8008	0.00828505		0.8008	0.0244379		0.8008	0.00792742
0.805653	0.00500679		0.805653	0.0235438		0.805653	-0.00613928		0.805653	0.0103116		0.805653	-0.007689		0.805653	0.00536442		0.805653	0.0362396		0.805653	0.00727177		0.805653	0.00810623		0.805653	0.0241399		0.805653	0.0064373
0.810507	0.00399351		0.810507	0.0245571		0.810507	-0.00697374		0.810507	0.0106692		0.810507	-0.00852346		0.810507	0.00488758		0.810507	0.0354052		0.810507	0.00697374		0.810507	0.00786781		0.810507	0.0239611		0.810507	0.00506639
0.81536	0.00292063		0.81536	0.0256896		0.81536	-0.00762939		0.81536	0.0112653		0.81536	-0.00929832		0.81536	0.00411272		0.81536	0.0347495		0.81536	0.00673532		0.81536	0.00756979		0.81536	0.0239015		0.81536	0.00393391
0.820213	0.00226498		0.820213	0.0268817		0.820213	-0.00810623		0.820213	0.0120401		0.820213	-0.0103116		0.820213	0.00357628		0.820213	0.0343919		0.820213	0.00697374		0.820213	0.00703335		0.820213	0.0239015		0.820213	0.00333786
0.825067	0.00202656		0.825067	0.0277162		0.825067	-0.00846386		0.825067	0.0125766		0.825067	-0.0112057		0.825067	0.00315905		0.825067	0.0343919		0.825067	0.00739098		0.825067	0.0064373		0.825067	0.0241995		0.825067	0.00351667
0.82992	0.00208616		0.82992	0.0282526		0.82992	-0.00882149		0.82992	0.0126362		0.82992	-0.0117421		0.82992	0.00292063		0.82992	0.0343919		0.82992	0.00792742		0.82992	0.00566244		0.82992	0.0246763		0.82992	0.00429153
0.834773	0.0026226		0.834773	0.0282526		0.834773	-0.00888109		0.834773	0.012219		0.834773	-0.0119209		0.834773	0.00286102		0.834773	0.0343919		0.834773	0.00840425		0.834773	0.00470877		0.834773	0.0255108		0.834773	0.00542402
0.839627	0.00327826		0.839627	0.0278354		0.839627	-0.00846386		0.839627	0.0113845		0.839627	-0.0115633		0.839627	0.00298023		0.839627	0.0343323		0.839627	0.00840425		0.839627	0.0038147		0.839627	0.0266433		0.839627	0.00673532
0.84448	0.00399351		0.84448	0.0271797		0.84448	-0.00756979		0.84448	0.0101924		0.84448	-0.0106692		0.84448	0.00303984		0.84448	0.0340343		0.84448	0.00780821		0.84448	0.00280142		0.84448	0.0280738		0.84448	0.00780821
0.849333	0.00452995		0.849333	0.0264049		0.849333	-0.00596046		0.849333	0.00905991		0.849333	-0.00929832		0.849333	0.00321865		0.849333	0.0336766		0.849333	0.00703335		0.849333	0.00208616		0.849333	0.0296831		0.849333	0.00882149
0.854187	0.00500679		0.854187	0.0258684		0.854187	-0.00375509		0.854187	0.00816584		0.854187	-0.007689		0.854187	0.00339746		0.854187	0.0336766		0.854187	0.00607967		0.854187	0.00178814		0.854187	0.0311136		0.854187	0.00953674
0.85904	0.00548363		0.85904	0.025332		0.85904	-0.00166893		0.85904	0.00756979		0.85904	-0.00619888		0.85904	0.00375509		0.85904	0.0339746		0.85904	0.0051856		0.85904	0.00196695		0.85904	0.0320077		0.85904	0.00983477
0.863893	0.00625849		0.863893	0.0250936		0.863893	0.000178814		0.863893	0.00733137		0.863893	-0.00488758		0.863893	0.00441074		0.863893	0.0347495		0.863893	0.00494719		0.863893	0.00244379		0.863893	0.0322461		0.863893	0.00983477
0.868747	0.00709295		0.868747	0.0250936		0.868747	0.000953674		0.868747	0.00721216		0.868747	-0.00405312		0.868747	0.0051856		0.868747	0.035882		0.868747	0.00524521		0.868747	0.00339746		0.868747	0.0315309		0.868747	0.00983477
0.8736	0.00786781		0.8736	0.0252128		0.8736	0.00077486		0.8736	0.00733137		0.8736	-0.00375509		0.8736	0.00607967		0.8736	0.0371933		0.8736	0.00613928		0.8736	0.00452995		0.8736	0.0300407		0.8736	0.00959635
0.878453	0.00858307		0.878453	0.0254512		0.878453	-0.000417233		0.878453	0.00751019		0.878453	-0.00405312		0.878453	0.00703335		0.878453	0.038445		0.878453	0.00721216		0.878453	0.00590086		0.878453	0.028193		0.878453	0.00941753
0.883307	0.0090003		0.883307	0.0258088		0.883307	-0.00208616		0.883307	0.0077486		0.883307	-0.00464916		0.883307	0.0077486		0.883307	0.0395179		0.883307	0.00822544		0.883307	0.00727177		0.883307	0.0263453		0.883307	0.00947714
0.88816	0.00905991		0.88816	0.0259876		0.88816	-0.00375509		0.88816	0.0077486		0.88816	-0.00554323		0.88816	0.00810623		0.88816	0.0404716		0.88816	0.00917912		0.88816	0.00840425		0.88816	0.0249147		0.88816	0.00959635
0.893013	0.00888109		0.893013	0.0259876		0.893013	-0.00494719		0.893013	0.0077486		0.893013	-0.00613928		0.893013	0.00798702		0.893013	0.0412464		0.893013	0.00995398		0.893013	0.00953674		0.893013	0.0244975		0.893013	0.0100732
0.897867	0.00846386		0.897867	0.02563		0.897867	-0.00554323		0.897867	0.00745058		0.897867	-0.00661612		0.897867	0.00756979		0.897867	0.0420213		0.897867	0.010848		0.897867	0.0103116		0.897867	0.0247359		0.897867	0.0104904
0.90272	0.00792742		0.90272	0.025034		0.90272	-0.00554323		0.90272	0.00721216		0.90272	-0.00649691		0.90272	0.00673532		0.90272	0.0429749		0.90272	0.0119209		0.90272	0.0106692		0.90272	0.0253916		0.90272	0.0109673
0.907573	0.00745058		0.907573	0.0243783		0.907573	-0.0051856		0.907573	0.00697374		0.907573	-0.00613928		0.907573	0.00590086		0.907573	0.0439882		0.907573	0.0132918		0.907573	0.0104904		0.907573	0.0260472		0.907573	0.0110865
0.912427	0.00733137		0.912427	0.0237226		0.912427	-0.00464916		0.912427	0.00691414		0.912427	-0.00542402		0.912427	0.00506639		0.912427	0.0450611		0.912427	0.014782		0.912427	0.00977516		0.912427	0.0261664		0.912427	0.0111461
0.91728	0.00739098		0.91728	0.0231862		0.91728	-0.00447035		0.91728	0.00721216		0.91728	-0.00452995		0.91728	0.00441074		0.91728	0.0460148		0.91728	0.0162125		0.91728	0.00882149		0.91728	0.02563		0.91728	0.0107884
0.922133	0.0077486		0.922133	0.0229478		0.922133	-0.00464916		0.922133	0.007689		0.922133	-0.00357628		0.922133	0.00393391		0.922133	0.0465512		0.922133	0.0171661		0.922133	0.0077486		0.922133	0.0244975		0.922133	0.0103116
0.926987	0.00828505		0.926987	0.022769		0.926987	-0.00536442		0.926987	0.00822544		0.926987	-0.00280142		0.926987	0.00345707		0.926987	0.0465512		0.926987	0.0175834		0.926987	0.00673532		0.926987	0.0230074		0.926987	0.00989437
0.93184	0.00870228		0.93184	0.0225902		0.93184	-0.00649691		0.93184	0.00870228		0.93184	-0.00232458		0.93184	0.00298023		0.93184	0.046134		0.93184	0.0174046		0.93184	0.00631809		0.93184	0.0218749		0.93184	0.00983477
0.936693	0.00882149		0.936693	0.022471		0.936693	-0.007689		0.936693	0.00882149		0.936693	-0.00214577		0.936693	0.00244379		0.936693	0.0451803		0.936693	0.0167489		0.936693	0.00631809		0.936693	0.0212193		0.936693	0.00989437
0.941547	0.00858307		0.941547	0.0225306		0.941547	-0.00888109		0.941547	0.00888109		0.941547	-0.00244379		0.941547	0.00190735		0.941547	0.0441074		0.941547	0.0160336		0.941547	0.00685453		0.941547	0.0212789		0.941547	0.00983477
0.9464	0.007689		0.9464	0.022769		0.9464	-0.00959635		0.9464	0.00882149		0.9464	-0.00315905		0.9464	0.00154972		0.9464	0.0429749		0.9464	0.0154376		0.9464	0.007689		0.9464	0.0219345		0.9464	0.00983477
0.951253	0.00661612		0.951253	0.0234246		0.951253	-0.0100136		0.951253	0.00888109		0.951253	-0.00405312		0.951253	0.00137091		0.951253	0.0419617		0.951253	0.01508		0.951253	0.00876188		0.951253	0.022769		0.951253	0.00953674
0.956107	0.00536442		0.956107	0.0243187		0.956107	-0.0101924		0.956107	0.00917912		0.956107	-0.0051856		0.956107	0.00143051		0.956107	0.0411272		0.956107	0.0149608		0.956107	0.00971556		0.956107	0.0237226		0.956107	0.00905991
0.96096	0.00435114		0.96096	0.0255108		0.96096	-0.0101924		0.96096	0.00983477		0.96096	-0.00631809		0.96096	0.00172853		0.96096	0.04071		0.96096	0.0151396		0.96096	0.0104308		0.96096	0.0244975		0.96096	0.00834465
0.965813	0.00369549		0.965813	0.0265837		0.965813	-0.0103712		0.965813	0.0103712		0.965813	-0.00733137		0.965813	0.00226498		0.965813	0.04071		0.965813	0.0151396		0.965813	0.0106096		0.965813	0.0251532		0.965813	0.007689
0.970667	0.00333786		0.970667	0.0273585		0.970667	-0.010848		0.970667	0.0106096		0.970667	-0.00810623		0.970667	0.00286102		0.970667	0.0407696		0.970667	0.0149608		0.970667	0.0104308		0.970667	0.0257492		0.970667	0.00721216
0.97552	0.00327826		0.97552	0.0277758		0.97552	-0.0113249		0.97552	0.0103712		0.97552	-0.00834465		0.97552	0.00351667		0.97552	0.0408888		0.97552	0.0146627		0.97552	0.00989437		0.97552	0.0265241		0.97552	0.00697374
0.980373	0.00327826		0.980373	0.0278354		0.980373	-0.0118613		0.980373	0.00947714		0.980373	-0.00810623		0.980373	0.00405312		0.980373	0.041008		0.980373	0.0141859		0.980373	0.00911951		0.980373	0.0273585		0.980373	0.00679493
0.985227	0.00357628		0.985227	0.0275373		0.985227	-0.0120997		0.985227	0.00822544		0.985227	-0.00751019		0.985227	0.00435114		0.985227	0.0406504		0.985227	0.0138283		0.985227	0.00792742		0.985227	0.0283122		0.985227	0.00673532
0.99008	0.00369549		0.99008	0.0272393		0.99008	-0.0120401		0.99008	0.00679493		0.99008	-0.00667572		0.99008	0.00435114		0.99008	0.0398755		0.99008	0.0135899		0.99008	0.00661612		0.99008	0.0291467		0.99008	0.00661612
0.994933	0.0038147		0.994933	0.0270009		0.994933	-0.0116825		0.994933	0.00536442		0.994933	-0.00613928		0.994933	0.00393391		0.994933	0.0388622		0.994933	0.0134706		0.994933	0.00524521		0.994933	0.0296831		0.994933	0.00667572
0.999787	0.00399351		0.999787	0.0268221		0.999787	-0.0111461		0.999787	0.00429153		0.999787	-0.00596046		0.999787	0.00351667		0.999787	0.0377297		0.999787	0.0134706		0.999787	0.00405312		0.999787	0.0298619		0.999787	0.00679493
1.00464	0.00399351		1.00464	0.0265241		1.00464	-0.0106096		1.00464	0.00357628		1.00464	-0.00613928		1.00464	0.00315905		1.00464	0.0367761		1.00464	0.0135303		1.00464	0.00298023		1.00464	0.0297427		1.00464	0.00703335
1.00949	0.00399351		1.00949	0.0263453		1.00949	-0.0101924		1.00949	0.00292063		1.00949	-0.00655651		1.00949	0.00298023		1.00949	0.03618		1.00949	0.0137091		1.00949	0.00220537		1.00949	0.0295043		1.00949	0.00739098
1.01435	0.00393391		1.01435	0.0260472		1.01435	-0.0100732		1.01435	0.00226498		1.01435	-0.00697374		1.01435	0.00333786		1.01435	0.0360608		1.01435	0.0140071		1.01435	0.00196695		1.01435	0.0290275		1.01435	0.0077486
1.0192	0.0038743		1.0192	0.0256896		1.0192	-0.00989437		1.0192	0.00143051		1.0192	-0.00709295		1.0192	0.00393391		1.0192	0.0362396		1.0192	0.0146627		1.0192	0.00220537		1.0192	0.028789		1.0192	0.00786781
1.02405	0.00393391		1.02405	0.025332		1.02405	-0.00965595		1.02405	0.000357628		1.02405	-0.00673532		1.02405	0.00482798		1.02405	0.0367165		1.02405	0.0155568		1.02405	0.00286102		1.02405	0.0287294		1.02405	0.00786781
1.02891	0.00393391		1.02891	0.0249147		1.02891	-0.00911951		1.02891	-0.000476837		1.02891	-0.00607967		1.02891	0.00578165		1.02891	0.0370145		1.02891	0.0165105		1.02891	0.00369549		1.02891	0.0286698		1.02891	0.00792742
1.03376	0.00411272		1.03376	0.0244975		1.03376	-0.00852346		1.03376	-0.00089407		1.03376	-0.00536442		1.03376	0.00673532		1.03376	0.0371337		1.03376	0.017345		1.03376	0.00441074		1.03376	0.0286102		1.03376	0.00798702
1.03861	0.00417233		1.03861	0.0240803		1.03861	-0.00762939		1.03861	-0.000596046		1.03861	-0.00470877		1.03861	0.00745058		1.03861	0.0373125		1.03861	0.0177026		1.03861	0.00482798		1.03861	0.0284314		1.03861	0.00846386
1.04347	0.00417233		1.04347	0.0234246		1.04347	-0.00691414		1.04347	0.000417233		1.04347	-0.00458956		1.04347	0.00804663		1.04347	0.0373125		1.04347	0.0174642		1.04347	0.00494719		1.04347	0.0279546		1.04347	0.00917912
1.04832	0.00393391		1.04832	0.0225306		1.04832	-0.00661612		1.04832	0.0025034		1.04832	-0.00488758		1.04832	0.00840425		1.04832	0.0374913		1.04832	0.0168681		1.04832	0.00476837		1.04832	0.0271201		1.04832	0.0101924
1.05317	0.00339746		1.05317	0.0213981		1.05317	-0.00673532		1.05317	0.00506639		1.05317	-0.00566244		1.05317	0.00870228		1.05317	0.0377893		1.05317	0.0158548		1.05317	0.00441074		1.05317	0.0260472		1.05317	0.0112653
1.05803	0.002563		1.05803	0.0201464		1.05803	-0.00733137		1.05803	0.0077486		1.05803	-0.00679493		1.05803	0.00864267		1.05803	0.0383258		1.05803	0.014782		1.05803	0.00429153		1.05803	0.0251532		1.05803	0.0121593
1.06288	0.00166893		1.06288	0.0191927		1.06288	-0.00822544		1.06288	0.0103712		1.06288	-0.00792742		1.06288	0.00828505		1.06288	0.0388026		1.06288	0.0138283		1.06288	0.00447035		1.06288	0.0243783		1.06288	0.0128746
1.06773	0.000715256		1.06773	0.0186563		1.06773	-0.00941753		1.06773	0.012517		1.06773	-0.00882149		1.06773	0.00745058		1.06773	0.0392795		1.06773	0.0132918		1.06773	0.00482798		1.06773	0.0240207		1.06773	0.0131726
1.07259	-0.000238419		1.07259	0.0185966		1.07259	-0.0106692		1.07259	0.0140071		1.07259	-0.00947714		1.07259	0.00625849		1.07259	0.0395179		1.07259	0.0129938		1.07259	0.00524521		1.07259	0.0242591		1.07259	0.0135303
1.07744	-0.00107288		1.07744	0.0192523		1.07744	-0.0118017		1.07744	0.0149012		1.07744	-0.00947714		1.07744	0.00500679		1.07744	0.0397563		1.07744	0.0129342		1.07744	0.00566244		1.07744	0.025034		1.07744	0.0135899
1.08229	-0.00154972		1.08229	0.0202656		1.08229	-0.0127554		1.08229	0.0151992		1.08229	-0.00911951		1.08229	0.0038743		1.08229	0.0399947		1.08229	0.0131726		1.08229	0.00566244		1.08229	0.0263453		1.08229	0.0137091
1.08715	-0.00184774		1.08715	0.0212193		1.08715	-0.013113		1.08715	0.0152588		1.08715	-0.00822544		1.08715	0.00327826		1.08715	0.0403523		1.08715	0.0135303		1.08715	0.00530481		1.08715	0.0278354		1.08715	0.0139475
1.092	-0.00190735		1.092	0.0218749		1.092	-0.0132322		1.092	0.01508		1.092	-0.00715256		1.092	0.00327826		1.092	0.0407696		1.092	0.0140667		1.092	0.00476837		1.092	0.0295639		1.092	0.0139475
1.09685	-0.00178814		1.09685	0.0219345		1.09685	-0.0128746		1.09685	0.014782		1.09685	-0.00631809		1.09685	0.00375509		1.09685	0.0413656		1.09685	0.0145435		1.09685	0.00452995		1.09685	0.0311732		1.09685	0.0138283
1.10171	-0.00149012		1.10171	0.0214577		1.10171	-0.0124574		1.10171	0.0145435		1.10171	-0.00578165		1.10171	0.00447035		1.10171	0.0421405		1.10171	0.0151396		1.10171	0.00458956		1.10171	0.0326633		1.10171	0.0133514
1.10656	-0.00101328		1.10656	0.020802		1.10656	-0.0119805		1.10656	0.0143051		1.10656	-0.00578165		1.10656	0.00506639		1.10656	0.0427961		1.10656	0.0157952		1.10656	0.005126		1.10656	0.0337362		1.10656	0.0126958
1.11141	-5.96046e-05		1.11141	0.0200272		1.11141	-0.0117421		1.11141	0.0141859		1.11141	-0.00631809		1.11141	0.005126		1.11141	0.043273		1.11141	0.0164509		1.11141	0.00607967		1.11141	0.0342727		1.11141	0.0119209
1.11627	0.0012517		1.11627	0.0194311		1.11627	-0.0118613		1.11627	0.0141859		1.11627	-0.00709295		1.11627	0.00476837		1.11627	0.0436306		1.11627	0.0168681		1.11627	0.00727177		1.11627	0.0342727		1.11627	0.0112057
1.12112	0.00280142		1.12112	0.0192523		1.12112	-0.0119805		1.12112	0.0144839		1.12112	-0.00810623		1.12112	0.0038743		1.12112	0.0438094		1.12112	0.0172257		1.12112	0.00828505		1.12112	0.0336766		1.12112	0.0106692
1.12597	0.00464916		1.12597	0.0193119		1.12597	-0.0121593		1.12597	0.0150204		1.12597	-0.00905991		1.12597	0.00286102		1.12597	0.0436306		1.12597	0.0172257		1.12597	0.00882149		1.12597	0.0324249		1.12597	0.0104904
1.13083	0.0063777		1.13083	0.0198483		1.13083	-0.0121593		1.13083	0.015676		1.13083	-0.00989437		1.13083	0.00214577		1.13083	0.0434518		1.13083	0.0169277		1.13083	0.00888109		1.13083	0.0309348		1.13083	0.01055
1.13568	0.00780821		1.13568	0.020504		1.13568	-0.012219		1.13568	0.0162721		1.13568	-0.01055		1.13568	0.00178814		1.13568	0.0431538		1.13568	0.0163913		1.13568	0.00852346		1.13568	0.0293255		1.13568	0.010848
1.14053	0.00852346		1.14053	0.0213385		1.14053	-0.0120401		1.14053	0.0166893		1.14053	-0.0109673		1.14053	0.00214577		1.14053	0.0430942		1.14053	0.0156164		1.14053	0.007689		1.14053	0.027895		1.14053	0.0109673
1.14539	0.00846386		1.14539	0.0220537		1.14539	-0.0118017		1.14539	0.0167489		1.14539	-0.0112057		1.14539	0.00315905		1.14539	0.043273		1.14539	0.014782		1.14539	0.00691414		1.14539	0.0269413		1.14539	0.0111461
1.15024	0.00786781		1.15024	0.0227094		1.15024	-0.0116229		1.15024	0.0165701		1.15024	-0.0112057		1.15024	0.00435114		1.15024	0.0439286		1.15024	0.0140071		1.15024	0.00631809		1.15024	0.0265241		1.15024	0.0109673
1.15509	0.00697374		1.15509	0.0233054		1.15509	-0.0114441		1.15509	0.0161529		1.15509	-0.010848		1.15509	0.00578165		1.15509	0.0448227		1.15509	0.0133514		1.15509	0.00607967		1.15509	0.0266433		1.15509	0.0106096
1.15995	0.00613928		1.15995	0.023663		1.15995	-0.0110269		1.15995	0.0157952		1.15995	-0.0103116		1.15995	0.00727177		1.15995	0.0457764		1.15995	0.0129342		1.15995	0.00619888		1.15995	0.0272989		1.15995	0.0103712
1.1648	0.00572205		1.1648	0.0237823		1.1648	-0.0103116		1.1648	0.0154972		1.1648	-0.00959635		1.1648	0.00834465		1.1648	0.0466704		1.1648	0.0125766		1.1648	0.00655651		1.1648	0.0283718		1.1648	0.00995398
1.16965	0.00560284		1.16965	0.0237226		1.16965	-0.00911951		1.16965	0.015378		1.16965	-0.00888109		1.16965	0.00917912		1.16965	0.0474453		1.16965	0.0122786		1.16965	0.00697374		1.16965	0.0295043		1.16965	0.00959635
1.17451	0.00596046		1.17451	0.0234246		1.17451	-0.00762939		1.17451	0.01508		1.17451	-0.00780821		1.17451	0.00959635		1.17451	0.0478029		1.17451	0.0120401		1.17451	0.00727177		1.17451	0.0305772		1.17451	0.00917912
1.17936	0.0063777		1.17936	0.0230074		1.17936	-0.00584126		1.17936	0.0145435		1.17936	-0.00661612		1.17936	0.00983477		1.17936	0.0479817		1.17936	0.0117421		1.17936	0.00739098		1.17936	0.0314116		1.17936	0.0089407
1.18421	0.00661612		1.18421	0.0225306		1.18421	-0.00393391		1.18421	0.0138879		1.18421	-0.00524521		1.18421	0.00971556		1.18421	0.0479221		1.18421	0.0116229		1.18421	0.00751019		1.18421	0.0320077		1.18421	0.00882149
1.18907	0.00667572		1.18907	0.0222921		1.18907	-0.00214577		1.18907	0.0131726		1.18907	-0.00375509		1.18907	0.00947714		1.18907	0.0477433		1.18907	0.0117421		1.18907	0.00745058		1.18907	0.0322461		1.18907	0.0089407
1.19392	0.00655651		1.19392	0.0222325		1.19392	-0.000834465		1.19392	0.0123978		1.19392	-0.00238419		1.19392	0.00905991		1.19392	0.0471473		1.19392	0.012219		1.19392	0.00727177		1.19392	0.0321269		1.19392	0.00935793
1.19877	0.00631809		1.19877	0.0224113		1.19877	-0.000238419		1.19877	0.0119209		1.19877	-0.0013113		1.19877	0.00864267		1.19877	0.0466108		1.19877	0.0128746		1.19877	0.00715256		1.19877	0.0317097		1.19877	0.0101924
1.20363	0.00631809		1.20363	0.0226498		1.20363	-0.000357628		1.20363	0.0119209		1.20363	-0.000953674		1.20363	0.00828505		1.20363	0.0458956		1.20363	0.0137687		1.20363	0.00709295		1.20363	0.0309944		1.20363	0.0109673
1.20848	0.00655651		1.20848	0.0228286		1.20848	-0.00119209		1.20848	0.0122786		1.20848	-0.000953674		1.20848	0.00822544		1.20848	0.0453591		1.20848	0.0147223		1.20848	0.00691414		1.20848	0.0302792		1.20848	0.0118017
1.21333	0.00703335		1.21333	0.023067		1.21333	-0.00244379		1.21333	0.0126362		1.21333	-0.00149012		1.21333	0.00834465		1.21333	0.0450015		1.21333	0.0154972		1.21333	0.00685453		1.21333	0.0295639		1.21333	0.012219
1.21819	0.007689		1.21819	0.0234246		1.21819	-0.00393391		1.21819	0.0128746		1.21819	-0.00220537		1.21819	0.00864267		1.21819	0.0450015		1.21819	0.0160336		1.21819	0.00673532		1.21819	0.0290275		1.21819	0.0124574
1.22304	0.00804663		1.22304	0.0239015		1.22304	-0.00536442		1.22304	0.0128746		1.22304	-0.00321865		1.22304	0.0089407		1.22304	0.0452399		1.22304	0.0162721		1.22304	0.00655651		1.22304	0.0287294		1.22304	0.0123382
1.22789	0.00822544		1.22789	0.0247359		1.22789	-0.00649691		1.22789	0.0124574		1.22789	-0.00423193		1.22789	0.0090003		1.22789	0.0455976		1.22789	0.0163913		1.22789	0.00661612		1.22789	0.028789		1.22789	0.0120401
1.23275	0.00804663		1.23275	0.0258684		1.23275	-0.00733137		1.23275	0.0118613		1.23275	-0.0051856		1.23275	0.00882149		1.23275	0.0459552		1.23275	0.0163317		1.23275	0.00649691		1.23275	0.0289679		1.23275	0.0115633
1.2376	0.00733137		1.2376	0.0271201		1.2376	-0.00792742		1.2376	0.0113249		1.2376	-0.00613928		1.2376	0.00840425		1.2376	0.046134		1.2376	0.0165105		1.2376	0.00631809		1.2376	0.0293851		1.2376	0.0111461
1.24245	0.0064373		1.24245	0.028193		1.24245	-0.00858307		1.24245	0.0110269		1.24245	-0.00703335		1.24245	0.00792742		1.24245	0.0462532		1.24245	0.0168681		1.24245	0.00596046		1.24245	0.0298023		1.24245	0.0106692
1.24731	0.00560284		1.24731	0.0290275		1.24731	-0.00917912		1.24731	0.0111461		1.24731	-0.0077486		1.24731	0.00762939		1.24731	0.0463724		1.24731	0.017345		1.24731	0.00548363		1.24731	0.030458		1.24731	0.0104904
1.25216	0.00506639		1.25216	0.0293255		1.25216	-0.00983477		1.25216	0.0115037		1.25216	-0.00822544		1.25216	0.00745058		1.25216	0.0466108		1.25216	0.0178218		1.25216	0.00500679		1.25216	0.031054		1.25216	0.0104904
1.25701	0.00494719		1.25701	0.0290871		1.25701	-0.0103712		1.25701	0.0119805		1.25701	-0.00834465		1.25701	0.00745058		1.25701	0.0470877		1.25701	0.0182986		1.25701	0.00447035		1.25701	0.0316501		1.25701	0.0106692
1.26187	0.00494719		1.26187	0.028491		1.26187	-0.0104904		1.26187	0.0121593		1.26187	-0.00840425		1.26187	0.007689		1.26187	0.0477433		1.26187	0.0187755		1.26187	0.00399351		1.26187	0.0322461		1.26187	0.0111461
1.26672	0.00506639		1.26672	0.0277162		1.26672	-0.0101328		1.26672	0.0120997		1.26672	-0.00846386		1.26672	0.00792742		1.26672	0.0485182		1.26672	0.0190735		1.26672	0.00369549		1.26672	0.0326037		1.26672	0.0115633
1.27157	0.00530481		1.27157	0.0271797		1.27157	-0.00923872		1.27157	0.0116229		1.27157	-0.00852346		1.27157	0.00828505		1.27157	0.0491738		1.27157	0.0191331		1.27157	0.00357628		1.27157	0.0327826		1.27157	0.0120401
1.27643	0.00524521		1.27643	0.0268817		1.27643	-0.00810623		1.27643	0.010848		1.27643	-0.0089407		1.27643	0.00858307		1.27643	0.0496507		1.27643	0.0190735		1.27643	0.00375509		1.27643	0.0326633		1.27643	0.0123382
1.28128	0.005126		1.28128	0.0268221		1.28128	-0.00691414		1.28128	0.0100732		1.28128	-0.00953674		1.28128	0.00905991		1.28128	0.0497699		1.28128	0.0186563		1.28128	0.00399351		1.28128	0.0324249		1.28128	0.012517
1.28613	0.00500679		1.28613	0.0271201		1.28613	-0.00572205		1.28613	0.00953674		1.28613	-0.0101924		1.28613	0.00947714		1.28613	0.0495315		1.28613	0.0181794		1.28613	0.00447035		1.28613	0.0321269		1.28613	0.0124574
1.29099	0.00506639		1.29099	0.027597		1.29099	-0.00476837		1.29099	0.00923872		1.29099	-0.0107884		1.29099	0.00989437		1.29099	0.048995		1.29099	0.0174046		1.29099	0.00506639		1.29099	0.0317693		1.29099	0.0123978
1.29584	0.00554323		1.29584	0.0281334		1.29584	-0.0038743		1.29584	0.00953674		1.29584	-0.0110269		1.29584	0.0101924		1.29584	0.0480413		1.29584	0.0164509		1.29584	0.00572205		1.29584	0.0314116		1.29584	0.0122786
1.30069	0.00655651		1.30069	0.0286698		1.30069	-0.00315905		1.30069	0.0104308		1.30069	-0.0111461		1.30069	0.010252		1.30069	0.0469089		1.30069	0.0155568		1.30069	0.00631809		1.30069	0.031054		1.30069	0.0124574
1.30555	0.0077486		1.30555	0.0291467		1.30555	-0.00244379		1.30555	0.0115633		1.30555	-0.0110269		1.30555	0.0100136		1.30555	0.0457168		1.30555	0.0148416		1.30555	0.00685453		1.30555	0.0309944		1.30555	0.0131726
1.3104	0.00923872		1.3104	0.0296831		1.3104	-0.00178814		1.3104	0.0129938		1.3104	-0.0109673		1.3104	0.00935793		1.3104	0.0447631		1.3104	0.0140667		1.3104	0.00739098		1.3104	0.0308752		1.3104	0.0141263
1.31525	0.01055		1.31525	0.0303388		1.31525	-0.0013113		1.31525	0.0144243		1.31525	-0.010848		1.31525	0.00840425		1.31525	0.044167		1.31525	0.0135303		1.31525	0.00792742		1.31525	0.0309348		1.31525	0.0154972
1.32011	0.0115037		1.32011	0.0308752		1.32011	-0.0013113		1.32011	0.015378		1.32011	-0.0109673		1.32011	0.00727177		1.32011	0.0442863		1.32011	0.0132322		1.32011	0.00840425		1.32011	0.0311136		1.32011	0.0168681
1.32496	0.0119209		1.32496	0.0315309		1.32496	-0.00184774		1.32496	0.0160933		1.32496	-0.0109673		1.32496	0.00584126		1.32496	0.0450611		1.32496	0.0129342		1.32496	0.00876188		1.32496	0.0312328		1.32496	0.0180006
1.32981	0.0119209		1.32981	0.0318885		1.32981	-0.00280142		1.32981	0.0164509		1.32981	-0.010848		1.32981	0.00452995		1.32981	0.0462532		1.32981	0.0125766		1.32981	0.00923872		1.32981	0.0311732		1.32981	0.0187159
1.33467	0.0117421		1.33467	0.0318885		1.33467	-0.00423193		1.33467	0.0166297		1.33467	-0.0103712		1.33467	0.00321865		1.33467	0.0476837		1.33467	0.0124574		1.33467	0.00929832		1.33467	0.030756		1.33467	0.0190735
1.33952	0.0113249		1.33952	0.0314116		1.33952	-0.00607967		1.33952	0.0168085		1.33952	-0.00959635		1.33952	0.00208616		1.33952	0.048995		1.33952	0.0123978		1.33952	0.00923872		1.33952	0.0300407		1.33952	0.0189543
1.34437	0.0110865		1.34437	0.0305772		1.34437	-0.00792742		1.34437	0.0170469		1.34437	-0.00846386		1.34437	0.00143051		1.34437	0.0498891		1.34437	0.012219		1.34437	0.00888109		1.34437	0.0289679		1.34437	0.0187159
1.34923	0.0106692		1.34923	0.0293851		1.34923	-0.00971556		1.34923	0.0172853		1.34923	-0.00733137		1.34923	0.00119209		1.34923	0.0503063		1.34923	0.0118613		1.34923	0.00816584		1.34923	0.0277162		1.34923	0.0182986
1.35408	0.0103712		1.35408	0.028193		1.35408	-0.0109076		1.35408	0.0174046		1.35408	-0.00655651		1.35408	0.00154972		1.35408	0.0499487		1.35408	0.0115037		1.35408	0.00727177		1.35408	0.0267625		1.35408	0.0175238
1.35893	0.00983477		1.35893	0.0271201		1.35893	-0.0115633		1.35893	0.0171661		1.35893	-0.00619888		1.35893	0.00244379		1.35893	0.0491142		1.35893	0.0109076		1.35893	0.0063777		1.35893	0.0264645		1.35893	0.0165701
1.36379	0.00917912		1.36379	0.0263453		1.36379	-0.0113845		1.36379	0.0165701		1.36379	-0.00655651		1.36379	0.00345707		1.36379	0.0480413		1.36379	0.010252		1.36379	0.00566244		1.36379	0.0267625		1.36379	0.015378
1.36864	0.00864267		1.36864	0.025928		1.36864	-0.0106692		1.36864	0.0157952		1.36864	-0.00780821		1.36864	0.00470877		1.36864	0.0472069		1.36864	0.00977516		1.36864	0.0051856		1.36864	0.0278354		1.36864	0.0140667
1.37349	0.00810623		1.37349	0.0256896		1.37349	-0.00965595		1.37349	0.0153184		1.37349	-0.00959635		1.37349	0.00596046		1.37349	0.0469089		1.37349	0.00977516		1.37349	0.00500679		1.37349	0.0293255		1.37349	0.0130534
1.37835	0.00786781		1.37835	0.0256896		1.37835	-0.00840425		1.37835	0.01508		1.37835	-0.0118613		1.37835	0.00697374		1.37835	0.0473261		1.37835	0.0101328		1.37835	0.005126		1.37835	0.031054		1.37835	0.0122786
1.3832	0.00804663		1.3832	0.0256896		1.3832	-0.00727177		1.3832	0.0154972		1.3832	-0.0141859		1.3832	0.00756979		1.3832	0.0485182		1.3832	0.0107884		1.3832	0.00536442		1.3832	0.0326633		1.3832	0.0120401
1.38805	0.00846386		1.38805	0.0255704		1.38805	-0.00631809		1.38805	0.0165701		1.38805	-0.0162125		1.38805	0.00798702		1.38805	0.0501275		1.38805	0.0116825		1.38805	0.00578165		1.38805	0.0337362		1.38805	0.0120401
1.39291	0.0090003		1.39291	0.0253916		1.39291	-0.00554323		1.39291	0.0178218		1.39291	-0.017643		1.39291	0.00810623		1.39291	0.0520349		1.39291	0.012815		1.39291	0.00607967		1.39291	0.0343323		1.39291	0.0119209
1.39776	0.00953674		1.39776	0.0249743		1.39776	-0.00470877		1.39776	0.0189543		1.39776	-0.0181198		1.39776	0.00804663		1.39776	0.0536442		1.39776	0.0138283		1.39776	0.00625849		1.39776	0.0345111		1.39776	0.0115633
1.40261	0.00983477		1.40261	0.0245571		1.40261	-0.00393391		1.40261	0.0196099		1.40261	-0.0175238		1.40261	0.00786781		1.40261	0.0547171		1.40261	0.0146031		1.40261	0.00619888		1.40261	0.0343323		1.40261	0.0109076
1.40747	0.00971556		1.40747	0.0241399		1.40747	-0.00303984		1.40747	0.0194311		1.40747	-0.0163317		1.40747	0.00762939		1.40747	0.0550747		1.40747	0.0151992		1.40747	0.00602007		1.40747	0.0340939		1.40747	0.00995398
1.41232	0.00917912		1.41232	0.0239611		1.41232	-0.00226498		1.41232	0.0186563		1.41232	-0.0146031		1.41232	0.00745058		1.41232	0.0547767		1.41232	0.0155568		1.41232	0.00566244		1.41232	0.033915		1.41232	0.00929832
1.41717	0.00834465		1.41717	0.0240803		1.41717	-0.00149012		1.41717	0.0175238		1.41717	-0.0129342		1.41717	0.00733137		1.41717	0.054121		1.41717	0.0155568		1.41717	0.0051856		1.41717	0.0340343		1.41717	0.0089407
1.42203	0.00715256		1.42203	0.0243783		1.42203	-0.000834465		1.42203	0.0162721		1.42203	-0.0113249		1.42203	0.00745058		1.42203	0.053525		1.42203	0.0151992		1.42203	0.00500679		1.42203	0.0341535		1.42203	0.00929832
1.42688	0.00596046		1.42688	0.0251532		1.42688	-0.000298023		1.42688	0.0154972		1.42688	-0.0101924		1.42688	0.00762939		1.42688	0.0530481		1.42688	0.0144839		1.42688	0.00494719		1.42688	0.0343919		1.42688	0.0101328
1.43173	0.005126		1.43173	0.025928		1.43173	5.96046e-05		1.43173	0.0151992		1.43173	-0.00965595		1.43173	0.00780821		1.43173	0.0528693		1.43173	0.0137091		1.43173	0.00524521		1.43173	0.0346899		1.43173	0.0114441
1.43659	0.00476837		1.43659	0.0268817		1.43659	5.96046e-05		1.43659	0.0154972		1.43659	-0.00959635		1.43659	0.00792742		1.43659	0.0529885		1.43659	0.012815		1.43659	0.00566244		1.43659	0.0346899		1.43659	0.0127554
1.44144	0.00506639		1.44144	0.0276566		1.44144	-0.000178814		1.44144	0.0160336		1.44144	-0.0101328		1.44144	0.00780821		1.44144	0.0531673		1.44144	0.0121593		1.44144	0.00625849		1.44144	0.0344515		1.44144	0.0140071
1.44629	0.00596046		1.44629	0.0279546		1.44629	-0.00077486		1.44629	0.0167489		1.44629	-0.0110269		1.44629	0.00727177		1.44629	0.0531673		1.44629	0.0119805		1.44629	0.00661612		1.44629	0.0340939		1.44629	0.0148416
1.45115	0.00721216		1.45115	0.0280738		1.45115	-0.00166893		1.45115	0.0174642		1.45115	-0.0119805		1.45115	0.00655651		1.45115	0.0529885		1.45115	0.012219		1.45115	0.00679493		1.45115	0.033915		1.45115	0.0154376
1.456	0.00864267		1.456	0.0279546		1.456	-0.00268221		1.456	0.0180006		1.456	-0.0127554		1.456	0.00584126		1.456	0.0524521		1.456	0.0129938		1.456	0.00679493		1.456	0.0337362		1.456	0.015676
1.46085	0.00959635		1.46085	0.0279546		1.46085	-0.0038147		1.46085	0.0184774		1.46085	-0.0131726		1.46085	0.00530481		1.46085	0.0519156		1.46085	0.0138283		1.46085	0.00667572		1.46085	0.0341535		1.46085	0.0155568
1.46571	0.0101328		1.46571	0.027895		1.46571	-0.00482798		1.46571	0.0188351		1.46571	-0.0130534		1.46571	0.005126		1.46571	0.0512004		1.46571	0.0145435		1.46571	0.00649691		1.46571	0.0351071		1.46571	0.0151992
1.47056	0.010252		1.47056	0.0280142		1.47056	-0.00560284		1.47056	0.0191927		1.47056	-0.0126362		1.47056	0.00548363		1.47056	0.0507236		1.47056	0.0149608		1.47056	0.00625849		1.47056	0.0365973		1.47056	0.0147223
1.47541	0.0100732		1.47541	0.0283122		1.47541	-0.00619888		1.47541	0.0194907		1.47541	-0.0120401		1.47541	0.00607967		1.47541	0.0504851		1.47541	0.014782		1.47541	0.00607967		1.47541	0.038445		1.47541	0.0143051
1.48027	0.00971556		1.48027	0.028789		1.48027	-0.0064373		1.48027	0.0197291		1.48027	-0.0115037		1.48027	0.00673532		1.48027	0.0504255		1.48027	0.0142455		1.48027	0.00578165		1.48027	0.0404716		1.48027	0.0140667
1.48512	0.00959635		1.48512	0.0292659		1.48512	-0.0063777		1.48512	0.0199676		1.48512	-0.0111461		1.48512	0.00721216		1.48512	0.0505447		1.48512	0.0134706		1.48512	0.0051856		1.48512	0.0422001		1.48512	0.0143647
1.48997	0.00977516		1.48997	0.0296235		1.48997	-0.00590086		1.48997	0.020206		1.48997	-0.0110865		1.48997	0.00739098		1.48997	0.0509024		1.48997	0.012815		1.48997	0.00429153		1.48997	0.0435114		1.48997	0.01508
1.49483	0.0101328		1.49483	0.0298619		1.49483	-0.0051856		1.49483	0.020504		1.49483	-0.0110865		1.49483	0.00727177		1.49483	0.0512004		1.49483	0.0126958		1.49483	0.00333786		1.49483	0.0441074		1.49483	0.0162125
1.49968	0.0106096		1.49968	0.0299811		1.49968	-0.00423193		1.49968	0.0210404		1.49968	-0.0110269		1.49968	0.00691414		1.49968	0.05126		1.49968	0.0132322		1.49968	0.00232458		1.49968	0.0441074		1.49968	0.0174642
1.50453	0.0109673		1.50453	0.0298023		1.50453	-0.00298023		1.50453	0.0218153		1.50453	-0.01055		1.50453	0.00661612		1.50453	0.0514388		1.50453	0.0145435		1.50453	0.00172853		1.50453	0.043571		1.50453	0.0186563
1.50939	0.0110269		1.50939	0.0295043		1.50939	-0.00184774		1.50939	0.0227094		1.50939	-0.00983477		1.50939	0.00649691		1.50939	0.0514984		1.50939	0.0163317		1.50939	0.00154972		1.50939	0.0429749		1.50939	0.0193715
1.51424	0.01055		1.51424	0.0290275		1.51424	-0.00077486		1.51424	0.0231862		1.51424	-0.00864267		1.51424	0.00661612		1.51424	0.0516176		1.51424	0.0183582		1.51424	0.00196695		1.51424	0.0423789		1.51424	0.0195503
1.51909	0.00989437		1.51909	0.0285506		1.51909	-0.000119209		1.51909	0.0234842		1.51909	-0.00762939		1.51909	0.00697374		1.51909	0.0516176		1.51909	0.0200272		1.51909	0.00274181		1.51909	0.0419021		1.51909	0.0190735
1.52395	0.00905991		1.52395	0.0283122		1.52395	0.000298023		1.52395	0.0237226		1.52395	-0.00703335		1.52395	0.00751019		1.52395	0.0516176		1.52395	0.0211596		1.52395	0.00399351		1.52395	0.0417233		1.52395	0.018239
1.5288	0.00834465		1.5288	0.0283122		1.5288	0.000417233		1.5288	0.0240207		1.5288	-0.00679493		1.5288	0.00810623		1.5288	0.0516176		1.5288	0.0215173		1.5288	0.00524521		1.5288	0.0417233		1.5288	0.0174046
1.53365	0.00798702		1.53365	0.0286102		1.53365	0.000417233		1.53365	0.0246763		1.53365	-0.00697374		1.53365	0.00864267		1.53365	0.0517964		1.53365	0.0212789		1.53365	0.0063777		1.53365	0.0415444		1.53365	0.0167489
1.53851	0.00816584		1.53851	0.0289679		1.53851	0.000298023		1.53851	0.0258088		1.53851	-0.00721216		1.53851	0.0089407		1.53851	0.0519156		1.53851	0.0204444		1.53851	0.00721216		1.53851	0.0411272		1.53851	0.0166297
1.54336	0.0090003		1.54336	0.0292659		1.54336	0.000178814		1.54336	0.0272393		1.54336	-0.00745058		1.54336	0.00911951		1.54336	0.0520349		1.54336	0.0195503		1.54336	0.00780821		1.54336	0.0404716		1.54336	0.0168681
1.54821	0.0101924		1.54821	0.0294447		1.54821	0.000178814		1.54821	0.0286698		1.54821	-0.00756979		1.54821	0.00917912		1.54821	0.0521541		1.54821	0.0185966		1.54821	0.00822544		1.54821	0.0395775		1.54821	0.0172257
1.55307	0.0116229		1.55307	0.0290871		1.55307	0.000178814		1.55307	0.0295639		1.55307	-0.00739098		1.55307	0.00941753		1.55307	0.0523329		1.55307	0.0180006		1.55307	0.00846386		1.55307	0.0388026		1.55307	0.0174642
1.55792	0.0127554		1.55792	0.0285506		1.55792	0.000298023		1.55792	0.0297427		1.55792	-0.00709295		1.55792	0.00977516		1.55792	0.0525117		1.55792	0.0175834		1.55792	0.00864267		1.55792	0.0382662		1.55792	0.0172853
1.56277	0.0135899		1.56277	0.0275373		1.56277	0.000596046		1.56277	0.0289679		1.56277	-0.00685453		1.56277	0.0101924		1.56277	0.0524521		1.56277	0.0171661		1.56277	0.00858307		1.56277	0.0379682		1.56277	0.0166893
1.56763	0.0138283		1.56763	0.0264049		1.56763	0.000953674		1.56763	0.0275373		1.56763	-0.00661612		1.56763	0.0106096		1.56763	0.0525117		1.56763	0.0168681		1.56763	0.00858307		1.56763	0.0380278		1.56763	0.0158548
1.57248	0.0137091		1.57248	0.0251532		1.57248	0.00154972		1.57248	0.0259876		1.57248	-0.0063777		1.57248	0.0109673		1.57248	0.0522137		1.57248	0.0165105		1.57248	0.00834465		1.57248	0.0383258		1.57248	0.01508
1.57733	0.0135303		1.57733	0.0239015		1.57733	0.00208616		1.57733	0.0244975		1.57733	-0.00596046		1.57733	0.0109673		1.57733	0.0519753		1.57733	0.0162125		1.57733	0.00822544		1.57733	0.0385642		1.57733	0.0147223
1.58219	0.0133514		1.58219	0.0228286		1.58219	0.0025034		1.58219	0.023365		1.58219	-0.00554323		1.58219	0.01055		1.58219	0.0517368		1.58219	0.0160933		1.58219	0.00804663		1.58219	0.0386238		1.58219	0.0149012
1.58704	0.0135303		1.58704	0.0220537		1.58704	0.0026226		1.58704	0.0228882		1.58704	-0.00536442		1.58704	0.00977516		1.58704	0.0516176		1.58704	0.0162125		1.58704	0.00816584		1.58704	0.038743		1.58704	0.0157356
1.59189	0.0140071		1.59189	0.0216961		1.59189	0.00220537		1.59189	0.0225902		1.59189	-0.00542402		1.59189	0.00905991		1.59189	0.0517368		1.59189	0.0166893		1.59189	0.00864267		1.59189	0.0389814		1.59189	0.0168085
1.59675	0.0145435		1.59675	0.0218749		1.59675	0.00143051		1.59675	0.0225306		1.59675	-0.00602007		1.59675	0.00852346		1.59675	0.0520349		1.59675	0.0172257		1.59675	0.00935793		1.59675	0.0393987		1.59675	0.0178218
1.6016	0.0149608		1.6016	0.0223517		1.6016	0.000119209		1.6016	0.0224113		1.6016	-0.00709295		1.6016	0.00828505		1.6016	0.0525117		1.6016	0.0174642		1.6016	0.01055		1.6016	0.0400543		1.6016	0.0182986
1.60645	0.015378		1.60645	0.0231266		1.60645	-0.00137091		1.60645	0.0222325		1.60645	-0.00846386		1.60645	0.00864267		1.60645	0.0529289		1.60645	0.0171661		1.60645	0.0118017		1.60645	0.041008		1.60645	0.0180602
1.61131	0.015378		1.61131	0.0240207		1.61131	-0.00286102		1.61131	0.0222921		1.61131	-0.00965595		1.61131	0.00923872		1.61131	0.0531673		1.61131	0.0162125		1.61131	0.013113		1.61131	0.0419021		1.61131	0.0172257
1.61616	0.0151992		1.61616	0.0247955		1.61616	-0.00435114		1.61616	0.0224113		1.61616	-0.0103116		1.61616	0.00977516		1.61616	0.0529289		1.61616	0.0147223		1.61616	0.0141263		1.61616	0.0426769		1.61616	0.0161529
1.62101	0.0149608		1.62101	0.0253916		1.62101	-0.00572205		1.62101	0.0229478		1.62101	-0.01055		1.62101	0.0100136		1.62101	0.0526309		1.62101	0.0130534		1.62101	0.0149012		1.62101	0.0431538		1.62101	0.0151992
1.62587	0.014782		1.62587	0.0259876		1.62587	-0.00691414		1.62587	0.0237226		1.62587	-0.0103116		1.62587	0.00989437		1.62587	0.0521541		1.62587	0.0118017		1.62587	0.0151992		1.62587	0.043273		1.62587	0.0148416
1.63072	0.0146031		1.63072	0.0264049		1.63072	-0.0077486		1.63072	0.0247359		1.63072	-0.00965595		1.63072	0.00953674		1.63072	0.0519156		1.63072	0.0113845		1.63072	0.0149012		1.63072	0.043273		1.63072	0.015378
1.63557	0.0145435		1.63557	0.0265837		1.63557	-0.00828505		1.63557	0.025928		1.63557	-0.0090003		1.63557	0.00911951		1.63557	0.0520349		1.63557	0.0118613		1.63557	0.0140071		1.63557	0.0432134		1.63557	0.0165105
1.64043	0.0145435		1.64043	0.0265837		1.64043	-0.00858307		1.64043	0.0270605		1.64043	-0.00840425		1.64043	0.00888109		1.64043	0.0526309		1.64043	0.0130534		1.64043	0.0126958		1.64043	0.043273		1.64043	0.0178814
1.64528	0.0145435		1.64528	0.0263453		1.64528	-0.00852346		1.64528	0.0281334		1.64528	-0.00822544		1.64528	0.00888109		1.64528	0.053525		1.64528	0.0143647		1.64528	0.0110269		1.64528	0.0436306		1.64528	0.0191927
1.65013	0.0145435		1.65013	0.0256896		1.65013	-0.00822544		1.65013	0.0290275		1.65013	-0.00804663		1.65013	0.00917912		1.65013	0.054419		1.65013	0.0156164		1.65013	0.00917912		1.65013	0.0442266		1.65013	0.019908
1.65499	0.0145435		1.65499	0.0250936		1.65499	-0.00792742		1.65499	0.0296831		1.65499	-0.00786781		1.65499	0.00941753		1.65499	0.0553727		1.65499	0.0165105		1.65499	0.00739098		1.65499	0.0450015		1.65499	0.019908
1.65984	0.0144839		1.65984	0.0246763		1.65984	-0.007689		1.65984	0.0302792		1.65984	-0.00745058		1.65984	0.00965595		1.65984	0.0559092		1.65984	0.0171065		1.65984	0.00596046		1.65984	0.0454783		1.65984	0.0193119
1.66469	0.0144839		1.66469	0.0244975		1.66469	-0.00762939		1.66469	0.0305176		1.66469	-0.00679493		1.66469	0.00971556		1.66469	0.0562668		1.66469	0.0174642		1.66469	0.005126		1.66469	0.045836		1.66469	0.0184774
1.66955	0.0145435		1.66955	0.0248551		1.66955	-0.00780821		1.66955	0.0305772		1.66955	-0.00607967		1.66955	0.00953674		1.66955	0.056386		1.66955	0.0177026		1.66955	0.00488758		1.66955	0.0457764		1.66955	0.0174642
1.6744	0.0147223		1.6744	0.0255704		1.6744	-0.00828505		1.6744	0.0306368		1.6744	-0.00524521		1.6744	0.00947714		1.6744	0.0566244		1.6744	0.0184178		1.6744	0.00560284		1.6744	0.0455379		1.6744	0.0166297
1.67925	0.0150204		1.67925	0.0264049		1.67925	-0.0089407		1.67925	0.0305176		1.67925	-0.00452995		1.67925	0.00947714		1.67925	0.0567436		1.67925	0.0194907		1.67925	0.00679493		1.67925	0.0450015		1.67925	0.0162125
1.68411	0.0156164		1.68411	0.0270605		1.68411	-0.00989437		1.68411	0.0302196		1.68411	-0.00405312		1.68411	0.00947714		1.68411	0.0570416		1.68411	0.0210404		1.68411	0.00834465		1.68411	0.0444651		1.68411	0.0158548
1.68896	0.0165105		1.68896	0.0271797		1.68896	-0.010848		1.68896	0.0298619		1.68896	-0.00393391		1.68896	0.00923872		1.68896	0.0572205		1.68896	0.022769		1.68896	0.00989437		1.68896	0.0439286		1.68896	0.0157356
1.69381	0.0175834		1.69381	0.0267625		1.69381	-0.0118613		1.69381	0.0292659		1.69381	-0.0038743		1.69381	0.00882149		1.69381	0.0572205		1.69381	0.0244379		1.69381	0.0111461		1.69381	0.043571		1.69381	0.015974
1.69867	0.0185966		1.69867	0.0259876		1.69867	-0.0126958		1.69867	0.0286102		1.69867	-0.00369549		1.69867	0.00816584		1.69867	0.0571012		1.69867	0.0257492		1.69867	0.0119805		1.69867	0.0431538		1.69867	0.0162721
1.70352	0.0190735		1.70352	0.0252128		1.70352	-0.013113		1.70352	0.0280738		1.70352	-0.00345707		1.70352	0.00739098		1.70352	0.0567436		1.70352	0.0262856		1.70352	0.0121593		1.70352	0.0427365		1.70352	0.0167489
1.70837	0.0191927		1.70837	0.0248551		1.70837	-0.013113		1.70837	0.0275373		1.70837	-0.00303984		1.70837	0.00691414		1.70837	0.0564456		1.70837	0.026226		1.70837	0.0120401		1.70837	0.0420809		1.70837	0.0172257
1.71323	0.0188351		1.71323	0.0251532		1.71323	-0.0124574		1.71323	0.0272989		1.71323	-0.00268221		1.71323	0.00685453		1.71323	0.0562668		1.71323	0.0255108		1.71323	0.0116825		1.71323	0.0412464		1.71323	0.0175834
1.71808	0.017941		1.71808	0.0260472		1.71808	-0.0114441		1.71808	0.0273585		1.71808	-0.00214577		1.71808	0.00709295		1.71808	0.0565052		1.71808	0.0247359		1.71808	0.0112653		1.71808	0.0402927		1.71808	0.0180006
1.72293	0.0168681		1.72293	0.0272989		1.72293	-0.0101924		1.72293	0.0277162		1.72293	-0.00178814		1.72293	0.00762939		1.72293	0.0569224		1.72293	0.0242591		1.72293	0.0106096		1.72293	0.0393391		1.72293	0.018239
1.72779	0.015974		1.72779	0.0287294		1.72779	-0.00905991		1.72779	0.028193		1.72779	-0.00160933		1.72779	0.00822544		1.72779	0.0575781		1.72779	0.0241995		1.72779	0.0101328		1.72779	0.0386834		1.72779	0.018537
1.73264	0.0152588		1.73264	0.0298619		1.73264	-0.00840425		1.73264	0.0286698		1.73264	-0.00166893		1.73264	0.00870228		1.73264	0.0578761		1.73264	0.0245571		1.73264	0.00953674		1.73264	0.0386834		1.73264	0.0190735
1.73749	0.01508		1.73749	0.0306368		1.73749	-0.00810623		1.73749	0.0290275		1.73749	-0.00190735		1.73749	0.00882149		1.73749	0.0578165		1.73749	0.025034		1.73749	0.00905991		1.73749	0.0393391		1.73749	0.0195503
1.74235	0.0151992		1.74235	0.0311732		1.74235	-0.00840425		1.74235	0.0292659		1.74235	-0.00244379		1.74235	0.00876188		1.74235	0.0572801		1.74235	0.0255108		1.74235	0.00870228		1.74235	0.0408292		1.74235	0.0202656
1.7472	0.0158548		1.7472	0.0314713		1.7472	-0.0090003		1.7472	0.0293255		1.7472	-0.00309944		1.7472	0.00876188		1.7472	0.0565052		1.7472	0.0258088		1.7472	0.00840425		1.7472	0.0429153		1.7472	0.0211
1.75205	0.0166893		1.75205	0.0315905		1.75205	-0.00989437		1.75205	0.0293851		1.75205	-0.00399351		1.75205	0.00882149		1.75205	0.0557303		1.75205	0.02563		1.75205	0.00840425		1.75205	0.0451207		1.75205	0.0221133
1.75691	0.0175238		1.75691	0.0316501		1.75691	-0.01055		1.75691	0.0293255		1.75691	-0.00506639		1.75691	0.00917912		1.75691	0.0552535		1.75691	0.0249147		1.75691	0.00864267		1.75691	0.0472069		1.75691	0.0230074
1.76176	0.0180006		1.76176	0.0317097		1.76176	-0.0109076		1.76176	0.0293255		1.76176	-0.00602007		1.76176	0.00971556		1.76176	0.0553131		1.76176	0.0241399		1.76176	0.00911951		1.76176	0.048697		1.76176	0.0239015
1.76661	0.0182986		1.76661	0.0314713		1.76661	-0.0107288		1.76661	0.0293255		1.76661	-0.00703335		1.76661	0.0103712		1.76661	0.0557899		1.76661	0.023067		1.76661	0.00959635		1.76661	0.0493526		1.76661	0.0246167
1.77147	0.0181794		1.77147	0.0309944		1.77147	-0.00989437		1.77147	0.0292659		1.77147	-0.00792742		1.77147	0.0110865		1.77147	0.0566244		1.77147	0.0221133		1.77147	0.0103116		1.77147	0.0491142		1.77147	0.0252128
1.77632	0.0177026		1.77632	0.0302792		1.77632	-0.00858307		1.77632	0.0292659		1.77632	-0.00870228		1.77632	0.0115037		1.77632	0.0578165		1.77632	0.0213385		1.77632	0.0111461		1.77632	0.0481606		1.77632	0.0253916
1.78117	0.0171065		1.78117	0.0294447		1.78117	-0.00709295		1.78117	0.0292063		1.78117	-0.00923872		1.78117	0.0118613		1.78117	0.058949		1.78117	0.0207424		1.78117	0.012219		1.78117	0.0470281		1.78117	0.0253916
1.78603	0.0163913		1.78603	0.028491		1.78603	-0.00578165		1.78603	0.0290871		1.78603	-0.00959635		1.78603	0.0122786		1.78603	0.0599027		1.78603	0.0202656		1.78603	0.0131726		1.78603	0.0459552		1.78603	0.0252724
1.79088	0.0157356		1.79088	0.0274777		1.79088	-0.00482798		1.79088	0.028789		1.79088	-0.00977516		1.79088	0.0126958		1.79088	0.0606179		1.79088	0.0197887		1.79088	0.0143051		1.79088	0.0452995		1.79088	0.0251532
1.79573	0.0152588		1.79573	0.0264049		1.79573	-0.00423193		1.79573	0.0283718		1.79573	-0.00971556		1.79573	0.0132918		1.79573	0.0610948		1.79573	0.0193119		1.79573	0.0152588		1.79573	0.0452995		1.79573	0.025332
1.80059	0.0149012		1.80059	0.0254512		1.80059	-0.00411272		1.80059	0.0279546		1.80059	-0.00935793		1.80059	0.0140667		1.80059	0.061214		1.80059	0.0185966		1.80059	0.0159144		1.80059	0.0457168		1.80059	0.0257492
1.80544	0.0146031		1.80544	0.0246167		1.80544	-0.00435114		1.80544	0.027597		1.80544	-0.0089407		1.80544	0.01508		1.80544	0.061214		1.80544	0.0178218		1.80544	0.0161529		1.80544	0.046432		1.80544	0.0265837
1.81029	0.0145435		1.81029	0.0241399		1.81029	-0.00488758		1.81029	0.0274777		1.81029	-0.00846386		1.81029	0.015974		1.81029	0.0609159		1.81029	0.0170469		1.81029	0.0160933		1.81029	0.0470281		1.81029	0.0278354
1.81515	0.0144243		1.81515	0.0241399		1.81515	-0.00548363		1.81515	0.0277162		1.81515	-0.00804663		1.81515	0.0169277		1.81515	0.0606179		1.81515	0.0166893		1.81515	0.0157356		1.81515	0.0476241		1.81515	0.0292659
1.82	0.0144839		1.82	0.0246763		1.82	-0.00613928		1.82	0.028491		1.82	-0.00780821		1.82	0.0175834		1.82	0.0604391		1.82	0.0168085		1.82	0.0153184		1.82	0.0481606		1.82	0.0308156
1.82485	0.0146627		1.82485	0.0254512		1.82485	-0.00661612		1.82485	0.0296831		1.82485	-0.00792742		1.82485	0.017941		1.82485	0.0603795		1.82485	0.0174642		1.82485	0.0149608		1.82485	0.0488162		1.82485	0.0321269
1.82971	0.0150204		1.82971	0.0262856		1.82971	-0.00685453		1.82971	0.031054		1.82971	-0.00828505		1.82971	0.0178814		1.82971	0.0604391		1.82971	0.0187755		1.82971	0.0146031		1.82971	0.0496507		1.82971	0.0331998
1.83456	0.0156164		1.83456	0.0267625		1.83456	-0.00691414		1.83456	0.0323057		1.83456	-0.00870228		1.83456	0.0175834		1.83456	0.0606179		1.83456	0.0205636		1.83456	0.0144243		1.83456	0.0506639		1.83456	0.0337958
1.83941	0.0163913		1.83941	0.0268221		1.83941	-0.00667572		1.83941	0.0331402		1.83941	-0.0089407		1.83941	0.0169873		1.83941	0.0607371		1.83941	0.0225902		1.83941	0.0142455		1.83941	0.051558		1.83941	0.0339746
1.84427	0.017345		1.84427	0.0262856		1.84427	-0.00613928		1.84427	0.0334382		1.84427	-0.0090003		1.84427	0.0162125		1.84427	0.0607371		1.84427	0.0244379		1.84427	0.0139475		1.84427	0.0524521		1.84427	0.033617
1.84912	0.0182986		1.84912	0.0254512		1.84912	-0.00548363		1.84912	0.0329614		1.84912	-0.00864267		1.84912	0.0154376		1.84912	0.0605583		1.84912	0.0258684		1.84912	0.0135899		1.84912	0.0528693		1.84912	0.0328422
1.85397	0.0192523		1.85397	0.0246167		1.85397	-0.00506639		1.85397	0.0318289		1.85397	-0.00792742		1.85397	0.0145435		1.85397	0.0600815		1.85397	0.0265837		1.85397	0.0132322		1.85397	0.0528097		1.85397	0.0317693
1.85883	0.0200272		1.85883	0.0241995		1.85883	-0.00488758		1.85883	0.030458		1.85883	-0.00691414		1.85883	0.0137091		1.85883	0.0596642		1.85883	0.0266433		1.85883	0.0129342		1.85883	0.0523329		1.85883	0.0305772
1.86368	0.0206828		1.86368	0.0243187		1.86368	-0.005126		1.86368	0.0290871		1.86368	-0.00572205		1.86368	0.0126958		1.86368	0.0591278		1.86368	0.0261664		1.86368	0.0131726		1.86368	0.0514388		1.86368	0.0293255
1.86853	0.0211596		1.86853	0.025034		1.86853	-0.00542402		1.86853	0.0280142		1.86853	-0.00447035		1.86853	0.0116825		1.86853	0.0588894		1.86853	0.0253916		1.86853	0.0138879		1.86853	0.0506043		1.86853	0.0280738
1.87339	0.0215173		1.87339	0.0260472		1.87339	-0.00596046		1.87339	0.0272393		1.87339	-0.00345707		1.87339	0.0106096		1.87339	0.0587702		1.87339	0.0246763		1.87339	0.0151396		1.87339	0.0498295		1.87339	0.0270605
1.87824	0.0218749		1.87824	0.0272393		1.87824	-0.00619888		1.87824	0.0268817		1.87824	-0.00268221		1.87824	0.00947714		1.87824	0.0590086		1.87824	0.0241995		1.87824	0.0167489		1.87824	0.0494123		1.87824	0.026226
1.88309	0.0220537		1.88309	0.0284314		1.88309	-0.00613928		1.88309	0.0267029		1.88309	-0.00244379		1.88309	0.00846386		1.88309	0.0593662		1.88309	0.0241995		1.88309	0.0182986		1.88309	0.0497103		1.88309	0.0255108
1.88795	0.0219941		1.88795	0.0292659		1.88795	-0.00542402		1.88795	0.0266433		1.88795	-0.00286102		1.88795	0.00792742		1.88795	0.059545		1.88795	0.0244379		1.88795	0.0193715		1.88795	0.0505447		1.88795	0.0252128
1.8928	0.0217557		1.8928	0.0298619		1.8928	-0.00435114		1.8928	0.0267029		1.8928	-0.00375509		1.8928	0.00762939		1.8928	0.059545		1.8928	0.0249743		1.8928	0.0197291		1.8928	0.051558		1.8928	0.025034
1.89765	0.0213385		1.89765	0.0301003		1.89765	-0.00298023		1.89765	0.0265241		1.89765	-0.00494719		1.89765	0.007689		1.89765	0.0591874		1.89765	0.025332		1.89765	0.0192523		1.89765	0.0528097		1.89765	0.0252724
1.90251	0.0206828		1.90251	0.0300407		1.90251	-0.00149012		1.90251	0.0262856		1.90251	-0.00625849		1.90251	0.00816584		1.90251	0.0583529		1.90251	0.0257492		1.90251	0.0180006		1.90251	0.053823		1.90251	0.0258088
1.90736	0.0200272		1.90736	0.0298023		1.90736	-0.000357628		1.90736	0.0260472		1.90736	-0.00721216		1.90736	0.0089407		1.90736	0.0572205		1.90736	0.0258684		1.90736	0.0163317		1.90736	0.0543594		1.90736	0.0266433
1.91221	0.0194907		1.91221	0.0295043		1.91221	0.000357628		1.91221	0.0259876		1.91221	-0.0077486		1.91221	0.00971556		1.91221	0.056088		1.91221	0.0260472		1.91221	0.0148416		1.91221	0.0541806		1.91221	0.0275373
1.91707	0.0191331		1.91707	0.0290871		1.91707	0.000655651		1.91707	0.0261068		1.91707	-0.00780821		1.91707	0.01055		1.91707	0.0552535		1.91707	0.0261068		1.91707	0.0136495		1.91707	0.0535846		1.91707	0.0283718
1.92192	0.0189543		1.92192	0.028789		1.92192	0.000476837		1.92192	0.0264049		1.92192	-0.00751019		1.92192	0.0113249		1.92192	0.0549555		1.92192	0.0261068		1.92192	0.0129938		1.92192	0.0526309		1.92192	0.0292659
1.92677	0.0188947		1.92677	0.0286102		1.92677	0		1.92677	0.0268221		1.92677	-0.00679493		1.92677	0.0118613		1.92677	0.0551939		1.92677	0.025928		1.92677	0.013113		1.92677	0.0517964		1.92677	0.0300407
1.93163	0.0188351		1.93163	0.0286102		1.93163	-0.000476837		1.93163	0.0269413		1.93163	-0.00607967		1.93163	0.012517		1.93163	0.0559092		1.93163	0.0257492		1.93163	0.0138879		1.93163	0.0512004		1.93163	0.0306368
1.93648	0.0186563		1.93648	0.0289083		1.93648	-0.00089407		1.93648	0.0267029		1.93648	-0.00536442		1.93648	0.0131726		1.93648	0.056684		1.93648	0.0255704		1.93648	0.014782		1.93648	0.0512004		1.93648	0.0311732
1.94133	0.018537		1.94133	0.0292063		1.94133	-0.00107288		1.94133	0.0261068		1.94133	-0.00464916		1.94133	0.0141263		1.94133	0.0574589		1.94133	0.0253916		1.94133	0.015676		1.94133	0.0516772		1.94133	0.0317097
1.94619	0.0181198		1.94619	0.0293255		1.94619	-0.0012517		1.94619	0.0252724		1.94619	-0.00393391		1.94619	0.0151396		1.94619	0.0581741		1.94619	0.0252724		1.94619	0.0163317		1.94619	0.0526309		1.94619	0.0320673
1.95104	0.0177622		1.95104	0.0291467		1.95104	-0.00137091		1.95104	0.0244379		1.95104	-0.00309944		1.95104	0.0162721		1.95104	0.0588894		1.95104	0.025332		1.95104	0.0165105		1.95104	0.0537038		1.95104	0.0323653
1.95589	0.0172853		1.95589	0.028491		1.95589	-0.0012517		1.95589	0.0239611		1.95589	-0.0025034		1.95589	0.0172853		1.95589	0.0597239		1.95589	0.025332		1.95589	0.0163913		1.95589	0.0545382		1.95589	0.0323057
1.96075	0.0169873		1.96075	0.0273585		1.96075	-0.00101328		1.96075	0.0241995		1.96075	-0.00214577		1.96075	0.0178218		1.96075	0.0608563		1.96075	0.0254512		1.96075	0.0161529		1.96075	0.0550151		1.96075	0.0318885
1.9656	0.0168085		1.9656	0.025928		1.9656	-0.000834465		1.9656	0.0249147		1.9656	-0.00214577		1.9656	0.017941		1.9656	0.0622869		1.9656	0.0255108		1.9656	0.0158548		1.9656	0.0550151		1.9656	0.031352
1.97045	0.0168085		1.97045	0.0245571		1.97045	-0.00077486		1.97045	0.0261068		1.97045	-0.00232458		1.97045	0.017643		1.97045	0.0638366		1.97045	0.02563		1.97045	0.0156164		1.97045	0.0546575		1.97045	0.0306368
1.97531	0.0169277		1.97531	0.0237226		1.97531	-0.00077486		1.97531	0.0272393		1.97531	-0.00268221		1.97531	0.0172257		1.97531	0.0652075		1.97531	0.0257492		1.97531	0.0154376		1.97531	0.0540614		1.97531	0.0301003
1.98016	0.0170469		1.98016	0.0234842		1.98016	-0.00113249		1.98016	0.0282526		1.98016	-0.00315905		1.98016	0.0168085		1.98016	0.0661612		1.98016	0.025928		1.98016	0.01508		1.98016	0.0534654		1.98016	0.0300407
1.98501	0.0170469		1.98501	0.0239015		1.98501	-0.00160933		1.98501	0.028789		1.98501	-0.00345707		1.98501	0.0166893		1.98501	0.0666976		1.98501	0.0261664		1.98501	0.0147223		1.98501	0.0529289		1.98501	0.030458
1.98987	0.0168681		1.98987	0.0249743		1.98987	-0.00244379		1.98987	0.0290275		1.98987	-0.00345707		1.98987	0.0169277		1.98987	0.066936		1.98987	0.0261664		1.98987	0.0140667		1.98987	0.0526309		1.98987	0.0314116
1.99472	0.0166297		1.99472	0.0262856		1.99472	-0.00309944		1.99472	0.0290871		1.99472	-0.00333786		1.99472	0.0174642		1.99472	0.0671148		1.99472	0.0258684		1.99472	0.0136495		1.99472	0.0523925		1.99472	0.0327826
1.99957	0.0164509		1.99957	0.0278354		1.99957	-0.00363588		1.99957	0.0291467		1.99957	-0.00315905		1.99957	0.0183582		1.99957	0.0674129		1.99957	0.0250936		1.99957	0.013411		1.99957	0.0520349		1.99957	0.0340939
2.00443	0.0165701		2.00443	0.0291467		2.00443	-0.0038147		2.00443	0.0292659		2.00443	-0.00315905		2.00443	0.0192523		2.00443	0.0677705		2.00443	0.0239611		2.00443	0.0136495		2.00443	0.0516176		2.00443	0.0352263
2.00928	0.0170469		2.00928	0.0303388		2.00928	-0.00339746		2.00928	0.0296235		2.00928	-0.00315905		2.00928	0.0200868		2.00928	0.0678301		2.00928	0.0224113		2.00928	0.0143647		2.00928	0.050962		2.00928	0.0360608
2.01413	0.0178218		2.01413	0.0312924		2.01413	-0.00232458		2.01413	0.0298619		2.01413	-0.00327826		2.01413	0.0206232		2.01413	0.0677109		2.01413	0.0209808		2.01413	0.0153184		2.01413	0.0504255		2.01413	0.0366569
2.01899	0.0187755		2.01899	0.0319481		2.01899	-0.000715256		2.01899	0.0297427		2.01899	-0.00345707		2.01899	0.0206232		2.01899	0.067234		2.01899	0.0198483		2.01899	0.0163317		2.01899	0.0499487		2.01899	0.0369549
2.02384	0.0194311		2.02384	0.0324249		2.02384	0.00137091		2.02384	0.0291467		2.02384	-0.00363588		2.02384	0.0203848		2.02384	0.0665784		2.02384	0.0193715		2.02384	0.0170469		2.02384	0.0497103		2.02384	0.0370145
2.02869	0.0197887		2.02869	0.0324845		2.02869	0.00375509		2.02869	0.0279546		2.02869	-0.00357628		2.02869	0.0195503		2.02869	0.0659227		2.02869	0.0196099		2.02869	0.017345		2.02869	0.0498891		2.02869	0.0368953
2.03355	0.0197887		2.03355	0.0322461		2.03355	0.00613928		2.03355	0.0265241		2.03355	-0.00321865		2.03355	0.0184774		2.03355	0.0653863		2.03355	0.020504		2.03355	0.0170469		2.03355	0.0504851		2.03355	0.036478
2.0384	0.0195503		2.0384	0.0315905		2.0384	0.00810623		2.0384	0.0251532		2.0384	-0.002563		2.0384	0.0174046		2.0384	0.0652671		2.0384	0.0218153		2.0384	0.0163913		2.0384	0.0513196		2.0384	0.0358224
2.04325	0.0192523		2.04325	0.030756		2.04325	0.00941753		2.04325	0.0242591		2.04325	-0.00149012		2.04325	0.0164509		2.04325	0.0653863		2.04325	0.0232458		2.04325	0.015676		2.04325	0.0526309		2.04325	0.0349879
2.04811	0.0192523		2.04811	0.0296831		2.04811	0.00989437		2.04811	0.0244379		2.04811	-0.000119209		2.04811	0.0157356		2.04811	0.0656247		2.04811	0.0247359		2.04811	0.0148416		2.04811	0.0539422		2.04811	0.0340939
2.05296	0.0193715		2.05296	0.0285506		2.05296	0.00941753		2.05296	0.0257492		2.05296	0.0012517		2.05296	0.0153184		2.05296	0.0657439		2.05296	0.0258684		2.05296	0.0140071		2.05296	0.0554919		2.05296	0.0332594
2.05781	0.0192523		2.05781	0.0274777		2.05781	0.00828505		2.05781	0.0279546		2.05781	0.00238419		2.05781	0.0151992		2.05781	0.0658035		2.05781	0.0267029		2.05781	0.0133514		2.05781	0.0568032		2.05781	0.0327826
2.06267	0.0189543		2.06267	0.0265241		2.06267	0.00691414		2.06267	0.030756		2.06267	0.00309944		2.06267	0.0153184		2.06267	0.0656843		2.06267	0.0271797		2.06267	0.0126958		2.06267	0.0578165		2.06267	0.0326633
2.06752	0.0183582		2.06752	0.02563		2.06752	0.00548363		2.06752	0.0335574		2.06752	0.00309944		2.06752	0.0156164		2.06752	0.0656247		2.06752	0.0275373		2.06752	0.0120401		2.06752	0.0583529		2.06752	0.0328422
2.07237	0.0175834		2.07237	0.0249147		2.07237	0.00435114		2.07237	0.0359416		2.07237	0.0026226		2.07237	0.0160336		2.07237	0.0658631		2.07237	0.0276566		2.07237	0.0116229		2.07237	0.0582933		2.07237	0.0331998
2.07723	0.0168085		2.07723	0.0244975		2.07723	0.00351667		2.07723	0.0373721		2.07723	0.00166893		2.07723	0.0166893		2.07723	0.06634		2.07723	0.0277758		2.07723	0.0114441		2.07723	0.0578761		2.07723	0.0336766
2.08208	0.0163913		2.08208	0.0243187		2.08208	0.00327826		2.08208	0.0379682		2.08208	0.000596046		2.08208	0.0177026		2.08208	0.0669956		2.08208	0.0277758		2.08208	0.0116825		2.08208	0.0572205		2.08208	0.0340343
2.08693	0.0163317		2.08693	0.0244379		2.08693	0.00321865		2.08693	0.0378489		2.08693	-0.000476837		2.08693	0.0190735		2.08693	0.0676513		2.08693	0.027895		2.08693	0.012219		2.08693	0.0565052		2.08693	0.0342131
2.09179	0.0166297		2.09179	0.0246167		2.09179	0.00345707		2.09179	0.0370741		2.09179	-0.0013113		2.09179	0.0206232		2.09179	0.0677705		2.09179	0.028193		2.09179	0.012815		2.09179	0.056088		2.09179	0.0345111
2.09664	0.0169277		2.09664	0.0248551		2.09664	0.00375509		2.09664	0.0360608		2.09664	-0.00172853		2.09664	0.0222325		2.09664	0.0674725		2.09664	0.028789		2.09664	0.013411		2.09664	0.0559092		2.09664	0.0347495
2.10149	0.0171065		2.10149	0.0249147		2.10149	0.00405312		2.10149	0.0348687		2.10149	-0.00196695		2.10149	0.0234842		2.10149	0.066936		2.10149	0.0294447		2.10149	0.0137687		2.10149	0.056088		2.10149	0.0351071
2.10635	0.0172257		2.10635	0.0249743		2.10635	0.00435114		2.10635	0.033617		2.10635	-0.00202656		2.10635	0.0242591		2.10635	0.0662208		2.10635	0.03016		2.10635	0.0139475		2.10635	0.0564456		2.10635	0.0354052
2.1112	0.0172853		2.1112	0.0249743		2.1112	0.00452995		2.1112	0.0324249		2.1112	-0.00196695		2.1112	0.0244975		2.1112	0.0658631		2.1112	0.0309944		2.1112	0.0140667		2.1112	0.0568032		2.1112	0.0357628
2.11605	0.017345		2.11605	0.0252724		2.11605	0.00447035		2.11605	0.0315309		2.11605	-0.00190735		2.11605	0.0243783		2.11605	0.0659227		2.11605	0.0317693		2.11605	0.0142455		2.11605	0.0572205		2.11605	0.0360012
2.12091	0.0177622		2.12091	0.0257492		2.12091	0.00429153		2.12091	0.0309944		2.12091	-0.00202656		2.12091	0.0240207		2.12091	0.0666976		2.12091	0.0324845		2.12091	0.0149608		2.12091	0.0575781		2.12091	0.0362396
2.12576	0.0184774		2.12576	0.0268221		2.12576	0.00405312		2.12576	0.0309348		2.12576	-0.00208616		2.12576	0.0238419		2.12576	0.0679493		2.12576	0.0331402		2.12576	0.0161529		2.12576	0.0578165		2.12576	0.03618
2.13061	0.0194907		2.13061	0.0279546		2.13061	0.0038147		2.13061	0.0312924		2.13061	-0.00238419		2.13061	0.0238419		2.13061	0.0694394		2.13061	0.0337362		2.13061	0.0174642		2.13061	0.0578165		2.13061	0.0359416
2.13547	0.020504		2.13547	0.0292659		2.13547	0.00363588		2.13547	0.0319481		2.13547	-0.00268221		2.13547	0.0243783		2.13547	0.0709295		2.13547	0.0343919		2.13547	0.0188351		2.13547	0.0577569		2.13547	0.035584
2.14032	0.0214577		2.14032	0.0303984		2.14032	0.00345707		2.14032	0.0327229		2.14032	-0.00298023		2.14032	0.0252128		2.14032	0.0721216		2.14032	0.0350475		2.14032	0.0201464		2.14032	0.0576377		2.14032	0.0351071
2.14517	0.0221133		2.14517	0.0312328		2.14517	0.00339746		2.14517	0.0333786		2.14517	-0.00327826		2.14517	0.0261664		2.14517	0.0728965		2.14517	0.0358224		2.14517	0.0211596		2.14517	0.0575185		2.14517	0.0345111
2.15003	0.0225306		2.15003	0.0317097		2.15003	0.00315905		2.15003	0.0337958		2.15003	-0.00333786		2.15003	0.0268817		2.15003	0.0730157		2.15003	0.03618		2.15003	0.0220537		2.15003	0.0575781		2.15003	0.0337362
2.15488	0.0227094		2.15488	0.0320673		2.15488	0.00280142		2.15488	0.033915		2.15488	-0.00309944		2.15488	0.0274181		2.15488	0.0724196		2.15488	0.0363588		2.15488	0.0228286		2.15488	0.0576973		2.15488	0.0330806
2.15973	0.0227094		2.15973	0.0320673		2.15973	0.00238419		2.15973	0.0341535		2.15973	-0.00268221		2.15973	0.0277758		2.15973	0.0712276		2.15973	0.0360608		2.15973	0.023663		2.15973	0.0579953		2.15973	0.0326037
2.16459	0.022471		2.16459	0.0321865		2.16459	0.00208616		2.16459	0.0343323		2.16459	-0.00202656		2.16459	0.0280142		2.16459	0.0696778		2.16459	0.0352263		2.16459	0.0243783		2.16459	0.0583529		2.16459	0.0323653
2.16944	0.0222921		2.16944	0.0324845		2.16944	0.00184774		2.16944	0.0346899		2.16944	-0.00137091		2.16944	0.0283122		2.16944	0.0678301		2.16944	0.0338554		2.16944	0.0249743		2.16944	0.0584722		2.16944	0.0323057
2.17429	0.0221729		2.17429	0.0327826		2.17429	0.00178814		2.17429	0.0352263		2.17429	-0.000655651		2.17429	0.0286102		2.17429	0.0662208		2.17429	0.0321865		2.17429	0.0251532		2.17429	0.0585318		2.17429	0.0324249
2.17915	0.0224113		2.17915	0.0334382		2.17915	0.00190735		2.17915	0.0357628		2.17915	-0.000119209		2.17915	0.0289679		2.17915	0.0650287		2.17915	0.0305772		2.17915	0.0245571		2.17915	0.0582337		2.17915	0.0325441
2.184	0.0231266		2.184	0.0342727		2.184	0.00202656		2.184	0.0361204		2.184	0.000238419		2.184	0.0291467		2.184	0.0645518		2.184	0.0292659		2.184	0.023365		2.184	0.0578165		2.184	0.0327826
2.18885	0.0239611		2.18885	0.0352859		2.18885	0.00226498		2.18885	0.0362396		2.18885	0.000357628		2.18885	0.0292063		2.18885	0.0648499		2.18885	0.028491		2.18885	0.0216961		2.18885	0.0572205		2.18885	0.0329614
2.19371	0.0247359		2.19371	0.0365376		2.19371	0.00244379		2.19371	0.0360012		2.19371	0.000357628		2.19371	0.0289083		2.19371	0.0657439		2.19371	0.0284314		2.19371	0.0195503		2.19371	0.0565648		2.19371	0.0331998
2.19856	0.0255108		2.19856	0.0375509		2.19856	0.0026226		2.19856	0.035584		2.19856	0.000298023		2.19856	0.0283122		2.19856	0.0668764		2.19856	0.0290871		2.19856	0.0175834		2.19856	0.0560284		2.19856	0.033319
2.20341	0.0258684		2.20341	0.038147		2.20341	0.00286102		2.20341	0.0348687		2.20341	0.000417233		2.20341	0.0274777		2.20341	0.0679493		2.20341	0.0302792		2.20341	0.0160336		2.20341	0.0558496		2.20341	0.033617
2.20827	0.0259876		2.20827	0.0382066		2.20827	0.00309944		2.20827	0.0342131		2.20827	0.000655651		2.20827	0.0262856		2.20827	0.068903		2.20827	0.0314713		2.20827	0.0152588		2.20827	0.0560284		2.20827	0.033915
2.21312	0.0258684		2.21312	0.0376701		2.21312	0.00369549		2.21312	0.033617		2.21312	0.000953674		2.21312	0.0248551		2.21312	0.0694394		2.21312	0.0324845		2.21312	0.0151992		2.21312	0.056386		2.21312	0.0342131
2.21797	0.0255704		2.21797	0.0365973		2.21797	0.00447035		2.21797	0.0330806		2.21797	0.00149012		2.21797	0.0236034		2.21797	0.0696778		2.21797	0.0331402		2.21797	0.0157356		2.21797	0.0571012		2.21797	0.0346303
2.22283	0.025332		2.22283	0.0353456		2.22283	0.00530481		2.22283	0.0328422		2.22283	0.00190735		2.22283	0.0226498		2.22283	0.0697374		2.22283	0.0334978		2.22283	0.0165701		2.22283	0.0578761		2.22283	0.0349283
2.22768	0.0251532		2.22768	0.0343323		2.22768	0.0063777		2.22768	0.0329018		2.22768	0.00226498		2.22768	0.0220537		2.22768	0.069499		2.22768	0.0334382		2.22768	0.0175834		2.22768	0.0585318		2.22768	0.0352859
2.23253	0.025034		2.23253	0.0336766		2.23253	0.00751019		2.23253	0.0331402		2.23253	0.00238419		2.23253	0.0219345		2.23253	0.0691414		2.23253	0.0332594		2.23253	0.0182986		2.23253	0.0590086		2.23253	0.0355244
2.23739	0.0249743		2.23739	0.0335574		2.23739	0.00828505		2.23739	0.0336766		2.23739	0.00244379		2.23739	0.0225306		2.23739	0.0690818		2.23739	0.033021		2.23739	0.0188351		2.23739	0.0593066		2.23739	0.0356436
2.24224	0.0248551		2.24224	0.0337958		2.24224	0.00876188		2.24224	0.0342727		2.24224	0.0025034		2.24224	0.0233054		2.24224	0.0690222		2.24224	0.0328422		2.24224	0.0190139		2.24224	0.059545		2.24224	0.0357032
2.24709	0.0246167		2.24709	0.0342131		2.24709	0.00888109		2.24709	0.0350475		2.24709	0.0025034		2.24709	0.0241995		2.24709	0.0693202		2.24709	0.0327229		2.24709	0.0191927		2.24709	0.0597835		2.24709	0.0357628
2.25195	0.0243187		2.25195	0.0344515		2.25195	0.00846386		2.25195	0.0357628		2.25195	0.0025034		2.25195	0.0247955		2.25195	0.0698566		2.25195	0.0329018		2.25195	0.0193119		2.25195	0.0600219		2.25195	0.0357628
2.2568	0.0241995		2.2568	0.0342727		2.2568	0.00798702		2.2568	0.0362396		2.2568	0.00244379		2.2568	0.025034		2.2568	0.0706911		2.2568	0.0332594		2.2568	0.0197291		2.2568	0.0602007		2.2568	0.0362396
2.26165	0.0241995		2.26165	0.033617		2.26165	0.00721216		2.26165	0.0363588		2.26165	0.00232458		2.26165	0.0251532		2.26165	0.0718832		2.26165	0.0338554		2.26165	0.020206		2.26165	0.0603199		2.26165	0.0369549
2.26651	0.0246763		2.26651	0.0326633		2.26651	0.0064373		2.26651	0.0360608		2.26651	0.00178814		2.26651	0.0248551		2.26651	0.0730157		2.26651	0.0345707		2.26651	0.0208616		2.26651	0.0603199		2.26651	0.0380278
2.27136	0.025332		2.27136	0.0314713		2.27136	0.00572205		2.27136	0.0353456		2.27136	0.00119209		2.27136	0.0245571		2.27136	0.074029		2.27136	0.0354648		2.27136	0.0218153		2.27136	0.0602603		2.27136	0.0391006
2.27621	0.0261664		2.27621	0.030458		2.27621	0.0051856		2.27621	0.0345707		2.27621	0.000536442		2.27621	0.0241995		2.27621	0.074625		2.27621	0.0360608		2.27621	0.0229478		2.27621	0.0600815		2.27621	0.0401139
2.28107	0.0270009		2.28107	0.0296235		2.28107	0.00494719		2.28107	0.033915		2.28107	5.96046e-05		2.28107	0.0241399		2.28107	0.0746846		2.28107	0.036478		2.28107	0.0241399		2.28107	0.0599027		2.28107	0.04071
2.28592	0.0277162		2.28592	0.0292659		2.28592	0.00494719		2.28592	0.033617		2.28592	-0.000238419		2.28592	0.0241399		2.28592	0.0743866		2.28592	0.0362992		2.28592	0.0251532		2.28592	0.0599027		2.28592	0.0408292
2.29077	0.0279546		2.29077	0.0293851		2.29077	0.00530481		2.29077	0.0336766		2.29077	-0.000417233		2.29077	0.0243187		2.29077	0.0738502		2.29077	0.035584		2.29077	0.0258684		2.29077	0.0600219		2.29077	0.0404716
2.29563	0.0279546		2.29563	0.0299215		2.29563	0.00607967		2.29563	0.0339746		2.29563	-0.000536442		2.29563	0.0246167		2.29563	0.0731349		2.29563	0.0346303		2.29563	0.0262856		2.29563	0.0604391		2.29563	0.0398159
2.30048	0.0275373		2.30048	0.030756		2.30048	0.00715256		2.30048	0.0343919		2.30048	-0.000715256		2.30048	0.0249743		2.30048	0.0725985		2.30048	0.0334978		2.30048	0.0261664		2.30048	0.0610352		2.30048	0.0391006
2.30533	0.0270009		2.30533	0.0315905		2.30533	0.00816584		2.30533	0.0345111		2.30533	-0.00119209		2.30533	0.0253916		2.30533	0.0724196		2.30533	0.0325441		2.30533	0.0256896		2.30533	0.0616312		2.30533	0.038445
2.31019	0.0262856		2.31019	0.0323057		2.31019	0.00923872		2.31019	0.0343919		2.31019	-0.00202656		2.31019	0.0256896		2.31019	0.0725389		2.31019	0.0320673		2.31019	0.0252128		2.31019	0.0624061		2.31019	0.0380278
2.31504	0.0254512		2.31504	0.0329614		2.31504	0.0101328		2.31504	0.0337362		2.31504	-0.00298023		2.31504	0.025928		2.31504	0.0731349		2.31504	0.0319481		2.31504	0.0250936		2.31504	0.0629425		2.31504	0.0376105
2.31989	0.0246167		2.31989	0.0332594		2.31989	0.0109076		2.31989	0.0329614		2.31989	-0.00417233		2.31989	0.0258684		2.31989	0.0739694		2.31989	0.0324845		2.31989	0.0252128		2.31989	0.0634193		2.31989	0.0373125
2.32475	0.0239015		2.32475	0.0334978		2.32475	0.0113845		2.32475	0.0323057		2.32475	-0.0051856		2.32475	0.0257492		2.32475	0.0750422		2.32475	0.0334978		2.32475	0.0255108		2.32475	0.0636578		2.32475	0.0372529
2.3296	0.0234246		2.3296	0.0337958		2.3296	0.0119209		2.3296	0.0320077		2.3296	-0.00613928		2.3296	0.02563		2.3296	0.0759959		2.3296	0.0344515		2.3296	0.0258088		2.3296	0.063777		2.3296	0.0371933
2.33445	0.0232458		2.33445	0.0342131		2.33445	0.0122786		2.33445	0.0323057		2.33445	-0.00649691		2.33445	0.0255108		2.33445	0.0767708		2.33445	0.0352263		2.33445	0.025928		2.33445	0.0636578		2.33445	0.0373125
2.33931	0.0234842		2.33931	0.0349879		2.33931	0.0126362		2.33931	0.0333786		2.33931	-0.00619888		2.33931	0.0257492		2.33931	0.0770688		2.33931	0.0352859		2.33931	0.0255704		2.33931	0.0631809		2.33931	0.0377297
2.34416	0.0240803		2.34416	0.0357628		2.34416	0.012815		2.34416	0.0352263		2.34416	-0.00530481		2.34416	0.0262856		2.34416	0.0767708		2.34416	0.0346303		2.34416	0.0249147		2.34416	0.0625253		2.34416	0.0383258
2.34901	0.0247359		2.34901	0.03618		2.34901	0.0126362		2.34901	0.0372529		2.34901	-0.0038147		2.34901	0.0271201		2.34901	0.0761151		2.34901	0.0333786		2.34901	0.0240803		2.34901	0.0615716		2.34901	0.0389814
2.35387	0.0252128		2.35387	0.0362396		2.35387	0.0120997		2.35387	0.0392199		2.35387	-0.00190735		2.35387	0.0283122		2.35387	0.0751615		2.35387	0.0318885		2.35387	0.0233054		2.35387	0.0606775		2.35387	0.0396371
2.35872	0.0254512		2.35872	0.0358224		2.35872	0.0110865		2.35872	0.04071		2.35872	0.000119209		2.35872	0.0293851		2.35872	0.074029		2.35872	0.0306368		2.35872	0.0228286		2.35872	0.0598431		2.35872	0.0399947
2.36357	0.0252724		2.36357	0.0349879		2.36357	0.00983477		2.36357	0.041604		2.36357	0.00184774		2.36357	0.0302792		2.36357	0.0730753		2.36357	0.0299811		2.36357	0.0225902		2.36357	0.059545		2.36357	0.0400543
2.36843	0.0247955		2.36843	0.033915		2.36843	0.00858307		2.36843	0.0421405		2.36843	0.00309944		2.36843	0.0309348		2.36843	0.0724196		2.36843	0.0298023		2.36843	0.0227094		2.36843	0.0597239		2.36843	0.0396967
2.37328	0.0241995		2.37328	0.0328422		2.37328	0.00745058		2.37328	0.0423789		2.37328	0.0038147		2.37328	0.0312924		2.37328	0.0723004		2.37328	0.0301003		2.37328	0.023067		2.37328	0.0603795		2.37328	0.0391603
2.37813	0.0236034		2.37813	0.0318289		2.37813	0.00691414		2.37813	0.0428557		2.37813	0.00417233		2.37813	0.0311136		2.37813	0.0724792		2.37813	0.0302792		2.37813	0.0237226		2.37813	0.0613332		2.37813	0.038445
2.38299	0.0232458		2.38299	0.0311732		2.38299	0.00691414		2.38299	0.0436902		2.38299	0.00411272		2.38299	0.0306368		2.38299	0.0729561		2.38299	0.0302792		2.38299	0.0244379		2.38299	0.062108		2.38299	0.0377297
2.38784	0.0228882		2.38784	0.0306964		2.38784	0.00739098		2.38784	0.0448823		2.38784	0.00411272		2.38784	0.0300407		2.38784	0.0736117		2.38784	0.0297427		2.38784	0.0251532		2.38784	0.0625253		2.38784	0.0373125
2.39269	0.0227094		2.39269	0.0305772		2.39269	0.00822544		2.39269	0.0460744		2.39269	0.00417233		2.39269	0.0296235		2.39269	0.0741482		2.39269	0.0289083		2.39269	0.02563		2.39269	0.0622272		2.39269	0.0371337
2.39755	0.0224113		2.39755	0.0306964		2.39755	0.00888109		2.39755	0.0469685		2.39755	0.00441074		2.39755	0.0295043		2.39755	0.0744462		2.39755	0.0282526		2.39755	0.0258088		2.39755	0.0616312		2.39755	0.0374913
2.4024	0.0219941		2.4024	0.0309944		2.4024	0.00941753		2.4024	0.0472665		2.4024	0.00488758		2.4024	0.0297427		2.4024	0.0744462		2.4024	0.0280738		2.4024	0.0255704		2.4024	0.0606775		2.4024	0.0382662
2.40725	0.0215173		2.40725	0.0314713		2.40725	0.00965595		2.40725	0.04673		2.40725	0.00536442		2.40725	0.0301003		2.40725	0.0741482		2.40725	0.0285506		2.40725	0.025034		2.40725	0.0599027		2.40725	0.0393987
2.41211	0.0210404		2.41211	0.0322461		2.41211	0.00983477		2.41211	0.0454187		2.41211	0.00596046		2.41211	0.0303984		2.41211	0.0736117		2.41211	0.0296235		2.41211	0.0243783		2.41211	0.0594854		2.41211	0.0408888
2.41696	0.0205636		2.41696	0.0331998		2.41696	0.0101328		2.41696	0.043571		2.41696	0.0064373		2.41696	0.0305772		2.41696	0.0731945		2.41696	0.0311136		2.41696	0.0239015		2.41696	0.0594854		2.41696	0.0424981
2.42181	0.0202656		2.42181	0.0342727		2.42181	0.0107288		2.42181	0.0416636		2.42181	0.00673532		2.42181	0.0303388		2.42181	0.0726581		2.42181	0.0327229		2.42181	0.0236034		2.42181	0.0599027		2.42181	0.044167
2.42667	0.0201464		2.42667	0.0352859		2.42667	0.0115633		2.42667	0.0401139		2.42667	0.00685453		2.42667	0.0297427		2.42667	0.07236		2.42667	0.0340343		2.42667	0.023663		2.42667	0.0607371		2.42667	0.0458956
2.43152	0.0200272		2.43152	0.0362992		2.43152	0.0123382		2.43152	0.0389814		2.43152	0.00703335		2.43152	0.0290871		2.43152	0.07236		2.43152	0.0349879		2.43152	0.0237823		2.43152	0.0615716		2.43152	0.0475645
2.43637	0.0200868		2.43637	0.0371933		2.43637	0.0128746		2.43637	0.0383258		2.43637	0.00685453		2.43637	0.0286102		2.43637	0.0727177		2.43637	0.035584		2.43637	0.0239015		2.43637	0.0624657		2.43637	0.0491142
2.44123	0.0202656		2.44123	0.0380278		2.44123	0.0129342		2.44123	0.0380874		2.44123	0.00673532		2.44123	0.0284314		2.44123	0.0733733		2.44123	0.0359416		2.44123	0.0237226		2.44123	0.0633597		2.44123	0.0502467
2.44608	0.0204444		2.44608	0.038743		2.44608	0.0122786		2.44608	0.0383258		2.44608	0.00649691		2.44608	0.028789		2.44608	0.0744462		2.44608	0.0362396		2.44608	0.0232458		2.44608	0.0643134		2.44608	0.0508428
2.45093	0.0209212		2.45093	0.0392199		2.45093	0.0112653		2.45093	0.0386834		2.45093	0.00625849		2.45093	0.0293851		2.45093	0.0758171		2.45093	0.0364184		2.45093	0.0228286		2.45093	0.0653267		2.45093	0.0505447
2.45579	0.0213981		2.45579	0.0396371		2.45579	0.0101924		2.45579	0.0393391		2.45579	0.00607967		2.45579	0.0302792		2.45579	0.0773072		2.45579	0.0365376		2.45579	0.0225902		2.45579	0.0662804		2.45579	0.0494719
2.46064	0.0218749		2.46064	0.0399351		2.46064	0.00935793		2.46064	0.0402331		2.46064	0.00607967		2.46064	0.0312328		2.46064	0.0787973		2.46064	0.0365973		2.46064	0.022769		2.46064	0.067234		2.46064	0.0478625
2.46549	0.022471		2.46549	0.0401735		2.46549	0.0089407		2.46549	0.0411868		2.46549	0.00613928		2.46549	0.0320077		2.46549	0.0801682		2.46549	0.0365973		2.46549	0.0236034		2.46549	0.0679493		2.46549	0.0461936
2.47035	0.0230074		2.47035	0.0403523		2.47035	0.0089407		2.47035	0.0421405		2.47035	0.0064373		2.47035	0.0325441		2.47035	0.0812411		2.47035	0.0365376		2.47035	0.0249743		2.47035	0.0683069		2.47035	0.0447631
2.4752	0.023663		2.4752	0.0402331		2.4752	0.00911951		2.4752	0.0431538		2.4752	0.00685453		2.4752	0.0328422		2.4752	0.082016		2.4752	0.0366569		2.4752	0.0265241		2.4752	0.0686049		2.4752	0.0437498
2.48005	0.0244379		2.48005	0.0399947		2.48005	0.00917912		2.48005	0.0441074		2.48005	0.00745058		2.48005	0.033021		2.48005	0.082612		2.48005	0.0369549		2.48005	0.0280738		2.48005	0.0686646		2.48005	0.0435114
2.48491	0.0252128		2.48491	0.0393987		2.48491	0.00888109		2.48491	0.0448823		2.48491	0.00804663		2.48491	0.0329614		2.48491	0.0827909		2.48491	0.0373721		2.48491	0.0292659		2.48491	0.068903		2.48491	0.0436306
2.48976	0.0259876		2.48976	0.0386238		2.48976	0.00816584		2.48976	0.0456572		2.48976	0.00840425		2.48976	0.0329614		2.48976	0.0825524		2.48976	0.0379682		2.48976	0.0299811		2.48976	0.0691414		2.48976	0.0438094
2.49461	0.0265241		2.49461	0.0378489		2.49461	0.00715256		2.49461	0.0463128		2.49461	0.00846386		2.49461	0.0329018		2.49461	0.0822544		2.49461	0.0385046		2.49461	0.0303388		2.49461	0.0693798		2.49461	0.0437498
2.49947	0.0267029		2.49947	0.0374317		2.49947	0.00607967		2.49947	0.0467896		2.49947	0.00822544		2.49947	0.0329018		2.49947	0.0815988		2.49947	0.039041		2.49947	0.0302792		2.49947	0.0695586		2.49947	0.0436306
2.50432	0.0264645		2.50432	0.0374913		2.50432	0.00542402		2.50432	0.0472069		2.50432	0.00762939		2.50432	0.033021		2.50432	0.0810027		2.50432	0.0394583		2.50432	0.0301003		2.50432	0.069499		2.50432	0.0433326
2.50917	0.0260472		2.50917	0.0380278		2.50917	0.0051856		2.50917	0.0475049		2.50917	0.00709295		2.50917	0.0331402		2.50917	0.0805855		2.50917	0.0397563		2.50917	0.0297427		2.50917	0.0690818		2.50917	0.0432134
2.51403	0.0256896		2.51403	0.039041		2.51403	0.00554323		2.51403	0.0476241		2.51403	0.00649691		2.51403	0.0332594		2.51403	0.0805259		2.51403	0.0401735		2.51403	0.0293851		2.51403	0.0682473		2.51403	0.0435114
2.51888	0.0255108		2.51888	0.0400543		2.51888	0.0064373		2.51888	0.0475645		2.51888	0.00607967		2.51888	0.0332594		2.51888	0.0809431		2.51888	0.0404716		2.51888	0.0289679		2.51888	0.0673532		2.51888	0.0444055
2.52373	0.0257492		2.52373	0.041008		2.52373	0.00786781		2.52373	0.0475049		2.52373	0.00602007		2.52373	0.0333786		2.52373	0.0818372		2.52373	0.0408292		2.52373	0.0283718		2.52373	0.0665784		2.52373	0.0457168
2.52859	0.0264645		2.52859	0.0416636		2.52859	0.00953674		2.52859	0.0474453		2.52859	0.00625849		2.52859	0.0335574		2.52859	0.0828505		2.52859	0.0413656		2.52859	0.0277162		2.52859	0.0661016		2.52859	0.0472665
2.53344	0.0274181		2.53344	0.0423193		2.53344	0.0112057		2.53344	0.0472665		2.53344	0.00661612		2.53344	0.033915		2.53344	0.0837445		2.53344	0.0420809		2.53344	0.0271201		2.53344	0.0661016		2.53344	0.0488758
2.53829	0.0283718		2.53829	0.0429153		2.53829	0.012815		2.53829	0.0470877		2.53829	0.00715256		2.53829	0.0342727		2.53829	0.0844002		2.53829	0.0429749		2.53829	0.0264645		2.53829	0.0666976		2.53829	0.0504255
2.54315	0.0292659		2.54315	0.0436902		2.54315	0.0143051		2.54315	0.0466704		2.54315	0.00756979		2.54315	0.0346303		2.54315	0.084281		2.54315	0.044167		2.54315	0.0261664		2.54315	0.0674725		2.54315	0.0514984
2.548	0.0300407		2.548	0.0444651		2.548	0.0155568		2.548	0.0460744		2.548	0.00780821		2.548	0.0350475		2.548	0.0835657		2.548	0.0454187		2.548	0.025928		2.548	0.0684261		2.548	0.0520349
2.55285	0.0303388		2.55285	0.0451803		2.55285	0.0166297		2.55285	0.0456572		2.55285	0.007689		2.55285	0.0352859		2.55285	0.0822544		2.55285	0.0464916		2.55285	0.0259876		2.55285	0.0689626		2.55285	0.0521541
2.55771	0.0303388		2.55771	0.0455976		2.55771	0.0175834		2.55771	0.0453591		2.55771	0.00727177		2.55771	0.0355244		2.55771	0.0809431		2.55771	0.0472665		2.55771	0.0263453		2.55771	0.0690818		2.55771	0.051856
2.56256	0.0303388		2.56256	0.0453591		2.56256	0.0184774		2.56256	0.0452995		2.56256	0.00661612		2.56256	0.0357032		2.56256	0.0799298		2.56256	0.0474453		2.56256	0.0268817		2.56256	0.0687838		2.56256	0.0512004
2.56741	0.0302196		2.56741	0.0442863		2.56741	0.0191927		2.56741	0.0454187		2.56741	0.00590086		2.56741	0.0360608		2.56741	0.0796914		2.56741	0.0469089		2.56741	0.0272989		2.56741	0.0680089		2.56741	0.0504255
2.57227	0.0303388		2.57227	0.0428557		2.57227	0.0198483		2.57227	0.045836		2.57227	0.005126		2.57227	0.0363588		2.57227	0.0802875		2.57227	0.0457764		2.57227	0.0275373		2.57227	0.0673532		2.57227	0.0500083
2.57712	0.0306368		2.57712	0.0411868		2.57712	0.0202656		2.57712	0.0460744		2.57712	0.00482798		2.57712	0.0367165		2.57712	0.0815988		2.57712	0.044167		2.57712	0.0276566		2.57712	0.0668764		2.57712	0.0502467
2.58197	0.0312328		2.58197	0.0396967		2.58197	0.0203252		2.58197	0.0459552		2.58197	0.00482798		2.58197	0.0368953		2.58197	0.0832677		2.58197	0.0426173		2.58197	0.0271797		2.58197	0.0668168		2.58197	0.0511408
2.58683	0.0318289		2.58683	0.0385046		2.58683	0.0201464		2.58683	0.0454187		2.58683	0.00536442		2.58683	0.0370145		2.58683	0.0848174		2.58683	0.041008		2.58683	0.0264645		2.58683	0.0673532		2.58683	0.0526905
2.59168	0.0323653		2.59168	0.0379086		2.59168	0.0196695		2.59168	0.0445843		2.59168	0.00619888		2.59168	0.0371337		2.59168	0.0857711		2.59168	0.0396967		2.59168	0.0254512		2.59168	0.0684261		2.59168	0.0546575
2.59653	0.0324845		2.59653	0.0380278		2.59653	0.0189543		2.59653	0.0433922		2.59653	0.00721216		2.59653	0.0373125		2.59653	0.0860095		2.59653	0.0385046		2.59653	0.0241995		2.59653	0.0694394		2.59653	0.0565648
2.60139	0.0321269		2.60139	0.0386238		2.60139	0.0180602		2.60139	0.0423789		2.60139	0.00828505		2.60139	0.0376701		2.60139	0.0855923		2.60139	0.0376105		2.60139	0.023067		2.60139	0.0705719		2.60139	0.0579357
2.60624	0.0312328		2.60624	0.0394583		2.60624	0.0172853		2.60624	0.041604		2.60624	0.00911951		2.60624	0.038445		2.60624	0.0848174		2.60624	0.0370145		2.60624	0.0222921		2.60624	0.0714064		2.60624	0.0587702
2.61109	0.0302196		2.61109	0.0404716		2.61109	0.0168085		2.61109	0.0413656		2.61109	0.00959635		2.61109	0.0395179		2.61109	0.0841618		2.61109	0.0369549		2.61109	0.0220537		2.61109	0.0721812		2.61109	0.0588298
2.61595	0.0290275		2.61595	0.0411868		2.61595	0.0166297		2.61595	0.0415444		2.61595	0.00971556		2.61595	0.0407696		2.61595	0.0839829		2.61595	0.0374913		2.61595	0.022471		2.61595	0.0731349		2.61595	0.0582933
2.6208	0.0281334		2.6208	0.0415444		2.6208	0.0166297		2.6208	0.0419021		2.6208	0.00947714		2.6208	0.0422001		2.6208	0.0843406		2.6208	0.0388026		2.6208	0.023365		2.6208	0.0743866		2.6208	0.0573397
2.62565	0.0274777		2.62565	0.0414252		2.62565	0.0168085		2.62565	0.0422001		2.62565	0.00905991		2.62565	0.043273		2.62565	0.0851154		2.62565	0.0408888		2.62565	0.0246167		2.62565	0.0759363		2.62565	0.0563264
2.63051	0.0272989		2.63051	0.04071		2.63051	0.0166893		2.63051	0.0422597		2.63051	0.00846386		2.63051	0.0439286		2.63051	0.0859499		2.63051	0.043273		2.63051	0.025928		2.63051	0.0776052		2.63051	0.0553727
2.63536	0.0274777		2.63536	0.0398755		2.63536	0.0162721		2.63536	0.0420213		2.63536	0.007689		2.63536	0.0438094		2.63536	0.0866055		2.63536	0.0455976		2.63536	0.0272393		2.63536	0.079155		2.63536	0.0544786
2.64021	0.0279546		2.64021	0.0392199		2.64021	0.0153184		2.64021	0.0415444		2.64021	0.00703335		2.64021	0.0429749		2.64021	0.086844		2.64021	0.0473857		2.64021	0.028491		2.64021	0.0802279		2.64021	0.053823
2.64507	0.0286698		2.64507	0.0386238		2.64507	0.0139475		2.64507	0.0409484		2.64507	0.0064373		2.64507	0.0416636		2.64507	0.0866055		2.64507	0.0483394		2.64507	0.0297427		2.64507	0.0805259		2.64507	0.0534058
2.64992	0.0295043		2.64992	0.038445		2.64992	0.012517		2.64992	0.0406504		2.64992	0.00590086		2.64992	0.0401735		2.64992	0.0859499		2.64992	0.0485182		2.64992	0.031054		2.64992	0.0802875		2.64992	0.0531077
2.65477	0.030458		2.65477	0.0383258		2.65477	0.0112057		2.65477	0.0405312		2.65477	0.00554323		2.65477	0.0388026		2.65477	0.0849366		2.65477	0.0479817		2.65477	0.0324845		2.65477	0.079751		2.65477	0.0530481
2.65963	0.0312924		2.65963	0.038147		2.65963	0.0103116		2.65963	0.04071		2.65963	0.00524521		2.65963	0.0380874		2.65963	0.0838041		2.65963	0.0470877		2.65963	0.0336766		2.65963	0.079155		2.65963	0.0531077
2.66448	0.0318885		2.66448	0.0378489		2.66448	0.0100732		2.66448	0.041008		2.66448	0.00536442		2.66448	0.038147		2.66448	0.0824332		2.66448	0.0461936		2.66448	0.0346899		2.66448	0.0787377		2.66448	0.0532269
2.66933	0.0321269		2.66933	0.0375509		2.66933	0.0104904		2.66933	0.0413656		2.66933	0.00554323		2.66933	0.0389814		2.66933	0.0808835		2.66933	0.0455379		2.66933	0.0354052		2.66933	0.0782609		2.66933	0.0533462
2.67419	0.0317097		2.67419	0.0370145		2.67419	0.0116229		2.67419	0.0419021		2.67419	0.00602007		2.67419	0.0405312		2.67419	0.0793934		2.67419	0.0453591		2.67419	0.0354052		2.67419	0.0777245		2.67419	0.053525
2.67904	0.030756		2.67904	0.0367761		2.67904	0.0133514		2.67904	0.0424981		2.67904	0.00673532		2.67904	0.0419617		2.67904	0.0781417		2.67904	0.0455379		2.67904	0.0350475		2.67904	0.0769496		2.67904	0.0536442
2.68389	0.0292063		2.68389	0.0368953		2.68389	0.01508		2.68389	0.0433922		2.68389	0.00751019		2.68389	0.0430942		2.68389	0.0773668		2.68389	0.046134		2.68389	0.0344515		2.68389	0.0759363		2.68389	0.0538826
2.68875	0.0273585		2.68875	0.0374913		2.68875	0.0167489		2.68875	0.0445247		2.68875	0.00834465		2.68875	0.043273		2.68875	0.0772476		2.68875	0.0467896		2.68875	0.0341535		2.68875	0.0747442		2.68875	0.054121
2.6936	0.0258088		2.6936	0.0383258		2.6936	0.0180602		2.6936	0.0457764		2.6936	0.00905991		2.6936	0.0424981		2.6936	0.0775456		2.6936	0.0473857		2.6936	0.0341535		2.6936	0.0737906		2.6936	0.0544786
2.69845	0.0249147		2.69845	0.0395775		2.69845	0.0187755		2.69845	0.0469089		2.69845	0.00959635		2.69845	0.0408888		2.69845	0.0782609		2.69845	0.0477433		2.69845	0.0347495		2.69845	0.0730157		2.69845	0.0550151
2.70331	0.0248551		2.70331	0.04071		2.70331	0.0188351		2.70331	0.0479221		2.70331	0.0100732		2.70331	0.038743		2.70331	0.079155		2.70331	0.0475645		2.70331	0.0357032		2.70331	0.0724792		2.70331	0.0556111
2.70816	0.0258684		2.70816	0.0417829		2.70816	0.0186563		2.70816	0.0485778		2.70816	0.0101924		2.70816	0.0365973		2.70816	0.080049		2.70816	0.0471473		2.70816	0.0367761		2.70816	0.072062		2.70816	0.0561476
2.71301	0.0274777		2.71301	0.0426769		2.71301	0.018239		2.71301	0.0488758		2.71301	0.0101924		2.71301	0.0349283		2.71301	0.0808239		2.71301	0.0462532		2.71301	0.0374913		2.71301	0.0717044		2.71301	0.0565648
2.71787	0.0295043		2.71787	0.0431538		2.71787	0.0177026		2.71787	0.0488758		2.71787	0.0100732		2.71787	0.0338554		2.71787	0.0815392		2.71787	0.0451803		2.71787	0.0378489		2.71787	0.0715256		2.71787	0.0565648
2.72272	0.031352		2.72272	0.0430942		2.72272	0.0172257		2.72272	0.0488162		2.72272	0.00983477		2.72272	0.0334382		2.72272	0.082314		2.72272	0.0441074		2.72272	0.0378489		2.72272	0.071466		2.72272	0.0563264
2.72757	0.0327229		2.72757	0.0427365		2.72757	0.0168085		2.72757	0.0487566		2.72757	0.00953674		2.72757	0.0336766		2.72757	0.0831485		2.72757	0.0433326		2.72757	0.0373721		2.72757	0.071466		2.72757	0.0556111
2.73243	0.0334382		2.73243	0.0421405		2.73243	0.0163317		2.73243	0.0488758		2.73243	0.00917912		2.73243	0.0342727		2.73243	0.0839829		2.73243	0.0429153		2.73243	0.0367165		2.73243	0.0715256		2.73243	0.0545979
2.73728	0.0335574		2.73728	0.0414252		2.73728	0.0160933		2.73728	0.0490546		2.73728	0.00882149		2.73728	0.0351667		2.73728	0.0844598		2.73728	0.0430942		2.73728	0.035584		2.73728	0.0714064		2.73728	0.0534654
2.74213	0.0331402		2.74213	0.0409484		2.74213	0.0160336		2.74213	0.0493526		2.74213	0.00840425		2.74213	0.03618		2.74213	0.0846982		2.74213	0.043869		2.74213	0.0340939		2.74213	0.0713468		2.74213	0.0522733
2.74699	0.0324249		2.74699	0.04071		2.74699	0.0162125		2.74699	0.0496507		2.74699	0.00786781		2.74699	0.0373125		2.74699	0.0847578		2.74699	0.0452995		2.74699	0.0321865		2.74699	0.0709891		2.74699	0.05126
2.75184	0.0318289		2.75184	0.0407696		2.75184	0.0168085		2.75184	0.0498891		2.75184	0.00721216		2.75184	0.0382662		2.75184	0.084579		2.75184	0.0470281		2.75184	0.0301003		2.75184	0.0706315		2.75184	0.0505447
2.75669	0.0314116		2.75669	0.0411868		2.75669	0.017643		2.75669	0.0501275		2.75669	0.00649691		2.75669	0.0392199		2.75669	0.0843406		2.75669	0.048697		2.75669	0.0279546		2.75669	0.0703931		2.75669	0.0500679
2.76155	0.0312924		2.76155	0.0416636		2.76155	0.0184178		2.76155	0.0501871		2.76155	0.00613928		2.76155	0.0397563		2.76155	0.084281		2.76155	0.0501871		2.76155	0.0264645		2.76155	0.0702739		2.76155	0.0500679
2.7664	0.0316501		2.7664	0.0420809		2.7664	0.0188351		2.7664	0.0498891		2.7664	0.00584126		2.7664	0.0400543		2.7664	0.084281		2.7664	0.0511408		2.7664	0.0255704		2.7664	0.0704527		2.7664	0.0504255
2.77125	0.0322461		2.77125	0.0423193		2.77125	0.0188351		2.77125	0.0494719		2.77125	0.00584126		2.77125	0.0400543		2.77125	0.084281		2.77125	0.0513792		2.77125	0.0257492		2.77125	0.0708103		2.77125	0.0510216
2.77611	0.0326633		2.77611	0.0424385		2.77611	0.0184774		2.77611	0.0488758		2.77611	0.00613928		2.77611	0.0395775		2.77611	0.0841022		2.77611	0.0507832		2.77611	0.0269413		2.77611	0.0713468		2.77611	0.051856
2.78096	0.033021		2.78096	0.0423789		2.78096	0.0177622		2.78096	0.0481606		2.78096	0.00661612		2.78096	0.0388026		2.78096	0.0836849		2.78096	0.0497103		2.78096	0.0286102		2.78096	0.072062		2.78096	0.0526309
2.78581	0.0329614		2.78581	0.0423789		2.78581	0.0171065		2.78581	0.0473857		2.78581	0.00709295		2.78581	0.0375509		2.78581	0.0827909		2.78581	0.0482202		2.78581	0.0305772		2.78581	0.0729561		2.78581	0.0529885
2.79067	0.0323653		2.79067	0.0422001		2.79067	0.0163913		2.79067	0.0468493		2.79067	0.0077486		2.79067	0.0362992		2.79067	0.0816584		2.79067	0.0466108		2.79067	0.0321269		2.79067	0.0739098		2.79067	0.0529289
2.79552	0.0311732		2.79552	0.0419617		2.79552	0.0159144		2.79552	0.0465512		2.79552	0.00822544		2.79552	0.0351071		2.79552	0.0805259		2.79552	0.0448823		2.79552	0.0330806		2.79552	0.0749826		2.79552	0.0526905
2.80037	0.0296235		2.80037	0.0414848		2.80037	0.0156164		2.80037	0.0466704		2.80037	0.00876188		2.80037	0.0342727		2.80037	0.0795722		2.80037	0.043571		2.80037	0.0331998		2.80037	0.0760555		2.80037	0.0521541
2.80523	0.027895		2.80523	0.041008		2.80523	0.0154972		2.80523	0.0473261		2.80523	0.0090003		2.80523	0.0342131		2.80523	0.0788569		2.80523	0.0426173		2.80523	0.033021		2.80523	0.0770092		2.80523	0.0513792
2.81008	0.026226		2.81008	0.0404119		2.81008	0.0153184		2.81008	0.0485182		2.81008	0.00882149		2.81008	0.0350475		2.81008	0.0788569		2.81008	0.0421405		2.81008	0.0327826		2.81008	0.0777841		2.81008	0.0507236
2.81493	0.0247955		2.81493	0.0401139		2.81493	0.0151396		2.81493	0.0500679		2.81493	0.00828505		2.81493	0.0366569		2.81493	0.0792146		2.81493	0.0419617		2.81493	0.0326037		2.81493	0.0783205		2.81493	0.0500679
2.81979	0.0236034		2.81979	0.0401735		2.81979	0.0149608		2.81979	0.0517964		2.81979	0.00745058		2.81979	0.038743		2.81979	0.0801682		2.81979	0.0419021		2.81979	0.0329018		2.81979	0.0783205		2.81979	0.0495911
2.82464	0.0228882		2.82464	0.0408888		2.82464	0.014782		2.82464	0.0532866		2.82464	0.0064373		2.82464	0.041008		2.82464	0.0815392		2.82464	0.0417829		2.82464	0.0337362		2.82464	0.0780225		2.82464	0.0491142
2.82949	0.0226498		2.82949	0.0419021		2.82949	0.0145435		2.82949	0.0542402		2.82949	0.00548363		2.82949	0.0429749		2.82949	0.0829101		2.82949	0.0417233		2.82949	0.0346899		2.82949	0.0774264		2.82949	0.0487566
2.83435	0.023067		2.83435	0.0434518		2.83435	0.0145435		2.83435	0.0544786		2.83435	0.00488758		2.83435	0.0444055		2.83435	0.0843406		2.83435	0.0417233		2.83435	0.0358224		2.83435	0.076592		2.83435	0.0485778
2.8392	0.0237823		2.8392	0.0448823		2.8392	0.014782		2.8392	0.0541806		2.8392	0.00482798		2.8392	0.0450015		2.8392	0.0854135		2.8392	0.0421405		2.8392	0.0367165		2.8392	0.0756383		2.8392	0.048697
2.84405	0.0248551		2.84405	0.046134		2.84405	0.015378		2.84405	0.0535846		2.84405	0.00500679		2.84405	0.0450015		2.84405	0.0861287		2.84405	0.0429153		2.84405	0.0373125		2.84405	0.0746846		2.84405	0.0491142
2.84891	0.0259876		2.84891	0.0468493		2.84891	0.0161529		2.84891	0.0531077		2.84891	0.00524521		2.84891	0.0444651		2.84891	0.0865459		2.84891	0.0440478		2.84891	0.0376701		2.84891	0.0741482		2.84891	0.0497103
2.85376	0.0272393		2.85376	0.0470877		2.85376	0.0170469		2.85376	0.0529289		2.85376	0.00536442		2.85376	0.043571		2.85376	0.0865459		2.85376	0.0454187		2.85376	0.0377893		2.85376	0.0742078		2.85376	0.0506639
2.85861	0.0282526		2.85861	0.0470281		2.85861	0.0178814		2.85861	0.0534058		2.85861	0.005126		2.85861	0.0425577		2.85861	0.0863671		2.85861	0.0466108		2.85861	0.0377893		2.85861	0.0746846		2.85861	0.0517964
2.86347	0.0292063		2.86347	0.0469089		2.86347	0.0184178		2.86347	0.0543594		2.86347	0.00458956		2.86347	0.0416636		2.86347	0.0860691		2.86347	0.0476241		2.86347	0.0379086		2.86347	0.0756979		2.86347	0.0528693
2.86832	0.0298023		2.86832	0.04673		2.86832	0.018239		2.86832	0.0554919		2.86832	0.00369549		2.86832	0.0408292		2.86832	0.0858903		2.86832	0.0482798		2.86832	0.0380874		2.86832	0.0767708		2.86832	0.0538826
2.87317	0.0303388		2.87317	0.0469685		2.87317	0.017643		2.87317	0.0565648		2.87317	0.00280142		2.87317	0.0403523		2.87317	0.0856519		2.87317	0.0485778		2.87317	0.0385642		2.87317	0.0777245		2.87317	0.0547171
2.87803	0.0306964		2.87803	0.0473857		2.87803	0.0165105		2.87803	0.056982		2.87803	0.00214577		2.87803	0.0401139		2.87803	0.0855327		2.87803	0.0487566		2.87803	0.0391603		2.87803	0.0782609		2.87803	0.0554919
2.88288	0.0311136		2.88288	0.0478029		2.88288	0.0153184		2.88288	0.0569224		2.88288	0.00184774		2.88288	0.0401735		2.88288	0.0854731		2.88288	0.0488758		2.88288	0.0398755		2.88288	0.0783205		2.88288	0.056088
2.88773	0.0315309		2.88773	0.0482202		2.88773	0.0143051		2.88773	0.0563264		2.88773	0.00190735		2.88773	0.0403523		2.88773	0.0852346		2.88773	0.048697		2.88773	0.0407696		2.88773	0.0781417		2.88773	0.0563264
2.89259	0.0321865		2.89259	0.0485778		2.89259	0.0137091		2.89259	0.0554919		2.89259	0.00232458		2.89259	0.0407696		2.89259	0.085175		2.89259	0.0485182		2.89259	0.0415444		2.89259	0.0779033		2.89259	0.0565052
2.89744	0.0329614		2.89744	0.0489354		2.89744	0.0136495		2.89744	0.0546575		2.89744	0.00292063		2.89744	0.0412464		2.89744	0.085175		2.89744	0.0482202		2.89744	0.0420809		2.89744	0.0778437		2.89744	0.0563264
2.90229	0.0337958		2.90229	0.0492334		2.90229	0.0144243		2.90229	0.0540018		2.90229	0.00369549		2.90229	0.0419021		2.90229	0.085175		2.90229	0.0479221		2.90229	0.0423789		2.90229	0.0781417		2.90229	0.0558496
2.90715	0.0344515		2.90715	0.0495315		2.90715	0.0155568		2.90715	0.0535846		2.90715	0.00441074		2.90715	0.0426769		2.90715	0.0853539		2.90715	0.0479221		2.90715	0.0423789		2.90715	0.0787377		2.90715	0.0550151
2.912	0.0349283		2.912	0.0499487		2.912	0.0168681		2.912	0.0535846		2.912	0.00506639		2.912	0.0436306		2.912	0.0855923		2.912	0.0482798		2.912	0.0420809		2.912	0.0795722		2.912	0.054121
2.91685	0.0350475		2.91685	0.0504255		2.91685	0.0180602		2.91685	0.0537634		2.91685	0.00590086		2.91685	0.0445843		2.91685	0.0857711		2.91685	0.0492334		2.91685	0.0415444		2.91685	0.0804663		2.91685	0.0530481
2.92171	0.0348091		2.92171	0.0508428		2.92171	0.0190735		2.92171	0.0542998		2.92171	0.00667572		2.92171	0.0456572		2.92171	0.0858903		2.92171	0.0501275		2.92171	0.0407696		2.92171	0.0812411		2.92171	0.0521541
2.92656	0.0343323		2.92656	0.0510812		2.92656	0.019908		2.92656	0.0549555		2.92656	0.00762939		2.92656	0.046432		2.92656	0.0860691		2.92656	0.0510216		2.92656	0.0397563		2.92656	0.0817776		2.92656	0.0513792
2.93141	0.0336766		2.93141	0.0509024		2.93141	0.0203252		2.93141	0.0557899		2.93141	0.00858307		2.93141	0.0469685		2.93141	0.0861287		2.93141	0.0513792		2.93141	0.0385046		2.93141	0.0819564		2.93141	0.0509024
2.93627	0.0329614		2.93627	0.0504255		2.93627	0.0206232		2.93627	0.056684		2.93627	0.00953674		2.93627	0.0469685		2.93627	0.0863075		2.93627	0.0512004		2.93627	0.0372529		2.93627	0.0820756		2.93627	0.0507236
2.94112	0.0323653		2.94112	0.0494719		2.94112	0.0209808		2.94112	0.0574589		2.94112	0.0101924		2.94112	0.0466108		2.94112	0.0864863		2.94112	0.0505447		2.94112	0.0362992		2.94112	0.0820756		2.94112	0.0506639
2.94597	0.0320673		2.94597	0.0483394		2.94597	0.0212193		2.94597	0.0581741		2.94597	0.0107288		2.94597	0.0459552		2.94597	0.0867248		2.94597	0.0498295		2.94597	0.0361204		2.94597	0.0818968		2.94597	0.0509024
2.95083	0.0321269		2.95083	0.0470281		2.95083	0.0212789		2.95083	0.058949		2.95083	0.0109076		2.95083	0.0452399		2.95083	0.0870228		2.95083	0.049293		2.95083	0.0368357		2.95083	0.0816584		2.95083	0.0513196
2.95568	0.0326037		2.95568	0.0459552		2.95568	0.0213385		2.95568	0.0596046		2.95568	0.0107884		2.95568	0.0447035		2.95568	0.0872016		2.95568	0.0491142		2.95568	0.0385046		2.95568	0.0814199		2.95568	0.0519753
2.96053	0.0333786		2.96053	0.0450015		2.96053	0.0213385		2.96053	0.0600219		2.96053	0.0104308		2.96053	0.0444651		2.96053	0.08744		2.96053	0.0493526		2.96053	0.04071		2.96053	0.0811815		2.96053	0.0526905
2.96539	0.0340939		2.96539	0.0442863		2.96539	0.0213981		2.96539	0.0603795		2.96539	0.0101328		2.96539	0.0445247		2.96539	0.0876188		2.96539	0.0496507		2.96539	0.0429749		2.96539	0.0813007		2.96539	0.0537038
2.97024	0.0345111		2.97024	0.043869		2.97024	0.0214577		2.97024	0.0604987		2.97024	0.00977516		2.97024	0.0447631		2.97024	0.0878572		2.97024	0.0499487		2.97024	0.0449419		2.97024	0.0816584		2.97024	0.0548363
2.97509	0.0343919		2.97509	0.043571		2.97509	0.0216961		2.97509	0.0605583		2.97509	0.00935793		2.97509	0.0448227		2.97509	0.0882149		2.97509	0.0502467		2.97509	0.0460744		2.97509	0.0823736		2.97509	0.0562668
2.97995	0.033915		2.97995	0.0433922		2.97995	0.0221133		2.97995	0.0606179		2.97995	0.00888109		2.97995	0.0447631		2.97995	0.0886917		2.97995	0.0501275		2.97995	0.0465512		2.97995	0.0833273		2.97995	0.0577569
2.9848	0.0330806		2.9848	0.0432134		2.9848	0.0225902		2.9848	0.0607371		2.9848	0.00852346		2.9848	0.0444651		2.9848	0.0889897		2.9848	0.0497699		2.9848	0.0463128		2.9848	0.0842214		2.9848	0.0591874
2.98965	0.0324249		2.98965	0.0430942		2.98965	0.0227094		2.98965	0.0608563		2.98965	0.00822544		2.98965	0.0439882		2.98965	0.0893474		2.98965	0.049293		2.98965	0.0458956		2.98965	0.0849366		2.98965	0.0604391
2.99451	0.0323653		2.99451	0.0429153		2.99451	0.0224113		2.99451	0.0610352		2.99451	0.00822544		2.99451	0.0433922		2.99451	0.089407		2.99451	0.0489354		2.99451	0.0452995		2.99451	0.0852942		2.99451	0.0612736
2.99936	0.033021		2.99936	0.0427365		2.99936	0.0217557		2.99936	0.0612736		2.99936	0.00852346		2.99936	0.0427365		2.99936	0.089407		2.99936	0.0489354		2.99936	0.0447631		2.99936	0.0852346		2.99936	0.0615716
3.00421	0.0343323		3.00421	0.0425577		3.00421	0.0205636		3.00421	0.0613332		3.00421	0.00888109		3.00421	0.0419617		3.00421	0.0895262		3.00421	0.049293		3.00421	0.044167		3.00421	0.084877		3.00421	0.0613928
3.00907	0.0360012		3.00907	0.0426173		3.00907	0.0191331		3.00907	0.061214		3.00907	0.00965595		3.00907	0.0411868		3.00907	0.0898242		3.00907	0.0502467		3.00907	0.0436902		3.00907	0.084281		3.00907	0.0610352
3.01392	0.0376701		3.01392	0.0427961		3.01392	0.0175834		3.01392	0.0606775		3.01392	0.0104308		3.01392	0.0399947		3.01392	0.0905991		3.01392	0.0514984		3.01392	0.0433326		3.01392	0.0836849		3.01392	0.0607371
3.01877	0.0385046		3.01877	0.0430942		3.01877	0.0160336		3.01877	0.0597239		3.01877	0.0113249		3.01877	0.0389218		3.01877	0.0915527		3.01877	0.0529885		3.01877	0.0429749		3.01877	0.0834465		3.01877	0.0608563
3.02363	0.0383258		3.02363	0.0437498		3.02363	0.0146031		3.02363	0.0587106		3.02363	0.0121593		3.02363	0.0380278		3.02363	0.0926852		3.02363	0.0542998		3.02363	0.0427961		3.02363	0.0833869		3.02363	0.061214
3.02848	0.0371933		3.02848	0.0445843		3.02848	0.0132322		3.02848	0.0578761		3.02848	0.0130534		3.02848	0.0375509		3.02848	0.0935197		3.02848	0.0553131		3.02848	0.0427961		3.02848	0.0836849		3.02848	0.0620484
3.03333	0.0352263		3.03333	0.0457168		3.03333	0.0120401		3.03333	0.0572801		3.03333	0.0137687		3.03333	0.0376701		3.03333	0.0938773		3.03333	0.0559092		3.03333	0.0429749		3.03333	0.0841022		3.03333	0.0630021
3.03819	0.0328422		3.03819	0.0467896		3.03819	0.0110269		3.03819	0.056982		3.03819	0.0142455		3.03819	0.0386238		3.03819	0.0936389		3.03819	0.056088		3.03819	0.0431538		3.03819	0.0846386		3.03819	0.0638366
3.04304	0.0308156		3.04304	0.0477433		3.04304	0.0103116		3.04304	0.0572801		3.04304	0.0143647		3.04304	0.0401735		3.04304	0.0929832		3.04304	0.056088		3.04304	0.0432134		3.04304	0.0849366		3.04304	0.0644326
3.04789	0.0295043		3.04789	0.048399		3.04789	0.0100732		3.04789	0.0578165		3.04789	0.0139475		3.04789	0.0420213		3.04789	0.0923276		3.04789	0.0561476		3.04789	0.0430346		3.04789	0.084877		3.04789	0.0647306
3.05275	0.0289083		3.05275	0.0486374		3.05275	0.010252		3.05275	0.058651		3.05275	0.0130534		3.05275	0.0438094		3.05275	0.0916719		3.05275	0.0565052		3.05275	0.0429153		3.05275	0.0846386		3.05275	0.0647306
3.0576	0.0290275		3.0576	0.0482798		3.0576	0.0109076		3.0576	0.059247		3.0576	0.0118017		3.0576	0.0454187		3.0576	0.0914335		3.0576	0.0568628		3.0576	0.0427961		3.0576	0.0839829		3.0576	0.0646114
3.06245	0.0295639		3.06245	0.0476241		3.06245	0.0120401		3.06245	0.0594854		3.06245	0.0103712		3.06245	0.0467896		3.06245	0.0915527		3.06245	0.0572205		3.06245	0.0428557		3.06245	0.0832677		3.06245	0.0643134
3.06731	0.0300407		3.06731	0.0467896		3.06731	0.0133514		3.06731	0.059247		3.06731	0.00911951		3.06731	0.0477433		3.06731	0.0920296		3.06731	0.0573397		3.06731	0.0432134		3.06731	0.082612		3.06731	0.0638366
3.07216	0.0303388		3.07216	0.0460148		3.07216	0.0146031		3.07216	0.0585914		3.07216	0.00798702		3.07216	0.048399		3.07216	0.0925064		3.07216	0.0571012		3.07216	0.043869		3.07216	0.0818968		3.07216	0.0633001
3.07701	0.0305772		3.07701	0.0454187		3.07701	0.015676		3.07701	0.0573993		3.07701	0.00733137		3.07701	0.0488162		3.07701	0.0929832		3.07701	0.0563264		3.07701	0.0445247		3.07701	0.0813603		3.07701	0.0627041
3.08187	0.0309944		3.08187	0.0452399		3.08187	0.0163317		3.08187	0.056088		3.08187	0.00703335		3.08187	0.0489354		3.08187	0.0932813		3.08187	0.0551939		3.08187	0.0448227		3.08187	0.0808239		3.08187	0.0619888
3.08672	0.0317693		3.08672	0.0455379		3.08672	0.0166893		3.08672	0.0547767		3.08672	0.00703335		3.08672	0.0482798		3.08672	0.0933409		3.08672	0.0540018		3.08672	0.0446439		3.08672	0.0802875		3.08672	0.0614524
3.09157	0.0329614		3.09157	0.0459552		3.09157	0.0167489		3.09157	0.0537634		3.09157	0.00745058		3.09157	0.0470281		3.09157	0.0932217		3.09157	0.0527501		3.09157	0.0438094		3.09157	0.0799298		3.09157	0.0612736
3.09643	0.0343323		3.09643	0.04673		3.09643	0.0165105		3.09643	0.0529885		3.09643	0.00792742		3.09643	0.0452995		3.09643	0.0931621		3.09643	0.0517964		3.09643	0.0426173		3.09643	0.079751		3.09643	0.061512
3.10128	0.0354648		3.10128	0.0473261		3.10128	0.0164509		3.10128	0.0523925		3.10128	0.00846386		3.10128	0.0434518		3.10128	0.0929236		3.10128	0.0511408		3.10128	0.0415444		3.10128	0.0798702		3.10128	0.0622869
3.10613	0.03618		3.10613	0.0478029		3.10613	0.0163913		3.10613	0.0522733		3.10613	0.00905991		3.10613	0.0418425		3.10613	0.0928044		3.10613	0.0511408		3.10613	0.0408888		3.10613	0.0801682		3.10613	0.0631809
3.11099	0.03618		3.11099	0.0479221		3.11099	0.0165105		3.11099	0.0524521		3.11099	0.00941753		3.11099	0.041008		3.11099	0.0923872		3.11099	0.051558		3.11099	0.0410676		3.11099	0.0806451		3.11099	0.0641346
3.11584	0.0357032		3.11584	0.0476241		3.11584	0.0168681		3.11584	0.0530481		3.11584	0.00971556		3.11584	0.0410676		3.11584	0.0920296		3.11584	0.0524521		3.11584	0.0420809		3.11584	0.0811815		3.11584	0.064671
3.12069	0.0346899		3.12069	0.0470281		3.12069	0.0175238		3.12069	0.0540614		3.12069	0.00983477		3.12069	0.0420213		3.12069	0.0916719		3.12069	0.0534654		3.12069	0.0436306		3.12069	0.0815392		3.12069	0.0647306
3.12555	0.0337362		3.12555	0.046432		3.12555	0.0181794		3.12555	0.0553727		3.12555	0.00995398		3.12555	0.0433922		3.12555	0.0917912		3.12555	0.054419		3.12555	0.0451207		3.12555	0.0817776		3.12555	0.064075
3.1304	0.0330806		3.1304	0.0460148		3.1304	0.0186563		3.1304	0.0567436		3.1304	0.0101328		3.1304	0.0450015		3.1304	0.0923276		3.1304	0.0552535		3.1304	0.046134		3.1304	0.0817776		3.1304	0.0628233
3.13525	0.0329018		3.13525	0.0458956		3.13525	0.0187159		3.13525	0.0579953		3.13525	0.0103712		3.13525	0.0463724		3.13525	0.0935197		3.13525	0.0556111		3.13525	0.0464916		3.13525	0.0815988		3.13525	0.0612736
3.14011	0.0333786		3.14011	0.0460744		3.14011	0.0184774		3.14011	0.058949		3.14011	0.01055		3.14011	0.0475049		3.14011	0.0952482		3.14011	0.0555515		3.14011	0.0462532		3.14011	0.0813603		3.14011	0.0599027
3.14496	0.0342727		3.14496	0.04673		3.14496	0.0180006		3.14496	0.0594854		3.14496	0.0104904		3.14496	0.0481009		3.14496	0.0969768		3.14496	0.0553131		3.14496	0.0454783		3.14496	0.0810623		3.14496	0.0591278
3.14981	0.0352263		3.14981	0.0474453		3.14981	0.0174046		3.14981	0.0599027		3.14981	0.0101328		3.14981	0.0484586		3.14981	0.0984669		3.14981	0.0551343		3.14981	0.0449419		3.14981	0.0806451		3.14981	0.0590086
3.15467	0.03618		3.15467	0.0481009		3.15467	0.0170469		3.15467	0.0600815		3.15467	0.00929832		3.15467	0.0485182		3.15467	0.0993013		3.15467	0.0551939		3.15467	0.0448227		3.15467	0.0801682		3.15467	0.0596046
3.15952	0.0368357		3.15952	0.048399		3.15952	0.0171661		3.15952	0.0605583		3.15952	0.00798702		3.15952	0.0484586		3.15952	0.0993013		3.15952	0.0555515		3.15952	0.0451803		3.15952	0.0799298		3.15952	0.0604987
3.16437	0.0370145		3.16437	0.048399		3.16437	0.017643		3.16437	0.0610948		3.16437	0.00655651		3.16437	0.0482798		3.16437	0.0984073		3.16437	0.0561476		3.16437	0.045836		3.16437	0.0799298		3.16437	0.061512
3.16923	0.0368357		3.16923	0.0481009		3.16923	0.018537		3.16923	0.0619292		3.16923	0.00542402		3.16923	0.0480413		3.16923	0.0969768		3.16923	0.0568032		3.16923	0.0464916		3.16923	0.0802875		3.16923	0.0621676
3.17408	0.0366569		3.17408	0.0478029		3.17408	0.0197291		3.17408	0.0628233		3.17408	0.00470877		3.17408	0.0477433		3.17408	0.095427		3.17408	0.0572801		3.17408	0.0470281		3.17408	0.0810623		3.17408	0.0625253
3.17893	0.0366569		3.17893	0.0475645		3.17893	0.0210404		3.17893	0.0635386		3.17893	0.00447035		3.17893	0.0474453		3.17893	0.0938773		3.17893	0.0573993		3.17893	0.0471473		3.17893	0.0817776		3.17893	0.0626445
3.18379	0.0370145		3.18379	0.0475049		3.18379	0.0222921		3.18379	0.0641942		3.18379	0.00482798		3.18379	0.0470281		3.18379	0.0928044		3.18379	0.0573993		3.18379	0.0471473		3.18379	0.0823736		3.18379	0.0627041
3.18864	0.0379086		3.18864	0.0477433		3.18864	0.0230074		3.18864	0.0646114		3.18864	0.00548363		3.18864	0.0465512		3.18864	0.0922084		3.18864	0.0572205		3.18864	0.0469089		3.18864	0.0826716		3.18864	0.0628233
3.19349	0.039041		3.19349	0.0479221		3.19349	0.0234842		3.19349	0.0649095		3.19349	0.00613928		3.19349	0.0459552		3.19349	0.0920892		3.19349	0.0573397		3.19349	0.0465512		3.19349	0.0827312		3.19349	0.0631213
3.19835	0.0399947		3.19835	0.048399		3.19835	0.0233054		3.19835	0.0649691		3.19835	0.0064373		3.19835	0.0453591		3.19835	0.0925064		3.19835	0.0576377		3.19835	0.0462532		3.19835	0.0826716		3.19835	0.0634789
3.2032	0.0406504		3.2032	0.0486374		3.2032	0.0225902		3.2032	0.0650287		3.2032	0.00649691		3.2032	0.0447035		3.2032	0.0933409		3.2032	0.0582337		3.2032	0.0460744		3.2032	0.0829101		3.2032	0.0639558
3.20805	0.0406504		3.20805	0.0490546		3.20805	0.0216365		3.20805	0.0649095		3.20805	0.00625849		3.20805	0.0442863		3.20805	0.0942349		3.20805	0.058651		3.20805	0.0459552		3.20805	0.0836849		3.20805	0.0643134
3.21291	0.0399351		3.21291	0.0492334		3.21291	0.0207424		3.21291	0.0647902		3.21291	0.00590086		3.21291	0.0442863		3.21291	0.0950694		3.21291	0.0590682		3.21291	0.0457764		3.21291	0.0850558		3.21291	0.0644326
3.21776	0.0388026		3.21776	0.0495911		3.21776	0.0202656		3.21776	0.0644326		3.21776	0.00578165		3.21776	0.0446439		3.21776	0.0956655		3.21776	0.0591874		3.21776	0.0457168		3.21776	0.0869036		3.21776	0.0646114
3.22261	0.0376701		3.22261	0.0495911		3.22261	0.0203848		3.22261	0.0643134		3.22261	0.00560284		3.22261	0.0454187		3.22261	0.0957847		3.22261	0.0591874		3.22261	0.0456572		3.22261	0.0889897		3.22261	0.064671
3.22747	0.0368357		3.22747	0.049293		3.22747	0.0209808		3.22747	0.064075		3.22747	0.00590086		3.22747	0.0465512		3.22747	0.0956059		3.22747	0.0593662		3.22747	0.0459552		3.22747	0.0908971		3.22747	0.0647902
3.23232	0.0363588		3.23232	0.0487566		3.23232	0.0219345		3.23232	0.0641346		3.23232	0.00613928		3.23232	0.0478625		3.23232	0.0951886		3.23232	0.0596046		3.23232	0.0462532		3.23232	0.0923872		3.23232	0.0649095
3.23717	0.0362992		3.23717	0.0477433		3.23717	0.0226498		3.23717	0.064075		3.23717	0.00667572		3.23717	0.048995		3.23717	0.0950098		3.23717	0.0599623		3.23717	0.0466108		3.23717	0.0931621		3.23717	0.0649691
3.24203	0.0362992		3.24203	0.0468493		3.24203	0.0229478		3.24203	0.0641346		3.24203	0.00691414		3.24203	0.0498891		3.24203	0.0948906		3.24203	0.0605583		3.24203	0.0468493		3.24203	0.0932217		3.24203	0.0649691
3.24688	0.0362396		3.24688	0.0461936		3.24688	0.022769		3.24688	0.0641346		3.24688	0.00721216		3.24688	0.0504255		3.24688	0.0949502		3.24688	0.0608563		3.24688	0.0469089		3.24688	0.0928044		3.24688	0.0649691
3.25173	0.035882		3.25173	0.0460148		3.25173	0.0221729		3.25173	0.0641346		3.25173	0.00721216		3.25173	0.0505447		3.25173	0.095129		3.25173	0.0607967		3.25173	0.0466108		3.25173	0.0921488		3.25173	0.0650883
3.25659	0.0353456		3.25659	0.046432		3.25659	0.0215769		3.25659	0.064075		3.25659	0.00721216		3.25659	0.0504851		3.25659	0.0953674		3.25659	0.0603199		3.25659	0.0462532		3.25659	0.0914335		3.25659	0.0652671
3.26144	0.0348091		3.26144	0.0473857		3.26144	0.0209808		3.26144	0.0638366		3.26144	0.00727177		3.26144	0.0500083		3.26144	0.0956655		3.26144	0.0593066		3.26144	0.0457168		3.26144	0.0908971		3.26144	0.0656247
3.26629	0.0345111		3.26629	0.048399		3.26629	0.0209808		3.26629	0.0635386		3.26629	0.00751019		3.26629	0.049293		3.26629	0.0962019		3.26629	0.0581741		3.26629	0.0454783		3.26629	0.0903606		3.26629	0.0662208
3.27115	0.0347495		3.27115	0.0493526		3.27115	0.0212789		3.27115	0.0631213		3.27115	0.00798702		3.27115	0.0485778		3.27115	0.0969172		3.27115	0.0570416		3.27115	0.0457168		3.27115	0.0900626		3.27115	0.066638
3.276	0.0353456		3.276	0.0500083		3.276	0.0220537		3.276	0.0625253		3.276	0.00864267		3.276	0.0476837		3.276	0.0980496		3.276	0.0562072		3.276	0.046432		3.276	0.0896454		3.276	0.0668764
3.28085	0.0362992		3.28085	0.0501871		3.28085	0.023067		3.28085	0.0620484		3.28085	0.00947714		3.28085	0.0469089		3.28085	0.0995398		3.28085	0.0559688		3.28085	0.0477433		3.28085	0.0890493		3.28085	0.0666976
3.28571	0.0371933		3.28571	0.0502467		3.28571	0.0240803		3.28571	0.0617504		3.28571	0.010252		3.28571	0.0461936		3.28571	0.101089		3.28571	0.0562668		3.28571	0.0494719		3.28571	0.0882149		3.28571	0.06634
3.29056	0.0378489		3.29056	0.0499487		3.29056	0.025034		3.29056	0.0616908		3.29056	0.0107288		3.29056	0.0457764		3.29056	0.10258		3.29056	0.0571012		3.29056	0.05126		3.29056	0.0873804		3.29056	0.0658035
3.29541	0.0380278		3.29541	0.0495911		3.29541	0.0256896		3.29541	0.06181		3.29541	0.0110269		3.29541	0.045836		3.29541	0.103593		3.29541	0.0581145		3.29541	0.0528097		3.29541	0.0864863		3.29541	0.0656247
3.30027	0.0378489		3.30027	0.0495315		3.30027	0.0259876		3.30027	0.0619888		3.30027	0.0109673		3.30027	0.0461936		3.30027	0.103951		3.30027	0.0591278		3.30027	0.0539422		3.30027	0.0857115		3.30027	0.0657439
3.30512	0.0373125		3.30512	0.0496507		3.30512	0.0259876		3.30512	0.062108		3.30512	0.0107288		3.30512	0.0469089		3.30512	0.103772		3.30512	0.0600219		3.30512	0.0548363		3.30512	0.0852346		3.30512	0.0664592
3.30997	0.0366569		3.30997	0.0500083		3.30997	0.0256896		3.30997	0.0619292		3.30997	0.01055		3.30997	0.0476837		3.30997	0.102997		3.30997	0.0606179		3.30997	0.0554919		3.30997	0.0852346		3.30997	0.0677705
3.31483	0.0361204		3.31483	0.0507832		3.31483	0.0250936		3.31483	0.061512		3.31483	0.0104308		3.31483	0.0482798		3.31483	0.101984		3.31483	0.0609159		3.31483	0.0559092		3.31483	0.0858307		3.31483	0.0689626
3.31968	0.0358224		3.31968	0.051856		3.31968	0.0246763		3.31968	0.0607967		3.31968	0.0103712		3.31968	0.0486374		3.31968	0.10097		3.31968	0.0610352		3.31968	0.056088		3.31968	0.0869036		3.31968	0.0699162
3.32453	0.0357628		3.32453	0.0527501		3.32453	0.0241995		3.32453	0.0599623		3.32453	0.01055		3.32453	0.048697		3.32453	0.100136		3.32453	0.0610948		3.32453	0.0562072		3.32453	0.0882745		3.32453	0.0703335
3.32939	0.0358224		3.32939	0.053525		3.32939	0.0240207		3.32939	0.0593662		3.32939	0.0106096		3.32939	0.048697		3.32939	0.0995994		3.32939	0.0610948		3.32939	0.0560284		3.32939	0.0896454		3.32939	0.0700355
3.33424	0.035882		3.33424	0.0540018		3.33424	0.0239611		3.33424	0.0587702		3.33424	0.0106692		3.33424	0.0487566		3.33424	0.0993013		3.33424	0.0612736		3.33424	0.0556707		3.33424	0.0906587		3.33424	0.0691414
3.33909	0.0359416		3.33909	0.054121		3.33909	0.0240207		3.33909	0.0584722		3.33909	0.0104904		3.33909	0.0490546		3.33909	0.0991821		3.33909	0.061512		3.33909	0.0550747		3.33909	0.0911951		3.33909	0.0681281
3.34395	0.0357628		3.34395	0.0538826		3.34395	0.0240207		3.34395	0.0583529		3.34395	0.00989437		3.34395	0.0497103		3.34395	0.0991821		3.34395	0.06181		3.34395	0.0544786		3.34395	0.0910759		3.34395	0.0674129
3.3488	0.0357032		3.3488	0.0534058		3.3488	0.0241399		3.3488	0.0584126		3.3488	0.00905991		3.3488	0.0507236		3.3488	0.0992417		3.3488	0.0621676		3.3488	0.054121		3.3488	0.0903606		3.3488	0.0672936
3.35365	0.0357628		3.35365	0.0528693		3.35365	0.0240803		3.35365	0.0587106		3.35365	0.00804663		3.35365	0.051558		3.35365	0.0993609		3.35365	0.0625253		3.35365	0.053823		3.35365	0.0892878		3.35365	0.0678897
3.35851	0.0360608		3.35851	0.0525117		3.35851	0.0241995		3.35851	0.059247		3.35851	0.00709295		3.35851	0.0521541		3.35851	0.0994802		3.35851	0.0624061		3.35851	0.0536442		3.35851	0.0884533		3.35851	0.068903
3.36336	0.0365973		3.36336	0.0525713		3.36336	0.0243783		3.36336	0.0600219		3.36336	0.00619888		3.36336	0.0520945		3.36336	0.0998974		3.36336	0.062108		3.36336	0.0534654		3.36336	0.0878572		3.36336	0.0699759
3.36821	0.0371933		3.36821	0.0528097		3.36821	0.0247359		3.36821	0.0607967		3.36821	0.00572205		3.36821	0.0513792		3.36821	0.100493		3.36821	0.0613332		3.36821	0.0533462		3.36821	0.0878572		3.36821	0.0709295
3.37307	0.0377893		3.37307	0.0531077		3.37307	0.0252128		3.37307	0.061512		3.37307	0.00560284		3.37307	0.0500083		3.37307	0.101388		3.37307	0.0604987		3.37307	0.0529885		3.37307	0.0883341		3.37307	0.071466
3.37792	0.0382662		3.37792	0.0536442		3.37792	0.0258088		3.37792	0.0617504		3.37792	0.00613928		3.37792	0.0482798		3.37792	0.10252		3.37792	0.0598431		3.37792	0.0525117		3.37792	0.0891685		3.37792	0.071466
3.38277	0.0386834		3.38277	0.0540018		3.38277	0.0265241		3.38277	0.0615716		3.38277	0.00703335		3.38277	0.04673		3.38277	0.103831		3.38277	0.0597835		3.38277	0.0519156		3.38277	0.090003		3.38277	0.0710487
3.38763	0.0391603		3.38763	0.053823		3.38763	0.0272989		3.38763	0.0611544		3.38763	0.00822544		3.38763	0.0454783		3.38763	0.105083		3.38763	0.0604987		3.38763	0.0514984		3.38763	0.0906587		3.38763	0.0703335
3.39248	0.0397563		3.39248	0.0532866		3.39248	0.0282526		3.39248	0.0607967		3.39248	0.00947714		3.39248	0.0447631		3.39248	0.106037		3.39248	0.0618696		3.39248	0.0510812		3.39248	0.0908375		3.39248	0.0693798
3.39733	0.0405908		3.39733	0.0525117		3.39733	0.0290871		3.39733	0.0605583		3.39733	0.0104308		3.39733	0.0444055		3.39733	0.106812		3.39733	0.0637174		3.39733	0.0509024		3.39733	0.0903606		3.39733	0.0685453
3.40219	0.0414252		3.40219	0.0516176		3.40219	0.0298619		3.40219	0.0608563		3.40219	0.0109076		3.40219	0.0444651		3.40219	0.107348		3.40219	0.0654459		3.40219	0.0509024		3.40219	0.0895262		3.40219	0.0678301
3.40704	0.0420213		3.40704	0.0509024		3.40704	0.0305176		3.40704	0.0616908		3.40704	0.0107288		3.40704	0.0449419		3.40704	0.107646		3.40704	0.0667572		3.40704	0.0511408		3.40704	0.0883341		3.40704	0.0675321
3.41189	0.0419617		3.41189	0.0504851		3.41189	0.0305772		3.41189	0.0629425		3.41189	0.0100732		3.41189	0.0454783		3.41189	0.107765		3.41189	0.0675321		3.41189	0.05126		3.41189	0.087142		3.41189	0.0675321
3.41675	0.0412464		3.41675	0.0504255		3.41675	0.03016		3.41675	0.0641942		3.41675	0.00911951		3.41675	0.0460148		3.41675	0.107765		3.41675	0.0676513		3.41675	0.0514388		3.41675	0.0861883		3.41675	0.0678301
3.4216	0.0399947		3.4216	0.0507236		3.4216	0.0292063		3.4216	0.0652075		3.4216	0.00804663		3.4216	0.0465512		3.4216	0.107884		3.4216	0.0672936		3.4216	0.0513196		3.4216	0.0855923		3.4216	0.0682473
3.42645	0.0385046		3.42645	0.050962		3.42645	0.027895		3.42645	0.0656843		3.42645	0.00727177		3.42645	0.0470877		3.42645	0.107884		3.42645	0.0668764		3.42645	0.0510812		3.42645	0.0852942		3.42645	0.0685453
3.43131	0.0371337		3.43131	0.0510216		3.43131	0.0263453		3.43131	0.0654459		3.43131	0.00679493		3.43131	0.0478029		3.43131	0.108004		3.43131	0.06634		3.43131	0.0507236		3.43131	0.0854135		3.43131	0.0686646
3.43616	0.0363588		3.43616	0.0509024		3.43616	0.0246763		3.43616	0.0647306		3.43616	0.00661612		3.43616	0.048399		3.43616	0.107944		3.43616	0.0660419		3.43616	0.0503659		3.43616	0.0857711		3.43616	0.0686049
3.44101	0.0360012		3.44101	0.0507236		3.44101	0.0234246		3.44101	0.0637174		3.44101	0.00697374		3.44101	0.0491142		3.44101	0.107586		3.44101	0.0658631		3.44101	0.0501871		3.44101	0.0864267		3.44101	0.0685453
3.44587	0.0361204		3.44587	0.0506043		3.44587	0.0226498		3.44587	0.0627637		3.44587	0.00762939		3.44587	0.0498891		3.44587	0.107288		3.44587	0.0658631		3.44587	0.0502467		3.44587	0.0874996		3.44587	0.0686049
3.45072	0.0365376		3.45072	0.0508428		3.45072	0.022471		3.45072	0.0619888		3.45072	0.00852346		3.45072	0.0504851		3.45072	0.106812		3.45072	0.0659227		3.45072	0.0504255		3.45072	0.0886321		3.45072	0.0690818
3.45557	0.0371337		3.45557	0.0514984		3.45557	0.0228882		3.45557	0.0616312		3.45557	0.00953674		3.45557	0.0508428		3.45557	0.106514		3.45557	0.0660419		3.45557	0.0510216		3.45557	0.0898242		3.45557	0.0696778
3.46043	0.0377297		3.46043	0.0522733		3.46043	0.0237823		3.46043	0.06181		3.46043	0.0104308		3.46043	0.0507832		3.46043	0.106514		3.46043	0.0658035		3.46043	0.0514984		3.46043	0.0907779		3.46043	0.0706911
3.46528	0.0383854		3.46528	0.0532866		3.46528	0.0249147		3.46528	0.0624657		3.46528	0.0112057		3.46528	0.0504851		3.46528	0.106633		3.46528	0.0650883		3.46528	0.0520349		3.46528	0.0913739		3.46528	0.0715852
3.47013	0.039041		3.47013	0.0539422		3.47013	0.0260472		3.47013	0.0633597		3.47013	0.0116229		3.47013	0.0497103		3.47013	0.106931		3.47013	0.0641346		3.47013	0.0522733		3.47013	0.0914335		3.47013	0.0720024
3.47499	0.0396967		3.47499	0.0541806		3.47499	0.0271201		3.47499	0.064373		3.47499	0.0118017		3.47499	0.0485778		3.47499	0.107348		3.47499	0.0627041		3.47499	0.0523925		3.47499	0.0910759		3.47499	0.072062
3.47984	0.0402331		3.47984	0.0540614		3.47984	0.0278354		3.47984	0.0653267		3.47984	0.0118017		3.47984	0.0474453		3.47984	0.107944		3.47984	0.061214		3.47984	0.0523925		3.47984	0.090301		3.47984	0.071466
3.48469	0.0405312		3.48469	0.053525		3.48469	0.0283122		3.48469	0.0659227		3.48469	0.0117421		3.48469	0.046432		3.48469	0.10848		3.48469	0.0601411		3.48469	0.0522137		3.48469	0.0894666		3.48469	0.0703931
3.48955	0.0405908		3.48955	0.0529885		3.48955	0.0285506		3.48955	0.0659227		3.48955	0.0118017		3.48955	0.0457168		3.48955	0.109076		3.48955	0.059545		3.48955	0.0520945		3.48955	0.0887513		3.48955	0.069201
3.4944	0.0404716		3.4944	0.0525713		3.4944	0.0286102		3.4944	0.0654459		3.4944	0.0118017		3.4944	0.0454783		3.4944	0.109613		3.4944	0.0596642		3.4944	0.0520945		3.4944	0.0880957		3.4944	0.0680685
3.49925	0.0402927		3.49925	0.0523925		3.49925	0.0284314		3.49925	0.0647306		3.49925	0.0118613		3.49925	0.0455379		3.49925	0.110149		3.49925	0.0604391		3.49925	0.0523925		3.49925	0.0874996		3.49925	0.0671148
3.50411	0.0400543		3.50411	0.0525117		3.50411	0.028193		3.50411	0.0640154		3.50411	0.0118613		3.50411	0.0460148		3.50411	0.110388		3.50411	0.061512		3.50411	0.0528097		3.50411	0.0869036		3.50411	0.0665784
3.50896	0.0398755		3.50896	0.0527501		3.50896	0.0278354		3.50896	0.0634193		3.50896	0.0119209		3.50896	0.0464916		3.50896	0.110328		3.50896	0.0627637		3.50896	0.053525		3.50896	0.0860095		3.50896	0.0664592
3.51381	0.0396371		3.51381	0.0534058		3.51381	0.0273585		3.51381	0.0631213		3.51381	0.0119209		3.51381	0.0470281		3.51381	0.109971		3.51381	0.0638366		3.51381	0.0544786		3.51381	0.084877		3.51381	0.066638
3.51867	0.0393987		3.51867	0.0539422		3.51867	0.0268817		3.51867	0.0631213		3.51867	0.0119805		3.51867	0.0475645		3.51867	0.109315		3.51867	0.0648499		3.51867	0.0555515		3.51867	0.0835657		3.51867	0.0669956
3.52352	0.0391006		3.52352	0.0547171		3.52352	0.0265837		3.52352	0.0633001		3.52352	0.0121593		3.52352	0.0480413		3.52352	0.10854		3.52352	0.0658035		3.52352	0.0566244		3.52352	0.0823736		3.52352	0.0673532
3.52837	0.0388026		3.52837	0.0554323		3.52837	0.0266433		3.52837	0.0634789		3.52837	0.012517		3.52837	0.0486374		3.52837	0.107586		3.52837	0.0668168		3.52837	0.0576377		3.52837	0.0816584		3.52837	0.0677705
3.53323	0.038445		3.53323	0.0559092		3.53323	0.0270605		3.53323	0.0634193		3.53323	0.0126958		3.53323	0.0494123		3.53323	0.107169		3.53323	0.0679493		3.53323	0.0583529		3.53323	0.0814795		3.53323	0.0681281
3.53808	0.0380278		3.53808	0.0562072		3.53808	0.0275373		3.53808	0.0633001		3.53808	0.0126958		3.53808	0.0506043		3.53808	0.106871		3.53808	0.0689626		3.53808	0.0584722		3.53808	0.0821352		3.53808	0.0683665
3.54293	0.0377297		3.54293	0.056088		3.54293	0.0280142		3.54293	0.0633001		3.54293	0.0123978		3.54293	0.0520349		3.54293	0.106871		3.54293	0.0697374		3.54293	0.0581741		3.54293	0.0834465		3.54293	0.0684857
3.54779	0.0373721		3.54779	0.0557303		3.54779	0.0281334		3.54779	0.0634193		3.54779	0.0118017		3.54779	0.0534654		3.54779	0.10711		3.54779	0.0697374		3.54779	0.0573397		3.54779	0.085175		3.54779	0.0685453
3.55264	0.0370741		3.55264	0.0551343		3.55264	0.0275373		3.55264	0.0640154		3.55264	0.0109673		3.55264	0.0547171		3.55264	0.107348		3.55264	0.0690222		3.55264	0.0561476		3.55264	0.0869632		3.55264	0.0684857
3.55749	0.0367165		3.55749	0.054419		3.55749	0.0263453		3.55749	0.0647902		3.55749	0.0101924		3.55749	0.0553131		3.55749	0.107408		3.55749	0.0673532		3.55749	0.0548363		3.55749	0.0883341		3.55749	0.0684261
3.56235	0.036478		3.56235	0.0537038		3.56235	0.0246167		3.56235	0.0655651		3.56235	0.00947714		3.56235	0.0549555		3.56235	0.107467		3.56235	0.0651479		3.56235	0.0540018		3.56235	0.0891089		3.56235	0.0683665
3.5672	0.0364184		3.5672	0.0531077		3.5672	0.0225902		3.5672	0.0662804		3.5672	0.00911951		3.5672	0.0537038		3.5672	0.107527		3.5672	0.0630617		3.5672	0.0535846		3.5672	0.0894666		3.5672	0.0684857
3.57205	0.0366569		3.57205	0.0524521		3.57205	0.0206828		3.57205	0.0667572		3.57205	0.0090003		3.57205	0.051558		3.57205	0.107646		3.57205	0.0612736		3.57205	0.0536442		3.57205	0.0895262		3.57205	0.0687242
3.57691	0.0372529		3.57691	0.0517368		3.57691	0.0193715		3.57691	0.066936		3.57691	0.00923872		3.57691	0.0491142		3.57691	0.107646		3.57691	0.0604391		3.57691	0.0540018		3.57691	0.089705		3.57691	0.069201
3.58176	0.038147		3.58176	0.0507832		3.58176	0.0187159		3.58176	0.0668168		3.58176	0.00965595		3.58176	0.0466704		3.58176	0.107646		3.58176	0.0603795		3.58176	0.054419		3.58176	0.0901818		3.58176	0.0697374
3.58661	0.0392199		3.58661	0.0499487		3.58661	0.0186563		3.58661	0.0667572		3.58661	0.0100732		3.58661	0.0447035		3.58661	0.107586		3.58661	0.0610948		3.58661	0.0545979		3.58661	0.0910759		3.58661	0.0703335
3.59147	0.0405312		3.59147	0.0495315		3.59147	0.0193119		3.59147	0.0666976		3.59147	0.0103116		3.59147	0.0434518		3.59147	0.107169		3.59147	0.0622272		3.59147	0.0542998		3.59147	0.0922084		3.59147	0.0707507
3.59632	0.0418425		3.59632	0.0497103		3.59632	0.0202656		3.59632	0.0667572		3.59632	0.0103116		3.59632	0.0430942		3.59632	0.106633		3.59632	0.0635982		3.59632	0.0535846		3.59632	0.0934601		3.59632	0.0708699
3.60117	0.0429153		3.60117	0.0506639		3.60117	0.0212193		3.60117	0.066638		3.60117	0.0101328		3.60117	0.0436306		3.60117	0.105858		3.60117	0.0649691		3.60117	0.0528097		3.60117	0.0944734		3.60117	0.0705719
3.60603	0.0436902		3.60603	0.0520945		3.60603	0.0222325		3.60603	0.0663996		3.60603	0.00995398		3.60603	0.0447035		3.60603	0.105023		3.60603	0.0660419		3.60603	0.0520945		3.60603	0.094831		3.60603	0.0699162
3.61088	0.0439882		3.61088	0.0538826		3.61088	0.0231266		3.61088	0.0661016		3.61088	0.00965595		3.61088	0.0465512		3.61088	0.104308		3.61088	0.066936		3.61088	0.0517368		3.61088	0.0947714		3.61088	0.0690222
3.61573	0.043869		3.61573	0.0554919		3.61573	0.0241995		3.61573	0.0658035		3.61573	0.00959635		3.61573	0.0485778		3.61573	0.103831		3.61573	0.0672936		3.61573	0.0519753		3.61573	0.0941157		3.61573	0.0679493
3.62059	0.0433922		3.62059	0.0568628		3.62059	0.0254512		3.62059	0.0654459		3.62059	0.00983477		3.62059	0.0506043		3.62059	0.103593		3.62059	0.0674725		3.62059	0.0525713		3.62059	0.0933409		3.62059	0.0670552
3.62544	0.0428557		3.62544	0.0577569		3.62544	0.0268221		3.62544	0.0653863		3.62544	0.0103116		3.62544	0.0522733		3.62544	0.103652		3.62544	0.067234		3.62544	0.0535846		3.62544	0.0923872		3.62544	0.0663996
3.63029	0.0422001		3.63029	0.0582337		3.63029	0.028193		3.63029	0.0657439		3.63029	0.0110865		3.63029	0.0532866		3.63029	0.103831		3.63029	0.0668168		3.63029	0.0547171		3.63029	0.0916123		3.63029	0.0659823
3.63515	0.0419021		3.63515	0.0582933		3.63515	0.0292659		3.63515	0.0664592		3.63515	0.0119805		3.63515	0.0535846		3.63515	0.103951		3.63515	0.0662804		3.63515	0.0559092		3.63515	0.0910163		3.63515	0.0659227
3.64	0.0417233		3.64	0.0579953		3.64	0.0298023		3.64	0.0675917		3.64	0.0129342		3.64	0.0531673		3.64	0.104129		3.64	0.0657439		3.64	0.0569224		3.64	0.0906587		3.64	0.0661016
3.64485	0.0413656		3.64485	0.0576973		3.64485	0.0295639		3.64485	0.0688434		3.64485	0.0137687		3.64485	0.0519753		3.64485	0.104129		3.64485	0.0654459		3.64485	0.0577569		3.64485	0.0903606		3.64485	0.0665784
3.64971	0.0407696		3.64971	0.0572801		3.64971	0.0286102		3.64971	0.0697374		3.64971	0.0144839		3.64971	0.0505447		3.64971	0.104189		3.64971	0.0654459		3.64971	0.0584126		3.64971	0.0901222		3.64971	0.067234
3.65456	0.0399351		3.65456	0.056982		3.65456	0.0270605		3.65456	0.0703931		3.65456	0.0149608		3.65456	0.0491738		3.65456	0.104249		3.65456	0.0658035		3.65456	0.058949		3.65456	0.090003		3.65456	0.0680685
3.65941	0.0389218		3.65941	0.0571012		3.65941	0.0253916		3.65941	0.0703931		3.65941	0.0151396		3.65941	0.0480413		3.65941	0.104308		3.65941	0.066638		3.65941	0.0591278		3.65941	0.090003		3.65941	0.0689626
3.66427	0.0380278		3.66427	0.0573397		3.66427	0.0241399		3.66427	0.069797		3.66427	0.0151992		3.66427	0.0473261		3.66427	0.104427		3.66427	0.0675917		3.66427	0.0591874		3.66427	0.0901222		3.66427	0.0699759
3.66912	0.0374913		3.66912	0.0577569		3.66912	0.0234246		3.66912	0.0687838		3.66912	0.01508		3.66912	0.0474453		3.66912	0.104666		3.66912	0.0686646		3.66912	0.0590682		3.66912	0.0906587		3.66912	0.0709891
3.67397	0.0377297		3.67397	0.0580549		3.67397	0.0234842		3.67397	0.0676513		3.67397	0.0148416		3.67397	0.0482798		3.67397	0.105023		3.67397	0.0696778		3.67397	0.058949		3.67397	0.0912547		3.67397	0.0720024
3.67883	0.0385642		3.67883	0.0578761		3.67883	0.0240207		3.67883	0.066638		3.67883	0.0146031		3.67883	0.0498295		3.67883	0.1055		3.67883	0.0703931		3.67883	0.0591278		3.67883	0.0919104		3.67883	0.0730157
3.68368	0.0397563		3.68368	0.0572801		3.68368	0.0246763		3.68368	0.0659227		3.68368	0.0141859		3.68368	0.051856		3.68368	0.106037		3.68368	0.0707507		3.68368	0.0596642		3.68368	0.0924468		3.68368	0.0739694
3.68853	0.041008		3.68853	0.056088		3.68853	0.025332		3.68853	0.0656843		3.68853	0.0136495		3.68853	0.0540018		3.68853	0.106692		3.68853	0.0708103		3.68853	0.0604391		3.68853	0.0926852		3.68853	0.0748634
3.69339	0.0420213		3.69339	0.0545382		3.69339	0.0255704		3.69339	0.0658035		3.69339	0.012815		3.69339	0.0560284		3.69339	0.107467		3.69339	0.0707507		3.69339	0.0613928		3.69339	0.0923872		3.69339	0.0756383
3.69824	0.0424981		3.69824	0.0529289		3.69824	0.0253916		3.69824	0.0658631		3.69824	0.0119209		3.69824	0.0574589		3.69824	0.108123		3.69824	0.0706315		3.69824	0.0624061		3.69824	0.0919104		3.69824	0.0762939
3.70309	0.0426769		3.70309	0.051558		3.70309	0.0250936		3.70309	0.0661016		3.70309	0.0112057		3.70309	0.0582933		3.70309	0.108719		3.70309	0.0707507		3.70309	0.0631213		3.70309	0.0910759		3.70309	0.0768304
3.70795	0.0426173		3.70795	0.0507236		3.70795	0.0246763		3.70795	0.0659227		3.70795	0.010848		3.70795	0.0584126		3.70795	0.109076		3.70795	0.0709295		3.70795	0.0634789		3.70795	0.0905991		3.70795	0.0770688
3.7128	0.0423789		3.7128	0.0506639		3.7128	0.0244975		3.7128	0.0658035		3.7128	0.0109076		3.7128	0.0582933		3.7128	0.109076		3.7128	0.0712276		3.7128	0.0634193		3.7128	0.090301		3.7128	0.0769496
3.71765	0.0422001		3.71765	0.0513196		3.71765	0.0246763		3.71765	0.0657439		3.71765	0.0114441		3.71765	0.0579953		3.71765	0.109076		3.71765	0.0715852		3.71765	0.0628829		3.71765	0.0903606		3.71765	0.0764132
3.72251	0.0419617		3.72251	0.0527501		3.72251	0.0253916		3.72251	0.0659823		3.72251	0.012219		3.72251	0.0576377		3.72251	0.108898		3.72251	0.0718832		3.72251	0.0622272		3.72251	0.0904799		3.72251	0.0754595
3.72736	0.041604		3.72736	0.0545382		3.72736	0.0265837		3.72736	0.0665188		3.72736	0.0130534		3.72736	0.0572205		3.72736	0.108778		3.72736	0.0718832		3.72736	0.0614524		3.72736	0.0905991		3.72736	0.0740886
3.73221	0.0412464		3.73221	0.0564456		3.73221	0.0280738		3.73221	0.0673532		3.73221	0.0135303		3.73221	0.056982		3.73221	0.108659		3.73221	0.0714064		3.73221	0.0607967		3.73221	0.0906587		3.73221	0.0724196
3.73707	0.0406504		3.73707	0.0581741		3.73707	0.0296831		3.73707	0.0683665		3.73707	0.0135899		3.73707	0.0566244		3.73707	0.10854		3.73707	0.0706911		3.73707	0.0604391		3.73707	0.0906587		3.73707	0.0706315
3.74192	0.0401139		3.74192	0.0596046		3.74192	0.031054		3.74192	0.0690818		3.74192	0.0132918		3.74192	0.0561476		3.74192	0.108302		3.74192	0.069797		3.74192	0.0604391		3.74192	0.0907779		3.74192	0.0690818
3.74677	0.0396371		3.74677	0.0605583		3.74677	0.0318289		3.74677	0.069201		3.74677	0.0129938		3.74677	0.0556111		3.74677	0.108182		3.74677	0.0689626		3.74677	0.0606775		3.74677	0.0910759		3.74677	0.0679493
3.75163	0.0393391		3.75163	0.0609756		3.75163	0.0317097		3.75163	0.0687838		3.75163	0.0129938		3.75163	0.0552535		3.75163	0.108242		3.75163	0.0686049		3.75163	0.0609159		3.75163	0.0917315		3.75163	0.0674725
3.75648	0.0393391		3.75648	0.0607371		3.75648	0.0309944		3.75648	0.0680685		3.75648	0.0134706		3.75648	0.0550747		3.75648	0.108719		3.75648	0.068903		3.75648	0.0609159		3.75648	0.0926256		3.75648	0.0675321
3.76133	0.0395775		3.76133	0.0600815		3.76133	0.0298619		3.76133	0.067234		3.76133	0.0141859		3.76133	0.0549555		3.76133	0.109553		3.76133	0.0698566		3.76133	0.0603795		3.76133	0.0935197		3.76133	0.0680089
3.76619	0.0401735		3.76619	0.0588298		3.76619	0.0285506		3.76619	0.0665784		3.76619	0.014782		3.76619	0.0550151		3.76619	0.110745		3.76619	0.071466		3.76619	0.0593662		3.76619	0.0942349		3.76619	0.0686049
3.77104	0.0408292		3.77104	0.0574589		3.77104	0.0277758		3.77104	0.0664592		3.77104	0.0148416		3.77104	0.0552535		3.77104	0.111878		3.77104	0.0733733		3.77104	0.0580549		3.77104	0.0947714		3.77104	0.0692606
3.77589	0.0416636		3.77589	0.056088		3.77589	0.0274777		3.77589	0.0670552		3.77589	0.0140667		3.77589	0.0553131		3.77589	0.112951		3.77589	0.0753403		3.77589	0.0567436		3.77589	0.0949502		3.77589	0.0696778
3.78075	0.0426173		3.78075	0.0550747		3.78075	0.0281334		3.78075	0.0680685		3.78075	0.012219		3.78075	0.0554323		3.78075	0.113308		3.78075	0.0769496		3.78075	0.0559688		3.78075	0.0948906		3.78075	0.0701547
3.7856	0.0436306		3.7856	0.0546575		3.7856	0.0292063		3.7856	0.0691414		3.7856	0.0100136		3.7856	0.0554919		3.7856	0.113189		3.7856	0.0780821		3.7856	0.056088		3.7856	0.0948906		3.7856	0.0705123
3.79045	0.0444055		3.79045	0.0547171		3.79045	0.0305176		3.79045	0.0702143		3.79045	0.00762939		3.79045	0.0556111		3.79045	0.112593		3.79045	0.0784993		3.79045	0.0569224		3.79045	0.0947714		3.79045	0.0709891
3.79531	0.0451207		3.79531	0.0551939		3.79531	0.0319481		3.79531	0.0709891		3.79531	0.00572205		3.79531	0.0556707		3.79531	0.111818		3.79531	0.0783801		3.79531	0.0585318		3.79531	0.0947118		3.79531	0.0714064
3.80016	0.0453591		3.80016	0.0557899		3.80016	0.0331998		3.80016	0.0715256		3.80016	0.00482798		3.80016	0.0557899		3.80016	0.111222		3.80016	0.0775456		3.80016	0.0603199		3.80016	0.0947118		3.80016	0.0718832
3.80501	0.0453591		3.80501	0.056386		3.80501	0.0340343		3.80501	0.0713468		3.80501	0.00488758		3.80501	0.0558496		3.80501	0.110924		3.80501	0.0761747		3.80501	0.06181		3.80501	0.0946522		3.80501	0.0722408
3.80987	0.0450015		3.80987	0.0568032		3.80987	0.0344515		3.80987	0.0708103		3.80987	0.00536442		3.80987	0.0556707		3.80987	0.111103		3.80987	0.0748038		3.80987	0.0630021		3.80987	0.0944734		3.80987	0.0724792
3.81472	0.0447035		3.81472	0.0571609		3.81472	0.0343919		3.81472	0.0699162		3.81472	0.00607967		3.81472	0.0554323		3.81472	0.111461		3.81472	0.0736117		3.81472	0.0637174		3.81472	0.0942349		3.81472	0.0724792
3.81957	0.0442863		3.81957	0.0574589		3.81957	0.0338554		3.81957	0.0689626		3.81957	0.00661612		3.81957	0.0553727		3.81957	0.111997		3.81957	0.0727773		3.81957	0.0641346		3.81957	0.0940561		3.81957	0.07236
3.82443	0.044167		3.82443	0.0578761		3.82443	0.0330806		3.82443	0.0680685		3.82443	0.00667572		3.82443	0.0552535		3.82443	0.112295		3.82443	0.0724792		3.82443	0.064373		3.82443	0.0940561		3.82443	0.0722408
3.82928	0.044167		3.82928	0.0582337		3.82928	0.0322461		3.82928	0.0675917		3.82928	0.00631809		3.82928	0.0553131		3.82928	0.112355		3.82928	0.0727177		3.82928	0.0646114		3.82928	0.0941157		3.82928	0.072062
3.83413	0.0441074		3.83413	0.058651		3.83413	0.0314116		3.83413	0.0674129		3.83413	0.00613928		3.83413	0.0554323		3.83413	0.112236		3.83413	0.0733733		3.83413	0.0647902		3.83413	0.0942945		3.83413	0.0720024
3.83899	0.0437498		3.83899	0.0588298		3.83899	0.0308156		3.83899	0.0676513		3.83899	0.00631809		3.83899	0.0555515		3.83899	0.111818		3.83899	0.0742078		3.83899	0.0650883		3.83899	0.0944138		3.83899	0.0720024
3.84384	0.0429749		3.84384	0.058651		3.84384	0.0303984		3.84384	0.0678301		3.84384	0.00709295		3.84384	0.0553727		3.84384	0.111461		3.84384	0.0750422		3.84384	0.0652075		3.84384	0.0944138		3.84384	0.0721216
3.84869	0.0417233		3.84869	0.0582337		3.84869	0.0299811		3.84869	0.0679493		3.84869	0.00846386		3.84869	0.0550747		3.84869	0.111103		3.84869	0.0756383		3.84869	0.0653863		3.84869	0.0941157		3.84869	0.07236
3.85355	0.0402331		3.85355	0.0574589		3.85355	0.0297427		3.85355	0.0677109		3.85355	0.0103116		3.85355	0.0545382		3.85355	0.110805		3.85355	0.0759363		3.85355	0.0656247		3.85355	0.0936985		3.85355	0.0726581
3.8584	0.0389218		3.8584	0.0565648		3.8584	0.0294447		3.8584	0.0672936		3.8584	0.0122786		3.8584	0.0542402		3.8584	0.110626		3.8584	0.0757575		3.8584	0.0656247		3.8584	0.0932813		3.8584	0.0730753
3.86325	0.038147		3.86325	0.0556111		3.86325	0.0292063		3.86325	0.0667572		3.86325	0.0138879		3.86325	0.054121		3.86325	0.110865		3.86325	0.0753403		3.86325	0.0657439		3.86325	0.0927448		3.86325	0.0734329
3.86811	0.0382066		3.86811	0.0549555		3.86811	0.0289679		3.86811	0.06634		3.86811	0.0147223		3.86811	0.0544786		3.86811	0.111401		3.86811	0.0746846		3.86811	0.0656843		3.86811	0.0923872		3.86811	0.0738502
3.87296	0.039041		3.87296	0.0546575		3.87296	0.0291467		3.87296	0.0662208		3.87296	0.0146627		3.87296	0.0552535		3.87296	0.112176		3.87296	0.0738502		3.87296	0.0655651		3.87296	0.0922084		3.87296	0.0742674
3.87781	0.0402927		3.87781	0.0548363		3.87781	0.0296235		3.87781	0.0665188		3.87781	0.0137687		3.87781	0.0565052		3.87781	0.11313		3.87781	0.0732541		3.87781	0.0655651		3.87781	0.092268		3.87781	0.0747442
3.88267	0.0417233		3.88267	0.0554919		3.88267	0.0305772		3.88267	0.0671148		3.88267	0.0121593		3.88267	0.0576973		3.88267	0.114083		3.88267	0.0728965		3.88267	0.0657439		3.88267	0.0924468		3.88267	0.0754595
3.88752	0.0429749		3.88752	0.0565648		3.88752	0.0315309		3.88752	0.0678897		3.88752	0.010252		3.88752	0.0587106		3.88752	0.114858		3.88752	0.0728965		3.88752	0.0661016		3.88752	0.092864		3.88752	0.0766516
3.89237	0.0438094		3.89237	0.0577569		3.89237	0.0323653		3.89237	0.0688434		3.89237	0.00834465		3.89237	0.0593066		3.89237	0.115216		3.89237	0.0733137		3.89237	0.0666976		3.89237	0.0934601		3.89237	0.0780821
3.89723	0.0440478		3.89723	0.0588894		3.89723	0.0327826		3.89723	0.069797		3.89723	0.00697374		3.89723	0.0594258		3.89723	0.115454		3.89723	0.0740886		3.89723	0.0673532		3.89723	0.0942349		3.89723	0.0798702
3.90208	0.043869		3.90208	0.0597239		3.90208	0.0329614		3.90208	0.0705719		3.90208	0.00602007		3.90208	0.0593662		3.90208	0.115514		3.90208	0.074923		3.90208	0.0681281		3.90208	0.0951886		3.90208	0.0815988
3.90693	0.0433922		3.90693	0.0604391		3.90693	0.0325441		3.90693	0.0712872		3.90693	0.00566244		3.90693	0.0594258		3.90693	0.115693		3.90693	0.0758171		3.90693	0.0687838		3.90693	0.0959039		3.90693	0.0830293
3.91179	0.0429153		3.91179	0.0606775		3.91179	0.0316501		3.91179	0.071764		3.91179	0.00554323		3.91179	0.059545		3.91179	0.11611		3.91179	0.0765324		3.91179	0.0691414		3.91179	0.0966191		3.91179	0.0839233
3.91664	0.0423193		3.91664	0.0607967		3.91664	0.030458		3.91664	0.0720024		3.91664	0.00578165		3.91664	0.0599623		3.91664	0.116944		3.91664	0.0769496		3.91664	0.0693798		3.91664	0.0969172		3.91664	0.0842214
3.92149	0.0416636		3.92149	0.0607371		3.92149	0.0291467		3.92149	0.0722408		3.92149	0.00631809		3.92149	0.0606775		3.92149	0.117838		3.92149	0.0769496		3.92149	0.0693798		3.92149	0.0969768		3.92149	0.0839829
3.92635	0.0410676		3.92635	0.0607371		3.92635	0.0281334		3.92635	0.0722408		3.92635	0.00703335		3.92635	0.0614524		3.92635	0.118673		3.92635	0.076592		3.92635	0.0692606		3.92635	0.0966787		3.92635	0.0834465
3.9312	0.0405312		3.9312	0.0609159		3.9312	0.0273585		3.9312	0.0721812		3.9312	0.00810623		3.9312	0.0622272		3.9312	0.119269		3.9312	0.0761151		3.9312	0.068903		3.9312	0.0962019		3.9312	0.0827312
3.93605	0.0399947		3.93605	0.0610352		3.93605	0.0270605		3.93605	0.0718832		3.93605	0.00941753		3.93605	0.0627041		3.93605	0.119328		3.93605	0.0757575		3.93605	0.0683665		3.93605	0.0957847		3.93605	0.082314
3.94091	0.0396967		3.94091	0.0610352		3.94091	0.0277162		3.94091	0.0713468		3.94091	0.0110865		3.94091	0.0628233		3.94091	0.11915		3.94091	0.0758767		3.94091	0.0677109		3.94091	0.0950694		3.94091	0.0823736
3.94576	0.0397563		3.94576	0.0608563		3.94576	0.0288486		3.94576	0.0708103		3.94576	0.012517		3.94576	0.0625849		3.94576	0.118613		3.94576	0.0764728		3.94576	0.066936		3.94576	0.0943542		3.94576	0.0828505
3.95061	0.0404716		3.95061	0.0605583		3.95061	0.030458		3.95061	0.0702739		3.95061	0.0137091		3.95061	0.0617504		3.95061	0.117958		3.95061	0.077486		3.95061	0.0662208		3.95061	0.0935793		3.95061	0.0833273
3.95547	0.0414848		3.95547	0.0602007		3.95547	0.0321269		3.95547	0.0696182		3.95547	0.0143647		3.95547	0.0604987		3.95547	0.117481		3.95547	0.0785589		3.95547	0.0653863		3.95547	0.0929236		3.95547	0.0838041
3.96032	0.0428557		3.96032	0.0598431		3.96032	0.0337958		3.96032	0.0692606		3.96032	0.0144243		3.96032	0.0590086		3.96032	0.117123		3.96032	0.079453		3.96032	0.0645518		3.96032	0.0925064		3.96032	0.0839233
3.96517	0.0444055		3.96517	0.0596642		3.96517	0.0351071		3.96517	0.0691414		3.96517	0.0140071		3.96517	0.0575781		3.96517	0.116825		3.96517	0.0798702		3.96517	0.0639558		3.96517	0.0925064		3.96517	0.0839233
3.97003	0.0458956		3.97003	0.0596046		3.97003	0.0362396		3.97003	0.0691414		3.97003	0.0131726		3.97003	0.0565648		3.97003	0.116646		3.97003	0.079751		3.97003	0.0634789		3.97003	0.092566		3.97003	0.0836253
3.97488	0.0472665		3.97488	0.0594854		3.97488	0.0370741		3.97488	0.0693798		3.97488	0.0122786		3.97488	0.0561476		3.97488	0.116289		3.97488	0.0792742		3.97488	0.0631809		3.97488	0.092864		3.97488	0.0832081
3.97973	0.0485182		3.97973	0.0591874		3.97973	0.0376701		3.97973	0.0699162		3.97973	0.0116229		3.97973	0.056386		3.97973	0.115752		3.97973	0.0785589		3.97973	0.0632405		3.97973	0.0931025		3.97973	0.0827312
3.98459	0.0495315		3.98459	0.058651		3.98459	0.0380278		3.98459	0.0704527		3.98459	0.0111461		3.98459	0.0571012		3.98459	0.115216		3.98459	0.0776649		3.98459	0.0634789		3.98459	0.0932813		3.98459	0.0823736
3.98944	0.0504255		3.98944	0.0579357		3.98944	0.038147		3.98944	0.0711679		3.98944	0.0112057		3.98944	0.0579357		3.98944	0.114679		3.98944	0.0771284		3.98944	0.0639558		3.98944	0.0932813		3.98944	0.082016
3.99429	0.0512004		3.99429	0.0570416		3.99429	0.0377893		3.99429	0.0718832		3.99429	0.0115633		3.99429	0.058651		3.99429	0.114202		3.99429	0.0766516		3.99429	0.0644326		3.99429	0.0929832		3.99429	0.0815988
3.99915	0.0519753		3.99915	0.0563264		3.99915	0.0369549		3.99915	0.0724792		3.99915	0.0123382		3.99915	0.0590682		3.99915	0.114202		3.99915	0.076592		3.99915	0.064671		3.99915	0.0923276		3.99915	0.0812411
4.004	0.0525713		4.004	0.0560284		4.004	0.0357032		4.004	0.0728369		4.004	0.0135303		4.004	0.0590682		4.004	0.114322		4.004	0.076592		4.004	0.0648499		4.004	0.0912547		4.004	0.0811815
4.00885	0.0530481		4.00885	0.0561476		4.00885	0.0343919		4.00885	0.0728369		4.00885	0.0149608		4.00885	0.0587106		4.00885	0.11456		4.00885	0.07689		4.00885	0.0648499		4.00885	0.0897646		4.00885	0.0814795
4.01371	0.053525		4.01371	0.0567436		4.01371	0.0331402		4.01371	0.0725985		4.01371	0.0163913		4.01371	0.0581741		4.01371	0.114799		4.01371	0.0770688		4.01371	0.0647902		4.01371	0.0883341		4.01371	0.0821948
4.01856	0.0534654		4.01856	0.0576377		4.01856	0.0323057		4.01856	0.0723004		4.01856	0.0177026		4.01856	0.0578165		4.01856	0.114858		4.01856	0.0773668		4.01856	0.0649095		4.01856	0.0869632		4.01856	0.0831485
4.02341	0.0529885		4.02341	0.058651		4.02341	0.0319481		4.02341	0.0720024		4.02341	0.0188947		4.02341	0.0577569		4.02341	0.114739		4.02341	0.077486		4.02341	0.0652671		4.02341	0.0862479		4.02341	0.084281
4.02827	0.0519156		4.02827	0.059545		4.02827	0.0321865		4.02827	0.0721216		4.02827	0.0196695		4.02827	0.0580549		4.02827	0.114381		4.02827	0.0773072		4.02827	0.0655651		4.02827	0.0861883		4.02827	0.0852942
4.03312	0.0504851		4.03312	0.0600219		4.03312	0.0329614		4.03312	0.0723004		4.03312	0.0200272		4.03312	0.0585914		4.03312	0.113964		4.03312	0.0769496		4.03312	0.0659823		4.03312	0.0867248		4.03312	0.0859499
4.03797	0.048995		4.03797	0.0599623		4.03797	0.0338554		4.03797	0.0726581		4.03797	0.0198483		4.03797	0.0594854		4.03797	0.113666		4.03797	0.0760555		4.03797	0.0664592		4.03797	0.0876188		4.03797	0.0862479
4.04283	0.0476837		4.04283	0.0591278		4.04283	0.0349879		4.04283	0.0727177		4.04283	0.0191927		4.04283	0.0602007		4.04283	0.113487		4.04283	0.0750422		4.04283	0.0669956		4.04283	0.0885129		4.04283	0.0863671
4.04768	0.0467896		4.04768	0.0577569		4.04768	0.0359416		4.04768	0.0723004		4.04768	0.0181794		4.04768	0.0608563		4.04768	0.113547		4.04768	0.0740886		4.04768	0.0678301		4.04768	0.0891685		4.04768	0.0865459
4.05253	0.0464916		4.05253	0.0560284		4.05253	0.0369549		4.05253	0.0713468		4.05253	0.0168681		4.05253	0.0613332		4.05253	0.113428		4.05253	0.0731945		4.05253	0.068903		4.05253	0.0895858		4.05253	0.086844
4.05739	0.0465512		4.05739	0.0545979		4.05739	0.0377893		4.05739	0.0700355		4.05739	0.0156164		4.05739	0.0616312		4.05739	0.113487		4.05739	0.0727177		4.05739	0.0702739		4.05739	0.0898838		4.05739	0.0873208
4.06224	0.0470281		4.06224	0.0534058		4.06224	0.0383258		4.06224	0.0687242		4.06224	0.0144243		4.06224	0.0619888		4.06224	0.113487		4.06224	0.0727773		4.06224	0.0715852		4.06224	0.0904799		4.06224	0.0876784
4.06709	0.0473857		4.06709	0.0529289		4.06709	0.0385642		4.06709	0.0677705		4.06709	0.0135303		4.06709	0.0622869		4.06709	0.113726		4.06709	0.0734329		4.06709	0.0726581		4.06709	0.0911951		4.06709	0.0876188
4.07195	0.0476837		4.07195	0.0532866		4.07195	0.0382662		4.07195	0.0676513		4.07195	0.0129342		4.07195	0.0625849		4.07195	0.114143		4.07195	0.0742674		4.07195	0.0731945		4.07195	0.092268		4.07195	0.0870824
4.0768	0.0475645		4.0768	0.054121		4.0768	0.0376105		4.0768	0.0682473		4.0768	0.0125766		4.0768	0.0628829		4.0768	0.114858		4.0768	0.0753403		4.0768	0.0730753		4.0768	0.0936985		4.0768	0.0862479
4.08165	0.0473261		4.08165	0.0551939		4.08165	0.0366569		4.08165	0.069499		4.08165	0.0124574		4.08165	0.0630021		4.08165	0.115752		4.08165	0.0762939		4.08165	0.0724196		4.08165	0.0952482		4.08165	0.0855327
4.08651	0.0468493		4.08651	0.0559092		4.08651	0.035584		4.08651	0.0711679		4.08651	0.0124574		4.08651	0.0628829		4.08651	0.116885		4.08651	0.0767112		4.08651	0.0713468		4.08651	0.0966787		4.08651	0.0853539
4.09136	0.0463128		4.09136	0.0562668		4.09136	0.0347495		4.09136	0.0726581		4.09136	0.012517		4.09136	0.0625253		4.09136	0.117958		4.09136	0.0765324		4.09136	0.0702739		4.09136	0.0978708		4.09136	0.0861287
4.09621	0.0456572		4.09621	0.056088		4.09621	0.0342131		4.09621	0.0737906		4.09621	0.0126958		4.09621	0.0619888		4.09621	0.118971		4.09621	0.0760555		4.09621	0.0695586		4.09621	0.0985265		4.09621	0.087738
4.10107	0.0452399		4.10107	0.0556111		4.10107	0.0340343		4.10107	0.0743866		4.10107	0.0129938		4.10107	0.0613332		4.10107	0.119925		4.10107	0.0755191		4.10107	0.069499		4.10107	0.0987053		4.10107	0.0898242
4.10592	0.0449419		4.10592	0.0550747		4.10592	0.0342727		4.10592	0.0745058		4.10592	0.0133514		4.10592	0.0608563		4.10592	0.120699		4.10592	0.0750422		4.10592	0.0699759		4.10592	0.0984669		4.10592	0.0918508
4.11077	0.0450015		4.11077	0.0548959		4.11077	0.0346899		4.11077	0.0742078		4.11077	0.0138879		4.11077	0.0606775		4.11077	0.121415		4.11077	0.0749826		4.11077	0.0709295		4.11077	0.097692		4.11077	0.0935197
4.11563	0.0454187		4.11563	0.0554919		4.11563	0.0351667		4.11563	0.0737906		4.11563	0.0143647		4.11563	0.0607371		4.11563	0.121891		4.11563	0.0753999		4.11563	0.072062		4.11563	0.0967383		4.11563	0.0942349
4.12048	0.0461936		4.12048	0.0566244		4.12048	0.035584		4.12048	0.0734925		4.12048	0.014782		4.12048	0.0610352		4.12048	0.122309		4.12048	0.0758767		4.12048	0.0731349		4.12048	0.0956655		4.12048	0.0941157
4.12533	0.0472665		4.12533	0.0583529		4.12533	0.0359416		4.12533	0.0733733		4.12533	0.0150204		4.12533	0.061512		4.12533	0.122845		4.12533	0.0763535		4.12533	0.0739098		4.12533	0.0947118		4.12533	0.0935793
4.13019	0.0483394		4.13019	0.0602603		4.13019	0.0362396		4.13019	0.0736117		4.13019	0.0151396		4.13019	0.0619888		4.13019	0.12356		4.13019	0.0764728		4.13019	0.0744462		4.13019	0.0940561		4.13019	0.092864
4.13504	0.0494123		4.13504	0.062108		4.13504	0.0365973		4.13504	0.074029		4.13504	0.014782		4.13504	0.0623465		4.13504	0.124395		4.13504	0.0761151		4.13504	0.074625		4.13504	0.0938773		4.13504	0.0923872
4.13989	0.0503063		4.13989	0.0635386		4.13989	0.0370741		4.13989	0.0748634		4.13989	0.0143051		4.13989	0.0625253		4.13989	0.12511		4.13989	0.0753403		4.13989	0.074625		4.13989	0.0939369		4.13989	0.092268
4.14475	0.0510216		4.14475	0.0643134		4.14475	0.0375509		4.14475	0.0755787		4.14475	0.0138283		4.14475	0.0624061		4.14475	0.125468		4.14475	0.0742674		4.14475	0.0746846		4.14475	0.0939965		4.14475	0.0923872
4.1496	0.0514984		4.1496	0.064373		4.1496	0.0379682		4.1496	0.0763535		4.1496	0.0130534		4.1496	0.0623465		4.1496	0.125468		4.1496	0.0733137		4.1496	0.0746846		4.1496	0.0940561		4.1496	0.0926256
4.15445	0.0516176		4.15445	0.063777		4.15445	0.0382066		4.15445	0.0770092		4.15445	0.0124574		4.15445	0.0622869		4.15445	0.124812		4.15445	0.0726581		4.15445	0.0746846		4.15445	0.0938773		4.15445	0.092566
4.15931	0.0514984		4.15931	0.0628233		4.15931	0.0382662		4.15931	0.0777841		4.15931	0.0120401		4.15931	0.0623465		4.15931	0.123858		4.15931	0.0726581		4.15931	0.0746846		4.15931	0.0936389		4.15931	0.0923276
4.16416	0.0513196		4.16416	0.0616312		4.16416	0.0380278		4.16416	0.0785589		4.16416	0.0119805		4.16416	0.0627041		4.16416	0.122607		4.16416	0.0732541		4.16416	0.0745654		4.16416	0.0935197		4.16416	0.0917315
4.16901	0.0510216		4.16901	0.0605583		4.16901	0.0376105		4.16901	0.079453		4.16901	0.012219		4.16901	0.0634193		4.16901	0.121653		4.16901	0.0744462		4.16901	0.0744462		4.16901	0.0936389		4.16901	0.0911951
4.17387	0.0506043		4.17387	0.0597239		4.17387	0.0373721		4.17387	0.0805855		4.17387	0.0126362		4.17387	0.064373		4.17387	0.121057		4.17387	0.0758171		4.17387	0.0744462		4.17387	0.0941157		4.17387	0.0907183
4.17872	0.0504255		4.17872	0.059247		4.17872	0.0372529		4.17872	0.0818372		4.17872	0.013113		4.17872	0.0655055		4.17872	0.121057		4.17872	0.077188		4.17872	0.0747442		4.17872	0.0947118		4.17872	0.0904799
4.18357	0.0504255		4.18357	0.059247		4.18357	0.0375509		4.18357	0.0828505		4.18357	0.013411		4.18357	0.0667572		4.18357	0.121295		4.18357	0.0783205		4.18357	0.0753403		4.18357	0.0951886		4.18357	0.0905395
4.18843	0.0504255		4.18843	0.059545		4.18843	0.038147		4.18843	0.0835061		4.18843	0.0136495		4.18843	0.0681281		4.18843	0.121653		4.18843	0.0789762		4.18843	0.0761151		4.18843	0.0952482		4.18843	0.0910163
4.19328	0.0504255		4.19328	0.0601411		4.19328	0.0391006		4.19328	0.0835061		4.19328	0.0135899		4.19328	0.0693798		4.19328	0.12207		4.19328	0.0790358		4.19328	0.07689		4.19328	0.094831		4.19328	0.0916719
4.19813	0.0501871		4.19813	0.0608563		4.19813	0.0402927		4.19813	0.0826716		4.19813	0.0133514		4.19813	0.0705719		4.19813	0.12219		4.19813	0.0787973		4.19813	0.077188		4.19813	0.0938177		4.19813	0.092268
4.20299	0.0497699		4.20299	0.0612736		4.20299	0.0415444		4.20299	0.0813603		4.20299	0.0135303		4.20299	0.0715256		4.20299	0.122309		4.20299	0.0783205		4.20299	0.0770688		4.20299	0.0924468		4.20299	0.0929236
4.20784	0.0491738		4.20784	0.0615716		4.20784	0.0429153		4.20784	0.0798106		4.20784	0.0139475		4.20784	0.072062		4.20784	0.12213		4.20784	0.0778437		4.20784	0.0763535		4.20784	0.0911355		4.20784	0.0935197
4.21269	0.0485182		4.21269	0.0615716		4.21269	0.044167		4.21269	0.0783205		4.21269	0.0149608		4.21269	0.0723004		4.21269	0.121593		4.21269	0.0776052		4.21269	0.0752211		4.21269	0.0901222		4.21269	0.0939965
4.21755	0.0481009		4.21755	0.0613332		4.21755	0.0451803		4.21755	0.077188		4.21755	0.0162125		4.21755	0.0719428		4.21755	0.120819		4.21755	0.0776052		4.21755	0.0739098		4.21755	0.0896454		4.21755	0.0945926
4.2224	0.0481606		4.2224	0.0610352		4.2224	0.0460744		4.2224	0.0765324		4.2224	0.0175834		4.2224	0.0711679		4.2224	0.119507		4.2224	0.0778437		4.2224	0.0726581		4.2224	0.089705		4.2224	0.0953674
4.22725	0.048697		4.22725	0.0608563		4.22725	0.04673		4.22725	0.0764132		4.22725	0.0188351		4.22725	0.0700951		4.22725	0.118196		4.22725	0.0782013		4.22725	0.071764		4.22725	0.0900626		4.22725	0.0963211
4.23211	0.0495315		4.23211	0.0608563		4.23211	0.0473261		4.23211	0.0767112		4.23211	0.0197887		4.23211	0.0688434		4.23211	0.116885		4.23211	0.0785589		4.23211	0.0712276		4.23211	0.0908971		4.23211	0.097394
4.23696	0.0505447		4.23696	0.0611544		4.23696	0.0478625		4.23696	0.0773668		4.23696	0.0203252		4.23696	0.0674725		4.23696	0.11611		4.23696	0.0788569		4.23696	0.0712276		4.23696	0.09197		4.23696	0.0984669
4.24181	0.0514984		4.24181	0.06181		4.24181	0.0484586		4.24181	0.0780821		4.24181	0.0203252		4.24181	0.0661016		4.24181	0.115931		4.24181	0.0789762		4.24181	0.0718832		4.24181	0.0930429		4.24181	0.0994205
4.24667	0.0523329		4.24667	0.0626445		4.24667	0.0489354		4.24667	0.0790358		4.24667	0.0200272		4.24667	0.0648499		4.24667	0.116527		4.24667	0.0789165		4.24667	0.0729561		4.24667	0.0943542		4.24667	0.100195
4.25152	0.0529885		4.25152	0.0635386		4.25152	0.0490546		4.25152	0.0798702		4.25152	0.0193715		4.25152	0.0636578		4.25152	0.117719		4.25152	0.0787973		4.25152	0.0743866		4.25152	0.0958443		4.25152	0.100911
4.25637	0.053525		4.25637	0.0644922		4.25637	0.0488162		4.25637	0.0805259		4.25637	0.0185966		4.25637	0.0627041		4.25637	0.119209		4.25637	0.0785589		4.25637	0.0759363		4.25637	0.0974536		4.25637	0.101447
4.26123	0.0541806		4.26123	0.0651479		4.26123	0.0482202		4.26123	0.0810623		4.26123	0.0180602		4.26123	0.0619292		4.26123	0.120759		4.26123	0.0783801		4.26123	0.0775456		4.26123	0.0991225		4.26123	0.102103
4.26608	0.0548959		4.26608	0.0656247		4.26608	0.0474453		4.26608	0.0812411		4.26608	0.0177026		4.26608	0.061214		4.26608	0.122011		4.26608	0.0783801		4.26608	0.0789165		4.26608	0.100732		4.26608	0.102699
4.27093	0.0556707		4.27093	0.0655651		4.27093	0.0466704		4.27093	0.0810027		4.27093	0.0177026		4.27093	0.0607967		4.27093	0.123203		4.27093	0.0786781		4.27093	0.0802875		4.27093	0.101984		4.27093	0.103116
4.27579	0.0562072		4.27579	0.0652671		4.27579	0.0460744		4.27579	0.0807047		4.27579	0.017941		4.27579	0.0604391		4.27579	0.124037		4.27579	0.0792146		4.27579	0.0813007		4.27579	0.102699		4.27579	0.103295
4.28064	0.0565648		4.28064	0.0646114		4.28064	0.0455976		4.28064	0.0802875		4.28064	0.0182986		4.28064	0.0602007		4.28064	0.124812		4.28064	0.080049		4.28064	0.0824332		4.28064	0.102878		4.28064	0.103235
4.28549	0.0564456		4.28549	0.063777		4.28549	0.0452995		4.28549	0.0799298		4.28549	0.0185966		4.28549	0.0603199		4.28549	0.125825		4.28549	0.0807643		4.28549	0.0833869		4.28549	0.102282		4.28549	0.102878
4.29035	0.0561476		4.29035	0.0631213		4.29035	0.0448823		4.29035	0.0795722		4.29035	0.0187159		4.29035	0.0604987		4.29035	0.126719		4.29035	0.0814199		4.29035	0.0842214		4.29035	0.101089		4.29035	0.102639
4.2952	0.0557303		4.2952	0.0628233		4.2952	0.0442863		4.2952	0.0792146		4.2952	0.0184774		4.2952	0.0609159		4.2952	0.127673		4.2952	0.0815988		4.2952	0.0848174		4.2952	0.0998378		4.2952	0.10258
4.30005	0.0554323		4.30005	0.0629425		4.30005	0.0435114		4.30005	0.0787973		4.30005	0.018239		4.30005	0.0615716		4.30005	0.128329		4.30005	0.0813603		4.30005	0.0851154		4.30005	0.0986457		4.30005	0.102699
4.30491	0.0554323		4.30491	0.0635982		4.30491	0.0429749		4.30491	0.0782609		4.30491	0.017941		4.30491	0.0622869		4.30491	0.128627		4.30491	0.0807643		4.30491	0.0850558		4.30491	0.097692		4.30491	0.103176
4.30976	0.0557303		4.30976	0.064671		4.30976	0.0426769		4.30976	0.077486		4.30976	0.0177026		4.30976	0.0630021		4.30976	0.128686		4.30976	0.0796914		4.30976	0.0848174		4.30976	0.097096		4.30976	0.103593
4.31461	0.0559092		4.31461	0.0658631		4.31461	0.0429749		4.31461	0.0766516		4.31461	0.0177622		4.31461	0.0635386		4.31461	0.128448		4.31461	0.0783801		4.31461	0.0842214		4.31461	0.0966191		4.31461	0.103772
4.31947	0.0561476		4.31947	0.0668764		4.31947	0.0437498		4.31947	0.0761151		4.31947	0.0180602		4.31947	0.064075		4.31947	0.12809		4.31947	0.0771284		4.31947	0.0837445		4.31947	0.0963211		4.31947	0.103712
4.32432	0.0562072		4.32432	0.0677109		4.32432	0.0450015		4.32432	0.0758171		4.32432	0.0184774		4.32432	0.064373		4.32432	0.127554		4.32432	0.0763535		4.32432	0.0833273		4.32432	0.0959039		4.32432	0.103533
4.32917	0.056088		4.32917	0.0680685		4.32917	0.0462532		4.32917	0.0760555		4.32917	0.0187755		4.32917	0.0648499		4.32917	0.126958		4.32917	0.0762343		4.32917	0.0830889		4.32917	0.0953674		4.32917	0.103056
4.33403	0.0562072		4.33403	0.0679493		4.33403	0.0473857		4.33403	0.0767112		4.33403	0.0190139		4.33403	0.0650883		4.33403	0.126481		4.33403	0.07689		4.33403	0.0832081		4.33403	0.0947714		4.33403	0.102699
4.33888	0.056386		4.33888	0.0674725		4.33888	0.0480413		4.33888	0.0777841		4.33888	0.0189543		4.33888	0.0653267		4.33888	0.125647		4.33888	0.0783801		4.33888	0.0835657		4.33888	0.0946522		4.33888	0.10252
4.34373	0.0568032		4.34373	0.0667572		4.34373	0.0480413		4.34373	0.079155		4.34373	0.0185966		4.34373	0.0654459		4.34373	0.124633		4.34373	0.0803471		4.34373	0.0841022		4.34373	0.0949502		4.34373	0.10258
4.34859	0.0572801		4.34859	0.0662208		4.34859	0.0473857		4.34859	0.0804663		4.34859	0.0181794		4.34859	0.0656843		4.34859	0.123441		4.34859	0.0825524		4.34859	0.085175		4.34859	0.0959039		4.34859	0.102699
4.35344	0.0576973		4.35344	0.0658631		4.35344	0.046134		4.35344	0.0817776		4.35344	0.017345		4.35344	0.0659227		4.35344	0.122011		4.35344	0.0845194		4.35344	0.0865459		4.35344	0.0972152		4.35344	0.102758
4.35829	0.0577569		4.35829	0.0656843		4.35829	0.0446439		4.35829	0.0827312		4.35829	0.0164509		4.35829	0.0665188		4.35829	0.120699		4.35829	0.0861883		4.35829	0.0884533		4.35829	0.0985265		4.35829	0.102639
4.36315	0.0575185		4.36315	0.0656247		4.36315	0.0432134		4.36315	0.0836253		4.36315	0.0155568		4.36315	0.0675321		4.36315	0.119507		4.36315	0.0872016		4.36315	0.0905395		4.36315	0.0994205		4.36315	0.102282
4.368	0.0572205		4.368	0.0656843		4.368	0.0420213		4.368	0.084281		4.368	0.014782		4.368	0.0688434		4.368	0.118792		4.368	0.0878572		4.368	0.0926256		4.368	0.0997186		4.368	0.101686
4.37285	0.0569224		4.37285	0.0656247		4.37285	0.041306		4.37285	0.0846982		4.37285	0.0142455		4.37285	0.0702739		4.37285	0.118315		4.37285	0.0880361		4.37285	0.0946522		4.37285	0.0992417		4.37285	0.101089
4.37771	0.0569224		4.37771	0.0656247		4.37771	0.0412464		4.37771	0.0847578		4.37771	0.0139475		4.37771	0.0715852		4.37771	0.118196		4.37771	0.0879765		4.37771	0.0962019		4.37771	0.0983477		4.37771	0.100434
4.38256	0.0571609		4.38256	0.0655055		4.38256	0.0417233		4.38256	0.0845194		4.38256	0.0138283		4.38256	0.07236		4.38256	0.118136		4.38256	0.0878572		4.38256	0.0971556		4.38256	0.0971556		4.38256	0.100076
4.38741	0.0577569		4.38741	0.0653863		4.38741	0.0424385		4.38741	0.0838041		4.38741	0.0137687		4.38741	0.0726581		4.38741	0.118494		4.38741	0.0876784		4.38741	0.0978112		4.38741	0.0960827		4.38741	0.100017
4.39227	0.0584126		4.39227	0.0653267		4.39227	0.0434518		4.39227	0.0827909		4.39227	0.0138283		4.39227	0.0724196		4.39227	0.118911		4.39227	0.08744		4.39227	0.0981092		4.39227	0.095427		4.39227	0.100136
4.39712	0.0591278		4.39712	0.0651479		4.39712	0.0444651		4.39712	0.081718		4.39712	0.0138879		4.39712	0.072062		4.39712	0.119686		4.39712	0.0870824		4.39712	0.09799		4.39712	0.0951886		4.39712	0.100434
4.40197	0.0596046		4.40197	0.0649691		4.40197	0.0454783		4.40197	0.0808835		4.40197	0.0138879		4.40197	0.071764		4.40197	0.120878		4.40197	0.0866652		4.40197	0.097692		4.40197	0.095427		4.40197	0.10097
4.40683	0.0597835		4.40683	0.0649691		4.40683	0.0465512		4.40683	0.0805259		4.40683	0.0143647		4.40683	0.0718832		4.40683	0.122368		4.40683	0.0862479		4.40683	0.0973344		4.40683	0.0960827		4.40683	0.101686
4.41168	0.0598431		4.41168	0.0652075		4.41168	0.0476241		4.41168	0.0803471		4.41168	0.015378		4.41168	0.07236		4.41168	0.124037		4.41168	0.0861287		4.41168	0.0967979		4.41168	0.0969172		4.41168	0.102699
4.41653	0.0599027		4.41653	0.0658631		4.41653	0.0485778		4.41653	0.0803471		4.41653	0.0169873		4.41653	0.0730157		4.41653	0.126064		4.41653	0.0866055		4.41653	0.0961423		4.41653	0.0978112		4.41653	0.103951
4.42139	0.0599027		4.42139	0.0670552		4.42139	0.0491142		4.42139	0.0802875		4.42139	0.0192523		4.42139	0.0736117		4.42139	0.127912		4.42139	0.08744		4.42139	0.0956059		4.42139	0.0985861		4.42139	0.1055
4.42624	0.0600219		4.42624	0.0686646		4.42624	0.0492334		4.42624	0.0799298		4.42624	0.0216961		4.42624	0.0738502		4.42624	0.129521		4.42624	0.0889301		4.42624	0.0952482		4.42624	0.0992417		4.42624	0.107467
4.43109	0.0600815		4.43109	0.0703931		4.43109	0.0487566		4.43109	0.079453		4.43109	0.0240803		4.43109	0.0735521		4.43109	0.130594		4.43109	0.0907779		4.43109	0.0950098		4.43109	0.099659		4.43109	0.109315
4.43595	0.0605583		4.43595	0.072062		4.43595	0.0478625		4.43595	0.0788569		4.43595	0.025928		4.43595	0.0728369		4.43595	0.131071		4.43595	0.0926852		4.43595	0.0947714		4.43595	0.099957		4.43595	0.110865
4.4408	0.0610352		4.4408	0.0733733		4.4408	0.0465512		4.4408	0.0785589		4.4408	0.0269413		4.4408	0.0718832		4.4408	0.131071		4.4408	0.0943542		4.4408	0.094831		4.4408	0.100315		4.4408	0.111818
4.44565	0.06181		4.44565	0.0742674		4.44565	0.0453591		4.44565	0.0789165		4.44565	0.0271201		4.44565	0.0709295		4.44565	0.130713		4.44565	0.0953674		4.44565	0.0947714		4.44565	0.100732		4.44565	0.111997
4.45051	0.0624061		4.45051	0.0747442		4.45051	0.0443459		4.45051	0.0799298		4.45051	0.0264049		4.45051	0.0703931		4.45051	0.130355		4.45051	0.0957847		4.45051	0.0947118		4.45051	0.101149		4.45051	0.111461
4.45536	0.0628829		4.45536	0.0750422		4.45536	0.0439882		4.45536	0.0814199		4.45536	0.025332		4.45536	0.0701547		4.45536	0.130355		4.45536	0.0954866		4.45536	0.0944734		4.45536	0.101686		4.45536	0.110507
4.46021	0.0628829		4.46021	0.0753403		4.46021	0.0441074		4.46021	0.0834465		4.46021	0.0239015		4.46021	0.0706315		4.46021	0.130653		4.46021	0.0945926		4.46021	0.0944734		4.46021	0.102162		4.46021	0.109553
4.46507	0.0622869		4.46507	0.0758171		4.46507	0.0446439		4.46507	0.0855327		4.46507	0.0224113		4.46507	0.0713468		4.46507	0.131488		4.46507	0.0934601		4.46507	0.0947118		4.46507	0.10258		4.46507	0.109017
4.46992	0.0609756		4.46992	0.076592		4.46992	0.0452995		4.46992	0.0873804		4.46992	0.0210404		4.46992	0.0721216		4.46992	0.132501		4.46992	0.0925064		4.46992	0.095129		4.46992	0.102818		4.46992	0.109076
4.47477	0.0591874		4.47477	0.0773668		4.47477	0.0460148		4.47477	0.0889897		4.47477	0.019908		4.47477	0.0727177		4.47477	0.133514		4.47477	0.0919104		4.47477	0.0957847		4.47477	0.102758		4.47477	0.109673
4.47963	0.0571609		4.47963	0.0781417		4.47963	0.0465512		4.47963	0.090301		4.47963	0.0190735		4.47963	0.0727773		4.47963	0.134289		4.47963	0.0918508		4.47963	0.0964999		4.47963	0.102758		4.47963	0.110507
4.48448	0.0554323		4.48448	0.0785589		4.48448	0.0468493		4.48448	0.0916123		4.48448	0.018537		4.48448	0.0724196		4.48448	0.134647		4.48448	0.092268		4.48448	0.0971556		4.48448	0.102639		4.48448	0.111341
4.48933	0.0542402		4.48933	0.0784993		4.48933	0.04673		4.48933	0.0926256		4.48933	0.0184178		4.48933	0.0719428		4.48933	0.134528		4.48933	0.0929832		4.48933	0.0976324		4.48933	0.102341		4.48933	0.11152
4.49419	0.0536442		4.49419	0.0782013		4.49419	0.0464916		4.49419	0.0934601		4.49419	0.0186563		4.49419	0.0712276		4.49419	0.13411		4.49419	0.0935793		4.49419	0.0979304		4.49419	0.102103		4.49419	0.111103
4.49904	0.0537038		4.49904	0.0775456		4.49904	0.0459552		4.49904	0.0938177		4.49904	0.0191927		4.49904	0.0709295		4.49904	0.133514		4.49904	0.0938773		4.49904	0.0980496		4.49904	0.101745		4.49904	0.11009
4.50389	0.0540614		4.50389	0.0767708		4.50389	0.0454187		4.50389	0.0937581		4.50389	0.019908		4.50389	0.0709891		4.50389	0.132859		4.50389	0.0938177		4.50389	0.0982881		4.50389	0.101268		4.50389	0.108719
4.50875	0.0543594		4.50875	0.0761151		4.50875	0.0450015		4.50875	0.0931025		4.50875	0.0206828		4.50875	0.0715256		4.50875	0.132322		4.50875	0.0932217		4.50875	0.0987053		4.50875	0.100732		4.50875	0.107348
4.5136	0.054419		4.5136	0.0758171		4.5136	0.0448823		4.5136	0.0920296		4.5136	0.0215769		4.5136	0.0725985		4.5136	0.131905		4.5136	0.0923872		4.5136	0.0991821		4.5136	0.100315		4.5136	0.106275
4.51845	0.054121		4.51845	0.0758767		4.51845	0.0449419		4.51845	0.0908971		4.51845	0.0223517		4.51845	0.0738502		4.51845	0.131726		4.51845	0.0914931		4.51845	0.0997186		4.51845	0.099957		4.51845	0.105619
4.52331	0.0536442		4.52331	0.0763535		4.52331	0.0454187		4.52331	0.089705		4.52331	0.0231266		4.52331	0.0751019		4.52331	0.131428		4.52331	0.0907779		4.52331	0.100017		4.52331	0.0997186		4.52331	0.105441
4.52816	0.0532269		4.52816	0.077188		4.52816	0.0460744		4.52816	0.0890493		4.52816	0.0238419		4.52816	0.0761747		4.52816	0.13113		4.52816	0.0903606		4.52816	0.0998974		4.52816	0.0995994		4.52816	0.1055
4.53301	0.0531077		4.53301	0.0780225		4.53301	0.0469089		4.53301	0.0887513		4.53301	0.0243187		4.53301	0.0767112		4.53301	0.130713		4.53301	0.090301		4.53301	0.0993013		4.53301	0.0995994		4.53301	0.105619
4.53787	0.0534058		4.53787	0.0787973		4.53787	0.0476837		4.53787	0.0888109		4.53787	0.0247359		4.53787	0.07689		4.53787	0.130296		4.53787	0.0904202		4.53787	0.0983477		4.53787	0.0997782		4.53787	0.105917
4.54272	0.0540614		4.54272	0.079155		4.54272	0.0483394		4.54272	0.0891089		4.54272	0.0251532		4.54272	0.076592		4.54272	0.129819		4.54272	0.0908375		4.54272	0.0972748		4.54272	0.100076		4.54272	0.106096
4.54757	0.0550151		4.54757	0.0790954		4.54757	0.048995		4.54757	0.0893474		4.54757	0.0258088		4.54757	0.0759363		4.54757	0.129521		4.54757	0.0913739		4.54757	0.0961423		4.54757	0.100732		4.54757	0.106215
4.55243	0.0558496		4.55243	0.0787377		4.55243	0.0494719		4.55243	0.0892282		4.55243	0.0267029		4.55243	0.0752211		4.55243	0.12958		4.55243	0.0917315		4.55243	0.0949502		4.55243	0.101566		4.55243	0.106454
4.55728	0.056386		4.55728	0.0783205		4.55728	0.0498295		4.55728	0.0890493		4.55728	0.0281334		4.55728	0.074327		4.55728	0.129998		4.55728	0.0920296		4.55728	0.0936389		4.55728	0.10258		4.55728	0.106812
4.56213	0.056684		4.56213	0.0779629		4.56213	0.0498891		4.56213	0.0886917		4.56213	0.0296235		4.56213	0.0734925		4.56213	0.130534		4.56213	0.092268		4.56213	0.092566		4.56213	0.103712		4.56213	0.107229
4.56699	0.0565648		4.56699	0.0780225		4.56699	0.0498295		4.56699	0.0883937		4.56699	0.0311732		4.56699	0.0727177		4.56699	0.13113		4.56699	0.0923872		4.56699	0.0915527		4.56699	0.104725		4.56699	0.107527
4.57184	0.0560284		4.57184	0.0783205		4.57184	0.0494719		4.57184	0.0883937		4.57184	0.0323057		4.57184	0.072062		4.57184	0.131607		4.57184	0.092566		4.57184	0.0908971		4.57184	0.1055		4.57184	0.107825
4.57669	0.0553727		4.57669	0.0786781		4.57669	0.0490546		4.57669	0.0887513		4.57669	0.0329018		4.57669	0.0717044		4.57669	0.131905		4.57669	0.0931025		4.57669	0.0907779		4.57669	0.105977		4.57669	0.108004
4.58155	0.0547767		4.58155	0.0789165		4.58155	0.0484586		4.58155	0.0895262		4.58155	0.0327826		4.58155	0.071764		4.58155	0.132203		4.58155	0.0938773		4.58155	0.0913739		4.58155	0.106096		4.58155	0.108004
4.5864	0.0542998		4.5864	0.0787973		4.5864	0.0480413		4.5864	0.0905991		4.5864	0.0320077		4.5864	0.0721812		4.5864	0.132501		4.5864	0.0950694		4.5864	0.0925064		4.5864	0.106096		4.5864	0.108063
4.59125	0.0540018		4.59125	0.0780225		4.59125	0.0479221		4.59125	0.0917912		4.59125	0.0308752		4.59125	0.0731945		4.59125	0.132978		4.59125	0.0966191		4.59125	0.0941753		4.59125	0.106335		4.59125	0.108242
4.59611	0.053823		4.59611	0.0767708		4.59611	0.0480413		4.59611	0.092864		4.59611	0.0298023		4.59611	0.0745654		4.59611	0.133574		4.59611	0.0981688		4.59611	0.0959039		4.59611	0.106931		4.59611	0.108719
4.60096	0.0540018		4.60096	0.0749826		4.60096	0.0485182		4.60096	0.0934601		4.60096	0.0290871		4.60096	0.0761747		4.60096	0.134289		4.60096	0.099659		4.60096	0.0975728		4.60096	0.108182		4.60096	0.109553
4.60581	0.054419		4.60581	0.0731945		4.60581	0.0491738		4.60581	0.0938177		4.60581	0.0289083		4.60581	0.0776052		4.60581	0.134885		4.60581	0.10097		4.60581	0.0987649		4.60581	0.109851		4.60581	0.110745
4.61067	0.0551939		4.61067	0.0715852		4.61067	0.0499487		4.61067	0.0934601		4.61067	0.0295043		4.61067	0.0786185		4.61067	0.135541		4.61067	0.102043		4.61067	0.0995398		4.61067	0.111639		4.61067	0.112236
4.61552	0.0563264		4.61552	0.0705123		4.61552	0.0506043		4.61552	0.0927448		4.61552	0.0308156		4.61552	0.079155		4.61552	0.136077		4.61552	0.102818		4.61552	0.0997186		4.61552	0.113487		4.61552	0.113606
4.62037	0.0575781		4.62037	0.0702143		4.62037	0.0514984		4.62037	0.0916719		4.62037	0.0324249		4.62037	0.0789762		4.62037	0.136554		4.62037	0.103295		4.62037	0.0995994		4.62037	0.114739		4.62037	0.114501
4.62523	0.0588298		4.62523	0.0707507		4.62523	0.0523925		4.62523	0.0905991		4.62523	0.033915		4.62523	0.0780225		4.62523	0.13721		4.62523	0.103533		4.62523	0.0990033		4.62523	0.115693		4.62523	0.114799
4.63008	0.0597239		4.63008	0.072062		4.63008	0.0534058		4.63008	0.0898838		4.63008	0.0351071		4.63008	0.0766516		4.63008	0.137985		4.63008	0.103474		4.63008	0.0984073		4.63008	0.11611		4.63008	0.114441
4.63493	0.0602007		4.63493	0.0736713		4.63493	0.0543594		4.63493	0.0895262		4.63493	0.0354052		4.63493	0.0748038		4.63493	0.138879		4.63493	0.103056		4.63493	0.0978112		4.63493	0.116229		4.63493	0.113547
4.63979	0.0602007		4.63979	0.0755191		4.63979	0.0550151		4.63979	0.0895858		4.63979	0.0349879		4.63979	0.0730157		4.63979	0.139713		4.63979	0.102282		4.63979	0.0973344		4.63979	0.116169		4.63979	0.112772
4.64464	0.0599623		4.64464	0.0771284		4.64464	0.0551343		4.64464	0.0898242		4.64464	0.0337958		4.64464	0.0714064		4.64464	0.140488		4.64464	0.101328		4.64464	0.0970364		4.64464	0.115931		4.64464	0.112057
4.64949	0.0596642		4.64949	0.0783801		4.64949	0.0545382		4.64949	0.0901222		4.64949	0.0324249		4.64949	0.0703335		4.64949	0.141084		4.64949	0.100315		4.64949	0.0967979		4.64949	0.115812		4.64949	0.111938
4.65435	0.0594854		4.65435	0.0790358		4.65435	0.0532866		4.65435	0.0902414		4.65435	0.0311732		4.65435	0.0699162		4.65435	0.14168		4.65435	0.0994802		4.65435	0.0964999		4.65435	0.115633		4.65435	0.112474
4.6592	0.0596046		4.6592	0.0790954		4.6592	0.0516176		4.6592	0.0901222		4.6592	0.030458		4.6592	0.0702143		4.6592	0.142217		4.6592	0.0987649		4.6592	0.0960231		4.6592	0.115573		4.6592	0.113428
4.66405	0.0600815		4.66405	0.0786185		4.66405	0.0499487		4.66405	0.0898838		4.66405	0.0302792		4.66405	0.0710487		4.66405	0.142574		4.66405	0.0983477		4.66405	0.0951886		4.66405	0.115454		4.66405	0.114501
4.66891	0.0606179		4.66891	0.0778437		4.66891	0.0483394		4.66891	0.0898242		4.66891	0.0306368		4.66891	0.0724196		4.66891	0.142694		4.66891	0.0982881		4.66891	0.0943542		4.66891	0.115395		4.66891	0.115752
4.67376	0.0610948		4.67376	0.07689		4.67376	0.0473261		4.67376	0.0899434		4.67376	0.0311136		4.67376	0.0738502		4.67376	0.142634		4.67376	0.0985861		4.67376	0.0934005		4.67376	0.115335		4.67376	0.116825
4.67861	0.0614524		4.67861	0.0761151		4.67861	0.0467896		4.67861	0.0905395		4.67861	0.0315905		4.67861	0.0750422		4.67861	0.142038		4.67861	0.0990629		4.67861	0.0928044		4.67861	0.115216		4.67861	0.117481
4.68347	0.0615716		4.68347	0.0753999		4.68347	0.0467896		4.68347	0.0913739		4.68347	0.0319481		4.68347	0.0759363		4.68347	0.141144		4.68347	0.0995398		4.68347	0.0926852		4.68347	0.115156		4.68347	0.118077
4.68832	0.0617504		4.68832	0.0748038		4.68832	0.0472665		4.68832	0.0923276		4.68832	0.0318885		4.68832	0.0762343		4.68832	0.140071		4.68832	0.100017		4.68832	0.0932217		4.68832	0.115037		4.68832	0.118554
4.69317	0.0619888		4.69317	0.0745654		4.69317	0.0481009		4.69317	0.0931025		4.69317	0.0314713		4.69317	0.0761747		4.69317	0.138938		4.69317	0.100315		4.69317	0.0942349		4.69317	0.114977		4.69317	0.11909
4.69803	0.0624061		4.69803	0.074625		4.69803	0.0491142		4.69803	0.0937581		4.69803	0.0309348		4.69803	0.0759363		4.69803	0.137985		4.69803	0.100315		4.69803	0.0957847		4.69803	0.114858		4.69803	0.119686
4.70288	0.0628829		4.70288	0.0746846		4.70288	0.0503659		4.70288	0.0941753		4.70288	0.0303984		4.70288	0.0757575		4.70288	0.137627		4.70288	0.0998974		4.70288	0.0975728		4.70288	0.114739		4.70288	0.120282
4.70773	0.0634193		4.70773	0.0748634		4.70773	0.0514388		4.70773	0.0943542		4.70773	0.0299811		4.70773	0.0758171		4.70773	0.137925		4.70773	0.0994205		4.70773	0.0993609		4.70773	0.11462		4.70773	0.120759
4.71259	0.0637174		4.71259	0.0751019		4.71259	0.0522733		4.71259	0.0944734		4.71259	0.0298619		4.71259	0.0762343		4.71259	0.138938		4.71259	0.0987649		4.71259	0.10097		4.71259	0.11462		4.71259	0.120938
4.71744	0.0637174		4.71744	0.0752211		4.71744	0.0529289		4.71744	0.0947118		4.71744	0.0301003		4.71744	0.0768304		4.71744	0.140369		4.71744	0.0981092		4.71744	0.101984		4.71744	0.114799		4.71744	0.120878
4.72229	0.0631213		4.72229	0.0751019		4.72229	0.0532269		4.72229	0.0950098		4.72229	0.030756		4.72229	0.0775456		4.72229	0.141919		4.72229	0.097692		4.72229	0.102341		4.72229	0.115156		4.72229	0.12058
4.72715	0.0622869		4.72715	0.0747442		4.72715	0.0533462		4.72715	0.0954866		4.72715	0.0317693		4.72715	0.0782609		4.72715	0.143349		4.72715	0.0976324		4.72715	0.102043		4.72715	0.115514		4.72715	0.120163
4.732	0.061512		4.732	0.0741482		4.732	0.0532866		4.732	0.0959039		4.732	0.0328422		4.732	0.0788569		4.732	0.144184		4.732	0.0978708		4.732	0.101268		4.732	0.115812		4.732	0.119567
4.73685	0.0608563		4.73685	0.0734925		4.73685	0.0531673		4.73685	0.0960827		4.73685	0.0338554		4.73685	0.079155		4.73685	0.144601		4.73685	0.0984669		4.73685	0.100195		4.73685	0.115693		4.73685	0.119209
4.74171	0.0606775		4.74171	0.0731945		4.74171	0.0529289		4.74171	0.0957251		4.74171	0.0344515		4.74171	0.0790358		4.74171	0.144601		4.74171	0.0990629		4.74171	0.0991225		4.74171	0.115216		4.74171	0.118971
4.74656	0.0609756		4.74656	0.0731945		4.74656	0.0526905		4.74656	0.0950694		4.74656	0.0346303		4.74656	0.0787973		4.74656	0.144482		4.74656	0.0997186		4.74656	0.0985265		4.74656	0.114322		4.74656	0.118732
4.75141	0.0616312		4.75141	0.0737309		4.75141	0.0526309		4.75141	0.0938773		4.75141	0.0341535		4.75141	0.0782013		4.75141	0.144601		4.75141	0.100195		4.75141	0.0983477		4.75141	0.113189		4.75141	0.118613
4.75627	0.0624061		4.75627	0.0744462		4.75627	0.0527501		4.75627	0.0925064		4.75627	0.0331402		4.75627	0.0775456		4.75627	0.145137		4.75627	0.100434		4.75627	0.0987053		4.75627	0.112176		4.75627	0.118375
4.76112	0.0631809		4.76112	0.0753999		4.76112	0.0531077		4.76112	0.0912547		4.76112	0.0317693		4.76112	0.0771284		4.76112	0.146031		4.76112	0.100732		4.76112	0.0995398		4.76112	0.111222		4.76112	0.118077
4.76597	0.0636578		4.76597	0.0759363		4.76597	0.0538826		4.76597	0.0903606		4.76597	0.0303984		4.76597	0.0770092		4.76597	0.147164		4.76597	0.101089		4.76597	0.100374		4.76597	0.110507		4.76597	0.11754
4.77083	0.063777		4.77083	0.0761747		4.77083	0.0549555		4.77083	0.0897646		4.77083	0.0290275		4.77083	0.0772476		4.77083	0.148177		4.77083	0.101864		4.77083	0.101328		4.77083	0.110149		4.77083	0.116885
4.77568	0.0636578		4.77568	0.0758767		4.77568	0.0563264		4.77568	0.0893474		4.77568	0.027895		4.77568	0.0778437		4.77568	0.148654		4.77568	0.103116		4.77568	0.101984		4.77568	0.109851		4.77568	0.116289
4.78053	0.0634789		4.78053	0.0751019		4.78053	0.0575781		4.78053	0.0891089		4.78053	0.0271797		4.78053	0.0787377		4.78053	0.148475		4.78053	0.104785		4.78053	0.102282		4.78053	0.109792		4.78053	0.115693
4.78539	0.0630617		4.78539	0.0741482		4.78539	0.058949		4.78539	0.0890493		4.78539	0.0268817		4.78539	0.0795722		4.78539	0.147641		4.78539	0.106573		4.78539	0.102282		4.78539	0.109911		4.78539	0.115216
4.79024	0.0628829		4.79024	0.0733137		4.79024	0.0601411		4.79024	0.0890493		4.79024	0.0267029		4.79024	0.0804663		4.79024	0.146449		4.79024	0.108123		4.79024	0.101984		4.79024	0.110269		4.79024	0.114858
4.79509	0.0627637		4.79509	0.0728369		4.79509	0.0610352		4.79509	0.0894666		4.79509	0.0267029		4.79509	0.0811219		4.79509	0.145197		4.79509	0.109136		4.79509	0.101686		4.79509	0.110865		4.79509	0.114739
4.79995	0.0627041		4.79995	0.0728965		4.79995	0.0615716		4.79995	0.090301		4.79995	0.0267029		4.79995	0.0814199		4.79995	0.144362		4.79995	0.109315		4.79995	0.101209		4.79995	0.111639		4.79995	0.114739
4.8048	0.0627637		4.8048	0.0731945		4.8048	0.0618696		4.8048	0.0913739		4.8048	0.0266433		4.8048	0.0815392		4.8048	0.144303		4.8048	0.108659		4.8048	0.100851		4.8048	0.112414		4.8048	0.114918
4.80965	0.0630617		4.80965	0.0737309		4.80965	0.0619292		4.80965	0.0926256		4.80965	0.0267625		4.80965	0.0814795		4.80965	0.144899		4.80965	0.107527		4.80965	0.100493		4.80965	0.112832		4.80965	0.115037
4.81451	0.0633597		4.81451	0.0743866		4.81451	0.0617504		4.81451	0.0938773		4.81451	0.0271201		4.81451	0.0811815		4.81451	0.146031		4.81451	0.106156		4.81451	0.100315		4.81451	0.11307		4.81451	0.115216
4.81936	0.0636578		4.81936	0.0746846		4.81936	0.0616312		4.81936	0.0952482		4.81936	0.0276566		4.81936	0.0806451		4.81936	0.147521		4.81936	0.104904		4.81936	0.100195		4.81936	0.112772		4.81936	0.115335
4.82421	0.0639558		4.82421	0.0746846		4.82421	0.0615716		4.82421	0.0964403		4.82421	0.0283718		4.82421	0.0799298		4.82421	0.148952		4.82421	0.10401		4.82421	0.100076		4.82421	0.112355		4.82421	0.115335
4.82907	0.0639558		4.82907	0.0744462		4.82907	0.061512		4.82907	0.0977516		4.82907	0.0293255		4.82907	0.0790358		4.82907	0.150025		4.82907	0.103652		4.82907	0.100136		4.82907	0.111938		4.82907	0.115275
4.83392	0.063777		4.83392	0.0738502		4.83392	0.0616312		4.83392	0.0990033		4.83392	0.03016		4.83392	0.0782013		4.83392	0.15074		4.83392	0.103772		4.83392	0.100255		4.83392	0.111878		4.83392	0.115097
4.83877	0.0633001		4.83877	0.0733733		4.83877	0.0616312		4.83877	0.099957		4.83877	0.0306964		4.83877	0.077486		4.83877	0.150919		4.83877	0.104129		4.83877	0.100553		4.83877	0.112236		4.83877	0.114799
4.84363	0.0624061		4.84363	0.0728965		4.84363	0.0613928		4.84363	0.100255		4.84363	0.0309944		4.84363	0.077188		4.84363	0.150561		4.84363	0.104785		4.84363	0.100791		4.84363	0.113249		4.84363	0.114322
4.84848	0.0614524		4.84848	0.0726581		4.84848	0.0607967		4.84848	0.0998378		4.84848	0.031054		4.84848	0.0773072		4.84848	0.150084		4.84848	0.105262		4.84848	0.100732		4.84848	0.114501		4.84848	0.113904
4.85333	0.0606179		4.85333	0.0725389		4.85333	0.0601411		4.85333	0.0986457		4.85333	0.0309348		4.85333	0.0778437		4.85333	0.149667		4.85333	0.1055		4.85333	0.100613		4.85333	0.11611		4.85333	0.113904
4.85819	0.0603199		4.85819	0.0724196		4.85819	0.0594854		4.85819	0.0967979		4.85819	0.031054		4.85819	0.0786185		4.85819	0.149369		4.85819	0.105619		4.85819	0.100136		4.85819	0.11766		4.85819	0.114262
4.86304	0.0604391		4.86304	0.0722408		4.86304	0.0590682		4.86304	0.0945926		4.86304	0.0315309		4.86304	0.079453		4.86304	0.14925		4.86304	0.105619		4.86304	0.0994205		4.86304	0.118792		4.86304	0.115275
4.86789	0.0610948		4.86789	0.0724196		4.86789	0.0591278		4.86789	0.0928044		4.86789	0.0323057		4.86789	0.0799894		4.86789	0.14925		4.86789	0.105798		4.86789	0.0987053		4.86789	0.119209		4.86789	0.116825
4.87275	0.0619292		4.87275	0.0726581		4.87275	0.059545		4.87275	0.0917315		4.87275	0.0334978		4.87275	0.0802875		4.87275	0.14919		4.87275	0.106275		4.87275	0.0982285		4.87275	0.11915		4.87275	0.118613
4.8776	0.0625849		4.8776	0.0733137		4.8776	0.0603795		4.8776	0.0913739		4.8776	0.0346899		4.8776	0.0801682		4.8776	0.149131		4.8776	0.107348		4.8776	0.0982285		4.8776	0.118613		4.8776	0.120521
4.88245	0.0627041		4.88245	0.0744462		4.88245	0.0611544		4.88245	0.0919104		4.88245	0.0359416		4.88245	0.0796318		4.88245	0.148952		4.88245	0.108838		4.88245	0.0983477		4.88245	0.117898		4.88245	0.12207
4.88731	0.0625253		4.88731	0.0758767		4.88731	0.0620484		4.88731	0.0930429		4.88731	0.0370741		4.88731	0.0789165		4.88731	0.148773		4.88731	0.110745		4.88731	0.0986457		4.88731	0.117421		4.88731	0.123084
4.89216	0.0619292		4.89216	0.0773072		4.89216	0.0626445		4.89216	0.0945926		4.89216	0.0382066		4.89216	0.0783205		4.89216	0.148594		4.89216	0.112653		4.89216	0.0989437		4.89216	0.117183		4.89216	0.12362
4.89701	0.0614524		4.89701	0.0784397		4.89701	0.0628233		4.89701	0.0960231		4.89701	0.0392795		4.89701	0.0779033		4.89701	0.148594		4.89701	0.114381		4.89701	0.0990629		4.89701	0.117362		4.89701	0.12368
4.90187	0.0612736		4.90187	0.0792742		4.90187	0.0627637		4.90187	0.0971556		4.90187	0.0403523		4.90187	0.0779629		4.90187	0.148356		4.90187	0.115395		4.90187	0.0989437		4.90187	0.118077		4.90187	0.123382
4.90672	0.0612736		4.90672	0.079453		4.90672	0.0624657		4.90672	0.0979304		4.90672	0.0415444		4.90672	0.0784397		4.90672	0.147939		4.90672	0.115871		4.90672	0.0988245		4.90672	0.118971		4.90672	0.122786
4.91157	0.0616908		4.91157	0.0789165		4.91157	0.0619292		4.91157	0.0982881		4.91157	0.0427365		4.91157	0.0792146		4.91157	0.147223		4.91157	0.115752		4.91157	0.0986457		4.91157	0.120163		4.91157	0.12219
4.91643	0.0620484		4.91643	0.0777245		4.91643	0.0613332		4.91643	0.0982285		4.91643	0.0438094		4.91643	0.0801086		4.91643	0.14627		4.91643	0.115335		4.91643	0.0985861		4.91643	0.121415		4.91643	0.121415
4.92128	0.0622869		4.92128	0.0759959		4.92128	0.0607967		4.92128	0.0980496		4.92128	0.0448227		4.92128	0.0808239		4.92128	0.145316		4.92128	0.114679		4.92128	0.0987649		4.92128	0.122964		4.92128	0.120819
4.92613	0.0625253		4.92613	0.0739694		4.92613	0.0605583		4.92613	0.0978112		4.92613	0.0459552		4.92613	0.0813007		4.92613	0.144601		4.92613	0.113964		4.92613	0.0993609		4.92613	0.124693		4.92613	0.120342
4.93099	0.0624657		4.93099	0.0719428		4.93099	0.0604391		4.93099	0.097692		4.93099	0.0469089		4.93099	0.0814199		4.93099	0.144541		4.93099	0.113189		4.93099	0.100136		4.93099	0.1266		4.93099	0.120401
4.93584	0.0624657		4.93584	0.0703335		4.93584	0.0607371		4.93584	0.0978708		4.93584	0.0479221		4.93584	0.0814199		4.93584	0.145197		4.93584	0.112414		4.93584	0.10103		4.93584	0.128388		4.93584	0.120938
4.94069	0.0625849		4.94069	0.0693202		4.94069	0.0613928		4.94069	0.0980496		4.94069	0.0485182		4.94069	0.0811815		4.94069	0.146389		4.94069	0.111878		4.94069	0.101864		4.94069	0.130057		4.94069	0.121951
4.94555	0.0628233		4.94555	0.0691414		4.94555	0.0624657		4.94555	0.0984073		4.94555	0.048697		4.94555	0.0809431		4.94555	0.147879		4.94555	0.111639		4.94555	0.10258		4.94555	0.131249		4.94555	0.123203
4.9504	0.0631213		4.9504	0.0696182		4.9504	0.0639558		4.9504	0.0987053		4.9504	0.0481009		4.9504	0.0805855		4.9504	0.149071		4.9504	0.111818		4.9504	0.102997		4.9504	0.131905		4.9504	0.124753
4.95525	0.0631213		4.95525	0.0706315		4.95525	0.0658631		4.95525	0.0991225		4.95525	0.0467896		4.95525	0.0802279		4.95525	0.149727		4.95525	0.112355		4.95525	0.103176		4.95525	0.131786		4.95525	0.126421
4.96011	0.0631809		4.96011	0.071764		4.96011	0.0679493		4.96011	0.0994802		4.96011	0.0450015		4.96011	0.0796914		4.96011	0.149608		4.96011	0.11307		4.96011	0.103235		4.96011	0.13119		4.96011	0.127673
4.96496	0.0633001		4.96496	0.0725985		4.96496	0.0699759		4.96496	0.0998378		4.96496	0.0431538		4.96496	0.079155		4.96496	0.148773		4.96496	0.113904		4.96496	0.103354		4.96496	0.129998		4.96496	0.128627
4.96981	0.0632405		4.96981	0.0730753		4.96981	0.0716448		4.96981	0.100136		4.96981	0.0416636		4.96981	0.0786781		4.96981	0.147581		4.96981	0.114441		4.96981	0.103593		4.96981	0.128627		4.96981	0.128925
4.97467	0.0633597		4.97467	0.0734329		4.97467	0.0727773		4.97467	0.100136		4.97467	0.0408292		4.97467	0.0782013		4.97467	0.146568		4.97467	0.11462		4.97467	0.10401		4.97467	0.127077		4.97467	0.128686
4.97952	0.0637174		4.97952	0.0734329		4.97952	0.0730753		4.97952	0.100255		4.97952	0.04071		4.97952	0.0777245		4.97952	0.146151		4.97952	0.11456		4.97952	0.104547		4.97952	0.125527		4.97952	0.127792
4.98437	0.064075		4.98437	0.0737309		4.98437	0.0727773		4.98437	0.100553		4.98437	0.0410676		4.98437	0.0773668		4.98437	0.146687		4.98437	0.11462		4.98437	0.105083		4.98437	0.124276		4.98437	0.1266
4.98923	0.0645518		4.98923	0.0745654		4.98923	0.0724792		4.98923	0.101209		4.98923	0.0415444		4.98923	0.077188		4.98923	0.148356		4.98923	0.115097		4.98923	0.105321		4.98923	0.123739		4.98923	0.125587
4.99408	0.0651479		4.99408	0.0761747		4.99408	0.0725985		4.99408	0.102699		4.99408	0.0420809		4.99408	0.077486		4.99408	0.150859		4.99408	0.115991		4.99408	0.104606		4.99408	0.124335		4.99408	0.125051
4.99893	0.0674129		4.99893	0.0796318		4.99893	0.0816584		4.99893	0.121176		4.99893	0.0625253		4.99893	0.0799298		4.99893	0.154257		4.99893	0.120223		4.99893	0.104249		4.99893	0.129223		4.99893	0.130117
5.00379	0.160754		5.00379	0.156283		5.00379	0.322104		5.00379	0.488341		5.00379	0.472784		5.00379	0.182867		5.00379	0.190437		5.00379	0.250161		5.00379	0.187993		5.00379	0.261664		5.00379	0.299454
5.00864	1.25051		5.00864	1.11312		5.00864	2.34872		5.00864	3.16733		5.00864	3.33238		5.00864	1.33336		5.00864	0.759721		5.00864	1.59568		5.00864	1.1586		5.00864	1.6157		5.00864	1.89835
5.01349	6.85006		5.01349	6.27023		5.01349	10.9358		5.01349	13.5668		5.01349	14.1539		5.01349	7.12079		5.01349	4.36288		5.01349	8.06624		5.01349	6.09738		5.01349	8.11642		5.01349	9.16976
5.01835	24.2339		5.01835	22.7466		5.01835	34.4093		5.01835	40.3868		5.01835	41.6566		5.01835	24.8771		5.01835	17.1561		5.01835	27.3087		5.01835	21.6137		5.01835	27.4341		5.01835	30.0397
5.0232	62.658		5.0232	59.8462		5.0232	81.7986		5.0232	92.3427		5.0232	94.4815		5.0232	63.8372		5.0232	48.1973		5.0232	68.5619		5.0232	56.6457		5.0232	68.8269		5.0232	73.7085
5.02805	129.253		5.02805	124.923		5.02805	158.599		5.02805	174.062		5.02805	177.207		5.02805	131.045		5.02805	105.758		5.02805	138.462		5.02805	118.894		5.02805	138.924		5.02805	146.46
5.03291	225.637		5.03291	219.83		5.03291	263.972		5.03291	283.591		5.03291	287.942		5.03291	228.025		5.03291	193.456		5.03291	237.849		5.03291	211.35		5.03291	238.51		5.03291	248.622
5.03776	346.193		5.03776	339.125		5.03776	389.456		5.03776	411.284		5.03776	417.206		5.03776	349.096		5.03776	308.105		5.03776	360.196		5.03776	330.249		5.03776	360.944		5.03776	373.063
5.04261	477.627		5.04261	469.614		5.04261	519.325		5.04261	540.561		5.04261	548.648		5.04261	480.962		5.04261	438.79		5.04261	491.401		5.04261	464.305		5.04261	491.976		5.04261	505.124
5.04747	601.393		5.04747	592.645		5.04747	634.456		5.04747	652.468		5.04747	663.573		5.04747	605.176		5.04747	568.118		5.04747	612.657		5.04747	596.47		5.04747	612.679		5.04747	625.864
5.05232	699.991		5.05232	690.327		5.05232	719.32		5.05232	732.759		5.05232	747.892		5.05232	704.431		5.05232	677.451		5.05232	707.034		5.05232	709.36		5.05232	706.069		5.05232	718.828
5.05717	763.365		5.05717	752.155		5.05717	767.196		5.05717	776.331		5.05717	796.401		5.05717	768.829		5.05717	753.899		5.05717	765.539		5.05717	791.483		5.05717	763.181		5.05717	775.78
5.06203	790.935		5.06203	777.295		5.06203	780.669		5.06203	787.04		5.06203	812.608		5.06203	797.816		5.06203	793.862		5.06203	788.64		5.06203	840.084		5.06203	784.543		5.06203	797.785
5.06688	790.084		5.06688	773.033		5.06688	769.453		5.06688	775.307		5.06688	806.469		5.06688	798.638		5.06688	802.288		5.06688	784.536		5.06688	860.306		5.06688	778.363		5.06688	793.285
5.07173	773.245		5.07173	751.869		5.07173	746.997		5.07173	754.566		5.07173	790.839		5.07173	783.474		5.07173	790.179		5.07173	766.058		5.07173	862.453		5.07173	757.502		5.07173	775.066
5.07659	753.475		5.07659	727.33		5.07659	725.593		5.07659	736.242		5.07659	776.48		5.07659	765.059		5.07659	770.812		5.07659	746.02		5.07659	857.889		5.07659	735.005		5.07659	755.731
5.08144	739.303		5.08144	708.823		5.08144	711.747		5.08144	725.557		5.08144	768.155		5.08144	751.66		5.08144	754.579		5.08144	732.202		5.08144	854.583		5.08144	719.083		5.08144	742.821
5.08629	732.502		5.08629	698.891		5.08629	705.374		5.08629	721.481		5.08629	764.819		5.08629	744.981		5.08629	745.452		5.08629	725.678		5.08629	855.192		5.08629	711.157		5.08629	737.254
5.09115	729.991		5.09115	694.788		5.09115	702.478		5.09115	719.706		5.09115	762.495		5.09115	742.074		5.09115	741.732		5.09115	723.015		5.09115	858.42		5.09115	707.972		5.09115	735.636
5.096	726.952		5.096	691.719		5.096	698.083		5.096	715.403		5.096	756.978		5.096	738.382		5.096	739.108		5.096	719.316		5.096	861.333		5.096	704.696		5.096	733.283
5.10085	719.12		5.10085	685.036		5.10085	688.175		5.10085	705.038		5.10085	745.748		5.10085	729.952		5.10085	733.153		5.10085	710.456		5.10085	861.073		5.10085	696.926		5.10085	726.158
5.10571	704.608		5.10571	671.778		5.10571	671.411		5.10571	687.903		5.10571	729.047		5.10571	715.163		5.10571	721.121		5.10571	694.919		5.10571	856.211		5.10571	682.31		5.10571	712.435
5.11056	684.68		5.11056	652.034		5.11056	649.609		5.11056	666.182		5.11056	709.111		5.11056	695.369		5.11056	703.206		5.11056	674.319		5.11056	847.234		5.11056	661.659		5.11056	693.247
5.11541	662.31		5.11541	628.559		5.11541	626.018		5.11541	643.003		5.11541	688.227		5.11541	673.412		5.11541	681.909		5.11541	651.686		5.11541	835.402		5.11541	637.987		5.11541	671.411
5.12027	640.043		5.12027	604.629		5.12027	603.262		5.12027	620.637		5.12027	667.761		5.12027	651.622		5.12027	659.917		5.12027	629.432		5.12027	821.42		5.12027	614.305		5.12027	649.398
5.12512	619.28		5.12512	582.464		5.12512	582.74		5.12512	600.199		5.12512	648.09		5.12512	631.225		5.12512	638.894		5.12512	608.846		5.12512	805.484		5.12512	592.48		5.12512	628.607
5.12997	600.263		5.12997	563.038		5.12997	564.595		5.12997	581.556		5.12997	628.41		5.12997	612.336		5.12997	619.44		5.12997	590.043		5.12997	787.849		5.12997	573.198		5.12997	609.362
5.13483	581.738		5.13483	545.881		5.13483	547.298		5.13483	563		5.13483	606.933		5.13483	593.64		5.13483	600.869		5.13483	571.589		5.13483	768.46		5.13483	555.628		5.13483	590.574
5.13968	561.368		5.13968	528.811		5.13968	528.211		5.13968	542.131		5.13968	582.305		5.13968	572.889		5.13968	581.162		5.13968	551.1		5.13968	746.623		5.13968	537.395		5.13968	570.055
5.14453	537.553		5.14453	509.136		5.14453	505.577		5.14453	517.803		5.14453	554.764		5.14453	548.685		5.14453	558.364		5.14453	527.162		5.14453	721.814		5.14453	516.177		5.14453	546.258
5.14939	510.632		5.14939	485.719		5.14939	479.736		5.14939	490.807		5.14939	525.736		5.14939	521.51		5.14939	532.215		5.14939	500.322		5.14939	694.57		5.14939	491.495		5.14939	519.487
5.15424	482.209		5.15424	459.478		5.15424	452.344		5.15424	462.853		5.15424	496.882		5.15424	492.98		5.15424	504.044		5.15424	472.246		5.15424	666.075		5.15424	464.613		5.15424	491.291
5.15909	454.056		5.15909	432.214		5.15909	425.193		5.15909	435.619		5.15909	469.635		5.15909	464.816		5.15909	475.621		5.15909	444.648		5.15909	637.311		5.15909	437.285		5.15909	463.377
5.16395	427.668		5.16395	405.655		5.16395	399.776		5.16395	410.425		5.16395	444.855		5.16395	438.447		5.16395	448.512		5.16395	418.926		5.16395	609.005		5.16395	411.077		5.16395	437.171
5.1688	403.924		5.1688	381.157		5.1688	376.972		5.1688	387.858		5.1688	422.436		5.1688	414.658		5.1688	423.803		5.1688	395.815		5.1688	581.868		5.1688	387.119		5.1688	413.483
5.17365	382.688		5.17365	359.33		5.17365	356.655		5.17365	367.51		5.17365	401.598		5.17365	393.238		5.17365	401.666		5.17365	375.05		5.17365	556.299		5.17365	365.692		5.17365	392.137
5.17851	363.127		5.17851	339.783		5.17851	337.977		5.17851	348.501		5.17851	381.652		5.17851	373.352		5.17851	381.393		5.17851	355.755		5.17851	532.053		5.17851	346.177		5.17851	372.283
5.18336	344.501		5.18336	321.632		5.18336	320.166		5.18336	330.243		5.18336	362.377		5.18336	354.322		5.18336	362.136		5.18336	337.239		5.18336	508.57		5.18336	327.744		5.18336	353.206
5.18821	326.558		5.18821	304.27		5.18821	302.957		5.18821	312.645		5.18821	343.826		5.18821	335.953		5.18821	343.496		5.18821	319.324		5.18821	485.521		5.18821	309.995		5.18821	334.71
5.19307	309.338		5.19307	287.583		5.19307	286.419		5.19307	295.832		5.19307	326.102		5.19307	318.309		5.19307	325.481		5.19307	302.112		5.19307	462.955		5.19307	292.964		5.19307	316.908
5.19792	292.94		5.19792	271.682		5.19792	270.691		5.19792	279.938		5.19792	309.316		5.19792	301.506		5.19792	308.225		5.19792	285.76		5.19792	441.109		5.19792	276.814		5.19792	299.971
5.20277	277.459		5.20277	256.692		5.20277	255.903		5.20277	265.071		5.20277	293.568		5.20277	285.656		5.20277	291.876		5.20277	270.413		5.20277	420.255		5.20277	261.689		5.20277	284.055
5.20763	262.958		5.20763	242.71		5.20763	242.159		5.20763	251.293		5.20763	278.925		5.20763	270.855		5.20763	276.573		5.20763	256.177		5.20763	400.638		5.20763	247.685		5.20763	269.273
5.21248	249.448		5.21248	229.791		5.21248	229.51		5.21248	238.611		5.21248	265.405		5.21248	257.161		5.21248	262.411		5.21248	243.1		5.21248	382.426		5.21248	234.834		5.21248	255.68
5.21733	236.886		5.21733	217.933		5.21733	217.948		5.21733	226.983		5.21733	252.977		5.21733	244.581		5.21733	249.424		5.21733	231.159		5.21733	365.681		5.21733	223.106		5.21733	243.257
5.22219	225.198		5.22219	207.089		5.22219	207.412		5.22219	216.334		5.22219	241.575		5.22219	233.073		5.22219	237.577		5.22219	220.277		5.22219	350.363		5.22219	212.414		5.22219	231.926
5.22704	214.308		5.22704	197.178		5.22704	197.809		5.22704	206.578		5.22704	231.114		5.22704	222.566		5.22704	226.787		5.22704	210.341		5.22704	336.362		5.22704	202.649		5.22704	221.578
5.23189	204.157		5.23189	188.107		5.23189	189.034		5.23189	197.628		5.23189	221.504		5.23189	212.962		5.23189	216.942		5.23189	201.232		5.23189	323.529		5.23189	193.693		5.23189	212.09
5.23675	194.719		5.23675	179.787		5.23675	180.978		5.23675	189.401		5.23675	212.655		5.23675	204.164		5.23675	207.92		5.23675	192.838		5.23675	311.709		5.23675	185.438		5.23675	203.349
5.2416	185.992		5.2416	172.134		5.2416	173.541		5.2416	181.817		5.2416	204.481		5.2416	196.071		5.2416	199.606		5.2416	185.06		5.2416	300.764		5.2416	177.793		5.2416	195.255
5.24645	177.97		5.24645	165.071		5.24645	166.634		5.24645	174.801		5.24645	196.905		5.24645	188.589		5.24645	191.9		5.24645	177.821		5.24645	290.577		5.24645	170.681		5.24645	187.73
5.25131	170.624		5.25131	158.528		5.25131	160.178		5.25131	168.284		5.25131	189.854		5.25131	181.634		5.25131	184.714		5.25131	171.062		5.25131	281.057		5.25131	164.042		5.25131	180.714
5.25616	163.891		5.25616	152.436		5.25616	154.112		5.25616	162.199		5.25616	183.261		5.25616	175.129		5.25616	177.979		5.25616	164.733		5.25616	272.135		5.25616	157.829		5.25616	174.158
5.26101	157.69		5.26101	146.731		5.26101	148.384		5.26101	156.489		5.26101	177.064		5.26101	169.008		5.26101	171.64		5.26101	158.794		5.26101	263.757		5.26101	152.003		5.26101	168.018
5.26587	151.926		5.26587	141.356		5.26587	142.96		5.26587	151.104		5.26587	171.207		5.26587	163.213		5.26587	165.657		5.26587	153.201		5.26587	255.881		5.26587	146.525		5.26587	162.254
5.27072	146.509		5.27072	136.264		5.27072	137.813		5.27072	146.001		5.27072	165.64		5.27072	157.697		5.27072	159.997		5.27072	147.912		5.27072	248.464		5.27072	141.361		5.27072	156.824
5.27557	141.373		5.27557	131.419		5.27557	132.928		5.27557	141.144		5.27557	160.322		5.27557	152.421		5.27557	154.633		5.27557	142.886		5.27557	241.463		5.27557	136.474		5.27557	151.686
5.28043	136.48		5.28043	126.8		5.28043	128.288		5.28043	136.503		5.28043	155.222		5.28043	147.359		5.28043	149.54		5.28043	138.087		5.28043	234.833		5.28043	131.824		5.28043	146.801
5.28528	131.812		5.28528	122.392		5.28528	123.878		5.28528	132.049		5.28528	150.32		5.28528	142.493		5.28528	144.695		5.28528	133.485		5.28528	228.523		5.28528	127.372		5.28528	142.131
5.29013	127.355		5.29013	118.184		5.29013	119.679		5.29013	127.761		5.29013	145.607		5.29013	137.818		5.29013	140.072		5.29013	129.06		5.29013	222.487		5.29013	123.087		5.29013	137.646
5.29499	123.097		5.29499	114.162		5.29499	115.67		5.29499	123.622		5.29499	141.077		5.29499	133.329		5.29499	135.647		5.29499	124.801		5.29499	216.679		5.29499	118.945		5.29499	133.321
5.29984	119.026		5.29984	110.312		5.29984	111.828		5.29984	119.622		5.29984	136.724		5.29984	129.026		5.29984	131.394		5.29984	120.701		5.29984	211.061		5.29984	114.932		5.29984	129.135
5.30469	115.125		5.30469	106.616		5.30469	108.131		5.30469	115.757		5.30469	132.541		5.30469	124.908		5.30469	127.288		5.30469	116.754		5.30469	205.605		5.30469	111.046		5.30469	125.077
5.30955	111.377		5.30955	103.056		5.30955	104.559		5.30955	112.024		5.30955	128.515		5.30955	120.964		5.30955	123.311		5.30955	112.955		5.30955	200.29		5.30955	107.293		5.30955	121.14
5.3144	107.765		5.3144	99.6161		5.3144	101.098		5.3144	108.422		5.3144	124.634		5.3144	117.179		5.3144	119.446		5.3144	109.298		5.3144	195.106		5.3144	103.681		5.3144	117.322
5.31925	104.271		5.31925	96.2807		5.31925	97.7349		5.31925	104.947		5.31925	120.88		5.31925	113.532		5.31925	115.683		5.31925	105.771		5.31925	190.049		5.31925	100.214		5.31925	113.626
5.32411	100.881		5.32411	93.0393		5.32411	94.4645		5.32411	101.596		5.32411	117.237		5.32411	110		5.32411	112.021		5.32411	102.366		5.32411	185.12		5.32411	96.8855		5.32411	110.051
5.32896	97.5833		5.32896	89.8848		5.32896	91.285		5.32896	98.3583		5.32896	113.691		5.32896	106.564		5.32896	108.46		5.32896	99.0717		5.32896	180.32		5.32896	93.6868		5.32896	106.597
5.33381	94.3697		5.33381	86.8143		5.33381	88.198		5.33381	95.2242		5.33381	110.233		5.33381	103.213		5.33381	105.006		5.33381	95.88		5.33381	175.65		5.33381	90.602		5.33381	103.261
5.33867	91.2378		5.33867	83.8287		5.33867	85.2056		5.33867	92.1814		5.33867	106.855		5.33867	99.9416		5.33867	101.661		5.33867	92.7838		5.33867	171.107		5.33867	87.6154		5.33867	100.033
5.34352	88.1892		5.34352	80.9299		5.34352	82.3083		5.34352	89.2184		5.34352	103.556		5.34352	96.7513		5.34352	98.4244		5.34352	89.7764		5.34352	166.689		5.34352	84.7128		5.34352	96.9039
5.34837	85.2268		5.34837	78.1197		5.34837	79.5043		5.34837	86.3261		5.34837	100.34		5.34837	93.6469		5.34837	95.2945		5.34837	86.8505		5.34837	162.386		5.34837	81.8838		5.34837	93.8634
5.35323	82.3532		5.35323	75.3974		5.35323	76.7882		5.35323	83.4981		5.35323	97.2119		5.35323	90.6316		5.35323	92.2644		5.35323	83.9991		5.35323	158.19		5.35323	79.1219		5.35323	90.9019
5.35808	79.568		5.35808	72.7604		5.35808	74.1525		5.35808	80.7319		5.35808	94.1742		5.35808	87.7064		5.35808	89.3256		5.35808	81.216		5.35808	154.091		5.35808	76.4226		5.35808	88.0116
5.36293	76.8683		5.36293	70.2037		5.36293	71.5883		5.36293	78.0283		5.36293	91.2286		5.36293	84.8689		5.36293	86.4686		5.36293	78.4966		5.36293	150.081		5.36293	73.7835		5.36293	85.1878
5.36779	74.249		5.36779	67.7209		5.36779	69.0875		5.36779	75.3911		5.36779	88.3727		5.36779	82.1138		5.36779	83.6847		5.36779	75.8393		5.36779	146.154		5.36779	71.204		5.36779	82.4291
5.37264	71.7031		5.37264	65.3055		5.37264	66.6443		5.37264	72.8239		5.37264	85.6007		5.37264	79.4333		5.37264	80.9667		5.37264	73.245		5.37264	142.306		5.37264	68.6865		5.37264	79.7367
5.37749	69.2236		5.37749	62.9513		5.37749	64.2551		5.37749	70.3294		5.37749	82.9052		5.37749	76.8195		5.37749	78.3093		5.37749	70.7167		5.37749	138.541		5.37749	66.2343		5.37749	77.1131
5.38235	66.8045		5.38235	60.653		5.38235	61.919		5.38235	67.9081		5.38235	80.2773		5.38235	74.2652		5.38235	75.7111		5.38235	68.2576		5.38235	134.862		5.38235	63.8504		5.38235	74.5608
5.3872	64.4408		5.3872	58.4075		5.3872	59.6374		5.3872	65.5577		5.3872	77.7095		5.3872	71.7649		5.3872	73.1726		5.3872	65.8693		5.3872	131.273		5.3872	61.5367		5.3872	72.0808
5.39205	62.1295		5.39205	56.2131		5.39205	57.413		5.39205	63.2745		5.39205	75.1958		5.39205	69.3164		5.39205	70.697		5.39205	63.5516		5.39205	127.779		5.39205	59.2928		5.39205	69.6726
5.39691	59.8695		5.39691	54.0705		5.39691	55.249		5.39691	61.0524		5.39691	72.732		5.39691	66.9206		5.39691	68.2874		5.39691	61.3018		5.39691	124.379		5.39691	57.1162		5.39691	67.3333
5.40176	57.6617		5.40176	51.9821		5.40176	53.1473		5.40176	58.8856		5.40176	70.317		5.40176	64.5812		5.40176	65.9453		5.40176	59.1151		5.40176	121.071		5.40176	55.0024		5.40176	65.0574
5.40661	55.5093		5.40661	49.9507		5.40661	51.1084		5.40661	56.7684		5.40661	67.9524		5.40661	62.3021		5.40661	63.67		5.40661	56.9855		5.40661	117.848		5.40661	52.9457		5.40661	62.8393
5.41147	53.4154		5.41147	47.9787		5.41147	49.1316		5.41147	54.6967		5.41147	65.6418		5.41147	60.0863		5.41147	61.4587		5.41147	54.9069		5.41147	114.702		5.41147	50.9404		5.41147	60.6729
5.41632	51.3825		5.41632	46.0669		5.41632	47.2144		5.41632	52.6683		5.41632	63.3894		5.41632	57.9343		5.41632	59.3067		5.41632	52.8748		5.41632	111.624		5.41632	48.9823		5.41632	58.5537
5.42117	49.4112		5.42117	44.2154		5.42117	45.3532		5.42117	50.6832		5.42117	61.1981		5.42117	55.845		5.42117	57.2084		5.42117	50.8863		5.42117	108.605		5.42117	47.0682		5.42117	56.4786
5.42603	47.5006		5.42603	42.422		5.42603	43.5442		5.42603	48.744		5.42603	59.0683		5.42603	53.8145		5.42603	55.159		5.42603	48.9409		5.42603	105.638		5.42603	45.198		5.42603	54.4468
5.43088	45.6476		5.43088	40.6838		5.43088	41.784		5.43088	46.8544		5.43088	56.9986		5.43088	51.8385		5.43088	53.1548		5.43088	47.0408		5.43088	102.72		5.43088	43.3733		5.43088	52.4597
5.43573	43.8486		5.43573	38.9975		5.43573	40.0699		5.43573	45.0184		5.43573	54.9849		5.43573	49.9129		5.43573	51.194		5.43573	45.1897		5.43573	99.8511		5.43573	41.598		5.43573	50.52
5.44059	42.0997		5.44059	37.3603		5.44059	38.4006		5.44059	43.2383		5.44059	53.022		5.44059	48.0334		5.44059	49.2766		5.44059	43.3917		5.44059	97.0358		5.44059	39.876		5.44059	48.6308
5.44544	40.3975		5.44544	35.7698		5.44544	36.7765		5.44544	41.5154		5.44544	51.1046		5.44544	46.1971		5.44544	47.4044		5.44544	41.6499		5.44544	94.2801		5.44544	38.2106		5.44544	46.7944
5.45029	38.7406		5.45029	34.225		5.45029	35.1995		5.45029	39.8488		5.45029	49.2287		5.45029	44.4028		5.45029	45.5805		5.45029	39.9656		5.45029	91.5891		5.45029	36.6028		5.45029	45.0116
5.45515	37.128		5.45515	32.7259		5.45515	33.6719		5.45515	38.236		5.45515	47.3917		5.45515	42.6508		5.45515	43.808		5.45515	38.3384		5.45515	88.9658		5.45515	35.0519		5.45515	43.2826
5.46	35.5604		5.46	31.2741		5.46	32.196		5.46	36.6738		5.46	45.5934		5.46	40.9432		5.46	42.089		5.46	36.7659		5.46	86.4108		5.46	33.5551		5.46	41.6057
5.46485	34.0394		5.46485	29.8713		5.46485	30.7727		5.46485	35.1584		5.46485	43.8353		5.46485	39.2835		5.46485	40.4243		5.46485	35.2447		5.46485	83.9217		5.46485	32.1084		5.46485	39.9781
5.46971	32.5671		5.46971	28.5187		5.46971	29.4015		5.46971	33.687		5.46971	42.1208		5.46971	37.675		5.46971	38.8132		5.46971	33.7709		5.46971	81.4941		5.46971	30.7079		5.46971	38.3965
5.47456	31.145		5.47456	27.2163		5.47456	28.0807		5.47456	32.2571		5.47456	40.4537		5.47456	36.1196		5.47456	37.2536		5.47456	32.3409		5.47456	79.1219		5.47456	29.3503		5.47456	36.8578
5.47941	29.7736		5.47941	25.9629		5.47941	26.8077		5.47941	30.8676		5.47941	38.8373		5.47941	34.6174		5.47941	35.7422		5.47941	30.952		5.47941	76.7991		5.47941	28.0333		5.47941	35.3594
5.48427	28.4526		5.48427	24.7564		5.48427	25.5792		5.48427	29.5187		5.48427	37.273		5.48427	33.167		5.48427	34.2754		5.48427	29.6028		5.48427	74.5195		5.48427	26.7558		5.48427	33.9001
5.48912	27.1803		5.48912	23.5933		5.48912	24.3919		5.48912	28.2122		5.48912	35.7615		5.48912	31.7655		5.48912	32.85		5.48912	28.2924		5.48912	72.2785		5.48912	25.5173		5.48912	32.4803
5.49397	25.9538		5.49397	22.4702		5.49397	23.2427		5.49397	26.9498		5.49397	34.3009		5.49397	30.4098		5.49397	31.4636		5.49397	27.0218		5.49397	70.0739		5.49397	24.3185		5.49397	31.1017
5.49883	24.7697		5.49883	21.3839		5.49883	22.1289		5.49883	25.7323		5.49883	32.8885		5.49883	29.0962		5.49883	30.1151		5.49883	25.7924		5.49883	67.9066		5.49883	23.16		5.49883	29.7671
5.50368	23.6241		5.50368	20.332		5.50368	21.0494		5.50368	24.5597		5.50368	31.5208		5.50368	27.8229		5.50368	28.8044		5.50368	24.605		5.50368	65.7801		5.50368	22.0426		5.50368	28.4779
5.50853	22.5139		5.50853	19.3128		5.50853	20.0034		5.50853	23.4306		5.50853	30.194		5.50853	26.5878		5.50853	27.5331		5.50853	23.4601		5.50853	63.6992		5.50853	20.9661		5.50853	27.2347
5.51339	21.4369		5.51339	18.3256		5.51339	18.9919		5.51339	22.3426		5.51339	28.9053		5.51339	25.3897		5.51339	26.3028		5.51339	22.357		5.51339	61.6678		5.51339	19.9297		5.51339	26.0361
5.51824	20.3919		5.51824	17.3712		5.51824	18.0162		5.51824	21.2922		5.51824	27.6523		5.51824	24.2277		5.51824	25.1145		5.51824	21.2941		5.51824	59.6877		5.51824	18.9323		5.51824	24.88
5.52309	19.3794		5.52309	16.4515		5.52309	17.0775		5.52309	20.2767		5.52309	26.4338		5.52309	23.1017		5.52309	23.9684		5.52309	20.2692		5.52309	57.7583		5.52309	17.9722		5.52309	23.7631
5.52795	18.4005		5.52795	15.5686		5.52795	16.1766		5.52795	19.2929		5.52795	25.25		5.52795	22.0124		5.52795	22.8635		5.52795	19.2797		5.52795	55.8764		5.52795	17.0477		5.52795	22.6821
5.5328	17.4568		5.5328	14.7237		5.5328	15.3138		5.5328	18.3391		5.5328	24.102		5.5328	20.9601		5.5328	21.7978		5.5328	18.3237		5.5328	54.0376		5.5328	16.157		5.5328	21.6344
5.53765	16.5495		5.53765	13.9176		5.53765	14.4886		5.53765	17.4146		5.53765	22.9912		5.53765	19.9452		5.53765	20.7688		5.53765	17.3993		5.53765	52.237		5.53765	15.2989		5.53765	20.6177
5.54251	15.6792		5.54251	13.1503		5.54251	13.6998		5.54251	16.5198		5.54251	21.9184		5.54251	18.9674		5.54251	19.7739		5.54251	16.5055		5.54251	50.4708		5.54251	14.4727		5.54251	19.6306
5.54736	14.8462		5.54736	12.4206		5.54736	12.9465		5.54736	15.656		5.54736	20.8842		5.54736	18.0262		5.54736	18.8112		5.54736	15.6423		5.54736	48.7368		5.54736	13.6781		5.54736	18.6726
5.55221	14.0496		5.55221	11.7267		5.55221	12.2275		5.55221	14.8257		5.55221	19.8878		5.55221	17.1205		5.55221	17.8788		5.55221	14.8101		5.55221	47.034		5.55221	12.916		5.55221	17.7444
5.55707	13.2888		5.55707	11.0673		5.55707	11.5415		5.55707	14.0306		5.55707	18.9279		5.55707	16.2483		5.55707	16.9762		5.55707	14.0104		5.55707	45.3639		5.55707	12.1874		5.55707	16.8473
5.56192	12.5624		5.56192	10.4403		5.56192	10.8873		5.56192	13.2719		5.56192	18.0029		5.56192	15.4083		5.56192	16.1039		5.56192	13.245		5.56192	43.7294		5.56192	11.4936		5.56192	15.9834
5.56677	11.8695		5.56677	9.8449		5.56677	10.2643		5.56677	12.5499		5.56677	17.1108		5.56677	14.5997		5.56677	15.2628		5.56677	12.5153		5.56677	42.1342		5.56677	10.8352		5.56677	15.1546
5.57163	11.209		5.57163	9.27937		5.57163	9.67216		5.57163	11.8641		5.57163	16.25		5.57163	13.8216		5.57163	14.4548		5.57163	11.8222		5.57163	40.5816		5.57163	10.2124		5.57163	14.3617
5.57648	10.5795		5.57648	8.74275		5.57648	9.11057		5.57648	11.2131		5.57648	15.4198		5.57648	13.0743		5.57648	13.6818		5.57648	11.1655		5.57648	39.0741		5.57648	9.6243		5.57648	13.6051
5.58133	9.98056		5.58133	8.23414		5.58133	8.57943		5.58133	10.5948		5.58133	14.6196		5.58133	12.3584		5.58133	12.9447		5.58133	10.5439		5.58133	37.612		5.58133	9.06938		5.58133	12.8836
5.58619	9.41157		5.58619	7.75254		5.58619	8.07816		5.58619	10.0079		5.58619	13.8495		5.58619	11.6753		5.58619	12.2437		5.58619	9.95553		5.58619	36.1949		5.58619	8.5454		5.58619	12.1954
5.59104	8.87215		5.59104	7.29698		5.59104	7.60531		5.59104	9.4499		5.59104	13.1104		5.59104	11.0258		5.59104	11.5781		5.59104	9.39792		5.59104	34.82		5.59104	8.0502		5.59104	11.5383
5.59589	8.36188		5.59589	6.86651		5.59589	7.15923		5.59589	8.91966		5.59589	12.4034		5.59589	10.4102		5.59589	10.9463		5.59589	8.86864		5.59589	33.4841		5.59589	7.58141		5.59589	10.9106
5.60075	7.87961		5.60075	6.46025		5.60075	6.73801		5.60075	8.41534		5.60075	11.7295		5.60075	9.82809		5.60075	10.3465		5.60075	8.36545		5.60075	32.1841		5.60075	7.13688		5.60075	10.3109
5.6056	7.42406		5.6056	6.07723		5.6056	6.33961		5.6056	7.93606		5.6056	11.0888		5.6056	9.27836		5.6056	9.77695		5.6056	7.88665		5.6056	30.9176		5.6056	6.71506		5.6056	9.73868
5.61045	6.99335		5.61045	5.71603		5.61045	5.96237		5.61045	7.48092		5.61045	10.4811		5.61045	8.75884		5.61045	9.2358		5.61045	7.43079		5.61045	29.6832		5.61045	6.31481		5.61045	9.19366
5.61531	6.58578		5.61531	5.37539		5.61531	5.60516		5.61531	7.04926		5.61531	9.90516		5.61531	8.26728		5.61531	8.72165		5.61531	6.99729		5.61531	28.4806		5.61531	5.93573		5.61531	8.67569
5.62016	6.19978		5.62016	5.05412		5.62016	5.26708		5.62016	6.64014		5.62016	9.35942		5.62016	7.80135		5.62016	8.23277		5.62016	6.58607		5.62016	27.3104		5.62016	5.57739		5.62016	8.18479
5.62501	5.83392		5.62501	4.75055		5.62501	4.94719		5.62501	6.25306		5.62501	8.84181		5.62501	7.35873		5.62501	7.76798		5.62501	6.19698		5.62501	26.1737		5.62501	5.23955		5.62501	7.72011
5.62987	5.48726		5.62987	4.46367		5.62987	4.64475		5.62987	5.88721		5.62987	8.35013		5.62987	6.93762		5.62987	7.32613		5.62987	5.82969		5.62987	25.0712		5.62987	4.92156		5.62987	7.28065
5.63472	5.15896		5.63472	4.19205		5.63472	4.35871		5.63472	5.54162		5.63472	7.8823		5.63472	6.5369		5.63472	6.90651		5.63472	5.48375		5.63472	24.0028		5.63472	4.62228		5.63472	6.86508
5.63957	4.84812		5.63957	3.93474		5.63957	4.08804		5.63957	5.21541		5.63957	7.43639		5.63957	6.15555		5.63957	6.50853		5.63957	5.15789		5.63957	22.9679		5.63957	4.34041		5.63957	6.47205
5.64443	4.55397		5.64443	3.6909		5.64443	3.83168		5.64443	4.90737		5.64443	7.01094		5.64443	5.79333		5.64443	6.13171		5.64443	4.85069		5.64443	21.9652		5.64443	4.07434		5.64443	6.1003
5.64928	4.27544		5.64928	3.45975		5.64928	3.58844		5.64928	4.6165		5.64928	6.60509		5.64928	5.45013		5.64928	5.77557		5.64928	4.56047		5.64928	20.9936		5.64928	3.82257		5.64928	5.74845
5.65413	4.01175		5.65413	3.24082		5.65413	3.35777		5.65413	4.34136		5.65413	6.21825		5.65413	5.1257		5.65413	5.43946		5.65413	4.28581		5.65413	20.0518		5.65413	3.58391		5.65413	5.41574
5.65899	3.76213		5.65899	3.03358		5.65899	3.13938		5.65899	4.08077		5.65899	5.85061		5.65899	4.81969		5.65899	5.12242		5.65899	4.02522		5.65899	19.1386		5.65899	3.35711		5.65899	5.1012
5.66384	3.52585		5.66384	2.83784		5.66384	2.93314		5.66384	3.83323		5.66384	5.50222		5.66384	4.53109		5.66384	4.82333		5.66384	3.7775		5.66384	18.2533		5.66384	3.14164		5.66384	4.80348
5.66869	3.30281		5.66869	2.65318		5.66869	2.73937		5.66869	3.59815		5.66869	5.17321		5.66869	4.25917		5.66869	4.5408		5.66869	3.54213		5.66869	17.3948		5.66869	2.9366		5.66869	4.52137
5.67355	3.09265		5.67355	2.47926		5.67355	2.55781		5.67355	3.37464		5.67355	4.86326		5.67355	4.00257		5.67355	4.27306		5.67355	3.31837		5.67355	16.5631		5.67355	2.74181		5.67355	4.2538
5.6784	2.89482		5.6784	2.31558		5.6784	2.38788		5.6784	3.16244		5.6784	4.5718		5.6784	3.76004		5.6784	4.01914		5.6784	3.10618		5.6784	15.758		5.6784	2.55716		5.6784	3.99959
5.68325	2.70861		5.68325	2.1612		5.68325	2.22856		5.68325	2.96116		5.68325	4.29785		5.68325	3.53044		5.68325	3.77774		5.68325	2.90537		5.68325	14.9806		5.68325	2.38281		5.68325	3.75777
5.68811	2.53338		5.68811	2.01553		5.68811	2.07877		5.68811	2.77072		5.68811	4.03959		5.68811	3.31253		5.68811	3.54826		5.68811	2.71577		5.68811	14.2317		5.68811	2.21866		5.68811	3.5277
5.69296	2.36809		5.69296	1.8779		5.69296	1.93709		5.69296	2.59054		5.69296	3.79574		5.69296	3.10552		5.69296	3.32999		5.69296	2.53749		5.69296	13.5127		5.69296	2.06465		5.69296	3.30842
5.69781	2.21187		5.69781	1.74767		5.69781	1.80286		5.69781	2.42043		5.69781	3.56472		5.69781	2.90853		5.69781	3.12281		5.69781	2.36982		5.69781	12.8236		5.69781	1.92046		5.69781	3.09974
5.70267	2.06399		5.70267	1.62464		5.70267	1.67561		5.70267	2.25979		5.70267	3.34537		5.70267	2.72125		5.70267	2.92653		5.70267	2.21252		5.70267	12.1644		5.70267	1.78522		5.70267	2.90155
5.70752	1.9241		5.70752	1.50871		5.70752	1.5552		5.70752	2.10834		5.70752	3.13687		5.70752	2.54327		5.70752	2.74074		5.70752	2.06453		5.70752	11.534		5.70752	1.65802		5.70752	2.71344
5.71237	1.79183		5.71237	1.39993		5.71237	1.44184		5.71237	1.96546		5.71237	2.93887		5.71237	2.37465		5.71237	2.56503		5.71237	1.92529		5.71237	10.9316		5.71237	1.53804		5.71237	2.53564
5.71723	1.66702		5.71723	1.29777		5.71723	1.33526		5.71723	1.83076		5.71723	2.75105		5.71723	2.21527		5.71723	2.39909		5.71723	1.79392		5.71723	10.3564		5.71723	1.42455		5.71723	2.36815
5.72208	1.54924		5.72208	1.20181		5.72208	1.2356		5.72208	1.70386		5.72208	2.57343		5.72208	2.06518		5.72208	2.24245		5.72208	1.66959		5.72208	9.80794		5.72208	1.3172		5.72208	2.21056
5.72693	1.43832		5.72693	1.11151		5.72693	1.14238		5.72693	1.58405		5.72693	2.40552		5.72693	1.92416		5.72693	2.09481		5.72693	1.55187		5.72693	9.28575		5.72693	1.21564		5.72693	2.0625
5.73179	1.33389		5.73179	1.02651		5.73179	1.05512		5.73179	1.47104		5.73179	2.24698		5.73179	1.79189		5.73179	1.95569		5.73179	1.44047		5.73179	8.78936		5.73179	1.11967		5.73179	1.9232
5.73664	1.2356		5.73664	0.946879		5.73664	0.973642		5.73664	1.36459		5.73664	2.09719		5.73664	1.66774		5.73664	1.82462		5.73664	1.33514		5.73664	8.31783		5.73664	1.02943		5.73664	1.79207
5.74149	1.14352		5.74149	0.872791		5.74149	0.897408		5.74149	1.26451		5.74149	1.95557		5.74149	1.55103		5.74149	1.70118		5.74149	1.23602		5.74149	7.86972		5.74149	0.944734		5.74149	1.66821
5.74635	1.05739		5.74635	0.804842		5.74635	0.82612		5.74635	1.17081		5.74635	1.82176		5.74635	1.44106		5.74635	1.58507		5.74635	1.14292		5.74635	7.44379		5.74635	0.865698		5.74635	1.55121
5.7512	0.977099		5.7512	0.743389		5.7512	0.75984		5.7512	1.08302		5.7512	1.69522		5.7512	1.33717		5.7512	1.47569		5.7512	1.05608		5.7512	7.03877		5.7512	0.792265		5.7512	1.4407
5.75605	0.902414		5.75605	0.687957		5.75605	0.698268		5.75605	1.0013		5.75605	1.57565		5.75605	1.23882		5.75605	1.37275		5.75605	0.975192		5.75605	6.65379		5.75605	0.724316		5.75605	1.33646
5.76091	0.833213		5.76091	0.638068		5.76091	0.641346		5.76091	0.925064		5.76091	1.46258		5.76091	1.14602		5.76091	1.27608		5.76091	0.899911		5.76091	6.28805		5.76091	0.662029		5.76091	1.23835
5.76576	0.769019		5.76576	0.592649		5.76576	0.588834		5.76576	0.854075		5.76576	1.35607		5.76576	1.05858		5.76576	1.1853		5.76576	0.829995		5.76576	5.94097		5.76576	0.604868		5.76576	1.1465
5.77061	0.709534		5.77061	0.55021		5.77061	0.540614		5.77061	0.788033		5.77061	1.25539		5.77061	0.976622		5.77061	1.10024		5.77061	0.764966		5.77061	5.61202		5.77061	0.552535		5.77061	1.06049
5.77547	0.654519		5.77547	0.50956		5.77547	0.495732		5.77547	0.726819		5.77547	1.16056		5.77547	0.900209		5.77547	1.02019		5.77547	0.704587		5.77547	5.29993		5.77547	0.504196		5.77547	0.980139
5.78032	0.603557		5.78032	0.469923		5.78032	0.453711		5.78032	0.670075		5.78032	1.07145		5.78032	0.829279		5.78032	0.94521		5.78032	0.648677		5.78032	5.00387		5.78032	0.459313		5.78032	0.905097
5.78517	0.55629		5.78517	0.430942		5.78517	0.413835		5.78517	0.617504		5.78517	0.987768		5.78517	0.763595		5.78517	0.875115		5.78517	0.597179		5.78517	4.72236		5.78517	0.416756		5.78517	0.835121
5.79003	0.512481		5.79003	0.392616		5.79003	0.375688		5.79003	0.568807		5.79003	0.909567		5.79003	0.702918		5.79003	0.809908		5.79003	0.549614		5.79003	4.45443		5.79003	0.375986		5.79003	0.769973
5.79488	0.471056		5.79488	0.355184		5.79488	0.338912		5.79488	0.523627		5.79488	0.836849		5.79488	0.64677		5.79488	0.749469		5.79488	0.505686		5.79488	4.19897		5.79488	0.336707		5.79488	0.709176
5.79973	0.432134		5.79973	0.319242		5.79973	0.303447		5.79973	0.481308		5.79973	0.769317		5.79973	0.594676		5.79973	0.693858		5.79973	0.464737		5.79973	3.95566		5.79973	0.29856		5.79973	0.652671
5.80459	0.394821		5.80459	0.28491		5.80459	0.269592		5.80459	0.441432		5.80459	0.70703		5.80459	0.546515		5.80459	0.642896		5.80459	0.426352		5.80459	3.72386		5.80459	0.261605		5.80459	0.6001
5.80944	0.35882		5.80944	0.252485		5.80944	0.237226		5.80944	0.403762		5.80944	0.649691		5.80944	0.501573		5.80944	0.596106		5.80944	0.389576		5.80944	3.50344		5.80944	0.2262		5.80944	0.551105
5.81429	0.32407		5.81429	0.22167		5.81429	0.206351		5.81429	0.36782		5.81429	0.596642		5.81429	0.459611		5.81429	0.552714		5.81429	0.354111		5.81429	3.29411		5.81429	0.192225		5.81429	0.505269
5.81915	0.290513		5.81915	0.192523		5.81915	0.177026		5.81915	0.333369		5.81915	0.547528		5.81915	0.420213		5.81915	0.512242		5.81915	0.319898		5.81915	3.09575		5.81915	0.160038		5.81915	0.462234
5.824	0.258267		5.824	0.164807		5.824	0.148952		5.824	0.300229		5.824	0.501573		5.824	0.383019		5.824	0.473797		5.824	0.28652		5.824	2.90757		5.824	0.129521		5.824	0.421643
5.82885	0.227451		5.82885	0.138521		5.82885	0.12207		5.82885	0.268161		5.82885	0.458539		5.82885	0.347555		5.82885	0.437021		5.82885	0.254273		5.82885	2.72882		5.82885	0.100672		5.82885	0.383317
5.83371	0.198185		5.83371	0.113428		5.83371	0.0964403		5.83371	0.237167		5.83371	0.41759		5.83371	0.31364		5.83371	0.401556		5.83371	0.222981		5.83371	2.55919		5.83371	0.0732541		5.83371	0.346899
5.83856	0.170648		5.83856	0.0895262		5.83856	0.0718236		5.83856	0.207484		5.83856	0.378609		5.83856	0.281096		5.83856	0.367224		5.83856	0.192702		5.83856	2.39801		5.83856	0.0473261		5.83856	0.312269
5.84341	0.144482		5.84341	0.0667572		5.84341	0.0485182		5.84341	0.17935		5.84341	0.341237		5.84341	0.249803		5.84341	0.334203		5.84341	0.163436		5.84341	2.24519		5.84341	0.022769		5.84341	0.279188
5.84827	0.119567		5.84827	0.0449419		5.84827	0.0265837		5.84827	0.152647		5.84827	0.305295		5.84827	0.219762		5.84827	0.302434		5.84827	0.135362		5.84827	2.10041		5.84827	-0.00089407		5.84827	0.247777
5.85312	0.0956059		5.85312	0.0240803		5.85312	0.00607967		5.85312	0.127375		5.85312	0.270963		5.85312	0.190973		5.85312	0.271916		5.85312	0.10848		5.85312	1.96332		5.85312	-0.023365		5.85312	0.217795
5.85797	0.0725389		5.85797	0.00435114		5.85797	-0.0132918		5.85797	0.103652		5.85797	0.238121		5.85797	0.163257		5.85797	0.242651		5.85797	0.0828505		5.85797	1.83362		5.85797	-0.0448823		5.85797	0.189304
5.86283	0.0501275		5.86283	-0.0144839		5.86283	-0.0315905		5.86283	0.0811219		5.86283	0.206888		5.86283	0.136495		5.86283	0.214458		5.86283	0.0584722		5.86283	1.71071		5.86283	-0.0656247		5.86283	0.162005
5.86768	0.0287294		5.86768	-0.0320077		5.86768	-0.048995		5.86768	0.0596046		5.86768	0.177026		5.86768	0.110626		5.86768	0.187576		5.86768	0.0352263		5.86768	1.59425		5.86768	-0.0855327		5.86768	0.135958
5.87253	0.00804663		5.87253	-0.0484586		5.87253	-0.0657439		5.87253	0.0391006		5.87253	0.148475		5.87253	0.0856519		5.87253	0.161886		5.87253	0.0132322		5.87253	1.48386		5.87253	-0.104606		5.87253	0.111043
5.87739	-0.0116229		5.87739	-0.0640154		5.87739	-0.0820756		5.87739	0.0194311		5.87739	0.120878		5.87739	0.0614524		5.87739	0.137568		5.87739	-0.0077486		5.87739	1.37931		5.87739	-0.122726		5.87739	0.0870228
5.88224	-0.0303388		5.88224	-0.0786781		5.88224	-0.0980496		5.88224	0.000596046		5.88224	0.0942349		5.88224	0.0380874		5.88224	0.114739		5.88224	-0.0277758		5.88224	1.28055		5.88224	-0.139892		5.88224	0.0638962
5.88709	-0.0482798		5.88709	-0.0927448		5.88709	-0.113845		5.88709	-0.0174046		5.88709	0.0682473		5.88709	0.0157952		5.88709	0.0932813		5.88709	-0.0467896		5.88709	1.18744		5.88709	-0.156105		5.88709	0.0417233
5.89195	-0.0656247		5.89195	-0.106275		5.89195	-0.129402		5.89195	-0.0346899		5.89195	0.0430346		5.89195	-0.00554323		5.89195	0.0729561		5.89195	-0.0649095		5.89195	1.09977		5.89195	-0.171304		5.89195	0.020504
5.8968	-0.0822544		5.8968	-0.119627		5.8968	-0.144541		5.8968	-0.0514388		5.8968	0.0190139		5.8968	-0.0258088		5.8968	0.0539422		5.8968	-0.0821948		5.8968	1.01739		5.8968	-0.185847		5.8968	0.000298023
5.90165	-0.0982285		5.90165	-0.132978		5.90165	-0.159204		5.90165	-0.0677109		5.90165	-0.00357628		5.90165	-0.0450611		5.90165	0.0358224		5.90165	-0.0986457		5.90165	0.939965		5.90165	-0.199914		5.90165	-0.0188351
5.90651	-0.113368		5.90651	-0.14621		5.90651	-0.173271		5.90651	-0.0836253		5.90651	-0.0244975		5.90651	-0.0633001		5.90651	0.0182986		5.90651	-0.114322		5.90651	0.86689		5.90651	-0.213504		5.90651	-0.0370145
5.91136	-0.127673		5.91136	-0.159562		5.91136	-0.186741		5.91136	-0.0992417		5.91136	-0.0436306		5.91136	-0.0802875		5.91136	0.00149012		5.91136	-0.129163		5.91136	0.798285		5.91136	-0.226736		5.91136	-0.0542402
5.91621	-0.140786		5.91621	-0.172913		5.91621	-0.199556		5.91621	-0.114262		5.91621	-0.0611544		5.91621	-0.0963211		5.91621	-0.0150204		5.91621	-0.14317		5.91621	0.734031		5.91621	-0.239551		5.91621	-0.0706911
5.92107	-0.153065		5.92107	-0.186026		5.92107	-0.212073		5.92107	-0.128567		5.92107	-0.077188		5.92107	-0.111401		5.92107	-0.0308156		5.92107	-0.156283		5.92107	0.674367		5.92107	-0.252068		5.92107	-0.0863671
5.92592	-0.164509		5.92592	-0.19902		5.92592	-0.224471		5.92592	-0.142157		5.92592	-0.092268		5.92592	-0.125647		5.92592	-0.0462532		5.92592	-0.168383		5.92592	0.619352		5.92592	-0.264168		5.92592	-0.101507
5.93077	-0.175536		5.93077	-0.211656		5.93077	-0.23663		5.93077	-0.155032		5.93077	-0.106514		5.93077	-0.139356		5.93077	-0.061214		5.93077	-0.179768		5.93077	0.569165		5.93077	-0.276029		5.93077	-0.115871
5.93563	-0.186563		5.93563	-0.223696		5.93563	-0.24879		5.93563	-0.167429		5.93563	-0.120521		5.93563	-0.152886		5.93563	-0.0755191		5.93563	-0.190854		5.93563	0.523508		5.93563	-0.287712		5.93563	-0.12958
5.94048	-0.198007		5.94048	-0.235081		5.94048	-0.26077		5.94048	-0.179529		5.94048	-0.13423		5.94048	-0.166416		5.94048	-0.0890493		5.94048	-0.201702		5.94048	0.481665		5.94048	-0.299275		5.94048	-0.142753
5.94533	-0.210106		5.94533	-0.246048		5.94533	-0.272274		5.94533	-0.191987		5.94533	-0.14776		5.94533	-0.180066		5.94533	-0.102162		5.94533	-0.212967		5.94533	0.442684		5.94533	-0.310838		5.94533	-0.155091
5.95019	-0.222564		5.95019	-0.256479		5.95019	-0.283241		5.95019	-0.204682		5.95019	-0.161171		5.95019	-0.193536		5.95019	-0.114679		5.95019	-0.224948		5.95019	0.405669		5.95019	-0.322342		5.95019	-0.166774
5.95504	-0.235319		5.95504	-0.266671		5.95504	-0.293672		5.95504	-0.217974		5.95504	-0.174582		5.95504	-0.206649		5.95504	-0.126898		5.95504	-0.237584		5.95504	0.369847		5.95504	-0.333905		5.95504	-0.177622
5.95989	-0.248015		5.95989	-0.276506		5.95989	-0.303388		5.95989	-0.231266		5.95989	-0.187695		5.95989	-0.219405		5.95989	-0.138998		5.95989	-0.250518		5.95989	0.334978		5.95989	-0.34523		5.95989	-0.188112
5.96475	-0.259876		5.96475	-0.285923		5.96475	-0.312984		5.96475	-0.244141		5.96475	-0.200689		5.96475	-0.231743		5.96475	-0.151038		5.96475	-0.263393		5.96475	0.301003		5.96475	-0.356257		5.96475	-0.198066
5.9696	-0.270784		5.9696	-0.294864		5.9696	-0.322402		5.9696	-0.25624		5.9696	-0.213683		5.9696	-0.243485		5.9696	-0.163198		5.9696	-0.27585		5.9696	0.268221		5.9696	-0.366807		5.9696	-0.207841
5.97445	-0.280797		5.97445	-0.303149		5.97445	-0.33164		5.97445	-0.267148		5.97445	-0.226736		5.97445	-0.25481		5.97445	-0.175595		5.97445	-0.287533		5.97445	0.236928		5.97445	-0.376821		5.97445	-0.217438
5.97931	-0.290036		5.97931	-0.310779		5.97931	-0.340521		5.97931	-0.276625		5.97931	-0.239789		5.97931	-0.265598		5.97931	-0.187933		5.97931	-0.298262		5.97931	0.207305		5.97931	-0.386119		5.97931	-0.227332
5.98416	-0.298738		5.98416	-0.317812		5.98416	-0.348687		5.98416	-0.285268		5.98416	-0.253022		5.98416	-0.275731		5.98416	-0.200093		5.98416	-0.308216		5.98416	0.179231		5.98416	-0.394642		5.98416	-0.237405
5.98901	-0.307143		5.98901	-0.324428		5.98901	-0.356138		5.98901	-0.293314		5.98901	-0.266075		5.98901	-0.285149		5.98901	-0.211895		5.98901	-0.317633		5.98901	0.152528		5.98901	-0.402808		5.98901	-0.247777
5.99387	-0.315189		5.99387	-0.331044		5.99387	-0.362694		5.99387	-0.301242		5.99387	-0.278831		5.99387	-0.293791		5.99387	-0.223279		5.99387	-0.326335		5.99387	0.12666		5.99387	-0.410795		5.99387	-0.258148
5.99872	-0.322938		5.99872	-0.338137		5.99872	-0.368893		5.99872	-0.309467		5.99872	-0.291049		5.99872	-0.301778		5.99872	-0.233829		5.99872	-0.334442		5.99872	0.101447		5.99872	-0.41908		5.99872	-0.268281
6.00357	-0.330269		6.00357	-0.346005		6.00357	-0.375152		6.00357	-0.317872		6.00357	-0.302374		6.00357	-0.309289		6.00357	-0.243485		6.00357	-0.342071		6.00357	0.0767112		6.00357	-0.427902		6.00357	-0.277519
6.00843	-0.337183		6.00843	-0.354946		6.00843	-0.382245		6.00843	-0.326395		6.00843	-0.312805		6.00843	-0.31656		6.00843	-0.252485		6.00843	-0.349164		6.00843	0.0523329		6.00843	-0.437796		6.00843	-0.285864
6.01328	-0.344038		6.01328	-0.364602		6.01328	-0.390351		6.01328	-0.33474		6.01328	-0.32258		6.01328	-0.323772		6.01328	-0.260651		6.01328	-0.355899		6.01328	0.0283122		6.01328	-0.449061		6.01328	-0.293553
6.01813	-0.351191		6.01813	-0.374436		6.01813	-0.39953		6.01813	-0.342906		6.01813	-0.331938		6.01813	-0.330925		6.01813	-0.268102		6.01813	-0.362873		6.01813	0.00470877		6.01813	-0.461638		6.01813	-0.300705
6.02299	-0.358939		6.02299	-0.383973		6.02299	-0.409365		6.02299	-0.350833		6.02299	-0.341237		6.02299	-0.338316		6.02299	-0.275016		6.02299	-0.370204		6.02299	-0.0184774		6.02299	-0.475645		6.02299	-0.308216
6.02784	-0.367582		6.02784	-0.39196		6.02784	-0.41908		6.02784	-0.358641		6.02784	-0.350833		6.02784	-0.345707		6.02784	-0.281692		6.02784	-0.37843		6.02784	-0.0411272		6.02784	-0.490546		6.02784	-0.316381
6.03269	-0.376999		6.03269	-0.398099		6.03269	-0.427842		6.03269	-0.366867		6.03269	-0.360668		6.03269	-0.353396		6.03269	-0.288188		6.03269	-0.387847		6.03269	-0.0635982		6.03269	-0.506103		6.03269	-0.325561
6.03755	-0.386477		6.03755	-0.401855		6.03755	-0.434995		6.03755	-0.375628		6.03755	-0.3708		6.03755	-0.361621		6.03755	-0.294983		6.03755	-0.398338		6.03755	-0.0859499		6.03755	-0.521839		6.03755	-0.335753
6.0424	-0.395596		6.0424	-0.403583		6.0424	-0.440359		6.0424	-0.384629		6.0424	-0.380635		6.0424	-0.370502		6.0424	-0.302434		6.0424	-0.409722		6.0424	-0.10848		6.0424	-0.537276		6.0424	-0.346839
6.04725	-0.403643		6.04725	-0.403702		6.04725	-0.443816		6.04725	-0.393629		6.04725	-0.390172		6.04725	-0.380337		6.04725	-0.310957		6.04725	-0.421464		6.04725	-0.131309		6.04725	-0.552416		6.04725	-0.35888
6.05211	-0.41008		6.05211	-0.402987		6.05211	-0.445843		6.05211	-0.402212		6.05211	-0.399172		6.05211	-0.390947		6.05211	-0.320852		6.05211	-0.432849		6.05211	-0.154614		6.05211	-0.567138		6.05211	-0.371993
6.05696	-0.414848		6.05696	-0.402153		6.05696	-0.446737		6.05696	-0.409603		6.05696	-0.407755		6.05696	-0.402212		6.05696	-0.331998		6.05696	-0.443399		6.05696	-0.178397		6.05696	-0.581741		6.05696	-0.386357
6.06181	-0.418127		6.06181	-0.401795		6.06181	-0.447094		6.06181	-0.415504		6.06181	-0.416458		6.06181	-0.413477		6.06181	-0.344276		6.06181	-0.452936		6.06181	-0.202537		6.06181	-0.596583		6.06181	-0.402093
6.06667	-0.420332		6.06667	-0.402033		6.06667	-0.447154		6.06667	-0.419676		6.06667	-0.425696		6.06667	-0.424147		6.06667	-0.356853		6.06667	-0.46134		6.06667	-0.226796		6.06667	-0.611842		6.06667	-0.419378
6.07152	-0.421762		6.07152	-0.402868		6.07152	-0.447094		6.07152	-0.422418		6.07152	-0.435591		6.07152	-0.433862		6.07152	-0.369072		6.07152	-0.46891		6.07152	-0.250995		6.07152	-0.627875		6.07152	-0.438213
6.07637	-0.422895		6.07637	-0.403941		6.07637	-0.446975		6.07637	-0.424087		6.07637	-0.44626		6.07637	-0.442207		6.07637	-0.380099		6.07637	-0.475943		6.07637	-0.275135		6.07637	-0.644565		6.07637	-0.458598
6.08123	-0.42367		6.08123	-0.405073		6.08123	-0.446975		6.08123	-0.424981		6.08123	-0.457168		6.08123	-0.4493		6.08123	-0.389576		6.08123	-0.482678		6.08123	-0.299096		6.08123	-0.66191		6.08123	-0.479817
6.08608	-0.424206		6.08608	-0.406086		6.08608	-0.447094		6.08608	-0.425816		6.08608	-0.467837		6.08608	-0.455141		6.08608	-0.397563		6.08608	-0.489175		6.08608	-0.322878		6.08608	-0.679791		6.08608	-0.501931
6.09093	-0.424385		6.09093	-0.406742		6.09093	-0.447392		6.09093	-0.42671		6.09093	-0.477433		6.09093	-0.460267		6.09093	-0.404418		6.09093	-0.495493		6.09093	-0.346839		6.09093	-0.697851		6.09093	-0.5247
6.09579	-0.424504		6.09579	-0.407159		6.09579	-0.448108		6.09579	-0.427842		6.09579	-0.485718		6.09579	-0.464618		6.09579	-0.410438		6.09579	-0.501633		6.09579	-0.370681		6.09579	-0.715673		6.09579	-0.548124
6.10064	-0.424683		6.10064	-0.407457		6.10064	-0.448883		6.10064	-0.429213		6.10064	-0.492632		6.10064	-0.468552		6.10064	-0.4161		6.10064	-0.507355		6.10064	-0.394285		6.10064	-0.732481		6.10064	-0.572324
6.10549	-0.42522		6.10549	-0.407815		6.10549	-0.449955		6.10549	-0.430763		6.10549	-0.498295		6.10549	-0.472307		6.10549	-0.421524		6.10549	-0.512719		6.10549	-0.417411		6.10549	-0.747621		6.10549	-0.597239
6.11035	-0.426233		6.11035	-0.408232		6.11035	-0.450969		6.11035	-0.432253		6.11035	-0.502706		6.11035	-0.475705		6.11035	-0.42671		6.11035	-0.517786		6.11035	-0.439286		6.11035	-0.760317		6.11035	-0.622809
6.1152	-0.427723		6.1152	-0.408828		6.1152	-0.452042		6.1152	-0.433445		6.1152	-0.505924		6.1152	-0.478983		6.1152	-0.431657		6.1152	-0.522316		6.1152	-0.459373		6.1152	-0.769794		6.1152	-0.648975
6.12005	-0.429332		6.12005	-0.409484		6.12005	-0.453055		6.12005	-0.43422		6.12005	-0.508189		6.12005	-0.482142		6.12005	-0.436246		6.12005	-0.526428		6.12005	-0.476956		6.12005	-0.775397		6.12005	-0.675023
6.12491	-0.430763		6.12491	-0.410259		6.12491	-0.454247		6.12491	-0.434577		6.12491	-0.509739		6.12491	-0.485003		6.12491	-0.440419		6.12491	-0.529647		6.12491	-0.49144		6.12491	-0.776768		6.12491	-0.700414
6.12976	-0.431716		6.12976	-0.410974		6.12976	-0.455558		6.12976	-0.434458		6.12976	-0.510573		6.12976	-0.487566		6.12976	-0.444233		6.12976	-0.532031		6.12976	-0.502527		6.12976	-0.773668		6.12976	-0.723898
6.13461	-0.431776		6.13461	-0.411689		6.13461	-0.456929		6.13461	-0.43416		6.13461	-0.510871		6.13461	-0.489652		6.13461	-0.447512		6.13461	-0.533342		6.13461	-0.510275		6.13461	-0.7658		6.13461	-0.744641
6.13947	-0.430882		6.13947	-0.412464		6.13947	-0.4583		6.13947	-0.433743		6.13947	-0.510752		6.13947	-0.490963		6.13947	-0.450194		6.13947	-0.533521		6.13947	-0.514388		6.13947	-0.753105		6.13947	-0.761449
6.14432	-0.429153		6.14432	-0.41312		6.14432	-0.459254		6.14432	-0.433505		6.14432	-0.510454		6.14432	-0.491321		6.14432	-0.451744		6.14432	-0.532508		6.14432	-0.515282		6.14432	-0.735819		6.14432	-0.773728
6.14917	-0.427186		6.14917	-0.413954		6.14917	-0.459731		6.14917	-0.433445		6.14917	-0.509858		6.14917	-0.490725		6.14917	-0.452042		6.14917	-0.530124		6.14917	-0.513136		6.14917	-0.714123		6.14917	-0.780642
6.15403	-0.42522		6.15403	-0.414908		6.15403	-0.459552		6.15403	-0.433385		6.15403	-0.508904		6.15403	-0.489295		6.15403	-0.45073		6.15403	-0.526309		6.15403	-0.50807		6.15403	-0.688434		6.15403	-0.781894
6.15888	-0.423729		6.15888	-0.415862		6.15888	-0.458539		6.15888	-0.433266		6.15888	-0.507712		6.15888	-0.48703		6.15888	-0.447869		6.15888	-0.520885		6.15888	-0.50056		6.15888	-0.659585		6.15888	-0.777304
6.16373	-0.422895		6.16373	-0.416517		6.16373	-0.456631		6.16373	-0.432968		6.16373	-0.506282		6.16373	-0.484347		6.16373	-0.443757		6.16373	-0.513852		6.16373	-0.490904		6.16373	-0.628352		6.16373	-0.766754
6.16859	-0.422418		6.16859	-0.416696		6.16859	-0.454307		6.16859	-0.432074		6.16859	-0.504732		6.16859	-0.481129		6.16859	-0.438392		6.16859	-0.505269		6.16859	-0.47946		6.16859	-0.595748		6.16859	-0.750422
6.17344	-0.421941		6.17344	-0.415921		6.17344	-0.451446		6.17344	-0.430644		6.17344	-0.502706		6.17344	-0.477135		6.17344	-0.432074		6.17344	-0.495255		6.17344	-0.466764		6.17344	-0.562608		6.17344	-0.728846
6.17829	-0.421166		6.17829	-0.414312		6.17829	-0.448525		6.17829	-0.428498		6.17829	-0.50056		6.17829	-0.472307		6.17829	-0.424743		6.17829	-0.484109		6.17829	-0.452995		6.17829	-0.52923		6.17829	-0.702322
6.18315	-0.419676		6.18315	-0.411689		6.18315	-0.445426		6.18315	-0.425696		6.18315	-0.497937		6.18315	-0.466406		6.18315	-0.416517		6.18315	-0.472188		6.18315	-0.43875		6.18315	-0.496328		6.18315	-0.671923
6.188	-0.417531		6.188	-0.408411		6.188	-0.442326		6.188	-0.42218		6.188	-0.494897		6.188	-0.459373		6.188	-0.407338		6.188	-0.459731		6.188	-0.424147		6.188	-0.463903		6.188	-0.638247
6.19285	-0.41467		6.19285	-0.404894		6.19285	-0.439167		6.19285	-0.418305		6.19285	-0.491261		6.19285	-0.451624		6.19285	-0.397444		6.19285	-0.447154		6.19285	-0.409603		6.19285	-0.432134		6.19285	-0.602722
6.19771	-0.411868		6.19771	-0.401437		6.19771	-0.43577		6.19771	-0.413895		6.19771	-0.487089		6.19771	-0.443161		6.19771	-0.386953		6.19771	-0.434697		6.19771	-0.395477		6.19771	-0.401139		6.19771	-0.565946
6.20256	-0.409305		6.20256	-0.398219		6.20256	-0.432134		6.20256	-0.409365		6.20256	-0.482559		6.20256	-0.434458		6.20256	-0.376165		6.20256	-0.422776		6.20256	-0.38141		6.20256	-0.371099		6.20256	-0.529051
6.20741	-0.407457		6.20741	-0.395477		6.20741	-0.428379		6.20741	-0.405014		6.20741	-0.477672		6.20741	-0.426114		6.20741	-0.365198		6.20741	-0.411451		6.20741	-0.36782		6.20741	-0.342309		6.20741	-0.492811
6.21227	-0.406265		6.21227	-0.392973		6.21227	-0.424445		6.21227	-0.400841		6.21227	-0.472724		6.21227	-0.418067		6.21227	-0.354707		6.21227	-0.400722		6.21227	-0.354588		6.21227	-0.315249		6.21227	-0.457764
6.21712	-0.405729		6.21712	-0.390708		6.21712	-0.420809		6.21712	-0.397086		6.21712	-0.467956		6.21712	-0.410378		6.21712	-0.344932		6.21712	-0.390768		6.21712	-0.341773		6.21712	-0.290632		6.21712	-0.424445
6.22197	-0.405312		6.22197	-0.388563		6.22197	-0.417709		6.22197	-0.393987		6.22197	-0.463307		6.22197	-0.403166		6.22197	-0.336289		6.22197	-0.381529		6.22197	-0.329435		6.22197	-0.269115		6.22197	-0.392735
6.22683	-0.405431		6.22683	-0.386417		6.22683	-0.415385		6.22683	-0.391603		6.22683	-0.459254		6.22683	-0.396669		6.22683	-0.328839		6.22683	-0.373006		6.22683	-0.318348		6.22683	-0.251353		6.22683	-0.362515
6.23168	-0.405908		6.23168	-0.384629		6.23168	-0.414014		6.23168	-0.390053		6.23168	-0.455797		6.23168	-0.390887		6.23168	-0.322819		6.23168	-0.365555		6.23168	-0.309229		6.23168	-0.238359		6.23168	-0.333607
6.23653	-0.406981		6.23653	-0.383377		6.23653	-0.413597		6.23653	-0.389755		6.23653	-0.453591		6.23653	-0.386238		6.23653	-0.318348		6.23653	-0.359893		6.23653	-0.303149		6.23653	-0.231028		6.23653	-0.305533
6.24139	-0.409544		6.24139	-0.383258		6.24139	-0.414193		6.24139	-0.390947		6.24139	-0.453115		6.24139	-0.383377		6.24139	-0.315487		6.24139	-0.356317		6.24139	-0.301003		6.24139	-0.229955		6.24139	-0.277996
6.24624	-0.414073		6.24624	-0.38451		6.24624	-0.416398		6.24624	-0.394046		6.24624	-0.455081		6.24624	-0.3829		6.24624	-0.314295		6.24624	-0.355721		6.24624	-0.303924		6.24624	-0.235736		6.24624	-0.251055
6.25109	-0.421166		6.25109	-0.388026		6.25109	-0.42069		6.25109	-0.39947		6.25109	-0.45985		6.25109	-0.385463		6.25109	-0.31507		6.25109	-0.35882		6.25109	-0.312448		6.25109	-0.248432		6.25109	-0.22465
6.25595	-0.431299		6.25595	-0.394106		6.25595	-0.427842		6.25595	-0.407279		6.25595	-0.467837		6.25595	-0.391603		6.25595	-0.318468		6.25595	-0.365973		6.25595	-0.326991		6.25595	-0.268102		6.25595	-0.199556
6.2608	-0.444889		6.2608	-0.403225		6.2608	-0.438452		6.2608	-0.418007		6.2608	-0.479221		6.2608	-0.401735		6.2608	-0.324845		6.2608	-0.377953		6.2608	-0.347495		6.2608	-0.294387		6.2608	-0.176251
6.26565	-0.462174		6.26565	-0.415623		6.26565	-0.452816		6.26565	-0.431836		6.26565	-0.493884		6.26565	-0.416279		6.26565	-0.335157		6.26565	-0.394762		6.26565	-0.373602		6.26565	-0.326514		6.26565	-0.15521
6.27051	-0.483096		6.27051	-0.431538		6.27051	-0.470996		6.27051	-0.449002		6.27051	-0.511527		6.27051	-0.435114		6.27051	-0.34976		6.27051	-0.416398		6.27051	-0.404656		6.27051	-0.363469		6.27051	-0.137329
6.27536	-0.507355		6.27536	-0.451028		6.27536	-0.49293		6.27536	-0.469506		6.27536	-0.531912		6.27536	-0.457942		6.27536	-0.368953		6.27536	-0.442326		6.27536	-0.439465		6.27536	-0.403941		6.27536	-0.123262
6.28021	-0.534236		6.28021	-0.474095		6.28021	-0.518084		6.28021	-0.493228		6.28021	-0.554979		6.28021	-0.484169		6.28021	-0.392795		6.28021	-0.471711		6.28021	-0.476718		6.28021	-0.446439		6.28021	-0.113487
6.28507	-0.562847		6.28507	-0.500083		6.28507	-0.54574		6.28507	-0.519991		6.28507	-0.580311		6.28507	-0.51266		6.28507	-0.420511		6.28507	-0.503242		6.28507	-0.514746		6.28507	-0.489473		6.28507	-0.108659
6.28992	-0.592232		6.28992	-0.528574		6.28992	-0.575185		6.28992	-0.548959		6.28992	-0.607491		6.28992	-0.542521		6.28992	-0.450909		6.28992	-0.535727		6.28992	-0.55182		6.28992	-0.531793		6.28992	-0.109434
6.29477	-0.621259		6.29477	-0.558555		6.29477	-0.605524		6.29477	-0.579		6.29477	-0.636041		6.29477	-0.572383		6.29477	-0.482559		6.29477	-0.567675		6.29477	-0.586629		6.29477	-0.572205		6.29477	-0.116587
6.29963	-0.649095		6.29963	-0.589132		6.29963	-0.635803		6.29963	-0.609219		6.29963	-0.665128		6.29963	-0.60147		6.29963	-0.51415		6.29963	-0.598192		6.29963	-0.6181		6.29963	-0.609756		6.29963	-0.130594
6.30448	-0.675201		6.30448	-0.618994		6.30448	-0.665069		6.30448	-0.638366		6.30448	-0.693977		6.30448	-0.629187		6.30448	-0.54419		6.30448	-0.626206		6.30448	-0.645816		6.30448	-0.64373		6.30448	-0.151813
6.30933	-0.699282		6.30933	-0.647545		6.30933	-0.692427		6.30933	-0.665665		6.30933	-0.721097		6.30933	-0.655055		6.30933	-0.571847		6.30933	-0.651419		6.30933	-0.669956		6.30933	-0.67395		6.30933	-0.180364
6.31419	-0.72068		6.31419	-0.673771		6.31419	-0.717044		6.31419	-0.69046		6.31419	-0.746012		6.31419	-0.679135		6.31419	-0.596881		6.31419	-0.673771		6.31419	-0.690758		6.31419	-0.700235		6.31419	-0.215709
6.31904	-0.739276		6.31904	-0.697196		6.31904	-0.738502		6.31904	-0.712276		6.31904	-0.767827		6.31904	-0.701249		6.31904	-0.619113		6.31904	-0.693142		6.31904	-0.709116		6.31904	-0.722647		6.31904	-0.257254
6.32389	-0.754654		6.32389	-0.717461		6.32389	-0.756562		6.32389	-0.730693		6.32389	-0.786304		6.32389	-0.720918		6.32389	-0.638902		6.32389	-0.709891		6.32389	-0.725031		6.32389	-0.741243		6.32389	-0.303864
6.32875	-0.766277		6.32875	-0.73421		6.32875	-0.770926		6.32875	-0.745416		6.32875	-0.800967		6.32875	-0.737965		6.32875	-0.656128		6.32875	-0.723958		6.32875	-0.738621		6.32875	-0.756204		6.32875	-0.354111
6.3336	-0.773847		6.3336	-0.747085		6.3336	-0.781357		6.3336	-0.756145		6.3336	-0.811756		6.3336	-0.751615		6.3336	-0.670612		6.3336	-0.735044		6.3336	-0.749528		6.3336	-0.76741		6.3336	-0.406563
6.33845	-0.776768		6.33845	-0.755727		6.33845	-0.787497		6.33845	-0.762463		6.33845	-0.818729		6.33845	-0.761151		6.33845	-0.681758		6.33845	-0.742793		6.33845	-0.757039		6.33845	-0.775039		6.33845	-0.459552
6.34331	-0.774801		6.34331	-0.759959		6.34331	-0.789046		6.34331	-0.764072		6.34331	-0.821531		6.34331	-0.766158		6.34331	-0.68891		6.34331	-0.746727		6.34331	-0.760555		6.34331	-0.778973		6.34331	-0.51111
6.34816	-0.767767		6.34816	-0.759125		6.34816	-0.785768		6.34816	-0.760555		6.34816	-0.8201		6.34816	-0.766218		6.34816	-0.691533		6.34816	-0.746191		6.34816	-0.759482		6.34816	-0.779033		6.34816	-0.55939
6.35301	-0.755608		6.35301	-0.753284		6.35301	-0.777543		6.35301	-0.751853		6.35301	-0.81414		6.35301	-0.76139		6.35301	-0.689089		6.35301	-0.740945		6.35301	-0.75376		6.35301	-0.775397		6.35301	-0.602841
6.35787	-0.738502		6.35787	-0.742316		6.35787	-0.764728		6.35787	-0.738084		6.35787	-0.803828		6.35787	-0.751615		6.35787	-0.681818		6.35787	-0.730872		6.35787	-0.743389		6.35787	-0.768065		6.35787	-0.639975
6.36272	-0.717163		6.36272	-0.726402		6.36272	-0.747502		6.36272	-0.719845		6.36272	-0.789106		6.36272	-0.73725		6.36272	-0.669718		6.36272	-0.716567		6.36272	-0.729144		6.36272	-0.757396		6.36272	-0.669897
6.36757	-0.692368		6.36757	-0.705957		6.36757	-0.726461		6.36757	-0.697851		6.36757	-0.77045		6.36757	-0.718772		6.36757	-0.653565		6.36757	-0.698268		6.36757	-0.71156		6.36757	-0.743628		6.36757	-0.69207
6.37243	-0.664949		6.37243	-0.681937		6.37243	-0.702322		6.37243	-0.672758		6.37243	-0.748575		6.37243	-0.696778		6.37243	-0.634015		6.37243	-0.676811		6.37243	-0.691593		6.37243	-0.726819		6.37243	-0.706613
6.37728	-0.63622		6.37728	-0.654995		6.37728	-0.675738		6.37728	-0.645638		6.37728	-0.723958		6.37728	-0.672221		6.37728	-0.611663		6.37728	-0.65285		6.37728	-0.670195		6.37728	-0.707567		6.37728	-0.714064
6.38213	-0.606716		6.38213	-0.626147		6.38213	-0.647306		6.38213	-0.617146		6.38213	-0.697136		6.38213	-0.645995		6.38213	-0.587285		6.38213	-0.627398		6.38213	-0.648022		6.38213	-0.686407		6.38213	-0.714958
6.38699	-0.577331		6.38699	-0.596046		6.38699	-0.617921		6.38699	-0.587881		6.38699	-0.668943		6.38699	-0.618756		6.38699	-0.561476		6.38699	-0.601172		6.38699	-0.625491		6.38699	-0.663757		6.38699	-0.710249
6.39184	-0.548422		6.39184	-0.565648		6.39184	-0.58794		6.39184	-0.558376		6.39184	-0.639796		6.39184	-0.591159		6.39184	-0.534892		6.39184	-0.574708		6.39184	-0.602901		6.39184	-0.640094		6.39184	-0.700653
6.39669	-0.520051		6.39669	-0.535429		6.39669	-0.557899		6.39669	-0.528991		6.39669	-0.610471		6.39669	-0.563622		6.39669	-0.507891		6.39669	-0.548601		6.39669	-0.580132		6.39669	-0.615835		6.39669	-0.686705
6.40155	-0.492156		6.40155	-0.505865		6.40155	-0.528276		6.40155	-0.500143		6.40155	-0.581384		6.40155	-0.536084		6.40155	-0.480711		6.40155	-0.522912		6.40155	-0.557125		6.40155	-0.591218		6.40155	-0.66936
6.4064	-0.464618		6.4064	-0.477254		6.4064	-0.499368		6.4064	-0.471711		6.4064	-0.552833		6.4064	-0.508547		6.4064	-0.453413		6.4064	-0.497401		6.4064	-0.533581		6.4064	-0.566423		6.4064	-0.648975
6.41125	-0.437319		6.41125	-0.449538		6.41125	-0.471175		6.41125	-0.443816		6.41125	-0.525057		6.41125	-0.481009		6.41125	-0.425994		6.41125	-0.471771		6.41125	-0.509083		6.41125	-0.541627		6.41125	-0.626266
6.41611	-0.410438		6.41611	-0.422657		6.41611	-0.443876		6.41611	-0.416517		6.41611	-0.498116		6.41611	-0.453591		6.41611	-0.398397		6.41611	-0.445724		6.41611	-0.483871		6.41611	-0.516832		6.41611	-0.601888
6.42096	-0.383973		6.42096	-0.396192		6.42096	-0.417292		6.42096	-0.389755		6.42096	-0.472069		6.42096	-0.426054		6.42096	-0.3708		6.42096	-0.419259		6.42096	-0.457942		6.42096	-0.492454		6.42096	-0.576377
6.42581	-0.358284		6.42581	-0.370204		6.42581	-0.391304		6.42581	-0.36329		6.42581	-0.446737		6.42581	-0.399053		6.42581	-0.343323		6.42581	-0.392735		6.42581	-0.431657		6.42581	-0.468731		6.42581	-0.55021
6.43067	-0.333488		6.43067	-0.344396		6.43067	-0.365794		6.43067	-0.337422		6.43067	-0.421941		6.43067	-0.372529		6.43067	-0.316501		6.43067	-0.366628		6.43067	-0.405729		6.43067	-0.445724		6.43067	-0.523686
6.43552	-0.310004		6.43552	-0.319421		6.43552	-0.340879		6.43552	-0.312507		6.43552	-0.397921		6.43552	-0.346959		6.43552	-0.290573		6.43552	-0.341594		6.43552	-0.380754		6.43552	-0.423491		6.43552	-0.496686
6.44037	-0.288069		6.44037	-0.295401		6.44037	-0.316679		6.44037	-0.288904		6.44037	-0.374615		6.44037	-0.322402		6.44037	-0.266075		6.44037	-0.31805		6.44037	-0.35727		6.44037	-0.402212		6.44037	-0.469506
6.44523	-0.267982		6.44523	-0.27293		6.44523	-0.293434		6.44523	-0.26691		6.44523	-0.352502		6.44523	-0.299513		6.44523	-0.243306		6.44523	-0.296533		6.44523	-0.335813		6.44523	-0.382006		6.44523	-0.442386
6.45008	-0.249803		6.45008	-0.252485		6.45008	-0.271618		6.45008	-0.246823		6.45008	-0.331759		6.45008	-0.278473		6.45008	-0.222623		6.45008	-0.277162		6.45008	-0.31662		6.45008	-0.36335		6.45008	-0.415325
6.45493	-0.23365		6.45493	-0.234306		6.45493	-0.25177		6.45493	-0.228703		6.45493	-0.312746		6.45493	-0.259399		6.45493	-0.203967		6.45493	-0.260174		6.45493	-0.300169		6.45493	-0.346661		6.45493	-0.38904
6.45979	-0.219762		6.45979	-0.218451		6.45979	-0.234306		6.45979	-0.21255		6.45979	-0.296116		6.45979	-0.242531		6.45979	-0.187516		6.45979	-0.245333		6.45979	-0.286281		6.45979	-0.332475		6.45979	-0.364006
6.46464	-0.207841		6.46464	-0.204802		6.46464	-0.219584		6.46464	-0.198543		6.46464	-0.281751		6.46464	-0.22769		6.46464	-0.173211		6.46464	-0.232875		6.46464	-0.274897		6.46464	-0.32109		6.46464	-0.340641
6.46949	-0.197768		6.46949	-0.193		6.46949	-0.207543		6.46949	-0.186622		6.46949	-0.26983		6.46949	-0.214934		6.46949	-0.160933		6.46949	-0.222683		6.46949	-0.265956		6.46949	-0.312686		6.46949	-0.319421
6.47435	-0.189722		6.47435	-0.182807		6.47435	-0.198245		6.47435	-0.176907		6.47435	-0.260174		6.47435	-0.204086		6.47435	-0.150621		6.47435	-0.214577		6.47435	-0.258863		6.47435	-0.307083		6.47435	-0.300527
6.4792	-0.183582		6.4792	-0.173926		6.4792	-0.191271		6.4792	-0.169456		6.4792	-0.252187		6.4792	-0.195146		6.4792	-0.142217		6.4792	-0.208557		6.4792	-0.253379		6.4792	-0.303686		6.4792	-0.284255
6.48405	-0.179291		6.48405	-0.166476		6.48405	-0.186145		6.48405	-0.164092		6.48405	-0.245571		6.48405	-0.188053		6.48405	-0.135601		6.48405	-0.204146		6.48405	-0.249267		6.48405	-0.302076		6.48405	-0.270665
6.48891	-0.176609		6.48891	-0.160515		6.48891	-0.18239		6.48891	-0.160694		6.48891	-0.240028		6.48891	-0.183046		6.48891	-0.130713		6.48891	-0.201523		6.48891	-0.246644		6.48891	-0.301719		6.48891	-0.259817
6.49376	-0.175416		6.49376	-0.156105		6.49376	-0.179946		6.49376	-0.158906		6.49376	-0.235498		6.49376	-0.180006		6.49376	-0.127435		6.49376	-0.200152		6.49376	-0.245452		6.49376	-0.302374		6.49376	-0.251949
6.49861	-0.175536		6.49861	-0.153482		6.49861	-0.178695		6.49861	-0.158548		6.49861	-0.232339		6.49861	-0.178754		6.49861	-0.125706		6.49861	-0.200152		6.49861	-0.24569		6.49861	-0.303626		6.49861	-0.247002
6.50347	-0.176668		6.50347	-0.152707		6.50347	-0.178337		6.50347	-0.159562		6.50347	-0.230968		6.50347	-0.179291		6.50347	-0.124991		6.50347	-0.201344		6.50347	-0.247359		6.50347	-0.305712		6.50347	-0.245154
6.50832	-0.178576		6.50832	-0.153601		6.50832	-0.179231		6.50832	-0.161827		6.50832	-0.231743		6.50832	-0.181079		6.50832	-0.125408		6.50832	-0.203609		6.50832	-0.250518		6.50832	-0.308275		6.50832	-0.246108
6.51317	-0.181377		6.51317	-0.156045		6.51317	-0.181437		6.51317	-0.165284		6.51317	-0.234663		6.51317	-0.184119		6.51317	-0.126421		6.51317	-0.206769		6.51317	-0.254571		6.51317	-0.311196		6.51317	-0.249207
6.51803	-0.184953		6.51803	-0.159502		6.51803	-0.184715		6.51803	-0.169754		6.51803	-0.239432		6.51803	-0.187933		6.51803	-0.128031		6.51803	-0.210464		6.51803	-0.25934		6.51803	-0.314415		6.51803	-0.253975
6.52288	-0.189245		6.52288	-0.163734		6.52288	-0.188768		6.52288	-0.175178		6.52288	-0.245392		6.52288	-0.192285		6.52288	-0.130594		6.52288	-0.214517		6.52288	-0.264406		6.52288	-0.317633		6.52288	-0.259817
6.52773	-0.194252		6.52773	-0.168264		6.52773	-0.193357		6.52773	-0.181198		6.52773	-0.251889		6.52773	-0.196815		6.52773	-0.133932		6.52773	-0.21857		6.52773	-0.269711		6.52773	-0.321031		6.52773	-0.266075
6.53259	-0.199676		6.53259	-0.172794		6.53259	-0.197947		6.53259	-0.187278		6.53259	-0.258386		6.53259	-0.201643		6.53259	-0.138283		6.53259	-0.222445		6.53259	-0.274777		6.53259	-0.324428		6.53259	-0.272393
6.53744	-0.205576		6.53744	-0.177324		6.53744	-0.202596		6.53744	-0.193119		6.53744	-0.264406		6.53744	-0.206769		6.53744	-0.143349		6.53744	-0.2262		6.53744	-0.280023		6.53744	-0.328004		6.53744	-0.278413
6.54229	-0.211477		6.54229	-0.181794		6.54229	-0.207186		6.54229	-0.198543		6.54229	-0.270188		6.54229	-0.212193		6.54229	-0.149131		6.54229	-0.229895		6.54229	-0.284851		6.54229	-0.331819		6.54229	-0.284612
6.54715	-0.217497		6.54715	-0.186324		6.54715	-0.212073		6.54715	-0.203311		6.54715	-0.275731		6.54715	-0.217795		6.54715	-0.155389		6.54715	-0.23371		6.54715	-0.2895		6.54715	-0.336051		6.54715	-0.291049
6.552	-0.223577		6.552	-0.190973		6.552	-0.217557		6.552	-0.207782		6.552	-0.281215		6.552	-0.223637		6.552	-0.161827		6.552	-0.237882		6.552	-0.293791		6.552	-0.34076		6.552	-0.298083
6.55685	-0.229657		6.55685	-0.19592		6.55685	-0.223696		6.55685	-0.212073		6.55685	-0.28646		6.55685	-0.229716		6.55685	-0.168145		6.55685	-0.242293		6.55685	-0.297844		6.55685	-0.345588		6.55685	-0.306129
6.56171	-0.235856		6.56171	-0.200987		6.56171	-0.23067		6.56171	-0.216424		6.56171	-0.291705		6.56171	-0.235677		6.56171	-0.174344		6.56171	-0.247002		6.56171	-0.30154		6.56171	-0.350535		6.56171	-0.314832
6.56656	-0.241697		6.56656	-0.20647		6.56656	-0.238121		6.56656	-0.221014		6.56656	-0.29695		6.56656	-0.241518		6.56656	-0.180125		6.56656	-0.252008		6.56656	-0.305176		6.56656	-0.355244		6.56656	-0.32407
6.57141	-0.247359		6.57141	-0.211895		6.57141	-0.245571		6.57141	-0.22614		6.57141	-0.302017		6.57141	-0.247002		6.57141	-0.185549		6.57141	-0.256896		6.57141	-0.30911		6.57141	-0.359654		6.57141	-0.333488
6.57627	-0.252843		6.57627	-0.217378		6.57627	-0.252545		6.57627	-0.231862		6.57627	-0.307143		6.57627	-0.252187		6.57627	-0.190258		6.57627	-0.261784		6.57627	-0.313401		6.57627	-0.363708		6.57627	-0.342429
6.58112	-0.257909		6.58112	-0.222683		6.58112	-0.258803		6.58112	-0.237823		6.58112	-0.312388		6.58112	-0.256896		6.58112	-0.194728		6.58112	-0.266492		6.58112	-0.317872		6.58112	-0.367463		6.58112	-0.350714
6.58597	-0.262558		6.58597	-0.227988		6.58597	-0.264227		6.58597	-0.244021		6.58597	-0.317991		6.58597	-0.261247		6.58597	-0.198662		6.58597	-0.27138		6.58597	-0.32264		6.58597	-0.371099		6.58597	-0.358164
6.59083	-0.267029		6.59083	-0.233114		6.59083	-0.268757		6.59083	-0.25022		6.59083	-0.323653		6.59083	-0.26536		6.59083	-0.202596		6.59083	-0.276268		6.59083	-0.327706		6.59083	-0.374615		6.59083	-0.36484
6.59568	-0.271261		6.59568	-0.238061		6.59568	-0.272632		6.59568	-0.25624		6.59568	-0.329256		6.59568	-0.269294		6.59568	-0.20659		6.59568	-0.281215		6.59568	-0.332832		6.59568	-0.378072		6.59568	-0.370979
6.60053	-0.275373		6.60053	-0.242651		6.60053	-0.276208		6.60053	-0.261784		6.60053	-0.334382		6.60053	-0.273347		6.60053	-0.210941		6.60053	-0.286341		6.60053	-0.33766		6.60053	-0.381529		6.60053	-0.37688
6.60539	-0.279367		6.60539	-0.246942		6.60539	-0.279725		6.60539	-0.26691		6.60539	-0.338793		6.60539	-0.27734		6.60539	-0.21553		6.60539	-0.291586		6.60539	-0.34225		6.60539	-0.385046		6.60539	-0.382543
6.61024	-0.283122		6.61024	-0.250995		6.61024	-0.28336		6.61024	-0.271082		6.61024	-0.342309		6.61024	-0.281572		6.61024	-0.220239		6.61024	-0.296593		6.61024	-0.346422		6.61024	-0.388503		6.61024	-0.388205
6.61509	-0.286698		6.61509	-0.254571		6.61509	-0.287235		6.61509	-0.274599		6.61509	-0.344992		6.61509	-0.285625		6.61509	-0.22465		6.61509	-0.301242		6.61509	-0.349998		6.61509	-0.391841		6.61509	-0.393569
6.61995	-0.290096		6.61995	-0.25779		6.61995	-0.291228		6.61995	-0.2774		6.61995	-0.347078		6.61995	-0.2895		6.61995	-0.228345		6.61995	-0.305355		6.61995	-0.352859		6.61995	-0.395		6.61995	-0.398695
6.6248	-0.293076		6.6248	-0.26083		6.6248	-0.295103		6.6248	-0.279665		6.6248	-0.348866		6.6248	-0.292897		6.6248	-0.231385		6.6248	-0.308931		6.6248	-0.355184		6.6248	-0.397682		6.6248	-0.403106
6.62965	-0.295877		6.62965	-0.26381		6.62965	-0.298679		6.62965	-0.281572		6.62965	-0.350595		6.62965	-0.295877		6.62965	-0.233769		6.62965	-0.311852		6.62965	-0.357091		6.62965	-0.399828		6.62965	-0.406861
6.63451	-0.298321		6.63451	-0.266731		6.63451	-0.3016		6.63451	-0.28342		6.63451	-0.352263		6.63451	-0.298262		6.63451	-0.235736		6.63451	-0.314057		6.63451	-0.35882		6.63451	-0.401318		6.63451	-0.409842
6.63936	-0.300705		6.63936	-0.269651		6.63936	-0.303805		6.63936	-0.285387		6.63936	-0.353754		6.63936	-0.300288		6.63936	-0.237465		6.63936	-0.315964		6.63936	-0.36025		6.63936	-0.402212		6.63936	-0.412107
6.64421	-0.30303		6.64421	-0.272572		6.64421	-0.305772		6.64421	-0.287414		6.64421	-0.355184		6.64421	-0.302255		6.64421	-0.239253		6.64421	-0.317574		6.64421	-0.361741		6.64421	-0.40257		6.64421	-0.413716
6.64907	-0.305295		6.64907	-0.275314		6.64907	-0.307262		6.64907	-0.28944		6.64907	-0.356436		6.64907	-0.304103		6.64907	-0.240982		6.64907	-0.319242		6.64907	-0.363171		6.64907	-0.402868		6.64907	-0.415087
6.65392	-0.307798		6.65392	-0.277877		6.65392	-0.308812		6.65392	-0.291288		6.65392	-0.357568		6.65392	-0.305831		6.65392	-0.24271		6.65392	-0.321209		6.65392	-0.364661		6.65392	-0.403225		6.65392	-0.416219
6.65877	-0.310183		6.65877	-0.279963		6.65877	-0.310123		6.65877	-0.292957		6.65877	-0.358641		6.65877	-0.307441		6.65877	-0.2442		6.65877	-0.323474		6.65877	-0.366271		6.65877	-0.403821		6.65877	-0.417292
6.66363	-0.312209		6.66363	-0.281513		6.66363	-0.311434		6.66363	-0.29397		6.66363	-0.359952		6.66363	-0.308752		6.66363	-0.245512		6.66363	-0.325978		6.66363	-0.367641		6.66363	-0.404894		6.66363	-0.418425
6.66848	-0.313759		6.66848	-0.282705		6.66848	-0.312448		6.66848	-0.294805		6.66848	-0.361323		6.66848	-0.309706		6.66848	-0.246704		6.66848	-0.3286		6.66848	-0.369132		6.66848	-0.406444		6.66848	-0.419915
6.67333	-0.314772		6.67333	-0.28342		6.67333	-0.313222		6.67333	-0.29552		6.67333	-0.362873		6.67333	-0.310361		6.67333	-0.247777		6.67333	-0.331104		6.67333	-0.370562		6.67333	-0.408351		6.67333	-0.421703
6.67819	-0.315368		6.67819	-0.284076		6.67819	-0.313759		6.67819	-0.296235		6.67819	-0.364602		6.67819	-0.310898		6.67819	-0.24879		6.67819	-0.333071		6.67819	-0.372052		6.67819	-0.410616		6.67819	-0.423789
6.68304	-0.315607		6.68304	-0.284672		6.68304	-0.314176		6.68304	-0.297189		6.68304	-0.36633		6.68304	-0.311375		6.68304	-0.249982		6.68304	-0.334501		6.68304	-0.373185		6.68304	-0.41306		6.68304	-0.426054
6.68789	-0.315785		6.68789	-0.285447		6.68789	-0.314653		6.68789	-0.298381		6.68789	-0.367999		6.68789	-0.311971		6.68789	-0.251293		6.68789	-0.335217		6.68789	-0.374079		6.68789	-0.415385		6.68789	-0.428259
6.69275	-0.315964		6.69275	-0.286341		6.69275	-0.315309		6.69275	-0.299692		6.69275	-0.369728		6.69275	-0.312805		6.69275	-0.252545		6.69275	-0.335336		6.69275	-0.374854		6.69275	-0.417829		6.69275	-0.430226
6.6976	-0.316024		6.6976	-0.287354		6.6976	-0.316083		6.6976	-0.300884		6.6976	-0.371516		6.6976	-0.314057		6.6976	-0.253797		6.6976	-0.334918		6.6976	-0.375748		6.6976	-0.420213		6.6976	-0.431836
6.70245	-0.316024		6.70245	-0.288367		6.70245	-0.317097		6.70245	-0.301778		6.70245	-0.373423		6.70245	-0.315666		6.70245	-0.25475		6.70245	-0.334084		6.70245	-0.376701		6.70245	-0.422478		6.70245	-0.433087
6.70731	-0.315845		6.70731	-0.289559		6.70731	-0.31817		6.70731	-0.302494		6.70731	-0.375152		6.70731	-0.317693		6.70731	-0.255585		6.70731	-0.33325		6.70731	-0.378072		6.70731	-0.424981		6.70731	-0.43416
6.71216	-0.315249		6.71216	-0.290871		6.71216	-0.319183		6.71216	-0.302672		6.71216	-0.376821		6.71216	-0.319839		6.71216	-0.256181		6.71216	-0.332475		6.71216	-0.37992		6.71216	-0.427663		6.71216	-0.435412
6.71701	-0.314295		6.71701	-0.292361		6.71701	-0.320017		6.71701	-0.302434		6.71701	-0.378072		6.71701	-0.322044		6.71701	-0.256658		6.71701	-0.331759		6.71701	-0.382185		6.71701	-0.430524		6.71701	-0.436962
6.72187	-0.313222		6.72187	-0.293911		6.72187	-0.320613		6.72187	-0.301957		6.72187	-0.378966		6.72187	-0.323892		6.72187	-0.257015		6.72187	-0.331461		6.72187	-0.384688		6.72187	-0.433445		6.72187	-0.439286
6.72672	-0.31209		6.72672	-0.29546		6.72672	-0.320971		6.72672	-0.301301		6.72672	-0.379205		6.72672	-0.325084		6.72672	-0.257075		6.72672	-0.331402		6.72672	-0.386953		6.72672	-0.436425		6.72672	-0.441968
6.73157	-0.311255		6.73157	-0.296414		6.73157	-0.320911		6.73157	-0.300646		6.73157	-0.379324		6.73157	-0.325561		6.73157	-0.257075		6.73157	-0.331879		6.73157	-0.388682		6.73157	-0.439227		6.73157	-0.445068
6.73643	-0.311017		6.73643	-0.296831		6.73643	-0.320494		6.73643	-0.300169		6.73643	-0.379384		6.73643	-0.325263		6.73643	-0.257075		6.73643	-0.332832		6.73643	-0.389993		6.73643	-0.441849		6.73643	-0.448406
6.74128	-0.311255		6.74128	-0.296652		6.74128	-0.319779		6.74128	-0.299871		6.74128	-0.379562		6.74128	-0.324607		6.74128	-0.257075		6.74128	-0.333905		6.74128	-0.390768		6.74128	-0.444114		6.74128	-0.451565
6.74613	-0.31209		6.74613	-0.296056		6.74613	-0.319123		6.74613	-0.300169		6.74613	-0.37998		6.74613	-0.323832		6.74613	-0.257432		6.74613	-0.335217		6.74613	-0.391483		6.74613	-0.446081		6.74613	-0.454664
6.75099	-0.313103		6.75099	-0.295222		6.75099	-0.318408		6.75099	-0.300527		6.75099	-0.380456		6.75099	-0.323474		6.75099	-0.258029		6.75099	-0.336409		6.75099	-0.392079		6.75099	-0.44781		6.75099	-0.457525
6.75584	-0.313878		6.75584	-0.294566		6.75584	-0.31805		6.75584	-0.301063		6.75584	-0.380814		6.75584	-0.323653		6.75584	-0.258982		6.75584	-0.33772		6.75584	-0.392914		6.75584	-0.449181		6.75584	-0.460327
6.76069	-0.314176		6.76069	-0.294209		6.76069	-0.317991		6.76069	-0.301063		6.76069	-0.381172		6.76069	-0.324607		6.76069	-0.260115		6.76069	-0.338733		6.76069	-0.393689		6.76069	-0.450194		6.76069	-0.463009
6.76555	-0.313938		6.76555	-0.294268		6.76555	-0.318289		6.76555	-0.300467		6.76555	-0.381172		6.76555	-0.325739		6.76555	-0.261426		6.76555	-0.339866		6.76555	-0.394464		6.76555	-0.45085		6.76555	-0.465691
6.7704	-0.313044		6.7704	-0.294626		6.7704	-0.318706		6.7704	-0.299454		6.7704	-0.380993		6.7704	-0.326753		6.7704	-0.262737		6.7704	-0.341237		6.7704	-0.39506		6.7704	-0.451207		6.7704	-0.468194
6.77525	-0.31203		6.77525	-0.294924		6.77525	-0.319183		6.77525	-0.298023		6.77525	-0.380695		6.77525	-0.327051		6.77525	-0.264049		6.77525	-0.342846		6.77525	-0.395417		6.77525	-0.451505		6.77525	-0.4704
6.78011	-0.311017		6.78011	-0.295222		6.78011	-0.319362		6.78011	-0.296772		6.78011	-0.380397		6.78011	-0.326812		6.78011	-0.265241		6.78011	-0.344574		6.78011	-0.395596		6.78011	-0.451863		6.78011	-0.472605
6.78496	-0.310481		6.78496	-0.295103		6.78496	-0.319481		6.78496	-0.295937		6.78496	-0.380099		6.78496	-0.325918		6.78496	-0.266433		6.78496	-0.346184		6.78496	-0.395834		6.78496	-0.452161		6.78496	-0.474453
6.78981	-0.3106		6.78981	-0.294745		6.78981	-0.319242		6.78981	-0.295758		6.78981	-0.380039		6.78981	-0.324428		6.78981	-0.267386		6.78981	-0.347376		6.78981	-0.396073		6.78981	-0.452638		6.78981	-0.476182
6.79467	-0.311196		6.79467	-0.294149		6.79467	-0.318885		6.79467	-0.296414		6.79467	-0.380039		6.79467	-0.323117		6.79467	-0.268161		6.79467	-0.347793		6.79467	-0.396311		6.79467	-0.453115		6.79467	-0.47797
6.79952	-0.311911		6.79952	-0.293374		6.79952	-0.318289		6.79952	-0.297368		6.79952	-0.380158		6.79952	-0.321925		6.79952	-0.268877		6.79952	-0.347495		6.79952	-0.39643		6.79952	-0.453413		6.79952	-0.479698
6.80437	-0.312448		6.80437	-0.29242		6.80437	-0.317633		6.80437	-0.298381		6.80437	-0.380397		6.80437	-0.32115		6.80437	-0.269115		6.80437	-0.346422		6.80437	-0.396192		6.80437	-0.453711		6.80437	-0.481248
6.80923	-0.312686		6.80923	-0.291586		6.80923	-0.317037		6.80923	-0.298917		6.80923	-0.380576		6.80923	-0.320971		6.80923	-0.269115		6.80923	-0.345111		6.80923	-0.395477		6.80923	-0.45377		6.80923	-0.482798
6.81408	-0.312626		6.81408	-0.29093		6.81408	-0.316381		6.81408	-0.298977		6.81408	-0.380576		6.81408	-0.321031		6.81408	-0.268817		6.81408	-0.343442		6.81408	-0.394344		6.81408	-0.453889		6.81408	-0.484169
6.81893	-0.311911		6.81893	-0.290215		6.81893	-0.315726		6.81893	-0.298202		6.81893	-0.380576		6.81893	-0.321448		6.81893	-0.268281		6.81893	-0.341713		6.81893	-0.392735		6.81893	-0.454068		6.81893	-0.485301
6.82379	-0.311017		6.82379	-0.289321		6.82379	-0.315249		6.82379	-0.29695		6.82379	-0.380337		6.82379	-0.321865		6.82379	-0.267565		6.82379	-0.339925		6.82379	-0.391066		6.82379	-0.454187		6.82379	-0.486255
6.82864	-0.309944		6.82864	-0.288367		6.82864	-0.314832		6.82864	-0.295401		6.82864	-0.37992		6.82864	-0.322461		6.82864	-0.26679		6.82864	-0.338078		6.82864	-0.389695		6.82864	-0.454128		6.82864	-0.487089
6.83349	-0.308692		6.83349	-0.287294		6.83349	-0.314295		6.83349	-0.293732		6.83349	-0.379384		6.83349	-0.322759		6.83349	-0.265837		6.83349	-0.33617		6.83349	-0.38898		6.83349	-0.453651		6.83349	-0.487864
6.83835	-0.30756		6.83835	-0.286102		6.83835	-0.31358		6.83835	-0.292182		6.83835	-0.378668		6.83835	-0.322878		6.83835	-0.264645		6.83835	-0.334203		6.83835	-0.388861		6.83835	-0.452816		6.83835	-0.488937
6.8432	-0.306427		6.8432	-0.28497		6.8432	-0.312507		6.8432	-0.290811		6.8432	-0.378013		6.8432	-0.322402		6.8432	-0.263095		6.8432	-0.332534		6.8432	-0.389159		6.8432	-0.451565		6.8432	-0.490308
6.84805	-0.305295		6.84805	-0.284016		6.84805	-0.311017		6.84805	-0.28944		6.84805	-0.377178		6.84805	-0.321448		6.84805	-0.261247		6.84805	-0.331044		6.84805	-0.389636		6.84805	-0.449896		6.84805	-0.492156
6.85291	-0.304341		6.85291	-0.283122		6.85291	-0.309229		6.85291	-0.288069		6.85291	-0.376463		6.85291	-0.320017		6.85291	-0.259101		6.85291	-0.330031		6.85291	-0.389934		6.85291	-0.448048		6.85291	-0.49448
6.85776	-0.303328		6.85776	-0.282466		6.85776	-0.307143		6.85776	-0.2864		6.85776	-0.375688		6.85776	-0.318348		6.85776	-0.256836		6.85776	-0.329435		6.85776	-0.389695		6.85776	-0.446141		6.85776	-0.497103
6.86261	-0.302434		6.86261	-0.28193		6.86261	-0.305176		6.86261	-0.284672		6.86261	-0.374854		6.86261	-0.316858		6.86261	-0.254869		6.86261	-0.329316		6.86261	-0.38892		6.86261	-0.444353		6.86261	-0.499606
6.86747	-0.3016		6.86747	-0.281513		6.86747	-0.303447		6.86747	-0.282943		6.86747	-0.374019		6.86747	-0.315607		6.86747	-0.25332		6.86747	-0.329494		6.86747	-0.387669		6.86747	-0.442624		6.86747	-0.501752
6.87232	-0.300527		6.87232	-0.281036		6.87232	-0.302196		6.87232	-0.281513		6.87232	-0.372946		6.87232	-0.314593		6.87232	-0.252187		6.87232	-0.329852		6.87232	-0.386119		6.87232	-0.441074		6.87232	-0.503242
6.87717	-0.298917		6.87717	-0.280678		6.87717	-0.30148		6.87717	-0.280619		6.87717	-0.371695		6.87717	-0.313878		6.87717	-0.251532		6.87717	-0.330091		6.87717	-0.384569		6.87717	-0.439703		6.87717	-0.504017
6.88203	-0.29701		6.88203	-0.280082		6.88203	-0.301301		6.88203	-0.280261		6.88203	-0.370085		6.88203	-0.313163		6.88203	-0.251174		6.88203	-0.330091		6.88203	-0.383079		6.88203	-0.438571		6.88203	-0.504315
6.88688	-0.294387		6.88688	-0.279188		6.88688	-0.30154		6.88688	-0.28044		6.88688	-0.368178		6.88688	-0.312567		6.88688	-0.250936		6.88688	-0.329673		6.88688	-0.381768		6.88688	-0.437558		6.88688	-0.504136
6.89173	-0.291705		6.89173	-0.277936		6.89173	-0.302017		6.89173	-0.280857		6.89173	-0.365734		6.89173	-0.311732		6.89173	-0.250578		6.89173	-0.328541		6.89173	-0.380754		6.89173	-0.436604		6.89173	-0.503838
6.89659	-0.288963		6.89659	-0.276446		6.89659	-0.302374		6.89659	-0.281334		6.89659	-0.362575		6.89659	-0.310838		6.89659	-0.249922		6.89659	-0.326931		6.89659	-0.37998		6.89659	-0.43571		6.89659	-0.50348
6.90144	-0.286698		6.90144	-0.274718		6.90144	-0.302494		6.90144	-0.281513		6.90144	-0.358224		6.90144	-0.309765		6.90144	-0.249028		6.90144	-0.324845		6.90144	-0.379443		6.90144	-0.435054		6.90144	-0.503242
6.90629	-0.285208		6.90629	-0.273108		6.90629	-0.302434		6.90629	-0.281334		6.90629	-0.35274		6.90629	-0.308454		6.90629	-0.247896		6.90629	-0.322759		6.90629	-0.379205		6.90629	-0.43422		6.90629	-0.503004
6.91115	-0.284612		6.91115	-0.271559		6.91115	-0.301957		6.91115	-0.280619		6.91115	-0.346601		6.91115	-0.306904		6.91115	-0.246644		6.91115	-0.320852		6.91115	-0.379264		6.91115	-0.433445		6.91115	-0.502706
6.916	-0.284731		6.916	-0.270188		6.916	-0.301421		6.916	-0.279665		6.916	-0.340462		6.916	-0.305057		6.916	-0.245571		6.916	-0.3196		6.916	-0.379264		6.916	-0.432491		6.916	-0.502467
6.92085	-0.285447		6.92085	-0.268996		6.92085	-0.300765		6.92085	-0.278652		6.92085	-0.335336		6.92085	-0.303388		6.92085	-0.244737		6.92085	-0.318944		6.92085	-0.379145		6.92085	-0.431478		6.92085	-0.502348
6.92571	-0.286162		6.92571	-0.267863		6.92571	-0.30005		6.92571	-0.277877		6.92571	-0.332355		6.92571	-0.302136		6.92571	-0.2442		6.92571	-0.318944		6.92571	-0.378847		6.92571	-0.430524		6.92571	-0.502467
6.93056	-0.286579		6.93056	-0.26679		6.93056	-0.299335		6.93056	-0.277519		6.93056	-0.332296		6.93056	-0.301421		6.93056	-0.244021		6.93056	-0.319541		6.93056	-0.378549		6.93056	-0.429809		6.93056	-0.502467
6.93541	-0.2864		6.93541	-0.265956		6.93541	-0.298679		6.93541	-0.277579		6.93541	-0.334859		6.93541	-0.30154		6.93541	-0.243902		6.93541	-0.320613		6.93541	-0.378251		6.93541	-0.429571		6.93541	-0.502288
6.94027	-0.285387		6.94027	-0.265479		6.94027	-0.298023		6.94027	-0.277758		6.94027	-0.339448		6.94027	-0.302255		6.94027	-0.243723		6.94027	-0.321507		6.94027	-0.378013		6.94027	-0.429869		6.94027	-0.501752
6.94512	-0.283718		6.94512	-0.265598		6.94512	-0.297368		6.94512	-0.277996		6.94512	-0.344813		6.94512	-0.303388		6.94512	-0.243366		6.94512	-0.322223		6.94512	-0.377893		6.94512	-0.430822		6.94512	-0.501037
6.94997	-0.28199		6.94997	-0.266254		6.94997	-0.29707		6.94997	-0.278175		6.94997	-0.349879		6.94997	-0.304282		6.94997	-0.242651		6.94997	-0.322461		6.94997	-0.377893		6.94997	-0.432074		6.94997	-0.499785
6.95483	-0.28038		6.95483	-0.267208		6.95483	-0.29707		6.95483	-0.278175		6.95483	-0.353813		6.95483	-0.304759		6.95483	-0.241816		6.95483	-0.322461		6.95483	-0.377953		6.95483	-0.433385		6.95483	-0.498533
6.95968	-0.279605		6.95968	-0.268221		6.95968	-0.297368		6.95968	-0.278056		6.95968	-0.356197		6.95968	-0.304759		6.95968	-0.24122		6.95968	-0.322342		6.95968	-0.378072		6.95968	-0.434637		6.95968	-0.497103
6.96453	-0.279725		6.96453	-0.268936		6.96453	-0.297844		6.96453	-0.278115		6.96453	-0.357389		6.96453	-0.30458		6.96453	-0.240922		6.96453	-0.322223		6.96453	-0.378311		6.96453	-0.435472		6.96453	-0.495911
6.96939	-0.280678		6.96939	-0.269055		6.96939	-0.29856		6.96939	-0.278354		6.96939	-0.357926		6.96939	-0.304401		6.96939	-0.24116		6.96939	-0.322521		6.96939	-0.378847		6.96939	-0.435948		6.96939	-0.494778
6.97424	-0.282109		6.97424	-0.268519		6.97424	-0.298917		6.97424	-0.278711		6.97424	-0.358224		6.97424	-0.30452		6.97424	-0.241756		6.97424	-0.323236		6.97424	-0.379622		6.97424	-0.436008		6.97424	-0.493884
6.97909	-0.283659		6.97909	-0.267565		6.97909	-0.299275		6.97909	-0.279367		6.97909	-0.358701		6.97909	-0.305116		6.97909	-0.242531		6.97909	-0.324249		6.97909	-0.380576		6.97909	-0.436008		6.97909	-0.49305
6.98395	-0.284791		6.98395	-0.266314		6.98395	-0.299454		6.98395	-0.280201		6.98395	-0.359416		6.98395	-0.305891		6.98395	-0.243068		6.98395	-0.325143		6.98395	-0.381649		6.98395	-0.435889		6.98395	-0.492156
6.9888	-0.285387		6.9888	-0.265121		6.9888	-0.299394		6.9888	-0.281215		6.9888	-0.360191		6.9888	-0.306845		6.9888	-0.243425		6.9888	-0.325799		6.9888	-0.382364		6.9888	-0.43565		6.9888	-0.491261
6.99365	-0.285268		6.99365	-0.264406		6.99365	-0.299394		6.99365	-0.282049		6.99365	-0.360906		6.99365	-0.3075		6.99365	-0.243545		6.99365	-0.325978		6.99365	-0.3829		6.99365	-0.435531		6.99365	-0.490546
6.99851	-0.284553		6.99851	-0.264347		6.99851	-0.299335		6.99851	-0.282824		6.99851	-0.361443		6.99851	-0.307739		6.99851	-0.243783		6.99851	-0.32562		6.99851	-0.383019		6.99851	-0.435472		6.99851	-0.48995
7.00336	-0.283539		7.00336	-0.264943		7.00336	-0.299335		7.00336	-0.283539		7.00336	-0.3618		7.00336	-0.30762		7.00336	-0.244081		7.00336	-0.325024		7.00336	-0.383019		7.00336	-0.43565		7.00336	-0.489593
7.00821	-0.282586		7.00821	-0.266373		7.00821	-0.299215		7.00821	-0.283897		7.00821	-0.362158		7.00821	-0.307322		7.00821	-0.244915		7.00821	-0.324249		7.00821	-0.382781		7.00821	-0.436068		7.00821	-0.489712
7.01307	-0.28187		7.01307	-0.268221		7.01307	-0.299096		7.01307	-0.284135		7.01307	-0.362575		7.01307	-0.307143		7.01307	-0.245869		7.01307	-0.323951		7.01307	-0.382543		7.01307	-0.436783		7.01307	-0.490189
7.01792	-0.281334		7.01792	-0.270188		7.01792	-0.299096		7.01792	-0.284135		7.01792	-0.363231		7.01792	-0.307381		7.01792	-0.247121		7.01792	-0.324011		7.01792	-0.382483		7.01792	-0.437796		7.01792	-0.491083
7.02277	-0.281334		7.02277	-0.271916		7.02277	-0.299454		7.02277	-0.283897		7.02277	-0.364065		7.02277	-0.308156		7.02277	-0.248134		7.02277	-0.324547		7.02277	-0.382602		7.02277	-0.438869		7.02277	-0.492513
7.02763	-0.281632		7.02763	-0.273287		7.02763	-0.29999		7.02763	-0.283659		7.02763	-0.365019		7.02763	-0.309348		7.02763	-0.248969		7.02763	-0.325322		7.02763	-0.38296		7.02763	-0.44024		7.02763	-0.494063
7.03248	-0.282168		7.03248	-0.274062		7.03248	-0.300825		7.03248	-0.283301		7.03248	-0.366032		7.03248	-0.310719		7.03248	-0.249445		7.03248	-0.326216		7.03248	-0.383556		7.03248	-0.441551		7.03248	-0.49603
7.03733	-0.282824		7.03733	-0.274301		7.03733	-0.3016		7.03733	-0.282943		7.03733	-0.366926		7.03733	-0.311732		7.03733	-0.249565		7.03733	-0.32711		7.03733	-0.384212		7.03733	-0.443101		7.03733	-0.498116
7.04219	-0.283539		7.04219	-0.274301		7.04219	-0.302315		7.04219	-0.282586		7.04219	-0.367701		7.04219	-0.312626		7.04219	-0.249684		7.04219	-0.327945		7.04219	-0.384986		7.04219	-0.444949		7.04219	-0.500441
7.04704	-0.284255		7.04704	-0.274062		7.04704	-0.302792		7.04704	-0.282407		7.04704	-0.368416		7.04704	-0.313044		7.04704	-0.249863		7.04704	-0.32866		7.04704	-0.38588		7.04704	-0.447094		7.04704	-0.503004
7.05189	-0.285089		7.05189	-0.274062		7.05189	-0.303209		7.05189	-0.282466		7.05189	-0.369132		7.05189	-0.313103		7.05189	-0.250101		7.05189	-0.329375		7.05189	-0.386953		7.05189	-0.449598		7.05189	-0.505924
7.05675	-0.285745		7.05675	-0.274301		7.05675	-0.303626		7.05675	-0.283062		7.05675	-0.370026		7.05675	-0.313163		7.05675	-0.250638		7.05675	-0.33021		7.05675	-0.388324		7.05675	-0.452101		7.05675	-0.509083
7.0616	-0.2864		7.0616	-0.274599		7.0616	-0.304341		7.0616	-0.283778		7.0616	-0.371158		7.0616	-0.313222		7.0616	-0.25171		7.0616	-0.331283		7.0616	-0.390053		7.0616	-0.454426		7.0616	-0.511944
7.06645	-0.286937		7.06645	-0.275135		7.06645	-0.305533		7.06645	-0.284731		7.06645	-0.372648		7.06645	-0.31358		7.06645	-0.253558		7.06645	-0.332475		7.06645	-0.392139		7.06645	-0.456452		7.06645	-0.514686
7.07131	-0.287354		7.07131	-0.275671		7.07131	-0.307262		7.07131	-0.285566		7.07131	-0.374496		7.07131	-0.314236		7.07131	-0.256002		7.07131	-0.334084		7.07131	-0.394523		7.07131	-0.457823		7.07131	-0.51713
7.07616	-0.287712		7.07616	-0.276268		7.07616	-0.30899		7.07616	-0.2864		7.07616	-0.376701		7.07616	-0.315368		7.07616	-0.259221		7.07616	-0.335932		7.07616	-0.397027		7.07616	-0.458598		7.07616	-0.519216
7.08101	-0.287831		7.08101	-0.277042		7.08101	-0.310659		7.08101	-0.286996		7.08101	-0.378907		7.08101	-0.316739		7.08101	-0.262916		7.08101	-0.337839		7.08101	-0.399351		7.08101	-0.459015		7.08101	-0.521243
7.08587	-0.287831		7.08587	-0.277817		7.08587	-0.312328		7.08587	-0.287592		7.08587	-0.381052		7.08587	-0.318587		7.08587	-0.266731		7.08587	-0.339508		7.08587	-0.401378		7.08587	-0.459313		7.08587	-0.52321
7.09072	-0.287652		7.09072	-0.278831		7.09072	-0.313699		7.09072	-0.288367		7.09072	-0.382543		7.09072	-0.320494		7.09072	-0.270426		7.09072	-0.340819		7.09072	-0.403047		7.09072	-0.45985		7.09072	-0.525236
7.09557	-0.287533		7.09557	-0.279963		7.09557	-0.314891		7.09557	-0.28944		7.09557	-0.383437		7.09557	-0.32264		7.09557	-0.273585		7.09557	-0.341654		7.09557	-0.404477		7.09557	-0.460744		7.09557	-0.527561
7.10043	-0.287414		7.10043	-0.281155		7.10043	-0.315785		7.10043	-0.29099		7.10043	-0.383556		7.10043	-0.324547		7.10043	-0.276029		7.10043	-0.341952		7.10043	-0.40555		7.10043	-0.462055		7.10043	-0.530005
7.10528	-0.287592		7.10528	-0.282526		7.10528	-0.31662		7.10528	-0.292957		7.10528	-0.383198		7.10528	-0.326216		7.10528	-0.277758		7.10528	-0.34219		7.10528	-0.406444		7.10528	-0.463367		7.10528	-0.532329
7.11013	-0.288069		7.11013	-0.283718		7.11013	-0.317335		7.11013	-0.295341		7.11013	-0.382721		7.11013	-0.327528		7.11013	-0.27895		7.11013	-0.342667		7.11013	-0.407219		7.11013	-0.464737		7.11013	-0.534594
7.11499	-0.288785		7.11499	-0.284851		7.11499	-0.317931		7.11499	-0.297904		7.11499	-0.382483		7.11499	-0.32872		7.11499	-0.279665		7.11499	-0.3438		7.11499	-0.407934		7.11499	-0.46593		7.11499	-0.536501
7.11984	-0.289738		7.11984	-0.285804		7.11984	-0.318408		7.11984	-0.300467		7.11984	-0.382483		7.11984	-0.329852		7.11984	-0.280499		7.11984	-0.345588		7.11984	-0.40859		7.11984	-0.467002		7.11984	-0.538349
7.12469	-0.290573		7.12469	-0.28652		7.12469	-0.318944		7.12469	-0.302792		7.12469	-0.382841		7.12469	-0.331223		7.12469	-0.281453		7.12469	-0.347853		7.12469	-0.409126		7.12469	-0.468194		7.12469	-0.540078
7.12955	-0.291348		7.12955	-0.287116		7.12955	-0.3196		7.12955	-0.304878		7.12955	-0.383496		7.12955	-0.332952		7.12955	-0.282645		7.12955	-0.350237		7.12955	-0.409782		7.12955	-0.469625		7.12955	-0.541687
7.1344	-0.292122		7.1344	-0.28795		7.1344	-0.320315		7.1344	-0.306487		7.1344	-0.38451		7.1344	-0.334918		7.1344	-0.283957		7.1344	-0.352383		7.1344	-0.410497		7.1344	-0.471354		7.1344	-0.543177
7.13925	-0.292838		7.13925	-0.289083		7.13925	-0.321388		7.13925	-0.307858		7.13925	-0.385702		7.13925	-0.336945		7.13925	-0.285327		7.13925	-0.35423		7.13925	-0.411451		7.13925	-0.473559		7.13925	-0.544727
7.14411	-0.293732		7.14411	-0.290692		7.14411	-0.3227		7.14411	-0.30899		7.14411	-0.387073		7.14411	-0.338852		7.14411	-0.286579		7.14411	-0.355422		7.14411	-0.412643		7.14411	-0.476003		7.14411	-0.546038
7.14896	-0.294745		7.14896	-0.292659		7.14896	-0.324368		7.14896	-0.309825		7.14896	-0.388741		7.14896	-0.340223		7.14896	-0.287652		7.14896	-0.356138		7.14896	-0.414252		7.14896	-0.478387		7.14896	-0.547469
7.15381	-0.295877		7.15381	-0.294983		7.15381	-0.326157		7.15381	-0.310719		7.15381	-0.39053		7.15381	-0.341177		7.15381	-0.288606		7.15381	-0.356674		7.15381	-0.415921		7.15381	-0.480592		7.15381	-0.549018
7.15867	-0.296831		7.15867	-0.297368		7.15867	-0.328124		7.15867	-0.311792		7.15867	-0.392497		7.15867	-0.341654		7.15867	-0.2895		7.15867	-0.357091		7.15867	-0.417829		7.15867	-0.482559		7.15867	-0.550389
7.16352	-0.297666		7.16352	-0.299692		7.16352	-0.330031		7.16352	-0.312924		7.16352	-0.394464		7.16352	-0.341654		7.16352	-0.290334		7.16352	-0.357568		7.16352	-0.419855		7.16352	-0.484169		7.16352	-0.551879
7.16837	-0.298321		7.16837	-0.301659		7.16837	-0.331938		7.16837	-0.314295		7.16837	-0.39643		7.16837	-0.341356		7.16837	-0.291169		7.16837	-0.358284		7.16837	-0.421941		7.16837	-0.485599		7.16837	-0.55331
7.17323	-0.299156		7.17323	-0.303268		7.17323	-0.333786		7.17323	-0.315905		7.17323	-0.398338		7.17323	-0.340939		7.17323	-0.292122		7.17323	-0.359237		7.17323	-0.424147		7.17323	-0.48691		7.17323	-0.554502
7.17808	-0.300229		7.17808	-0.304699		7.17808	-0.335455		7.17808	-0.317693		7.17808	-0.400186		7.17808	-0.3407		7.17808	-0.293016		7.17808	-0.360489		7.17808	-0.426173		7.17808	-0.488043		7.17808	-0.555515
7.18293	-0.301659		7.18293	-0.306129		7.18293	-0.337303		7.18293	-0.319719		7.18293	-0.401914		7.18293	-0.340879		7.18293	-0.293911		7.18293	-0.362337		7.18293	-0.427961		7.18293	-0.488997		7.18293	-0.556529
7.18779	-0.303686		7.18779	-0.3075		7.18779	-0.33921		7.18779	-0.321984		7.18779	-0.403821		7.18779	-0.341594		7.18779	-0.294983		7.18779	-0.364602		7.18779	-0.429392		7.18779	-0.489891		7.18779	-0.557601
7.19264	-0.305831		7.19264	-0.30905		7.19264	-0.341356		7.19264	-0.32407		7.19264	-0.406027		7.19264	-0.343144		7.19264	-0.296295		7.19264	-0.367284		7.19264	-0.430524		7.19264	-0.490487		7.19264	-0.558972
7.19749	-0.308216		7.19749	-0.310659		7.19749	-0.3438		7.19749	-0.326276		7.19749	-0.40859		7.19749	-0.34517		7.19749	-0.298023		7.19749	-0.370264		7.19749	-0.431299		7.19749	-0.490844		7.19749	-0.560701
7.20235	-0.310421		7.20235	-0.312209		7.20235	-0.346303		7.20235	-0.328183		7.20235	-0.41151		7.20235	-0.347793		7.20235	-0.299811		7.20235	-0.373125		7.20235	-0.431836		7.20235	-0.490963		7.20235	-0.562727
7.2072	-0.312328		7.2072	-0.313699		7.2072	-0.348687		7.2072	-0.329971		7.2072	-0.41461		7.2072	-0.350595		7.2072	-0.301898		7.2072	-0.37545		7.2072	-0.432432		7.2072	-0.490963		7.2072	-0.564933
7.21205	-0.313878		7.21205	-0.314891		7.21205	-0.350773		7.21205	-0.331402		7.21205	-0.41765		7.21205	-0.353217		7.21205	-0.303924		7.21205	-0.377059		7.21205	-0.433028		7.21205	-0.491023		7.21205	-0.567257
7.21691	-0.315249		7.21691	-0.315845		7.21691	-0.352383		7.21691	-0.332594		7.21691	-0.420213		7.21691	-0.355899		7.21691	-0.305533		7.21691	-0.377834		7.21691	-0.433862		7.21691	-0.491202		7.21691	-0.569522
7.22176	-0.31662		7.22176	-0.316441		7.22176	-0.353634		7.22176	-0.333667		7.22176	-0.422299		7.22176	-0.358462		7.22176	-0.306904		7.22176	-0.378132		7.22176	-0.434637		7.22176	-0.491798		7.22176	-0.571787
7.22661	-0.317991		7.22661	-0.316858		7.22661	-0.354469		7.22661	-0.334442		7.22661	-0.423908		7.22661	-0.361145		7.22661	-0.307858		7.22661	-0.378191		7.22661	-0.435174		7.22661	-0.492811		7.22661	-0.573993
7.23147	-0.319362		7.23147	-0.317395		7.23147	-0.355005		7.23147	-0.335038		7.23147	-0.42522		7.23147	-0.364125		7.23147	-0.308692		7.23147	-0.37843		7.23147	-0.435472		7.23147	-0.494361		7.23147	-0.576079
7.23632	-0.320911		7.23632	-0.318348		7.23632	-0.355482		7.23632	-0.335515		7.23632	-0.426292		7.23632	-0.367284		7.23632	-0.309765		7.23632	-0.379026		7.23632	-0.435531		7.23632	-0.496268		7.23632	-0.577986
7.24117	-0.322521		7.24117	-0.319779		7.24117	-0.356257		7.24117	-0.335932		7.24117	-0.427186		7.24117	-0.370443		7.24117	-0.311017		7.24117	-0.37992		7.24117	-0.435531		7.24117	-0.498474		7.24117	-0.579715
7.24603	-0.324309		7.24603	-0.321865		7.24603	-0.357091		7.24603	-0.336468		7.24603	-0.427663		7.24603	-0.373304		7.24603	-0.312448		7.24603	-0.381112		7.24603	-0.435472		7.24603	-0.500619		7.24603	-0.581086
7.25088	-0.326157		7.25088	-0.324488		7.25088	-0.358045		7.25088	-0.337064		7.25088	-0.427902		7.25088	-0.375569		7.25088	-0.314116		7.25088	-0.382423		7.25088	-0.435412		7.25088	-0.502408		7.25088	-0.582278
7.25573	-0.328183		7.25573	-0.327229		7.25573	-0.358939		7.25573	-0.338018		7.25573	-0.427723		7.25573	-0.377059		7.25573	-0.315666		7.25573	-0.383615		7.25573	-0.435591		7.25573	-0.503838		7.25573	-0.583589
7.26059	-0.330091		7.26059	-0.329852		7.26059	-0.359595		7.26059	-0.338972		7.26059	-0.427008		7.26059	-0.377655		7.26059	-0.317216		7.26059	-0.384748		7.26059	-0.435948		7.26059	-0.504553		7.26059	-0.58496
7.26544	-0.332057		7.26544	-0.331998		7.26544	-0.360012		7.26544	-0.339985		7.26544	-0.426054		7.26544	-0.377834		7.26544	-0.318468		7.26544	-0.385761		7.26544	-0.436366		7.26544	-0.504851		7.26544	-0.58645
7.27029	-0.333905		7.27029	-0.333548		7.27029	-0.360131		7.27029	-0.340819		7.27029	-0.425041		7.27029	-0.378013		7.27029	-0.31966		7.27029	-0.386834		7.27029	-0.436902		7.27029	-0.504851		7.27029	-0.588119
7.27515	-0.335574		7.27515	-0.334501		7.27515	-0.36031		7.27515	-0.341594		7.27515	-0.424325		7.27515	-0.37843		7.27515	-0.320733		7.27515	-0.387907		7.27515	-0.437796		7.27515	-0.504673		7.27515	-0.589669
7.28	-0.337005		7.28	-0.335276		7.28	-0.360548		7.28	-0.342131		7.28	-0.424147		7.28	-0.379562		7.28	-0.321925		7.28	-0.38898		7.28	-0.439227		7.28	-0.504494		7.28	-0.591099
7.28485	-0.338316		7.28485	-0.335872		7.28485	-0.361025		7.28485	-0.342727		7.28485	-0.424683		7.28485	-0.38141		7.28485	-0.323057		7.28485	-0.390053		7.28485	-0.441015		7.28485	-0.504494		7.28485	-0.592172
7.28971	-0.33921		7.28971	-0.336587		7.28971	-0.361919		7.28971	-0.343263		7.28971	-0.425935		7.28971	-0.383615		7.28971	-0.32413		7.28971	-0.391006		7.28971	-0.443041		7.28971	-0.504494		7.28971	-0.592947
7.29456	-0.339925		7.29456	-0.337422		7.29456	-0.363231		7.29456	-0.3438		7.29456	-0.427842		7.29456	-0.38588		7.29456	-0.325203		7.29456	-0.391841		7.29456	-0.445127		7.29456	-0.504375		7.29456	-0.593662
7.29941	-0.340521		7.29941	-0.338137		7.29941	-0.364721		7.29941	-0.344336		7.29941	-0.430286		7.29941	-0.387371		7.29941	-0.326037		7.29941	-0.392616		7.29941	-0.446975		7.29941	-0.504076		7.29941	-0.594258
7.30427	-0.341177		7.30427	-0.338733		7.30427	-0.36633		7.30427	-0.344872		7.30427	-0.432789		7.30427	-0.388205		7.30427	-0.326812		7.30427	-0.393212		7.30427	-0.448406		7.30427	-0.50354		7.30427	-0.595033
7.30912	-0.341833		7.30912	-0.33927		7.30912	-0.367999		7.30912	-0.345528		7.30912	-0.435114		7.30912	-0.388324		7.30912	-0.327766		7.30912	-0.393748		7.30912	-0.449061		7.30912	-0.502825		7.30912	-0.595987
7.31397	-0.342786		7.31397	-0.339627		7.31397	-0.36931		7.31397	-0.346065		7.31397	-0.436783		7.31397	-0.388026		7.31397	-0.328839		7.31397	-0.394225		7.31397	-0.449181		7.31397	-0.50205		7.31397	-0.596941
7.31883	-0.343919		7.31883	-0.340164		7.31883	-0.370264		7.31883	-0.346959		7.31883	-0.437796		7.31883	-0.387609		7.31883	-0.330269		7.31883	-0.394702		7.31883	-0.448823		7.31883	-0.501394		7.31883	-0.597835
7.32368	-0.34523		7.32368	-0.34076		7.32368	-0.370622		7.32368	-0.347972		7.32368	-0.438213		7.32368	-0.38749		7.32368	-0.331759		7.32368	-0.39506		7.32368	-0.448406		7.32368	-0.501275		7.32368	-0.598609
7.32853	-0.346661		7.32853	-0.341535		7.32853	-0.370502		7.32853	-0.349343		7.32853	-0.438333		7.32853	-0.387847		7.32853	-0.33313		7.32853	-0.395536		7.32853	-0.44781		7.32853	-0.501513		7.32853	-0.598967
7.33339	-0.347972		7.33339	-0.342488		7.33339	-0.370026		7.33339	-0.351012		7.33339	-0.438631		7.33339	-0.388622		7.33339	-0.333965		7.33339	-0.395894		7.33339	-0.447214		7.33339	-0.50199		7.33339	-0.598907
7.33824	-0.348985		7.33824	-0.343323		7.33824	-0.36937		7.33824	-0.352621		7.33824	-0.439048		7.33824	-0.389576		7.33824	-0.334322		7.33824	-0.396192		7.33824	-0.446677		7.33824	-0.502408		7.33824	-0.59855
7.34309	-0.34976		7.34309	-0.343919		7.34309	-0.369132		7.34309	-0.354171		7.34309	-0.439823		7.34309	-0.39047		7.34309	-0.333965		7.34309	-0.39649		7.34309	-0.4462		7.34309	-0.502586		7.34309	-0.598133
7.34795	-0.350118		7.34795	-0.343919		7.34795	-0.369251		7.34795	-0.355244		7.34795	-0.440776		7.34795	-0.391006		7.34795	-0.333011		7.34795	-0.396609		7.34795	-0.445902		7.34795	-0.502408		7.34795	-0.597775
7.3528	-0.350296		7.3528	-0.343025		7.3528	-0.369906		7.3528	-0.355721		7.3528	-0.441432		7.3528	-0.391304		7.3528	-0.331819		7.3528	-0.397086		7.3528	-0.445545		7.3528	-0.501931		7.3528	-0.597775
7.35765	-0.350296		7.35765	-0.341594		7.35765	-0.37092		7.35765	-0.35578		7.35765	-0.44179		7.35765	-0.391185		7.35765	-0.330806		7.35765	-0.397861		7.35765	-0.445247		7.35765	-0.501335		7.35765	-0.598013
7.36251	-0.350237		7.36251	-0.339806		7.36251	-0.372291		7.36251	-0.355303		7.36251	-0.441611		7.36251	-0.390708		7.36251	-0.33021		7.36251	-0.399053		7.36251	-0.445187		7.36251	-0.500917		7.36251	-0.59849
7.36736	-0.350118		7.36736	-0.338197		7.36736	-0.373483		7.36736	-0.354469		7.36736	-0.441194		7.36736	-0.389814		7.36736	-0.330091		7.36736	-0.400662		7.36736	-0.445127		7.36736	-0.500798		7.36736	-0.598729
7.37221	-0.350118		7.37221	-0.337243		7.37221	-0.374556		7.37221	-0.353396		7.37221	-0.440657		7.37221	-0.388682		7.37221	-0.330508		7.37221	-0.402212		7.37221	-0.445127		7.37221	-0.500739		7.37221	-0.598669
7.37707	-0.349939		7.37707	-0.337303		7.37707	-0.375211		7.37707	-0.352383		7.37707	-0.440061		7.37707	-0.387311		7.37707	-0.331104		7.37707	-0.403464		7.37707	-0.445127		7.37707	-0.50056		7.37707	-0.598073
7.38192	-0.34982		7.38192	-0.338256		7.38192	-0.375688		7.38192	-0.351191		7.38192	-0.439703		7.38192	-0.38594		7.38192	-0.3317		7.38192	-0.403821		7.38192	-0.445247		7.38192	-0.500143		7.38192	-0.597
7.38677	-0.349522		7.38677	-0.339985		7.38677	-0.375748		7.38677	-0.350416		7.38677	-0.439525		7.38677	-0.384927		7.38677	-0.331938		7.38677	-0.403166		7.38677	-0.445247		7.38677	-0.499368		7.38677	-0.595629
7.39163	-0.349104		7.39163	-0.342071		7.39163	-0.375569		7.39163	-0.349939		7.39163	-0.439525		7.39163	-0.384688		7.39163	-0.331759		7.39163	-0.401914		7.39163	-0.445068		7.39163	-0.498354		7.39163	-0.594139
7.39648	-0.348747		7.39648	-0.343978		7.39648	-0.375271		7.39648	-0.350118		7.39648	-0.439644		7.39648	-0.384986		7.39648	-0.331223		7.39648	-0.400186		7.39648	-0.44477		7.39648	-0.497341		7.39648	-0.593007
7.40133	-0.348806		7.40133	-0.345588		7.40133	-0.374734		7.40133	-0.351071		7.40133	-0.439703		7.40133	-0.386119		7.40133	-0.330508		7.40133	-0.398278		7.40133	-0.444233		7.40133	-0.496686		7.40133	-0.592411
7.40619	-0.349343		7.40619	-0.346661		7.40619	-0.374198		7.40619	-0.352621		7.40619	-0.439882		7.40619	-0.387371		7.40619	-0.329852		7.40619	-0.396729		7.40619	-0.443459		7.40619	-0.496268		7.40619	-0.592411
7.41104	-0.350416		7.41104	-0.347376		7.41104	-0.373542		7.41104	-0.354707		7.41104	-0.440001		7.41104	-0.388801		7.41104	-0.329375		7.41104	-0.395596		7.41104	-0.442266		7.41104	-0.49603		7.41104	-0.593126
7.41589	-0.351965		7.41589	-0.347733		7.41589	-0.372827		7.41589	-0.356793		7.41589	-0.440121		7.41589	-0.389755		7.41589	-0.329018		7.41589	-0.394702		7.41589	-0.440955		7.41589	-0.495791		7.41589	-0.594258
7.42075	-0.353754		7.42075	-0.347793		7.42075	-0.372052		7.42075	-0.358641		7.42075	-0.440121		7.42075	-0.390112		7.42075	-0.32872		7.42075	-0.394046		7.42075	-0.439405		7.42075	-0.494957		7.42075	-0.595629
7.4256	-0.355124		7.4256	-0.347495		7.4256	-0.371218		7.4256	-0.359774		7.4256	-0.440001		7.4256	-0.389755		7.4256	-0.328302		7.4256	-0.393391		7.4256	-0.437737		7.4256	-0.493646		7.4256	-0.596583
7.43045	-0.35584		7.43045	-0.346661		7.43045	-0.370443		7.43045	-0.360012		7.43045	-0.439823		7.43045	-0.388861		7.43045	-0.327647		7.43045	-0.392616		7.43045	-0.436187		7.43045	-0.491619		7.43045	-0.597
7.43531	-0.355721		7.43531	-0.345588		7.43531	-0.369489		7.43531	-0.359476		7.43531	-0.439465		7.43531	-0.387371		7.43531	-0.326574		7.43531	-0.391722		7.43531	-0.434875		7.43531	-0.489175		7.43531	-0.596583
7.44016	-0.354648		7.44016	-0.344515		7.44016	-0.368595		7.44016	-0.358224		7.44016	-0.439048		7.44016	-0.385761		7.44016	-0.325143		7.44016	-0.39047		7.44016	-0.433683		7.44016	-0.486612		7.44016	-0.595331
7.44501	-0.353098		7.44501	-0.343442		7.44501	-0.367701		7.44501	-0.356674		7.44501	-0.43869		7.44501	-0.383914		7.44501	-0.323653		7.44501	-0.389159		7.44501	-0.432849		7.44501	-0.484109		7.44501	-0.593483
7.44987	-0.351191		7.44987	-0.342846		7.44987	-0.366867		7.44987	-0.354946		7.44987	-0.438094		7.44987	-0.382245		7.44987	-0.322044		7.44987	-0.388026		7.44987	-0.432074		7.44987	-0.481725		7.44987	-0.591099
7.45472	-0.349343		7.45472	-0.342488		7.45472	-0.366032		7.45472	-0.353158		7.45472	-0.437498		7.45472	-0.380516		7.45472	-0.320792		7.45472	-0.387192		7.45472	-0.431478		7.45472	-0.479519		7.45472	-0.588536
7.45957	-0.347555		7.45957	-0.342369		7.45957	-0.365138		7.45957	-0.351429		7.45957	-0.436783		7.45957	-0.378847		7.45957	-0.320017		7.45957	-0.386596		7.45957	-0.430703		7.45957	-0.477612		7.45957	-0.586092
7.46443	-0.345945		7.46443	-0.34219		7.46443	-0.364304		7.46443	-0.349641		7.46443	-0.436068		7.46443	-0.377178		7.46443	-0.319421		7.46443	-0.386059		7.46443	-0.429809		7.46443	-0.475764		7.46443	-0.584185
7.46928	-0.344276		7.46928	-0.341713		7.46928	-0.36341		7.46928	-0.347972		7.46928	-0.435233		7.46928	-0.375569		7.46928	-0.319183		7.46928	-0.385702		7.46928	-0.428736		7.46928	-0.473976		7.46928	-0.582635
7.47413	-0.342429		7.47413	-0.340819		7.47413	-0.362575		7.47413	-0.346184		7.47413	-0.434279		7.47413	-0.3739		7.47413	-0.318587		7.47413	-0.384927		7.47413	-0.427604		7.47413	-0.472128		7.47413	-0.581503
7.47899	-0.340343		7.47899	-0.339508		7.47899	-0.361621		7.47899	-0.344157		7.47899	-0.433028		7.47899	-0.372171		7.47899	-0.317752		7.47899	-0.383556		7.47899	-0.426352		7.47899	-0.470281		7.47899	-0.58049
7.48384	-0.337899		7.48384	-0.337899		7.48384	-0.360548		7.48384	-0.341713		7.48384	-0.431478		7.48384	-0.370264		7.48384	-0.316322		7.48384	-0.381529		7.48384	-0.424862		7.48384	-0.468493		7.48384	-0.579298
7.48869	-0.335276		7.48869	-0.33617		7.48869	-0.359297		7.48869	-0.338972		7.48869	-0.429571		7.48869	-0.368655		7.48869	-0.314236		7.48869	-0.378668		7.48869	-0.423074		7.48869	-0.466645		7.48869	-0.577569
7.49355	-0.332355		7.49355	-0.334144		7.49355	-0.357389		7.49355	-0.335813		7.49355	-0.427425		7.49355	-0.367105		7.49355	-0.311613		7.49355	-0.375271		7.49355	-0.420988		7.49355	-0.464618		7.49355	-0.575244
7.4984	-0.329316		7.4984	-0.332057		7.4984	-0.355065		7.4984	-0.332117		7.4984	-0.42516		7.4984	-0.365496		7.4984	-0.308394		7.4984	-0.371575		7.4984	-0.418425		7.4984	-0.462294		7.4984	-0.572562
7.50325	-0.326335		7.50325	-0.329554		7.50325	-0.352204		7.50325	-0.328183		7.50325	-0.422776		7.50325	-0.363767		7.50325	-0.304818		7.50325	-0.367761		7.50325	-0.415564		7.50325	-0.45979		7.50325	-0.569344
7.50811	-0.323176		7.50811	-0.326633		7.50811	-0.349224		7.50811	-0.32413		7.50811	-0.420272		7.50811	-0.3618		7.50811	-0.301003		7.50811	-0.364065		7.50811	-0.412524		7.50811	-0.45675		7.50811	-0.566065
7.51296	-0.320077		7.51296	-0.323236		7.51296	-0.346124		7.51296	-0.319958		7.51296	-0.417411		7.51296	-0.359356		7.51296	-0.297308		7.51296	-0.360548		7.51296	-0.409424		7.51296	-0.453174		7.51296	-0.562787
7.51781	-0.316978		7.51781	-0.319541		7.51781	-0.343382		7.51781	-0.315905		7.51781	-0.414014		7.51781	-0.356495		7.51781	-0.293553		7.51781	-0.357211		7.51781	-0.406384		7.51781	-0.449002		7.51781	-0.559628
7.52267	-0.313938		7.52267	-0.315726		7.52267	-0.340879		7.52267	-0.311971		7.52267	-0.41002		7.52267	-0.353277		7.52267	-0.289977		7.52267	-0.354111		7.52267	-0.403285		7.52267	-0.444531		7.52267	-0.556469
7.52752	-0.311136		7.52752	-0.31203		7.52752	-0.338733		7.52752	-0.308216		7.52752	-0.40549		7.52752	-0.349641		7.52752	-0.286579		7.52752	-0.351071		7.52752	-0.399888		7.52752	-0.439942		7.52752	-0.55325
7.53237	-0.308335		7.53237	-0.308514		7.53237	-0.336647		7.53237	-0.304461		7.53237	-0.400543		7.53237	-0.346065		7.53237	-0.28342		7.53237	-0.347912		7.53237	-0.396252		7.53237	-0.435412		7.53237	-0.550151
7.53723	-0.305712		7.53723	-0.305116		7.53723	-0.334322		7.53723	-0.300646		7.53723	-0.395477		7.53723	-0.342727		7.53723	-0.280321		7.53723	-0.344813		7.53723	-0.392199		7.53723	-0.431061		7.53723	-0.547051
7.54208	-0.30303		7.54208	-0.30148		7.54208	-0.331759		7.54208	-0.296652		7.54208	-0.390828		7.54208	-0.339568		7.54208	-0.277162		7.54208	-0.341415		7.54208	-0.38749		7.54208	-0.427246		7.54208	-0.544071
7.54693	-0.30005		7.54693	-0.297308		7.54693	-0.32866		7.54693	-0.29254		7.54693	-0.386953		7.54693	-0.336528		7.54693	-0.273645		7.54693	-0.337601		7.54693	-0.382364		7.54693	-0.423491		7.54693	-0.54121
7.55179	-0.296354		7.55179	-0.292599		7.55179	-0.325024		7.55179	-0.288248		7.55179	-0.383973		7.55179	-0.333488		7.55179	-0.26989		7.55179	-0.333548		7.55179	-0.377178		7.55179	-0.419676		7.55179	-0.538409
7.55664	-0.291884		7.55664	-0.287116		7.55664	-0.321031		7.55664	-0.284135		7.55664	-0.381649		7.55664	-0.33021		7.55664	-0.265837		7.55664	-0.329375		7.55664	-0.372231		7.55664	-0.415683		7.55664	-0.535548
7.56149	-0.286698		7.56149	-0.281274		7.56149	-0.316799		7.56149	-0.280142		7.56149	-0.37986		7.56149	-0.326633		7.56149	-0.261486		7.56149	-0.325203		7.56149	-0.367582		7.56149	-0.411451		7.56149	-0.532806
7.56635	-0.280917		7.56635	-0.275493		7.56635	-0.312388		7.56635	-0.276625		7.56635	-0.378013		7.56635	-0.322461		7.56635	-0.257015		7.56635	-0.32115		7.56635	-0.363588		7.56635	-0.406861		7.56635	-0.529945
7.5712	-0.275016		7.5712	-0.270128		7.5712	-0.308096		7.5712	-0.273466		7.5712	-0.375509		7.5712	-0.31805		7.5712	-0.252545		7.5712	-0.317276		7.5712	-0.359952		7.5712	-0.402212		7.5712	-0.527382
7.57605	-0.269353		7.57605	-0.265419		7.57605	-0.303805		7.57605	-0.270426		7.57605	-0.37235		7.57605	-0.31352		7.57605	-0.247896		7.57605	-0.313401		7.57605	-0.356674		7.57605	-0.397503		7.57605	-0.524938
7.58091	-0.264287		7.58091	-0.261605		7.58091	-0.299513		7.58091	-0.267506		7.58091	-0.368178		7.58091	-0.30905		7.58091	-0.243127		7.58091	-0.309467		7.58091	-0.353575		7.58091	-0.393033		7.58091	-0.522316
7.58576	-0.260174		7.58576	-0.258386		7.58576	-0.294983		7.58576	-0.264406		7.58576	-0.363231		7.58576	-0.304699		7.58576	-0.23824		7.58576	-0.305474		7.58576	-0.350595		7.58576	-0.388861		7.58576	-0.519693
7.59061	-0.256717		7.59061	-0.255585		7.59061	-0.289917		7.59061	-0.261247		7.59061	-0.357866		7.59061	-0.300348		7.59061	-0.233412		7.59061	-0.301301		7.59061	-0.347614		7.59061	-0.384867		7.59061	-0.516474
7.59547	-0.253677		7.59547	-0.252724		7.59547	-0.284553		7.59547	-0.257969		7.59547	-0.352442		7.59547	-0.296295		7.59547	-0.228584		7.59547	-0.29695		7.59547	-0.344515		7.59547	-0.381052		7.59547	-0.51254
7.60032	-0.250816		7.60032	-0.249386		7.60032	-0.278831		7.60032	-0.254631		7.60032	-0.347137		7.60032	-0.29254		7.60032	-0.223935		7.60032	-0.29248		7.60032	-0.341237		7.60032	-0.377357		7.60032	-0.507951
7.60517	-0.247896		7.60517	-0.245869		7.60517	-0.273168		7.60517	-0.251055		7.60517	-0.342488		7.60517	-0.289023		7.60517	-0.219762		7.60517	-0.28801		7.60517	-0.33778		7.60517	-0.373721		7.60517	-0.502944
7.61003	-0.244558		7.61003	-0.242054		7.61003	-0.267863		7.61003	-0.247419		7.61003	-0.338435		7.61003	-0.285804		7.61003	-0.216007		7.61003	-0.283718		7.61003	-0.334084		7.61003	-0.370026		7.61003	-0.497937
7.61488	-0.24116		7.61488	-0.238419		7.61488	-0.263214		7.61488	-0.243545		7.61488	-0.335097		7.61488	-0.282884		7.61488	-0.212669		7.61488	-0.279486		7.61488	-0.330031		7.61488	-0.366151		7.61488	-0.493288
7.61973	-0.237763		7.61973	-0.23526		7.61973	-0.25928		7.61973	-0.239491		7.61973	-0.332415		7.61973	-0.280321		7.61973	-0.209749		7.61973	-0.27591		7.61973	-0.325739		7.61973	-0.361979		7.61973	-0.489295
7.62459	-0.234604		7.62459	-0.232875		7.62459	-0.256002		7.62459	-0.235498		7.62459	-0.33021		7.62459	-0.277877		7.62459	-0.207245		7.62459	-0.272691		7.62459	-0.321507		7.62459	-0.357509		7.62459	-0.486135
7.62944	-0.23222		7.62944	-0.231564		7.62944	-0.253201		7.62944	-0.231743		7.62944	-0.328481		7.62944	-0.275731		7.62944	-0.20498		7.62944	-0.26989		7.62944	-0.317335		7.62944	-0.352561		7.62944	-0.483751
7.63429	-0.230551		7.63429	-0.231087		7.63429	-0.250995		7.63429	-0.228763		7.63429	-0.327051		7.63429	-0.274003		7.63429	-0.202656		7.63429	-0.267506		7.63429	-0.313282		7.63429	-0.34678		7.63429	-0.481844
7.63915	-0.229716		7.63915	-0.231326		7.63915	-0.249267		7.63915	-0.226617		7.63915	-0.325739		7.63915	-0.272751		7.63915	-0.200391		7.63915	-0.265181		7.63915	-0.309467		7.63915	-0.340104		7.63915	-0.480235
7.644	-0.229537		7.644	-0.231922		7.644	-0.248373		7.644	-0.225782		7.644	-0.324726		7.644	-0.272274		7.644	-0.198066		7.644	-0.262797		7.644	-0.305712		7.644	-0.332355		7.644	-0.478566
7.64885	-0.230134		7.64885	-0.232816		7.64885	-0.248492		7.64885	-0.2262		7.64885	-0.32413		7.64885	-0.272393		7.64885	-0.196099		7.64885	-0.260413		7.64885	-0.301778		7.64885	-0.323296		7.64885	-0.476897
7.65371	-0.231385		7.65371	-0.233948		7.65371	-0.249743		7.65371	-0.228107		7.65371	-0.32413		7.65371	-0.27293		7.65371	-0.19443		7.65371	-0.258207		7.65371	-0.297487		7.65371	-0.312865		7.65371	-0.475109
7.65856	-0.233352		7.65856	-0.235498		7.65856	-0.252306		7.65856	-0.231147		7.65856	-0.324845		7.65856	-0.274301		7.65856	-0.193596		7.65856	-0.256479		7.65856	-0.29248		7.65856	-0.300825		7.65856	-0.473142
7.66341	-0.236452		7.66341	-0.237942		7.66341	-0.256419		7.66341	-0.235319		7.66341	-0.326931		7.66341	-0.276506		7.66341	-0.193655		7.66341	-0.255406		7.66341	-0.286818		7.66341	-0.286937		7.66341	-0.471056
7.66827	-0.240684		7.66827	-0.241637		7.66827	-0.262082		7.66827	-0.240564		7.66827	-0.330329		7.66827	-0.279725		7.66827	-0.194728		7.66827	-0.254929		7.66827	-0.28044		7.66827	-0.271082		7.66827	-0.469029
7.67312	-0.246227		7.67312	-0.247121		7.67312	-0.269294		7.67312	-0.247002		7.67312	-0.335217		7.67312	-0.284195		7.67312	-0.196934		7.67312	-0.254929		7.67312	-0.273108		7.67312	-0.253081		7.67312	-0.467062
7.67797	-0.253499		7.67797	-0.254452		7.67797	-0.278354		7.67797	-0.25475		7.67797	-0.341773		7.67797	-0.290036		7.67797	-0.200391		7.67797	-0.255227		7.67797	-0.265121		7.67797	-0.232995		7.67797	-0.465214
7.68283	-0.262678		7.68283	-0.264108		7.68283	-0.289261		7.68283	-0.264227		7.68283	-0.349879		7.68283	-0.297606		7.68283	-0.204921		7.68283	-0.255525		7.68283	-0.25636		7.68283	-0.210881		7.68283	-0.463724
7.68768	-0.273824		7.68768	-0.276208		7.68768	-0.302315		7.68768	-0.275612		7.68768	-0.359297		7.68768	-0.306606		7.68768	-0.210226		7.68768	-0.255823		7.68768	-0.246823		7.68768	-0.186443		7.68768	-0.462592
7.69253	-0.287294		7.69253	-0.290573		7.69253	-0.317276		7.69253	-0.289202		7.69253	-0.370204		7.69253	-0.316918		7.69253	-0.216305		7.69253	-0.255823		7.69253	-0.236392		7.69253	-0.159264		7.69253	-0.461936
7.69739	-0.30303		7.69739	-0.306964		7.69739	-0.334322		7.69739	-0.304639		7.69739	-0.382125		7.69739	-0.328064		7.69739	-0.2231		7.69739	-0.255764		7.69739	-0.22471		7.69739	-0.12809		7.69739	-0.461459
7.70224	-0.320971		7.70224	-0.325084		7.70224	-0.352979		7.70224	-0.321746		7.70224	-0.395119		7.70224	-0.339627		7.70224	-0.230432		7.70224	-0.255704		7.70224	-0.211537		7.70224	-0.0908971		7.70224	-0.460804
7.70709	-0.340581		7.70709	-0.344455		7.70709	-0.372767		7.70709	-0.339925		7.70709	-0.409007		7.70709	-0.35131		7.70709	-0.238061		7.70709	-0.255406		7.70709	-0.195742		7.70709	-0.0452399		7.70709	-0.459969
7.71195	-0.361502		7.71195	-0.364363		7.71195	-0.393033		7.71195	-0.358522		7.71195	-0.423312		7.71195	-0.362515		7.71195	-0.24575		7.71195	-0.254452		7.71195	-0.17637		7.71195	0.0113845		7.71195	-0.458658
7.7168	-0.38296		7.7168	-0.38445		7.7168	-0.41306		7.7168	-0.377178		7.7168	-0.437856		7.7168	-0.37241		7.7168	-0.253201		7.7168	-0.252366		7.7168	-0.151575		7.7168	0.0817776		7.7168	-0.456929
7.72165	-0.404179		7.72165	-0.40406		7.72165	-0.432372		7.72165	-0.395119		7.72165	-0.45228		7.72165	-0.380516		7.72165	-0.259519		7.72165	-0.248492		7.72165	-0.119627		7.72165	0.167072		7.72165	-0.454962
7.72651	-0.424564		7.72651	-0.422835		7.72651	-0.450373		7.72651	-0.412166		7.72651	-0.466228		7.72651	-0.386238		7.72651	-0.26381		7.72651	-0.241756		7.72651	-0.0788569		7.72651	0.267804		7.72651	-0.453115
7.73136	-0.443399		7.73136	-0.440478		7.73136	-0.466883		7.73136	-0.428081		7.73136	-0.4794		7.73136	-0.38892		7.73136	-0.2653		7.73136	-0.231326		7.73136	-0.0279546		7.73136	0.382483		7.73136	-0.451803
7.73621	-0.460267		7.73621	-0.45687		7.73621	-0.481725		7.73621	-0.442564		7.73621	-0.491023		7.73621	-0.388086		7.73621	-0.263035		7.73621	-0.216126		7.73621	0.0335574		7.73621	0.508368		7.73621	-0.451028
7.74107	-0.474811		7.74107	-0.471711		7.74107	-0.494957		7.74107	-0.455379		7.74107	-0.500739		7.74107	-0.383496		7.74107	-0.256598		7.74107	-0.195622		7.74107	0.105023		7.74107	0.641942		7.74107	-0.450432
7.74592	-0.48697		7.74592	-0.484705		7.74592	-0.50658		7.74592	-0.466704		7.74592	-0.50801		7.74592	-0.375271		7.74592	-0.245571		7.74592	-0.169516		7.74592	0.184894		7.74592	0.778794		7.74592	-0.449657
7.75077	-0.496626		7.75077	-0.495732		7.75077	-0.516653		7.75077	-0.476122		7.75077	-0.512064		7.75077	-0.363469		7.75077	-0.230074		7.75077	-0.137866		7.75077	0.270844		7.75077	0.914633		7.75077	-0.44781
7.75563	-0.504076		7.75563	-0.504494		7.75563	-0.524879		7.75563	-0.483572		7.75563	-0.512838		7.75563	-0.348628		7.75563	-0.210524		7.75563	-0.101805		7.75563	0.359952		7.75563	1.04541		7.75563	-0.443935
7.76048	-0.509799		7.76048	-0.510871		7.76048	-0.531435		7.76048	-0.488937		7.76048	-0.510216		7.76048	-0.331521		7.76048	-0.187337		7.76048	-0.0624657		7.76048	0.448883		7.76048	1.16771		7.76048	-0.436664
7.76533	-0.513911		7.76533	-0.514805		7.76533	-0.536144		7.76533	-0.492454		7.76533	-0.504255		7.76533	-0.312805		7.76533	-0.161171		7.76533	-0.0216365		7.76533	0.535071		7.76533	1.27876		7.76533	-0.424743
7.77019	-0.516653		7.77019	-0.516474		7.77019	-0.538826		7.77019	-0.494003		7.77019	-0.495613		7.77019	-0.293434		7.77019	-0.132859		7.77019	0.0190735		7.77019	0.615835		7.77019	1.37675		7.77019	-0.407159
7.77504	-0.518203		7.77504	-0.516176		7.77504	-0.53972		7.77504	-0.494003		7.77504	-0.484765		7.77504	-0.274241		7.77504	-0.103295		7.77504	0.0582337		7.77504	0.689566		7.77504	1.46073		7.77504	-0.382364
7.77989	-0.51862		7.77989	-0.514448		7.77989	-0.538826		7.77989	-0.492513		7.77989	-0.472486		7.77989	-0.255644		7.77989	-0.0733733		7.77989	0.0947118		7.77989	0.754952		7.77989	1.53071		7.77989	-0.34976
7.78475	-0.517964		7.78475	-0.511527		7.78475	-0.536501		7.78475	-0.489712		7.78475	-0.459135		7.78475	-0.23824		7.78475	-0.044167		7.78475	0.127792		7.78475	0.811577		7.78475	1.58715		7.78475	-0.308692
7.7896	-0.516117		7.7896	-0.50801		7.7896	-0.532746		7.7896	-0.485659		7.7896	-0.445187		7.7896	-0.222206		7.7896	-0.0168085		7.7896	0.157297		7.7896	0.859141		7.7896	1.6312		7.7896	-0.259459
7.79445	-0.513554		7.79445	-0.503838		7.79445	-0.528097		7.79445	-0.480592		7.79445	-0.431061		7.79445	-0.207365		7.79445	0.00822544		7.79445	0.183284		7.79445	0.898004		7.79445	1.6644		7.79445	-0.202954
7.79931	-0.509918		7.79931	-0.499308		7.79931	-0.522792		7.79931	-0.474811		7.79931	-0.416815		7.79931	-0.193834		7.79931	0.030458		7.79931	0.205636		7.79931	0.9287		7.79931	1.68818		7.79931	-0.140846
7.80416	-0.505567		7.80416	-0.494182		7.80416	-0.517249		7.80416	-0.468194		7.80416	-0.402749		7.80416	-0.181437		7.80416	0.0498891		7.80416	0.224531		7.80416	0.952184		7.80416	1.70434		7.80416	-0.0752211
7.80901	-0.5005		7.80901	-0.488639		7.80901	-0.512004		7.80901	-0.461102		7.80901	-0.389278		7.80901	-0.17035		7.80901	0.0666976		7.80901	0.240326		7.80901	0.96941		7.80901	1.71429		7.80901	-0.00876188
7.81387	-0.494659		7.81387	-0.4825		7.81387	-0.506878		7.81387	-0.454068		7.81387	-0.376582		7.81387	-0.160456		7.81387	0.0810623		7.81387	0.253201		7.81387	0.98145		7.81387	1.719		7.81387	0.0559092
7.81872	-0.488222		7.81872	-0.475883		7.81872	-0.50199		7.81872	-0.447392		7.81872	-0.365019		7.81872	-0.151813		7.81872	0.0932813		7.81872	0.263453		7.81872	0.989258		7.81872	1.71971		7.81872	0.116348
7.82357	-0.481606		7.82357	-0.46885		7.82357	-0.497341		7.82357	-0.440896		7.82357	-0.354588		7.82357	-0.144601		7.82357	0.103414		7.82357	0.271261		7.82357	0.99355		7.82357	1.71709		7.82357	0.170887
7.82843	-0.475228		7.82843	-0.461876		7.82843	-0.492752		7.82843	-0.434995		7.82843	-0.345469		7.82843	-0.138581		7.82843	0.111639		7.82843	0.277221		7.82843	0.994921		7.82843	1.71202		7.82843	0.218213
7.83328	-0.469267		7.83328	-0.455022		7.83328	-0.488281		7.83328	-0.429511		7.83328	-0.337481		7.83328	-0.133574		7.83328	0.117719		7.83328	0.281453		7.83328	0.993967		7.83328	1.70499		7.83328	0.257969
7.83813	-0.463903		7.83813	-0.448585		7.83813	-0.483751		7.83813	-0.424504		7.83813	-0.330389		7.83813	-0.129402		7.83813	0.122011		7.83813	0.284374		7.83813	0.991166		7.83813	1.69671		7.83813	0.290394
7.84299	-0.459194		7.84299	-0.442803		7.84299	-0.4794		7.84299	-0.419796		7.84299	-0.323772		7.84299	-0.125587		7.84299	0.125051		7.84299	0.285923		7.84299	0.987113		7.84299	1.68759		7.84299	0.316203
7.84784	-0.454903		7.84784	-0.437677		7.84784	-0.475287		7.84784	-0.415385		7.84784	-0.317693		7.84784	-0.121891		7.84784	0.127137		7.84784	0.28646		7.84784	0.982285		7.84784	1.67793		7.84784	0.336647
7.85269	-0.45085		7.85269	-0.433147		7.85269	-0.471234		7.85269	-0.411212		7.85269	-0.311911		7.85269	-0.118256		7.85269	0.128746		7.85269	0.286043		7.85269	0.977457		7.85269	1.66816		7.85269	0.352919
7.85755	-0.446916		7.85755	-0.429153		7.85755	-0.467181		7.85755	-0.407398		7.85755	-0.306726		7.85755	-0.114739		7.85755	0.130117		7.85755	0.284672		7.85755	0.972867		7.85755	1.65862		7.85755	0.366569
7.8624	-0.442922		7.8624	-0.425935		7.8624	-0.463128		7.8624	-0.403523		7.8624	-0.302255		7.8624	-0.111222		7.8624	0.131249		7.8624	0.282645		7.8624	0.968695		7.8624	1.64944		7.8624	0.379503
7.86725	-0.438929		7.86725	-0.423014		7.86725	-0.459015		7.86725	-0.39959		7.86725	-0.29844		7.86725	-0.108242		7.86725	0.132263		7.86725	0.280261		7.86725	0.96488		7.86725	1.64127		7.86725	0.39351
7.87211	-0.434995		7.87211	-0.420749		7.87211	-0.454843		7.87211	-0.395358		7.87211	-0.295639		7.87211	-0.10556		7.87211	0.132859		7.87211	0.277758		7.87211	0.961304		7.87211	1.63424		7.87211	0.410616
7.87696	-0.430882		7.87696	-0.41908		7.87696	-0.450671		7.87696	-0.390828		7.87696	-0.293434		7.87696	-0.103474		7.87696	0.133216		7.87696	0.275433		7.87696	0.957727		7.87696	1.62834		7.87696	0.433028
7.88181	-0.426769		7.88181	-0.417829		7.88181	-0.446618		7.88181	-0.386178		7.88181	-0.291586		7.88181	-0.101864		7.88181	0.133574		7.88181	0.273287		7.88181	0.954211		7.88181	1.62393		7.88181	0.462294
7.88667	-0.422716		7.88667	-0.416756		7.88667	-0.442982		7.88667	-0.38147		7.88667	-0.289679		7.88667	-0.100732		7.88667	0.13417		7.88667	0.271678		7.88667	0.950754		7.88667	1.62041		7.88667	0.499845
7.89152	-0.418961		7.89152	-0.415802		7.89152	-0.439882		7.89152	-0.377178		7.89152	-0.287712		7.89152	-0.099957		7.89152	0.135005		7.89152	0.270247		7.89152	0.947535		7.89152	1.61755		7.89152	0.546277
7.89637	-0.415444		7.89637	-0.41455		7.89637	-0.437438		7.89637	-0.373483		7.89637	-0.285745		7.89637	-0.0990629		7.89637	0.136316		7.89637	0.269115		7.89637	0.944555		7.89637	1.61481		7.89637	0.601709
7.90123	-0.412285		7.90123	-0.413001		7.90123	-0.435591		7.90123	-0.370622		7.90123	-0.283897		7.90123	-0.09799		7.90123	0.137925		7.90123	0.268221		7.90123	0.941694		7.90123	1.61201		7.90123	0.665605
7.90608	-0.409782		7.90608	-0.411153		7.90608	-0.43416		7.90608	-0.368536		7.90608	-0.282407		7.90608	-0.0968575		7.90608	0.139594		7.90608	0.267386		7.90608	0.938892		7.90608	1.60909		7.90608	0.73719
7.91093	-0.407696		7.91093	-0.409126		7.91093	-0.433028		7.91093	-0.367165		7.91093	-0.281394		7.91093	-0.0954866		7.91093	0.141084		7.91093	0.266731		7.91093	0.93621		7.91093	1.60599		7.91093	0.815451
7.91579	-0.405788		7.91579	-0.4071		7.91579	-0.431955		7.91579	-0.366449		7.91579	-0.280797		7.91579	-0.0939965		7.91579	0.142217		7.91579	0.266373		7.91579	0.933588		7.91579	1.60331		7.91579	0.899136
7.92064	-0.403523		7.92064	-0.405252		7.92064	-0.430644		7.92064	-0.366092		7.92064	-0.280321		7.92064	-0.0924468		7.92064	0.142992		7.92064	0.266314		7.92064	0.931203		7.92064	1.60104		7.92064	0.986993
7.92549	-0.400484		7.92549	-0.403464		7.92549	-0.429094		7.92549	-0.365853		7.92549	-0.279427		7.92549	-0.0911951		7.92549	0.143349		7.92549	0.266612		7.92549	0.929236		7.92549	1.59961		7.92549	1.07789
7.93035	-0.396669		7.93035	-0.401974		7.93035	-0.427365		7.93035	-0.365794		7.93035	-0.278115		7.93035	-0.0901818		7.93035	0.14323		7.93035	0.267208		7.93035	0.928044		7.93035	1.59883		7.93035	1.17022
7.9352	-0.392079		7.9352	-0.400782		7.9352	-0.425577		7.9352	-0.365734		7.9352	-0.276148		7.9352	-0.0896454		7.9352	0.142932		7.9352	0.268161		7.9352	0.927567		7.9352	1.59866		7.9352	1.26255
7.94005	-0.38743		7.94005	-0.399828		7.94005	-0.423908		7.94005	-0.365376		7.94005	-0.273764		7.94005	-0.0896454		7.94005	0.142395		7.94005	0.268996		7.94005	0.927925		7.94005	1.59878		7.94005	1.35368
7.94491	-0.383675		7.94491	-0.399232		7.94491	-0.422597		7.94491	-0.364959		7.94491	-0.27132		7.94491	-0.0901222		7.94491	0.141799		7.94491	0.269949		7.94491	0.92876		7.94491	1.59913		7.94491	1.44249
7.94976	-0.38141		7.94976	-0.398755		7.94976	-0.421643		7.94976	-0.364244		7.94976	-0.269055		7.94976	-0.0909567		7.94976	0.141203		7.94976	0.270426		7.94976	0.929832		7.94976	1.59949		7.94976	1.52802
7.95461	-0.381351		7.95461	-0.398397		7.95461	-0.421047		7.95461	-0.36341		7.95461	-0.267267		7.95461	-0.0918508		7.95461	0.140905		7.95461	0.270486		7.95461	0.930905		7.95461	1.60015		7.95461	1.60974
7.95947	-0.383198		7.95947	-0.39804		7.95947	-0.42063		7.95947	-0.362575		7.95947	-0.266016		7.95947	-0.0926852		7.95947	0.140667		7.95947	0.269949		7.95947	0.931919		7.95947	1.60098		7.95947	1.68717
7.96432	-0.386477		7.96432	-0.397623		7.96432	-0.42057		7.96432	-0.362039		7.96432	-0.26536		7.96432	-0.0934005		7.96432	0.140786		7.96432	0.269175		7.96432	0.932753		7.96432	1.60199		7.96432	1.75983
7.96917	-0.390351		7.96917	-0.397146		7.96917	-0.42063		7.96917	-0.361741		7.96917	-0.265181		7.96917	-0.0937581		7.96917	0.141203		7.96917	0.2684		7.96917	0.933588		7.96917	1.60331		7.96917	1.82748
7.97403	-0.393927		7.97403	-0.396609		7.97403	-0.421047		7.97403	-0.361681		7.97403	-0.265419		7.97403	-0.0939369		7.97403	0.141919		7.97403	0.267744		7.97403	0.934482		7.97403	1.60486		7.97403	1.88988
7.97888	-0.396848		7.97888	-0.396013		7.97888	-0.421762		7.97888	-0.361621		7.97888	-0.265956		7.97888	-0.0938773		7.97888	0.142694		7.97888	0.267625		7.97888	0.935614		7.97888	1.6067		7.97888	1.94705
7.98373	-0.398576		7.98373	-0.395596		7.98373	-0.422835		7.98373	-0.361681		7.98373	-0.266671		7.98373	-0.0938177		7.98373	0.143647		7.98373	0.268042		7.98373	0.937104		7.98373	1.60915		7.98373	1.99896
7.98859	-0.39959		7.98859	-0.395238		7.98859	-0.424087		7.98859	-0.361621		7.98859	-0.267446		7.98859	-0.0935197		7.98859	0.144541		7.98859	0.269055		7.98859	0.939429		7.98859	1.61242		7.98859	2.04647
7.99344	-0.399888		7.99344	-0.39494		7.99344	-0.425279		7.99344	-0.361562		7.99344	-0.268221		7.99344	-0.0930429		7.99344	0.145078		7.99344	0.270545		7.99344	0.942767		7.99344	1.61707		7.99344	2.0898
7.99829	-0.400066		7.99829	-0.394881		7.99829	-0.426233		7.99829	-0.361621		7.99829	-0.268579		7.99829	-0.092268		7.99829	0.145435		7.99829	0.272512		7.99829	0.947416		7.99829	1.62369		7.99829	2.12985
8.00315	-0.399828		8.00315	-0.395179		8.00315	-0.426829		8.00315	-0.36186		8.00315	-0.268638		8.00315	-0.0911951		8.00315	0.145376		8.00315	0.275075		8.00315	0.953555		8.00315	1.63251		8.00315	2.1674
8.008	-0.39953		8.008	-0.395536		8.008	-0.427067		8.008	-0.362337		8.008	-0.2684		8.008	-0.090003		8.008	0.145197		8.008	0.278234		8.008	0.961423		8.008	1.64437		8.008	2.20233
8.01285	-0.399113		8.01285	-0.395834		8.01285	-0.426769		8.01285	-0.363052		8.01285	-0.267684		8.01285	-0.0886917		8.01285	0.144958		8.01285	0.282168		8.01285	0.971198		8.01285	1.65933		8.01285	2.235
8.01771	-0.398695		8.01771	-0.396073		8.01771	-0.426233		8.01771	-0.363767		8.01771	-0.26685		8.01771	-0.087142		8.01771	0.145197		8.01771	0.286877		8.01771	0.983059		8.01771	1.67793		8.01771	2.26527
8.02256	-0.398457		8.02256	-0.395834		8.02256	-0.42516		8.02256	-0.364244		8.02256	-0.265777		8.02256	-0.0852942		8.02256	0.14627		8.02256	0.29248		8.02256	0.997424		8.02256	1.70022		8.02256	2.29287
8.02741	-0.398338		8.02741	-0.395119		8.02741	-0.423729		8.02741	-0.364363		8.02741	-0.264704		8.02741	-0.0830293		8.02741	0.148654		8.02741	0.298738		8.02741	1.01435		8.02741	1.72639		8.02741	2.31791
8.03227	-0.398576		8.03227	-0.394225		8.03227	-0.421882		8.03227	-0.364065		8.03227	-0.263393		8.03227	-0.0798106		8.03227	0.152528		8.03227	0.305772		8.03227	1.03432		8.03227	1.75637		8.03227	2.34026
8.03712	-0.398755		8.03712	-0.393331		8.03712	-0.419617		8.03712	-0.36335		8.03712	-0.261724		8.03712	-0.0754595		8.03712	0.158131		8.03712	0.31364		8.03712	1.05751		8.03712	1.79082		8.03712	2.36034
8.04197	-0.398934		8.04197	-0.392735		8.04197	-0.417054		8.04197	-0.362217		8.04197	-0.259519		8.04197	-0.0698566		8.04197	0.165164		8.04197	0.322342		8.04197	1.08379		8.04197	1.82933		8.04197	2.3784
8.04683	-0.398815		8.04683	-0.392556		8.04683	-0.414431		8.04683	-0.360787		8.04683	-0.256419		8.04683	-0.0628233		8.04683	0.17333		8.04683	0.332475		8.04683	1.1133		8.04683	1.87218		8.04683	2.3948
8.05168	-0.39798		8.05168	-0.392616		8.05168	-0.411749		8.05168	-0.358999		8.05168	-0.252664		8.05168	-0.0545382		8.05168	0.182152		8.05168	0.344038		8.05168	1.14554		8.05168	1.91933		8.05168	2.40993
8.05653	-0.396609		8.05653	-0.392497		8.05653	-0.409186		8.05653	-0.356793		8.05653	-0.248134		8.05653	-0.0450015		8.05653	0.191331		8.05653	0.357032		8.05653	1.18047		8.05653	1.97035		8.05653	2.42382
8.06139	-0.394464		8.06139	-0.391841		8.06139	-0.406921		8.06139	-0.35423		8.06139	-0.242949		8.06139	-0.0346303		8.06139	0.20051		8.06139	0.371516		8.06139	1.21766		8.06139	2.02501		8.06139	2.43664
8.06624	-0.39196		8.06624	-0.39041		8.06624	-0.404656		8.06624	-0.351489		8.06624	-0.237286		8.06624	-0.023663		8.06624	0.209868		8.06624	0.387251		8.06624	1.2567		8.06624	2.08294		8.06624	2.44838
8.07109	-0.389397		8.07109	-0.388145		8.07109	-0.402212		8.07109	-0.348628		8.07109	-0.231326		8.07109	-0.0123978		8.07109	0.219524		8.07109	0.404119		8.07109	1.29718		8.07109	2.14356		8.07109	2.45923
8.07595	-0.387132		8.07595	-0.385284		8.07595	-0.399768		8.07595	-0.345707		8.07595	-0.224948		8.07595	-0.00107288		8.07595	0.229836		8.07595	0.421643		8.07595	1.33872		8.07595	2.20668		8.07595	2.46906
8.0808	-0.385344		8.0808	-0.382304		8.0808	-0.397205		8.0808	-0.343025		8.0808	-0.217974		8.0808	0.0101924		8.0808	0.240982		8.0808	0.439703		8.0808	1.38086		8.0808	2.27177		8.0808	2.47824
8.08565	-0.384092		8.08565	-0.379562		8.08565	-0.394404		8.08565	-0.340521		8.08565	-0.210583		8.08565	0.0211		8.08565	0.253439		8.08565	0.45836		8.08565	1.4233		8.08565	2.33823		8.08565	2.48677
8.09051	-0.383079		8.09051	-0.377238		8.09051	-0.391841		8.09051	-0.338316		8.09051	-0.202775		8.09051	0.0317097		8.09051	0.266671		8.09051	0.477433		8.09051	1.46568		8.09051	2.40517		8.09051	2.49499
8.09536	-0.381887		8.09536	-0.37533		8.09536	-0.389516		8.09536	-0.33623		8.09536	-0.194728		8.09536	0.0416636		8.09536	0.280678		8.09536	0.496805		8.09536	1.5074		8.09536	2.47157		8.09536	2.5028
8.10021	-0.380278		8.10021	-0.373721		8.10021	-0.38749		8.10021	-0.334024		8.10021	-0.186741		8.10021	0.0510812		8.10021	0.295341		8.10021	0.515938		8.10021	1.54793		8.10021	2.53588		8.10021	2.51019
8.10507	-0.378072		8.10507	-0.372171		8.10507	-0.385761		8.10507	-0.331879		8.10507	-0.179172		8.10507	0.0599027		8.10507	0.310063		8.10507	0.534654		8.10507	1.58656		8.10507	2.59697		8.10507	2.51698
8.10992	-0.375211		8.10992	-0.370324		8.10992	-0.384331		8.10992	-0.329494		8.10992	-0.172019		8.10992	0.0683665		8.10992	0.324667		8.10992	0.552535		8.10992	1.62232		8.10992	2.65366		8.10992	2.52318
8.11477	-0.371635		8.11477	-0.368297		8.11477	-0.382781		8.11477	-0.326812		8.11477	-0.165164		8.11477	0.0766516		8.11477	0.33927		8.11477	0.569224		8.11477	1.65433		8.11477	2.70516		8.11477	2.52891
8.11963	-0.36788		8.11963	-0.365973		8.11963	-0.381112		8.11963	-0.323713		8.11963	-0.158727		8.11963	0.0848174		8.11963	0.353396		8.11963	0.584722		8.11963	1.68216		8.11963	2.75075		8.11963	2.53415
8.12448	-0.364125		8.12448	-0.363529		8.12448	-0.379324		8.12448	-0.320256		8.12448	-0.152171		8.12448	0.0926256		8.12448	0.366867		8.12448	0.598967		8.12448	1.70553		8.12448	2.79015		8.12448	2.5394
8.12933	-0.360608		8.12933	-0.361145		8.12933	-0.377297		8.12933	-0.316501		8.12933	-0.145435		8.12933	0.0997186		8.12933	0.379384		8.12933	0.611961		8.12933	1.724		8.12933	2.82311		8.12933	2.5447
8.13419	-0.357628		8.13419	-0.35882		8.13419	-0.375211		8.13419	-0.312746		8.13419	-0.138462		8.13419	0.105619		8.13419	0.39053		8.13419	0.623643		8.13419	1.73748		8.13419	2.84952		8.13419	2.5503
8.13904	-0.355482		8.13904	-0.356376		8.13904	-0.372946		8.13904	-0.309229		8.13904	-0.131488		8.13904	0.109792		8.13904	0.400066		8.13904	0.633776		8.13904	1.74582		8.13904	2.86919		8.13904	2.55668
8.14389	-0.353873		8.14389	-0.354052		8.14389	-0.370741		8.14389	-0.306189		8.14389	-0.124812		8.14389	0.112355		8.14389	0.407934		8.14389	0.64218		8.14389	1.7491		8.14389	2.88171		8.14389	2.56395
8.14875	-0.353038		8.14875	-0.351548		8.14875	-0.368834		8.14875	-0.303686		8.14875	-0.118852		8.14875	0.113249		8.14875	0.414073		8.14875	0.648558		8.14875	1.74743		8.14875	2.88707		8.14875	2.57212
8.1536	-0.352383		8.1536	-0.349045		8.1536	-0.367105		8.1536	-0.301719		8.1536	-0.114202		8.1536	0.11313		8.1536	0.418663		8.1536	0.652611		8.1536	1.74093		8.1536	2.88522		8.1536	2.58142
8.15845	-0.351965		8.15845	-0.346303		8.15845	-0.365734		8.15845	-0.30005		8.15845	-0.110865		8.15845	0.112176		8.15845	0.421822		8.15845	0.654578		8.15845	1.73032		8.15845	2.87628		8.15845	2.59179
8.16331	-0.351369		8.16331	-0.343502		8.16331	-0.36478		8.16331	-0.2985		8.16331	-0.108778		8.16331	0.110924		8.16331	0.42361		8.16331	0.654519		8.16331	1.71608		8.16331	2.86037		8.16331	2.60317
8.16816	-0.350654		8.16816	-0.340879		8.16816	-0.364125		8.16816	-0.29707		8.16816	-0.107586		8.16816	0.109434		8.16816	0.424147		8.16816	0.652432		8.16816	1.69897		8.16816	2.83766		8.16816	2.61521
8.17301	-0.3497		8.17301	-0.338674		8.17301	-0.363588		8.17301	-0.295579		8.17301	-0.10705		8.17301	0.107586		8.17301	0.423312		8.17301	0.648558		8.17301	1.67912		8.17301	2.80887		8.17301	2.62785
8.17787	-0.348806		8.17787	-0.336945		8.17787	-0.363052		8.17787	-0.294328		8.17787	-0.106931		8.17787	0.105321		8.17787	0.421047		8.17787	0.642836		8.17787	1.65677		8.17787	2.77436		8.17787	2.64096
8.18272	-0.348032		8.18272	-0.335991		8.18272	-0.362337		8.18272	-0.293493		8.18272	-0.10699		8.18272	0.102401		8.18272	0.417352		8.18272	0.635207		8.18272	1.6318		8.18272	2.73472		8.18272	2.65449
8.18757	-0.347733		8.18757	-0.335932		8.18757	-0.361562		8.18757	-0.293076		8.18757	-0.107467		8.18757	0.0984073		8.18757	0.412405		8.18757	0.62573		8.18757	1.60444		8.18757	2.69085		8.18757	2.6685
8.19243	-0.347316		8.19243	-0.336409		8.19243	-0.360847		8.19243	-0.293195		8.19243	-0.108182		8.19243	0.0932813		8.19243	0.406444		8.19243	0.614583		8.19243	1.57464		8.19243	2.64347		8.19243	2.68292
8.19728	-0.346899		8.19728	-0.337362		8.19728	-0.36037		8.19728	-0.293493		8.19728	-0.109315		8.19728	0.0870824		8.19728	0.39959		8.19728	0.601888		8.19728	1.54257		8.19728	2.59316		8.19728	2.69777
8.20213	-0.346243		8.20213	-0.338256		8.20213	-0.360191		8.20213	-0.293791		8.20213	-0.110745		8.20213	0.0799894		8.20213	0.392199		8.20213	0.588		8.20213	1.50871		8.20213	2.54047		8.20213	2.71291
8.20699	-0.345349		8.20699	-0.338912		8.20699	-0.360608		8.20699	-0.294149		8.20699	-0.112474		8.20699	0.0721812		8.20699	0.384271		8.20699	0.573277		8.20699	1.47337		8.20699	2.48569		8.20699	2.72804
8.21184	-0.344276		8.21184	-0.33915		8.21184	-0.361443		8.21184	-0.294209		8.21184	-0.114501		8.21184	0.0639558		8.21184	0.375926		8.21184	0.55778		8.21184	1.43707		8.21184	2.42889		8.21184	2.74271
8.21669	-0.343084		8.21669	-0.338852		8.21669	-0.362277		8.21669	-0.294209		8.21669	-0.116825		8.21669	0.0555515		8.21669	0.366926		8.21669	0.541806		8.21669	1.39999		8.21669	2.37024		8.21669	2.75683
8.22155	-0.34225		8.22155	-0.338316		8.22155	-0.362873		8.22155	-0.294089		8.22155	-0.119388		8.22155	0.0472069		8.22155	0.357151		8.22155	0.525415		8.22155	1.36268		8.22155	2.30986		8.22155	2.7703
8.2264	-0.341952		8.2264	-0.33772		8.2264	-0.363171		8.2264	-0.294328		8.2264	-0.122309		8.2264	0.0389218		8.2264	0.346541		8.2264	0.508785		8.2264	1.32507		8.2264	2.24805		8.2264	2.78276
8.23125	-0.342131		8.23125	-0.33766		8.23125	-0.362813		8.23125	-0.294745		8.23125	-0.125527		8.23125	0.030458		8.23125	0.335038		8.23125	0.491917		8.23125	1.28734		8.23125	2.18529		8.23125	2.79427
8.23611	-0.342488		8.23611	-0.337958		8.23611	-0.362098		8.23611	-0.295401		8.23611	-0.128925		8.23611	0.0217557		8.23611	0.323057		8.23611	0.474989		8.23611	1.24937		8.23611	2.12187		8.23611	2.80458
8.24096	-0.343025		8.24096	-0.338972		8.24096	-0.361204		8.24096	-0.296533		8.24096	-0.132501		8.24096	0.0126958		8.24096	0.3106		8.24096	0.458062		8.24096	1.21117		8.24096	2.05797		8.24096	2.81382
8.24581	-0.343442		8.24581	-0.340343		8.24581	-0.360548		8.24581	-0.297725		8.24581	-0.136077		8.24581	0.00309944		8.24581	0.298023		8.24581	0.441313		8.24581	1.1726		8.24581	1.9936		8.24581	2.82216
8.25067	-0.34374		8.25067	-0.341892		8.25067	-0.36037		8.25067	-0.298917		8.25067	-0.140131		8.25067	-0.00691414		8.25067	0.285625		8.25067	0.424743		8.25067	1.13368		8.25067	1.92863		8.25067	2.82967
8.25552	-0.343859		8.25552	-0.342965		8.25552	-0.360787		8.25552	-0.29999		8.25552	-0.144541		8.25552	-0.0169277		8.25552	0.273407		8.25552	0.408351		8.25552	1.09446		8.25552	1.86312		8.25552	2.83664
8.26037	-0.343978		8.26037	-0.343323		8.26037	-0.361621		8.26037	-0.300586		8.26037	-0.149786		8.26037	-0.0267029		8.26037	0.261605		8.26037	0.392199		8.26037	1.05482		8.26037	1.79696		8.26037	2.84362
8.26523	-0.344157		8.26523	-0.342906		8.26523	-0.362873		8.26523	-0.300765		8.26523	-0.155628		8.26523	-0.0360012		8.26523	0.249922		8.26523	0.376165		8.26523	1.01483		8.26523	1.7305		8.26523	2.85095
8.27008	-0.344217		8.27008	-0.341892		8.27008	-0.364065		8.27008	-0.300527		8.27008	-0.162005		8.27008	-0.0447631		8.27008	0.238299		8.27008	0.360012		8.27008	0.974417		8.27008	1.6638		8.27008	2.85929
8.27493	-0.344098		8.27493	-0.340521		8.27493	-0.365019		8.27493	-0.300169		8.27493	-0.1688		8.27493	-0.0531077		8.27493	0.226319		8.27493	0.343561		8.27493	0.933886		8.27493	1.5977		8.27493	2.86943
8.27979	-0.3438		8.27979	-0.339329		8.27979	-0.365496		8.27979	-0.300169		8.27979	-0.175714		8.27979	-0.0612736		8.27979	0.21404		8.27979	0.326633		8.27979	0.893176		8.27979	1.53244		8.27979	2.88188
8.28464	-0.343263		8.28464	-0.338495		8.28464	-0.365615		8.28464	-0.300646		8.28464	-0.18245		8.28464	-0.0696182		8.28464	0.201404		8.28464	0.30911		8.28464	0.852704		8.28464	1.46836		8.28464	2.8972
8.28949	-0.342429		8.28949	-0.338137		8.28949	-0.365734		8.28949	-0.301659		8.28949	-0.189006		8.28949	-0.0785589		8.28949	0.188529		8.28949	0.29093		8.28949	0.812709		8.28949	1.40548		8.28949	2.9158
8.29435	-0.341594		8.29435	-0.338316		8.29435	-0.365734		8.29435	-0.303268		8.29435	-0.195205		8.29435	-0.0878572		8.29435	0.175655		8.29435	0.272214		8.29435	0.77343		8.29435	1.34343		8.29435	2.93791
8.2992	-0.341237		8.2992	-0.338495		8.2992	-0.365794		8.2992	-0.305116		8.2992	-0.201225		8.2992	-0.0972152		8.2992	0.162959		8.2992	0.25326		8.2992	0.735044		8.2992	1.28198		8.2992	2.96354
8.30405	-0.341356		8.30405	-0.338733		8.30405	-0.366092		8.30405	-0.306904		8.30405	-0.207007		8.30405	-0.106573		8.30405	0.1508		8.30405	0.234365		8.30405	0.697315		8.30405	1.22094		8.30405	2.99281
8.30891	-0.342131		8.30891	-0.338852		8.30891	-0.36633		8.30891	-0.308633		8.30891	-0.212669		8.30891	-0.115693		8.30891	0.139177		8.30891	0.215888		8.30891	0.6603		8.30891	1.15991		8.30891	3.02571
8.31376	-0.34368		8.31376	-0.338912		8.31376	-0.366628		8.31376	-0.310361		8.31376	-0.218213		8.31376	-0.124574		8.31376	0.127673		8.31376	0.197768		8.31376	0.623763		8.31376	1.09911		8.31376	3.06249
8.31861	-0.345528		8.31861	-0.33915		8.31861	-0.366807		8.31861	-0.312209		8.31861	-0.223935		8.31861	-0.133455		8.31861	0.11605		8.31861	0.180125		8.31861	0.587463		8.31861	1.03879		8.31861	3.10308
8.32347	-0.347316		8.32347	-0.339687		8.32347	-0.367105		8.32347	-0.314295		8.32347	-0.229776		8.32347	-0.142395		8.32347	0.104129		8.32347	0.16284		8.32347	0.551343		8.32347	0.979483		8.32347	3.14748
8.32832	-0.348806		8.32832	-0.340641		8.32832	-0.367641		8.32832	-0.316441		8.32832	-0.236094		8.32832	-0.151694		8.32832	0.0918508		8.32832	0.145733		8.32832	0.515282		8.32832	0.921428		8.32832	3.19541
8.33317	-0.34982		8.33317	-0.341773		8.33317	-0.368476		8.33317	-0.318527		8.33317	-0.242949		8.33317	-0.161111		8.33317	0.0792146		8.33317	0.12821		8.33317	0.479639		8.33317	0.86534		8.33317	3.24643
8.33803	-0.350118		8.33803	-0.343144		8.33803	-0.369608		8.33803	-0.320554		8.33803	-0.25034		8.33803	-0.17041		8.33803	0.0665784		8.33803	0.110567		8.33803	0.44471		8.33803	0.81116		8.33803	3.29995
8.34288	-0.349939		8.34288	-0.344455		8.34288	-0.370681		8.34288	-0.322282		8.34288	-0.257969		8.34288	-0.17935		8.34288	0.0540018		8.34288	0.0928044		8.34288	0.410855		8.34288	0.758767		8.34288	3.35562
8.34773	-0.349224		8.34773	-0.345588		8.34773	-0.371575		8.34773	-0.323594		8.34773	-0.265539		8.34773	-0.187755		8.34773	0.0417829		8.34773	0.0753999		8.34773	0.377953		8.34773	0.708103		8.34773	3.41308
8.35259	-0.348508		8.35259	-0.346482		8.35259	-0.372171		8.35259	-0.324726		8.35259	-0.272572		8.35259	-0.195444		8.35259	0.0298619		8.35259	0.0585318		8.35259	0.346482		8.35259	0.658512		8.35259	3.47197
8.35744	-0.347853		8.35744	-0.346959		8.35744	-0.372231		8.35744	-0.32562		8.35744	-0.278711		8.35744	-0.202417		8.35744	0.0184774		8.35744	0.0423789		8.35744	0.316024		8.35744	0.609994		8.35744	3.53229
8.36229	-0.347137		8.36229	-0.347078		8.36229	-0.371993		8.36229	-0.326455		8.36229	-0.284016		8.36229	-0.208676		8.36229	0.007689		8.36229	0.0270605		8.36229	0.2864		8.36229	0.562429		8.36229	3.59392
8.36715	-0.346601		8.36715	-0.346959		8.36715	-0.371516		8.36715	-0.327229		8.36715	-0.288725		8.36715	-0.214517		8.36715	-0.00268221		8.36715	0.0126362		8.36715	0.257373		8.36715	0.515699		8.36715	3.65645
8.372	-0.346184		8.372	-0.346661		8.372	-0.37086		8.372	-0.327945		8.372	-0.293016		8.372	-0.22006		8.372	-0.0124574		8.372	-0.0013113		8.372	0.228822		8.372	0.470459		8.372	3.71987
8.37685	-0.346005		8.37685	-0.346363		8.37685	-0.370145		8.37685	-0.328779		8.37685	-0.297308		8.37685	-0.225484		8.37685	-0.0222325		8.37685	-0.0149012		8.37685	0.200629		8.37685	0.42665		8.37685	3.7837
8.38171	-0.346243		8.38171	-0.346303		8.38171	-0.369489		8.38171	-0.329494		8.38171	-0.301838		8.38171	-0.230908		8.38171	-0.0317693		8.38171	-0.028491		8.38171	0.173032		8.38171	0.38439		8.38171	3.84748
8.38656	-0.347018		8.38656	-0.346601		8.38656	-0.368893		8.38656	-0.33021		8.38656	-0.306726		8.38656	-0.236571		8.38656	-0.0414252		8.38656	-0.0422597		8.38656	0.14627		8.38656	0.343621		8.38656	3.91078
8.39141	-0.34833		8.39141	-0.347197		8.39141	-0.368476		8.39141	-0.330925		8.39141	-0.311613		8.39141	-0.242412		8.39141	-0.05126		8.39141	-0.0561476		8.39141	0.120401		8.39141	0.304341		8.39141	3.97325
8.39627	-0.349998		8.39627	-0.348151		8.39627	-0.368178		8.39627	-0.331581		8.39627	-0.316441		8.39627	-0.248551		8.39627	-0.0609756		8.39627	-0.0700951		8.39627	0.0957847		8.39627	0.266433		8.39627	4.03434
8.40112	-0.351787		8.40112	-0.349462		8.40112	-0.367999		8.40112	-0.332177		8.40112	-0.320971		8.40112	-0.254691		8.40112	-0.0705123		8.40112	-0.0839829		8.40112	0.0719428		8.40112	0.229657		8.40112	4.09383
8.40597	-0.353217		8.40597	-0.351012		8.40597	-0.368178		8.40597	-0.332475		8.40597	-0.325322		8.40597	-0.260651		8.40597	-0.079751		8.40597	-0.0974536		8.40597	0.0491738		8.40597	0.194192		8.40597	4.15128
8.41083	-0.354052		8.41083	-0.352681		8.41083	-0.368655		8.41083	-0.332832		8.41083	-0.329673		8.41083	-0.266492		8.41083	-0.0885129		8.41083	-0.110269		8.41083	0.0268817		8.41083	0.159919		8.41083	4.20666
8.41568	-0.354052		8.41568	-0.354171		8.41568	-0.36937		8.41568	-0.333011		8.41568	-0.333786		8.41568	-0.271916		8.41568	-0.0972748		8.41568	-0.122368		8.41568	0.0051856		8.41568	0.126898		8.41568	4.25947
8.42053	-0.353336		8.42053	-0.355363		8.42053	-0.370145		8.42053	-0.33313		8.42053	-0.338256		8.42053	-0.277221		8.42053	-0.105977		8.42053	-0.133932		8.42053	-0.0158548		8.42053	0.0951886		8.42053	4.30959
8.42539	-0.352323		8.42539	-0.356019		8.42539	-0.37092		8.42539	-0.333369		8.42539	-0.342667		8.42539	-0.282347		8.42539	-0.114858		8.42539	-0.145018		8.42539	-0.0361204		8.42539	0.0647902		8.42539	4.3568
8.43024	-0.35125		8.43024	-0.356138		8.43024	-0.371754		8.43024	-0.333726		8.43024	-0.346959		8.43024	-0.287533		8.43024	-0.123739		8.43024	-0.155985		8.43024	-0.0554919		8.43024	0.0356436		8.43024	4.40103
8.43509	-0.350595		8.43509	-0.355899		8.43509	-0.37241		8.43509	-0.334561		8.43509	-0.351071		8.43509	-0.292957		8.43509	-0.132799		8.43509	-0.167012		8.43509	-0.074029		8.43509	0.00792742		8.43509	4.44186
8.43995	-0.350296		8.43995	-0.355303		8.43995	-0.372887		8.43995	-0.335693		8.43995	-0.354886		8.43995	-0.29856		8.43995	-0.14174		8.43995	-0.17792		8.43995	-0.0916123		8.43995	-0.0181794		8.43995	4.47935
8.4448	-0.350595		8.4448	-0.354588		8.4448	-0.373363		8.4448	-0.337183		8.4448	-0.358522		8.4448	-0.304282		8.4448	-0.150263		8.4448	-0.188529		8.4448	-0.108659		8.4448	-0.0426173		8.4448	4.51326
8.44965	-0.35125		8.44965	-0.354111		8.44965	-0.37384		8.44965	-0.339031		8.44965	-0.362277		8.44965	-0.310004		8.44965	-0.15831		8.44965	-0.198543		8.44965	-0.12511		8.44965	-0.0653863		8.44965	4.54336
8.45451	-0.352204		8.45451	-0.353932		8.45451	-0.374258		8.45451	-0.340998		8.45451	-0.36639		8.45451	-0.315189		8.45451	-0.165522		8.45451	-0.207543		8.45451	-0.140965		8.45451	-0.0869036		8.45451	4.56947
8.45936	-0.352919		8.45936	-0.353932		8.45936	-0.374496		8.45936	-0.342906		8.45936	-0.370681		8.45936	-0.319779		8.45936	-0.1719		8.45936	-0.215828		8.45936	-0.156462		8.45936	-0.107169		8.45936	4.59152
8.46421	-0.353456		8.46421	-0.35423		8.46421	-0.374675		8.46421	-0.344515		8.46421	-0.37539		8.46421	-0.323713		8.46421	-0.177622		8.46421	-0.223398		8.46421	-0.171363		8.46421	-0.126719		8.46421	4.60911
8.46907	-0.353754		8.46907	-0.354588		8.46907	-0.374854		8.46907	-0.345826		8.46907	-0.380099		8.46907	-0.327349		8.46907	-0.182688		8.46907	-0.23073		8.46907	-0.185788		8.46907	-0.145912		8.46907	4.62228
8.47392	-0.353813		8.47392	-0.355184		8.47392	-0.374913		8.47392	-0.346839		8.47392	-0.384808		8.47392	-0.330806		8.47392	-0.187516		8.47392	-0.237882		8.47392	-0.199437		8.47392	-0.164866		8.47392	4.63116
8.47877	-0.353634		8.47877	-0.355661		8.47877	-0.374854		8.47877	-0.347555		8.47877	-0.389218		8.47877	-0.334382		8.47877	-0.192344		8.47877	-0.245154		8.47877	-0.21255		8.47877	-0.183403		8.47877	4.63569
8.48363	-0.353336		8.48363	-0.356138		8.48363	-0.375032		8.48363	-0.347972		8.48363	-0.393212		8.48363	-0.338197		8.48363	-0.197411		8.48363	-0.252545		8.48363	-0.224948		8.48363	-0.201464		8.48363	4.63593
8.48848	-0.353217		8.48848	-0.356615		8.48848	-0.37539		8.48848	-0.348091		8.48848	-0.396788		8.48848	-0.34219		8.48848	-0.202954		8.48848	-0.259697		8.48848	-0.23663		8.48848	-0.21857		8.48848	4.63188
8.49333	-0.352979		8.49333	-0.356913		8.49333	-0.375867		8.49333	-0.348151		8.49333	-0.400305		8.49333	-0.346065		8.49333	-0.208855		8.49333	-0.266552		8.49333	-0.247777		8.49333	-0.234425		8.49333	4.62341
8.49819	-0.353038		8.49819	-0.35727		8.49819	-0.376403		8.49819	-0.348151		8.49819	-0.403821		8.49819	-0.349641		8.49819	-0.214815		8.49819	-0.27287		8.49819	-0.258327		8.49819	-0.249028		8.49819	4.61054
8.50304	-0.353158		8.50304	-0.357747		8.50304	-0.37688		8.50304	-0.348151		8.50304	-0.407219		8.50304	-0.352502		8.50304	-0.221014		8.50304	-0.278831		8.50304	-0.268221		8.50304	-0.262558		8.50304	4.59319
8.50789	-0.353515		8.50789	-0.358522		8.50789	-0.377476		8.50789	-0.347972		8.50789	-0.410676		8.50789	-0.354946		8.50789	-0.226855		8.50789	-0.284255		8.50789	-0.277698		8.50789	-0.275314		8.50789	4.57144
8.51275	-0.353932		8.51275	-0.359654		8.51275	-0.377893		8.51275	-0.347972		8.51275	-0.413954		8.51275	-0.356913		8.51275	-0.232518		8.51275	-0.289381		8.51275	-0.28652		8.51275	-0.287592		8.51275	4.54569
8.5176	-0.354528		8.5176	-0.361025		8.5176	-0.378251		8.5176	-0.348032		8.5176	-0.416756		8.5176	-0.35876		8.5176	-0.237644		8.5176	-0.294507		8.5176	-0.294805		8.5176	-0.299513		8.5176	4.51618
8.52245	-0.355184		8.52245	-0.362277		8.52245	-0.378549		8.52245	-0.348032		8.52245	-0.418782		8.52245	-0.360668		8.52245	-0.242233		8.52245	-0.299513		8.52245	-0.302613		8.52245	-0.311017		8.52245	4.48322
8.52731	-0.355721		8.52731	-0.363111		8.52731	-0.378966		8.52731	-0.34821		8.52731	-0.420213		8.52731	-0.362515		8.52731	-0.246227		8.52731	-0.30458		8.52731	-0.310004		8.52731	-0.322044		8.52731	4.44716
8.53216	-0.355899		8.53216	-0.363469		8.53216	-0.379622		8.53216	-0.348568		8.53216	-0.420928		8.53216	-0.364125		8.53216	-0.249863		8.53216	-0.309706		8.53216	-0.317037		8.53216	-0.332296		8.53216	4.40836
8.53701	-0.35584		8.53701	-0.363469		8.53701	-0.380576		8.53701	-0.349224		8.53701	-0.421405		8.53701	-0.365436		8.53701	-0.253022		8.53701	-0.314713		8.53701	-0.323892		8.53701	-0.341892		8.53701	4.36711
8.54187	-0.355542		8.54187	-0.363111		8.54187	-0.381768		8.54187	-0.350058		8.54187	-0.42212		8.54187	-0.36633		8.54187	-0.256121		8.54187	-0.31966		8.54187	-0.330687		8.54187	-0.350773		8.54187	4.3236
8.54672	-0.355244		8.54672	-0.362873		8.54672	-0.38296		8.54672	-0.350952		8.54672	-0.423074		8.54672	-0.366926		8.54672	-0.25928		8.54672	-0.324428		8.54672	-0.337303		8.54672	-0.359297		8.54672	4.27794
8.55157	-0.354946		8.55157	-0.362754		8.55157	-0.384033		8.55157	-0.351787		8.55157	-0.424504		8.55157	-0.367403		8.55157	-0.262499		8.55157	-0.32872		8.55157	-0.343621		8.55157	-0.367582		8.55157	4.22996
8.55643	-0.354707		8.55643	-0.362754		8.55643	-0.384629		8.55643	-0.352383		8.55643	-0.426233		8.55643	-0.36788		8.55643	-0.265598		8.55643	-0.332773		8.55643	-0.349581		8.55643	-0.375926		8.55643	4.17972
8.56128	-0.354588		8.56128	-0.362933		8.56128	-0.384688		8.56128	-0.35274		8.56128	-0.428259		8.56128	-0.368536		8.56128	-0.268579		8.56128	-0.336468		8.56128	-0.355065		8.56128	-0.384212		8.56128	4.12685
8.56613	-0.354528		8.56613	-0.363111		8.56613	-0.384271		8.56613	-0.352979		8.56613	-0.430107		8.56613	-0.369549		8.56613	-0.271201		8.56613	-0.340044		8.56613	-0.360131		8.56613	-0.392318		8.56613	4.0713
8.57099	-0.354648		8.57099	-0.362754		8.57099	-0.383556		8.57099	-0.352919		8.57099	-0.431597		8.57099	-0.37092		8.57099	-0.273645		8.57099	-0.343442		8.57099	-0.36484		8.57099	-0.400126		8.57099	4.01306
8.57584	-0.354946		8.57584	-0.361919		8.57584	-0.382721		8.57584	-0.352919		8.57584	-0.432968		8.57584	-0.372767		8.57584	-0.27597		8.57584	-0.34678		8.57584	-0.369251		8.57584	-0.407219		8.57584	3.95215
8.58069	-0.355661		8.58069	-0.360608		8.58069	-0.382066		8.58069	-0.3528		8.58069	-0.434101		8.58069	-0.375092		8.58069	-0.278294		8.58069	-0.350118		8.58069	-0.373542		8.58069	-0.413835		8.58069	3.8892
8.58555	-0.356436		8.58555	-0.358939		8.58555	-0.381589		8.58555	-0.35274		8.58555	-0.435233		8.58555	-0.377536		8.58555	-0.280797		8.58555	-0.353158		8.58555	-0.377893		8.58555	-0.419497		8.58555	3.82471
8.5904	-0.357449		8.5904	-0.357509		8.5904	-0.381291		8.5904	-0.352681		8.5904	-0.436425		8.5904	-0.37998		8.5904	-0.28348		8.5904	-0.356019		8.5904	-0.382185		8.5904	-0.424623		8.5904	3.75915
8.59525	-0.358164		8.59525	-0.356317		8.59525	-0.381172		8.59525	-0.352561		8.59525	-0.437737		8.59525	-0.382245		8.59525	-0.286341		8.59525	-0.358462		8.59525	-0.386298		8.59525	-0.429094		8.59525	3.69304
8.60011	-0.358582		8.60011	-0.35584		8.60011	-0.381052		8.60011	-0.352383		8.60011	-0.439048		8.60011	-0.383914		8.60011	-0.288963		8.60011	-0.360548		8.60011	-0.390291		8.60011	-0.433147		8.60011	3.6267
8.60496	-0.358343		8.60496	-0.356197		8.60496	-0.380754		8.60496	-0.352144		8.60496	-0.440419		8.60496	-0.384927		8.60496	-0.291228		8.60496	-0.362396		8.60496	-0.393867		8.60496	-0.436962		8.60496	3.56019
8.60981	-0.357568		8.60981	-0.357211		8.60981	-0.380397		8.60981	-0.352085		8.60981	-0.44173		8.60981	-0.385165		8.60981	-0.292838		8.60981	-0.363946		8.60981	-0.397325		8.60981	-0.440657		8.60981	3.49355
8.61467	-0.356317		8.61467	-0.358522		8.61467	-0.379801		8.61467	-0.352085		8.61467	-0.443101		8.61467	-0.384927		8.61467	-0.29403		8.61467	-0.365436		8.61467	-0.400424		8.61467	-0.444353		8.61467	3.42661
8.61952	-0.354767		8.61952	-0.359952		8.61952	-0.379205		8.61952	-0.352144		8.61952	-0.444353		8.61952	-0.38445		8.61952	-0.294745		8.61952	-0.366867		8.61952	-0.403523		8.61952	-0.447869		8.61952	3.35926
8.62437	-0.353396		8.62437	-0.361025		8.62437	-0.37843		8.62437	-0.352204		8.62437	-0.445485		8.62437	-0.384033		8.62437	-0.295401		8.62437	-0.368237		8.62437	-0.406742		8.62437	-0.451326		8.62437	3.29143
8.62923	-0.352204		8.62923	-0.36186		8.62923	-0.377774		8.62923	-0.352263		8.62923	-0.446498		8.62923	-0.383854		8.62923	-0.296235		8.62923	-0.369608		8.62923	-0.41008		8.62923	-0.454545		8.62923	3.223
8.63408	-0.351369		8.63408	-0.362039		8.63408	-0.37694		8.63408	-0.352323		8.63408	-0.447273		8.63408	-0.384092		8.63408	-0.297546		8.63408	-0.371099		8.63408	-0.413477		8.63408	-0.457525		8.63408	3.15434
8.63893	-0.350833		8.63893	-0.361621		8.63893	-0.376284		8.63893	-0.352621		8.63893	-0.447989		8.63893	-0.384808		8.63893	-0.299156		8.63893	-0.372589		8.63893	-0.416696		8.63893	-0.460446		8.63893	3.08532
8.64379	-0.350595		8.64379	-0.360668		8.64379	-0.375688		8.64379	-0.352919		8.64379	-0.448465		8.64379	-0.385702		8.64379	-0.301123		8.64379	-0.374258		8.64379	-0.419497		8.64379	-0.463426		8.64379	3.01623
8.64864	-0.350654		8.64864	-0.359476		8.64864	-0.374973		8.64864	-0.353456		8.64864	-0.449121		8.64864	-0.386775		8.64864	-0.303149		8.64864	-0.375986		8.64864	-0.421822		8.64864	-0.466466		8.64864	2.94721
8.65349	-0.350893		8.65349	-0.357926		8.65349	-0.374377		8.65349	-0.354171		8.65349	-0.450015		8.65349	-0.387669		8.65349	-0.305057		8.65349	-0.378013		8.65349	-0.42367		8.65349	-0.469685		8.65349	2.87825
8.65835	-0.351369		8.65835	-0.356376		8.65835	-0.37396		8.65835	-0.354826		8.65835	-0.451088		8.65835	-0.388324		8.65835	-0.306427		8.65835	-0.380218		8.65835	-0.425041		8.65835	-0.472903		8.65835	2.80911
8.6632	-0.352025		8.6632	-0.355005		8.6632	-0.373602		8.6632	-0.355363		8.6632	-0.451982		8.6632	-0.388682		8.6632	-0.307143		8.6632	-0.382423		8.6632	-0.426114		8.6632	-0.475883		8.6632	2.73967
8.66805	-0.35274		8.66805	-0.354171		8.66805	-0.373662		8.66805	-0.355899		8.66805	-0.452936		8.66805	-0.388801		8.66805	-0.307202		8.66805	-0.38439		8.66805	-0.427365		8.66805	-0.478566		8.66805	2.66999
8.67291	-0.353515		8.67291	-0.353873		8.67291	-0.374079		8.67291	-0.356138		8.67291	-0.45383		8.67291	-0.388682		8.67291	-0.306785		8.67291	-0.386178		8.67291	-0.428498		8.67291	-0.480771		8.67291	2.60025
8.67776	-0.354409		8.67776	-0.35423		8.67776	-0.374794		8.67776	-0.356197		8.67776	-0.454366		8.67776	-0.388622		8.67776	-0.30607		8.67776	-0.38749		8.67776	-0.429869		8.67776	-0.4825		8.67776	2.53069
8.68261	-0.354946		8.68261	-0.355244		8.68261	-0.375688		8.68261	-0.35584		8.68261	-0.454724		8.68261	-0.388443		8.68261	-0.305414		8.68261	-0.388622		8.68261	-0.431359		8.68261	-0.483572		8.68261	2.46191
8.68747	-0.355244		8.68747	-0.356615		8.68747	-0.376582		8.68747	-0.355303		8.68747	-0.454903		8.68747	-0.388384		8.68747	-0.305235		8.68747	-0.389695		8.68747	-0.432968		8.68747	-0.484049		8.68747	2.39432
8.69232	-0.355124		8.69232	-0.357985		8.69232	-0.377357		8.69232	-0.354588		8.69232	-0.454962		8.69232	-0.388384		8.69232	-0.305593		8.69232	-0.390708		8.69232	-0.434697		8.69232	-0.484109		8.69232	2.32792
8.69717	-0.354767		8.69717	-0.359118		8.69717	-0.378072		8.69717	-0.354052		8.69717	-0.455022		8.69717	-0.388384		8.69717	-0.306666		8.69717	-0.391603		8.69717	-0.436425		8.69717	-0.483811		8.69717	2.26265
8.70203	-0.354111		8.70203	-0.359416		8.70203	-0.378728		8.70203	-0.353694		8.70203	-0.455081		8.70203	-0.388324		8.70203	-0.308275		8.70203	-0.392318		8.70203	-0.438035		8.70203	-0.483453		8.70203	2.19828
8.70688	-0.353336		8.70688	-0.359058		8.70688	-0.379324		8.70688	-0.353634		8.70688	-0.45526		8.70688	-0.388384		8.70688	-0.310481		8.70688	-0.392497		8.70688	-0.439405		8.70688	-0.483394		8.70688	2.13444
8.71173	-0.352561		8.71173	-0.358045		8.71173	-0.380039		8.71173	-0.353813		8.71173	-0.455618		8.71173	-0.388384		8.71173	-0.312924		8.71173	-0.392199		8.71173	-0.440598		8.71173	-0.483811		8.71173	2.07096
8.71659	-0.351965		8.71659	-0.356674		8.71659	-0.380754		8.71659	-0.354052		8.71659	-0.455856		8.71659	-0.388324		8.71659	-0.315249		8.71659	-0.391364		8.71659	-0.441432		8.71659	-0.484586		8.71659	2.00766
8.72144	-0.351489		8.72144	-0.355303		8.72144	-0.381351		8.72144	-0.35429		8.72144	-0.456154		8.72144	-0.388384		8.72144	-0.317216		8.72144	-0.390172		8.72144	-0.441849		8.72144	-0.485778		8.72144	1.94454
8.72629	-0.351429		8.72629	-0.354409		8.72629	-0.381827		8.72629	-0.354648		8.72629	-0.456333		8.72629	-0.388205		8.72629	-0.318766		8.72629	-0.388861		8.72629	-0.442088		8.72629	-0.487268		8.72629	1.88166
8.73115	-0.351489		8.73115	-0.35429		8.73115	-0.382006		8.73115	-0.355124		8.73115	-0.456393		8.73115	-0.387967		8.73115	-0.320017		8.73115	-0.387549		8.73115	-0.442386		8.73115	-0.488877		8.73115	1.81919
8.736	-0.351906		8.736	-0.355065		8.736	-0.382125		8.736	-0.355899		8.736	-0.456393		8.736	-0.387609		8.736	-0.320971		8.736	-0.386536		8.736	-0.442743		8.736	-0.490665		8.736	1.75732
8.74085	-0.352263		8.74085	-0.356495		8.74085	-0.382125		8.74085	-0.356913		8.74085	-0.456214		8.74085	-0.387132		8.74085	-0.321567		8.74085	-0.385642		8.74085	-0.44322		8.74085	-0.492036		8.74085	1.69593
8.74571	-0.352621		8.74571	-0.358164		8.74571	-0.382125		8.74571	-0.358045		8.74571	-0.456214		8.74571	-0.386655		8.74571	-0.321925		8.74571	-0.384927		8.74571	-0.443935		8.74571	-0.493348		8.74571	1.63549
8.75056	-0.352681		8.75056	-0.359952		8.75056	-0.381947		8.75056	-0.359178		8.75056	-0.456452		8.75056	-0.386477		8.75056	-0.322044		8.75056	-0.384331		8.75056	-0.444829		8.75056	-0.494361		8.75056	1.57613
8.75541	-0.352144		8.75541	-0.361502		8.75541	-0.381768		8.75541	-0.359833		8.75541	-0.45681		8.75541	-0.386477		8.75541	-0.321567		8.75541	-0.384033		8.75541	-0.445843		8.75541	-0.495017		8.75541	1.51783
8.76027	-0.351369		8.76027	-0.362515		8.76027	-0.38147		8.76027	-0.359952		8.76027	-0.457466		8.76027	-0.386894		8.76027	-0.320792		8.76027	-0.384331		8.76027	-0.446796		8.76027	-0.495255		8.76027	1.46085
8.76512	-0.350237		8.76512	-0.362754		8.76512	-0.380933		8.76512	-0.359416		8.76512	-0.45836		8.76512	-0.38749		8.76512	-0.319779		8.76512	-0.385165		8.76512	-0.447631		8.76512	-0.495255		8.76512	1.40512
8.76997	-0.349045		8.76997	-0.362396		8.76997	-0.380278		8.76997	-0.358284		8.76997	-0.459194		8.76997	-0.388265		8.76997	-0.318587		8.76997	-0.386596		8.76997	-0.448287		8.76997	-0.495195		8.76997	1.3504
8.77483	-0.347793		8.77483	-0.361443		8.77483	-0.379503		8.77483	-0.356734		8.77483	-0.459909		8.77483	-0.38898		8.77483	-0.317574		8.77483	-0.388384		8.77483	-0.448644		8.77483	-0.495195		8.77483	1.2967
8.77968	-0.346839		8.77968	-0.360012		8.77968	-0.378609		8.77968	-0.354886		8.77968	-0.460207		8.77968	-0.389278		8.77968	-0.316679		8.77968	-0.390172		8.77968	-0.449002		8.77968	-0.495315		8.77968	1.24389
8.78453	-0.346422		8.78453	-0.358582		8.78453	-0.377536		8.78453	-0.353038		8.78453	-0.460207		8.78453	-0.389159		8.78453	-0.316203		8.78453	-0.391543		8.78453	-0.44924		8.78453	-0.495553		8.78453	1.19162
8.78939	-0.346184		8.78939	-0.357389		8.78939	-0.376344		8.78939	-0.35125		8.78939	-0.459611		8.78939	-0.388563		8.78939	-0.316024		8.78939	-0.392199		8.78939	-0.449657		8.78939	-0.495672		8.78939	1.14012
8.79424	-0.346243		8.79424	-0.356436		8.79424	-0.375152		8.79424	-0.349581		8.79424	-0.458837		8.79424	-0.387192		8.79424	-0.316024		8.79424	-0.392258		8.79424	-0.450194		8.79424	-0.495791		8.79424	1.08916
8.79909	-0.346482		8.79909	-0.356078		8.79909	-0.37396		8.79909	-0.34821		8.79909	-0.458062		8.79909	-0.385642		8.79909	-0.316501		8.79909	-0.391841		8.79909	-0.45073		8.79909	-0.495613		8.79909	1.03891
8.80395	-0.347018		8.80395	-0.356019		8.80395	-0.372887		8.80395	-0.347197		8.80395	-0.457287		8.80395	-0.383914		8.80395	-0.316978		8.80395	-0.391424		8.80395	-0.451088		8.80395	-0.495315		8.80395	0.989556
8.8088	-0.347435		8.8088	-0.355959		8.8088	-0.371933		8.8088	-0.346363		8.8088	-0.45687		8.8088	-0.382423		8.8088	-0.317574		8.8088	-0.390947		8.8088	-0.451267		8.8088	-0.494838		8.8088	0.941157
8.81365	-0.347733		8.81365	-0.35578		8.81365	-0.371099		8.81365	-0.346005		8.81365	-0.456691		8.81365	-0.381231		8.81365	-0.317931		8.81365	-0.390828		8.81365	-0.450969		8.81365	-0.49448		8.81365	0.89407
8.81851	-0.348032		8.81851	-0.355124		8.81851	-0.370502		8.81851	-0.346124		8.81851	-0.45675		8.81851	-0.380516		8.81851	-0.31817		8.81851	-0.390887		8.81851	-0.450313		8.81851	-0.494421		8.81851	0.848234
8.82336	-0.348091		8.82336	-0.354111		8.82336	-0.370026		8.82336	-0.346541		8.82336	-0.45675		8.82336	-0.380218		8.82336	-0.31817		8.82336	-0.390887		8.82336	-0.449598		8.82336	-0.494897		8.82336	0.803649
8.82821	-0.347972		8.82821	-0.352919		8.82821	-0.369549		8.82821	-0.347435		8.82821	-0.456512		8.82821	-0.380218		8.82821	-0.317693		8.82821	-0.390768		8.82821	-0.449061		8.82821	-0.495672		8.82821	0.7599
8.83307	-0.347853		8.83307	-0.351608		8.83307	-0.369072		8.83307	-0.348628		8.83307	-0.456154		8.83307	-0.380576		8.83307	-0.317156		8.83307	-0.390291		8.83307	-0.448942		8.83307	-0.496745		8.83307	0.716805
8.83792	-0.347555		8.83792	-0.350475		8.83792	-0.368595		8.83792	-0.350118		8.83792	-0.455618		8.83792	-0.381052		8.83792	-0.316501		8.83792	-0.389755		8.83792	-0.449419		8.83792	-0.497818		8.83792	0.674009
8.84277	-0.347435		8.84277	-0.349283		8.84277	-0.368118		8.84277	-0.35125		8.84277	-0.454962		8.84277	-0.381708		8.84277	-0.315845		8.84277	-0.389218		8.84277	-0.450373		8.84277	-0.498831		8.84277	0.631452
8.84763	-0.347435		8.84763	-0.34833		8.84763	-0.367701		8.84763	-0.352085		8.84763	-0.454485		8.84763	-0.382364		8.84763	-0.315428		8.84763	-0.388622		8.84763	-0.451684		8.84763	-0.499725		8.84763	0.589132
8.85248	-0.347316		8.85248	-0.347435		8.85248	-0.367284		8.85248	-0.352263		8.85248	-0.454068		8.85248	-0.3829		8.85248	-0.315011		8.85248	-0.388324		8.85248	-0.452697		8.85248	-0.500321		8.85248	0.547469
8.85733	-0.347257		8.85733	-0.346422		8.85733	-0.366986		8.85733	-0.351846		8.85733	-0.453651		8.85733	-0.383198		8.85733	-0.314534		8.85733	-0.388026		8.85733	-0.453174		8.85733	-0.500798		8.85733	0.506699
8.86219	-0.346899		8.86219	-0.345111		8.86219	-0.366867		8.86219	-0.350714		8.86219	-0.453174		8.86219	-0.38296		8.86219	-0.314057		8.86219	-0.387847		8.86219	-0.453174		8.86219	-0.500977		8.86219	0.467181
8.86704	-0.346303		8.86704	-0.343919		8.86704	-0.366986		8.86704	-0.349522		8.86704	-0.452757		8.86704	-0.382125		8.86704	-0.31352		8.86704	-0.387728		8.86704	-0.45234		8.86704	-0.501037		8.86704	0.429094
8.87189	-0.345051		8.87189	-0.342607		8.87189	-0.367105		8.87189	-0.34821		8.87189	-0.45222		8.87189	-0.380695		8.87189	-0.313103		8.87189	-0.387549		8.87189	-0.450969		8.87189	-0.500977		8.87189	0.392258
8.87675	-0.343442		8.87675	-0.341594		8.87675	-0.367403		8.87675	-0.347257		8.87675	-0.451624		8.87675	-0.379205		8.87675	-0.313103		8.87675	-0.38749		8.87675	-0.449359		8.87675	-0.501037		8.87675	0.356793
8.8816	-0.341415		8.8816	-0.340879		8.8816	-0.367701		8.8816	-0.346541		8.8816	-0.451148		8.8816	-0.377715		8.8816	-0.31352		8.8816	-0.387549		8.8816	-0.44775		8.8816	-0.501335		8.8816	0.32258
8.88645	-0.339031		8.88645	-0.34076		8.88645	-0.367999		8.88645	-0.346184		8.88645	-0.45079		8.88645	-0.376701		8.88645	-0.314295		8.88645	-0.387609		8.88645	-0.446439		8.88645	-0.50199		8.88645	0.289261
8.89131	-0.336945		8.89131	-0.340998		8.89131	-0.368059		8.89131	-0.346065		8.89131	-0.45073		8.89131	-0.376344		8.89131	-0.315428		8.89131	-0.387549		8.89131	-0.445604		8.89131	-0.503004		8.89131	0.256896
8.89616	-0.335336		8.89616	-0.341535		8.89616	-0.367939		8.89616	-0.345945		8.89616	-0.450909		8.89616	-0.376582		8.89616	-0.316679		8.89616	-0.387549		8.89616	-0.445127		8.89616	-0.504136		8.89616	0.225544
8.90101	-0.334442		8.90101	-0.342131		8.90101	-0.367582		8.90101	-0.345707		8.90101	-0.451088		8.90101	-0.377417		8.90101	-0.317693		8.90101	-0.387251		8.90101	-0.445127		8.90101	-0.505149		8.90101	0.195086
8.90587	-0.334442		8.90587	-0.342667		8.90587	-0.367045		8.90587	-0.345349		8.90587	-0.451326		8.90587	-0.37843		8.90587	-0.318348		8.90587	-0.387013		8.90587	-0.445426		8.90587	-0.505626		8.90587	0.165582
8.91072	-0.334859		8.91072	-0.343144		8.91072	-0.366151		8.91072	-0.344932		8.91072	-0.451326		8.91072	-0.379503		8.91072	-0.318587		8.91072	-0.386655		8.91072	-0.445902		8.91072	-0.505388		8.91072	0.13715
8.91557	-0.335574		8.91557	-0.343442		8.91557	-0.365198		8.91557	-0.344455		8.91557	-0.450969		8.91557	-0.380456		8.91557	-0.318289		8.91557	-0.386298		8.91557	-0.446439		8.91557	-0.504255		8.91557	0.109613
8.92043	-0.336111		8.92043	-0.34374		8.92043	-0.364184		8.92043	-0.344098		8.92043	-0.450313		8.92043	-0.381052		8.92043	-0.317276		8.92043	-0.38588		8.92043	-0.447154		8.92043	-0.502408		8.92043	0.0832677
8.92528	-0.336349		8.92528	-0.344098		8.92528	-0.36329		8.92528	-0.343919		8.92528	-0.449359		8.92528	-0.38141		8.92528	-0.315547		8.92528	-0.385463		8.92528	-0.44769		8.92528	-0.500262		8.92528	0.0578165
8.93013	-0.336409		8.93013	-0.344634		8.93013	-0.362635		8.93013	-0.34374		8.93013	-0.448287		8.93013	-0.381529		8.93013	-0.313163		8.93013	-0.384927		8.93013	-0.448287		8.93013	-0.498116		8.93013	0.0332594
8.93499	-0.33623		8.93499	-0.344932		8.93499	-0.362396		8.93499	-0.34368		8.93499	-0.447273		8.93499	-0.381589		8.93499	-0.310421		8.93499	-0.384569		8.93499	-0.448883		8.93499	-0.496387		8.93499	0.00971556
8.93984	-0.336051		8.93984	-0.34523		8.93984	-0.362515		8.93984	-0.343442		8.93984	-0.446379		8.93984	-0.381827		8.93984	-0.307798		8.93984	-0.384092		8.93984	-0.449598		8.93984	-0.495017		8.93984	-0.0131726
8.94469	-0.336111		8.94469	-0.34517		8.94469	-0.362754		8.94469	-0.343025		8.94469	-0.445485		8.94469	-0.382185		8.94469	-0.305593		8.94469	-0.383735		8.94469	-0.450253		8.94469	-0.494361		8.94469	-0.0353456
8.94955	-0.336349		8.94955	-0.344634		8.94955	-0.362933		8.94955	-0.342429		8.94955	-0.44471		8.94955	-0.382602		8.94955	-0.304282		8.94955	-0.383377		8.94955	-0.45073		8.94955	-0.494242		8.94955	-0.0569224
8.9544	-0.336647		8.9544	-0.343561		8.9544	-0.362694		8.9544	-0.341535		8.9544	-0.444233		8.9544	-0.382662		8.9544	-0.303686		8.9544	-0.383198		8.9544	-0.450909		8.9544	-0.494599		8.9544	-0.0778437
8.95925	-0.336885		8.95925	-0.342071		8.95925	-0.361979		8.95925	-0.340462		8.95925	-0.443876		8.95925	-0.382483		8.95925	-0.303924		8.95925	-0.38296		8.95925	-0.450969		8.95925	-0.495195		8.95925	-0.0981092
8.96411	-0.337005		8.96411	-0.340283		8.96411	-0.360548		8.96411	-0.33927		8.96411	-0.443757		8.96411	-0.381589		8.96411	-0.304461		8.96411	-0.383079		8.96411	-0.45079		8.96411	-0.49597		8.96411	-0.117481
8.96896	-0.337064		8.96896	-0.338435		8.96896	-0.35882		8.96896	-0.338078		8.96896	-0.444055		8.96896	-0.380158		8.96896	-0.304818		8.96896	-0.383556		8.96896	-0.450552		8.96896	-0.496626		8.96896	-0.135839
8.97381	-0.336945		8.97381	-0.336528		8.97381	-0.357151		8.97381	-0.336766		8.97381	-0.44471		8.97381	-0.378489		8.97381	-0.304818		8.97381	-0.38445		8.97381	-0.450432		8.97381	-0.497162		8.97381	-0.153065
8.97867	-0.336707		8.97867	-0.334978		8.97867	-0.35584		8.97867	-0.335634		8.97867	-0.445545		8.97867	-0.376761		8.97867	-0.304461		8.97867	-0.385761		8.97867	-0.450552		8.97867	-0.497341		8.97867	-0.168979
8.98352	-0.336349		8.98352	-0.333488		8.98352	-0.355124		8.98352	-0.334501		8.98352	-0.4462		8.98352	-0.37545		8.98352	-0.303924		8.98352	-0.387192		8.98352	-0.450671		8.98352	-0.497043		8.98352	-0.183821
8.98837	-0.335813		8.98837	-0.332415		8.98837	-0.355124		8.98837	-0.333428		8.98837	-0.446379		8.98837	-0.374794		8.98837	-0.303268		8.98837	-0.388324		8.98837	-0.45073		8.98837	-0.496507		8.98837	-0.197589
8.99323	-0.334978		8.99323	-0.331461		8.99323	-0.355721		8.99323	-0.332296		8.99323	-0.445843		8.99323	-0.374675		8.99323	-0.302732		8.99323	-0.388682		8.99323	-0.450313		8.99323	-0.495851		8.99323	-0.210345
8.99808	-0.334024		8.99808	-0.330687		8.99808	-0.356436		8.99808	-0.331163		8.99808	-0.44477		8.99808	-0.375032		8.99808	-0.302255		8.99808	-0.388443		8.99808	-0.44924		8.99808	-0.495374		8.99808	-0.222504
9.00293	-0.332773		9.00293	-0.330329		9.00293	-0.356972		9.00293	-0.33015		9.00293	-0.443041		9.00293	-0.375569		9.00293	-0.301778		9.00293	-0.38743		9.00293	-0.44775		9.00293	-0.495195		9.00293	-0.234067
9.00779	-0.331461		9.00779	-0.33021		9.00779	-0.357211		9.00779	-0.329256		9.00779	-0.441253		9.00779	-0.375926		9.00779	-0.301123		9.00779	-0.386178		9.00779	-0.446081		9.00779	-0.495493		9.00779	-0.245035
9.01264	-0.329912		9.01264	-0.330389		9.01264	-0.357211		9.01264	-0.3286		9.01264	-0.439644		9.01264	-0.375807		9.01264	-0.300169		9.01264	-0.384867		9.01264	-0.444591		9.01264	-0.496149		9.01264	-0.255764
9.01749	-0.328243		9.01749	-0.330806		9.01749	-0.356793		9.01749	-0.328362		9.01749	-0.43875		9.01749	-0.375271		9.01749	-0.299454		9.01749	-0.383556		9.01749	-0.443757		9.01749	-0.497043		9.01749	-0.266314
9.02235	-0.326633		9.02235	-0.331461		9.02235	-0.355899		9.02235	-0.328362		9.02235	-0.438631		9.02235	-0.374377		9.02235	-0.299037		9.02235	-0.382423		9.02235	-0.443697		9.02235	-0.497997		9.02235	-0.276864
9.0272	-0.325143		9.0272	-0.332117		9.0272	-0.354588		9.0272	-0.32866		9.0272	-0.439107		9.0272	-0.373304		9.0272	-0.299394		9.0272	-0.381291		9.0272	-0.444233		9.0272	-0.498652		9.0272	-0.287592
9.03205	-0.323832		9.03205	-0.332773		9.03205	-0.353098		9.03205	-0.329256		9.03205	-0.440061		9.03205	-0.372231		9.03205	-0.300467		9.03205	-0.380039		9.03205	-0.445247		9.03205	-0.49901		9.03205	-0.298202
9.03691	-0.32258		9.03691	-0.33319		9.03691	-0.351429		9.03691	-0.329673		9.03691	-0.441015		9.03691	-0.371516		9.03691	-0.302255		9.03691	-0.378966		9.03691	-0.446439		9.03691	-0.49895		9.03691	-0.308752
9.04176	-0.321686		9.04176	-0.333548		9.04176	-0.349879		9.04176	-0.329792		9.04176	-0.44179		9.04176	-0.3708		9.04176	-0.304461		9.04176	-0.378072		9.04176	-0.447214		9.04176	-0.498593		9.04176	-0.318706
9.04661	-0.320971		9.04661	-0.333607		9.04661	-0.348389		9.04661	-0.329792		9.04661	-0.441968		9.04661	-0.370324		9.04661	-0.306427		9.04661	-0.377417		9.04661	-0.44769		9.04661	-0.497878		9.04661	-0.327826
9.05147	-0.320613		9.05147	-0.333369		9.05147	-0.347495		9.05147	-0.329554		9.05147	-0.441611		9.05147	-0.369787		9.05147	-0.307918		9.05147	-0.377119		9.05147	-0.447631		9.05147	-0.496924		9.05147	-0.336111
9.05632	-0.320375		9.05632	-0.333011		9.05632	-0.347137		9.05632	-0.329018		9.05632	-0.440836		9.05632	-0.369132		9.05632	-0.308633		9.05632	-0.377119		9.05632	-0.447392		9.05632	-0.495911		9.05632	-0.343382
9.06117	-0.320494		9.06117	-0.332475		9.06117	-0.347257		9.06117	-0.328481		9.06117	-0.439703		9.06117	-0.368476		9.06117	-0.308573		9.06117	-0.377238		9.06117	-0.446975		9.06117	-0.495076		9.06117	-0.350118
9.06603	-0.320673		9.06603	-0.331879		9.06603	-0.347674		9.06603	-0.328064		9.06603	-0.438511		9.06603	-0.36788		9.06603	-0.307918		9.06603	-0.377119		9.06603	-0.446558		9.06603	-0.494659		9.06603	-0.356555
9.07088	-0.32109		9.07088	-0.331342		9.07088	-0.34827		9.07088	-0.327885		9.07088	-0.437438		9.07088	-0.367463		9.07088	-0.307024		9.07088	-0.376642		9.07088	-0.446618		9.07088	-0.494599		9.07088	-0.362873
9.07573	-0.321567		9.07573	-0.330508		9.07573	-0.348508		9.07573	-0.328064		9.07573	-0.436723		9.07573	-0.367343		9.07573	-0.30607		9.07573	-0.375926		9.07573	-0.447094		9.07573	-0.494897		9.07573	-0.369132
9.08059	-0.321925		9.08059	-0.329614		9.08059	-0.348628		9.08059	-0.328243		9.08059	-0.436425		9.08059	-0.367522		9.08059	-0.305295		9.08059	-0.375092		9.08059	-0.448048		9.08059	-0.495613		9.08059	-0.37533
9.08544	-0.322044		9.08544	-0.328422		9.08544	-0.348151		9.08544	-0.328422		9.08544	-0.436783		9.08544	-0.368118		9.08544	-0.304759		9.08544	-0.374556		9.08544	-0.449359		9.08544	-0.496447		9.08544	-0.381231
9.09029	-0.321865		9.09029	-0.326991		9.09029	-0.347137		9.09029	-0.328362		9.09029	-0.437498		9.09029	-0.368655		9.09029	-0.304341		9.09029	-0.374317		9.09029	-0.45073		9.09029	-0.497401		9.09029	-0.386775
9.09515	-0.321388		9.09515	-0.32562		9.09515	-0.345767		9.09515	-0.327885		9.09515	-0.438511		9.09515	-0.369191		9.09515	-0.303924		9.09515	-0.374794		9.09515	-0.451922		9.09515	-0.498235		9.09515	-0.39202
9.1	-0.320613		9.1	-0.324428		9.1	-0.344098		9.1	-0.326991		9.1	-0.439644		9.1	-0.369549		9.1	-0.303388		9.1	-0.375867		9.1	-0.452876		9.1	-0.499249		9.1	-0.396848
9.10485	-0.319779		9.10485	-0.323713		9.10485	-0.342309		9.10485	-0.325799		9.10485	-0.440717		9.10485	-0.369489		9.10485	-0.302911		9.10485	-0.377178		9.10485	-0.453353		9.10485	-0.500262		9.10485	-0.401378
9.10971	-0.319064		9.10971	-0.323236		9.10971	-0.340462		9.10971	-0.324488		9.10971	-0.441432		9.10971	-0.369251		9.10971	-0.302196		9.10971	-0.37837		9.10971	-0.453293		9.10971	-0.501513		9.10971	-0.40561
9.11456	-0.318706		9.11456	-0.323117		9.11456	-0.33921		9.11456	-0.323296		9.11456	-0.44179		9.11456	-0.368834		9.11456	-0.301361		9.11456	-0.379324		9.11456	-0.452936		9.11456	-0.502825		9.11456	-0.409365
9.11941	-0.318646		9.11941	-0.323117		9.11941	-0.338614		9.11941	-0.322282		9.11941	-0.442028		9.11941	-0.368536		9.11941	-0.300527		9.11941	-0.379801		9.11941	-0.451982		9.11941	-0.503957		9.11941	-0.412881
9.12427	-0.319123		9.12427	-0.322998		9.12427	-0.338793		9.12427	-0.321507		9.12427	-0.442147		9.12427	-0.368536		9.12427	-0.299871		9.12427	-0.37998		9.12427	-0.45085		9.12427	-0.504732		9.12427	-0.415683
9.12912	-0.319898		9.12912	-0.32264		9.12912	-0.339687		9.12912	-0.320852		9.12912	-0.442266		9.12912	-0.369072		9.12912	-0.299513		9.12912	-0.37998		9.12912	-0.44924		9.12912	-0.504732		9.12912	-0.418186
9.13397	-0.320911		9.13397	-0.322163		9.13397	-0.340998		9.13397	-0.320137		9.13397	-0.442386		9.13397	-0.369966		9.13397	-0.299394		9.13397	-0.37986		9.13397	-0.447571		9.13397	-0.503778		9.13397	-0.420749
9.13883	-0.321805		9.13883	-0.321627		9.13883	-0.342488		9.13883	-0.319362		9.13883	-0.442326		9.13883	-0.371039		9.13883	-0.299573		9.13883	-0.37992		9.13883	-0.446141		9.13883	-0.501871		9.13883	-0.423074
9.14368	-0.32258		9.14368	-0.32115		9.14368	-0.343561		9.14368	-0.318587		9.14368	-0.441909		9.14368	-0.372052		9.14368	-0.299752		9.14368	-0.37998		9.14368	-0.445008		9.14368	-0.499606		9.14368	-0.425756
9.14853	-0.323117		9.14853	-0.320733		9.14853	-0.344157		9.14853	-0.317872		9.14853	-0.441372		9.14853	-0.37241		9.14853	-0.29999		9.14853	-0.37992		9.14853	-0.444472		9.14853	-0.497043		9.14853	-0.428677
9.15339	-0.323474		9.15339	-0.320256		9.15339	-0.344157		9.15339	-0.317216		9.15339	-0.440598		9.15339	-0.372112		9.15339	-0.299931		9.15339	-0.379741		9.15339	-0.444472		9.15339	-0.494957		9.15339	-0.432074
9.15824	-0.323832		9.15824	-0.319719		9.15824	-0.3438		9.15824	-0.316679		9.15824	-0.439942		9.15824	-0.371039		9.15824	-0.299752		9.15824	-0.379443		9.15824	-0.445068		9.15824	-0.493586		9.15824	-0.435531
9.16309	-0.32413		9.16309	-0.318944		9.16309	-0.343323		9.16309	-0.316322		9.16309	-0.439465		9.16309	-0.369608		9.16309	-0.299454		9.16309	-0.378966		9.16309	-0.445843		9.16309	-0.49299		9.16309	-0.439227
9.16795	-0.324547		9.16795	-0.31805		9.16795	-0.342965		9.16795	-0.316203		9.16795	-0.439227		9.16795	-0.368178		9.16795	-0.299215		9.16795	-0.378549		9.16795	-0.446677		9.16795	-0.493348		9.16795	-0.442863
9.1728	-0.324905		9.1728	-0.317097		9.1728	-0.342846		9.1728	-0.316262		9.1728	-0.439107		9.1728	-0.366986		9.1728	-0.298917		9.1728	-0.378072		9.1728	-0.447154		9.1728	-0.494182		9.1728	-0.446022
9.17765	-0.325203		9.17765	-0.316262		9.17765	-0.342786		9.17765	-0.316679		9.17765	-0.438929		9.17765	-0.36633		9.17765	-0.29844		9.17765	-0.377774		9.17765	-0.447273		9.17765	-0.495315		9.17765	-0.448763
9.18251	-0.325263		9.18251	-0.315845		9.18251	-0.342548		9.18251	-0.317335		9.18251	-0.438571		9.18251	-0.366032		9.18251	-0.297904		9.18251	-0.377357		9.18251	-0.447094		9.18251	-0.496447		9.18251	-0.450909
9.18736	-0.324726		9.18736	-0.315905		9.18736	-0.34219		9.18736	-0.31811		9.18736	-0.437975		9.18736	-0.366092		9.18736	-0.297248		9.18736	-0.376821		9.18736	-0.446796		9.18736	-0.49752		9.18736	-0.452399
9.19221	-0.323594		9.19221	-0.316441		9.19221	-0.341773		9.19221	-0.319004		9.19221	-0.43714		9.19221	-0.366271		9.19221	-0.296354		9.19221	-0.376165		9.19221	-0.446677		9.19221	-0.498235		9.19221	-0.453532
9.19707	-0.322044		9.19707	-0.317395		9.19707	-0.341237		9.19707	-0.319779		9.19707	-0.436425		9.19707	-0.366449		9.19707	-0.29546		9.19707	-0.37533		9.19707	-0.446677		9.19707	-0.498831		9.19707	-0.454366
9.20192	-0.320315		9.20192	-0.318348		9.20192	-0.34076		9.20192	-0.320435		9.20192	-0.436008		9.20192	-0.366807		9.20192	-0.294447		9.20192	-0.374377		9.20192	-0.447094		9.20192	-0.499308		9.20192	-0.455379
9.20677	-0.318587		9.20677	-0.319302		9.20677	-0.340343		9.20677	-0.320673		9.20677	-0.435889		9.20677	-0.367284		9.20677	-0.293732		9.20677	-0.373602		9.20677	-0.447869		9.20677	-0.499785		9.20677	-0.456512
9.21163	-0.317216		9.21163	-0.319719		9.21163	-0.340343		9.21163	-0.320613		9.21163	-0.436127		9.21163	-0.367939		9.21163	-0.293374		9.21163	-0.372827		9.21163	-0.448644		9.21163	-0.500143		9.21163	-0.457883
9.21648	-0.316143		9.21648	-0.319362		9.21648	-0.340521		9.21648	-0.320196		9.21648	-0.436604		9.21648	-0.368714		9.21648	-0.293255		9.21648	-0.372171		9.21648	-0.449359		9.21648	-0.500619		9.21648	-0.459313
[truncated: 78,622 more rows]
[truncated: 3 more columns]
