# Supplementary material for: Structures and function of a tailoring oxidase in complex with a nonribosomal peptide synthetase module
Source: Nat Commun. 2022 Jan 27;13:548. doi: 10.1038/s41467-022-28221-y (PMC8795117; doi:10.1038/s41467-022-28221-y)
Supplement: Supplementary file 4 — Source Data [file 41467_2022_28221_MOESM4_ESM.zip › Source_data/Supplementary_Figure_1k.xlsx]

## Sheet: Sheet1
SUPPLEMENTARY FIGURE 1K
These are the raw data values for the UV
Replicate 1			Replicate 2			Replicate 3
UV (280.0nm) time[min]	UV (280.0nm) Intensity[mAU]		UV (280.0nm) time[min]	UV (280.0nm) Intensity[mAU]		UV (280.0nm) time[min]	UV (280.0nm) Intensity[mAU]
0	-0.0178814		0	-0.0130534		0	0.000715256
0.00485333	-0.0184774		0.00485333	-0.0127554		0.00485333	0.000417233
0.00970667	-0.0187755		0.00970667	-0.0124574		0.00970667	-0.000119209
0.01456	-0.0189543		0.01456	-0.0122786		0.01456	-0.000596046
0.0194133	-0.0189543		0.0194133	-0.0121593		0.0194133	-0.00101328
0.0242667	-0.0188351		0.0242667	-0.0119805		0.0242667	-0.00143051
0.02912	-0.0186563		0.02912	-0.0117421		0.02912	-0.00160933
0.0339733	-0.0184774		0.0339733	-0.0114441		0.0339733	-0.00166893
0.0388267	-0.0182986		0.0388267	-0.0109076		0.0388267	-0.00154972
0.04368	-0.0180602		0.04368	-0.0101924		0.04368	-0.00107288
0.0485333	-0.0177026		0.0485333	-0.00929832		0.0485333	-0.000536442
0.0533867	-0.0171661		0.0533867	-0.00840425		0.0533867	0.000119209
0.05824	-0.0166297		0.05824	-0.00762939		0.05824	0.00077486
0.0630933	-0.0161529		0.0630933	-0.00697374		0.0630933	0.00137091
0.0679467	-0.0159144		0.0679467	-0.00673532		0.0679467	0.00190735
0.0728	-0.0160933		0.0728	-0.00661612		0.0728	0.00244379
0.0776533	-0.0166893		0.0776533	-0.00679493		0.0776533	0.00286102
0.0825067	-0.0177622		0.0825067	-0.00733137		0.0825067	0.00286102
0.08736	-0.0188947		0.08736	-0.00798702		0.08736	0.00268221
0.0922133	-0.0199676		0.0922133	-0.00870228		0.0922133	0.00232458
0.0970667	-0.0209808		0.0970667	-0.00941753		0.0970667	0.00166893
0.10192	-0.0215769		0.10192	-0.0100732		0.10192	0.000953674
0.106773	-0.0217557		0.106773	-0.0106692		0.106773	0.000238419
0.111627	-0.0215173		0.111627	-0.0112057		0.111627	-0.000298023
0.11648	-0.0209808		0.11648	-0.0118613		0.11648	-0.000596046
0.121333	-0.0202656		0.121333	-0.012517		0.121333	-0.000536442
0.126187	-0.0194311		0.126187	-0.0132322		0.126187	-5.96046e-05
0.13104	-0.0186563		0.13104	-0.0139475		0.13104	0.000536442
0.135893	-0.017941		0.135893	-0.0146031		0.135893	0.0012517
0.140747	-0.017345		0.140747	-0.01508		0.140747	0.00196695
0.1456	-0.0168085		0.1456	-0.0152588		0.1456	0.0026226
0.150453	-0.0165701		0.150453	-0.0151992		0.150453	0.00298023
0.155307	-0.0164509		0.155307	-0.014782		0.155307	0.00315905
0.16016	-0.0165105		0.16016	-0.0141263		0.16016	0.00315905
0.165013	-0.0166893		0.165013	-0.0133514		0.165013	0.00280142
0.169867	-0.0171661		0.169867	-0.0127554		0.169867	0.00238419
0.17472	-0.0175238		0.17472	-0.012219		0.17472	0.00178814
0.179573	-0.017941		0.179573	-0.0120401		0.179573	0.00143051
0.184427	-0.0181794		0.184427	-0.0120997		0.184427	0.0012517
0.18928	-0.018239		0.18928	-0.0122786		0.18928	0.00137091
0.194133	-0.0181198		0.194133	-0.0123382		0.194133	0.00166893
0.198987	-0.0178218		0.198987	-0.012219		0.198987	0.00214577
0.20384	-0.0175238		0.20384	-0.0119805		0.20384	0.00268221
0.208693	-0.0170469		0.208693	-0.0115633		0.208693	0.00303984
0.213547	-0.0166893		0.213547	-0.0110269		0.213547	0.00333786
0.2184	-0.0163317		0.2184	-0.0107288		0.2184	0.00345707
0.223253	-0.0162721		0.223253	-0.01055		0.223253	0.00339746
0.228107	-0.0164509		0.228107	-0.0106096		0.228107	0.00315905
0.23296	-0.0169277		0.23296	-0.0107288		0.23296	0.00280142
0.237813	-0.017643		0.237813	-0.0110269		0.237813	0.00220537
0.242667	-0.0184178		0.242667	-0.0113249		0.242667	0.00143051
0.24752	-0.0193119		0.24752	-0.0116825		0.24752	0.000715256
0.252373	-0.0199676		0.252373	-0.0120997		0.252373	0
0.257227	-0.0203848		0.257227	-0.0125766		0.257227	-0.000596046
0.26208	-0.0206828		0.26208	-0.0131726		0.26208	-0.000953674
0.266933	-0.0206828		0.266933	-0.0135899		0.266933	-0.00101328
0.271787	-0.0206232		0.271787	-0.0140071		0.271787	-0.000834465
0.27664	-0.0206828		0.27664	-0.0142455		0.27664	-0.000715256
0.281493	-0.0207424		0.281493	-0.0143647		0.281493	-0.000417233
0.286347	-0.0209212		0.286347	-0.0143647		0.286347	-0.000357628
0.2912	-0.0211596		0.2912	-0.0144839		0.2912	-0.000357628
0.296053	-0.0215173		0.296053	-0.0144243		0.296053	-0.000357628
0.300907	-0.0218153		0.300907	-0.0143647		0.300907	-0.000417233
0.30576	-0.0221133		0.30576	-0.0141859		0.30576	-0.000476837
0.310613	-0.0222325		0.310613	-0.0137687		0.310613	-0.000298023
0.315467	-0.0219345		0.315467	-0.0129938		0.315467	0.000178814
0.32032	-0.0213385		0.32032	-0.0119805		0.32032	0.000655651
0.325173	-0.0203848		0.325173	-0.0107884		0.325173	0.00089407
0.330027	-0.0193119		0.330027	-0.00971556		0.330027	0.000715256
0.33488	-0.0183582		0.33488	-0.0089407		0.33488	0
0.339733	-0.0177026		0.339733	-0.00852346		0.339733	-0.00119209
0.344587	-0.017345		0.344587	-0.00858307		0.344587	-0.0026226
0.34944	-0.0170469		0.34944	-0.0090003		0.34944	-0.00393391
0.354293	-0.0170469		0.354293	-0.00959635		0.354293	-0.00470877
0.359147	-0.0168085		0.359147	-0.0101924		0.359147	-0.00500679
0.364	-0.0165105		0.364	-0.0107884		0.364	-0.00476837
0.368853	-0.0160933		0.368853	-0.0110269		0.368853	-0.00417233
0.373707	-0.0156164		0.373707	-0.0110269		0.373707	-0.00357628
0.37856	-0.015378		0.37856	-0.0107884		0.37856	-0.00309944
0.383413	-0.015378		0.383413	-0.0101328		0.383413	-0.00298023
0.388267	-0.0158548		0.388267	-0.00941753		0.388267	-0.00315905
0.39312	-0.0164509		0.39312	-0.00870228		0.39312	-0.00333786
0.397973	-0.0172257		0.397973	-0.00810623		0.397973	-0.0038147
0.402827	-0.0180006		0.402827	-0.00762939		0.402827	-0.00423193
0.40768	-0.0185966		0.40768	-0.00733137		0.40768	-0.00464916
0.412533	-0.0190735		0.412533	-0.00745058		0.412533	-0.0051856
0.417387	-0.0192523		0.417387	-0.00780821		0.417387	-0.00566244
0.42224	-0.0194311		0.42224	-0.00840425		0.42224	-0.00602007
0.427093	-0.0196695		0.427093	-0.00923872		0.427093	-0.00596046
0.431947	-0.019908		0.431947	-0.0100136		0.431947	-0.00554323
0.4368	-0.0202656		0.4368	-0.0107288		0.4368	-0.00488758
0.441653	-0.0207424		0.441653	-0.0110865		0.441653	-0.0038147
0.446507	-0.0210404		0.446507	-0.0113845		0.446507	-0.0026226
0.45136	-0.0211		0.45136	-0.0115037		0.45136	-0.00143051
0.456213	-0.0206828		0.456213	-0.0116825		0.456213	-0.000298023
0.461067	-0.0196099		0.461067	-0.0119209		0.461067	0.000715256
0.46592	-0.0181198		0.46592	-0.0123382		0.46592	0.00172853
0.470773	-0.0164509		0.470773	-0.0127554		0.470773	0.002563
0.475627	-0.0150204		0.475627	-0.0130534		0.475627	0.00315905
0.48048	-0.0139475		0.48048	-0.013113		0.48048	0.00339746
0.485333	-0.013411		0.485333	-0.0129938		0.485333	0.00309944
0.490187	-0.0135303		0.490187	-0.0127554		0.490187	0.00220537
0.49504	-0.0141263		0.49504	-0.0123382		0.49504	0.000655651
0.499893	-0.0149012		0.499893	-0.0117421		0.499893	-0.00119209
0.504747	-0.0156164		0.504747	-0.0112057		0.504747	-0.00309944
0.5096	-0.0161529		0.5096	-0.0104904		0.5096	-0.00470877
0.514453	-0.0164509		0.514453	-0.00995398		0.514453	-0.00602007
0.519307	-0.0163913		0.519307	-0.00965595		0.519307	-0.00667572
0.52416	-0.0162125		0.52416	-0.00983477		0.52416	-0.00709295
0.529013	-0.0159144		0.529013	-0.0104308		0.529013	-0.00715256
0.533867	-0.0155568		0.533867	-0.0111461		0.533867	-0.00715256
0.53872	-0.0151396		0.53872	-0.0117421		0.53872	-0.00715256
0.543573	-0.0147223		0.543573	-0.0119209		0.543573	-0.00745058
0.548427	-0.0144839		0.548427	-0.0116229		0.548427	-0.00804663
0.55328	-0.0144839		0.55328	-0.010848		0.55328	-0.0090003
0.558133	-0.0146031		0.558133	-0.0101924		0.558133	-0.010252
0.562987	-0.01508		0.562987	-0.00977516		0.562987	-0.0115037
0.56784	-0.0154972		0.56784	-0.00977516		0.56784	-0.0126958
0.572693	-0.0160336		0.572693	-0.0103712		0.572693	-0.0131726
0.577547	-0.0163913		0.577547	-0.0110865		0.577547	-0.0129938
0.5824	-0.0167489		0.5824	-0.0119209		0.5824	-0.0121593
0.587253	-0.0170469		0.587253	-0.0126958		0.587253	-0.0107884
0.592107	-0.0174046		0.592107	-0.0132322		0.592107	-0.00911951
0.59696	-0.0178814		0.59696	-0.0136495		0.59696	-0.00751019
0.601813	-0.0184774		0.601813	-0.0140667		0.601813	-0.00631809
0.606667	-0.0192523		0.606667	-0.0143647		0.606667	-0.00554323
0.61152	-0.0200868		0.61152	-0.0144243		0.61152	-0.0051856
0.616373	-0.0208616		0.616373	-0.0142455		0.616373	-0.0051856
0.621227	-0.0213981		0.621227	-0.0141263		0.621227	-0.005126
0.62608	-0.0216961		0.62608	-0.0140667		0.62608	-0.00506639
0.630933	-0.0217557		0.630933	-0.0142455		0.630933	-0.00488758
0.635787	-0.0216365		0.635787	-0.0149012		0.635787	-0.00452995
0.64064	-0.0212789		0.64064	-0.0158548		0.64064	-0.00417233
0.645493	-0.0208616		0.645493	-0.0167489		0.645493	-0.00375509
0.650347	-0.020504		0.650347	-0.0174642		0.650347	-0.00315905
0.6552	-0.020206		0.6552	-0.017643		0.6552	-0.00268221
0.660053	-0.0200868		0.660053	-0.0172853		0.660053	-0.00196695
0.664907	-0.020206		0.664907	-0.0166297		0.664907	-0.00119209
0.66976	-0.020504		0.66976	-0.015676		0.66976	-0.000596046
0.674613	-0.020802		0.674613	-0.0145435		0.674613	-0.000178814
0.679467	-0.0208616		0.679467	-0.0135303		0.679467	-0.000119209
0.68432	-0.0209212		0.68432	-0.012517		0.68432	-0.000476837
0.689173	-0.020802		0.689173	-0.0116229		0.689173	-0.00113249
0.694027	-0.0206828		0.694027	-0.0110269		0.694027	-0.00202656
0.69888	-0.0206232		0.69888	-0.0107884		0.69888	-0.00286102
0.703733	-0.020802		0.703733	-0.010848		0.703733	-0.00333786
0.708587	-0.0213385		0.708587	-0.0112653		0.708587	-0.00333786
0.71344	-0.0219941		0.71344	-0.0118613		0.71344	-0.00274181
0.718293	-0.0225902		0.718293	-0.012517		0.718293	-0.00166893
0.723147	-0.0228882		0.723147	-0.0130534		0.723147	-0.000476837
0.728	-0.0229478		0.728	-0.0136495		0.728	0.000655651
0.732853	-0.0226498		0.732853	-0.0141263		0.732853	0.00172853
0.737707	-0.0221133		0.737707	-0.014782		0.737707	0.00238419
0.74256	-0.0215173		0.74256	-0.015676		0.74256	0.00303984
0.747413	-0.0209808		0.747413	-0.0168085		0.747413	0.00339746
0.752267	-0.0206232		0.752267	-0.0180006		0.752267	0.00369549
0.75712	-0.0203848		0.75712	-0.0190735		0.75712	0.00393391
0.761973	-0.0203252		0.761973	-0.0197887		0.761973	0.00375509
0.766827	-0.0203252		0.766827	-0.0201464		0.766827	0.00339746
0.77168	-0.0203848		0.77168	-0.0200868		0.77168	0.00280142
0.776533	-0.0203252		0.776533	-0.0196695		0.776533	0.00208616
0.781387	-0.0199676		0.781387	-0.0189543		0.781387	0.00149012
0.78624	-0.0194907		0.78624	-0.0181794		0.78624	0.00107288
0.791093	-0.0188947		0.791093	-0.0174642		0.791093	0.00089407
0.795947	-0.0184178		0.795947	-0.0169277		0.795947	0.000655651
0.8008	-0.0180602		0.8008	-0.0166297		0.8008	0.000357628
0.805653	-0.0180006		0.805653	-0.0166297		0.805653	-0.000238419
0.810507	-0.0182986		0.810507	-0.0169277		0.810507	-0.00107288
0.81536	-0.0187755		0.81536	-0.0174642		0.81536	-0.00208616
0.820213	-0.0191927		0.820213	-0.0180006		0.820213	-0.00286102
0.825067	-0.0195503		0.825067	-0.0185966		0.825067	-0.00351667
0.82992	-0.019908		0.82992	-0.0192523		0.82992	-0.0038147
0.834773	-0.020206		0.834773	-0.0199676		0.834773	-0.00411272
0.839627	-0.0203252		0.839627	-0.0206232		0.839627	-0.00441074
0.84448	-0.0204444		0.84448	-0.0212193		0.84448	-0.00470877
0.849333	-0.020504		0.849333	-0.0219345		0.849333	-0.0051856
0.854187	-0.0202656		0.854187	-0.0222325		0.854187	-0.00578165
0.85904	-0.0197291		0.85904	-0.0225306		0.85904	-0.00649691
0.863893	-0.0191927		0.863893	-0.0221729		0.863893	-0.00697374
0.868747	-0.0185966		0.868747	-0.0217557		0.868747	-0.00739098
0.8736	-0.0180602		0.8736	-0.0209212		0.8736	-0.0077486
0.878453	-0.0177026		0.878453	-0.0200272		0.878453	-0.00792742
0.883307	-0.0172853		0.883307	-0.0190735		0.883307	-0.00798702
0.88816	-0.0168085		0.88816	-0.0182986		0.88816	-0.00804663
0.893013	-0.0162125		0.893013	-0.0175834		0.893013	-0.00798702
0.897867	-0.0153184		0.897867	-0.0167489		0.897867	-0.00792742
0.90272	-0.0143051		0.90272	-0.0157952		0.90272	-0.00786781
0.907573	-0.0135303		0.907573	-0.0145435		0.907573	-0.00786781
0.912427	-0.0132322		0.912427	-0.013113		0.912427	-0.00792742
0.91728	-0.0134706		0.91728	-0.0119805		0.91728	-0.00804663
0.922133	-0.0143647		0.922133	-0.0114441		0.922133	-0.00828505
0.926987	-0.0154972		0.926987	-0.0116825		0.926987	-0.00858307
0.93184	-0.0165105		0.93184	-0.0126958		0.93184	-0.00870228
0.936693	-0.0171065		0.936693	-0.0142455		0.936693	-0.00876188
0.941547	-0.0172853		0.941547	-0.015974		0.941547	-0.00870228
0.9464	-0.0168085		0.9464	-0.0175834		0.9464	-0.00846386
0.951253	-0.0161529		0.951253	-0.0187159		0.951253	-0.00828505
0.956107	-0.0157356		0.956107	-0.0192523		0.956107	-0.00804663
0.96096	-0.015676		0.96096	-0.0194311		0.96096	-0.00822544
0.965813	-0.0162125		0.965813	-0.0193715		0.965813	-0.00864267
0.970667	-0.017345		0.970667	-0.0188947		0.970667	-0.00947714
0.97552	-0.0189543		0.97552	-0.0183582		0.97552	-0.0104904
0.980373	-0.020504		0.980373	-0.0175238		0.980373	-0.0113845
0.985227	-0.0219345		0.985227	-0.0165701		0.985227	-0.0120997
0.99008	-0.0229478		0.99008	-0.0155568		0.99008	-0.0122786
0.994933	-0.0233054		0.994933	-0.0144243		0.994933	-0.0122786
0.999787	-0.0231862		0.999787	-0.0134706		0.999787	-0.0121593
1.00464	-0.0227094		1.00464	-0.0126958		1.00464	-0.0119209
1.00949	-0.0220537		1.00949	-0.012219		1.00949	-0.0119209
1.01435	-0.0213981		1.01435	-0.0119805		1.01435	-0.0120401
1.0192	-0.0208616		1.0192	-0.0119805		1.0192	-0.0121593
1.02405	-0.0204444		1.02405	-0.0121593		1.02405	-0.0120997
1.02891	-0.0201464		1.02891	-0.0124574		1.02891	-0.0116825
1.03376	-0.0197291		1.03376	-0.0126958		1.03376	-0.0109673
1.03861	-0.0193119		1.03861	-0.013113		1.03861	-0.0100136
1.04347	-0.0186563		1.04347	-0.0135303		1.04347	-0.0089407
1.04832	-0.0180006		1.04832	-0.0139475		1.04832	-0.00804663
1.05317	-0.0172853		1.05317	-0.0144839		1.05317	-0.00745058
1.05803	-0.0166297		1.05803	-0.0149012		1.05803	-0.00715256
1.06288	-0.0162125		1.06288	-0.0151992		1.06288	-0.00697374
1.06773	-0.0160336		1.06773	-0.015378		1.06773	-0.00709295
1.07259	-0.0163317		1.07259	-0.0156164		1.07259	-0.00727177
1.07744	-0.0169277		1.07744	-0.0158548		1.07744	-0.00751019
1.08229	-0.017941		1.08229	-0.0163317		1.08229	-0.007689
1.08715	-0.0190735		1.08715	-0.0171065		1.08715	-0.00786781
1.092	-0.0200868		1.092	-0.0180006		1.092	-0.0077486
1.09685	-0.0206828		1.09685	-0.0188351		1.09685	-0.00751019
1.10171	-0.0209212		1.10171	-0.0196099		1.10171	-0.00703335
1.10656	-0.0207424		1.10656	-0.019908		1.10656	-0.00649691
1.11141	-0.020206		1.11141	-0.0199676		1.11141	-0.00602007
1.11627	-0.0194907		1.11627	-0.0197291		1.11627	-0.00572205
1.12112	-0.0189543		1.12112	-0.0194907		1.12112	-0.00578165
1.12597	-0.0187159		1.12597	-0.0191331		1.12597	-0.00619888
1.13083	-0.0187755		1.13083	-0.0187755		1.13083	-0.00709295
1.13568	-0.0188351		1.13568	-0.0184178		1.13568	-0.00834465
1.14053	-0.0189543		1.14053	-0.0180006		1.14053	-0.00989437
1.14539	-0.0188947		1.14539	-0.017643		1.14539	-0.0114441
1.15024	-0.018537		1.15024	-0.0172853		1.15024	-0.0129342
1.15509	-0.017941		1.15509	-0.0169873		1.15509	-0.0140667
1.15995	-0.017345		1.15995	-0.0168085		1.15995	-0.0146627
1.1648	-0.0166893		1.1648	-0.0168681		1.1648	-0.0149012
1.16965	-0.0160933		1.16965	-0.0169277		1.16965	-0.0146031
1.17451	-0.0154376		1.17451	-0.0170469		1.17451	-0.0141859
1.17936	-0.014782		1.17936	-0.0172257		1.17936	-0.0135303
1.18421	-0.0140667		1.18421	-0.0172853		1.18421	-0.0126958
1.18907	-0.0135303		1.18907	-0.0174046		1.18907	-0.0118017
1.19392	-0.0131726		1.19392	-0.0174642		1.19392	-0.0109076
1.19877	-0.013113		1.19877	-0.0174046		1.19877	-0.0100136
1.20363	-0.0132918		1.20363	-0.0174642		1.20363	-0.00935793
1.20848	-0.0138283		1.20848	-0.0175238		1.20848	-0.00911951
1.21333	-0.0145435		1.21333	-0.0175834		1.21333	-0.00947714
1.21819	-0.0152588		1.21819	-0.0177622		1.21819	-0.0101924
1.22304	-0.0160336		1.22304	-0.0178218		1.22304	-0.0112653
1.22789	-0.0169277		1.22789	-0.0177026		1.22789	-0.0123978
1.23275	-0.0177622		1.23275	-0.0174046		1.23275	-0.0133514
1.2376	-0.0186563		1.2376	-0.0169277		1.2376	-0.0140667
1.24245	-0.0193119		1.24245	-0.0163317		1.24245	-0.0144839
1.24731	-0.0195503		1.24731	-0.0157952		1.24731	-0.0146031
1.25216	-0.0195503		1.25216	-0.0155568		1.25216	-0.0146627
1.25701	-0.0192523		1.25701	-0.015676		1.25701	-0.0146031
1.26187	-0.0189543		1.26187	-0.0162721		1.26187	-0.0144839
1.26672	-0.018537		1.26672	-0.0171065		1.26672	-0.0142455
1.27157	-0.0184178		1.27157	-0.0180006		1.27157	-0.0139475
1.27643	-0.0184774		1.27643	-0.0187755		1.27643	-0.0135899
1.28128	-0.0185966		1.28128	-0.0194311		1.28128	-0.0131726
1.28613	-0.0187755		1.28613	-0.0195503		1.28613	-0.012815
1.29099	-0.0188947		1.29099	-0.0192523		1.29099	-0.0126362
1.29584	-0.0189543		1.29584	-0.0188947		1.29584	-0.0123978
1.30069	-0.0191331		1.30069	-0.018537		1.30069	-0.0124574
1.30555	-0.0194907		1.30555	-0.0183582		1.30555	-0.0126362
1.3104	-0.0200272		1.3104	-0.0182986		1.3104	-0.0127554
1.31525	-0.0208616		1.31525	-0.0184774		1.31525	-0.0128746
1.32011	-0.0217557		1.32011	-0.0188947		1.32011	-0.0126958
1.32496	-0.0225306		1.32496	-0.0195503		1.32496	-0.0122786
1.32981	-0.0228882		1.32981	-0.020504		1.32981	-0.0116229
1.33467	-0.0228286		1.33467	-0.0216961		1.33467	-0.0107884
1.33952	-0.0223517		1.33952	-0.0228882		1.33952	-0.0101924
1.34437	-0.0215769		1.34437	-0.0239611		1.34437	-0.00977516
1.34923	-0.0205636		1.34923	-0.0246167		1.34923	-0.00983477
1.35408	-0.0197291		1.35408	-0.0247359		1.35408	-0.0100732
1.35893	-0.0193119		1.35893	-0.0241995		1.35893	-0.0104308
1.36379	-0.0191927		1.36379	-0.0231266		1.36379	-0.010848
1.36864	-0.0193715		1.36864	-0.0216961		1.36864	-0.0113249
1.37349	-0.0197291		1.37349	-0.0202656		1.37349	-0.0115633
1.37835	-0.0200272		1.37835	-0.0189543		1.37835	-0.0116825
1.3832	-0.0201464		1.3832	-0.017941		1.3832	-0.0116229
1.38805	-0.0202656		1.38805	-0.0171661		1.38805	-0.0115037
1.39291	-0.0203252		1.39291	-0.0166893		1.39291	-0.0112057
1.39776	-0.0206232		1.39776	-0.0162721		1.39776	-0.0107884
1.40261	-0.0213385		1.40261	-0.0160336		1.40261	-0.0104904
1.40747	-0.0222325		1.40747	-0.015974		1.40747	-0.0103712
1.41232	-0.0233054		1.41232	-0.0160336		1.41232	-0.0106692
1.41717	-0.0241399		1.41717	-0.0164509		1.41717	-0.0112653
1.42203	-0.0246167		1.42203	-0.0171661		1.42203	-0.0119209
1.42688	-0.0246167		1.42688	-0.0180006		1.42688	-0.0125766
1.43173	-0.0240803		1.43173	-0.0188947		1.43173	-0.0130534
1.43659	-0.0231862		1.43659	-0.0195503		1.43659	-0.0132322
1.44144	-0.0222921		1.44144	-0.0198483		1.44144	-0.0131726
1.44629	-0.0215173		1.44629	-0.0196695		1.44629	-0.0129938
1.45115	-0.0209808		1.45115	-0.0193119		1.45115	-0.012815
1.456	-0.0206828		1.456	-0.0187755		1.456	-0.0127554
1.46085	-0.0203252		1.46085	-0.0181794		1.46085	-0.0128746
1.46571	-0.0198483		1.46571	-0.0177622		1.46571	-0.0131726
1.47056	-0.0192523		1.47056	-0.0177026		1.47056	-0.0135899
1.47541	-0.018537		1.47541	-0.0178218		1.47541	-0.0140071
1.48027	-0.0180602		1.48027	-0.0181794		1.48027	-0.0146031
1.48512	-0.0178218		1.48512	-0.0186563		1.48512	-0.0151396
1.48997	-0.0180602		1.48997	-0.0192523		1.48997	-0.0156164
1.49483	-0.0188351		1.49483	-0.019908		1.49483	-0.0160336
1.49968	-0.0197887		1.49968	-0.0203848		1.49968	-0.0163913
1.50453	-0.0206232		1.50453	-0.020802		1.50453	-0.0166893
1.50939	-0.0212789		1.50939	-0.0208616		1.50939	-0.0167489
1.51424	-0.0214577		1.51424	-0.0207424		1.51424	-0.0166893
1.51909	-0.0211596		1.51909	-0.0200272		1.51909	-0.0164509
1.52395	-0.0203848		1.52395	-0.0191331		1.52395	-0.0160336
1.5288	-0.0194907		1.5288	-0.018239		1.5288	-0.015378
1.53365	-0.0184178		1.53365	-0.0172257		1.53365	-0.0145435
1.53851	-0.0175238		1.53851	-0.0164509		1.53851	-0.0137091
1.54336	-0.0166893		1.54336	-0.0160336		1.54336	-0.0129342
1.54821	-0.0162125		1.54821	-0.0159144		1.54821	-0.0123382
1.55307	-0.0161529		1.55307	-0.0160933		1.55307	-0.0120997
1.55792	-0.0163913		1.55792	-0.0165105		1.55792	-0.0120997
1.56277	-0.0168681		1.56277	-0.0168085		1.56277	-0.012517
1.56763	-0.017345		1.56763	-0.0172853		1.56763	-0.0133514
1.57248	-0.0177026		1.57248	-0.0175238		1.57248	-0.0141859
1.57733	-0.0175834		1.57733	-0.0177026		1.57733	-0.0147223
1.58219	-0.0174046		1.58219	-0.0178814		1.58219	-0.0149012
1.58704	-0.0169873		1.58704	-0.0180006		1.58704	-0.0143051
1.59189	-0.0168681		1.59189	-0.0182986		1.59189	-0.0132322
1.59675	-0.0171065		1.59675	-0.018537		1.59675	-0.0117421
1.6016	-0.0178814		1.6016	-0.0188947		1.6016	-0.0100732
1.60645	-0.0190139		1.60645	-0.0189543		1.60645	-0.00882149
1.61131	-0.0202656		1.61131	-0.0186563		1.61131	-0.00822544
1.61616	-0.0213385		1.61616	-0.017941		1.61616	-0.00804663
1.62101	-0.0218749		1.62101	-0.0171065		1.62101	-0.00852346
1.62587	-0.0218153		1.62587	-0.0160336		1.62587	-0.00935793
1.63072	-0.0213981		1.63072	-0.0152588		1.63072	-0.0101924
1.63557	-0.0208616		1.63557	-0.0146627		1.63557	-0.0109673
1.64043	-0.020504		1.64043	-0.0144243		1.64043	-0.0115037
1.64528	-0.0206828		1.64528	-0.0142455		1.64528	-0.0117421
1.65013	-0.0212193		1.65013	-0.0143051		1.65013	-0.0118017
1.65499	-0.0216961		1.65499	-0.0144839		1.65499	-0.0116825
1.65984	-0.0218749		1.65984	-0.0146031		1.65984	-0.0113845
1.66469	-0.0215769		1.66469	-0.0149608		1.66469	-0.0110269
1.66955	-0.0205636		1.66955	-0.0151992		1.66955	-0.0106096
1.6744	-0.0192523		1.6744	-0.0152588		1.6744	-0.010252
1.67925	-0.0180602		1.67925	-0.01508		1.67925	-0.0100732
1.68411	-0.0174046		1.68411	-0.0146627		1.68411	-0.00977516
1.68896	-0.0172257		1.68896	-0.0141263		1.68896	-0.00953674
1.69381	-0.0174642		1.69381	-0.0135899		1.69381	-0.00935793
1.69867	-0.0177622		1.69867	-0.013411		1.69867	-0.00917912
1.70352	-0.0178218		1.70352	-0.0135899		1.70352	-0.0090003
1.70837	-0.0174046		1.70837	-0.0141263		1.70837	-0.0090003
1.71323	-0.0166297		1.71323	-0.0147223		1.71323	-0.00923872
1.71808	-0.0158548		1.71808	-0.015378		1.71808	-0.00965595
1.72293	-0.0151992		1.72293	-0.0160933		1.72293	-0.0103712
1.72779	-0.014782		1.72779	-0.0168681		1.72779	-0.0111461
1.73264	-0.0147223		1.73264	-0.0177026		1.73264	-0.0119805
1.73749	-0.0144839		1.73749	-0.0188351		1.73749	-0.0124574
1.74235	-0.0143647		1.74235	-0.0199676		1.74235	-0.0128746
1.7472	-0.0141263		1.7472	-0.0210404		1.7472	-0.0130534
1.75205	-0.0138283		1.75205	-0.0218749		1.75205	-0.0132322
1.75691	-0.0135899		1.75691	-0.0222921		1.75691	-0.0132918
1.76176	-0.0135899		1.76176	-0.0222325		1.76176	-0.0132322
1.76661	-0.0140667		1.76661	-0.0215173		1.76661	-0.0130534
1.77147	-0.0146031		1.77147	-0.0205636		1.77147	-0.0127554
1.77632	-0.0154972		1.77632	-0.0193119		1.77632	-0.0123978
1.78117	-0.0165701		1.78117	-0.0181198		1.78117	-0.0121593
1.78603	-0.0177622		1.78603	-0.0170469		1.78603	-0.0118613
1.79088	-0.0191927		1.79088	-0.0163317		1.79088	-0.0116825
1.79573	-0.0206828		1.79573	-0.0162125		1.79573	-0.0116229
1.80059	-0.0221729		1.80059	-0.0163913		1.80059	-0.0113249
1.80544	-0.0235438		1.80544	-0.0168681		1.80544	-0.0109076
1.81029	-0.0246167		1.81029	-0.0175238		1.81029	-0.0103712
1.81515	-0.0252128		1.81515	-0.0181198		1.81515	-0.00983477
1.82	-0.025332		1.82	-0.0184178		1.82	-0.00953674
1.82485	-0.0251532		1.82485	-0.0185966		1.82485	-0.00971556
1.82971	-0.0247955		1.82971	-0.0183582		1.82971	-0.010252
1.83456	-0.0244975		1.83456	-0.0180602		1.83456	-0.0111461
1.83941	-0.0242591		1.83941	-0.0174046		1.83941	-0.012219
1.84427	-0.0238419		1.84427	-0.0167489		1.84427	-0.0131726
1.84912	-0.0231862		1.84912	-0.0161529		1.84912	-0.0139475
1.85397	-0.0223517		1.85397	-0.0156164		1.85397	-0.0141859
1.85883	-0.0211596		1.85883	-0.0152588		1.85883	-0.0141263
1.86368	-0.0198483		1.86368	-0.015378		1.86368	-0.0138879
1.86853	-0.0184178		1.86853	-0.0157356		1.86853	-0.0135303
1.87339	-0.0170469		1.87339	-0.0162721		1.87339	-0.012815
1.87824	-0.015974		1.87824	-0.0168085		1.87824	-0.0120401
1.88309	-0.0152588		1.88309	-0.0169277		1.88309	-0.0109673
1.88795	-0.0148416		1.88795	-0.0168085		1.88795	-0.00971556
1.8928	-0.0148416		1.8928	-0.0162125		1.8928	-0.00834465
1.89765	-0.0154376		1.89765	-0.0154376		1.89765	-0.00733137
1.90251	-0.0163913		1.90251	-0.014782		1.90251	-0.00667572
1.90736	-0.0177026		1.90736	-0.0143647		1.90736	-0.00697374
1.91221	-0.0191927		1.91221	-0.0142455		1.91221	-0.00798702
1.91707	-0.0204444		1.91707	-0.0144243		1.91707	-0.00953674
1.92192	-0.0213981		1.92192	-0.014782		1.92192	-0.0112057
1.92677	-0.0220537		1.92677	-0.0151396		1.92677	-0.0126362
1.93163	-0.0222921		1.93163	-0.0154376		1.93163	-0.013411
1.93648	-0.0222921		1.93648	-0.0155568		1.93648	-0.013411
1.94133	-0.0220537		1.94133	-0.0157356		1.94133	-0.0130534
1.94619	-0.0219345		1.94619	-0.0157356		1.94619	-0.0123978
1.95104	-0.0215769		1.95104	-0.0156164		1.95104	-0.0120401
1.95589	-0.0212193		1.95589	-0.0155568		1.95589	-0.0118613
1.96075	-0.0206232		1.96075	-0.0153184		1.96075	-0.0119805
1.9656	-0.0197291		1.9656	-0.0149608		1.9656	-0.0122786
1.97045	-0.0189543		1.97045	-0.0144243		1.97045	-0.012517
1.97531	-0.017941		1.97531	-0.0137687		1.97531	-0.0126362
1.98016	-0.0170469		1.98016	-0.013113		1.98016	-0.0125766
1.98501	-0.0163913		1.98501	-0.012517		1.98501	-0.012517
1.98987	-0.0161529		1.98987	-0.0123382		1.98987	-0.0124574
1.99472	-0.0164509		1.99472	-0.0124574		1.99472	-0.0123978
1.99957	-0.0170469		1.99957	-0.0129342		1.99957	-0.0123978
2.00443	-0.0180006		2.00443	-0.0138283		2.00443	-0.0126362
2.00928	-0.0191331		2.00928	-0.0148416		2.00928	-0.0127554
2.01413	-0.0204444		2.01413	-0.0159144		2.01413	-0.0129938
2.01899	-0.0214577		2.01899	-0.0169873		2.01899	-0.0129938
2.02384	-0.0222921		2.02384	-0.0180006		2.02384	-0.012815
2.02869	-0.0228882		2.02869	-0.0188351		2.02869	-0.012219
2.03355	-0.0230074		2.03355	-0.0193119		2.03355	-0.0113249
2.0384	-0.0229478		2.0384	-0.0193715		2.0384	-0.0101924
2.04325	-0.0226498		2.04325	-0.0190139		2.04325	-0.00905991
2.04811	-0.0221729		2.04811	-0.0184774		2.04811	-0.00816584
2.05296	-0.0216961		2.05296	-0.017941		2.05296	-0.00756979
2.05781	-0.0212193		2.05781	-0.0174046		2.05781	-0.00745058
2.06267	-0.0209808		2.06267	-0.0172853		2.06267	-0.00745058
2.06752	-0.0208616		2.06752	-0.0174642		2.06752	-0.00756979
2.07237	-0.0209212		2.07237	-0.0178814		2.07237	-0.007689
2.07723	-0.0212789		2.07723	-0.0184774		2.07723	-0.007689
2.08208	-0.0215769		2.08208	-0.0191331		2.08208	-0.007689
2.08693	-0.0217557		2.08693	-0.0199676		2.08693	-0.0077486
2.09179	-0.0216365		2.09179	-0.020802		2.09179	-0.00798702
2.09664	-0.0209212		2.09664	-0.0216365		2.09664	-0.00816584
2.10149	-0.0196099		2.10149	-0.0222921		2.10149	-0.00834465
2.10635	-0.0180602		2.10635	-0.022471		2.10635	-0.00852346
2.1112	-0.0163913		2.1112	-0.0221729		2.1112	-0.00846386
2.11605	-0.0150204		2.11605	-0.0215173		2.11605	-0.00864267
2.12091	-0.0141263		2.12091	-0.0205636		2.12091	-0.00888109
2.12576	-0.0138283		2.12576	-0.0196695		2.12576	-0.00929832
2.13061	-0.0141859		2.13061	-0.0190735		2.13061	-0.00995398
2.13547	-0.0149608		2.13547	-0.0186563		2.13547	-0.0106096
2.14032	-0.015974		2.14032	-0.0184774		2.14032	-0.0109673
2.14517	-0.0170469		2.14517	-0.0180602		2.14517	-0.0110865
2.15003	-0.0181198		2.15003	-0.017643		2.15003	-0.0106692
2.15488	-0.0190139		2.15488	-0.0169873		2.15488	-0.0100732
2.15973	-0.0196695		2.15973	-0.0164509		2.15973	-0.00941753
2.16459	-0.0199676		2.16459	-0.0163317		2.16459	-0.00882149
2.16944	-0.0199676		2.16944	-0.0166893		2.16944	-0.00834465
2.17429	-0.0197887		2.17429	-0.0175238		2.17429	-0.00810623
2.17915	-0.0194311		2.17915	-0.0186563		2.17915	-0.00798702
2.184	-0.0191927		2.184	-0.0197887		2.184	-0.00786781
2.18885	-0.0190139		2.18885	-0.020504		2.18885	-0.00786781
2.19371	-0.0191331		2.19371	-0.0207424		2.19371	-0.00792742
2.19856	-0.0195503		2.19856	-0.020504		2.19856	-0.00822544
2.20341	-0.0203848		2.20341	-0.0199676		2.20341	-0.00864267
2.20827	-0.0213385		2.20827	-0.0190735		2.20827	-0.00923872
2.21312	-0.0223517		2.21312	-0.0181198		2.21312	-0.0100136
2.21797	-0.0233054		2.21797	-0.017345		2.21797	-0.0109673
2.22283	-0.0240207		2.22283	-0.0169277		2.22283	-0.0117421
2.22768	-0.0244379		2.22768	-0.0169873		2.22768	-0.0124574
2.23253	-0.0244975		2.23253	-0.0174046		2.23253	-0.0127554
2.23739	-0.0241995		2.23739	-0.018239		2.23739	-0.0128746
2.24224	-0.0235438		2.24224	-0.0193119		2.24224	-0.0126958
2.24709	-0.022769		2.24709	-0.0203848		2.24709	-0.0123382
2.25195	-0.0219345		2.25195	-0.0211		2.25195	-0.0118613
2.2568	-0.0211596		2.2568	-0.0215173		2.2568	-0.0112653
2.26165	-0.0206232		2.26165	-0.0216961		2.26165	-0.0106096
2.26651	-0.0200868		2.26651	-0.0215769		2.26651	-0.00977516
2.27136	-0.019908		2.27136	-0.0213981		2.27136	-0.00870228
2.27621	-0.0201464		2.27621	-0.0211		2.27621	-0.00762939
2.28107	-0.0206232		2.28107	-0.020802		2.28107	-0.00679493
2.28592	-0.0215769		2.28592	-0.020504		2.28592	-0.0063777
2.29077	-0.0225902		2.29077	-0.0203252		2.29077	-0.00655651
2.29563	-0.0237226		2.29563	-0.0204444		2.29563	-0.00733137
2.30048	-0.0247359		2.30048	-0.0207424		2.30048	-0.00840425
2.30533	-0.0254512		2.30533	-0.0211596		2.30533	-0.00971556
2.31019	-0.02563		2.31019	-0.0216961		2.31019	-0.0107884
2.31504	-0.0253916		2.31504	-0.0219941		2.31504	-0.0116229
2.31989	-0.0247955		2.31989	-0.0221729		2.31989	-0.0120401
2.32475	-0.0239015		2.32475	-0.0222325		2.32475	-0.0122786
2.3296	-0.023067		2.3296	-0.0221133		2.3296	-0.0120997
2.33445	-0.0224113		2.33445	-0.0219345		2.33445	-0.0118017
2.33931	-0.0220537		2.33931	-0.0217557		2.33931	-0.0111461
2.34416	-0.0219345		2.34416	-0.0215769		2.34416	-0.01055
2.34901	-0.0221133		2.34901	-0.0213981		2.34901	-0.00989437
2.35387	-0.0225902		2.35387	-0.0210404		2.35387	-0.00935793
2.35872	-0.0232458		2.35872	-0.0206828		2.35872	-0.00917912
2.36357	-0.0240207		2.36357	-0.0202656		2.36357	-0.00917912
2.36843	-0.0246167		2.36843	-0.019908		2.36843	-0.00941753
2.37328	-0.025034		2.37328	-0.0194907		2.37328	-0.00971556
2.37813	-0.025332		2.37813	-0.0190735		2.37813	-0.00995398
2.38299	-0.0252128		2.38299	-0.0186563		2.38299	-0.0101328
2.38784	-0.0250936		2.38784	-0.0184774		2.38784	-0.0101328
2.39269	-0.0246763		2.39269	-0.0186563		2.39269	-0.00995398
2.39755	-0.0243187		2.39755	-0.0193715		2.39755	-0.00947714
2.4024	-0.0240803		2.4024	-0.0204444		2.4024	-0.00905991
2.40725	-0.0239611		2.40725	-0.0218749		2.40725	-0.00864267
2.41211	-0.0240207		2.41211	-0.0232458		2.41211	-0.00840425
2.41696	-0.0240803		2.41696	-0.0245571		2.41696	-0.00840425
2.42181	-0.0241995		2.42181	-0.025332		2.42181	-0.00876188
2.42667	-0.0242591		2.42667	-0.0257492		2.42667	-0.00935793
2.43152	-0.0243187		2.43152	-0.02563		2.43152	-0.0101328
2.43637	-0.0243783		2.43637	-0.0250936		2.43637	-0.0109673
2.44123	-0.0242591		2.44123	-0.0244975		2.44123	-0.0118017
2.44608	-0.0241399		2.44608	-0.0239611		2.44608	-0.0123978
2.45093	-0.0240803		2.45093	-0.0238419		2.45093	-0.0126958
2.45579	-0.0240207		2.45579	-0.0239015		2.45579	-0.0125766
2.46064	-0.0240207		2.46064	-0.0241399		2.46064	-0.0120997
2.46549	-0.0240207		2.46549	-0.0244379		2.46549	-0.0112653
2.47035	-0.0241399		2.47035	-0.0244975		2.47035	-0.0103712
2.4752	-0.0240207		2.4752	-0.0241995		2.4752	-0.00959635
2.48005	-0.0237226		2.48005	-0.023365		2.48005	-0.00905991
2.48491	-0.0230074		2.48491	-0.0222325		2.48491	-0.0089407
2.48976	-0.0221133		2.48976	-0.0208616		2.48976	-0.0089407
2.49461	-0.0211		2.49461	-0.0193715		2.49461	-0.00917912
2.49947	-0.0200868		2.49947	-0.018239		2.49947	-0.00929832
2.50432	-0.0194907		2.50432	-0.0174046		2.50432	-0.00941753
2.50917	-0.0196099		2.50917	-0.0171661		2.50917	-0.00947714
2.51403	-0.0203252		2.51403	-0.0171661		2.51403	-0.00959635
2.51888	-0.0216365		2.51888	-0.0175834		2.51888	-0.0100732
2.52373	-0.0231862		2.52373	-0.0181794		2.52373	-0.010848
2.52859	-0.0244379		2.52859	-0.0187159		2.52859	-0.0115037
2.53344	-0.0252128		2.53344	-0.0190139		2.53344	-0.0120401
2.53829	-0.0249743		2.53829	-0.0190735		2.53829	-0.0120997
2.54315	-0.0241995		2.54315	-0.0188351		2.54315	-0.0116229
2.548	-0.0229478		2.548	-0.0184178		2.548	-0.010848
2.55285	-0.0218749		2.55285	-0.0178814		2.55285	-0.00989437
2.55771	-0.0211		2.55771	-0.0174642		2.55771	-0.00905991
2.56256	-0.0207424		2.56256	-0.017345		2.56256	-0.00846386
2.56741	-0.020802		2.56741	-0.0174642		2.56741	-0.00828505
2.57227	-0.0209212		2.57227	-0.0178814		2.57227	-0.00870228
2.57712	-0.0210404		2.57712	-0.0184774		2.57712	-0.00947714
2.58197	-0.0210404		2.58197	-0.0190735		2.58197	-0.010848
2.58683	-0.0210404		2.58683	-0.0194907		2.58683	-0.0123382
2.59168	-0.0213385		2.59168	-0.0196099		2.59168	-0.0138283
2.59653	-0.0217557		2.59653	-0.0193715		2.59653	-0.0150204
2.60139	-0.0223517		2.60139	-0.0190735		2.60139	-0.0158548
2.60624	-0.0228286		2.60624	-0.0187159		2.60624	-0.0160933
2.61109	-0.0228882		2.61109	-0.0185966		2.61109	-0.0159144
2.61595	-0.0226498		2.61595	-0.0188947		2.61595	-0.0155568
2.6208	-0.0221133		2.6208	-0.0195503		2.6208	-0.0152588
2.62565	-0.0213385		2.62565	-0.0203252		2.62565	-0.0151396
2.63051	-0.0208616		2.63051	-0.0210404		2.63051	-0.0153184
2.63536	-0.0206232		2.63536	-0.0215769		2.63536	-0.0154376
2.64021	-0.0205636		2.64021	-0.0218153		2.64021	-0.0155568
2.64507	-0.0207424		2.64507	-0.0218153		2.64507	-0.0153184
2.64992	-0.0211		2.64992	-0.0215769		2.64992	-0.0148416
2.65477	-0.0215769		2.65477	-0.0212789		2.65477	-0.0140071
2.65963	-0.0220537		2.65963	-0.0210404		2.65963	-0.013113
2.66448	-0.0226498		2.66448	-0.0208616		2.66448	-0.012219
2.66933	-0.023365		2.66933	-0.0208616		2.66933	-0.0114441
2.67419	-0.0240803		2.67419	-0.0211596		2.67419	-0.0107288
2.67904	-0.0247359		2.67904	-0.0216961		2.67904	-0.0101328
2.68389	-0.0251532		2.68389	-0.0225306		2.68389	-0.00971556
2.68875	-0.0253916		2.68875	-0.023663		2.68875	-0.00959635
2.6936	-0.0252128		2.6936	-0.0247955		2.6936	-0.00965595
2.69845	-0.0247955		2.69845	-0.0260472		2.69845	-0.0100732
2.70331	-0.0243187		2.70331	-0.0271201		2.70331	-0.0106692
2.70816	-0.0239015		2.70816	-0.027895		2.70816	-0.0113845
2.71301	-0.0237823		2.71301	-0.028491		2.71301	-0.0119805
2.71787	-0.0237226		2.71787	-0.0286102		2.71787	-0.0121593
2.72272	-0.0239611		2.72272	-0.0285506		2.72272	-0.0122786
2.72757	-0.0243783		2.72757	-0.028491		2.72757	-0.0120997
2.73243	-0.0246167		2.73243	-0.0282526		2.73243	-0.0119209
2.73728	-0.0248551		2.73728	-0.0279546		2.73728	-0.0117421
2.74213	-0.0247955		2.74213	-0.0276566		2.74213	-0.0115633
2.74699	-0.0245571		2.74699	-0.0272989		2.74699	-0.0116229
2.75184	-0.0242591		2.75184	-0.0270605		2.75184	-0.0118613
2.75669	-0.0240207		2.75669	-0.0268221		2.75669	-0.0123978
2.76155	-0.0240803		2.76155	-0.0267029		2.76155	-0.0132322
2.7664	-0.0245571		2.7664	-0.0265837		2.7664	-0.0143647
2.77125	-0.0253916		2.77125	-0.0263453		2.77125	-0.015676
2.77611	-0.0263453		2.77611	-0.025928		2.77611	-0.0169873
2.78096	-0.0271201		2.78096	-0.025332		2.78096	-0.0181198
2.78581	-0.027597		2.78581	-0.0244379		2.78581	-0.0187755
2.79067	-0.0277162		2.79067	-0.0234842		2.79067	-0.0190735
2.79552	-0.0276566		2.79552	-0.0225306		2.79552	-0.0187755
2.80037	-0.0274181		2.80037	-0.0218749		2.80037	-0.0180602
2.80523	-0.0272989		2.80523	-0.0215173		2.80523	-0.0171065
2.81008	-0.0273585		2.81008	-0.0215173		2.81008	-0.0157356
2.81493	-0.027597		2.81493	-0.0218749		2.81493	-0.0143647
2.81979	-0.0277758		2.81979	-0.022471		2.81979	-0.0129342
2.82464	-0.0277162		2.82464	-0.0233054		2.82464	-0.0116825
2.82949	-0.0275373		2.82949	-0.0240207		2.82949	-0.0104904
2.83435	-0.0270009		2.83435	-0.0244975		2.83435	-0.00947714
2.8392	-0.0263453		2.8392	-0.0247359		2.8392	-0.00870228
2.84405	-0.0256896		2.84405	-0.0247955		2.84405	-0.00792742
2.84891	-0.0250936		2.84891	-0.0243783		2.84891	-0.00727177
2.85376	-0.0247955		2.85376	-0.0236034		2.85376	-0.00679493
2.85861	-0.0247955		2.85861	-0.0227094		2.85861	-0.00667572
2.86347	-0.0252128		2.86347	-0.0219345		2.86347	-0.00697374
2.86832	-0.02563		2.86832	-0.0215173		2.86832	-0.00798702
2.87317	-0.0260472		2.87317	-0.0215173		2.87317	-0.00941753
2.87803	-0.0261664		2.87803	-0.0219345		2.87803	-0.0112057
2.88288	-0.0261664		2.88288	-0.0227094		2.88288	-0.0132322
2.88773	-0.0258088		2.88773	-0.0234842		2.88773	-0.0149608
2.89259	-0.0250936		2.89259	-0.0242591		2.89259	-0.0163913
2.89744	-0.0243783		2.89744	-0.0246167		2.89744	-0.0174046
2.90229	-0.023663		2.90229	-0.0246763		2.90229	-0.017941
2.90715	-0.023067		2.90715	-0.0242591		2.90715	-0.0181794
2.912	-0.022769		2.912	-0.0236034		2.912	-0.0181794
2.91685	-0.0228882		2.91685	-0.0228286		2.91685	-0.0180006
2.92171	-0.0235438		2.92171	-0.0222325		2.92171	-0.0175834
2.92656	-0.0245571		2.92656	-0.0218749		2.92656	-0.0168681
2.93141	-0.0258088		2.93141	-0.0218749		2.93141	-0.015974
2.93627	-0.0271201		2.93627	-0.0222325		2.93627	-0.0149012
2.94112	-0.0281334		2.94112	-0.0225902		2.94112	-0.0136495
2.94597	-0.0285506		2.94597	-0.022769		2.94597	-0.0126362
2.95083	-0.0284314		2.95083	-0.022769		2.95083	-0.0119209
2.95568	-0.0277162		2.95568	-0.0224113		2.95568	-0.0117421
2.96053	-0.0264645		2.96053	-0.0216365		2.96053	-0.0120401
2.96539	-0.025034		2.96539	-0.0206828		2.96539	-0.0126958
2.97024	-0.0237226		2.97024	-0.0196695		2.97024	-0.0136495
2.97509	-0.0225902		2.97509	-0.0188947		2.97509	-0.0148416
2.97995	-0.0218153		2.97995	-0.0184178		2.97995	-0.0159144
2.9848	-0.0213981		2.9848	-0.0182986		2.9848	-0.0168085
2.98965	-0.0216961		2.98965	-0.0185966		2.98965	-0.0174642
2.99451	-0.0224113		2.99451	-0.0192523		2.99451	-0.0175834
2.99936	-0.0234246		2.99936	-0.0198483		2.99936	-0.0170469
3.00421	-0.0246763		3.00421	-0.0205636		3.00421	-0.0162721
3.00907	-0.0258684		3.00907	-0.0211596		3.00907	-0.0150204
3.01392	-0.0268221		3.01392	-0.0216365		3.01392	-0.0138283
3.01877	-0.0274777		3.01877	-0.0219941		3.01877	-0.0128746
3.02363	-0.0278354		3.02363	-0.0223517		3.02363	-0.0124574
3.02848	-0.028193		3.02848	-0.0227094		3.02848	-0.012517
3.03333	-0.0283718		3.03333	-0.0230074		3.03333	-0.0131726
3.03819	-0.0286698		3.03819	-0.0233054		3.03819	-0.0141263
3.04304	-0.0288486		3.04304	-0.0234842		3.04304	-0.0151992
3.04789	-0.0290275		3.04789	-0.0235438		3.04789	-0.0160933
3.05275	-0.0291467		3.05275	-0.0234246		3.05275	-0.0167489
3.0576	-0.0291467		3.0576	-0.0234842		3.0576	-0.0169873
3.06245	-0.028789		3.06245	-0.0234842		3.06245	-0.0168681
3.06731	-0.0282526		3.06731	-0.0235438		3.06731	-0.0164509
3.07216	-0.0275373		3.07216	-0.0235438		3.07216	-0.0157952
3.07701	-0.0265241		3.07701	-0.0234842		3.07701	-0.0150204
3.08187	-0.0256896		3.08187	-0.0232458		3.08187	-0.0141859
3.08672	-0.025034		3.08672	-0.0228286		3.08672	-0.0137091
3.09157	-0.0247359		3.09157	-0.0224113		3.09157	-0.0136495
3.09643	-0.0248551		3.09643	-0.0216961		3.09643	-0.0141859
3.10128	-0.0251532		3.10128	-0.0210404		3.10128	-0.0149608
3.10613	-0.0256896		3.10613	-0.0203848		3.10613	-0.0159144
3.11099	-0.026226		3.11099	-0.0199676		3.11099	-0.0165701
3.11584	-0.0264645		3.11584	-0.0198483		3.11584	-0.0169873
3.12069	-0.0265241		3.12069	-0.020206		3.12069	-0.0169277
3.12555	-0.0264049		3.12555	-0.0211		3.12555	-0.0166893
3.1304	-0.0261068		3.1304	-0.0223517		3.1304	-0.0163317
3.13525	-0.0257492		3.13525	-0.0236034		3.13525	-0.0162125
3.14011	-0.0253916		3.14011	-0.0247955		3.14011	-0.0164509
3.14496	-0.0254512		3.14496	-0.0255108		3.14496	-0.0169277
3.14981	-0.0257492		3.14981	-0.02563		3.14981	-0.0174046
3.15467	-0.0261664		3.15467	-0.0254512		3.15467	-0.0175834
3.15952	-0.0268221		3.15952	-0.0249743		3.15952	-0.0172257
3.16437	-0.0273585		3.16437	-0.0245571		3.16437	-0.0165105
3.16923	-0.027597		3.16923	-0.0242591		3.16923	-0.0155568
3.17408	-0.0273585		3.17408	-0.0240803		3.17408	-0.0146627
3.17893	-0.0267029		3.17893	-0.0240803		3.17893	-0.0138879
3.18379	-0.0257492		3.18379	-0.0240803		3.18379	-0.0134706
3.18864	-0.0245571		3.18864	-0.0242591		3.18864	-0.0132918
3.19349	-0.0234246		3.19349	-0.0244975		3.19349	-0.0131726
3.19835	-0.0225902		3.19835	-0.0249743		3.19835	-0.0128746
3.2032	-0.0222921		3.2032	-0.0256896		3.2032	-0.0124574
3.20805	-0.0224113		3.20805	-0.0264645		3.20805	-0.0117421
3.21291	-0.0230074		3.21291	-0.0272989		3.21291	-0.0110865
3.21776	-0.0238419		3.21776	-0.0279546		3.21776	-0.0103712
3.22261	-0.0246167		3.22261	-0.0283122		3.22261	-0.00995398
3.22747	-0.0252724		3.22747	-0.0283122		3.22747	-0.00977516
3.23232	-0.02563		3.23232	-0.0280738		3.23232	-0.00989437
3.23717	-0.02563		3.23717	-0.0277162		3.23717	-0.0100732
3.24203	-0.0252724		3.24203	-0.0272989		3.24203	-0.0101328
3.24688	-0.0245571		3.24688	-0.0268817		3.24688	-0.0101924
3.25173	-0.0237226		3.25173	-0.0264645		3.25173	-0.0100732
3.25659	-0.0226498		3.25659	-0.0259876		3.25659	-0.00989437
3.26144	-0.0214577		3.26144	-0.0255108		3.26144	-0.00959635
3.26629	-0.0203252		3.26629	-0.0250936		3.26629	-0.00935793
3.27115	-0.0192523		3.27115	-0.0247955		3.27115	-0.00929832
3.276	-0.0187159		3.276	-0.0246167		3.276	-0.00947714
3.28085	-0.018537		3.28085	-0.0246167		3.28085	-0.00971556
3.28571	-0.0190139		3.28571	-0.0244379		3.28571	-0.0101328
3.29056	-0.0200868		3.29056	-0.0239611		3.29056	-0.0106692
3.29541	-0.0216365		3.29541	-0.023067		3.29541	-0.0112653
3.30027	-0.0234246		3.30027	-0.0219941		3.30027	-0.0118017
3.30512	-0.0252128		3.30512	-0.0207424		3.30512	-0.0121593
3.30997	-0.0267029		3.30997	-0.0198483		3.30997	-0.0120997
3.31483	-0.027597		3.31483	-0.0192523		3.31483	-0.0118613
3.31968	-0.0279546		3.31968	-0.0190139		3.31968	-0.0114441
3.32453	-0.0274777		3.32453	-0.0190139		3.32453	-0.0109076
3.32939	-0.0265241		3.32939	-0.0191331		3.32939	-0.01055
3.33424	-0.025332		3.33424	-0.0193715		3.33424	-0.0103116
3.33909	-0.0240803		3.33909	-0.0197291		3.33909	-0.01055
3.34395	-0.0230074		3.34395	-0.0205636		3.34395	-0.0109673
3.3488	-0.0223517		3.3488	-0.0215173		3.3488	-0.0115633
3.35365	-0.0224113		3.35365	-0.0225902		3.35365	-0.0122786
3.35851	-0.0228882		3.35851	-0.0237226		3.35851	-0.0130534
3.36336	-0.023663		3.36336	-0.0242591		3.36336	-0.0138283
3.36821	-0.0246167		3.36821	-0.0243187		3.36821	-0.0143647
3.37307	-0.0254512		3.37307	-0.0237823		3.37307	-0.014782
3.37792	-0.0261068		3.37792	-0.023067		3.37792	-0.01508
3.38277	-0.0264049		3.38277	-0.0223517		3.38277	-0.0151992
3.38763	-0.0262856		3.38763	-0.0218749		3.38763	-0.01508
3.39248	-0.025928		3.39248	-0.0218749		3.39248	-0.0149608
3.39733	-0.0254512		3.39733	-0.0221133		3.39733	-0.0149012
3.40219	-0.0249743		3.40219	-0.022471		3.40219	-0.0149608
3.40704	-0.0247359		3.40704	-0.022769		3.40704	-0.0151396
3.41189	-0.0244975		3.41189	-0.0227094		3.41189	-0.015378
3.41675	-0.0244379		3.41675	-0.0225306		3.41675	-0.015676
3.4216	-0.0241995		3.4216	-0.0221729		3.4216	-0.0157952
3.42645	-0.0239611		3.42645	-0.0217557		3.42645	-0.015676
3.43131	-0.0234246		3.43131	-0.0215173		3.43131	-0.0154376
3.43616	-0.0228882		3.43616	-0.0213981		3.43616	-0.0151992
3.44101	-0.0222921		3.44101	-0.0213385		3.44101	-0.0149012
3.44587	-0.0221729		3.44587	-0.0213981		3.44587	-0.014782
3.45072	-0.0224113		3.45072	-0.0213981		3.45072	-0.014782
3.45557	-0.0228882		3.45557	-0.0212789		3.45557	-0.014782
3.46043	-0.0234842		3.46043	-0.0209808		3.46043	-0.0148416
3.46528	-0.0240207		3.46528	-0.0206828		3.46528	-0.0146031
3.47013	-0.0244379		3.47013	-0.020504		3.47013	-0.0140667
3.47499	-0.0245571		3.47499	-0.0204444		3.47499	-0.013113
3.47984	-0.0244379		3.47984	-0.0206232		3.47984	-0.0118613
3.48469	-0.0241995		3.48469	-0.0209212		3.48469	-0.01055
3.48955	-0.0239611		3.48955	-0.0212193		3.48955	-0.00941753
3.4944	-0.0237823		3.4944	-0.0215173		3.4944	-0.00858307
3.49925	-0.023365		3.49925	-0.0216961		3.49925	-0.00822544
3.50411	-0.0226498		3.50411	-0.0217557		3.50411	-0.00816584
3.50896	-0.0217557		3.50896	-0.0216961		3.50896	-0.00840425
3.51381	-0.020802		3.51381	-0.0216365		3.51381	-0.00876188
3.51867	-0.0200272		3.51867	-0.0215173		3.51867	-0.00911951
3.52352	-0.0195503		3.52352	-0.0215769		3.52352	-0.00947714
3.52837	-0.0194311		3.52837	-0.0217557		3.52837	-0.0100136
3.53323	-0.0197291		3.53323	-0.0217557		3.53323	-0.0107288
3.53808	-0.0200868		3.53808	-0.0218749		3.53808	-0.0116825
3.54293	-0.0203848		3.54293	-0.0219345		3.54293	-0.0127554
3.54779	-0.0206232		3.54779	-0.0219941		3.54779	-0.0137091
3.55264	-0.020802		3.55264	-0.0222325		3.55264	-0.0145435
3.55749	-0.0208616		3.55749	-0.0226498		3.55749	-0.014782
3.56235	-0.0210404		3.56235	-0.0234246		3.56235	-0.0149012
3.5672	-0.0213385		3.5672	-0.0244975		3.5672	-0.0145435
3.57205	-0.0216365		3.57205	-0.0258684		3.57205	-0.0140071
3.57691	-0.0218749		3.57691	-0.0273585		3.57691	-0.0135303
3.58176	-0.0219941		3.58176	-0.0286698		3.58176	-0.013113
3.58661	-0.0219345		3.58661	-0.0296235		3.58661	-0.0126958
3.59147	-0.0218153		3.59147	-0.03016		3.59147	-0.0122786
3.59632	-0.0216961		3.59632	-0.0302196		3.59632	-0.0119209
3.60117	-0.0216961		3.60117	-0.0297427		3.60117	-0.0116229
3.60603	-0.0220537		3.60603	-0.0288486		3.60603	-0.0114441
3.61088	-0.0225306		3.61088	-0.0277162		3.61088	-0.0113845
3.61573	-0.0232458		3.61573	-0.0265241		3.61573	-0.0113845
3.62059	-0.0240803		3.62059	-0.025332		3.62059	-0.0116825
3.62544	-0.0246763		3.62544	-0.0245571		3.62544	-0.0119805
3.63029	-0.0250936		3.63029	-0.0240207		3.63029	-0.0123382
3.63515	-0.0252724		3.63515	-0.0238419		3.63515	-0.0129342
3.64	-0.0250936		3.64	-0.0239611		3.64	-0.0135303
3.64485	-0.0247955		3.64485	-0.0243783		3.64485	-0.0140667
3.64971	-0.0245571		3.64971	-0.0248551		3.64971	-0.0144839
3.65456	-0.0245571		3.65456	-0.0253916		3.65456	-0.0146031
3.65941	-0.0248551		3.65941	-0.0258088		3.65941	-0.0144839
3.66427	-0.0253916		3.66427	-0.0261068		3.66427	-0.0143647
3.66912	-0.0259876		3.66912	-0.026226		3.66912	-0.0141859
3.67397	-0.0264049		3.67397	-0.0265241		3.67397	-0.0142455
3.67883	-0.0264049		3.67883	-0.0267625		3.67883	-0.0145435
3.68368	-0.0258088		3.68368	-0.0272393		3.68368	-0.0151396
3.68853	-0.0249147		3.68853	-0.0277162		3.68853	-0.0157356
3.69339	-0.0235438		3.69339	-0.0282526		3.69339	-0.0162125
3.69824	-0.0222921		3.69824	-0.0287294		3.69824	-0.0162125
3.70309	-0.0213385		3.70309	-0.028789		3.70309	-0.0159144
3.70795	-0.0210404		3.70795	-0.0286102		3.70795	-0.0151396
3.7128	-0.0213385		3.7128	-0.0280738		3.7128	-0.0140667
3.71765	-0.0222921		3.71765	-0.0274777		3.71765	-0.0128746
3.72251	-0.0234246		3.72251	-0.0267625		3.72251	-0.0116825
3.72736	-0.0247359		3.72736	-0.026226		3.72736	-0.0106692
3.73221	-0.0257492		3.73221	-0.0259876		3.73221	-0.00989437
3.73707	-0.0265837		3.73707	-0.0261664		3.73707	-0.00953674
3.74192	-0.0270605		3.74192	-0.0264645		3.74192	-0.00953674
3.74677	-0.0274181		3.74677	-0.0269413		3.74677	-0.00977516
3.75163	-0.0277758		3.75163	-0.0273585		3.75163	-0.0101924
3.75648	-0.0282526		3.75648	-0.027895		3.75648	-0.0104904
3.76133	-0.0289083		3.76133	-0.0283718		3.76133	-0.010848
3.76619	-0.0295043		3.76619	-0.028789		3.76619	-0.0110269
3.77104	-0.0300407		3.77104	-0.0291467		3.77104	-0.0112653
3.77589	-0.0302792		3.77589	-0.0294447		3.77589	-0.0116229
3.78075	-0.0301003		3.78075	-0.0295043		3.78075	-0.0119805
3.7856	-0.0296235		3.7856	-0.0295043		3.7856	-0.0124574
3.79045	-0.0289679		3.79045	-0.0290275		3.79045	-0.0129342
3.79531	-0.0282526		3.79531	-0.0284314		3.79531	-0.0132918
3.80016	-0.0279546		3.80016	-0.0276566		3.80016	-0.0133514
3.80501	-0.027597		3.80501	-0.0269413		3.80501	-0.0131726
3.80987	-0.0274181		3.80987	-0.0262856		3.80987	-0.0127554
3.81472	-0.0271201		3.81472	-0.0259876		3.81472	-0.012219
3.81957	-0.0265837		3.81957	-0.0258088		3.81957	-0.0116825
3.82443	-0.0257492		3.82443	-0.0258684		3.82443	-0.0111461
3.82928	-0.0244975		3.82928	-0.0261068		3.82928	-0.010848
3.83413	-0.0232458		3.83413	-0.0262856		3.83413	-0.0107884
3.83899	-0.0220537		3.83899	-0.0265837		3.83899	-0.0110269
3.84384	-0.0212193		3.84384	-0.0268817		3.84384	-0.0115633
3.84869	-0.0208616		3.84869	-0.0272989		3.84869	-0.0121593
3.85355	-0.020802		3.85355	-0.0277162		3.85355	-0.0128746
3.8584	-0.0210404		3.8584	-0.0281334		3.8584	-0.0135899
3.86325	-0.0218153		3.86325	-0.0286102		3.86325	-0.0141859
3.86811	-0.0225306		3.86811	-0.0288486		3.86811	-0.0146031
3.87296	-0.0233054		3.87296	-0.0290871		3.87296	-0.0147223
3.87781	-0.0240207		3.87781	-0.0291467		3.87781	-0.0144839
3.88267	-0.0246763		3.88267	-0.0289083		3.88267	-0.0138879
3.88752	-0.025034		3.88752	-0.0285506		3.88752	-0.0130534
3.89237	-0.025332		3.89237	-0.028193		3.89237	-0.0120401
3.89723	-0.0250936		3.89723	-0.0278354		3.89723	-0.0112057
3.90208	-0.0248551		3.90208	-0.0276566		3.90208	-0.0107288
3.90693	-0.0245571		3.90693	-0.0277162		3.90693	-0.0107288
3.91179	-0.0241995		3.91179	-0.0279546		3.91179	-0.0112057
3.91664	-0.0237823		3.91664	-0.0280142		3.91664	-0.012219
3.92149	-0.0235438		3.92149	-0.027895		3.92149	-0.0133514
3.92635	-0.0231862		3.92635	-0.0274181		3.92635	-0.0145435
3.9312	-0.0226498		3.9312	-0.0267029		3.9312	-0.0154972
3.93605	-0.0221133		3.93605	-0.0262856		3.93605	-0.0160336
3.94091	-0.0215173		3.94091	-0.0258684		3.94091	-0.0159144
3.94576	-0.0211596		3.94576	-0.0261068		3.94576	-0.015378
3.95061	-0.0209808		3.95061	-0.0268817		3.95061	-0.0142455
3.95547	-0.0211596		3.95547	-0.0280738		3.95547	-0.0129342
3.96032	-0.0214577		3.96032	-0.0294447		3.96032	-0.0115037
3.96517	-0.0218153		3.96517	-0.0309348		3.96517	-0.010252
3.97003	-0.0222325		3.97003	-0.0320077		3.97003	-0.00929832
3.97488	-0.0226498		3.97488	-0.0327826		3.97488	-0.00876188
3.97973	-0.0229478		3.97973	-0.0330806		3.97973	-0.00858307
3.98459	-0.0233054		3.98459	-0.033021		3.98459	-0.00864267
3.98944	-0.0235438		3.98944	-0.0323653		3.98944	-0.0090003
3.99429	-0.0237823		3.99429	-0.0316501		3.99429	-0.00911951
3.99915	-0.0239611		3.99915	-0.0305772		3.99915	-0.00917912
4.004	-0.0240207		4.004	-0.0293851		4.004	-0.0089407
4.00885	-0.0239611		4.00885	-0.0282526		4.00885	-0.00846386
4.01371	-0.0240207		4.01371	-0.0272989		4.01371	-0.0077486
4.01856	-0.0242591		4.01856	-0.0267029		4.01856	-0.00679493
4.02341	-0.0244975		4.02341	-0.0263453		4.02341	-0.00566244
4.02827	-0.0246167		4.02827	-0.0264049		4.02827	-0.00458956
4.03312	-0.0246167		4.03312	-0.0269413		4.03312	-0.00369549
4.03797	-0.0241995		4.03797	-0.0274181		4.03797	-0.00303984
4.04283	-0.0237226		4.04283	-0.0278354		4.04283	-0.00268221
4.04768	-0.023067		4.04768	-0.0279546		4.04768	-0.00274181
4.05253	-0.0227094		4.05253	-0.0276566		4.05253	-0.00333786
4.05739	-0.0228286		4.05739	-0.0268817		4.05739	-0.00417233
4.06224	-0.0233054		4.06224	-0.0258684		4.06224	-0.00548363
4.06709	-0.0240207		4.06709	-0.0247955		4.06709	-0.00703335
4.07195	-0.0246763		4.07195	-0.0240803		4.07195	-0.00888109
4.0768	-0.025034		4.0768	-0.0238419		4.0768	-0.01055
4.08165	-0.0248551		4.08165	-0.0240207		4.08165	-0.0120997
4.08651	-0.0240803		4.08651	-0.0247359		4.08651	-0.0132322
4.09136	-0.0231266		4.09136	-0.0257492		4.09136	-0.0141263
4.09621	-0.0219941		4.09621	-0.0268817		4.09621	-0.0146031
4.10107	-0.0211596		4.10107	-0.0277758		4.10107	-0.014782
4.10592	-0.020802		4.10592	-0.0282526		4.10592	-0.0148416
4.11077	-0.0211		4.11077	-0.0282526		4.11077	-0.0148416
4.11563	-0.0218749		4.11563	-0.0277758		4.11563	-0.0149608
4.12048	-0.0228882		4.12048	-0.0268817		4.12048	-0.0150204
4.12533	-0.0241399		4.12533	-0.025928		4.12533	-0.0151992
4.13019	-0.0250936		4.13019	-0.0249743		4.13019	-0.0154376
4.13504	-0.0256896		4.13504	-0.0244975		4.13504	-0.0156164
4.13989	-0.025928		4.13989	-0.0243187		4.13989	-0.0157356
4.14475	-0.0257492		4.14475	-0.0242591		4.14475	-0.0159144
4.1496	-0.0252724		4.1496	-0.0243187		4.1496	-0.0160933
4.15445	-0.0245571		4.15445	-0.0243783		4.15445	-0.0162721
4.15931	-0.0239015		4.15931	-0.0243783		4.15931	-0.0165701
4.16416	-0.0232458		4.16416	-0.0243783		4.16416	-0.0168085
4.16901	-0.0225902		4.16901	-0.0244379		4.16901	-0.0168085
4.17387	-0.0221729		4.17387	-0.025034		4.17387	-0.0165105
4.17872	-0.0219941		4.17872	-0.0256896		4.17872	-0.0157952
4.18357	-0.0221133		4.18357	-0.0265241		4.18357	-0.0148416
4.18843	-0.022471		4.18843	-0.0272989		4.18843	-0.0135899
4.19328	-0.0230074		4.19328	-0.0278354		4.19328	-0.012517
4.19813	-0.0239015		4.19813	-0.0278354		4.19813	-0.0117421
4.20299	-0.0246763		4.20299	-0.027597		4.20299	-0.0115037
4.20784	-0.0255108		4.20784	-0.0272989		4.20784	-0.0119805
4.21269	-0.0261068		4.21269	-0.0270009		4.21269	-0.0125766
4.21755	-0.0267029		4.21755	-0.0270605		4.21755	-0.0133514
4.2224	-0.0272393		4.2224	-0.0272989		4.2224	-0.0139475
4.22725	-0.027895		4.22725	-0.0276566		4.22725	-0.0143647
4.23211	-0.0283122		4.23211	-0.0280142		4.23211	-0.014782
4.23696	-0.0288486		4.23696	-0.0280142		4.23696	-0.01508
4.24181	-0.0292659		4.24181	-0.0276566		4.24181	-0.0154972
4.24667	-0.0293255		4.24667	-0.0272393		4.24667	-0.0160336
4.25152	-0.0291467		4.25152	-0.0267625		4.25152	-0.0166297
4.25637	-0.0285506		4.25637	-0.0264645		4.25637	-0.0169277
4.26123	-0.0277162		4.26123	-0.0265241		4.26123	-0.0167489
4.26608	-0.0267625		4.26608	-0.0268817		4.26608	-0.0161529
4.27093	-0.0258088		4.27093	-0.027597		4.27093	-0.0151396
4.27579	-0.0251532		4.27579	-0.0282526		4.27579	-0.0138879
4.28064	-0.0246763		4.28064	-0.0287294		4.28064	-0.0126362
4.28549	-0.0245571		4.28549	-0.0290275		4.28549	-0.0116825
4.29035	-0.0247955		4.29035	-0.0289679		4.29035	-0.0107884
4.2952	-0.0251532		4.2952	-0.0287294		4.2952	-0.0101328
4.30005	-0.0257492		4.30005	-0.0283718		4.30005	-0.00965595
4.30491	-0.0260472		4.30491	-0.0280738		4.30491	-0.00911951
4.30976	-0.0265241		4.30976	-0.0278354		4.30976	-0.0089407
4.31461	-0.0266433		4.31461	-0.0276566		4.31461	-0.00911951
4.31947	-0.0265837		4.31947	-0.0272989		4.31947	-0.00959635
4.32432	-0.0263453		4.32432	-0.0267625		4.32432	-0.01055
4.32917	-0.025928		4.32917	-0.0261068		4.32917	-0.0118017
4.33403	-0.0253916		4.33403	-0.0252128		4.33403	-0.0131726
4.33888	-0.0249147		4.33888	-0.0243187		4.33888	-0.0144839
4.34373	-0.0244975		4.34373	-0.0235438		4.34373	-0.0156164
4.34859	-0.0240207		4.34859	-0.0231266		4.34859	-0.0164509
4.35344	-0.0237226		4.35344	-0.0229478		4.35344	-0.0169277
4.35829	-0.0236034		4.35829	-0.0231862		4.35829	-0.0170469
4.36315	-0.0236034		4.36315	-0.0236034		4.36315	-0.0166297
4.368	-0.0238419		4.368	-0.0240803		4.368	-0.0155568
4.37285	-0.0242591		4.37285	-0.0246763		4.37285	-0.0137091
4.37771	-0.025034		4.37771	-0.0250936		4.37771	-0.0115037
4.38256	-0.0259876		4.38256	-0.0252128		4.38256	-0.00917912
4.38741	-0.0271201		4.38741	-0.0251532		4.38741	-0.00727177
4.39227	-0.028193		4.39227	-0.0249147		4.39227	-0.00619888
4.39712	-0.0291467		4.39712	-0.0245571		4.39712	-0.00631809
4.40197	-0.0294447		4.40197	-0.0243187		4.40197	-0.00745058
4.40683	-0.0291467		4.40683	-0.0242591		4.40683	-0.0090003
4.41168	-0.0283122		4.41168	-0.0246167		4.41168	-0.0107884
4.41653	-0.0270605		4.41653	-0.0252128		4.41653	-0.0121593
4.42139	-0.0258088		4.42139	-0.0258684		4.42139	-0.0126958
4.42624	-0.0247359		4.42624	-0.0265837		4.42624	-0.0126362
4.43109	-0.0240803		4.43109	-0.0271201		4.43109	-0.0120401
4.43595	-0.0240207		4.43595	-0.0275373		4.43595	-0.0112653
4.4408	-0.0241399		4.4408	-0.0277758		4.4408	-0.0106692
4.44565	-0.0244975		4.44565	-0.0277758		4.44565	-0.0106096
4.45051	-0.0245571		4.45051	-0.0276566		4.45051	-0.010848
4.45536	-0.0243187		4.45536	-0.0274777		4.45536	-0.0114441
4.46021	-0.0238419		4.46021	-0.0270605		4.46021	-0.0120401
4.46507	-0.023067		4.46507	-0.0265837		4.46507	-0.0123978
4.46992	-0.0223517		4.46992	-0.0259876		4.46992	-0.0122786
4.47477	-0.0218153		4.47477	-0.0254512		4.47477	-0.0116825
4.47963	-0.0216961		4.47963	-0.025034		4.47963	-0.0106692
4.48448	-0.0221729		4.48448	-0.0248551		4.48448	-0.00959635
4.48933	-0.0229478		4.48933	-0.0247359		4.48933	-0.00852346
4.49419	-0.0243187		4.49419	-0.0248551		4.49419	-0.00804663
4.49904	-0.0258088		4.49904	-0.025034		4.49904	-0.00810623
4.50389	-0.0272989		4.50389	-0.025034		4.50389	-0.00870228
4.50875	-0.028491		4.50875	-0.0248551		4.50875	-0.00959635
4.5136	-0.0290275		4.5136	-0.0243783		4.5136	-0.01055
4.51845	-0.0290871		4.51845	-0.023663		4.51845	-0.0113845
4.52331	-0.0283718		4.52331	-0.022769		4.52331	-0.0119805
4.52816	-0.0271201		4.52816	-0.0217557		4.52816	-0.0122786
4.53301	-0.0255108		4.53301	-0.0210404		4.53301	-0.0123382
4.53787	-0.0239015		4.53787	-0.0206828		4.53787	-0.0125766
4.54272	-0.0225306		4.54272	-0.0208616		4.54272	-0.0127554
4.54757	-0.0213981		4.54757	-0.0215173		4.54757	-0.0129342
4.55243	-0.0206828		4.55243	-0.022769		4.55243	-0.0128746
4.55728	-0.0202656		4.55728	-0.0244379		4.55728	-0.0126362
4.56213	-0.0200868		4.56213	-0.0263453		4.56213	-0.0120997
4.56699	-0.0200272		4.56699	-0.0282526		4.56699	-0.0114441
4.57184	-0.0201464		4.57184	-0.0298619		4.57184	-0.0107884
4.57669	-0.0203252		4.57669	-0.0309348		4.57669	-0.0101328
4.58155	-0.020504		4.58155	-0.0312328		4.58155	-0.00959635
4.5864	-0.0206828		4.5864	-0.030756		4.5864	-0.0089407
4.59125	-0.0208616		4.59125	-0.0296235		4.59125	-0.00828505
4.59611	-0.0211		4.59611	-0.0284314		4.59611	-0.007689
4.60096	-0.0213385		4.60096	-0.0274181		4.60096	-0.00691414
4.60581	-0.0216961		4.60581	-0.0268817		4.60581	-0.0063777
4.61067	-0.0221729		4.61067	-0.0269413		4.61067	-0.00584126
4.61552	-0.0227094		4.61552	-0.0273585		4.61552	-0.00560284
4.62037	-0.0233054		4.62037	-0.0279546		4.62037	-0.00542402
4.62523	-0.0237823		4.62523	-0.0284314		4.62523	-0.00542402
4.63008	-0.0239015		4.63008	-0.0286102		4.63008	-0.00548363
4.63493	-0.023663		4.63493	-0.0287294		4.63493	-0.00554323
4.63979	-0.023067		4.63979	-0.028789		4.63979	-0.00584126
4.64464	-0.0220537		4.64464	-0.028789		4.64464	-0.00607967
4.64949	-0.0208616		4.64949	-0.0286102		4.64949	-0.0064373
4.65435	-0.0196099		4.65435	-0.0284314		4.65435	-0.00685453
4.6592	-0.018537		4.6592	-0.0279546		4.6592	-0.00756979
4.66405	-0.0177026		4.66405	-0.0272989		4.66405	-0.00852346
4.66891	-0.0172257		4.66891	-0.0264645		4.66891	-0.00941753
4.67376	-0.0169873		4.67376	-0.0258088		4.67376	-0.0103116
4.67861	-0.0170469		4.67861	-0.0253916		4.67861	-0.0107884
4.68347	-0.0172257		4.68347	-0.025332		4.68347	-0.0110865
4.68832	-0.017345		4.68832	-0.0254512		4.68832	-0.010848
4.69317	-0.017643		4.69317	-0.025928		4.69317	-0.0104904
4.69803	-0.0177622		4.69803	-0.0266433		4.69803	-0.0101328
4.70288	-0.0178814		4.70288	-0.0272989		4.70288	-0.0101924
4.70773	-0.0177622		4.70773	-0.027895		4.70773	-0.01055
4.71259	-0.0177622		4.71259	-0.0284314		4.71259	-0.0113249
4.71744	-0.0178814		4.71744	-0.0289083		4.71744	-0.012219
4.72229	-0.0181198		4.72229	-0.0292063		4.72229	-0.0129342
4.72715	-0.0183582		4.72715	-0.0295043		4.72715	-0.0133514
4.732	-0.0187159		4.732	-0.0297427		4.732	-0.0132322
4.73685	-0.0190735		4.73685	-0.0299811		4.73685	-0.0126362
4.74171	-0.0192523		4.74171	-0.0299811		4.74171	-0.0118613
4.74656	-0.0194311		4.74656	-0.0296831		4.74656	-0.0110865
4.75141	-0.0195503		4.75141	-0.0291467		4.75141	-0.0101924
4.75627	-0.0198483		4.75627	-0.0283122		4.75627	-0.00959635
4.76112	-0.0203252		4.76112	-0.0274777		4.76112	-0.00888109
4.76597	-0.0206828		4.76597	-0.0267029		4.76597	-0.00798702
4.77083	-0.0211596		4.77083	-0.0263453		4.77083	-0.00691414
4.77568	-0.0216961		4.77568	-0.026226		4.77568	-0.00548363
4.78053	-0.0220537		4.78053	-0.0264049		4.78053	-0.00411272
4.78539	-0.0222921		4.78539	-0.0269413		4.78539	-0.00298023
4.79024	-0.0225306		4.79024	-0.027597		4.79024	-0.00232458
4.79509	-0.0225306		4.79509	-0.0282526		4.79509	-0.00226498
4.79995	-0.0225306		4.79995	-0.0290275		4.79995	-0.00298023
4.8048	-0.0223517		4.8048	-0.0297427		4.8048	-0.00405312
4.80965	-0.0221729		4.80965	-0.0302792		4.80965	-0.00524521
4.81451	-0.0219941		4.81451	-0.0302792		4.81451	-0.00613928
4.81936	-0.0218153		4.81936	-0.0299215		4.81936	-0.0064373
4.82421	-0.0219345		4.82421	-0.0290275		4.82421	-0.00625849
4.82907	-0.0222921		4.82907	-0.0278354		4.82907	-0.00578165
4.83392	-0.0228882		4.83392	-0.0268221		4.83392	-0.00536442
4.83877	-0.0234842		4.83877	-0.0258088		4.83877	-0.00488758
4.84363	-0.0241995		4.84363	-0.0253916		4.84363	-0.00470877
4.84848	-0.0247359		4.84848	-0.0255704		4.84848	-0.00458956
4.85333	-0.0250936		4.85333	-0.0262856		4.85333	-0.00464916
4.85819	-0.025332		4.85819	-0.0273585		4.85819	-0.00464916
4.86304	-0.0253916		4.86304	-0.028491		4.86304	-0.00458956
4.86789	-0.0255108		4.86789	-0.0297427		4.86789	-0.00441074
4.87275	-0.0255108		4.87275	-0.0308156		4.87275	-0.00435114
4.8776	-0.0257492		4.8776	-0.0315309		4.8776	-0.00423193
4.88245	-0.0257492		4.88245	-0.0320077		4.88245	-0.00441074
4.88731	-0.0258088		4.88731	-0.0320077		4.88731	-0.00482798
4.89216	-0.0253916		4.89216	-0.0317693		4.89216	-0.00536442
4.89701	-0.0247359		4.89701	-0.0314116		4.89701	-0.00602007
4.90187	-0.0237823		4.90187	-0.0308156		4.90187	-0.00655651
4.90672	-0.0227094		4.90672	-0.0302196		4.90672	-0.00715256
4.91157	-0.0215173		4.91157	-0.0297427		4.91157	-0.00751019
4.91643	-0.0203252		4.91643	-0.0293255		4.91643	-0.00745058
4.92128	-0.0192523		4.92128	-0.0289679		4.92128	-0.00715256
4.92613	-0.0181794		4.92613	-0.0286102		4.92613	-0.00667572
4.93099	-0.017345		4.93099	-0.028491		4.93099	-0.00619888
4.93584	-0.0165105		4.93584	-0.028491		4.93584	-0.00590086
4.94069	-0.0160336		4.94069	-0.0286698		4.94069	-0.00619888
4.94555	-0.015974		4.94555	-0.0289083		4.94555	-0.00679493
4.9504	-0.0162721		4.9504	-0.0293851		4.9504	-0.00751019
4.95525	-0.0169277		4.95525	-0.0299811		4.95525	-0.00828505
4.96011	-0.017941		4.96011	-0.0303388		4.96011	-0.00858307
4.96496	-0.0190139		4.96496	-0.0308752		4.96496	-0.00846386
4.96981	-0.0200272		4.96981	-0.0312328		4.96981	-0.00786781
4.97467	-0.0209808		4.97467	-0.0315309		4.97467	-0.00703335
4.97952	-0.0213981		4.97952	-0.0318885		4.97952	-0.0064373
4.98437	-0.0217557		4.98437	-0.0321269		4.98437	-0.00602007
4.98923	-0.0219345		4.98923	-0.0323057		4.98923	-0.00596046
4.99408	-0.0219941		4.99408	-0.0323057		4.99408	-0.00625849
4.99893	-0.0222921		4.99893	-0.0319481		4.99893	-0.00661612
5.00379	-0.0228286		5.00379	-0.0315309		5.00379	-0.00697374
5.00864	-0.023365		5.00864	-0.0312328		5.00864	-0.00721216
5.01349	-0.0239611		5.01349	-0.031054		5.01349	-0.00733137
5.01835	-0.0244379		5.01835	-0.031054		5.01835	-0.00721216
5.0232	-0.0246167		5.0232	-0.031054		5.0232	-0.00703335
5.02805	-0.0244379		5.02805	-0.0309944		5.02805	-0.00661612
5.03291	-0.0240803		5.03291	-0.0305772		5.03291	-0.00596046
5.03776	-0.0233054		5.03776	-0.0299215		5.03776	-0.00506639
5.04261	-0.0221729		5.04261	-0.0290871		5.04261	-0.00417233
5.04747	-0.0209808		5.04747	-0.028193		5.04747	-0.00321865
5.05232	-0.0194907		5.05232	-0.0273585		5.05232	-0.0025034
5.05717	-0.0181794		5.05717	-0.0268221		5.05717	-0.00202656
5.06203	-0.0171065		5.06203	-0.0267029		5.06203	-0.00196695
5.06688	-0.0165701		5.06688	-0.0268221		5.06688	-0.00238419
5.07173	-0.0169277		5.07173	-0.0271201		5.07173	-0.00315905
5.07659	-0.0177622		5.07659	-0.0274777		5.07659	-0.00423193
5.08144	-0.0189543		5.08144	-0.0277162		5.08144	-0.00536442
5.08629	-0.0200868		5.08629	-0.027895		5.08629	-0.00619888
5.09115	-0.0209808		5.09115	-0.0277162		5.09115	-0.00667572
5.096	-0.0212789		5.096	-0.0275373		5.096	-0.00679493
5.10085	-0.0209808		5.10085	-0.0272393		5.10085	-0.00661612
5.10571	-0.0202656		5.10571	-0.0268817		5.10571	-0.0063777
5.11056	-0.0193715		5.11056	-0.0267029		5.11056	-0.00625849
5.11541	-0.0185966		5.11541	-0.0266433		5.11541	-0.00625849
5.12027	-0.0181198		5.12027	-0.0267029		5.12027	-0.0064373
5.12512	-0.0182986		5.12512	-0.0268221		5.12512	-0.00673532
5.12997	-0.0189543		5.12997	-0.0271201		5.12997	-0.00703335
5.13483	-0.020206		5.13483	-0.0276566		5.13483	-0.00697374
5.13968	-0.0215173		5.13968	-0.0283122		5.13968	-0.00691414
5.14453	-0.0228286		5.14453	-0.0290275		5.14453	-0.00673532
5.14939	-0.0236034		5.14939	-0.0296235		5.14939	-0.00661612
5.15424	-0.0239015		5.15424	-0.0299215		5.15424	-0.00649691
5.15909	-0.0236034		5.15909	-0.0300407		5.15909	-0.00649691
5.16395	-0.0231862		5.16395	-0.0299215		5.16395	-0.00685453
5.1688	-0.022471		5.1688	-0.0296831		5.1688	-0.00727177
5.17365	-0.0216365		5.17365	-0.0295639		5.17365	-0.00786781
5.17851	-0.0207424		5.17851	-0.0296235		5.17851	-0.00852346
5.18336	-0.0197291		5.18336	-0.0298023		5.18336	-0.00905991
5.18821	-0.018537		5.18821	-0.0301003		5.18821	-0.00935793
5.19307	-0.0171661		5.19307	-0.0303984		5.19307	-0.00941753
5.19792	-0.0161529		5.19792	-0.030756		5.19792	-0.00911951
5.20277	-0.0155568		5.20277	-0.0311732		5.20277	-0.00870228
5.20763	-0.015676		5.20763	-0.0319481		5.20763	-0.00798702
5.21248	-0.0163913		5.21248	-0.033021		5.21248	-0.00721216
5.21733	-0.017643		5.21733	-0.0343323		5.21733	-0.0063777
5.22219	-0.0191331		5.22219	-0.035584		5.22219	-0.00572205
5.22704	-0.0203848		5.22704	-0.036478		5.22704	-0.00536442
5.23189	-0.0214577		5.23189	-0.0368357		5.23189	-0.00548363
5.23675	-0.0221133		5.23675	-0.0364184		5.23675	-0.00613928
5.2416	-0.022471		5.2416	-0.0352859		5.2416	-0.00721216
5.24645	-0.0225306		5.24645	-0.033915		5.24645	-0.00804663
5.25131	-0.0224113		5.25131	-0.0323653		5.25131	-0.00882149
5.25616	-0.0221133		5.25616	-0.0309348		5.25616	-0.00917912
5.26101	-0.0215769		5.26101	-0.0298023		5.26101	-0.00917912
5.26587	-0.0207424		5.26587	-0.0289679		5.26587	-0.00905991
5.27072	-0.0196695		5.27072	-0.0284314		5.27072	-0.00923872
5.27557	-0.0183582		5.27557	-0.0280142		5.27557	-0.00965595
5.28043	-0.0171661		5.28043	-0.0280142		5.28043	-0.01055
5.28528	-0.0163317		5.28528	-0.0282526		5.28528	-0.0113845
5.29013	-0.0160336		5.29013	-0.0287294		5.29013	-0.0120997
5.29499	-0.0163317		5.29499	-0.0296831		5.29499	-0.0124574
5.29984	-0.0172853		5.29984	-0.0305772		5.29984	-0.012517
5.30469	-0.0184774		5.30469	-0.0314713		5.30469	-0.012219
5.30955	-0.0194907		5.30955	-0.0320077		5.30955	-0.0116825
5.3144	-0.0199676		5.3144	-0.0320077		5.3144	-0.0112057
5.31925	-0.0197291		5.31925	-0.0316501		5.31925	-0.0106692
5.32411	-0.0188351		5.32411	-0.0309944		5.32411	-0.0101328
5.32896	-0.017643		5.32896	-0.0305176		5.32896	-0.00947714
5.33381	-0.0165105		5.33381	-0.0302196		5.33381	-0.00882149
5.33867	-0.0155568		5.33867	-0.0305772		5.33867	-0.00840425
5.34352	-0.0152588		5.34352	-0.0312924		5.34352	-0.00816584
5.34837	-0.0154376		5.34837	-0.0321865		5.34837	-0.00816584
5.35323	-0.0161529		5.35323	-0.0333786		5.35323	-0.00828505
5.35808	-0.0170469		5.35808	-0.0343919		5.35808	-0.00834465
5.36293	-0.0180006		5.36293	-0.0350475		5.36293	-0.00834465
5.36779	-0.0189543		5.36779	-0.0355244		5.36779	-0.00804663
5.37264	-0.0194907		5.37264	-0.035584		5.37264	-0.00751019
5.37749	-0.0198483		5.37749	-0.0353456		5.37749	-0.00685453
5.38235	-0.0200272		5.38235	-0.0346303		5.38235	-0.00619888
5.3872	-0.0199676		5.3872	-0.0336766		5.3872	-0.00572205
5.39205	-0.0199676		5.39205	-0.0324845		5.39205	-0.00542402
5.39691	-0.0200272		5.39691	-0.031352		5.39691	-0.00530481
5.40176	-0.0202656		5.40176	-0.0303388		5.40176	-0.00542402
5.40661	-0.020504		5.40661	-0.0298023		5.40661	-0.00554323
5.41147	-0.0204444		5.41147	-0.0296831		5.41147	-0.00566244
5.41632	-0.0200868		5.41632	-0.0296235		5.41632	-0.00560284
5.42117	-0.0196099		5.42117	-0.0296831		5.42117	-0.00548363
5.42603	-0.0187755		5.42603	-0.0295639		5.42603	-0.00536442
5.43088	-0.017941		5.43088	-0.0293851		5.43088	-0.00524521
5.43573	-0.017345		5.43573	-0.028789		5.43573	-0.00530481
5.44059	-0.0170469		5.44059	-0.028193		5.44059	-0.00536442
5.44544	-0.0172853		5.44544	-0.0275373		5.44544	-0.00554323
5.45029	-0.0178218		5.45029	-0.0269413		5.45029	-0.00584126
5.45515	-0.0183582		5.45515	-0.0264049		5.45515	-0.00619888
5.46	-0.0187159		5.46	-0.025928		5.46	-0.00655651
5.46485	-0.0185966		5.46485	-0.02563		5.46485	-0.00709295
5.46971	-0.0180602		5.46971	-0.0254512		5.46971	-0.00756979
5.47456	-0.017345		5.47456	-0.0256896		5.47456	-0.00798702
5.47941	-0.0167489		5.47941	-0.026226		5.47941	-0.00846386
5.48427	-0.0162125		5.48427	-0.0271797		5.48427	-0.00888109
5.48912	-0.0160336		5.48912	-0.0283122		5.48912	-0.00888109
5.49397	-0.0161529		5.49397	-0.0293851		5.49397	-0.00876188
5.49883	-0.0165105		5.49883	-0.0301003		5.49883	-0.00822544
5.50368	-0.0166893		5.50368	-0.0302196		5.50368	-0.00751019
5.50853	-0.0167489		5.50853	-0.0298023		5.50853	-0.00685453
5.51339	-0.0165105		5.51339	-0.0289083		5.51339	-0.0064373
5.51824	-0.0162721		5.51824	-0.0277758		5.51824	-0.00631809
5.52309	-0.0159144		5.52309	-0.0270009		5.52309	-0.0064373
5.52795	-0.0157356		5.52795	-0.0264645		5.52795	-0.00661612
5.5328	-0.0157952		5.5328	-0.0262856		5.5328	-0.00667572
5.53765	-0.0162125		5.53765	-0.0264645		5.53765	-0.00655651
5.54251	-0.0166297		5.54251	-0.0267625		5.54251	-0.00607967
5.54736	-0.0171661		5.54736	-0.0268221		5.54736	-0.00554323
5.55221	-0.0175238		5.55221	-0.0268817		5.55221	-0.00524521
5.55707	-0.0177026		5.55707	-0.0268817		5.55707	-0.00524521
5.56192	-0.0177026		5.56192	-0.0269413		5.56192	-0.00596046
5.56677	-0.0174642		5.56677	-0.0274181		5.56677	-0.00715256
5.57163	-0.017345		5.57163	-0.0283122		5.57163	-0.00858307
5.57648	-0.0174642		5.57648	-0.0293255		5.57648	-0.00989437
5.58133	-0.0177026		5.58133	-0.0303984		5.58133	-0.0111461
5.58619	-0.0181198		5.58619	-0.0311136		5.58619	-0.0117421
5.59104	-0.018537		5.59104	-0.0314116		5.59104	-0.0119805
5.59589	-0.0190139		5.59589	-0.0311136		5.59589	-0.0116229
5.60075	-0.0193119		5.60075	-0.0303388		5.60075	-0.0109076
5.6056	-0.0194311		5.6056	-0.0293851		5.6056	-0.0100136
5.61045	-0.0193715		5.61045	-0.0285506		5.61045	-0.00905991
5.61531	-0.0191331		5.61531	-0.0279546		5.61531	-0.00834465
5.62016	-0.0187159		5.62016	-0.027895		5.62016	-0.00792742
5.62501	-0.0181794		5.62501	-0.0283122		5.62501	-0.00804663
5.62987	-0.0177622		5.62987	-0.0289679		5.62987	-0.00834465
5.63472	-0.017345		5.63472	-0.0299811		5.63472	-0.00876188
5.63957	-0.0170469		5.63957	-0.0308752		5.63957	-0.00876188
5.64443	-0.0170469		5.64443	-0.0316501		5.64443	-0.00816584
5.64928	-0.0171065		5.64928	-0.0321865		5.64928	-0.00727177
5.65413	-0.017345		5.65413	-0.0326633		5.65413	-0.00619888
5.65899	-0.0174642		5.65899	-0.0329614		5.65899	-0.00536442
5.66384	-0.0175238		5.66384	-0.0333786		5.66384	-0.005126
5.66869	-0.017643		5.66869	-0.0337362		5.66869	-0.00578165
5.67355	-0.0178814		5.67355	-0.0340939		5.67355	-0.00697374
5.6784	-0.018239		5.6784	-0.0342727		5.6784	-0.00852346
5.68325	-0.0187755		5.68325	-0.0339746		5.68325	-0.00995398
5.68811	-0.0191927		5.68811	-0.0331402		5.68811	-0.0110865
5.69296	-0.0193715		5.69296	-0.0320077		5.69296	-0.0118017
5.69781	-0.0191331		5.69781	-0.0305176		5.69781	-0.0119209
5.70267	-0.0186563		5.70267	-0.0291467		5.70267	-0.0115037
5.70752	-0.017941		5.70752	-0.028193		5.70752	-0.0110865
5.71237	-0.0172257		5.71237	-0.027895		5.71237	-0.0107884
5.71723	-0.0167489		5.71723	-0.0280738		5.71723	-0.0107884
5.72208	-0.0163317		5.72208	-0.028789		5.72208	-0.0115037
5.72693	-0.0160933		5.72693	-0.0296235		5.72693	-0.0126958
5.73179	-0.0156164		5.73179	-0.0303388		5.73179	-0.0141859
5.73664	-0.0149608		5.73664	-0.0308752		5.73664	-0.0156164
5.74149	-0.0141859		5.74149	-0.0309944		5.74149	-0.0165701
5.74635	-0.0134706		5.74635	-0.0306964		5.74635	-0.0166893
5.7512	-0.013113		5.7512	-0.0303984		5.7512	-0.0160336
5.75605	-0.0132322		5.75605	-0.0299811		5.75605	-0.0146627
5.76091	-0.0137687		5.76091	-0.0296235		5.76091	-0.0132322
5.76576	-0.0144243		5.76576	-0.0294447		5.76576	-0.0119209
5.77061	-0.0148416		5.77061	-0.0294447		5.77061	-0.0107884
5.77547	-0.0147223		5.77547	-0.0294447		5.77547	-0.0100732
5.78032	-0.0141263		5.78032	-0.0293851		5.78032	-0.00941753
5.78517	-0.0132322		5.78517	-0.0290871		5.78517	-0.00870228
5.79003	-0.012517		5.79003	-0.028491		5.79003	-0.00780821
5.79488	-0.0120997		5.79488	-0.0277162		5.79488	-0.00685453
5.79973	-0.0123382		5.79973	-0.0269413		5.79973	-0.00578165
5.80459	-0.0130534		5.80459	-0.0264049		5.80459	-0.00494719
5.80944	-0.0142455		5.80944	-0.0264049		5.80944	-0.00441074
5.81429	-0.0153184		5.81429	-0.0269413		5.81429	-0.00411272
5.81915	-0.0162125		5.81915	-0.0280142		5.81915	-0.00399351
5.824	-0.0166297		5.824	-0.0293255		5.824	-0.0038743
5.82885	-0.0164509		5.82885	-0.0306964		5.82885	-0.0038147
5.83371	-0.0157952		5.83371	-0.0318885		5.83371	-0.00369549
5.83856	-0.0146627		5.83856	-0.0326633		5.83856	-0.00345707
5.84341	-0.013411		5.84341	-0.033319		5.84341	-0.00327826
5.84827	-0.0123382		5.84827	-0.0337958		5.84827	-0.00309944
5.85312	-0.0115633		5.85312	-0.0342727		5.85312	-0.00292063
5.85797	-0.0114441		5.85797	-0.0348687		5.85797	-0.00286102
5.86283	-0.0118017		5.86283	-0.0357628		5.86283	-0.00292063
5.86768	-0.0127554		5.86768	-0.0367761		5.86768	-0.00321865
5.87253	-0.0137091		5.87253	-0.0377297		5.87253	-0.00363588
5.87739	-0.014782		5.87739	-0.0386238		5.87739	-0.00411272
5.88224	-0.0156164		5.88224	-0.039041		5.88224	-0.00470877
5.88709	-0.0162125		5.88709	-0.0391603		5.88709	-0.00500679
5.89195	-0.0166297		5.89195	-0.0388622		5.89195	-0.0051856
5.8968	-0.0167489		5.8968	-0.0383854		5.8968	-0.0051856
5.90165	-0.0167489		5.90165	-0.0378489		5.90165	-0.00500679
5.90651	-0.0165105		5.90651	-0.0372529		5.90651	-0.00470877
5.91136	-0.0163317		5.91136	-0.0368953		5.91136	-0.00435114
5.91621	-0.0158548		5.91621	-0.0367761		5.91621	-0.00417233
5.92107	-0.015378		5.92107	-0.0370741		5.92107	-0.00411272
5.92592	-0.0149012		5.92592	-0.0376701		5.92592	-0.00405312
5.93077	-0.0145435		5.93077	-0.0383854		5.93077	-0.0038743
5.93563	-0.0141859		5.93563	-0.0392199		5.93563	-0.00363588
5.94048	-0.0140071		5.94048	-0.0398159		5.94048	-0.00315905
5.94533	-0.0140071		5.94533	-0.0401139		5.94533	-0.00238419
5.95019	-0.0141859		5.95019	-0.0399947		5.95019	-0.00178814
5.95504	-0.0146031		5.95504	-0.0396371		5.95504	-0.0013113
5.95989	-0.0153184		5.95989	-0.0391603		5.95989	-0.0012517
5.96475	-0.0160933		5.96475	-0.038743		5.96475	-0.00149012
5.9696	-0.0169277		5.9696	-0.0383854		5.9696	-0.00184774
5.97445	-0.0175834		5.97445	-0.0380278		5.97445	-0.00226498
5.97931	-0.017941		5.97931	-0.0375509		5.97931	-0.00268221
5.98416	-0.0180006		5.98416	-0.0369549		5.98416	-0.00298023
5.98901	-0.0177622		5.98901	-0.0360012		5.98901	-0.00315905
5.99387	-0.0171065		5.99387	-0.0351071		5.99387	-0.00333786
5.99872	-0.0162125		5.99872	-0.0343323		5.99872	-0.00363588
6.00357	-0.0150204		6.00357	-0.0337958		6.00357	-0.00399351
6.00843	-0.0138283		6.00843	-0.0334382		6.00843	-0.00423193
6.01328	-0.0127554		6.01328	-0.0331402		6.01328	-0.00452995
6.01813	-0.0117421		6.01813	-0.0324845		6.01813	-0.00476837
6.02299	-0.0110269		6.02299	-0.0315905		6.02299	-0.00494719
6.02784	-0.0106692		6.02784	-0.030458		6.02784	-0.00506639
6.03269	-0.0103712		6.03269	-0.0294447		6.03269	-0.005126
6.03755	-0.0103116		6.03755	-0.028789		6.03755	-0.0051856
6.0424	-0.0104904		6.0424	-0.0286698		6.0424	-0.0051856
6.04725	-0.0106692		6.04725	-0.0291467		6.04725	-0.00530481
6.05211	-0.0109076		6.05211	-0.0298619		6.05211	-0.00572205
6.05696	-0.0111461		6.05696	-0.030756		6.05696	-0.00631809
6.06181	-0.0112653		6.06181	-0.0314713		6.06181	-0.00715256
6.06667	-0.0112057		6.06667	-0.0320077		6.06667	-0.00816584
6.07152	-0.0107884		6.07152	-0.0323057		6.07152	-0.00911951
6.07637	-0.0100136		6.07637	-0.0325441		6.07637	-0.00965595
6.08123	-0.0089407		6.08123	-0.0330806		6.08123	-0.00953674
6.08608	-0.00804663		6.08608	-0.033915		6.08608	-0.00882149
6.09093	-0.00727177		6.09093	-0.0349879		6.09093	-0.00762939
6.09579	-0.00709295		6.09579	-0.0362396		6.09579	-0.00619888
6.10064	-0.00739098		6.10064	-0.0374317		6.10064	-0.00494719
6.10549	-0.00828505		6.10549	-0.0382662		6.10549	-0.00399351
6.11035	-0.00947714		6.11035	-0.0385046		6.11035	-0.00351667
6.1152	-0.0109076		6.1152	-0.0382066		6.1152	-0.00351667
6.12005	-0.0122786		6.12005	-0.0373721		6.12005	-0.0038147
6.12491	-0.0135303		6.12491	-0.0362396		6.12491	-0.00429153
6.12976	-0.0146031		6.12976	-0.0353456		6.12976	-0.00470877
6.13461	-0.015378		6.13461	-0.0348091		6.13461	-0.00500679
6.13947	-0.0160933		6.13947	-0.0348091		6.13947	-0.0051856
6.14432	-0.0168085		6.14432	-0.0352859		6.14432	-0.00536442
6.14917	-0.0177026		6.14917	-0.0360012		6.14917	-0.00548363
6.15403	-0.0185966		6.15403	-0.0368357		6.15403	-0.00566244
6.15888	-0.0194907		6.15888	-0.0375509		6.15888	-0.00590086
6.16373	-0.0200272		6.16373	-0.0379682		6.16373	-0.00625849
6.16859	-0.020206		6.16859	-0.0380278		6.16859	-0.00673532
6.17344	-0.019908		6.17344	-0.0378489		6.17344	-0.00721216
6.17829	-0.0191927		6.17829	-0.0374913		6.17829	-0.007689
6.18315	-0.0184178		6.18315	-0.0371337		6.18315	-0.00798702
6.188	-0.0177026		6.188	-0.0368357		6.188	-0.00816584
6.19285	-0.0172853		6.19285	-0.0363588		6.19285	-0.00828505
6.19771	-0.0171065		6.19771	-0.0360012		6.19771	-0.00840425
6.20256	-0.0171661		6.20256	-0.035584		6.20256	-0.00852346
6.20741	-0.0172257		6.20741	-0.0353456		6.20741	-0.00876188
6.21227	-0.017345		6.21227	-0.0352859		6.21227	-0.00905991
6.21712	-0.0172853		6.21712	-0.0354052		6.21712	-0.00947714
6.22197	-0.0172853		6.22197	-0.035584		6.22197	-0.00983477
6.22683	-0.0172853		6.22683	-0.0357032		6.22683	-0.00995398
6.23168	-0.017345		6.23168	-0.0356436		6.23168	-0.00995398
6.23653	-0.0175834		6.23653	-0.0354648		6.23653	-0.00953674
6.24139	-0.0177622		6.24139	-0.0349879		6.24139	-0.00870228
6.24624	-0.0178814		6.24624	-0.0343919		6.24624	-0.0077486
6.25109	-0.017941		6.25109	-0.0338554		6.25109	-0.00655651
6.25595	-0.0178814		6.25595	-0.0334382		6.25595	-0.00530481
6.2608	-0.0177622		6.2608	-0.0330806		6.2608	-0.00429153
6.26565	-0.0177026		6.26565	-0.0327826		6.26565	-0.00327826
6.27051	-0.0175238		6.27051	-0.0324249		6.27051	-0.002563
6.27536	-0.0175238		6.27536	-0.0321865		6.27536	-0.00196695
6.28021	-0.0175238		6.28021	-0.0321269		6.28021	-0.00160933
6.28507	-0.0177622		6.28507	-0.0322461		6.28507	-0.00143051
6.28992	-0.018239		6.28992	-0.0327229		6.28992	-0.00154972
6.29477	-0.0188947		6.29477	-0.033617		6.29477	-0.00172853
6.29963	-0.0197887		6.29963	-0.0347495		6.29963	-0.00238419
6.30448	-0.0206828		6.30448	-0.0357032		6.30448	-0.00321865
6.30933	-0.0214577		6.30933	-0.0367761		6.30933	-0.00423193
6.31419	-0.0218749		6.31419	-0.0376105		6.31419	-0.00530481
6.31904	-0.0218153		6.31904	-0.0385046		6.31904	-0.00619888
6.32389	-0.0212193		6.32389	-0.0394583		6.32389	-0.00697374
6.32875	-0.0203848		6.32875	-0.04071		6.32875	-0.00756979
6.3336	-0.0194907		6.3336	-0.0419617		6.3336	-0.00792742
6.33845	-0.0188351		6.33845	-0.0433922		6.33845	-0.00816584
6.34331	-0.0186563		6.34331	-0.0447631		6.34331	-0.00840425
6.34816	-0.0187159		6.34816	-0.0457764		6.34816	-0.00852346
6.35301	-0.0190735		6.35301	-0.0464916		6.35301	-0.00846386
6.35787	-0.0194311		6.35787	-0.04673		6.35787	-0.00816584
6.36272	-0.0196099		6.36272	-0.0463128		6.36272	-0.00756979
6.36757	-0.0195503		6.36757	-0.0454783		6.36757	-0.00685453
6.37243	-0.0193715		6.37243	-0.0444055		6.37243	-0.00607967
6.37728	-0.0189543		6.37728	-0.0430942		6.37728	-0.00548363
6.38213	-0.0186563		6.38213	-0.0419021		6.38213	-0.00506639
6.38699	-0.0181794		6.38699	-0.0408292		6.38699	-0.00506639
6.39184	-0.0177026		6.39184	-0.0400543		6.39184	-0.00536442
6.39669	-0.017345		6.39669	-0.0395775		6.39669	-0.00578165
6.40155	-0.0169873		6.40155	-0.0395775		6.40155	-0.00631809
6.4064	-0.0167489		6.4064	-0.0399351		6.4064	-0.00697374
6.41125	-0.0165105		6.41125	-0.0406504		6.41125	-0.00733137
6.41611	-0.0163317		6.41611	-0.0415444		6.41611	-0.007689
6.42096	-0.0160933		6.42096	-0.0424385		6.42096	-0.00780821
6.42581	-0.0154972		6.42581	-0.0432134		6.42581	-0.007689
6.43067	-0.0146627		6.43067	-0.0436902		6.43067	-0.00751019
6.43552	-0.0135303		6.43552	-0.0438094		6.43552	-0.00733137
6.44037	-0.0123978		6.44037	-0.043571		6.44037	-0.00727177
6.44523	-0.0114441		6.44523	-0.0429153		6.44523	-0.00745058
6.45008	-0.0110269		6.45008	-0.0420809		6.45008	-0.00756979
6.45493	-0.0111461		6.45493	-0.0410676		6.45493	-0.00756979
6.45979	-0.0119209		6.45979	-0.0400543		6.45979	-0.00745058
6.46464	-0.0128746		6.46464	-0.039041		6.46464	-0.00697374
6.46949	-0.0139475		6.46949	-0.0383258		6.46949	-0.00613928
6.47435	-0.0144839		6.47435	-0.0377893		6.47435	-0.00524521
6.4792	-0.0144839		6.4792	-0.0374913		6.4792	-0.00429153
6.48405	-0.0139475		6.48405	-0.0372529		6.48405	-0.00363588
6.48891	-0.0130534		6.48891	-0.0371337		6.48891	-0.00321865
6.49376	-0.0120997		6.49376	-0.0368357		6.49376	-0.00321865
6.49861	-0.0112653		6.49861	-0.036478		6.49861	-0.00339746
6.50347	-0.0109673		6.50347	-0.0360608		6.50347	-0.00393391
6.50832	-0.0110269		6.50832	-0.0356436		6.50832	-0.00458956
6.51317	-0.0114441		6.51317	-0.0358224		6.51317	-0.00536442
6.51803	-0.012219		6.51803	-0.036478		6.51803	-0.00613928
6.52288	-0.0129938		6.52288	-0.0377893		6.52288	-0.00709295
6.52773	-0.0137687		6.52773	-0.0396967		6.52773	-0.00786781
6.53259	-0.0144243		6.53259	-0.0418425		6.53259	-0.00852346
6.53744	-0.0146627		6.53744	-0.0438094		6.53744	-0.0089407
6.54229	-0.0146627		6.54229	-0.0452399		6.54229	-0.00923872
6.54715	-0.0144243		6.54715	-0.0458956		6.54715	-0.00917912
6.552	-0.0141263		6.552	-0.0457764		6.552	-0.0089407
6.55685	-0.0137091		6.55685	-0.0450015		6.55685	-0.00852346
6.56171	-0.013411		6.56171	-0.043869		6.56171	-0.00810623
6.56656	-0.0131726		6.56656	-0.0429153		6.56656	-0.0077486
6.57141	-0.0130534		6.57141	-0.0423789		6.57141	-0.00756979
6.57627	-0.012815		6.57627	-0.0424385		6.57627	-0.00739098
6.58112	-0.0125766		6.58112	-0.0428557		6.58112	-0.00733137
6.58597	-0.0119805		6.58597	-0.0434518		6.58597	-0.00727177
6.59083	-0.0110269		6.59083	-0.0438094		6.59083	-0.00721216
6.59568	-0.00995398		6.59568	-0.0436306		6.59568	-0.00727177
6.60053	-0.00870228		6.60053	-0.0430346		6.60053	-0.00727177
6.60539	-0.00762939		6.60539	-0.0420809		6.60539	-0.00751019
6.61024	-0.00673532		6.61024	-0.0409484		6.61024	-0.00780821
6.61509	-0.00631809		6.61509	-0.0399351		6.61509	-0.00798702
6.61995	-0.00655651		6.61995	-0.0393391		6.61995	-0.00822544
6.6248	-0.00721216		6.6248	-0.0391006		6.6248	-0.00822544
6.62965	-0.00828505		6.62965	-0.0391006		6.62965	-0.00786781
6.63451	-0.00953674		6.63451	-0.0393391		6.63451	-0.00733137
6.63936	-0.01055		6.63936	-0.0393391		6.63936	-0.00649691
6.64421	-0.0113845		6.64421	-0.0393391		6.64421	-0.00584126
6.64907	-0.0118613		6.64907	-0.039041		6.64907	-0.00530481
6.65392	-0.0120997		6.65392	-0.0386238		6.65392	-0.00506639
6.65877	-0.012219		6.65877	-0.0383854		6.65877	-0.00524521
6.66363	-0.0123978		6.66363	-0.0383854		6.66363	-0.00590086
6.66848	-0.012815		6.66848	-0.038743		6.66848	-0.00673532
6.67333	-0.013411		6.67333	-0.0392199		6.67333	-0.00762939
6.67819	-0.0142455		6.67819	-0.0398159		6.67819	-0.00834465
6.68304	-0.0151396		6.68304	-0.0402927		6.68304	-0.00870228
6.68789	-0.0157356		6.68789	-0.0405312		6.68789	-0.00870228
6.69275	-0.0162125		6.69275	-0.04071		6.69275	-0.00822544
6.6976	-0.0165701		6.6976	-0.0407696		6.6976	-0.00751019
6.70245	-0.0169277		6.70245	-0.0409484		6.70245	-0.00655651
6.70731	-0.0172853		6.70731	-0.041306		6.70731	-0.00572205
6.71216	-0.0175238		6.71216	-0.0420809		6.71216	-0.00506639
6.71701	-0.0174642		6.71701	-0.0429153		6.71701	-0.00458956
6.72187	-0.0171661		6.72187	-0.0439286		6.72187	-0.00441074
6.72672	-0.0165105		6.72672	-0.0444651		6.72672	-0.00441074
6.73157	-0.0156164		6.73157	-0.0449419		6.73157	-0.00441074
6.73643	-0.0147223		6.73643	-0.0450015		6.73643	-0.00447035
6.74128	-0.0138879		6.74128	-0.0447035		6.74128	-0.00452995
6.74613	-0.0134706		6.74613	-0.0441074		6.74613	-0.00447035
6.75099	-0.013411		6.75099	-0.0435114		6.75099	-0.00423193
6.75584	-0.0136495		6.75584	-0.0429749		6.75584	-0.0038147
6.76069	-0.0139475		6.76069	-0.0427365		6.76069	-0.00327826
6.76555	-0.0143051		6.76555	-0.0429153		6.76555	-0.002563
6.7704	-0.0144839		6.7704	-0.0435114		6.7704	-0.00202656
6.77525	-0.0144839		6.77525	-0.0444055		6.77525	-0.00172853
6.78011	-0.0140667		6.78011	-0.0452399		6.78011	-0.00178814
6.78496	-0.0134706		6.78496	-0.0460744		6.78496	-0.00214577
6.78981	-0.0126958		6.78981	-0.0466108		6.78981	-0.00268221
6.79467	-0.0119209		6.79467	-0.0467896		6.79467	-0.00339746
6.79952	-0.0112057		6.79952	-0.0466108		6.79952	-0.00393391
6.80437	-0.0107288		6.80437	-0.0460744		6.80437	-0.00417233
6.80923	-0.01055		6.80923	-0.0457168		6.80923	-0.00399351
6.81408	-0.0110269		6.81408	-0.0451803		6.81408	-0.00345707
6.81893	-0.0120997		6.81893	-0.0445843		6.81893	-0.00268221
6.82379	-0.0134706		6.82379	-0.0439882		6.82379	-0.00172853
6.82864	-0.0151992		6.82864	-0.0436306		6.82864	-0.00101328
6.83349	-0.0167489		6.83349	-0.0431538		6.83349	-0.000476837
6.83835	-0.0177026		6.83835	-0.0429153		6.83835	-0.000178814
6.8432	-0.0178218		6.8432	-0.0427365		6.8432	-0.000238419
6.84805	-0.0170469		6.84805	-0.0427365		6.84805	-0.000715256
6.85291	-0.0156164		6.85291	-0.0426769		6.85291	-0.00137091
6.85776	-0.0142455		6.85776	-0.0424981		6.85776	-0.00220537
6.86261	-0.0132322		6.86261	-0.0420809		6.86261	-0.00292063
6.86747	-0.0127554		6.86747	-0.041604		6.86747	-0.00363588
6.87232	-0.013113		6.87232	-0.041008		6.87232	-0.00417233
6.87717	-0.0140071		6.87717	-0.0405312		6.87717	-0.00458956
6.88203	-0.01508		6.88203	-0.0404119		6.88203	-0.00494719
6.88688	-0.0161529		6.88688	-0.0406504		6.88688	-0.00524521
6.89173	-0.0167489		6.89173	-0.041306		6.89173	-0.00554323
6.89659	-0.0171065		6.89659	-0.0421405		6.89659	-0.00590086
6.90144	-0.0169277		6.90144	-0.0431538		6.90144	-0.0063777
6.90629	-0.0163317		6.90629	-0.0439882		6.90629	-0.00667572
6.91115	-0.015676		6.91115	-0.0447035		6.91115	-0.00685453
6.916	-0.014782		6.916	-0.0450015		6.916	-0.00673532
6.92085	-0.0140667		6.92085	-0.0448823		6.92085	-0.00619888
6.92571	-0.0135899		6.92571	-0.0446439		6.92571	-0.00530481
6.93056	-0.0135899		6.93056	-0.0441074		6.93056	-0.00429153
6.93541	-0.0138283		6.93541	-0.0436902		6.93541	-0.00333786
6.94027	-0.0144243		6.94027	-0.0433326		6.94027	-0.00292063
6.94512	-0.0149012		6.94512	-0.0433326		6.94512	-0.00292063
6.94997	-0.0149608		6.94997	-0.0435114		6.94997	-0.00339746
6.95483	-0.0144243		6.95483	-0.043869		6.95483	-0.00423193
6.95968	-0.0135899		6.95968	-0.0443459		6.95968	-0.00500679
6.96453	-0.0123978		6.96453	-0.0448823		6.96453	-0.00560284
6.96939	-0.0113845		6.96939	-0.0452995		6.96939	-0.00584126
6.97424	-0.0107884		6.97424	-0.045836		6.97424	-0.00578165
6.97909	-0.0107288		6.97909	-0.0461936		6.97909	-0.00548363
6.98395	-0.0112057		6.98395	-0.0465512		6.98395	-0.005126
6.9888	-0.0119209		6.9888	-0.0467896		6.9888	-0.00482798
6.99365	-0.0126958		6.99365	-0.0469089		6.99365	-0.00464916
6.99851	-0.0132322		6.99851	-0.0465512		6.99851	-0.00470877
7.00336	-0.0135303		7.00336	-0.0455379		7.00336	-0.00476837
7.00821	-0.0135899		7.00821	-0.0439882		7.00821	-0.00488758
7.01307	-0.0133514		7.01307	-0.0417829		7.01307	-0.00488758
7.01792	-0.0129938		7.01792	-0.0394583		7.01792	-0.00464916
7.02277	-0.0126958		7.02277	-0.0370741		7.02277	-0.00417233
7.02763	-0.0124574		7.02763	-0.0352263		7.02763	-0.00363588
7.03248	-0.012219		7.03248	-0.0342131		7.03248	-0.00303984
7.03733	-0.0120997		7.03733	-0.033915		7.03733	-0.00268221
7.04219	-0.012219		7.04219	-0.0344515		7.04219	-0.00268221
7.04704	-0.0123978		7.04704	-0.035584		7.04704	-0.00315905
7.05189	-0.0125766		7.05189	-0.0369549		7.05189	-0.00411272
7.05675	-0.012815		7.05675	-0.038445		7.05675	-0.00530481
7.0616	-0.0129342		7.0616	-0.0396967		7.0616	-0.00649691
7.06645	-0.0127554		7.06645	-0.0407696		7.06645	-0.00739098
7.07131	-0.0123382		7.07131	-0.0414848		7.07131	-0.00816584
7.07616	-0.0116825		7.07616	-0.0417829		7.07616	-0.00876188
7.08101	-0.010848		7.08101	-0.0419021		7.08101	-0.0090003
7.08587	-0.0100136		7.08587	-0.0417233		7.08587	-0.00923872
7.09072	-0.00917912		7.09072	-0.0414252		7.09072	-0.00953674
7.09557	-0.00870228		7.09557	-0.0410676		7.09557	-0.00983477
7.10043	-0.00876188		7.10043	-0.0409484		7.10043	-0.00989437
7.10528	-0.00917912		7.10528	-0.0410676		7.10528	-0.00995398
7.11013	-0.010252		7.11013	-0.0414848		7.11013	-0.0100136
7.11499	-0.0115037		7.11499	-0.0422597		7.11499	-0.0101328
7.11984	-0.0127554		7.11984	-0.0432134		7.11984	-0.0101328
7.12469	-0.0137687		7.12469	-0.0442863		7.12469	-0.0101924
7.12955	-0.0141263		7.12955	-0.0453591		7.12955	-0.0100136
7.1344	-0.0139475		7.1344	-0.046134		7.1344	-0.00971556
7.13925	-0.013411		7.13925	-0.0466704		7.13925	-0.00876188
7.14411	-0.0126958		7.14411	-0.0471473		7.14411	-0.00762939
7.14896	-0.0123382		7.14896	-0.0473857		7.14896	-0.00625849
7.15381	-0.0122786		7.15381	-0.0476837		7.15381	-0.00470877
7.15867	-0.0126362		7.15867	-0.0478625		7.15867	-0.00345707
7.16352	-0.0133514		7.16352	-0.0480413		7.16352	-0.00220537
7.16837	-0.0140667		7.16837	-0.0479817		7.16837	-0.00143051
7.17323	-0.0145435		7.17323	-0.0476241		7.17323	-0.000834465
7.17808	-0.0149608		7.17808	-0.0467896		7.17808	-0.000476837
7.18293	-0.0152588		7.18293	-0.0453591		7.18293	-0.000596046
7.18779	-0.0155568		7.18779	-0.0436306		7.18779	-0.00107288
7.19264	-0.0160336		7.19264	-0.041604		7.19264	-0.00190735
7.19749	-0.0164509		7.19749	-0.0396967		7.19749	-0.00286102
7.20235	-0.0166297		7.20235	-0.038147		7.20235	-0.0038743
7.2072	-0.0166297		7.2072	-0.0370145		7.2072	-0.00476837
7.21205	-0.0162721		7.21205	-0.0365973		7.21205	-0.00524521
7.21691	-0.015676		7.21691	-0.0365973		7.21691	-0.00524521
7.22176	-0.0149012		7.22176	-0.0368953		7.22176	-0.00470877
7.22661	-0.0142455		7.22661	-0.0371337		7.22661	-0.00393391
7.23147	-0.0135303		7.23147	-0.0373721		7.23147	-0.00298023
7.23632	-0.013113		7.23632	-0.0374317		7.23632	-0.00190735
7.24117	-0.0127554		7.24117	-0.0376105		7.24117	-0.00113249
7.24603	-0.0126362		7.24603	-0.0378489		7.24603	-0.000655651
7.25088	-0.0126362		7.25088	-0.038445		7.25088	-0.000596046
7.25573	-0.0129938		7.25573	-0.0394583		7.25573	-0.000953674
7.26059	-0.0135899		7.26059	-0.0405312		7.26059	-0.00149012
7.26544	-0.0143647		7.26544	-0.0417233		7.26544	-0.00232458
7.27029	-0.0152588		7.27029	-0.0429153		7.27029	-0.00309944
7.27515	-0.0160933		7.27515	-0.043869		7.27515	-0.0038147
7.28	-0.0168681		7.28	-0.0446439		7.28	-0.00435114
7.28485	-0.017345		7.28485	-0.0451207		7.28485	-0.00488758
7.28971	-0.0175238		7.28971	-0.0454783		7.28971	-0.005126
7.29456	-0.0172853		7.29456	-0.0454783		7.29456	-0.00524521
7.29941	-0.0167489		7.29941	-0.0453591		7.29941	-0.00488758
7.30427	-0.0157356		7.30427	-0.0453591		7.30427	-0.00417233
7.30912	-0.0145435		7.30912	-0.0454783		7.30912	-0.00303984
7.31397	-0.0133514		7.31397	-0.0460148		7.31397	-0.00137091
7.31883	-0.0124574		7.31883	-0.0467896		7.31883	0.000298023
7.32368	-0.0121593		7.32368	-0.0474453		7.32368	0.00160933
7.32853	-0.0124574		7.32853	-0.0479221		7.32853	0.0025034
7.33339	-0.0132322		7.33339	-0.0478029		7.33339	0.00280142
7.33824	-0.0141859		7.33824	-0.0470877		7.33824	0.0025034
7.34309	-0.0149012		7.34309	-0.0457168		7.34309	0.00196695
7.34795	-0.0151396		7.34795	-0.0441074		7.34795	0.00143051
7.3528	-0.014782		7.3528	-0.0425577		7.3528	0.000953674
7.35765	-0.0139475		7.35765	-0.0410676		7.35765	0.000536442
7.36251	-0.0128746		7.36251	-0.0399947		7.36251	0.000357628
7.36736	-0.0120997		7.36736	-0.0392795		7.36736	0.000238419
7.37221	-0.0117421		7.37221	-0.0391006		7.37221	-0.000119209
7.37707	-0.0117421		7.37707	-0.0393391		7.37707	-0.000596046
7.38192	-0.0121593		7.38192	-0.0401139		7.38192	-0.0013113
7.38677	-0.0127554		7.38677	-0.0411272		7.38677	-0.00214577
7.39163	-0.0132322		7.39163	-0.0424981		7.39163	-0.00321865
7.39648	-0.0135899		7.39648	-0.0440478		7.39648	-0.00447035
7.40133	-0.0136495		7.40133	-0.0453591		7.40133	-0.00554323
7.40619	-0.0135303		7.40619	-0.0462532		7.40619	-0.00655651
7.41104	-0.0134706		7.41104	-0.0465512		7.41104	-0.00703335
7.41589	-0.013411		7.41589	-0.046432		7.41589	-0.00709295
7.42075	-0.0135899		7.42075	-0.0456572		7.42075	-0.00661612
7.4256	-0.0136495		7.4256	-0.0448823		7.4256	-0.00596046
7.43045	-0.0137091		7.43045	-0.0440478		7.43045	-0.0051856
7.43531	-0.0137091		7.43531	-0.0435114		7.43531	-0.00452995
7.44016	-0.013411		7.44016	-0.0434518		7.44016	-0.00393391
7.44501	-0.0129342		7.44501	-0.043571		7.44501	-0.00339746
7.44987	-0.0123978		7.44987	-0.0439286		7.44987	-0.00286102
7.45472	-0.0120401		7.45472	-0.0444055		7.45472	-0.00220537
7.45957	-0.0118613		7.45957	-0.0447035		7.45957	-0.00143051
7.46443	-0.0118613		7.46443	-0.0449419		7.46443	-0.000953674
7.46928	-0.0121593		7.46928	-0.0450015		7.46928	-0.000596046
7.47413	-0.012517		7.47413	-0.0451207		7.47413	-0.000596046
7.47899	-0.0126958		7.47899	-0.0452399		7.47899	-0.00077486
7.48384	-0.0125766		7.48384	-0.0455379		7.48384	-0.00137091
7.48869	-0.0120401		7.48869	-0.0460744		7.48869	-0.00172853
7.49355	-0.0113845		7.49355	-0.0464916		7.49355	-0.00202656
7.4984	-0.01055		7.4984	-0.0469685		7.4984	-0.00232458
7.50325	-0.00965595		7.50325	-0.0473261		7.50325	-0.00238419
7.50811	-0.0090003		7.50811	-0.0474453		7.50811	-0.00226498
7.51296	-0.00864267		7.51296	-0.0473857		7.51296	-0.00202656
7.51781	-0.00858307		7.51781	-0.0472665		7.51781	-0.00154972
7.52267	-0.00888109		7.52267	-0.0469685		7.52267	-0.00113249
7.52752	-0.00935793		7.52752	-0.0465512		7.52752	-0.000536442
7.53237	-0.0100732		7.53237	-0.0460744		7.53237	-0.000119209
7.53723	-0.0109076		7.53723	-0.0454783		7.53723	5.96046e-05
7.54208	-0.0116825		7.54208	-0.0449419		7.54208	-0.000119209
7.54693	-0.0120997		7.54693	-0.0446439		7.54693	-0.000417233
7.55179	-0.0118613		7.55179	-0.0445843		7.55179	-0.000953674
7.55664	-0.0110865		7.55664	-0.0449419		7.55664	-0.00160933
7.56149	-0.00989437		7.56149	-0.0456572		7.56149	-0.00220537
7.56635	-0.00858307		7.56635	-0.0465512		7.56635	-0.00274181
7.5712	-0.007689		7.5712	-0.0475645		7.5712	-0.00333786
7.57605	-0.00727177		7.57605	-0.0483394		7.57605	-0.00375509
7.58091	-0.00762939		7.58091	-0.0488758		7.58091	-0.00423193
7.58576	-0.00828505		7.58576	-0.0488758		7.58576	-0.00464916
7.59061	-0.00905991		7.59061	-0.048697		7.59061	-0.00500679
7.59547	-0.00983477		7.59547	-0.0482798		7.59547	-0.00524521
7.60032	-0.0101924		7.60032	-0.0478625		7.60032	-0.00524521
7.60517	-0.0104904		7.60517	-0.0476241		7.60517	-0.00530481
7.61003	-0.0109673		7.61003	-0.0477433		7.61003	-0.00542402
7.61488	-0.0118017		7.61488	-0.0480413		7.61488	-0.00572205
7.61973	-0.0130534		7.61973	-0.0485778		7.61973	-0.00607967
7.62459	-0.0147223		7.62459	-0.0491738		7.62459	-0.00649691
7.62944	-0.0164509		7.62944	-0.0495315		7.62944	-0.00673532
7.63429	-0.017941		7.63429	-0.0497699		7.63429	-0.00673532
7.63915	-0.0190139		7.63915	-0.0495315		7.63915	-0.00649691
7.644	-0.0194311		7.644	-0.048995		7.644	-0.00596046
7.64885	-0.0193119		7.64885	-0.0482798		7.64885	-0.0051856
7.65371	-0.0188351		7.65371	-0.0477433		7.65371	-0.00429153
7.65856	-0.0181198		7.65856	-0.0475049		7.65856	-0.00345707
7.66341	-0.0174642		7.66341	-0.0478029		7.66341	-0.00244379
7.66827	-0.0168681		7.66827	-0.0484586		7.66827	-0.00166893
7.67312	-0.0162125		7.67312	-0.049293		7.67312	-0.00113249
7.67797	-0.0154972		7.67797	-0.0500679		7.67797	-0.00089407
7.68283	-0.0144839		7.68283	-0.0506639		7.68283	-0.00113249
7.68768	-0.0135303		7.68768	-0.0508428		7.68768	-0.00172853
7.69253	-0.0124574		7.69253	-0.0507832		7.69253	-0.00268221
7.69739	-0.0115037		7.69739	-0.0505447		7.69739	-0.00351667
7.70224	-0.0109673		7.70224	-0.0503063		7.70224	-0.00417233
7.70709	-0.0106096		7.70709	-0.0499487		7.70709	-0.00435114
7.71195	-0.0106096		7.71195	-0.0494719		7.71195	-0.00429153
7.7168	-0.0107288		7.7168	-0.048697		7.7168	-0.00411272
7.72165	-0.0110865		7.72165	-0.0478625		7.72165	-0.00411272
7.72651	-0.0116229		7.72651	-0.0470877		7.72651	-0.00429153
7.73136	-0.0121593		7.73136	-0.0466704		7.73136	-0.00482798
7.73621	-0.0127554		7.73621	-0.0468493		7.73621	-0.00572205
7.74107	-0.0133514		7.74107	-0.0475049		7.74107	-0.00649691
7.74592	-0.0135303		7.74592	-0.0484586		7.74592	-0.00715256
7.75077	-0.013411		7.75077	-0.0495315		7.75077	-0.00739098
7.75563	-0.0127554		7.75563	-0.0505447		7.75563	-0.00703335
7.76048	-0.0119805		7.76048	-0.0513792		7.76048	-0.00649691
7.76533	-0.010848		7.76533	-0.0521541		7.76533	-0.00554323
7.77019	-0.00971556		7.77019	-0.0526309		7.77019	-0.00470877
7.77504	-0.00882149		7.77504	-0.0529289		7.77504	-0.00411272
7.77989	-0.00804663		7.77989	-0.0528693		7.77989	-0.00399351
7.78475	-0.00727177		7.78475	-0.0522733		7.78475	-0.00399351
7.7896	-0.00661612		7.7896	-0.05126		7.7896	-0.00417233
7.79445	-0.00602007		7.79445	-0.0501275		7.79445	-0.00447035
7.79931	-0.00560284		7.79931	-0.0490546		7.79931	-0.00458956
7.80416	-0.00542402		7.80416	-0.0482798		7.80416	-0.00447035
7.80901	-0.00542402		7.80901	-0.0482202		7.80901	-0.00405312
7.81387	-0.00578165		7.81387	-0.0488758		7.81387	-0.00363588
7.81872	-0.00625849		7.81872	-0.0500083		7.81872	-0.00327826
7.82357	-0.00685453		7.82357	-0.0513792		7.82357	-0.00315905
7.82843	-0.00733137		7.82843	-0.0528097		7.82843	-0.00321865
7.83328	-0.00762939		7.83328	-0.0540018		7.83328	-0.00333786
7.83813	-0.00756979		7.83813	-0.0547767		7.83813	-0.00375509
7.84299	-0.00721216		7.84299	-0.0549555		7.84299	-0.00411272
7.84784	-0.00679493		7.84784	-0.0544786		7.84784	-0.00423193
7.85269	-0.00631809		7.85269	-0.053525		7.85269	-0.00399351
7.85755	-0.00596046		7.85755	-0.0520945		7.85755	-0.00339746
7.8624	-0.00584126		7.8624	-0.0507832		7.8624	-0.00232458
7.86725	-0.00590086		7.86725	-0.0496507		7.86725	-0.00113249
7.87211	-0.00625849		7.87211	-0.048995		7.87211	0.000119209
7.87696	-0.00667572		7.87696	-0.048697		7.87696	0.00101328
7.88181	-0.00703335		7.88181	-0.0486374		7.88181	0.00137091
7.88667	-0.00709295		7.88667	-0.0486374		7.88667	0.00113249
7.89152	-0.00667572		7.89152	-0.0485182		7.89152	0.000596046
7.89637	-0.00602007		7.89637	-0.0481606		7.89637	-0.000178814
7.90123	-0.00524521		7.90123	-0.0480413		7.90123	-0.000834465
7.90608	-0.00452995		7.90608	-0.0482798		7.90608	-0.0013113
7.91093	-0.00441074		7.91093	-0.0488162		7.91093	-0.00154972
7.91579	-0.00494719		7.91579	-0.0498891		7.91579	-0.00178814
7.92064	-0.00607967		7.92064	-0.0511408		7.92064	-0.00196695
7.92549	-0.007689		7.92549	-0.0524521		7.92549	-0.00208616
7.93035	-0.00929832		7.93035	-0.0532269		7.93035	-0.00214577
7.9352	-0.0106692		7.9352	-0.0534654		7.9352	-0.00208616
7.94005	-0.0114441		7.94005	-0.0531673		7.94005	-0.00160933
7.94491	-0.0116229		7.94491	-0.0524521		7.94491	-0.00107288
7.94976	-0.0112057		7.94976	-0.0517368		7.94976	-0.000476837
7.95461	-0.010252		7.95461	-0.0510812		7.95461	-0.000357628
7.95947	-0.00905991		7.95947	-0.0507236		7.95947	-0.000357628
7.96432	-0.00786781		7.96432	-0.0506639		7.96432	-0.000715256
7.96917	-0.00685453		7.96917	-0.0509024		7.96917	-0.0013113
7.97403	-0.00625849		7.97403	-0.0510216		7.97403	-0.00196695
7.97888	-0.00596046		7.97888	-0.0510216		7.97888	-0.0025034
7.98373	-0.00602007		7.98373	-0.0506043		7.98373	-0.00286102
7.98859	-0.00619888		7.98859	-0.0498295		7.98859	-0.00321865
7.99344	-0.00613928		7.99344	-0.0491142		7.99344	-0.00345707
7.99829	-0.00584126		7.99829	-0.0484586		7.99829	-0.00351667
8.00315	-0.0051856		8.00315	-0.048399		8.00315	-0.00351667
8.008	-0.00441074		8.008	-0.0485778		8.008	-0.00321865
8.01285	-0.00351667		8.01285	-0.0491738		8.01285	-0.00286102
8.01771	-0.00286102		8.01771	-0.0498295		8.01771	-0.0025034
8.02256	-0.00232458		8.02256	-0.0503063		8.02256	-0.00208616
8.02741	-0.00226498		8.02741	-0.0505447		8.02741	-0.00172853
8.03227	-0.0025034		8.03227	-0.0506043		8.03227	-0.00143051
8.03712	-0.00292063		8.03712	-0.0507236		8.03712	-0.00119209
8.04197	-0.00345707		8.04197	-0.0510812		8.04197	-0.00113249
8.04683	-0.00411272		8.04683	-0.0516176		8.04683	-0.0012517
8.05168	-0.00464916		8.05168	-0.0523925		8.05168	-0.00143051
8.05653	-0.0051856		8.05653	-0.0531673		8.05653	-0.00172853
8.06139	-0.00560284		8.06139	-0.0539422		8.06139	-0.00196695
8.06624	-0.00596046		8.06624	-0.054419		8.06624	-0.00220537
8.07109	-0.00631809		8.07109	-0.0545382		8.07109	-0.00232458
8.07595	-0.00679493		8.07595	-0.0542998		8.07595	-0.00232458
8.0808	-0.00745058		8.0808	-0.0537634		8.0808	-0.00238419
8.08565	-0.00822544		8.08565	-0.0531077		8.08565	-0.002563
8.09051	-0.00888109		8.09051	-0.0523329		8.09051	-0.00274181
8.09536	-0.00935793		8.09536	-0.051558		8.09536	-0.00327826
8.10021	-0.00953674		8.10021	-0.050962		8.10021	-0.00393391
8.10507	-0.00929832		8.10507	-0.0506639		8.10507	-0.00476837
8.10992	-0.00882149		8.10992	-0.0504851		8.10992	-0.00548363
8.11477	-0.00834465		8.11477	-0.0503659		8.11477	-0.00613928
8.11963	-0.00798702		8.11963	-0.0504255		8.11963	-0.00649691
8.12448	-0.00792742		8.12448	-0.0503063		8.12448	-0.00667572
8.12933	-0.00816584		8.12933	-0.0504255		8.12933	-0.00667572
8.13419	-0.00864267		8.13419	-0.0507236		8.13419	-0.00667572
8.13904	-0.0090003		8.13904	-0.0513196		8.13904	-0.00673532
8.14389	-0.00917912		8.14389	-0.0523925		8.14389	-0.00697374
8.14875	-0.00923872		8.14875	-0.0537038		8.14875	-0.00733137
8.1536	-0.00929832		8.1536	-0.0552535		8.1536	-0.0077486
8.15845	-0.00959635		8.15845	-0.056684		8.15845	-0.00804663
8.16331	-0.0100136		8.16331	-0.0579953		8.16331	-0.00798702
8.16816	-0.0106096		8.16816	-0.058949		8.16816	-0.0077486
8.17301	-0.0113249		8.17301	-0.0596046		8.17301	-0.00733137
8.17787	-0.0117421		8.17787	-0.0600815		8.17787	-0.00697374
8.18272	-0.0118017		8.18272	-0.0606775		8.18272	-0.00679493
8.18757	-0.0113845		8.18757	-0.0610948		8.18757	-0.00685453
8.19243	-0.0107288		8.19243	-0.0616312		8.19243	-0.00703335
8.19728	-0.00983477		8.19728	-0.062108		8.19728	-0.00721216
8.20213	-0.0089407		8.20213	-0.0622869		8.20213	-0.00727177
8.20699	-0.00792742		8.20699	-0.0623465		8.20699	-0.00727177
8.21184	-0.00715256		8.21184	-0.0618696		8.21184	-0.00715256
8.21669	-0.00649691		8.21669	-0.0609756		8.21669	-0.00715256
8.22155	-0.00590086		8.22155	-0.0597835		8.22155	-0.00709295
8.2264	-0.00572205		8.2264	-0.0583529		8.2264	-0.00703335
8.23125	-0.00578165		8.23125	-0.0572801		8.23125	-0.00697374
8.23611	-0.00619888		8.23611	-0.056684		8.23611	-0.00691414
8.24096	-0.00685453		8.24096	-0.056684		8.24096	-0.00679493
8.24581	-0.00762939		8.24581	-0.0571609		8.24581	-0.00679493
8.25067	-0.00828505		8.25067	-0.0577569		8.25067	-0.00697374
8.25552	-0.00870228		8.25552	-0.0581145		8.25552	-0.00745058
8.26037	-0.00882149		8.26037	-0.0579953		8.26037	-0.00798702
8.26523	-0.00888109		8.26523	-0.0573397		8.26523	-0.00876188
8.27008	-0.00905991		8.27008	-0.0562668		8.27008	-0.00929832
8.27493	-0.00935793		8.27493	-0.0551343		8.27493	-0.00959635
8.27979	-0.00965595		8.27979	-0.0541806		8.27979	-0.00959635
8.28464	-0.00989437		8.28464	-0.053525		8.28464	-0.00923872
8.28949	-0.0100136		8.28949	-0.0534058		8.28949	-0.00870228
8.29435	-0.0103116		8.29435	-0.0535846		8.29435	-0.0077486
8.2992	-0.0106096		8.2992	-0.0540018		8.2992	-0.00667572
8.30405	-0.0109673		8.30405	-0.0544786		8.30405	-0.00572205
8.30891	-0.0114441		8.30891	-0.0548959		8.30891	-0.00494719
8.31376	-0.0120997		8.31376	-0.0550747		8.31376	-0.00435114
8.31861	-0.0124574		8.31861	-0.0551939		8.31861	-0.00405312
8.32347	-0.0123382		8.32347	-0.0550151		8.32347	-0.0038743
8.32832	-0.0119805		8.32832	-0.0547171		8.32832	-0.00375509
8.33317	-0.0112653		8.33317	-0.0542402		8.33317	-0.00375509
8.33803	-0.0104308		8.33803	-0.0536442		8.33803	-0.0038147
8.34288	-0.00971556		8.34288	-0.0529885		8.34288	-0.0038147
8.34773	-0.00911951		8.34773	-0.0523925		8.34773	-0.00399351
8.35259	-0.0089407		8.35259	-0.0517964		8.35259	-0.0038743
8.35744	-0.00888109		8.35744	-0.0513792		8.35744	-0.00357628
8.36229	-0.00905991		8.36229	-0.0510812		8.36229	-0.00274181
8.36715	-0.00941753		8.36715	-0.0510216		8.36715	-0.00149012
8.372	-0.00995398		8.372	-0.0512004		8.372	0.000298023
8.37685	-0.0106096		8.37685	-0.0516176		8.37685	0.00220537
8.38171	-0.0111461		8.38171	-0.0521541		8.38171	0.00393391
8.38656	-0.0114441		8.38656	-0.0527501		8.38656	0.00536442
8.39141	-0.0113845		8.39141	-0.0532866		8.39141	0.00607967
8.39627	-0.0107288		8.39627	-0.0537038		8.39627	0.00625849
8.40112	-0.00965595		8.40112	-0.053823		8.40112	0.00578165
8.40597	-0.00834465		8.40597	-0.053823		8.40597	0.00488758
8.41083	-0.00703335		8.41083	-0.0537038		8.41083	0.00369549
8.41568	-0.00596046		8.41568	-0.053525		8.41568	0.00274181
8.42053	-0.00536442		8.42053	-0.0532866		8.42053	0.00196695
8.42539	-0.0051856		8.42539	-0.0528693		8.42539	0.00154972
8.43024	-0.00560284		8.43024	-0.0521541		8.43024	0.0012517
8.43509	-0.00631809		8.43509	-0.0513196		8.43509	0.00107288
8.43995	-0.00715256		8.43995	-0.0504255		8.43995	0.00089407
8.4448	-0.00804663		8.4448	-0.0494719		8.4448	0.000596046
8.44965	-0.0090003		8.44965	-0.0488758		8.44965	0.000178814
8.45451	-0.00989437		8.45451	-0.0488162		8.45451	-0.000238419
8.45936	-0.0107884		8.45936	-0.049293		8.45936	-0.000596046
8.46421	-0.0116825		8.46421	-0.0502467		8.46421	-0.000596046
8.46907	-0.0124574		8.46907	-0.051558		8.46907	-0.000536442
8.47392	-0.012815		8.47392	-0.0531673		8.47392	-0.000238419
8.47877	-0.0126362		8.47877	-0.0547171		8.47877	-5.96046e-05
8.48363	-0.0120997		8.48363	-0.0561476		8.48363	-0.000119209
8.48848	-0.0112653		8.48848	-0.0573397		8.48848	-0.000655651
8.49333	-0.010252		8.49333	-0.0580549		8.49333	-0.00154972
8.49819	-0.00941753		8.49819	-0.0584722		8.49819	-0.00268221
8.50304	-0.00917912		8.50304	-0.0583529		8.50304	-0.0038743
8.50789	-0.00929832		8.50789	-0.0579953		8.50789	-0.00470877
8.51275	-0.00971556		8.51275	-0.0576377		8.51275	-0.00506639
8.5176	-0.0101924		8.5176	-0.0573993		8.5176	-0.00488758
8.52245	-0.01055		8.52245	-0.0573397		8.52245	-0.00411272
8.52731	-0.0106692		8.52731	-0.0575781		8.52731	-0.00286102
8.53216	-0.0103116		8.53216	-0.0579953		8.53216	-0.00160933
8.53701	-0.00983477		8.53701	-0.0587702		8.53701	-0.000536442
8.54187	-0.00935793		8.54187	-0.0594258		8.54187	0.000178814
8.54672	-0.0090003		8.54672	-0.0601411		8.54672	0.000357628
8.55157	-0.0089407		8.55157	-0.0608563		8.55157	-5.96046e-05
8.55643	-0.00929832		8.55643	-0.0613332		8.55643	-0.00113249
8.56128	-0.00971556		8.56128	-0.0615716		8.56128	-0.00244379
8.56613	-0.010252		8.56613	-0.0616312		8.56613	-0.00393391
8.57099	-0.0107288		8.57099	-0.0615716		8.57099	-0.00524521
8.57584	-0.0109673		8.57584	-0.0613332		8.57584	-0.00607967
8.58069	-0.010848		8.58069	-0.061214		8.58069	-0.00649691
8.58555	-0.01055		8.58555	-0.0610948		8.58555	-0.00613928
8.5904	-0.00995398		8.5904	-0.0612736		8.5904	-0.00524521
8.59525	-0.00917912		8.59525	-0.0615716		8.59525	-0.00435114
8.60011	-0.00822544		8.60011	-0.0619888		8.60011	-0.00357628
8.60496	-0.00733137		8.60496	-0.0622869		8.60496	-0.00309944
8.60981	-0.00655651		8.60981	-0.0625849		8.60981	-0.00303984
8.61467	-0.00607967		8.61467	-0.0628233		8.61467	-0.00327826
8.61952	-0.00584126		8.61952	-0.0626445		8.61952	-0.00357628
8.62437	-0.00590086		8.62437	-0.0622272		8.62437	-0.00375509
8.62923	-0.00613928		8.62923	-0.0614524		8.62923	-0.0038147
8.63408	-0.0064373		8.63408	-0.0605583		8.63408	-0.00357628
8.63893	-0.00655651		8.63893	-0.0596046		8.63893	-0.00357628
8.64379	-0.00661612		8.64379	-0.0588894		8.64379	-0.00363588
8.64864	-0.00631809		8.64864	-0.0584126		8.64864	-0.0038743
8.65349	-0.00590086		8.65349	-0.0582933		8.65349	-0.00435114
8.65835	-0.00524521		8.65835	-0.0587702		8.65835	-0.00470877
8.6632	-0.00470877		8.6632	-0.0593662		8.6632	-0.00494719
8.66805	-0.00452995		8.66805	-0.0601411		8.66805	-0.00470877
8.67291	-0.00458956		8.67291	-0.0607371		8.67291	-0.00429153
8.67776	-0.00500679		8.67776	-0.0611544		8.67776	-0.00375509
8.68261	-0.00566244		8.68261	-0.061512		8.68261	-0.00303984
8.68747	-0.00625849		8.68747	-0.0615716		8.68747	-0.0026226
8.69232	-0.00679493		8.69232	-0.0615716		8.69232	-0.00238419
8.69717	-0.00709295		8.69717	-0.0617504		8.69717	-0.00238419
8.70203	-0.00703335		8.70203	-0.0619292		8.70203	-0.0025034
8.70688	-0.00655651		8.70688	-0.0621676		8.70688	-0.00280142
8.71173	-0.00584126		8.71173	-0.0622272		8.71173	-0.00309944
8.71659	-0.00494719		8.71659	-0.0623465		8.71659	-0.00351667
8.72144	-0.00417233		8.72144	-0.0622272		8.72144	-0.00393391
8.72629	-0.00357628		8.72629	-0.0619292		8.72629	-0.00411272
8.73115	-0.00333786		8.73115	-0.0612736		8.73115	-0.00435114
8.736	-0.00339746		8.736	-0.0604391		8.736	-0.00435114
8.74085	-0.0038147		8.74085	-0.0594258		8.74085	-0.00417233
8.74571	-0.00464916		8.74571	-0.0584722		8.74571	-0.0038147
8.75056	-0.00554323		8.75056	-0.0578165		8.75056	-0.00351667
8.75541	-0.0064373		8.75541	-0.0575781		8.75541	-0.00315905
8.76027	-0.00721216		8.76027	-0.0579953		8.76027	-0.00280142
8.76512	-0.00792742		8.76512	-0.0590682		8.76512	-0.00238419
8.76997	-0.00846386		8.76997	-0.0603795		8.76997	-0.00208616
8.77483	-0.00864267		8.77483	-0.0617504		8.77483	-0.00172853
8.77968	-0.0090003		8.77968	-0.0628829		8.77968	-0.00154972
8.78453	-0.00917912		8.78453	-0.0636578		8.78453	-0.00137091
8.78939	-0.00935793		8.78939	-0.0638962		8.78939	-0.0012517
8.79424	-0.00947714		8.79424	-0.0639558		8.79424	-0.00113249
8.79909	-0.00959635		8.79909	-0.0637174		8.79909	-0.000953674
8.80395	-0.00953674		8.80395	-0.0633597		8.80395	-0.000715256
8.8088	-0.00923872		8.8088	-0.0630021		8.8088	-0.000417233
8.81365	-0.00876188		8.81365	-0.0625849		8.81365	-0.000238419
8.81851	-0.00810623		8.81851	-0.0622272		8.81851	5.96046e-05
8.82336	-0.00751019		8.82336	-0.0618696		8.82336	0.000178814
8.82821	-0.00703335		8.82821	-0.0615716		8.82821	0.000178814
8.83307	-0.00673532		8.83307	-0.0611544		8.83307	0.000238419
8.83792	-0.00667572		8.83792	-0.0604987		8.83792	0.000417233
8.84277	-0.00691414		8.84277	-0.0600219		8.84277	0.000536442
8.84763	-0.00721216		8.84763	-0.0594854		8.84763	0.000655651
8.85248	-0.00756979		8.85248	-0.0591874		8.85248	0.000655651
8.85733	-0.00798702		8.85733	-0.0593662		8.85733	0.000476837
8.86219	-0.00834465		8.86219	-0.0598431		8.86219	0.000178814
8.86704	-0.00846386		8.86704	-0.0604987		8.86704	-0.000178814
8.87189	-0.00846386		8.87189	-0.0611544		8.87189	-0.000417233
8.87675	-0.00828505		8.87675	-0.0614524		8.87675	-0.000357628
8.8816	-0.00792742		8.8816	-0.0612736		8.8816	-5.96046e-05
8.88645	-0.00756979		8.88645	-0.0606179		8.88645	0.000715256
8.89131	-0.00697374		8.89131	-0.0596642		8.89131	0.00149012
8.89616	-0.00625849		8.89616	-0.0588298		8.89616	0.0025034
8.90101	-0.00578165		8.90101	-0.0582337		8.90101	0.00303984
8.90587	-0.00548363		8.90587	-0.0582337		8.90587	0.00339746
8.91072	-0.00530481		8.91072	-0.0587106		8.91072	0.00327826
8.91557	-0.00548363		8.91557	-0.0593662		8.91557	0.00298023
8.92043	-0.00584126		8.92043	-0.0600219		8.92043	0.0025034
8.92528	-0.0063777		8.92528	-0.0604391		8.92528	0.00232458
8.93013	-0.00679493		8.93013	-0.0604391		8.93013	0.00238419
8.93499	-0.00709295		8.93499	-0.0601411		8.93499	0.00280142
8.93984	-0.00727177		8.93984	-0.0594854		8.93984	0.00345707
8.94469	-0.00709295		8.94469	-0.058651		8.94469	0.00423193
8.94955	-0.00691414		8.94955	-0.0577569		8.94955	0.00470877
8.9544	-0.00655651		8.9544	-0.0568032		8.9544	0.00488758
8.95925	-0.00625849		8.95925	-0.0559092		8.95925	0.00452995
8.96411	-0.00607967		8.96411	-0.0550747		8.96411	0.00375509
8.96896	-0.00607967		8.96896	-0.0545979		8.96896	0.00274181
8.97381	-0.00613928		8.97381	-0.0545382		8.97381	0.00172853
8.97867	-0.00625849		8.97867	-0.0550151		8.97867	0.00077486
8.98352	-0.00679493		8.98352	-0.0560284		8.98352	0.000298023
8.98837	-0.007689		8.98837	-0.0572205		8.98837	5.96046e-05
8.99323	-0.00911951		8.99323	-0.0584126		8.99323	0.000178814
8.99808	-0.0107884		8.99808	-0.059545		8.99808	0.000655651
9.00293	-0.012517		9.00293	-0.0603795		9.00293	0.00107288
9.00779	-0.0140667		9.00779	-0.0609756		9.00779	0.00149012
9.01264	-0.0149608		9.01264	-0.0613928		9.01264	0.00178814
9.01749	-0.0151992		9.01749	-0.0617504		9.01749	0.00190735
9.02235	-0.0149012		9.02235	-0.062108		9.02235	0.00184774
9.0272	-0.0144243		9.0272	-0.0624061		9.0272	0.00137091
9.03205	-0.0138879		9.03205	-0.0625849		9.03205	0.00077486
9.03691	-0.0135303		9.03691	-0.0626445		9.03691	-0.000178814
9.04176	-0.0132918		9.04176	-0.0628829		9.04176	-0.00143051
9.04661	-0.013113		9.04661	-0.0631213		9.04661	-0.00280142
9.05147	-0.0128746		9.05147	-0.0634789		9.05147	-0.00435114
9.05632	-0.0124574		9.05632	-0.0641942		9.05632	-0.00566244
9.06117	-0.0119805		9.06117	-0.0650883		9.06117	-0.00667572
9.06603	-0.0113845		9.06603	-0.0662208		9.06603	-0.00727177
9.07088	-0.0106692		9.07088	-0.0672936		9.07088	-0.00733137
9.07573	-0.0100732		9.07573	-0.0681877		9.07573	-0.00679493
9.08059	-0.00941753		9.08059	-0.0686646		9.08059	-0.00584126
9.08544	-0.00888109		9.08544	-0.0688434		9.08544	-0.00441074
9.09029	-0.00822544		9.09029	-0.0684857		9.09029	-0.00309944
9.09515	-0.0077486		9.09515	-0.0675321		9.09515	-0.00214577
9.1	-0.00721216		9.1	-0.0664592		9.1	-0.00196695
9.10485	-0.00691414		9.10485	-0.0653267		9.10485	-0.00238419
9.10971	-0.00655651		9.10971	-0.064373		9.10971	-0.00351667
9.11456	-0.00607967		9.11456	-0.0638962		9.11456	-0.00482798
9.11941	-0.00572205		9.11941	-0.0639558		9.11941	-0.00607967
9.12427	-0.00536442		9.12427	-0.064373		9.12427	-0.00691414
9.12912	-0.0051856		9.12912	-0.0653267		9.12912	-0.00721216
9.13397	-0.0051856		9.13397	-0.0659823		9.13397	-0.00697374
9.13883	-0.00560284		9.13883	-0.0664592		9.13883	-0.00655651
9.14368	-0.00613928		9.14368	-0.0663996		9.14368	-0.00619888
9.14853	-0.00679493		9.14853	-0.0659823		9.14853	-0.00631809
9.15339	-0.00756979		9.15339	-0.0652671		9.15339	-0.00679493
9.15824	-0.00822544		9.15824	-0.0645518		9.15824	-0.00756979
9.16309	-0.00876188		9.16309	-0.0638962		9.16309	-0.00840425
9.16795	-0.00935793		9.16795	-0.0634789		9.16795	-0.0089407
9.1728	-0.00971556		9.1728	-0.0634193		9.1728	-0.00911951
9.17765	-0.0100136		9.17765	-0.0634789		9.17765	-0.00876188
9.18251	-0.0101924		9.18251	-0.0634193		9.18251	-0.00834465
9.18736	-0.010252		9.18736	-0.0631213		9.18736	-0.0077486
9.19221	-0.0101924		9.19221	-0.0625849		9.19221	-0.00739098
9.19707	-0.0100732		9.19707	-0.0617504		9.19707	-0.00709295
9.20192	-0.00989437		9.20192	-0.0607371		9.20192	-0.00715256
9.20677	-0.00977516		9.20677	-0.0597835		9.20677	-0.00727177
9.21163	-0.00983477		9.21163	-0.059247		9.21163	-0.00745058
9.21648	-0.0101328		9.21648	-0.0590086		9.21648	-0.00733137
9.22133	-0.0106096		9.22133	-0.0590682		9.22133	-0.00721216
9.22619	-0.0111461		9.22619	-0.0594258		9.22619	-0.00697374
9.23104	-0.0114441		9.23104	-0.0597835		9.23104	-0.00679493
9.23589	-0.0115037		9.23589	-0.0602007		9.23589	-0.00673532
9.24075	-0.0112057		9.24075	-0.0602007		9.24075	-0.00667572
9.2456	-0.0106096		9.2456	-0.0599623		9.2456	-0.00685453
9.25045	-0.00995398		9.25045	-0.0597835		9.25045	-0.00673532
9.25531	-0.00971556		9.25531	-0.0597239		9.25531	-0.00661612
9.26016	-0.00977516		9.26016	-0.0600219		9.26016	-0.0063777
9.26501	-0.0101924		9.26501	-0.0605583		9.26501	-0.00619888
9.26987	-0.0110865		9.26987	-0.06181		9.26987	-0.00607967
9.27472	-0.0118613		9.27472	-0.0633597		9.27472	-0.00596046
9.27957	-0.012517		9.27957	-0.0650883		9.27957	-0.00596046
9.28443	-0.0127554		9.28443	-0.066638		9.28443	-0.00584126
9.28928	-0.0126362		9.28928	-0.0679493		9.28928	-0.00548363
9.29413	-0.012219		9.29413	-0.0686646		9.29413	-0.00488758
9.29899	-0.0115037		9.29899	-0.0688434		9.29899	-0.00411272
9.30384	-0.010848		9.30384	-0.0686646		9.30384	-0.00345707
9.30869	-0.0101328		9.30869	-0.0680685		9.30869	-0.00315905
9.31355	-0.00959635		9.31355	-0.067234		9.31355	-0.00315905
9.3184	-0.00929832		9.3184	-0.0664592		9.3184	-0.00339746
9.32325	-0.00929832		9.32325	-0.0656247		9.32325	-0.00369549
9.32811	-0.00941753		9.32811	-0.0650287		9.32811	-0.00375509
9.33296	-0.00965595		9.33296	-0.0645518		9.33296	-0.00345707
9.33781	-0.00995398		9.33781	-0.064373		9.33781	-0.00292063
9.34267	-0.0100732		9.34267	-0.0642538		9.34267	-0.00232458
9.34752	-0.0100732		9.34752	-0.0641942		9.34752	-0.00190735
9.35237	-0.00983477		9.35237	-0.0639558		9.35237	-0.00184774
9.35723	-0.00959635		9.35723	-0.0634193		9.35723	-0.00202656
9.36208	-0.00935793		9.36208	-0.0628829		9.36208	-0.00268221
9.36693	-0.00923872		9.36693	-0.0622869		9.36693	-0.00333786
9.37179	-0.00911951		9.37179	-0.0618696		9.37179	-0.00399351
9.37664	-0.0090003		9.37664	-0.0616312		9.37664	-0.00441074
9.38149	-0.00870228		9.38149	-0.06181		9.38149	-0.00447035
9.38635	-0.00804663		9.38635	-0.0620484		9.38635	-0.00411272
9.3912	-0.00715256		9.3912	-0.0623465		9.3912	-0.00339746
9.39605	-0.00625849		9.39605	-0.0626445		9.39605	-0.0026226
9.40091	-0.00542402		9.40091	-0.0628829		9.40091	-0.00190735
9.40576	-0.00482798		9.40576	-0.0630617		9.40576	-0.00137091
9.41061	-0.00464916		9.41061	-0.0630021		9.41061	-0.0012517
9.41547	-0.00494719		9.41547	-0.0629425		9.41547	-0.00154972
9.42032	-0.00542402		9.42032	-0.0626445		9.42032	-0.00196695
9.42517	-0.00613928		9.42517	-0.0622869		9.42517	-0.002563
9.43003	-0.00709295		9.43003	-0.0618696		9.43003	-0.00321865
9.43488	-0.00822544		9.43488	-0.0617504		9.43488	-0.00375509
9.43973	-0.00941753		9.43973	-0.0619292		9.43973	-0.00423193
9.44459	-0.0103712		9.44459	-0.0627637		9.44459	-0.00452995
9.44944	-0.0109076		9.44944	-0.0638962		9.44944	-0.00470877
9.45429	-0.0109076		9.45429	-0.0653863		9.45429	-0.00470877
9.45915	-0.0103116		9.45915	-0.0668764		9.45915	-0.00452995
9.464	-0.00941753		9.464	-0.0680685		9.464	-0.00435114
9.46885	-0.00834465		9.46885	-0.0688434		9.46885	-0.00417233
9.47371	-0.00751019		9.47371	-0.0691414		9.47371	-0.00405312
9.47856	-0.00709295		9.47856	-0.0688434		9.47856	-0.00399351
9.48341	-0.00721216		9.48341	-0.0681877		9.48341	-0.00429153
9.48827	-0.007689		9.48827	-0.0672936		9.48827	-0.00458956
9.49312	-0.00834465		9.49312	-0.0661016		9.49312	-0.00524521
9.49797	-0.0089407		9.49797	-0.0649095		9.49797	-0.00590086
9.50283	-0.00941753		9.50283	-0.063777		9.50283	-0.00673532
9.50768	-0.00965595		9.50768	-0.0630021		9.50768	-0.00751019
9.51253	-0.00977516		9.51253	-0.0625849		9.51253	-0.00816584
9.51739	-0.00983477		9.51739	-0.0627637		9.51739	-0.00870228
9.52224	-0.00965595		9.52224	-0.0630617		9.52224	-0.0090003
9.52709	-0.00935793		9.52709	-0.063777		9.52709	-0.00888109
9.53195	-0.0089407		9.53195	-0.0643134		9.53195	-0.00864267
9.5368	-0.00852346		9.5368	-0.0645518		9.5368	-0.00840425
9.54165	-0.00786781		9.54165	-0.0644922		9.54165	-0.00804663
9.54651	-0.00756979		9.54651	-0.0641942		9.54651	-0.00804663
9.55136	-0.00727177		9.55136	-0.0637174		9.55136	-0.00834465
9.55621	-0.00727177		9.55621	-0.0631213		9.55621	-0.0090003
9.56107	-0.00715256		9.56107	-0.0627637		9.56107	-0.0100136
9.56592	-0.00703335		9.56592	-0.0624061		9.56592	-0.0112057
9.57077	-0.00679493		9.57077	-0.0622272		9.57077	-0.0119805
9.57563	-0.00625849		9.57563	-0.0622272		9.57563	-0.0124574
9.58048	-0.00560284		9.58048	-0.0624657		9.58048	-0.0124574
9.58533	-0.00494719		9.58533	-0.0628233		9.58533	-0.0121593
9.59019	-0.00441074		9.59019	-0.0632405		9.59019	-0.0117421
9.59504	-0.00399351		9.59504	-0.0636578		9.59504	-0.0116825
9.59989	-0.0038743		9.59989	-0.0639558		9.59989	-0.0117421
9.60475	-0.00393391		9.60475	-0.0641942		9.60475	-0.0122786
9.6096	-0.00429153		9.6096	-0.064075		9.6096	-0.0128746
9.61445	-0.00488758		9.61445	-0.0639558		9.61445	-0.0132918
9.61931	-0.00548363		9.61931	-0.063777		9.61931	-0.0135303
9.62416	-0.00613928		9.62416	-0.0638962		9.62416	-0.0132918
9.62901	-0.00667572		9.62901	-0.0641346		9.62901	-0.012815
9.63387	-0.00697374		9.63387	-0.0646114		9.63387	-0.0121593
9.63872	-0.00727177		9.63872	-0.0653863		9.63872	-0.0114441
9.64357	-0.00739098		9.64357	-0.0660419		9.64357	-0.01055
9.64843	-0.00756979		9.64843	-0.0668764		9.64843	-0.00965595
9.65328	-0.00762939		9.65328	-0.0674725		9.65328	-0.00864267
9.65813	-0.0077486		9.65813	-0.0677705		9.65813	-0.0077486
9.66299	-0.00786781		9.66299	-0.0679493		9.66299	-0.00697374
9.66784	-0.00798702		9.66784	-0.0679493		9.66784	-0.00655651
9.67269	-0.00834465		9.67269	-0.0677705		9.67269	-0.00655651
9.67755	-0.00888109		9.67755	-0.0676513		9.67755	-0.00673532
9.6824	-0.00947714		9.6824	-0.0673532		9.6824	-0.00697374
[truncated: 12,200 more rows]
[truncated: 2 more columns]
