# Supplementary material for: Structures and function of a tailoring oxidase in complex with a nonribosomal peptide synthetase module
Source: Nat Commun. 2022 Jan 27;13:548. doi: 10.1038/s41467-022-28221-y (PMC8795117; doi:10.1038/s41467-022-28221-y)
Supplement: Supplementary file 4 — Source Data [file 41467_2022_28221_MOESM4_ESM.zip › Source_data/Supplementary_Figure_1g.xlsx]

## Sheet: Sheet1
SUPPLEMENTARY FIGURE 1G
These are the raw data values for the UV
Replicate 1			Replicate 2			Replicate 3
UV (280.0nm) time[min]	UV (280.0nm) Intensity[mAU]		UV (280.0nm) time[min]	UV (280.0nm) Intensity[mAU]		UV (280.0nm) time[min]	UV (280.0nm) Intensity[mAU]
0	0.0215769		0	-0.000715256		0	-0.0138879
0.00485333	0.0228286		0.00485333	-0.00214577		0.00485333	-0.0132322
0.00970667	0.0240207		0.00970667	-0.00339746		0.00970667	-0.0131726
0.01456	0.025034		0.01456	-0.00458956		0.01456	-0.0134706
0.0194133	0.02563		0.0194133	-0.00548363		0.0194133	-0.0139475
0.0242667	0.0260472		0.0242667	-0.00602007		0.0242667	-0.0142455
0.02912	0.0264049		0.02912	-0.00607967		0.02912	-0.0141263
0.0339733	0.0266433		0.0339733	-0.00584126		0.0339733	-0.0136495
0.0388267	0.0270605		0.0388267	-0.0051856		0.0388267	-0.0129342
0.04368	0.0274181		0.04368	-0.00452995		0.04368	-0.0120997
0.0485333	0.0277162		0.0485333	-0.00363588		0.0485333	-0.0113249
0.0533867	0.0280142		0.0533867	-0.00298023		0.0533867	-0.01055
0.05824	0.0280738		0.05824	-0.00232458		0.05824	-0.00971556
0.0630933	0.0280142		0.0630933	-0.00172853		0.0630933	-0.00870228
0.0679467	0.0276566		0.0679467	-0.00113249		0.0679467	-0.007689
0.0728	0.0270009		0.0728	-0.000536442		0.0728	-0.00673532
0.0776533	0.0263453		0.0776533	-5.96046e-05		0.0776533	-0.00584126
0.0825067	0.0257492		0.0825067	0.000298023		0.0825067	-0.00542402
0.08736	0.0252128		0.08736	0.000238419		0.08736	-0.00566244
0.0922133	0.0249743		0.0922133	-0.000238419		0.0922133	-0.00625849
0.0970667	0.0251532		0.0970667	-0.0012517		0.0970667	-0.00715256
0.10192	0.0255108		0.10192	-0.00244379		0.10192	-0.00816584
0.106773	0.0260472		0.106773	-0.00369549		0.106773	-0.00905991
0.111627	0.0267029		0.111627	-0.00482798		0.111627	-0.00959635
0.11648	0.0273585		0.11648	-0.00530481		0.11648	-0.00995398
0.121333	0.0277162		0.121333	-0.005126		0.121333	-0.010252
0.126187	0.0276566		0.126187	-0.00458956		0.126187	-0.0104904
0.13104	0.0272989		0.13104	-0.0038743		0.13104	-0.0107884
0.135893	0.0264049		0.135893	-0.00303984		0.135893	-0.0112653
0.140747	0.0253916		0.140747	-0.002563		0.140747	-0.0116229
0.1456	0.0243783		0.1456	-0.002563		0.1456	-0.0119805
0.150453	0.0234842		0.150453	-0.00298023		0.150453	-0.0121593
0.155307	0.0228286		0.155307	-0.00351667		0.155307	-0.0119805
0.16016	0.0225306		0.16016	-0.00411272		0.16016	-0.0119209
0.165013	0.0222325		0.165013	-0.00447035		0.165013	-0.0116825
0.169867	0.0220537		0.169867	-0.00452995		0.169867	-0.0116229
0.17472	0.0216961		0.17472	-0.00429153		0.17472	-0.0118017
0.179573	0.0214577		0.179573	-0.00393391		0.179573	-0.012219
0.184427	0.0213385		0.184427	-0.00351667		0.184427	-0.0127554
0.18928	0.0214577		0.18928	-0.00298023		0.18928	-0.0132322
0.194133	0.0217557		0.194133	-0.002563		0.194133	-0.0135899
0.198987	0.0223517		0.198987	-0.00202656		0.198987	-0.0136495
0.20384	0.0233054		0.20384	-0.00137091		0.20384	-0.013411
0.208693	0.0239015		0.208693	-0.000655651		0.208693	-0.0129342
0.213547	0.0243187		0.213547	0		0.213547	-0.0123978
0.2184	0.0242591		0.2184	0.000357628		0.2184	-0.0119209
0.223253	0.0238419		0.223253	0.000417233		0.223253	-0.0115037
0.228107	0.0232458		0.228107	0.000119209		0.228107	-0.0113249
0.23296	0.0225306		0.23296	-0.000536442		0.23296	-0.0111461
0.237813	0.0219941		0.237813	-0.00137091		0.237813	-0.0112057
0.242667	0.0217557		0.242667	-0.00202656		0.242667	-0.0112057
0.24752	0.0219345		0.24752	-0.00244379		0.24752	-0.0113249
0.252373	0.0222325		0.252373	-0.00232458		0.252373	-0.0114441
0.257227	0.0228286		0.257227	-0.00178814		0.257227	-0.0117421
0.26208	0.0234842		0.26208	-0.00101328		0.26208	-0.0119805
0.266933	0.0240803		0.266933	-0.000119209		0.266933	-0.0120997
0.271787	0.0244379		0.271787	0.000596046		0.271787	-0.0119805
0.27664	0.0244975		0.27664	0.00101328		0.27664	-0.0116825
0.281493	0.0242591		0.281493	0.00107288		0.281493	-0.0113249
0.286347	0.0238419		0.286347	0.000655651		0.286347	-0.0109076
0.2912	0.0232458		0.2912	5.96046e-05		0.2912	-0.0106096
0.296053	0.0225306		0.296053	-0.000536442		0.296053	-0.0104904
0.300907	0.0219345		0.300907	-0.00101328		0.300907	-0.01055
0.30576	0.0218749		0.30576	-0.00119209		0.30576	-0.0107884
0.310613	0.0222325		0.310613	-0.00137091		0.310613	-0.0110865
0.315467	0.0229478		0.315467	-0.00137091		0.315467	-0.0112653
0.32032	0.0237823		0.32032	-0.00149012		0.32032	-0.0115633
0.325173	0.0246167		0.325173	-0.00172853		0.325173	-0.0117421
0.330027	0.0251532		0.330027	-0.00208616		0.330027	-0.0118613
0.33488	0.0252128		0.33488	-0.00244379		0.33488	-0.0119805
0.339733	0.0246763		0.339733	-0.00280142		0.339733	-0.0121593
0.344587	0.0239015		0.344587	-0.00274181		0.344587	-0.0121593
0.34944	0.0228286		0.34944	-0.00232458		0.34944	-0.0119805
0.354293	0.0216365		0.354293	-0.00178814		0.354293	-0.0115633
0.359147	0.0205636		0.359147	-0.00107288		0.359147	-0.010848
0.364	0.0198483		0.364	-0.000596046		0.364	-0.0100136
0.368853	0.0194907		0.368853	-0.000357628		0.368853	-0.00929832
0.373707	0.0194907		0.373707	-0.000655651		0.373707	-0.00888109
0.37856	0.0198483		0.37856	-0.0012517		0.37856	-0.0090003
0.383413	0.0203848		0.383413	-0.00220537		0.383413	-0.00971556
0.388267	0.0209808		0.388267	-0.00309944		0.388267	-0.0106692
0.39312	0.0213385		0.39312	-0.0038147		0.39312	-0.0117421
0.397973	0.0216961		0.397973	-0.00429153		0.397973	-0.0126958
0.402827	0.0219345		0.402827	-0.00429153		0.402827	-0.0132322
0.40768	0.0221133		0.40768	-0.0038743		0.40768	-0.0132322
0.412533	0.0221729		0.412533	-0.00321865		0.412533	-0.0128746
0.417387	0.022471		0.417387	-0.0025034		0.417387	-0.0122786
0.42224	0.0229478		0.42224	-0.00190735		0.42224	-0.0115633
0.427093	0.0235438		0.427093	-0.0013113		0.427093	-0.0110269
0.431947	0.0243187		0.431947	-0.000953674		0.431947	-0.01055
0.4368	0.0250936		0.4368	-0.00089407		0.4368	-0.0103712
0.441653	0.0254512		0.441653	-0.000953674		0.441653	-0.0103116
0.446507	0.0253916		0.446507	-0.00119209		0.446507	-0.0103712
0.45136	0.0248551		0.45136	-0.00154972		0.45136	-0.01055
0.456213	0.0237823		0.456213	-0.00196695		0.456213	-0.0107884
0.461067	0.0225306		0.461067	-0.002563		0.461067	-0.0110269
0.46592	0.0211		0.46592	-0.00309944		0.46592	-0.0115633
0.470773	0.0198483		0.470773	-0.00345707		0.470773	-0.0121593
0.475627	0.0190139		0.475627	-0.00351667		0.475627	-0.0130534
0.48048	0.0186563		0.48048	-0.00327826		0.48048	-0.0141859
0.485333	0.0187755		0.485333	-0.00274181		0.485333	-0.0154972
0.490187	0.0196099		0.490187	-0.00202656		0.490187	-0.0170469
0.49504	0.020802		0.49504	-0.00137091		0.49504	-0.0186563
0.499893	0.0222325		0.499893	-0.000953674		0.499893	-0.0202656
0.504747	0.0234842		0.504747	-0.000834465		0.504747	-0.0216365
0.5096	0.0244379		0.5096	-0.00113249		0.5096	-0.022471
0.514453	0.0246167		0.514453	-0.00166893		0.514453	-0.0228286
0.519307	0.0241995		0.519307	-0.00238419		0.519307	-0.0225306
0.52416	0.0234246		0.52416	-0.00303984		0.52416	-0.0215769
0.529013	0.022769		0.529013	-0.00351667		0.529013	-0.0203848
0.533867	0.0224113		0.533867	-0.00351667		0.533867	-0.0191927
0.53872	0.0225306		0.53872	-0.00327826		0.53872	-0.0181198
0.543573	0.0231266		0.543573	-0.00274181		0.543573	-0.0174046
0.548427	0.0240207		0.548427	-0.00196695		0.548427	-0.0170469
0.55328	0.0249147		0.55328	-0.00137091		0.55328	-0.0169873
0.558133	0.0255108		0.558133	-0.00089407		0.558133	-0.0169873
0.562987	0.0256896		0.562987	-0.000596046		0.562987	-0.0169277
0.56784	0.0256896		0.56784	-0.000298023		0.56784	-0.0165105
0.572693	0.0254512		0.572693	-0.000298023		0.572693	-0.0159144
0.577547	0.0251532		0.577547	-0.000119209		0.577547	-0.0151396
0.5824	0.0247955		0.5824	-0.000178814		0.5824	-0.0143647
0.587253	0.0244379		0.587253	-0.000238419		0.587253	-0.0137091
0.592107	0.0240207		0.592107	-0.000715256		0.592107	-0.0133514
0.59696	0.0234842		0.59696	-0.00154972		0.59696	-0.013411
0.601813	0.022769		0.601813	-0.00280142		0.601813	-0.0138283
0.606667	0.0221729		0.606667	-0.00423193		0.606667	-0.0145435
0.61152	0.0218153		0.61152	-0.00542402		0.61152	-0.0151992
0.616373	0.0215173		0.616373	-0.00631809		0.616373	-0.0155568
0.621227	0.0215769		0.621227	-0.00661612		0.621227	-0.0155568
0.62608	0.0219941		0.62608	-0.00607967		0.62608	-0.0153184
0.630933	0.0228882		0.630933	-0.00500679		0.630933	-0.0151992
0.635787	0.0239611		0.635787	-0.0038743		0.635787	-0.0152588
0.64064	0.0252724		0.64064	-0.00286102		0.64064	-0.0158548
0.645493	0.0264645		0.645493	-0.00220537		0.645493	-0.0167489
0.650347	0.0272989		0.650347	-0.00214577		0.650347	-0.0180006
0.6552	0.0276566		0.6552	-0.0025034		0.6552	-0.0191927
0.660053	0.027597		0.660053	-0.00333786		0.660053	-0.0200272
0.664907	0.0272393		0.664907	-0.00411272		0.664907	-0.0203252
0.66976	0.0269413		0.66976	-0.00476837		0.66976	-0.0201464
0.674613	0.0268221		0.674613	-0.00500679		0.674613	-0.0195503
0.679467	0.0268817		0.679467	-0.00494719		0.679467	-0.0187755
0.68432	0.0270009		0.68432	-0.00447035		0.68432	-0.0177622
0.689173	0.0272989		0.689173	-0.0038147		0.689173	-0.0166893
0.694027	0.0275373		0.694027	-0.00321865		0.694027	-0.0157356
0.69888	0.0276566		0.69888	-0.00298023		0.69888	-0.0148416
0.703733	0.0277162		0.703733	-0.00321865		0.703733	-0.0143051
0.708587	0.0278354		0.708587	-0.00393391		0.708587	-0.0140667
0.71344	0.027895		0.71344	-0.00500679		0.71344	-0.0145435
0.718293	0.0278354		0.718293	-0.00613928		0.718293	-0.0151396
0.723147	0.0276566		0.723147	-0.00721216		0.723147	-0.0159144
0.728	0.0272989		0.728	-0.00792742		0.728	-0.0164509
0.732853	0.0269413		0.732853	-0.00828505		0.732853	-0.0168085
0.737707	0.0265241		0.737707	-0.00828505		0.737707	-0.0165701
0.74256	0.026226		0.74256	-0.00798702		0.74256	-0.015974
0.747413	0.0261068		0.747413	-0.00756979		0.747413	-0.0152588
0.752267	0.026226		0.752267	-0.00715256		0.752267	-0.0146627
0.75712	0.0264645		0.75712	-0.00691414		0.75712	-0.0141859
0.761973	0.0268221		0.761973	-0.00691414		0.761973	-0.0140071
0.766827	0.0269413		0.766827	-0.00733137		0.766827	-0.0140071
0.77168	0.0270009		0.77168	-0.00804663		0.77168	-0.0142455
0.776533	0.0267625		0.776533	-0.0089407		0.776533	-0.0142455
0.781387	0.0263453		0.781387	-0.00983477		0.781387	-0.0142455
0.78624	0.0258684		0.78624	-0.0107288		0.78624	-0.0142455
0.791093	0.0254512		0.791093	-0.0115037		0.791093	-0.0141263
0.795947	0.025332		0.795947	-0.0120401		0.795947	-0.0140071
0.8008	0.0255704		0.8008	-0.0123382		0.8008	-0.0140071
0.805653	0.0261068		0.805653	-0.0124574		0.805653	-0.0140071
0.810507	0.0271201		0.810507	-0.0123978		0.810507	-0.0140667
0.81536	0.028193		0.81536	-0.0120997		0.81536	-0.0139475
0.820213	0.0290275		0.820213	-0.0116825		0.820213	-0.0137687
0.825067	0.0293255		0.825067	-0.0113249		0.825067	-0.0133514
0.82992	0.0291467		0.82992	-0.0110269		0.82992	-0.012815
0.834773	0.0284314		0.834773	-0.0109076		0.834773	-0.0122786
0.839627	0.027597		0.839627	-0.0109076		0.839627	-0.0117421
0.84448	0.0269413		0.84448	-0.0110269		0.84448	-0.0111461
0.849333	0.0266433		0.849333	-0.0110865		0.849333	-0.0106096
0.854187	0.0268817		0.854187	-0.0110865		0.854187	-0.00995398
0.85904	0.0275373		0.85904	-0.010848		0.85904	-0.00941753
0.863893	0.0283718		0.863893	-0.0104904		0.863893	-0.00888109
0.868747	0.0292063		0.868747	-0.00983477		0.868747	-0.00888109
0.8736	0.0298619		0.8736	-0.0089407		0.8736	-0.00923872
0.878453	0.03016		0.878453	-0.00786781		0.878453	-0.0103116
0.883307	0.0302792		0.883307	-0.00679493		0.883307	-0.0119209
0.88816	0.03016		0.88816	-0.00578165		0.88816	-0.0135899
0.893013	0.03016		0.893013	-0.0051856		0.893013	-0.015378
0.897867	0.0303388		0.897867	-0.00506639		0.897867	-0.0167489
0.90272	0.0308752		0.90272	-0.00524521		0.90272	-0.017643
0.907573	0.0315309		0.907573	-0.00590086		0.907573	-0.017941
0.912427	0.0324845		0.912427	-0.00655651		0.912427	-0.0178218
0.91728	0.033319		0.91728	-0.00727177		0.91728	-0.0174046
0.922133	0.0337362		0.922133	-0.00762939		0.922133	-0.0169277
0.926987	0.033617		0.926987	-0.00756979		0.926987	-0.0162125
0.93184	0.033021		0.93184	-0.00733137		0.93184	-0.0153184
0.936693	0.0319481		0.936693	-0.00691414		0.936693	-0.0141263
0.941547	0.0305772		0.941547	-0.0063777		0.941547	-0.0126362
0.9464	0.0292659		0.9464	-0.00613928		0.9464	-0.0107884
0.951253	0.0284314		0.951253	-0.00619888		0.951253	-0.00888109
0.956107	0.0277162		0.956107	-0.00661612		0.956107	-0.00739098
0.96096	0.0275373		0.96096	-0.00721216		0.96096	-0.0064373
0.965813	0.0276566		0.965813	-0.00786781		0.965813	-0.00619888
0.970667	0.0280738		0.970667	-0.00816584		0.970667	-0.00673532
0.97552	0.0288486		0.97552	-0.00804663		0.97552	-0.0077486
0.980373	0.0298023		0.980373	-0.0077486		0.980373	-0.0090003
0.985227	0.0309348		0.985227	-0.00721216		0.985227	-0.0101328
0.99008	0.0320673		0.99008	-0.00697374		0.99008	-0.0111461
0.994933	0.0333786		0.994933	-0.00727177		0.994933	-0.0119805
0.999787	0.0343323		0.999787	-0.00798702		0.999787	-0.0126958
1.00464	0.0350475		1.00464	-0.00929832		1.00464	-0.0133514
1.00949	0.0354052		1.00949	-0.0109673		1.00949	-0.0138879
1.01435	0.0351071		1.01435	-0.0127554		1.01435	-0.0140667
1.0192	0.0343919		1.0192	-0.0143051		1.0192	-0.0138283
1.02405	0.033319		1.02405	-0.0153184		1.02405	-0.0131726
1.02891	0.0318885		1.02891	-0.0154972		1.02891	-0.0118613
1.03376	0.0303388		1.03376	-0.0148416		1.03376	-0.0104308
1.03861	0.0290275		1.03861	-0.0133514		1.03861	-0.00888109
1.04347	0.0280738		1.04347	-0.0114441		1.04347	-0.007689
1.04832	0.0274777		1.04832	-0.00941753		1.04832	-0.00691414
1.05317	0.0275373		1.05317	-0.00780821		1.05317	-0.00667572
1.05803	0.0281334		1.05803	-0.00703335		1.05803	-0.00697374
1.06288	0.0290275		1.06288	-0.00715256		1.06288	-0.00762939
1.06773	0.0300407		1.06773	-0.00792742		1.06773	-0.00858307
1.07259	0.0308752		1.07259	-0.00911951		1.07259	-0.00935793
1.07744	0.0314713		1.07744	-0.0103116		1.07744	-0.0100136
1.08229	0.0319481		1.08229	-0.0112057		1.08229	-0.0103712
1.08715	0.0321269		1.08715	-0.0116825		1.08715	-0.010252
1.092	0.0323057		1.092	-0.0118017		1.092	-0.00971556
1.09685	0.0326037		1.09685	-0.0116825		1.09685	-0.0089407
1.10171	0.0328422		1.10171	-0.0116825		1.10171	-0.00816584
1.10656	0.033021		1.10656	-0.0117421		1.10656	-0.00733137
1.11141	0.033021		1.11141	-0.0116229		1.11141	-0.00667572
1.11627	0.0325441		1.11627	-0.0113845		1.11627	-0.00649691
1.12112	0.0316501		1.12112	-0.010848		1.12112	-0.00667572
1.12597	0.0303984		1.12597	-0.0100732		1.12597	-0.00715256
1.13083	0.0289083		1.13083	-0.00929832		1.13083	-0.00780821
1.13568	0.0276566		1.13568	-0.00864267		1.13568	-0.00870228
1.14053	0.0267029		1.14053	-0.00840425		1.14053	-0.00959635
1.14539	0.0261068		1.14539	-0.00852346		1.14539	-0.0104308
1.15024	0.0258684		1.15024	-0.00905991		1.15024	-0.0110865
1.15509	0.0259876		1.15509	-0.00959635		1.15509	-0.0114441
1.15995	0.0260472		1.15995	-0.0101328		1.15995	-0.0115037
1.1648	0.0261664		1.1648	-0.0106096		1.1648	-0.0112057
1.16965	0.026226		1.16965	-0.0111461		1.16965	-0.010848
1.17451	0.026226		1.17451	-0.0115037		1.17451	-0.0104904
1.17936	0.0260472		1.17936	-0.0117421		1.17936	-0.0101924
1.18421	0.0258088		1.18421	-0.0120401		1.18421	-0.0101328
1.18907	0.0255108		1.18907	-0.0122786		1.18907	-0.0104308
1.19392	0.0252128		1.19392	-0.0123978		1.19392	-0.0107884
1.19877	0.0249147		1.19877	-0.0126362		1.19877	-0.0112653
1.20363	0.0247359		1.20363	-0.0129342		1.20363	-0.0115633
1.20848	0.0249147		1.20848	-0.0133514		1.20848	-0.0116825
1.21333	0.0255108		1.21333	-0.0138283		1.21333	-0.0116229
1.21819	0.0264049		1.21819	-0.0144839		1.21819	-0.0113845
1.22304	0.027597		1.22304	-0.0150204		1.22304	-0.010848
1.22789	0.0288486		1.22789	-0.0153184		1.22789	-0.010252
1.23275	0.0296235		1.23275	-0.015378		1.23275	-0.00959635
1.2376	0.0299215		1.2376	-0.0153184		1.2376	-0.00911951
1.24245	0.0294447		1.24245	-0.01508		1.24245	-0.00876188
1.24731	0.028491		1.24731	-0.0149012		1.24731	-0.00852346
1.25216	0.0271797		1.25216	-0.0149012		1.25216	-0.00864267
1.25701	0.0257492		1.25701	-0.01508		1.25701	-0.00882149
1.26187	0.0245571		1.26187	-0.0154376		1.26187	-0.00917912
1.26672	0.0239015		1.26672	-0.015676		1.26672	-0.00929832
1.27157	0.0237823		1.27157	-0.0159144		1.27157	-0.00923872
1.27643	0.0240803		1.27643	-0.015676		1.27643	-0.00911951
1.28128	0.0247359		1.28128	-0.01508		1.28128	-0.0090003
1.28613	0.025332		1.28613	-0.0142455		1.28613	-0.0090003
1.29099	0.0258684		1.29099	-0.0132918		1.29099	-0.00941753
1.29584	0.026226		1.29584	-0.0125766		1.29584	-0.0103712
1.30069	0.0265837		1.30069	-0.0120997		1.30069	-0.0118613
1.30555	0.0269413		1.30555	-0.0119805		1.30555	-0.0133514
1.3104	0.0274181		1.3104	-0.0119805		1.3104	-0.0144839
1.31525	0.0281334		1.31525	-0.0120997		1.31525	-0.0151396
1.32011	0.028789		1.32011	-0.0120401		1.32011	-0.0151992
1.32496	0.0293851		1.32496	-0.0118613		1.32496	-0.0148416
1.32981	0.0296831		1.32981	-0.0115633		1.32981	-0.0144243
1.33467	0.0297427		1.33467	-0.0111461		1.33467	-0.0140071
1.33952	0.0295043		1.33952	-0.010848		1.33952	-0.0138879
1.34437	0.0291467		1.34437	-0.0106692		1.34437	-0.0138879
1.34923	0.0286698		1.34923	-0.0109076		1.34923	-0.0137091
1.35408	0.027895		1.35408	-0.0112057		1.35408	-0.0132322
1.35893	0.0272393		1.35893	-0.0116229		1.35893	-0.0125766
1.36379	0.0265241		1.36379	-0.012219		1.36379	-0.0117421
1.36864	0.0256896		1.36864	-0.0126958		1.36864	-0.0112057
1.37349	0.0248551		1.37349	-0.0130534		1.37349	-0.0112653
1.37835	0.0240207		1.37835	-0.0132322		1.37835	-0.0118613
1.3832	0.023365		1.3832	-0.0129938		1.3832	-0.0129938
1.38805	0.0229478		1.38805	-0.0126362		1.38805	-0.0144839
1.39291	0.022769		1.39291	-0.0119805		1.39291	-0.015974
1.39776	0.0227094		1.39776	-0.0113249		1.39776	-0.0172853
1.40261	0.0226498		1.40261	-0.010848		1.40261	-0.0183582
1.40747	0.0227094		1.40747	-0.01055		1.40747	-0.0190139
1.41232	0.0225902		1.41232	-0.0104904		1.41232	-0.0194311
1.41717	0.022471		1.41717	-0.0107288		1.41717	-0.0196695
1.42203	0.0224113		1.42203	-0.0112057		1.42203	-0.0196695
1.42688	0.022471		1.42688	-0.0120401		1.42688	-0.0193715
1.43173	0.0225902		1.43173	-0.0132918		1.43173	-0.0189543
1.43659	0.0230074		1.43659	-0.0146031		1.43659	-0.0181794
1.44144	0.0232458		1.44144	-0.0159144		1.44144	-0.017345
1.44629	0.0234246		1.44629	-0.0172257		1.44629	-0.0164509
1.45115	0.0231862		1.45115	-0.0181794		1.45115	-0.0160336
1.456	0.0226498		1.456	-0.0187159		1.456	-0.0160933
1.46085	0.0218153		1.46085	-0.0188351		1.46085	-0.0165105
1.46571	0.0205636		1.46571	-0.018537		1.46571	-0.0172853
1.47056	0.0192523		1.47056	-0.0181198		1.47056	-0.0181198
1.47541	0.0181794		1.47541	-0.0174642		1.47541	-0.0187159
1.48027	0.017345		1.48027	-0.0168085		1.48027	-0.0187755
1.48512	0.0170469		1.48512	-0.0162721		1.48512	-0.0181794
1.48997	0.0171661		1.48997	-0.0157952		1.48997	-0.0171661
1.49483	0.0177622		1.49483	-0.0151396		1.49483	-0.0159144
1.49968	0.018537		1.49968	-0.0145435		1.49968	-0.0147223
1.50453	0.0193715		1.50453	-0.0138879		1.50453	-0.0140071
1.50939	0.0198483		1.50939	-0.013113		1.50939	-0.0138283
1.51424	0.0200868		1.51424	-0.012517		1.51424	-0.0142455
1.51909	0.0201464		1.51909	-0.012219		1.51909	-0.0150204
1.52395	0.0201464		1.52395	-0.0122786		1.52395	-0.015974
1.5288	0.0203252		1.5288	-0.0127554		1.5288	-0.0166893
1.53365	0.020802		1.53365	-0.0135303		1.53365	-0.0171065
1.53851	0.0216365		1.53851	-0.0146031		1.53851	-0.0171661
1.54336	0.0226498		1.54336	-0.0156164		1.54336	-0.0169873
1.54821	0.0237823		1.54821	-0.0163913		1.54821	-0.0165701
1.55307	0.0247359		1.55307	-0.0168681		1.55307	-0.0162721
1.55792	0.0254512		1.55792	-0.0168085		1.55792	-0.0159144
1.56277	0.0257492		1.56277	-0.0164509		1.56277	-0.015676
1.56763	0.02563		1.56763	-0.015974		1.56763	-0.015378
1.57248	0.0252128		1.57248	-0.0154972		1.57248	-0.0152588
1.57733	0.0243783		1.57733	-0.0151992		1.57733	-0.0152588
1.58219	0.0233054		1.58219	-0.0150204		1.58219	-0.0155568
1.58704	0.0221729		1.58704	-0.0149608		1.58704	-0.0161529
1.59189	0.0211596		1.59189	-0.0148416		1.59189	-0.0170469
1.59675	0.0203848		1.59675	-0.0146031		1.59675	-0.0180602
1.6016	0.020206		1.6016	-0.0143051		1.6016	-0.0189543
1.60645	0.0205636		1.60645	-0.0143647		1.60645	-0.0194907
1.61131	0.0213385		1.61131	-0.0148416		1.61131	-0.0196099
1.61616	0.0223517		1.61616	-0.0156164		1.61616	-0.0194311
1.62101	0.0235438		1.62101	-0.0163913		1.62101	-0.0192523
1.62587	0.0244379		1.62587	-0.0171065		1.62587	-0.0191331
1.63072	0.0249743		1.63072	-0.0172257		1.63072	-0.0193715
1.63557	0.0250936		1.63557	-0.0168085		1.63557	-0.0198483
1.64043	0.0248551		1.64043	-0.0158548		1.64043	-0.0204444
1.64528	0.0243187		1.64528	-0.014782		1.64528	-0.0208616
1.65013	0.023663		1.65013	-0.0138283		1.65013	-0.0208616
1.65499	0.023067		1.65499	-0.0132918		1.65499	-0.0204444
1.65984	0.0225306		1.65984	-0.013411		1.65984	-0.0196695
1.66469	0.0222921		1.66469	-0.0140667		1.66469	-0.0187159
1.66955	0.0222325		1.66955	-0.0149608		1.66955	-0.0177622
1.6744	0.0223517		1.6744	-0.0157356		1.6744	-0.0172257
1.67925	0.0225902		1.67925	-0.0160933		1.67925	-0.0171661
1.68411	0.0230074		1.68411	-0.0158548		1.68411	-0.0175238
1.68896	0.023365		1.68896	-0.0153184		1.68896	-0.0184774
1.69381	0.0237823		1.69381	-0.0144839		1.69381	-0.0195503
1.69867	0.0240803		1.69867	-0.0140071		1.69867	-0.0204444
1.70352	0.0243187		1.70352	-0.0138283		1.70352	-0.0209212
1.70837	0.0243783		1.70837	-0.0140667		1.70837	-0.0209808
1.71323	0.0243187		1.71323	-0.0145435		1.71323	-0.0205636
1.71808	0.0240803		1.71808	-0.0149012		1.71808	-0.0198483
1.72293	0.023663		1.72293	-0.0149608		1.72293	-0.0192523
1.72779	0.0231266		1.72779	-0.014782		1.72779	-0.0190139
1.73264	0.022769		1.73264	-0.0143647		1.73264	-0.0194311
1.73749	0.0224113		1.73749	-0.0139475		1.73749	-0.020206
1.74235	0.0221133		1.74235	-0.0136495		1.74235	-0.0213981
1.7472	0.0217557		1.7472	-0.0133514		1.7472	-0.0225306
1.75205	0.0213385		1.75205	-0.0128746		1.75205	-0.0232458
1.75691	0.0209212		1.75691	-0.0122786		1.75691	-0.0233054
1.76176	0.020504		1.76176	-0.0115037		1.76176	-0.0225902
1.76661	0.0200868		1.76661	-0.0109076		1.76661	-0.0211596
1.77147	0.0198483		1.77147	-0.0106096		1.77147	-0.0193119
1.77632	0.0197291		1.77632	-0.0109076		1.77632	-0.0174046
1.78117	0.0196099		1.78117	-0.0118613		1.78117	-0.015974
1.78603	0.0194907		1.78603	-0.013113		1.78603	-0.0150204
1.79088	0.0191927		1.79088	-0.0145435		1.79088	-0.0146627
1.79573	0.0187159		1.79573	-0.0158548		1.79573	-0.0149012
1.80059	0.0181198		1.80059	-0.0167489		1.80059	-0.0155568
1.80544	0.0174642		1.80544	-0.017345		1.80544	-0.0163913
1.81029	0.0168085		1.81029	-0.0175238		1.81029	-0.0172853
1.81515	0.0163913		1.81515	-0.0177622		1.81515	-0.0181198
1.82	0.0158548		1.82	-0.0178218		1.82	-0.0188351
1.82485	0.0154972		1.82485	-0.017941		1.82485	-0.0196099
1.82971	0.0150204		1.82971	-0.0180006		1.82971	-0.0202656
1.83456	0.0145435		1.83456	-0.0181794		1.83456	-0.0205636
1.83941	0.0141263		1.83941	-0.0181198		1.83941	-0.020802
1.84427	0.0137687		1.84427	-0.0180602		1.84427	-0.0208616
1.84912	0.0135899		1.84912	-0.0177622		1.84912	-0.0206232
1.85397	0.0134706		1.85397	-0.0174046		1.85397	-0.0206232
1.85883	0.013411		1.85883	-0.0168681		1.85883	-0.020802
1.86368	0.0131726		1.86368	-0.0162721		1.86368	-0.0213385
1.86853	0.0130534		1.86853	-0.0158548		1.86853	-0.0223517
1.87339	0.0129938		1.87339	-0.0156164		1.87339	-0.023365
1.87824	0.0132918		1.87824	-0.0157356		1.87824	-0.0246763
1.88309	0.0139475		1.88309	-0.0160336		1.88309	-0.0255108
1.88795	0.01508		1.88795	-0.0164509		1.88795	-0.0260472
1.8928	0.0165701		1.8928	-0.0165701		1.8928	-0.0258684
1.89765	0.0180602		1.89765	-0.0165105		1.89765	-0.0252724
1.90251	0.0194311		1.90251	-0.015974		1.90251	-0.0243187
1.90736	0.0205636		1.90736	-0.0150204		1.90736	-0.0234246
1.91221	0.0214577		1.91221	-0.0140667		1.91221	-0.0227094
1.91707	0.0222921		1.91707	-0.0129938		1.91707	-0.0224113
1.92192	0.0228882		1.92192	-0.012219		1.92192	-0.0222921
1.92677	0.0234842		1.92677	-0.0119209		1.92677	-0.0225902
1.93163	0.0239611		1.93163	-0.0118017		1.93163	-0.0228882
1.93648	0.0241995		1.93648	-0.0118613		1.93648	-0.0231862
1.94133	0.0243783		1.94133	-0.0119209		1.94133	-0.0232458
1.94619	0.0241995		1.94619	-0.0119209		1.94619	-0.0231266
1.95104	0.0239015		1.95104	-0.0117421		1.95104	-0.0228286
1.95589	0.0234842		1.95589	-0.0113845		1.95589	-0.0224113
1.96075	0.0230074		1.96075	-0.0110269		1.96075	-0.0218749
1.9656	0.022471		1.9656	-0.0107288		1.9656	-0.0211
1.97045	0.0217557		1.97045	-0.01055		1.97045	-0.020206
1.97531	0.0209212		1.97531	-0.0106096		1.97531	-0.0193715
1.98016	0.0200868		1.98016	-0.0109673		1.98016	-0.0184774
1.98501	0.0193119		1.98501	-0.0115633		1.98501	-0.0175834
1.98987	0.0187159		1.98987	-0.0123382		1.98987	-0.0169277
1.99472	0.0184178		1.99472	-0.013411		1.99472	-0.0166297
1.99957	0.0183582		1.99957	-0.0143647		1.99957	-0.0166893
2.00443	0.0188351		2.00443	-0.0153184		2.00443	-0.0168681
2.00928	0.0196099		2.00928	-0.0160933		2.00928	-0.0171661
2.01413	0.0206232		2.01413	-0.0166297		2.01413	-0.0175238
2.01899	0.0218153		2.01899	-0.0169277		2.01899	-0.0178218
2.02384	0.0228882		2.02384	-0.0169873		2.02384	-0.0183582
2.02869	0.0237823		2.02869	-0.0168085		2.02869	-0.0190735
2.03355	0.0242591		2.03355	-0.0166893		2.03355	-0.0201464
2.0384	0.0241399		2.0384	-0.0164509		2.0384	-0.0212789
2.04325	0.023663		2.04325	-0.0162721		2.04325	-0.0224113
2.04811	0.0228882		2.04811	-0.015974		2.04811	-0.022769
2.05296	0.0219345		2.05296	-0.0157356		2.05296	-0.022471
2.05781	0.0211596		2.05781	-0.0155568		2.05781	-0.0214577
2.06267	0.0205636		2.06267	-0.0155568		2.06267	-0.0200272
2.06752	0.0200868		2.06752	-0.0157952		2.06752	-0.0186563
2.07237	0.0197887		2.07237	-0.0163913		2.07237	-0.0175238
2.07723	0.0194311		2.07723	-0.017345		2.07723	-0.0171065
2.08208	0.0187755		2.08208	-0.0182986		2.08208	-0.017345
2.08693	0.018239		2.08693	-0.0191331		2.08693	-0.0181198
2.09179	0.0175834		2.09179	-0.0197887		2.09179	-0.0190735
2.09664	0.0172853		2.09664	-0.019908		2.09664	-0.019908
2.10149	0.0171661		2.10149	-0.0197887		2.10149	-0.0203252
2.10635	0.0172257		2.10635	-0.0193119		2.10635	-0.0204444
2.1112	0.0175238		2.1112	-0.0186563		2.1112	-0.0200272
2.11605	0.0177026		2.11605	-0.0181794		2.11605	-0.0193715
2.12091	0.0175834		2.12091	-0.0177026		2.12091	-0.0185966
2.12576	0.0170469		2.12576	-0.0170469		2.12576	-0.0180006
2.13061	0.0162125		2.13061	-0.0163913		2.13061	-0.017643
2.13547	0.0151396		2.13547	-0.015676		2.13547	-0.017643
2.14032	0.0138879		2.14032	-0.01508		2.14032	-0.017941
2.14517	0.0128746		2.14517	-0.0144839		2.14517	-0.0183582
2.15003	0.0119805		2.15003	-0.0142455		2.15003	-0.0188947
2.15488	0.0112653		2.15488	-0.0141263		2.15488	-0.0193119
2.15973	0.0107288		2.15973	-0.0143051		2.15973	-0.0196099
2.16459	0.0100732		2.16459	-0.0144839		2.16459	-0.0197887
2.16944	0.00947714		2.16944	-0.0146627		2.16944	-0.0199676
2.17429	0.00888109		2.17429	-0.0148416		2.17429	-0.0200272
2.17915	0.00834465		2.17915	-0.0150204		2.17915	-0.0199676
2.184	0.00810623		2.184	-0.0151396		2.184	-0.0198483
2.18885	0.00816584		2.18885	-0.0151992		2.18885	-0.0196695
2.19371	0.00876188		2.19371	-0.0151992		2.19371	-0.0196099
2.19856	0.00965595		2.19856	-0.0151396		2.19856	-0.0196099
2.20341	0.0109673		2.20341	-0.0149608		2.20341	-0.0197887
2.20827	0.0123382		2.20827	-0.0147223		2.20827	-0.0202656
2.21312	0.0137687		2.21312	-0.0146031		2.21312	-0.020802
2.21797	0.0151396		2.21797	-0.0146031		2.21797	-0.0214577
2.22283	0.0162125		2.22283	-0.0149608		2.22283	-0.0218749
2.22768	0.0171065		2.22768	-0.0156164		2.22768	-0.0220537
2.23253	0.0177026		2.23253	-0.0166297		2.23253	-0.0219345
2.23739	0.017941		2.23739	-0.0177622		2.23739	-0.0214577
2.24224	0.0178218		2.24224	-0.0188947		2.24224	-0.020802
2.24709	0.0174046		2.24709	-0.019908		2.24709	-0.020206
2.25195	0.0168085		2.25195	-0.0207424		2.25195	-0.0196099
2.2568	0.0162721		2.2568	-0.0212789		2.2568	-0.0193715
2.26165	0.0161529		2.26165	-0.0214577		2.26165	-0.0194907
2.26651	0.0163317		2.26651	-0.0214577		2.26651	-0.019908
2.27136	0.0171065		2.27136	-0.0209808		2.27136	-0.020504
2.27621	0.0183582		2.27621	-0.0202656		2.27621	-0.0209808
2.28107	0.0196695		2.28107	-0.0193119		2.28107	-0.0211596
2.28592	0.0205636		2.28592	-0.0184178		2.28592	-0.020802
2.29077	0.0209212		2.29077	-0.0177026		2.29077	-0.019908
2.29563	0.0206232		2.29563	-0.017345		2.29563	-0.018537
2.30048	0.0197291		2.30048	-0.0172853		2.30048	-0.0171065
2.30533	0.0184774		2.30533	-0.0177622		2.30533	-0.0159144
2.31019	0.0171661		2.31019	-0.0184774		2.31019	-0.01508
2.31504	0.0161529		2.31504	-0.0193715		2.31504	-0.0149608
2.31989	0.0154376		2.31989	-0.0204444		2.31989	-0.0154376
2.32475	0.0149012		2.32475	-0.0214577		2.32475	-0.0164509
2.3296	0.0144839		2.3296	-0.0225902		2.3296	-0.0177622
2.33445	0.0142455		2.33445	-0.0234246		2.33445	-0.0191927
2.33931	0.0141859		2.33931	-0.0239611		2.33931	-0.0204444
2.34416	0.0143647		2.34416	-0.0240803		2.34416	-0.0215173
2.34901	0.0147223		2.34901	-0.0236034		2.34901	-0.0219941
2.35387	0.0151396		2.35387	-0.0225902		2.35387	-0.0221133
2.35872	0.0155568		2.35872	-0.0212789		2.35872	-0.0218749
2.36357	0.0155568		2.36357	-0.0198483		2.36357	-0.0213981
2.36843	0.0152588		2.36843	-0.0185966		2.36843	-0.0209212
2.37328	0.0146627		2.37328	-0.0178814		2.37328	-0.0203848
2.37813	0.0140071		2.37813	-0.0175834		2.37813	-0.019908
2.38299	0.0134706		2.38299	-0.0180006		2.38299	-0.0193715
2.38784	0.0132322		2.38784	-0.0187755		2.38784	-0.0189543
2.39269	0.0135303		2.39269	-0.0200272		2.39269	-0.0185966
2.39755	0.0141859		2.39755	-0.0213981		2.39755	-0.018239
2.4024	0.01508		2.4024	-0.0227094		2.4024	-0.0181198
2.40725	0.0161529		2.40725	-0.0237823		2.40725	-0.0182986
2.41211	0.0171065		2.41211	-0.0243187		2.41211	-0.0187159
2.41696	0.017941		2.41696	-0.0242591		2.41696	-0.0192523
2.42181	0.0184774		2.42181	-0.023663		2.42181	-0.0196099
2.42667	0.0188947		2.42667	-0.0229478		2.42667	-0.0196695
2.43152	0.0191331		2.43152	-0.0221729		2.43152	-0.0193119
2.43637	0.0191927		2.43637	-0.0216365		2.43637	-0.0184774
2.44123	0.0191331		2.44123	-0.0212789		2.44123	-0.0175238
2.44608	0.0189543		2.44608	-0.0212789		2.44608	-0.0166297
2.45093	0.0186563		2.45093	-0.0213981		2.45093	-0.0162125
2.45579	0.0181794		2.45579	-0.0215769		2.45579	-0.0160336
2.46064	0.0177026		2.46064	-0.0218749		2.46064	-0.0163913
2.46549	0.0172853		2.46549	-0.0221133		2.46549	-0.0169277
2.47035	0.0168085		2.47035	-0.022471		2.47035	-0.017643
2.4752	0.0166297		2.4752	-0.0228882		2.4752	-0.0184774
2.48005	0.0163913		2.48005	-0.0231266		2.48005	-0.0191927
2.48491	0.0164509		2.48491	-0.0230074		2.48491	-0.0197291
2.48976	0.0166297		2.48976	-0.022471		2.48976	-0.0201464
2.49461	0.0169277		2.49461	-0.0216365		2.49461	-0.020504
2.49947	0.0171661		2.49947	-0.0203848		2.49947	-0.0206828
2.50432	0.0175238		2.50432	-0.0191927		2.50432	-0.0209212
2.50917	0.0177026		2.50917	-0.0183582		2.50917	-0.0211
2.51403	0.0180006		2.51403	-0.0178814		2.51403	-0.0212193
2.51888	0.018239		2.51888	-0.017941		2.51888	-0.0212193
2.52373	0.018537		2.52373	-0.018239		2.52373	-0.0210404
2.52859	0.0190735		2.52859	-0.0186563		2.52859	-0.0206232
2.53344	0.0198483		2.53344	-0.0187159		2.53344	-0.0202656
2.53829	0.0207424		2.53829	-0.0184178		2.53829	-0.019908
2.54315	0.0216365		2.54315	-0.0177622		2.54315	-0.0196695
2.548	0.0225902		2.548	-0.0168681		2.548	-0.0196099
2.55285	0.0235438		2.55285	-0.0159144		2.55285	-0.0196695
2.55771	0.0244379		2.55771	-0.0151396		2.55771	-0.0200868
2.56256	0.0252724		2.56256	-0.0146031		2.56256	-0.0203848
2.56741	0.0261068		2.56741	-0.0141859		2.56741	-0.0206232
2.57227	0.0269413		2.57227	-0.0137091		2.57227	-0.0209212
2.57712	0.027597		2.57712	-0.0134706		2.57712	-0.0212193
2.58197	0.028193		2.58197	-0.0132322		2.58197	-0.0214577
2.58683	0.0285506		2.58683	-0.0130534		2.58683	-0.0216961
2.59168	0.0286102		2.59168	-0.0129342		2.59168	-0.0218749
2.59653	0.0282526		2.59653	-0.0130534		2.59653	-0.0221133
2.60139	0.0275373		2.60139	-0.0132918		2.60139	-0.022471
2.60624	0.0265241		2.60624	-0.0137687		2.60624	-0.0229478
2.61109	0.0255704		2.61109	-0.0143051		2.61109	-0.0235438
2.61595	0.0246763		2.61595	-0.0149608		2.61595	-0.0242591
2.6208	0.0240207		2.6208	-0.0154972		2.6208	-0.0249147
2.62565	0.0237226		2.62565	-0.0159144		2.62565	-0.025332
2.63051	0.0235438		2.63051	-0.0160933		2.63051	-0.0254512
2.63536	0.0236034		2.63536	-0.0161529		2.63536	-0.0252128
2.64021	0.023663		2.64021	-0.0158548		2.64021	-0.0248551
2.64507	0.0237823		2.64507	-0.0153184		2.64507	-0.0245571
2.64992	0.0237823		2.64992	-0.0146627		2.64992	-0.0244975
2.65477	0.0237823		2.65477	-0.0138879		2.65477	-0.0248551
2.65963	0.0237226		2.65963	-0.013113		2.65963	-0.02563
2.66448	0.023365		2.66448	-0.0122786		2.66448	-0.0266433
2.66933	0.022471		2.66933	-0.0117421		2.66933	-0.027597
2.67419	0.0213981		2.67419	-0.0115037		2.67419	-0.0283718
2.67904	0.0200272		2.67904	-0.0118017		2.67904	-0.028789
2.68389	0.0188351		2.68389	-0.0124574		2.68389	-0.0286698
2.68875	0.017941		2.68875	-0.013411		2.68875	-0.0280142
2.6936	0.0177026		2.6936	-0.0144839		2.6936	-0.0270605
2.69845	0.0180602		2.69845	-0.0153184		2.69845	-0.0257492
2.70331	0.0189543		2.70331	-0.0157356		2.70331	-0.0244975
2.70816	0.0202656		2.70816	-0.0157952		2.70816	-0.0234842
2.71301	0.0215173		2.71301	-0.015676		2.71301	-0.0229478
2.71787	0.0225902		2.71787	-0.015676		2.71787	-0.0228286
2.72272	0.023365		2.72272	-0.0157356		2.72272	-0.0229478
2.72757	0.0238419		2.72757	-0.0160933		2.72757	-0.0232458
2.73243	0.0238419		2.73243	-0.0165105		2.73243	-0.023663
2.73728	0.023365		2.73728	-0.0169277		2.73728	-0.0241995
2.74213	0.0225902		2.74213	-0.0174046		2.74213	-0.0249147
2.74699	0.0215173		2.74699	-0.0177026		2.74699	-0.0255108
2.75184	0.0201464		2.75184	-0.0182986		2.75184	-0.026226
2.75669	0.0187755		2.75669	-0.0191331		2.75669	-0.0269413
2.76155	0.0174642		2.76155	-0.0203848		2.76155	-0.0273585
2.7664	0.0166297		2.7664	-0.0216365		2.7664	-0.0275373
2.77125	0.0162125		2.77125	-0.0225306		2.77125	-0.0273585
2.77611	0.0161529		2.77611	-0.022769		2.77611	-0.0267625
2.78096	0.0165105		2.78096	-0.0223517		2.78096	-0.0260472
2.78581	0.0171661		2.78581	-0.0212789		2.78581	-0.025332
2.79067	0.017941		2.79067	-0.0199676		2.79067	-0.0247359
2.79552	0.0185966		2.79552	-0.0188351		2.79552	-0.0244975
2.80037	0.0191331		2.80037	-0.0180602		2.80037	-0.0246167
2.80523	0.0194907		2.80523	-0.0180006		2.80523	-0.0249743
2.81008	0.0197291		2.81008	-0.0185966		2.81008	-0.0255108
2.81493	0.0197887		2.81493	-0.0195503		2.81493	-0.025928
2.81979	0.0196695		2.81979	-0.0208616		2.81979	-0.0261664
2.82464	0.0194311		2.82464	-0.0219941		2.82464	-0.026226
2.82949	0.0192523		2.82949	-0.0230074		2.82949	-0.0261068
2.83435	0.0190139		2.83435	-0.0234842		2.83435	-0.025928
2.8392	0.0186563		2.8392	-0.023365		2.8392	-0.0256896
2.84405	0.0182986		2.84405	-0.0230074		2.84405	-0.0256896
2.84891	0.0180006		2.84891	-0.0220537		2.84891	-0.0258088
2.85376	0.0177622		2.85376	-0.0212193		2.85376	-0.02563
2.85861	0.0175238		2.85861	-0.0200272		2.85861	-0.0254512
2.86347	0.0175834		2.86347	-0.0192523		2.86347	-0.025034
2.86832	0.0181794		2.86832	-0.0185966		2.86832	-0.0245571
2.87317	0.0193119		2.87317	-0.018239		2.87317	-0.0241995
2.87803	0.0208616		2.87803	-0.0180006		2.87803	-0.0240207
2.88288	0.022471		2.88288	-0.0181198		2.88288	-0.0240207
2.88773	0.0238419		2.88773	-0.0184774		2.88773	-0.0242591
2.89259	0.0249147		2.89259	-0.0190139		2.89259	-0.0243783
2.89744	0.025332		2.89744	-0.0197291		2.89744	-0.0242591
2.90229	0.0252128		2.90229	-0.0204444		2.90229	-0.0239611
2.90715	0.0244975		2.90715	-0.0211596		2.90715	-0.0233054
2.912	0.0235438		2.912	-0.0218153		2.912	-0.0227094
2.91685	0.0224113		2.91685	-0.0221133		2.91685	-0.0222921
2.92171	0.0213981		2.92171	-0.0221729		2.92171	-0.0222325
2.92656	0.0205636		2.92656	-0.0219345		2.92656	-0.022769
2.93141	0.0199676		2.93141	-0.0215173		2.93141	-0.0236034
2.93627	0.0197887		2.93627	-0.020802		2.93627	-0.0246167
2.94112	0.0199676		2.94112	-0.019908		2.94112	-0.0254512
2.94597	0.0203848		2.94597	-0.0188947		2.94597	-0.0261068
2.95083	0.0209212		2.95083	-0.0178218		2.95083	-0.0264645
2.95568	0.0215173		2.95568	-0.0166893		2.95568	-0.0263453
2.96053	0.0218153		2.96053	-0.0154972		2.96053	-0.025928
2.96539	0.0217557		2.96539	-0.0144839		2.96539	-0.025332
2.97024	0.0216365		2.97024	-0.0138879		2.97024	-0.0243783
2.97509	0.0213981		2.97509	-0.0136495		2.97509	-0.0234842
2.97995	0.0213385		2.97995	-0.0139475		2.97995	-0.022769
2.9848	0.0215769		2.9848	-0.014782		2.9848	-0.0221729
2.98965	0.0221729		2.98965	-0.0157952		2.98965	-0.0218749
2.99451	0.022769		2.99451	-0.0169277		2.99451	-0.0219345
2.99936	0.023365		2.99936	-0.017941		2.99936	-0.0222325
3.00421	0.0236034		3.00421	-0.0187159		3.00421	-0.0227094
3.00907	0.023365		3.00907	-0.0190735		3.00907	-0.0231266
3.01392	0.0227094		3.01392	-0.0190139		3.01392	-0.0235438
3.01877	0.0216365		3.01877	-0.0183582		3.01877	-0.0240207
3.02363	0.0203252		3.02363	-0.0172853		3.02363	-0.0244379
3.02848	0.0190735		3.02848	-0.015676		3.02848	-0.0247955
3.03333	0.0181794		3.03333	-0.0138879		3.03333	-0.025034
3.03819	0.0177026		3.03819	-0.0120997		3.03819	-0.0252128
3.04304	0.0177622		3.04304	-0.0104308		3.04304	-0.0249743
3.04789	0.018239		3.04789	-0.00917912		3.04789	-0.0244379
3.05275	0.0191331		3.05275	-0.00852346		3.05275	-0.0236034
3.0576	0.0201464		3.0576	-0.00840425		3.0576	-0.0226498
3.06245	0.0211596		3.06245	-0.0089407		3.06245	-0.0218749
3.06731	0.0221133		3.06731	-0.00965595		3.06731	-0.0215173
3.07216	0.0227094		3.07216	-0.0104904		3.07216	-0.0216961
3.07701	0.0231266		3.07701	-0.0112057		3.07701	-0.0222325
3.08187	0.0233054		3.08187	-0.0116229		3.08187	-0.0231266
3.08672	0.0233054		3.08672	-0.0118613		3.08672	-0.0240207
3.09157	0.0232458		3.09157	-0.0119209		3.09157	-0.0246763
3.09643	0.0233054		3.09643	-0.0120997		3.09643	-0.0248551
3.10128	0.0232458		3.10128	-0.0123978		3.10128	-0.0244975
3.10613	0.0233054		3.10613	-0.0128746		3.10613	-0.0236034
3.11099	0.023365		3.11099	-0.0132918		3.11099	-0.0223517
3.11584	0.023663		3.11584	-0.0134706		3.11584	-0.0212193
3.12069	0.0240207		3.12069	-0.0134706		3.12069	-0.020206
3.12555	0.0241399		3.12555	-0.0130534		3.12555	-0.0195503
3.1304	0.0240803		3.1304	-0.0125766		3.1304	-0.0191927
3.13525	0.023663		3.13525	-0.0120401		3.13525	-0.0191331
3.14011	0.022769		3.14011	-0.0118017		3.14011	-0.0192523
3.14496	0.0217557		3.14496	-0.0118613		3.14496	-0.0192523
3.14981	0.0206828		3.14981	-0.012219		3.14981	-0.0191331
3.15467	0.0198483		3.15467	-0.0128746		3.15467	-0.0188351
3.15952	0.0196099		3.15952	-0.0135303		3.15952	-0.0184178
3.16437	0.020206		3.16437	-0.0144839		3.16437	-0.0178218
3.16923	0.0213385		3.16923	-0.0154376		3.16923	-0.017345
3.17408	0.0228286		3.17408	-0.0162721		3.17408	-0.0170469
3.17893	0.0243783		3.17893	-0.0169873		3.17893	-0.0169873
3.18379	0.02563		3.18379	-0.0172853		3.18379	-0.0174046
3.18864	0.0264049		3.18864	-0.0171661		3.18864	-0.0181794
3.19349	0.0265837		3.19349	-0.0164509		3.19349	-0.0193119
3.19835	0.0264049		3.19835	-0.0154376		3.19835	-0.0206828
3.2032	0.025928		3.2032	-0.0143051		3.2032	-0.0219345
3.20805	0.0252128		3.20805	-0.0135303		3.20805	-0.0231266
3.21291	0.0243783		3.21291	-0.013113		3.21291	-0.0239015
3.21776	0.023365		3.21776	-0.013113		3.21776	-0.0243187
3.22261	0.0225306		3.22261	-0.0134706		3.22261	-0.0244975
3.22747	0.0216365		3.22747	-0.0139475		3.22747	-0.0244975
3.23232	0.0209808		3.23232	-0.0142455		3.23232	-0.0244379
3.23717	0.020802		3.23717	-0.0145435		3.23717	-0.0244975
3.24203	0.0211		3.24203	-0.0149012		3.24203	-0.0243783
3.24688	0.0216961		3.24688	-0.0154376		3.24688	-0.0239015
3.25173	0.0222921		3.25173	-0.0160933		3.25173	-0.0231862
3.25659	0.022769		3.25659	-0.0171661		3.25659	-0.0221133
3.26144	0.0228286		3.26144	-0.018239		3.26144	-0.0208616
3.26629	0.0225902		3.26629	-0.0191927		3.26629	-0.0195503
3.27115	0.0218749		3.27115	-0.0200272		3.27115	-0.0184178
3.276	0.0211		3.276	-0.020504		3.276	-0.0178814
3.28085	0.0204444		3.28085	-0.0205636		3.28085	-0.0178814
3.28571	0.0200272		3.28571	-0.0203252		3.28571	-0.0183582
3.29056	0.0202656		3.29056	-0.019908		3.29056	-0.0194311
3.29541	0.0206232		3.29541	-0.0193715		3.29541	-0.0208616
3.30027	0.0213385		3.30027	-0.0185966		3.30027	-0.022471
3.30512	0.0218153		3.30512	-0.0175238		3.30512	-0.0240803
3.30997	0.0220537		3.30997	-0.0163913		3.30997	-0.0254512
3.31483	0.0218153		3.31483	-0.015378		3.31483	-0.0263453
3.31968	0.0213981		3.31968	-0.0145435		3.31968	-0.0265241
3.32453	0.020802		3.32453	-0.0141859		3.32453	-0.025928
3.32939	0.0201464		3.32939	-0.0143647		3.32939	-0.0249147
3.33424	0.0197291		3.33424	-0.0149608		3.33424	-0.0237823
3.33909	0.0196099		3.33909	-0.015676		3.33909	-0.0229478
3.34395	0.0197887		3.34395	-0.0164509		3.34395	-0.0227094
3.3488	0.0200272		3.3488	-0.0169277		3.3488	-0.0230074
3.35365	0.020206		3.35365	-0.0174046		3.35365	-0.0237226
3.35851	0.0203848		3.35851	-0.0177622		3.35851	-0.0246763
3.36336	0.0203252		3.36336	-0.0180602		3.36336	-0.0254512
3.36821	0.0198483		3.36821	-0.0183582		3.36821	-0.0258684
3.37307	0.0193119		3.37307	-0.0188351		3.37307	-0.0261664
3.37792	0.0189543		3.37792	-0.0193715		3.37792	-0.0262856
3.38277	0.0184178		3.38277	-0.020206		3.38277	-0.0266433
3.38763	0.0181794		3.38763	-0.0211596		3.38763	-0.0269413
3.39248	0.018239		3.39248	-0.0220537		3.39248	-0.0271797
3.39733	0.0183582		3.39733	-0.0230074		3.39733	-0.0271797
3.40219	0.018537		3.40219	-0.0235438		3.40219	-0.0265837
3.40704	0.0187755		3.40704	-0.0237823		3.40704	-0.025332
3.41189	0.0189543		3.41189	-0.0236034		3.41189	-0.0235438
3.41675	0.0193715		3.41675	-0.0231862		3.41675	-0.0215769
3.4216	0.019908		3.4216	-0.022769		3.4216	-0.0199676
3.42645	0.0205636		3.42645	-0.0223517		3.42645	-0.0188351
3.43131	0.0212789		3.43131	-0.0220537		3.43131	-0.0185966
3.43616	0.0218749		3.43616	-0.0216961		3.43616	-0.0191331
3.44101	0.0222325		3.44101	-0.0213385		3.44101	-0.020206
3.44587	0.0222921		3.44587	-0.0209212		3.44587	-0.0214577
3.45072	0.0218153		3.45072	-0.020504		3.45072	-0.0222921
3.45557	0.0209808		3.45557	-0.0201464		3.45557	-0.0227094
3.46043	0.019908		3.46043	-0.0197887		3.46043	-0.022471
3.46528	0.0187755		3.46528	-0.0194907		3.46528	-0.0217557
3.47013	0.0178814		3.47013	-0.0191927		3.47013	-0.0209212
3.47499	0.017345		3.47499	-0.0188351		3.47499	-0.0201464
3.47984	0.017345		3.47984	-0.018239		3.47984	-0.0198483
3.48469	0.0178218		3.48469	-0.017643		3.48469	-0.0200272
3.48955	0.0187159		3.48955	-0.0169873		3.48955	-0.0206232
3.4944	0.0196099		3.4944	-0.0163913		3.4944	-0.0215769
3.49925	0.0203252		3.49925	-0.0158548		3.49925	-0.022769
3.50411	0.020802		3.50411	-0.0154376		3.50411	-0.0239015
3.50896	0.0207424		3.50896	-0.0150204		3.50896	-0.025034
3.51381	0.0203848		3.51381	-0.0146031		3.51381	-0.0261664
3.51867	0.0198483		3.51867	-0.0143051		3.51867	-0.0270009
3.52352	0.0193715		3.52352	-0.0141859		3.52352	-0.027597
3.52837	0.0192523		3.52837	-0.0141263		3.52837	-0.0279546
3.53323	0.0196099		3.53323	-0.0141263		3.53323	-0.0278354
3.53808	0.0202656		3.53808	-0.0142455		3.53808	-0.0273585
3.54293	0.0209808		3.54293	-0.0143647		3.54293	-0.0265837
3.54779	0.0216961		3.54779	-0.0146627		3.54779	-0.0255108
3.55264	0.0221133		3.55264	-0.0149608		3.55264	-0.0244975
3.55749	0.0221133		3.55749	-0.015378		3.55749	-0.023663
3.56235	0.0216961		3.56235	-0.0157952		3.56235	-0.0232458
3.5672	0.0209808		3.5672	-0.0160336		3.5672	-0.0232458
3.57205	0.020206		3.57205	-0.0160336		3.57205	-0.0237823
3.57691	0.0191927		3.57691	-0.0158548		3.57691	-0.0244975
3.58176	0.0182986		3.58176	-0.0153184		3.58176	-0.0252724
3.58661	0.017345		3.58661	-0.0146627		3.58661	-0.0258088
3.59147	0.0164509		3.59147	-0.0140667		3.59147	-0.02563
3.59632	0.0157356		3.59632	-0.0137687		3.59632	-0.025034
3.60117	0.0154972		3.60117	-0.0135899		3.60117	-0.0239611
3.60603	0.0156164		3.60603	-0.0135303		3.60603	-0.022769
3.61088	0.0160933		3.61088	-0.0135899		3.61088	-0.0216365
3.61573	0.0171065		3.61573	-0.013411		3.61573	-0.0208616
3.62059	0.0182986		3.62059	-0.0132918		3.62059	-0.0207424
3.62544	0.0196099		3.62544	-0.0130534		3.62544	-0.0211
3.63029	0.020802		3.63029	-0.0130534		3.63029	-0.0218749
3.63515	0.0218749		3.63515	-0.0132322		3.63515	-0.022769
3.64	0.0227094		3.64	-0.0136495		3.64	-0.0235438
3.64485	0.0231862		3.64485	-0.0141859		3.64485	-0.0241399
3.64971	0.0234246		3.64971	-0.0148416		3.64971	-0.0244379
3.65456	0.0232458		3.65456	-0.0157952		3.65456	-0.0243783
3.65941	0.0229478		3.65941	-0.0166297		3.65941	-0.0240803
3.66427	0.0226498		3.66427	-0.0175238		3.66427	-0.023365
3.66912	0.0223517		3.66912	-0.0183582		3.66912	-0.0227094
3.67397	0.0220537		3.67397	-0.0191331		3.67397	-0.0221729
3.67883	0.0216961		3.67883	-0.0197887		3.67883	-0.0224113
3.68368	0.0214577		3.68368	-0.0202656		3.68368	-0.0231266
3.68853	0.0213385		3.68853	-0.0206232		3.68853	-0.0244975
3.69339	0.0215173		3.69339	-0.0208616		3.69339	-0.0261664
3.69824	0.0220537		3.69824	-0.0209808		3.69824	-0.0277162
3.70309	0.0228286		3.70309	-0.0210404		3.70309	-0.0288486
3.70795	0.0237823		3.70795	-0.0211		3.70795	-0.0291467
3.7128	0.0244975		3.7128	-0.0209212		3.7128	-0.0287294
3.71765	0.0246763		3.71765	-0.0206828		3.71765	-0.0277758
3.72251	0.0243187		3.72251	-0.0205636		3.72251	-0.0264049
3.72736	0.0234246		3.72736	-0.0203252		3.72736	-0.025034
3.73221	0.0220537		3.73221	-0.0203848		3.73221	-0.0238419
3.73707	0.0205636		3.73707	-0.0204444		3.73707	-0.0228286
3.74192	0.0191331		3.74192	-0.020802		3.74192	-0.0221133
3.74677	0.0181198		3.74677	-0.0213981		3.74677	-0.0214577
3.75163	0.0172853		3.75163	-0.0220537		3.75163	-0.0209212
3.75648	0.0168681		3.75648	-0.0225306		3.75648	-0.0203848
3.76133	0.0165105		3.76133	-0.023067		3.76133	-0.0199676
3.76619	0.0163913		3.76619	-0.0233054		3.76619	-0.0197887
3.77104	0.0163317		3.77104	-0.0232458		3.77104	-0.019908
3.77589	0.0161529		3.77589	-0.0231266		3.77589	-0.0202656
3.78075	0.0157356		3.78075	-0.0227094		3.78075	-0.0206828
3.7856	0.0154376		3.7856	-0.0222921		3.7856	-0.0211
3.79045	0.0149012		3.79045	-0.0216961		3.79045	-0.0212193
3.79531	0.0144839		3.79531	-0.0211		3.79531	-0.0208616
3.80016	0.0141859		3.80016	-0.0205636		3.80016	-0.0202656
3.80501	0.0141859		3.80501	-0.019908		3.80501	-0.0194311
3.80987	0.0144839		3.80987	-0.0193715		3.80987	-0.0188351
3.81472	0.0151396		3.81472	-0.0188947		3.81472	-0.018537
3.81957	0.0160933		3.81957	-0.0185966		3.81957	-0.0187755
3.82443	0.0174046		3.82443	-0.0184178		3.82443	-0.0194907
3.82928	0.0187755		3.82928	-0.0185966		3.82928	-0.020206
3.83413	0.0202656		3.83413	-0.0188947		3.83413	-0.020802
3.83899	0.0214577		3.83899	-0.0194311		3.83899	-0.0210404
3.84384	0.0224113		3.84384	-0.0199676		3.84384	-0.0208616
3.84869	0.0228286		3.84869	-0.0204444		3.84869	-0.0201464
3.85355	0.022769		3.85355	-0.0211		3.85355	-0.0191927
3.8584	0.0223517		3.8584	-0.0219345		3.8584	-0.018239
3.86325	0.0218749		3.86325	-0.0227094		3.86325	-0.0175238
3.86811	0.0216365		3.86811	-0.0236034		3.86811	-0.0170469
3.87296	0.0216961		3.87296	-0.0243783		3.87296	-0.0169873
3.87781	0.0220537		3.87781	-0.0249743		3.87781	-0.0170469
3.88267	0.0224113		3.88267	-0.0253916		3.88267	-0.0172853
3.88752	0.0228286		3.88752	-0.0255108		3.88752	-0.017643
3.89237	0.0230074		3.89237	-0.0255108		3.89237	-0.0181198
3.89723	0.022769		3.89723	-0.0252724		3.89723	-0.0187755
3.90208	0.0222325		3.90208	-0.0247359		3.90208	-0.0197291
3.90693	0.0215769		3.90693	-0.0240207		3.90693	-0.0207424
3.91179	0.0209808		3.91179	-0.0231862		3.91179	-0.0218749
3.91664	0.0203848		3.91664	-0.022471		3.91664	-0.022769
3.92149	0.0199676		3.92149	-0.0219345		3.92149	-0.023365
3.92635	0.0196099		3.92635	-0.0217557		3.92635	-0.0235438
3.9312	0.0193119		3.9312	-0.0217557		3.9312	-0.0234246
3.93605	0.0188947		3.93605	-0.0219941		3.93605	-0.0228882
3.94091	0.0181198		3.94091	-0.0222921		3.94091	-0.0220537
3.94576	0.0171661		3.94576	-0.022471		3.94576	-0.0209808
3.95061	0.0162125		3.95061	-0.0226498		3.95061	-0.0196695
3.95547	0.0151992		3.95547	-0.0226498		3.95547	-0.0182986
3.96032	0.0146031		3.96032	-0.022769		3.96032	-0.0170469
3.96517	0.0145435		3.96517	-0.0228286		3.96517	-0.015974
3.97003	0.014782		3.97003	-0.0228882		3.97003	-0.0154376
3.97488	0.0154376		3.97488	-0.022769		3.97488	-0.0154972
3.97973	0.0161529		3.97973	-0.022471		3.97973	-0.0161529
3.98459	0.0165701		3.98459	-0.0218153		3.98459	-0.0172853
3.98944	0.0166297		3.98944	-0.0208616		3.98944	-0.0185966
3.99429	0.0163317		3.99429	-0.0197291		3.99429	-0.0200272
3.99915	0.0160336		3.99915	-0.0186563		3.99915	-0.0212193
4.004	0.015676		4.004	-0.0175834		4.004	-0.0222325
4.00885	0.0156164		4.00885	-0.0169277		4.00885	-0.0228286
4.01371	0.0159144		4.01371	-0.0167489		4.01371	-0.0231266
4.01856	0.0163913		4.01856	-0.0169873		4.01856	-0.0233054
4.02341	0.0168681		4.02341	-0.0178218		4.02341	-0.0233054
4.02827	0.0171661		4.02827	-0.0189543		4.02827	-0.0232458
4.03312	0.0174642		4.03312	-0.0202656		4.03312	-0.0231862
4.03797	0.0175238		4.03797	-0.0214577		4.03797	-0.0233054
4.04283	0.0177026		4.04283	-0.0222921		4.04283	-0.023365
4.04768	0.017941		4.04768	-0.022769		4.04768	-0.023365
4.05253	0.0184178		4.05253	-0.0231862		4.05253	-0.0234842
4.05739	0.0191331		4.05739	-0.0234246		4.05739	-0.0235438
4.06224	0.0197291		4.06224	-0.0237226		4.06224	-0.023663
4.06709	0.0200868		4.06709	-0.0240803		4.06709	-0.0238419
4.07195	0.0201464		4.07195	-0.0243783		4.07195	-0.0241399
4.0768	0.0197887		4.0768	-0.0244379		4.0768	-0.0247359
4.08165	0.0193715		4.08165	-0.0241399		4.08165	-0.025332
4.08651	0.0188947		4.08651	-0.0234842		4.08651	-0.0258684
4.09136	0.0187755		4.09136	-0.0225306		4.09136	-0.0263453
4.09621	0.0189543		4.09621	-0.0213981		4.09621	-0.0265241
4.10107	0.0195503		4.10107	-0.0203252		4.10107	-0.0267029
4.10592	0.0202656		4.10592	-0.0196695		4.10592	-0.0268817
4.11077	0.0209212		4.11077	-0.0194311		4.11077	-0.0272393
4.11563	0.0212193		4.11563	-0.0195503		4.11563	-0.0278354
4.12048	0.0211		4.12048	-0.019908		4.12048	-0.0286102
4.12533	0.0205636		4.12533	-0.0204444		4.12533	-0.0293851
4.13019	0.0194907		4.13019	-0.0209808		4.13019	-0.0298023
4.13504	0.018239		4.13504	-0.0213385		4.13504	-0.0299215
4.13989	0.0168085		4.13989	-0.0215769		4.13989	-0.0297427
4.14475	0.0155568		4.14475	-0.0216961		4.14475	-0.0291467
4.1496	0.0146031		4.1496	-0.0216961		4.1496	-0.0287294
4.15445	0.0140667		4.15445	-0.0215769		4.15445	-0.0284314
4.15931	0.0141263		4.15931	-0.0213981		4.15931	-0.0287294
4.16416	0.014782		4.16416	-0.0211596		4.16416	-0.0292659
4.16901	0.0157952		4.16901	-0.0209212		4.16901	-0.0299811
4.17387	0.0171065		4.17387	-0.020802		4.17387	-0.0305772
4.17872	0.0184774		4.17872	-0.0210404		4.17872	-0.0306368
4.18357	0.0197291		4.18357	-0.0214577		4.18357	-0.0299811
4.18843	0.0205636		4.18843	-0.0219941		4.18843	-0.0288486
4.19328	0.0207424		4.19328	-0.0225902		4.19328	-0.0272989
4.19813	0.0204444		4.19813	-0.023067		4.19813	-0.0257492
4.20299	0.0196695		4.20299	-0.0233054		4.20299	-0.0246167
4.20784	0.0187159		4.20784	-0.0234246		4.20784	-0.023663
4.21269	0.017643		4.21269	-0.0236034		4.21269	-0.0232458
4.21755	0.0166893		4.21755	-0.0238419		4.21755	-0.0232458
4.2224	0.015974		4.2224	-0.0240207		4.2224	-0.0234842
4.22725	0.0156164		4.22725	-0.0241995		4.22725	-0.0237823
4.23211	0.015378		4.23211	-0.0241995		4.23211	-0.0242591
4.23696	0.0151992		4.23696	-0.0239015		4.23696	-0.0245571
4.24181	0.0152588		4.24181	-0.0234246		4.24181	-0.0247955
4.24667	0.0151992		4.24667	-0.0230074		4.24667	-0.0247955
4.25152	0.01508		4.25152	-0.0228286		4.25152	-0.0243783
4.25637	0.01508		4.25637	-0.0230074		4.25637	-0.0239015
4.26123	0.0149012		4.26123	-0.0234246		4.26123	-0.0232458
4.26608	0.014782		4.26608	-0.0238419		4.26608	-0.0226498
4.27093	0.0144839		4.27093	-0.0240207		4.27093	-0.0222921
4.27579	0.0140667		4.27579	-0.0236034		4.27579	-0.0220537
4.28064	0.0135899		4.28064	-0.0226498		4.28064	-0.0217557
4.28549	0.0132322		4.28549	-0.0212789		4.28549	-0.0212789
4.29035	0.0129938		4.29035	-0.019908		4.29035	-0.0203252
4.2952	0.0130534		4.2952	-0.0187755		4.2952	-0.0190735
4.30005	0.0133514		4.30005	-0.0182986		4.30005	-0.0175238
4.30491	0.0138879		4.30491	-0.0185966		4.30491	-0.0160933
4.30976	0.0146031		4.30976	-0.0196099		4.30976	-0.01508
4.31461	0.0152588		4.31461	-0.0209808		4.31461	-0.0147223
4.31947	0.0158548		4.31947	-0.0225902		4.31947	-0.0150204
4.32432	0.0163317		4.32432	-0.023663		4.32432	-0.015974
4.32917	0.0166893		4.32917	-0.0240207		4.32917	-0.0171661
4.33403	0.0169277		4.33403	-0.0238419		4.33403	-0.0184774
4.33888	0.0169277		4.33888	-0.0229478		4.33888	-0.0196695
4.34373	0.0166297		4.34373	-0.0219345		4.34373	-0.0206828
4.34859	0.0159144		4.34859	-0.0211		4.34859	-0.0214577
4.35344	0.014782		4.35344	-0.020504		4.35344	-0.0219941
4.35829	0.0132918		4.35829	-0.0203252		4.35829	-0.0223517
4.36315	0.0117421		4.36315	-0.0203252		4.36315	-0.0222325
4.368	0.0103712		4.368	-0.0205636		4.368	-0.0218153
4.37285	0.00959635		4.37285	-0.0207424		4.37285	-0.0211
4.37771	0.00959635		4.37771	-0.0209212		4.37771	-0.0202656
4.38256	0.0103712		4.38256	-0.0212193		4.38256	-0.0196695
4.38741	0.0118613		4.38741	-0.0216365		4.38741	-0.0194311
4.39227	0.0135303		4.39227	-0.0221133		4.39227	-0.0197887
4.39712	0.0151992		4.39712	-0.0228882		4.39712	-0.020504
4.40197	0.0165105		4.40197	-0.0235438		4.40197	-0.0215173
4.40683	0.0169873		4.40683	-0.0240803		4.40683	-0.0225902
4.41168	0.0169873		4.41168	-0.0243187		4.41168	-0.0232458
4.41653	0.0162721		4.41653	-0.0242591		4.41653	-0.0235438
4.42139	0.015378		4.42139	-0.0237226		4.42139	-0.0236034
4.42624	0.0143647		4.42624	-0.0230074		4.42624	-0.0234246
4.43109	0.0133514		4.43109	-0.0222325		4.43109	-0.023365
4.43595	0.0126958		4.43595	-0.0216365		4.43595	-0.0234842
4.4408	0.0123978		4.4408	-0.0213981		4.4408	-0.0238419
4.44565	0.0124574		4.44565	-0.0216365		4.44565	-0.0243783
4.45051	0.0127554		4.45051	-0.0222325		4.45051	-0.0247359
4.45536	0.013113		4.45536	-0.023067		4.45536	-0.0249147
4.46021	0.0132322		4.46021	-0.0239015		4.46021	-0.0248551
4.46507	0.0132322		4.46507	-0.0244975		4.46507	-0.0245571
4.46992	0.012815		4.46992	-0.0247955		4.46992	-0.0241399
4.47477	0.0119805		4.47477	-0.0248551		4.47477	-0.0239611
4.47963	0.0110269		4.47963	-0.0245571		4.47963	-0.0236034
4.48448	0.00995398		4.48448	-0.0243187		4.48448	-0.0232458
4.48933	0.0090003		4.48933	-0.0240803		4.48933	-0.0229478
4.49419	0.00870228		4.49419	-0.0239611		4.49419	-0.0224113
4.49904	0.0090003		4.49904	-0.0239015		4.49904	-0.0218749
4.50389	0.00989437		4.50389	-0.0241399		4.50389	-0.0213981
4.50875	0.0113249		4.50875	-0.0242591		4.50875	-0.0209808
4.5136	0.0128746		4.5136	-0.0246763		4.5136	-0.020802
4.51845	0.0141859		4.51845	-0.025034		4.51845	-0.020802
4.52331	0.01508		4.52331	-0.025332		4.52331	-0.0208616
4.52816	0.0154376		4.52816	-0.0255108		4.52816	-0.0209808
4.53301	0.0153184		4.53301	-0.0255704		4.53301	-0.0212193
4.53787	0.014782		4.53787	-0.025332		4.53787	-0.0216961
4.54272	0.0139475		4.54272	-0.0250936		4.54272	-0.0222921
4.54757	0.0128746		4.54757	-0.0248551		4.54757	-0.0229478
4.55243	0.0118017		4.55243	-0.0248551		4.55243	-0.0235438
4.55728	0.0107288		4.55728	-0.0249743		4.55728	-0.0239015
4.56213	0.00989437		4.56213	-0.0251532		4.56213	-0.0239015
4.56699	0.00929832		4.56699	-0.025332		4.56699	-0.023663
4.57184	0.00917912		4.57184	-0.0252724		4.57184	-0.0234246
4.57669	0.00947714		4.57669	-0.0249743		4.57669	-0.0231862
4.58155	0.0100732		4.58155	-0.0241995		4.58155	-0.0229478
4.5864	0.0106692		4.5864	-0.0229478		4.5864	-0.0226498
4.59125	0.0113845		4.59125	-0.0213981		4.59125	-0.0221729
4.59611	0.0120401		4.59611	-0.0196695		4.59611	-0.0215769
4.60096	0.0126362		4.60096	-0.0180602		4.60096	-0.0206828
4.60581	0.0129938		4.60581	-0.0169873		4.60581	-0.0196695
4.61067	0.013411		4.61067	-0.0163317		4.61067	-0.0185966
4.61552	0.0136495		4.61552	-0.0163317		4.61552	-0.0175238
4.62037	0.0138283		4.62037	-0.0169277		4.62037	-0.0165701
4.62523	0.0139475		4.62523	-0.0178218		4.62523	-0.0155568
4.63008	0.0143051		4.63008	-0.0188351		4.63008	-0.0145435
4.63493	0.0148416		4.63493	-0.019908		4.63493	-0.0135899
4.63979	0.0154376		4.63979	-0.0209212		4.63979	-0.0129342
4.64464	0.0161529		4.64464	-0.0215173		4.64464	-0.012517
4.64949	0.0168681		4.64949	-0.0216961		4.64949	-0.0125766
4.65435	0.0171661		4.65435	-0.0215769		4.65435	-0.0130534
4.6592	0.0172853		4.6592	-0.0215769		4.6592	-0.0137091
4.66405	0.0169277		4.66405	-0.0216961		4.66405	-0.0143647
4.66891	0.0165701		4.66891	-0.0221729		4.66891	-0.0149012
4.67376	0.0162125		4.67376	-0.023067		4.67376	-0.0151396
4.67861	0.0160336		4.67861	-0.0243187		4.67861	-0.0149608
4.68347	0.0160933		4.68347	-0.0255704		4.68347	-0.0146627
4.68832	0.0162721		4.68832	-0.0265241		4.68832	-0.0143051
4.69317	0.0168085		4.69317	-0.0269413		4.69317	-0.0141859
4.69803	0.0171661		4.69803	-0.0269413		4.69803	-0.0140667
4.70288	0.0177026		4.70288	-0.0263453		4.70288	-0.0143051
4.70773	0.017941		4.70773	-0.0255704		4.70773	-0.0144839
4.71259	0.017941		4.71259	-0.0247359		4.71259	-0.0146031
4.71744	0.0175238		4.71744	-0.0239611		4.71744	-0.0146031
4.72229	0.0167489		4.72229	-0.0231862		4.72229	-0.0143051
4.72715	0.0158548		4.72715	-0.0225306		4.72715	-0.0137687
4.732	0.0149608		4.732	-0.0217557		4.732	-0.0131726
4.73685	0.0141859		4.73685	-0.0210404		4.73685	-0.0126362
4.74171	0.0138283		4.74171	-0.0201464		4.74171	-0.012219
4.74656	0.0136495		4.74656	-0.0192523		4.74656	-0.0119209
4.75141	0.0137687		4.75141	-0.0185966		4.75141	-0.0119209
4.75627	0.0137687		4.75627	-0.0182986		4.75627	-0.0121593
4.76112	0.0137091		4.76112	-0.0183582		4.76112	-0.012517
4.76597	0.0137091		4.76597	-0.0190735		4.76597	-0.0128746
4.77083	0.0135899		4.77083	-0.020206		4.77083	-0.013113
4.77568	0.0134706		4.77568	-0.0213385		4.77568	-0.0133514
4.78053	0.0132918		4.78053	-0.0225902		4.78053	-0.0132918
4.78539	0.0129342		4.78539	-0.0235438		4.78539	-0.0132322
4.79024	0.0123382		4.79024	-0.0240207		4.79024	-0.0129342
4.79509	0.0115037		4.79509	-0.0241399		4.79509	-0.0126958
4.79995	0.0106096		4.79995	-0.0237823		4.79995	-0.0123978
4.8048	0.00971556		4.8048	-0.0233054		4.8048	-0.0120401
4.80965	0.00923872		4.80965	-0.0226498		4.80965	-0.0118017
4.81451	0.00911951		4.81451	-0.0219941		4.81451	-0.0117421
4.81936	0.00941753		4.81936	-0.0213981		4.81936	-0.0120997
4.82421	0.00977516		4.82421	-0.0210404		4.82421	-0.0127554
4.82907	0.0101924		4.82907	-0.0211		4.82907	-0.0137091
4.83392	0.0104904		4.83392	-0.0213981		4.83392	-0.0149608
4.83877	0.0104308		4.83877	-0.0218749		4.83877	-0.0163913
4.84363	0.0100732		4.84363	-0.022471		4.84363	-0.0177026
4.84848	0.00935793		4.84848	-0.022769		4.84848	-0.0188947
4.85333	0.00852346		4.85333	-0.0225902		4.85333	-0.0198483
4.85819	0.007689		4.85819	-0.0220537		4.85819	-0.0207424
4.86304	0.00727177		4.86304	-0.0211596		4.86304	-0.0212789
4.86789	0.00709295		4.86789	-0.0202656		4.86789	-0.0213981
4.87275	0.00745058		4.87275	-0.0194311		4.87275	-0.0210404
4.8776	0.00852346		4.8776	-0.0189543		4.8776	-0.0202656
4.88245	0.00989437		4.88245	-0.0188351		4.88245	-0.0190139
4.88731	0.0118017		4.88731	-0.0191927		4.88731	-0.0177026
4.89216	0.0137687		4.89216	-0.0197291		4.89216	-0.0165105
4.89701	0.015676		4.89701	-0.0202656		4.89701	-0.0157356
4.90187	0.0175238		4.90187	-0.020504		4.90187	-0.0154376
4.90672	0.0188947		4.90672	-0.0204444		4.90672	-0.015676
4.91157	0.0196695		4.91157	-0.0199676		4.91157	-0.0162721
4.91643	0.0197291		4.91643	-0.0193715		4.91643	-0.0172853
4.92128	0.0191331		4.92128	-0.0187159		4.92128	-0.0184774
4.92613	0.0178814		4.92613	-0.0185966		4.92613	-0.0195503
4.93099	0.0162721		4.93099	-0.0190139		4.93099	-0.0205636
4.93584	0.0146627		4.93584	-0.0200868		4.93584	-0.0212193
4.94069	0.0132918		4.94069	-0.0213981		4.94069	-0.0214577
4.94555	0.0123978		4.94555	-0.022769		4.94555	-0.0212789
4.9504	0.0119209		4.9504	-0.0236034		4.9504	-0.0210404
4.95525	0.0119805		4.95525	-0.0239611		4.95525	-0.0207424
4.96011	0.0125766		4.96011	-0.0237226		4.96011	-0.020504
4.96496	0.0135899		4.96496	-0.023067		4.96496	-0.0203252
4.96981	0.0148416		4.96981	-0.0224113		4.96981	-0.0201464
4.97467	0.0163317		4.97467	-0.0219941		4.97467	-0.0198483
4.97952	0.0178218		4.97952	-0.0216961		4.97952	-0.0193715
4.98437	0.0190139		4.98437	-0.0218749		4.98437	-0.0188947
4.98923	0.019908		4.98923	-0.0222325		4.98923	-0.0183582
4.99408	0.0203252		4.99408	-0.0229478		4.99408	-0.017941
4.99893	0.0203252		4.99893	-0.0237823		4.99893	-0.0177622
5.00379	0.0197291		5.00379	-0.0246763		5.00379	-0.0175238
5.00864	0.0188947		5.00864	-0.0255108		5.00864	-0.0172257
5.01349	0.0178814		5.01349	-0.0259876		5.01349	-0.0165701
5.01835	0.0169873		5.01835	-0.0260472		5.01835	-0.0157952
5.0232	0.0162125		5.0232	-0.02563		5.0232	-0.0149608
5.02805	0.0156164		5.02805	-0.0247955		5.02805	-0.0142455
5.03291	0.015378		5.03291	-0.0239611		5.03291	-0.0137687
5.03776	0.0154376		5.03776	-0.0234246		5.03776	-0.0137091
5.04261	0.0157356		5.04261	-0.0231266		5.04261	-0.0139475
5.04747	0.0162125		5.04747	-0.0231862		5.04747	-0.0143051
5.05232	0.0169873		5.05232	-0.0234842		5.05232	-0.0146627
5.05717	0.017941		5.05717	-0.0238419		5.05717	-0.0146627
5.06203	0.0188351		5.06203	-0.0240207		5.06203	-0.0143051
5.06688	0.0196099		5.06688	-0.0241399		5.06688	-0.0137091
5.07173	0.0202656		5.07173	-0.0241399		5.07173	-0.0128746
5.07659	0.0203848		5.07659	-0.0241995		5.07659	-0.0121593
5.08144	0.0197291		5.08144	-0.0244975		5.08144	-0.0116825
5.08629	0.0184774		5.08629	-0.0248551		5.08629	-0.0115037
5.09115	0.0167489		5.09115	-0.0252128		5.09115	-0.0117421
5.096	0.014782		5.096	-0.0255704		5.096	-0.0122786
5.10085	0.0129938		5.10085	-0.0257492		5.10085	-0.0129938
5.10571	0.0116229		5.10571	-0.02563		5.10571	-0.0136495
5.11056	0.010848		5.11056	-0.0252128		5.11056	-0.0140071
5.11541	0.01055		5.11541	-0.0247359		5.11541	-0.0140071
5.12027	0.0104904		5.12027	-0.0239611		5.12027	-0.0135303
5.12512	0.0106692		5.12512	-0.023067		5.12512	-0.012815
5.12997	0.0107884		5.12997	-0.0220537		5.12997	-0.0120401
5.13483	0.0109076		5.13483	-0.0209808		5.13483	-0.0113249
5.13968	0.0110269		5.13968	-0.019908		5.13968	-0.0109076
5.14453	0.0110269		5.14453	-0.0191927		5.14453	-0.0107288
5.14939	0.0111461		5.14939	-0.0187755		5.14939	-0.0107288
5.15424	0.0112653		5.15424	-0.0189543		5.15424	-0.0106692
5.15909	0.0114441		5.15909	-0.0194907		5.15909	-0.0104308
5.16395	0.0115633		5.16395	-0.0203252		5.16395	-0.0101328
5.1688	0.0117421		5.1688	-0.0211		5.1688	-0.00971556
5.17365	0.0119805		5.17365	-0.0215173		5.17365	-0.00941753
5.17851	0.0124574		5.17851	-0.0216365		5.17851	-0.00935793
5.18336	0.013113		5.18336	-0.0213385		5.18336	-0.00947714
5.18821	0.0139475		5.18821	-0.0207424		5.18821	-0.00971556
5.19307	0.014782		5.19307	-0.0201464		5.19307	-0.00989437
5.19792	0.0155568		5.19792	-0.0198483		5.19792	-0.00983477
5.20277	0.0160336		5.20277	-0.0198483		5.20277	-0.00953674
5.20763	0.0163913		5.20763	-0.0200868		5.20763	-0.00876188
5.21248	0.0164509		5.21248	-0.0206828		5.21248	-0.00786781
5.21733	0.0164509		5.21733	-0.0215769		5.21733	-0.00691414
5.22219	0.0165701		5.22219	-0.0225902		5.22219	-0.00607967
5.22704	0.0166893		5.22704	-0.0237226		5.22704	-0.00530481
5.23189	0.0169873		5.23189	-0.0245571		5.23189	-0.00488758
5.23675	0.017345		5.23675	-0.025034		5.23675	-0.00470877
5.2416	0.0175834		5.2416	-0.0249743		5.2416	-0.00488758
5.24645	0.017643		5.24645	-0.0243187		5.24645	-0.005126
5.25131	0.0174642		5.25131	-0.0232458		5.25131	-0.00554323
5.25616	0.0169277		5.25616	-0.0218749		5.25616	-0.00584126
5.26101	0.0163317		5.26101	-0.0205636		5.26101	-0.00625849
5.26587	0.0157952		5.26587	-0.0196695		5.26587	-0.00649691
5.27072	0.0151396		5.27072	-0.0193119		5.27072	-0.00685453
5.27557	0.0145435		5.27557	-0.0196099		5.27557	-0.00721216
5.28043	0.0141263		5.28043	-0.0202656		5.28043	-0.0077486
5.28528	0.0138283		5.28528	-0.0211596		5.28528	-0.00870228
5.29013	0.0138283		5.29013	-0.0219941		5.29013	-0.00989437
5.29499	0.0139475		5.29499	-0.0225306		5.29499	-0.0110865
5.29984	0.0141859		5.29984	-0.022769		5.29984	-0.012219
5.30469	0.0146031		5.30469	-0.0228882		5.30469	-0.012815
5.30955	0.014782		5.30955	-0.0228286		5.30955	-0.0128746
5.3144	0.014782		5.3144	-0.0228286		5.3144	-0.0121593
5.31925	0.0146031		5.31925	-0.0230074		5.31925	-0.0107288
5.32411	0.0141859		5.32411	-0.0232458		5.32411	-0.00929832
5.32896	0.0136495		5.32896	-0.0234246		5.32896	-0.00786781
5.33381	0.0130534		5.33381	-0.0235438		5.33381	-0.00697374
5.33867	0.0122786		5.33867	-0.0234842		5.33867	-0.00691414
5.34352	0.0114441		5.34352	-0.0232458		5.34352	-0.00733137
5.34837	0.0106096		5.34837	-0.0230074		5.34837	-0.00828505
5.35323	0.00977516		5.35323	-0.023067		5.35323	-0.00929832
5.35808	0.00923872		5.35808	-0.0234246		5.35808	-0.0101328
5.36293	0.0090003		5.36293	-0.0241399		5.36293	-0.0107884
5.36779	0.00923872		5.36779	-0.0249743		5.36779	-0.0112653
5.37264	0.00971556		5.37264	-0.0257492		5.37264	-0.0115633
5.37749	0.0104308		5.37749	-0.0260472		5.37749	-0.0119209
5.38235	0.0110269		5.38235	-0.0258088		5.38235	-0.0120997
5.3872	0.0115037		5.3872	-0.0252724		5.3872	-0.012219
5.39205	0.0119209		5.39205	-0.0245571		5.39205	-0.0120401
5.39691	0.0121593		5.39691	-0.0239015		5.39691	-0.0115633
5.40176	0.0123978		5.40176	-0.0235438		5.40176	-0.010848
5.40661	0.012517		5.40661	-0.0235438		5.40661	-0.0101328
5.41147	0.0126958		5.41147	-0.0237226		5.41147	-0.00959635
5.41632	0.0126958		5.41632	-0.023663		5.41632	-0.00947714
5.42117	0.0125766		5.42117	-0.0232458		5.42117	-0.00989437
5.42603	0.0125766		5.42603	-0.0225902		5.42603	-0.0107288
5.43088	0.0126958		5.43088	-0.0215173		5.43088	-0.0118017
5.43573	0.0130534		5.43573	-0.0204444		5.43573	-0.012815
5.44059	0.0136495		5.44059	-0.0195503		5.44059	-0.0133514
5.44544	0.0143647		5.44544	-0.0188351		5.44544	-0.013411
5.45029	0.0151396		5.45029	-0.018537		5.45029	-0.012815
5.45515	0.0158548		5.45515	-0.0184178		5.45515	-0.0119209
5.46	0.0162721		5.46	-0.0185966		5.46	-0.0107288
5.46485	0.0164509		5.46485	-0.0186563		5.46485	-0.00959635
5.46971	0.0163317		5.46971	-0.0186563		5.46971	-0.00864267
5.47456	0.015974		5.47456	-0.0184774		5.47456	-0.00792742
5.47941	0.0154972		5.47941	-0.0181794		5.47941	-0.00751019
5.48427	0.01508		5.48427	-0.0177622		5.48427	-0.00727177
5.48912	0.0148416		5.48912	-0.0172257		5.48912	-0.00721216
5.49397	0.0148416		5.49397	-0.0166893		5.49397	-0.00727177
5.49883	0.01508		5.49883	-0.0165701		5.49883	-0.007689
5.50368	0.0155568		5.50368	-0.0164509		5.50368	-0.00810623
5.50853	0.015974		5.50853	-0.0168681		5.50853	-0.00870228
5.51339	0.0165701		5.51339	-0.0174642		5.51339	-0.0090003
5.51824	0.0171065		5.51824	-0.0181794		5.51824	-0.00917912
5.52309	0.017643		5.52309	-0.0190139		5.52309	-0.0089407
5.52795	0.0180602		5.52795	-0.0196099		5.52795	-0.00828505
5.5328	0.0184774		5.5328	-0.0200272		5.5328	-0.0077486
5.53765	0.0188351		5.53765	-0.0199676		5.53765	-0.00733137
5.54251	0.0188351		5.54251	-0.0196099		5.54251	-0.00703335
5.54736	0.0185966		5.54736	-0.0190735		5.54736	-0.00721216
5.55221	0.0180006		5.55221	-0.0188947		5.55221	-0.00751019
5.55707	0.0168681		5.55707	-0.0190139		5.55707	-0.00792742
5.56192	0.0154972		5.56192	-0.0196695		5.56192	-0.00822544
5.56677	0.0140667		5.56677	-0.0206828		5.56677	-0.00864267
5.57163	0.0127554		5.57163	-0.0218749		5.57163	-0.00882149
5.57648	0.0118613		5.57648	-0.0228286		5.57648	-0.0089407
5.58133	0.0112057		5.58133	-0.0234246		5.58133	-0.0090003
5.58619	0.0110269		5.58619	-0.0234246		5.58619	-0.00905991
5.59104	0.0110865		5.59104	-0.0229478		5.59104	-0.00911951
5.59589	0.0110269		5.59589	-0.0221133		5.59589	-0.00935793
5.60075	0.0110865		5.60075	-0.0211596		5.60075	-0.00959635
5.6056	0.0109673		5.6056	-0.0200868		5.6056	-0.00989437
5.61045	0.0109076		5.61045	-0.0189543		5.61045	-0.0101924
5.61531	0.0110269		5.61531	-0.0178814		5.61531	-0.0104308
5.62016	0.0112653		5.62016	-0.0169277		5.62016	-0.0106692
5.62501	0.0116229		5.62501	-0.0163913		5.62501	-0.0107288
5.62987	0.0120401		5.62987	-0.0161529		5.62987	-0.0107288
5.63472	0.0123382		5.63472	-0.0165105		5.63472	-0.0107288
5.63957	0.0125766		5.63957	-0.017345		5.63957	-0.0104308
5.64443	0.012815		5.64443	-0.0183582		5.64443	-0.00989437
5.64928	0.013113		5.64928	-0.0193119		5.64928	-0.00917912
5.65413	0.0135899		5.65413	-0.0201464		5.65413	-0.00822544
5.65899	0.0143647		5.65899	-0.0206232		5.65899	-0.00715256
5.66384	0.0153184		5.66384	-0.0205636		5.66384	-0.00631809
5.66869	0.0162721		5.66869	-0.020206		5.66869	-0.00578165
5.67355	0.0172257		5.67355	-0.0195503		5.67355	-0.00590086
5.6784	0.0181794		5.6784	-0.0191331		5.6784	-0.00655651
5.68325	0.0189543		5.68325	-0.0188947		5.68325	-0.00745058
5.68811	0.0193715		5.68811	-0.0190735		5.68811	-0.00828505
5.69296	0.0194311		5.69296	-0.0198483		5.69296	-0.00905991
5.69781	0.0191927		5.69781	-0.0211		5.69781	-0.00935793
5.70267	0.0184774		5.70267	-0.0223517		5.70267	-0.00941753
5.70752	0.0174642		5.70752	-0.023663		5.70752	-0.00923872
5.71237	0.0165701		5.71237	-0.0247955		5.71237	-0.0090003
5.71723	0.0157356		5.71723	-0.02563		5.71723	-0.0089407
5.72208	0.0152588		5.72208	-0.026226		5.72208	-0.0089407
5.72693	0.0150204		5.72693	-0.0265241		5.72693	-0.0090003
5.73179	0.0148416		5.73179	-0.0267029		5.73179	-0.00905991
5.73664	0.0147223		5.73664	-0.0266433		5.73664	-0.0089407
5.74149	0.0144839		5.74149	-0.0261664		5.74149	-0.00852346
5.74635	0.0141859		5.74635	-0.0253916		5.74635	-0.00780821
5.7512	0.0138283		5.7512	-0.0240207		5.7512	-0.00661612
5.75605	0.0135303		5.75605	-0.0223517		5.75605	-0.00530481
5.76091	0.0132322		5.76091	-0.0206232		5.76091	-0.00399351
5.76576	0.0130534		5.76576	-0.0191927		5.76576	-0.00292063
5.77061	0.0129938		5.77061	-0.0180602		5.77061	-0.00214577
5.77547	0.0131726		5.77547	-0.0177622		5.77547	-0.00172853
5.78032	0.0134706		5.78032	-0.0178814		5.78032	-0.00172853
5.78517	0.0137091		5.78517	-0.018239		5.78517	-0.00202656
5.79003	0.0140071		5.79003	-0.0186563		5.79003	-0.002563
5.79488	0.0141263		5.79488	-0.0188351		5.79488	-0.00327826
5.79973	0.0140071		5.79973	-0.0187755		5.79973	-0.00405312
5.80459	0.0136495		5.80459	-0.0187159		5.80459	-0.00482798
5.80944	0.013411		5.80944	-0.0187755		5.80944	-0.00542402
5.81429	0.0132918		5.81429	-0.0190139		5.81429	-0.00590086
5.81915	0.0135899		5.81915	-0.0196099		5.81915	-0.00590086
5.824	0.0140667		5.824	-0.0203252		5.824	-0.00542402
5.82885	0.0149012		5.82885	-0.0212193		5.82885	-0.00452995
5.83371	0.0155568		5.83371	-0.0222325		5.83371	-0.00345707
5.83856	0.0161529		5.83856	-0.0233054		5.83856	-0.002563
5.84341	0.0163317		5.84341	-0.0244379		5.84341	-0.00184774
5.84827	0.0165701		5.84827	-0.0255704		5.84827	-0.00154972
5.85312	0.0165701		5.85312	-0.0265241		5.85312	-0.00149012
5.85797	0.0168085		5.85797	-0.0271797		5.85797	-0.00166893
5.86283	0.0172853		5.86283	-0.027597		5.86283	-0.00208616
5.86768	0.0178218		5.86768	-0.0275373		5.86768	-0.00232458
5.87253	0.0184774		5.87253	-0.0270605		5.87253	-0.0026226
5.87739	0.0190735		5.87739	-0.0264645		5.87739	-0.00274181
5.88224	0.0194311		5.88224	-0.02563		5.88224	-0.00309944
5.88709	0.0196099		5.88709	-0.0249147		5.88709	-0.00339746
5.89195	0.0196099		5.89195	-0.0244379		5.89195	-0.00351667
5.8968	0.0197887		5.8968	-0.0241399		5.8968	-0.00363588
5.90165	0.0199676		5.90165	-0.0241399		5.90165	-0.0038743
5.90651	0.0202656		5.90651	-0.0242591		5.90651	-0.00417233
5.91136	0.0205636		5.91136	-0.0241399		5.91136	-0.00458956
5.91621	0.0206828		5.91621	-0.0239015		5.91621	-0.00536442
5.92107	0.0206232		5.92107	-0.0232458		5.92107	-0.00625849
5.92592	0.0201464		5.92592	-0.0222325		5.92592	-0.00715256
5.93077	0.0195503		5.93077	-0.0211596		5.93077	-0.0077486
5.93563	0.0184774		5.93563	-0.0200868		5.93563	-0.00810623
5.94048	0.017345		5.94048	-0.0194907		5.94048	-0.00786781
5.94533	0.015974		5.94533	-0.0194907		5.94533	-0.00762939
5.95019	0.0145435		5.95019	-0.0197887		5.95019	-0.00739098
5.95504	0.013113		5.95504	-0.020504		5.95504	-0.00739098
5.95989	0.0117421		5.95989	-0.0213385		5.95989	-0.0077486
5.96475	0.0106692		5.96475	-0.0222325		5.96475	-0.00840425
5.9696	0.00995398		5.9696	-0.023067		5.9696	-0.00888109
5.97445	0.00971556		5.97445	-0.0237226		5.97445	-0.00917912
5.97931	0.0100136		5.97931	-0.0241399		5.97931	-0.00911951
5.98416	0.0107884		5.98416	-0.0241399		5.98416	-0.00864267
5.98901	0.0117421		5.98901	-0.0239611		5.98901	-0.00786781
5.99387	0.0127554		5.99387	-0.023365		5.99387	-0.00727177
5.99872	0.0137687		5.99872	-0.0225902		5.99872	-0.00685453
6.00357	0.0145435		6.00357	-0.0216961		6.00357	-0.00673532
6.00843	0.01508		6.00843	-0.0208616		6.00843	-0.00709295
6.01328	0.015378		6.01328	-0.020206		6.01328	-0.007689
6.01813	0.0155568		6.01813	-0.0197291		6.01813	-0.00828505
6.02299	0.0156164		6.02299	-0.0196099		6.02299	-0.0089407
6.02784	0.015676		6.02784	-0.0196695		6.02784	-0.00941753
6.03269	0.0157952		6.03269	-0.019908		6.03269	-0.00947714
6.03755	0.0160336		6.03755	-0.0203252		6.03755	-0.00905991
6.0424	0.0163317		6.0424	-0.0206828		6.0424	-0.00828505
6.04725	0.0166297		6.04725	-0.0209808		6.04725	-0.00727177
6.05211	0.0167489		6.05211	-0.0211		6.05211	-0.00607967
6.05696	0.0165701		6.05696	-0.0208616		6.05696	-0.00506639
6.06181	0.0160933		6.06181	-0.0202656		6.06181	-0.00429153
6.06667	0.01508		6.06667	-0.0196099		6.06667	-0.00399351
6.07152	0.0135899		6.07152	-0.0190139		6.07152	-0.0038743
6.07637	0.0119209		6.07637	-0.0188947		6.07637	-0.00399351
6.08123	0.01055		6.08123	-0.0194907		6.08123	-0.00405312
6.08608	0.00953674		6.08608	-0.0206828		6.08608	-0.00393391
6.09093	0.00911951		6.09093	-0.0221729		6.09093	-0.0038147
6.09579	0.00941753		6.09579	-0.0237226		6.09579	-0.00369549
6.10064	0.0103116		6.10064	-0.0247359		6.10064	-0.00375509
6.10549	0.0116229		6.10549	-0.0249147		6.10549	-0.00405312
6.11035	0.0129938		6.11035	-0.0244379		6.11035	-0.00458956
6.1152	0.0141859		6.1152	-0.0232458		6.1152	-0.00536442
6.12005	0.0151396		6.12005	-0.0219345		6.12005	-0.00631809
6.12491	0.0156164		6.12491	-0.020802		6.12491	-0.00721216
6.12976	0.015676		6.12976	-0.0203848		6.12976	-0.00786781
6.13461	0.0154376		6.13461	-0.0205636		6.13461	-0.00834465
6.13947	0.0151992		6.13947	-0.0212789		6.13947	-0.00864267
6.14432	0.014782		6.14432	-0.0222325		6.14432	-0.00852346
6.14917	0.0143647		6.14917	-0.023365		6.14917	-0.00828505
6.15403	0.0140667		6.15403	-0.0241995		6.15403	-0.00798702
6.15888	0.0136495		6.15888	-0.0247955		6.15888	-0.00739098
6.16373	0.0132918		6.16373	-0.025034		6.16373	-0.00655651
6.16859	0.0129342		6.16859	-0.0249743		6.16859	-0.00554323
6.17344	0.0126958		6.17344	-0.0246763		6.17344	-0.00447035
6.17829	0.0127554		6.17829	-0.0241995		6.17829	-0.00363588
6.18315	0.0127554		6.18315	-0.0234246		6.18315	-0.00303984
6.188	0.012815		6.188	-0.022471		6.188	-0.00280142
6.19285	0.0125766		6.19285	-0.0212789		6.19285	-0.00286102
6.19771	0.0121593		6.19771	-0.0199676		6.19771	-0.00286102
6.20256	0.0113249		6.20256	-0.0185966		6.20256	-0.00280142
6.20741	0.0101924		6.20741	-0.0174046		6.20741	-0.00220537
6.21227	0.00905991		6.21227	-0.0165105		6.21227	-0.00137091
6.21712	0.00822544		6.21712	-0.0157356		6.21712	-0.000536442
6.22197	0.00798702		6.22197	-0.0151992		6.22197	0.000119209
6.22683	0.00828505		6.22683	-0.0149012		6.22683	0.000298023
6.23168	0.00882149		6.23168	-0.014782		6.23168	5.96046e-05
6.23653	0.00959635		6.23653	-0.0149608		6.23653	-0.000536442
6.24139	0.0100732		6.24139	-0.0154376		6.24139	-0.0013113
6.24624	0.0101328		6.24624	-0.0162125		6.24624	-0.00214577
6.25109	0.00977516		6.25109	-0.0172257		6.25109	-0.00292063
6.25595	0.00923872		6.25595	-0.0182986		6.25595	-0.00351667
6.2608	0.00858307		6.2608	-0.0193119		6.2608	-0.0038147
6.26565	0.00822544		6.26565	-0.0201464		6.26565	-0.0038147
6.27051	0.00798702		6.27051	-0.0205636		6.27051	-0.00351667
6.27536	0.00822544		6.27536	-0.0206232		6.27536	-0.00280142
6.28021	0.0089407		6.28021	-0.0202656		6.28021	-0.00184774
6.28507	0.00995398		6.28507	-0.0198483		6.28507	-0.00077486
6.28992	0.0110865		6.28992	-0.0193715		6.28992	0.000119209
6.29477	0.0122786		6.29477	-0.0190735		6.29477	0.000834465
6.29963	0.0132322		6.29963	-0.0189543		6.29963	0.00113249
6.30448	0.0137091		6.30448	-0.0193119		6.30448	0.00107288
6.30933	0.0135899		6.30933	-0.0198483		6.30933	0.00077486
6.31419	0.0131726		6.31419	-0.0203252		6.31419	0.000357628
6.31904	0.0126958		6.31904	-0.0208616		6.31904	-0.000119209
6.32389	0.0123382		6.32389	-0.0211596		6.32389	-0.000536442
6.32875	0.0123382		6.32875	-0.0213385		6.32875	-0.00113249
6.3336	0.0128746		6.3336	-0.0211596		6.3336	-0.00178814
6.33845	0.0137687		6.33845	-0.0210404		6.33845	-0.00238419
6.34331	0.0148416		6.34331	-0.0208616		6.34331	-0.00315905
6.34816	0.015676		6.34816	-0.0208616		6.34816	-0.00375509
6.35301	0.0163317		6.35301	-0.0209808		6.35301	-0.00423193
6.35787	0.0163913		6.35787	-0.0209808		6.35787	-0.00452995
6.36272	0.015974		6.36272	-0.0211		6.36272	-0.00464916
6.36757	0.0153184		6.36757	-0.0210404		6.36757	-0.00452995
6.37243	0.0142455		6.37243	-0.0211		6.37243	-0.00441074
6.37728	0.0132918		6.37728	-0.0212193		6.37728	-0.00441074
6.38213	0.0125766		6.38213	-0.0213385		6.38213	-0.00452995
6.38699	0.0120401		6.38699	-0.0215173		6.38699	-0.00476837
6.39184	0.0118017		6.39184	-0.0217557		6.39184	-0.005126
6.39669	0.0119209		6.39669	-0.0218749		6.39669	-0.00548363
6.40155	0.0123382		6.40155	-0.0218749		6.40155	-0.00566244
6.4064	0.0129342		6.4064	-0.0216365		6.4064	-0.00572205
6.41125	0.0137687		6.41125	-0.0212789		6.41125	-0.00566244
6.41611	0.0149012		6.41611	-0.0208616		6.41611	-0.00548363
6.42096	0.0161529		6.42096	-0.0203848		6.42096	-0.00542402
6.42581	0.0178218		6.42581	-0.0199676		6.42581	-0.00536442
6.43067	0.0196695		6.43067	-0.0195503		6.43067	-0.00530481
6.43552	0.0215769		6.43552	-0.0191927		6.43552	-0.0051856
6.44037	0.0232458		6.44037	-0.0188351		6.44037	-0.00500679
6.44523	0.0246167		6.44523	-0.0184774		6.44523	-0.00488758
6.45008	0.025332		6.45008	-0.0181794		6.45008	-0.00476837
6.45493	0.0255704		6.45493	-0.0178218		6.45493	-0.00488758
6.45979	0.0251532		6.45979	-0.0174642		6.45979	-0.00524521
6.46464	0.0242591		6.46464	-0.0170469		6.46464	-0.00590086
6.46949	0.0231266		6.46949	-0.0165105		6.46949	-0.00649691
6.47435	0.0218749		6.47435	-0.0159144		6.47435	-0.00715256
6.4792	0.0206232		6.4792	-0.0151396		6.4792	-0.00762939
6.48405	0.0194311		6.48405	-0.0144839		6.48405	-0.0077486
6.48891	0.0183582		6.48891	-0.0140071		6.48891	-0.00762939
6.49376	0.0175834		6.49376	-0.0137687		6.49376	-0.00739098
6.49861	0.0168085		6.49861	-0.0140071		6.49861	-0.00703335
6.50347	0.0163317		6.50347	-0.0146627		6.50347	-0.00667572
6.50832	0.015974		6.50832	-0.015676		6.50832	-0.00625849
6.51317	0.0160933		6.51317	-0.0168085		6.51317	-0.00578165
6.51803	0.0162125		6.51803	-0.0178218		6.51803	-0.00524521
6.52288	0.0165701		6.52288	-0.0184774		6.52288	-0.00470877
6.52773	0.0172853		6.52773	-0.0187159		6.52773	-0.00435114
6.53259	0.017941		6.53259	-0.018537		6.53259	-0.00411272
6.53744	0.0187755		6.53744	-0.0180602		6.53744	-0.00399351
6.54229	0.0192523		6.54229	-0.0175834		6.54229	-0.00411272
6.54715	0.0193715		6.54715	-0.0170469		6.54715	-0.00423193
6.552	0.0190735		6.552	-0.0165701		6.552	-0.00452995
6.55685	0.0183582		6.55685	-0.0162125		6.55685	-0.00470877
6.56171	0.0171661		6.56171	-0.0159144		6.56171	-0.00482798
6.56656	0.0157952		6.56656	-0.0157356		6.56656	-0.00476837
6.57141	0.0147223		6.57141	-0.0154972		6.57141	-0.00447035
6.57627	0.0140071		6.57627	-0.0152588		6.57627	-0.00399351
6.58112	0.0136495		6.58112	-0.0151396		6.58112	-0.00351667
6.58597	0.0135899		6.58597	-0.0149608		6.58597	-0.00303984
6.59083	0.0135303		6.59083	-0.014782		6.59083	-0.00274181
6.59568	0.0133514		6.59568	-0.0147223		6.59568	-0.002563
6.60053	0.012815		6.60053	-0.0149608		6.60053	-0.0026226
6.60539	0.0120401		6.60539	-0.0155568		6.60539	-0.00280142
6.61024	0.0112653		6.61024	-0.0166297		6.61024	-0.00303984
6.61509	0.0106096		6.61509	-0.0180006		6.61509	-0.00309944
6.61995	0.0101328		6.61995	-0.0196099		6.61995	-0.00298023
6.6248	0.00989437		6.6248	-0.0212193		6.6248	-0.0026226
6.62965	0.00971556		6.62965	-0.0225306		6.62965	-0.00208616
6.63451	0.00953674		6.63451	-0.0232458		6.63451	-0.00149012
6.63936	0.00923872		6.63936	-0.023365		6.63936	-0.00089407
6.64421	0.0090003		6.64421	-0.023067		6.64421	-0.000655651
6.64907	0.0089407		6.64907	-0.0225306		6.64907	-0.000715256
6.65392	0.00923872		6.65392	-0.0217557		6.65392	-0.00101328
6.65877	0.00983477		6.65877	-0.0211596		6.65877	-0.0013113
6.66363	0.0107288		6.66363	-0.0207424		6.66363	-0.00154972
6.66848	0.0117421		6.66848	-0.0202656		6.66848	-0.00149012
6.67333	0.0126362		6.67333	-0.019908		6.67333	-0.000953674
6.67819	0.0132322		6.67819	-0.0194907		6.67819	-0.000298023
6.68304	0.0134706		6.68304	-0.0192523		6.68304	0.000357628
6.68789	0.0135899		6.68789	-0.0191331		6.68789	0.000715256
6.69275	0.0133514		6.69275	-0.0194311		6.69275	0.00077486
6.6976	0.0131726		6.6976	-0.020206		6.6976	0.000596046
6.70245	0.0129938		6.70245	-0.0212789		6.70245	0.000119209
6.70731	0.0129342		6.70731	-0.022471		6.70731	-0.000357628
6.71216	0.0132322		6.71216	-0.0234842		6.71216	-0.000596046
6.71701	0.0137687		6.71701	-0.0241399		6.71701	-0.00077486
6.72187	0.0146031		6.72187	-0.0244379		6.72187	-0.000834465
6.72672	0.0157952		6.72672	-0.0243187		6.72672	-0.000953674
6.73157	0.0170469		6.73157	-0.0239015		6.73157	-0.00119209
6.73643	0.0183582		6.73643	-0.0233054		6.73643	-0.00149012
6.74128	0.0192523		6.74128	-0.0226498		6.74128	-0.00166893
6.74613	0.0196099		6.74613	-0.0221133		6.74613	-0.00172853
6.75099	0.0193119		6.75099	-0.0215769		6.75099	-0.00119209
6.75584	0.0183582		6.75584	-0.0212193		6.75584	-0.000417233
6.76069	0.0171065		6.76069	-0.0209212		6.76069	0.000655651
6.76555	0.0155568		6.76555	-0.0206232		6.76555	0.00160933
6.7704	0.0140667		6.7704	-0.0203848		6.7704	0.00226498
6.77525	0.012815		6.77525	-0.0202656		6.77525	0.00238419
6.78011	0.0119209		6.78011	-0.0201464		6.78011	0.00202656
6.78496	0.0113249		6.78496	-0.0201464		6.78496	0.0013113
6.78981	0.0110865		6.78981	-0.0203252		6.78981	0.000596046
6.79467	0.0109673		6.79467	-0.0205636		6.79467	0.000178814
6.79952	0.0110269		6.79952	-0.0209212		6.79952	0.000178814
6.80437	0.0111461		6.80437	-0.0211596		6.80437	0.000476837
6.80923	0.0114441		6.80923	-0.0212193		6.80923	0.00107288
6.81408	0.0117421		6.81408	-0.0209212		6.81408	0.00149012
6.81893	0.0120401		6.81893	-0.0202656		6.81893	0.00160933
6.82379	0.0121593		6.82379	-0.0195503		6.82379	0.0013113
6.82864	0.0120997		6.82864	-0.0187159		6.82864	0.000536442
6.83349	0.0119209		6.83349	-0.0181198		6.83349	-0.000357628
6.83835	0.0115633		6.83835	-0.0178218		6.83835	-0.00107288
6.8432	0.0110865		6.8432	-0.017941		6.8432	-0.00149012
6.84805	0.0107288		6.84805	-0.0184774		6.84805	-0.00143051
6.85291	0.01055		6.85291	-0.0190139		6.85291	-0.000834465
6.85776	0.0104904		6.85776	-0.0194907		6.85776	-0.000178814
6.86261	0.0106692		6.86261	-0.0197291		6.86261	0.000476837
6.86747	0.0109673		6.86747	-0.0196695		6.86747	0.00089407
6.87232	0.0112653		6.87232	-0.0191331		6.87232	0.000715256
6.87717	0.0115037		6.87717	-0.0184178		6.87717	0.000119209
6.88203	0.0119209		6.88203	-0.0177026		6.88203	-0.000953674
6.88688	0.0123978		6.88688	-0.0172257		6.88688	-0.00226498
6.89173	0.013113		6.89173	-0.0172257		6.89173	-0.00345707
6.89659	0.0140071		6.89659	-0.0177026		6.89659	-0.00452995
6.90144	0.0150204		6.90144	-0.0183582		6.90144	-0.00530481
6.90629	0.015676		6.90629	-0.0191927		6.90629	-0.00548363
6.91115	0.015974		6.91115	-0.0199676		6.91115	-0.00524521
6.916	0.0156164		6.916	-0.0203848		6.916	-0.00447035
6.92085	0.0148416		6.92085	-0.020504		6.92085	-0.00363588
6.92571	0.0137091		6.92571	-0.020206		6.92571	-0.00280142
6.93056	0.0124574		6.93056	-0.0196695		6.93056	-0.00202656
6.93541	0.0113845		6.93541	-0.0190139		6.93541	-0.00160933
6.94027	0.0107288		6.94027	-0.0184178		6.94027	-0.00154972
6.94512	0.0104308		6.94512	-0.0177622		6.94512	-0.00196695
6.94997	0.0107288		6.94997	-0.017345		6.94997	-0.002563
6.95483	0.0113845		6.95483	-0.0170469		6.95483	-0.00333786
6.95968	0.0123978		6.95968	-0.0168681		6.95968	-0.00417233
6.96453	0.0136495		6.96453	-0.0167489		6.96453	-0.00506639
6.96939	0.0150204		6.96939	-0.0167489		6.96939	-0.00566244
6.97424	0.0161529		6.97424	-0.0168085		6.97424	-0.00590086
6.97909	0.0169277		6.97909	-0.0169277		6.97909	-0.00584126
6.98395	0.017345		6.98395	-0.0171065		6.98395	-0.00542402
6.9888	0.0172257		6.9888	-0.017345		6.9888	-0.00476837
6.99365	0.0168085		6.99365	-0.0175834		6.99365	-0.00423193
6.99851	0.0162125		6.99851	-0.0177622		6.99851	-0.0038743
7.00336	0.0156164		7.00336	-0.0180006		7.00336	-0.0038147
7.00821	0.01508		7.00821	-0.018239		7.00821	-0.00405312
7.01307	0.0146627		7.01307	-0.0185966		7.01307	-0.00435114
7.01792	0.0143051		7.01792	-0.0193119		7.01792	-0.00470877
7.02277	0.0138879		7.02277	-0.0199676		7.02277	-0.00488758
7.02763	0.0138283		7.02763	-0.020802		7.02763	-0.00476837
7.03248	0.0137687		7.03248	-0.0213385		7.03248	-0.00429153
7.03733	0.0140667		7.03733	-0.0215173		7.03733	-0.00357628
7.04219	0.0144243		7.04219	-0.0215173		7.04219	-0.00268221
7.04704	0.01508		7.04704	-0.0211596		7.04704	-0.00154972
7.05189	0.0157356		7.05189	-0.0207424		7.05189	-0.000178814
7.05675	0.0160933		7.05675	-0.0206232		7.05675	0.0013113
7.0616	0.0164509		7.0616	-0.0208616		7.0616	0.00268221
7.06645	0.0165105		7.06645	-0.0214577		7.06645	0.00357628
7.07131	0.0163317		7.07131	-0.0222325		7.07131	0.00399351
7.07616	0.0160933		7.07616	-0.0230074		7.07616	0.0038743
7.08101	0.0157952		7.08101	-0.0236034		7.08101	0.00345707
7.08587	0.0157356		7.08587	-0.0239015		7.08587	0.00298023
7.09072	0.015676		7.09072	-0.0237226		7.09072	0.00268221
7.09557	0.0157356		7.09557	-0.023365		7.09557	0.00268221
7.10043	0.0154972		7.10043	-0.0228286		7.10043	0.00286102
7.10528	0.0149608		7.10528	-0.0222921		7.10528	0.00292063
7.11013	0.0141263		7.11013	-0.0218153		7.11013	0.00268221
7.11499	0.0132918		7.11499	-0.0213981		7.11499	0.00214577
7.11984	0.012517		7.11984	-0.0210404		7.11984	0.00137091
7.12469	0.0120997		7.12469	-0.0206828		7.12469	0.000655651
7.12955	0.0120997		7.12955	-0.020206		7.12955	0.000119209
7.1344	0.0124574		7.1344	-0.0197887		7.1344	5.96046e-05
7.13925	0.0130534		7.13925	-0.0193715		7.13925	0.000238419
7.14411	0.0138283		7.14411	-0.0190735		7.14411	0.00077486
7.14896	0.0142455		7.14896	-0.0187755		7.14896	0.00154972
7.15381	0.0145435		7.15381	-0.018537		7.15381	0.0025034
7.15867	0.0149012		7.15867	-0.0183582		7.15867	0.00351667
7.16352	0.0152588		7.16352	-0.0182986		7.16352	0.00464916
7.16837	0.015676		7.16837	-0.0184774		7.16837	0.00554323
7.17323	0.0163317		7.17323	-0.0187159		7.17323	0.00607967
7.17808	0.0170469		7.17808	-0.0190735		7.17808	0.00607967
7.18293	0.017643		7.18293	-0.0191927		7.18293	0.00578165
7.18779	0.0178218		7.18779	-0.0191331		7.18779	0.00500679
7.19264	0.0177622		7.19264	-0.0189543		7.19264	0.00429153
7.19749	0.0174046		7.19749	-0.018537		7.19749	0.00363588
7.20235	0.0169277		7.20235	-0.018239		7.20235	0.00321865
7.2072	0.0168085		7.2072	-0.0180602		7.2072	0.00303984
7.21205	0.0168681		7.21205	-0.0184178		7.21205	0.00280142
7.21691	0.0172257		7.21691	-0.0190735		7.21691	0.00238419
7.22176	0.017643		7.22176	-0.0199676		7.22176	0.00154972
7.22661	0.0177622		7.22661	-0.0209212		7.22661	0.000536442
7.23147	0.0175238		7.23147	-0.0217557		7.23147	-0.000476837
7.23632	0.0168681		7.23632	-0.0224113		7.23632	-0.00119209
7.24117	0.015676		7.24117	-0.0228286		7.24117	-0.00119209
7.24603	0.0143647		7.24603	-0.0230074		7.24603	-0.000596046
7.25088	0.0130534		7.25088	-0.0230074		7.25088	0.000476837
7.25573	0.0120401		7.25573	-0.0230074		7.25573	0.00196695
7.26059	0.0115037		7.26059	-0.022769		7.26059	0.00339746
7.26544	0.0112653		7.26544	-0.0225902		7.26544	0.00458956
7.27029	0.0114441		7.27029	-0.0223517		7.27029	0.00542402
7.27515	0.0118613		7.27515	-0.0220537		7.27515	0.00596046
7.28	0.0121593		7.28	-0.0218749		7.28	0.00625849
7.28485	0.012219		7.28485	-0.0216365		7.28485	0.00649691
7.28971	0.0118613		7.28971	-0.0213981		7.28971	0.00661612
7.29456	0.0113249		7.29456	-0.0210404		7.29456	0.00667572
7.29941	0.0106096		7.29941	-0.0208616		7.29941	0.00673532
7.30427	0.0101328		7.30427	-0.020802		7.30427	0.00667572
7.30912	0.0100136		7.30912	-0.0207424		7.30912	0.00655651
7.31397	0.0104308		7.31397	-0.0208616		7.31397	0.0063777
7.31883	0.0111461		7.31883	-0.0210404		7.31883	0.00625849
7.32368	0.0118613		7.32368	-0.0211		7.32368	0.00613928
7.32853	0.0123382		7.32853	-0.0210404		7.32853	0.00590086
7.33339	0.012517		7.33339	-0.020802		7.33339	0.00560284
7.33824	0.0123978		7.33824	-0.0206232		7.33824	0.005126
7.34309	0.012219		7.34309	-0.0205636		7.34309	0.00470877
7.34795	0.0123382		7.34795	-0.0205636		7.34795	0.00447035
7.3528	0.0129342		7.3528	-0.0207424		7.3528	0.00441074
7.35765	0.0138283		7.35765	-0.0211		7.35765	0.00464916
7.36251	0.0150204		7.36251	-0.0215173		7.36251	0.005126
7.36736	0.0162125		7.36736	-0.0215173		7.36736	0.00572205
7.37221	0.0172257		7.37221	-0.0211596		7.37221	0.00631809
7.37707	0.017941		7.37707	-0.0204444		7.37707	0.00679493
7.38192	0.0184178		7.38192	-0.0191927		7.38192	0.00715256
7.38677	0.0185966		7.38677	-0.0177026		7.38677	0.00733137
7.39163	0.0187159		7.39163	-0.0161529		7.39163	0.00733137
7.39648	0.0188947		7.39648	-0.0146031		7.39648	0.00715256
7.40133	0.0190735		7.40133	-0.0136495		7.40133	0.00703335
7.40619	0.0191927		7.40619	-0.0132322		7.40619	0.00661612
7.41104	0.0192523		7.41104	-0.013411		7.41104	0.00631809
7.41589	0.0191331		7.41589	-0.0141859		7.41589	0.00578165
7.42075	0.0188947		7.42075	-0.0156164		7.42075	0.0051856
7.4256	0.0185966		7.4256	-0.0172257		7.4256	0.00470877
7.43045	0.0182986		7.43045	-0.0188351		7.43045	0.00417233
7.43531	0.0180602		7.43531	-0.0201464		7.43531	0.00369549
7.44016	0.017941		7.44016	-0.0210404		7.44016	0.00351667
7.44501	0.0180602		7.44501	-0.0213981		7.44501	0.00357628
7.44987	0.0183582		7.44987	-0.0216365		7.44987	0.0038147
7.45472	0.0186563		7.45472	-0.0216961		7.45472	0.00417233
7.45957	0.0188947		7.45957	-0.0217557		7.45957	0.00447035
7.46443	0.0191927		7.46443	-0.0221133		7.46443	0.00476837
7.46928	0.0194311		7.46928	-0.0225306		7.46928	0.00482798
7.47413	0.0196099		7.47413	-0.0229478		7.47413	0.00470877
7.47899	0.0197291		7.47899	-0.0232458		7.47899	0.00441074
7.48384	0.019908		7.48384	-0.0231862		7.48384	0.00399351
7.48869	0.0200868		7.48869	-0.0229478		7.48869	0.00339746
7.49355	0.0201464		7.49355	-0.0222921		7.49355	0.00274181
7.4984	0.020206		7.4984	-0.0214577		7.4984	0.00220537
7.50325	0.0200868		7.50325	-0.0203252		7.50325	0.00154972
7.50811	0.0200272		7.50811	-0.0193715		7.50811	0.0012517
7.51296	0.0198483		7.51296	-0.0184774		7.51296	0.00119209
7.51781	0.0197887		7.51781	-0.0178814		7.51781	0.00149012
7.52267	0.0197887		7.52267	-0.0175238		7.52267	0.00208616
7.52752	0.0199676		7.52752	-0.017345		7.52752	0.00292063
7.53237	0.0203848		7.53237	-0.017345		7.53237	0.0038147
7.53723	0.0210404		7.53723	-0.0174046		7.53723	0.00500679
7.54208	0.0217557		7.54208	-0.0174046		7.54208	0.00607967
7.54693	0.0227094		7.54693	-0.0172257		7.54693	0.00703335
7.55179	0.0235438		7.55179	-0.0168085		7.55179	0.00780821
7.55664	0.0238419		7.55664	-0.0164509		7.55664	0.00828505
7.56149	0.0239015		7.56149	-0.015974		7.56149	0.00822544
7.56635	0.023365		7.56635	-0.0155568		7.56635	0.00786781
7.5712	0.0223517		7.5712	-0.0152588		7.5712	0.00733137
7.57605	0.0209808		7.57605	-0.0149608		7.57605	0.00673532
7.58091	0.0196099		7.58091	-0.0145435		7.58091	0.0064373
7.58576	0.0183582		7.58576	-0.0143051		7.58576	0.0063777
7.59061	0.017345		7.59061	-0.0143051		7.59061	0.00661612
7.59547	0.0166297		7.59547	-0.0143647		7.59547	0.00679493
7.60032	0.0160933		7.60032	-0.0149608		7.60032	0.00697374
7.60517	0.015676		7.60517	-0.015974		7.60517	0.00697374
7.61003	0.0153184		7.61003	-0.0171065		7.61003	0.00661612
7.61488	0.01508		7.61488	-0.018239		7.61488	0.0063777
7.61973	0.0150204		7.61973	-0.0191927		7.61973	0.00619888
7.62459	0.0153184		7.62459	-0.0196099		7.62459	0.00619888
7.62944	0.015676		7.62944	-0.0197887		7.62944	0.00613928
7.63429	0.0164509		7.63429	-0.0194311		7.63429	0.00602007
7.63915	0.0172257		7.63915	-0.0190139		7.63915	0.00566244
7.644	0.0178218		7.644	-0.018537		7.644	0.00506639
7.64885	0.0183582		7.64885	-0.018239		7.64885	0.00452995
7.65371	0.0187159		7.65371	-0.0180602		7.65371	0.00429153
7.65856	0.0188351		7.65856	-0.0178814		7.65856	0.00435114
7.66341	0.0187159		7.66341	-0.0178814		7.66341	0.00488758
7.66827	0.0187159		7.66827	-0.017941		7.66827	0.00554323
7.67312	0.0184774		7.67312	-0.017941		7.67312	0.00625849
7.67797	0.018239		7.67797	-0.0177622		7.67797	0.00679493
7.68283	0.0178814		7.68283	-0.0175834		7.68283	0.00697374
7.68768	0.0174046		7.68768	-0.0171065		7.68768	0.00703335
7.69253	0.0168085		7.69253	-0.0165701		7.69253	0.00697374
7.69739	0.0163317		7.69739	-0.0160933		7.69739	0.00703335
7.70224	0.0160336		7.70224	-0.0158548		7.70224	0.00721216
7.70709	0.0160336		7.70709	-0.015974		7.70709	0.00745058
7.71195	0.0162721		7.71195	-0.0165701		7.71195	0.00751019
7.7168	0.0168085		7.7168	-0.017345		7.7168	0.00739098
7.72165	0.0174642		7.72165	-0.0181198		7.72165	0.00709295
7.72651	0.018239		7.72651	-0.0184774		7.72651	0.0064373
7.73136	0.0187755		7.73136	-0.0182986		7.73136	0.00542402
7.73621	0.0193119		7.73621	-0.017643		7.73621	0.00411272
7.74107	0.0196695		7.74107	-0.0164509		7.74107	0.00268221
7.74592	0.0197291		7.74592	-0.01508		7.74592	0.00143051
7.75077	0.0197887		7.75077	-0.0138879		7.75077	0.000655651
7.75563	0.0198483		7.75563	-0.013113		7.75563	0.000357628
7.76048	0.0197887		7.76048	-0.013113		7.76048	0.000596046
7.76533	0.0196695		7.76533	-0.0138283		7.76533	0.00143051
7.77019	0.0192523		7.77019	-0.0151992		7.77019	0.00220537
7.77504	0.0187159		7.77504	-0.0171065		7.77504	0.00298023
7.77989	0.0181198		7.77989	-0.0190735		7.77989	0.00345707
7.78475	0.0174642		7.78475	-0.0206232		7.78475	0.00375509
7.7896	0.0171065		7.7896	-0.0217557		7.7896	0.00405312
7.79445	0.0169873		7.79445	-0.0220537		7.79445	0.00452995
7.79931	0.0172853		7.79931	-0.0215173		7.79931	0.00500679
7.80416	0.0177622		7.80416	-0.0206232		7.80416	0.00572205
7.80901	0.018239		7.80901	-0.0193119		7.80901	0.0064373
7.81387	0.0187159		7.81387	-0.0180602		7.81387	0.00715256
7.81872	0.0189543		7.81872	-0.0171661		7.81872	0.007689
7.82357	0.0190735		7.82357	-0.0166297		7.82357	0.00828505
7.82843	0.0189543		7.82843	-0.0163913		7.82843	0.00882149
7.83328	0.0186563		7.83328	-0.0163913		7.83328	0.00923872
7.83813	0.0183582		7.83813	-0.0165701		7.83813	0.00953674
7.84299	0.017941		7.84299	-0.0168085		7.84299	0.00947714
7.84784	0.0174642		7.84784	-0.0171065		7.84784	0.00905991
7.85269	0.0171661		7.85269	-0.0172853		7.85269	0.00846386
7.85755	0.0169277		7.85755	-0.0174642		7.85755	0.00762939
7.8624	0.0168085		7.8624	-0.017345		7.8624	0.00673532
7.86725	0.0167489		7.86725	-0.0169873		7.86725	0.00607967
7.87211	0.0165105		7.87211	-0.0162721		7.87211	0.00554323
7.87696	0.0160933		7.87696	-0.015378		7.87696	0.00500679
7.88181	0.0154376		7.88181	-0.0146031		7.88181	0.00464916
7.88667	0.0145435		7.88667	-0.0138879		7.88667	0.00429153
7.89152	0.0138283		7.89152	-0.0135899		7.89152	0.00393391
7.89637	0.0132918		7.89637	-0.0136495		7.89637	0.00369549
7.90123	0.0132322		7.90123	-0.0140667		7.90123	0.00345707
7.90608	0.0133514		7.90608	-0.0146627		7.90608	0.00315905
7.91093	0.0136495		7.91093	-0.0154376		7.91093	0.00298023
7.91579	0.0137091		7.91579	-0.0163317		7.91579	0.00280142
7.92064	0.0136495		7.92064	-0.0171661		7.92064	0.00268221
7.92549	0.0134706		7.92549	-0.017941		7.92549	0.0026226
7.93035	0.013411		7.93035	-0.018537		7.93035	0.00280142
7.9352	0.0137687		7.9352	-0.0191331		7.9352	0.00327826
7.94005	0.0143051		7.94005	-0.0193119		7.94005	0.00399351
7.94491	0.015378		7.94491	-0.0193119		7.94491	0.00494719
7.94976	0.0165105		7.94976	-0.0190139		7.94976	0.00602007
7.95461	0.0174642		7.95461	-0.0186563		7.95461	0.00715256
7.95947	0.0178814		7.95947	-0.0182986		7.95947	0.00816584
7.96432	0.0178218		7.96432	-0.0180006		7.96432	0.00888109
7.96917	0.0171661		7.96917	-0.0178218		7.96917	0.00929832
7.97403	0.0160933		7.97403	-0.0177026		7.97403	0.00935793
7.97888	0.0149012		7.97888	-0.017643		7.97888	0.00905991
7.98373	0.0137091		7.98373	-0.0174642		7.98373	0.00852346
7.98859	0.012815		7.98859	-0.0171661		7.98859	0.00780821
7.99344	0.0123978		7.99344	-0.0168085		7.99344	0.00733137
7.99829	0.0126362		7.99829	-0.0165105		7.99829	0.00691414
8.00315	0.0133514		8.00315	-0.0164509		8.00315	0.00685453
8.008	0.0143051		8.008	-0.0165701		8.008	0.00691414
8.01285	0.0152588		8.01285	-0.0168681		8.01285	0.00703335
8.01771	0.0160336		8.01771	-0.0174046		8.01771	0.00709295
8.02256	0.0162721		8.02256	-0.017941		8.02256	0.00703335
8.02741	0.0160336		8.02741	-0.0182986		8.02741	0.00661612
8.03227	0.0156164		8.03227	-0.018239		8.03227	0.00619888
8.03712	0.0151396		8.03712	-0.017941		8.03712	0.00566244
8.04197	0.014782		8.04197	-0.0171065		8.04197	0.00530481
8.04683	0.014782		8.04683	-0.0160933		8.04683	0.00506639
8.05168	0.0150204		8.05168	-0.0146627		8.05168	0.00506639
8.05653	0.0154376		8.05653	-0.0132322		8.05653	0.00536442
8.06139	0.0160336		8.06139	-0.0118017		8.06139	0.00578165
8.06624	0.0167489		8.06624	-0.0104904		8.06624	0.00625849
8.07109	0.0175834		8.07109	-0.00947714		8.07109	0.00679493
8.07595	0.0181198		8.07595	-0.00905991		8.07595	0.00727177
8.0808	0.018537		8.0808	-0.00911951		8.0808	0.00756979
8.08565	0.018537		8.08565	-0.00977516		8.08565	0.00780821
8.09051	0.0182986		8.09051	-0.0107884		8.09051	0.00780821
8.09536	0.0177026		8.09536	-0.0120997		8.09536	0.00762939
8.10021	0.0171065		8.10021	-0.0135899		8.10021	0.00733137
8.10507	0.0166893		8.10507	-0.0150204		8.10507	0.00673532
8.10992	0.0166297		8.10992	-0.0166297		8.10992	0.00602007
8.11477	0.0168681		8.11477	-0.0180006		8.11477	0.00506639
8.11963	0.0172853		8.11963	-0.0193715		8.11963	0.00423193
8.12448	0.0178218		8.12448	-0.0202656		8.12448	0.00357628
8.12933	0.018239		8.12933	-0.0206828		8.12933	0.00315905
8.13419	0.0186563		8.13419	-0.0205636		8.13419	0.00333786
8.13904	0.0187159		8.13904	-0.020206		8.13904	0.0038147
8.14389	0.018537		8.14389	-0.0197887		8.14389	0.00458956
8.14875	0.0181794		8.14875	-0.0193715		8.14875	0.00548363
8.1536	0.017643		8.1536	-0.0191331		8.1536	0.00613928
8.15845	0.0169277		8.15845	-0.0189543		8.15845	0.00667572
8.16331	0.0162721		8.16331	-0.0188351		8.16331	0.00685453
8.16816	0.0155568		8.16816	-0.018537		8.16816	0.00685453
8.17301	0.01508		8.17301	-0.0178814		8.17301	0.00691414
8.17787	0.014782		8.17787	-0.0170469		8.17787	0.00703335
8.18272	0.014782		8.18272	-0.0160933		8.18272	0.00727177
8.18757	0.0149012		8.18757	-0.0153184		8.18757	0.00756979
8.19243	0.0151992		8.19243	-0.0147223		8.19243	0.00780821
8.19728	0.015676		8.19728	-0.0141859		8.19728	0.00798702
8.20213	0.0160336		8.20213	-0.0139475		8.20213	0.00792742
8.20699	0.0162125		8.20699	-0.0139475		8.20699	0.0077486
8.21184	0.0163317		8.21184	-0.0139475		8.21184	0.00751019
8.21669	0.0163317		8.21669	-0.0142455		8.21669	0.00709295
8.22155	0.0160933		8.22155	-0.0147223		8.22155	0.00673532
8.2264	0.015676		8.2264	-0.0154376		8.2264	0.00625849
8.23125	0.0151992		8.23125	-0.0162721		8.23125	0.00596046
8.23611	0.0147223		8.23611	-0.0169873		8.23611	0.00554323
8.24096	0.0142455		8.24096	-0.0174642		8.24096	0.00506639
8.24581	0.0140071		8.24581	-0.0177026		8.24581	0.00458956
8.25067	0.0141859		8.25067	-0.0177026		8.25067	0.0038743
8.25552	0.0146627		8.25552	-0.0174046		8.25552	0.00333786
8.26037	0.0154972		8.26037	-0.0170469		8.26037	0.00292063
8.26523	0.0162721		8.26523	-0.0168085		8.26523	0.00292063
8.27008	0.0168681		8.27008	-0.0168085		8.27008	0.00327826
8.27493	0.0171065		8.27493	-0.0170469		8.27493	0.00399351
8.27979	0.0168085		8.27979	-0.0175834		8.27979	0.00500679
8.28464	0.0158548		8.28464	-0.0182986		8.28464	0.00607967
8.28949	0.0144839		8.28949	-0.0190735		8.28949	0.00709295
8.29435	0.0129938		8.29435	-0.0196695		8.29435	0.00792742
8.2992	0.0114441		8.2992	-0.020206		8.2992	0.00846386
8.30405	0.0104904		8.30405	-0.0205636		8.30405	0.00870228
8.30891	0.00989437		8.30891	-0.0209808		8.30891	0.00858307
8.31376	0.0100732		8.31376	-0.0213385		8.31376	0.00840425
8.31861	0.01055		8.31861	-0.0219941		8.31861	0.00798702
8.32347	0.0112057		8.32347	-0.0227094		8.32347	0.00751019
8.32832	0.0118017		8.32832	-0.023365		8.32832	0.00691414
8.33317	0.012219		8.33317	-0.0239015		8.33317	0.00655651
8.33803	0.0124574		8.33803	-0.0239611		8.33803	0.0064373
8.34288	0.0126362		8.34288	-0.023663		8.34288	0.00667572
8.34773	0.0127554		8.34773	-0.023067		8.34773	0.00727177
8.35259	0.0128746		8.35259	-0.0221133		8.35259	0.00816584
8.35744	0.0129342		8.35744	-0.0212789		8.35744	0.00929832
8.36229	0.0128746		8.36229	-0.020504		8.36229	0.0104904
8.36715	0.0128746		8.36715	-0.0200272		8.36715	0.0115037
8.372	0.012815		8.372	-0.0194907		8.372	0.012219
8.37685	0.0128746		8.37685	-0.0191331		8.37685	0.0127554
8.38171	0.0133514		8.38171	-0.0187159		8.38171	0.012815
8.38656	0.0143647		8.38656	-0.0183582		8.38656	0.012815
8.39141	0.0154972		8.39141	-0.017941		8.39141	0.0128746
8.39627	0.0166893		8.39627	-0.0175834		8.39627	0.0129938
8.40112	0.017643		8.40112	-0.0174046		8.40112	0.0133514
8.40597	0.0182986		8.40597	-0.0171661		8.40597	0.0135899
8.41083	0.0187159		8.41083	-0.0169277		8.41083	0.0136495
8.41568	0.0191331		8.41568	-0.0166893		8.41568	0.0132918
8.42053	0.0199676		8.42053	-0.0165701		8.42053	0.012517
8.42539	0.0212789		8.42539	-0.0166297		8.42539	0.0113845
8.43024	0.023067		8.43024	-0.0168681		8.43024	0.0101924
8.43509	0.025034		8.43509	-0.0174642		8.43509	0.00911951
8.43995	0.0265241		8.43995	-0.0183582		8.43995	0.00840425
8.4448	0.0271201		8.4448	-0.0193715		8.4448	0.00810623
8.44965	0.0267625		8.44965	-0.0204444		8.44965	0.00810623
8.45451	0.0252724		8.45451	-0.0212789		8.45451	0.00834465
8.45936	0.0231862		8.45936	-0.0218153		8.45936	0.00864267
8.46421	0.0209808		8.46421	-0.0220537		8.46421	0.00911951
8.46907	0.0190735		8.46907	-0.0218153		8.46907	0.00965595
8.47392	0.0177026		8.47392	-0.0214577		8.47392	0.0103116
8.47877	0.0171661		8.47877	-0.0209808		8.47877	0.0112653
8.48363	0.017345		8.48363	-0.0204444		8.48363	0.0122786
8.48848	0.017941		8.48848	-0.0200868		8.48848	0.013411
8.49333	0.0187159		8.49333	-0.0198483		8.49333	0.0141263
8.49819	0.0193715		8.49819	-0.0199676		8.49819	0.0144243
8.50304	0.0198483		8.50304	-0.0202656		8.50304	0.0141263
8.50789	0.019908		8.50789	-0.0206828		8.50789	0.0134706
8.51275	0.0198483		8.51275	-0.0209808		8.51275	0.0123382
8.5176	0.0198483		8.5176	-0.0211		8.5176	0.0109673
8.52245	0.0197887		8.52245	-0.0209212		8.52245	0.00953674
8.52731	0.0200272		8.52731	-0.0203848		8.52731	0.00816584
8.53216	0.0203848		8.53216	-0.0196695		8.53216	0.00709295
8.53701	0.0208616		8.53701	-0.0188947		8.53701	0.00649691
8.54187	0.0212193		8.54187	-0.0184178		8.54187	0.00613928
8.54672	0.0213385		8.54672	-0.0181198		8.54672	0.00607967
8.55157	0.0212789		8.55157	-0.0182986		8.55157	0.00613928
8.55643	0.0211		8.55643	-0.0187755		8.55643	0.00613928
8.56128	0.0207424		8.56128	-0.0193715		8.56128	0.00602007
8.56613	0.0202656		8.56613	-0.0200868		8.56613	0.00590086
8.57099	0.0197887		8.57099	-0.0206232		8.57099	0.00578165
8.57584	0.0194311		8.57584	-0.0210404		8.57584	0.00596046
8.58069	0.0191927		8.58069	-0.0212789		8.58069	0.00613928
8.58555	0.0191927		8.58555	-0.0211596		8.58555	0.00661612
8.5904	0.0196099		8.5904	-0.0208616		8.5904	0.00703335
8.59525	0.020206		8.59525	-0.0206232		8.59525	0.00745058
8.60011	0.0211		8.60011	-0.0203848		8.60011	0.00786781
8.60496	0.0219941		8.60496	-0.0203252		8.60496	0.00816584
8.60981	0.0228286		8.60981	-0.0207424		8.60981	0.00858307
8.61467	0.0234246		8.61467	-0.0213981		8.61467	0.00911951
8.61952	0.0237226		8.61952	-0.0218749		8.61952	0.00995398
8.62437	0.0238419		8.62437	-0.0221729		8.62437	0.010848
8.62923	0.0235438		8.62923	-0.0219345		8.62923	0.0116229
8.63408	0.0232458		8.63408	-0.0212193		8.63408	0.0121593
8.63893	0.0228286		8.63893	-0.0202656		8.63893	0.0125766
8.64379	0.0222325		8.64379	-0.0193715		8.64379	0.0127554
8.64864	0.0213981		8.64864	-0.0187755		8.64864	0.0128746
8.65349	0.0204444		8.65349	-0.0187159		8.65349	0.0129342
8.65835	0.0192523		8.65835	-0.0190735		8.65835	0.0130534
8.6632	0.0178814		8.6632	-0.0195503		8.6632	0.0129938
8.66805	0.0167489		8.66805	-0.0200272		8.66805	0.0126958
8.67291	0.0157952		8.67291	-0.0200272		8.67291	0.0121593
8.67776	0.0154376		8.67776	-0.0197291		8.67776	0.0110865
8.68261	0.0155568		8.68261	-0.0190139		8.68261	0.00989437
8.68747	0.0164509		8.68747	-0.018239		8.68747	0.00876188
8.69232	0.0175834		8.69232	-0.0175834		8.69232	0.00792742
8.69717	0.0187159		8.69717	-0.0172257		8.69717	0.00780821
8.70203	0.0194311		8.70203	-0.0171661		8.70203	0.00834465
8.70688	0.0197887		8.70688	-0.0174046		8.70688	0.00935793
8.71173	0.0195503		8.71173	-0.0180006		8.71173	0.0104308
8.71659	0.0187755		8.71659	-0.0185966		8.71659	0.0112653
8.72144	0.017941		8.72144	-0.0190735		8.72144	0.0116229
8.72629	0.0171661		8.72629	-0.0193119		8.72629	0.0114441
8.73115	0.0165701		8.73115	-0.0191927		8.73115	0.0111461
8.736	0.0163317		8.736	-0.0187159		8.736	0.0109076
8.74085	0.0162125		8.74085	-0.0180006		8.74085	0.0110269
8.74571	0.0162125		8.74571	-0.0174046		8.74571	0.0114441
8.75056	0.0163913		8.75056	-0.0169277		8.75056	0.012219
8.75541	0.0164509		8.75541	-0.0166893		8.75541	0.0129938
8.76027	0.0165701		8.76027	-0.0165105		8.76027	0.0135899
8.76512	0.0167489		8.76512	-0.0162721		8.76512	0.0137687
8.76997	0.0170469		8.76997	-0.0158548		8.76997	0.0137687
8.77483	0.0171065		8.77483	-0.015378		8.77483	0.0136495
8.77968	0.0171065		8.77968	-0.014782		8.77968	0.0137091
8.78453	0.0168681		8.78453	-0.0144839		8.78453	0.0138879
8.78939	0.0165701		8.78939	-0.0144243		8.78939	0.0142455
8.79424	0.0162125		8.79424	-0.0146031		8.79424	0.0146031
8.79909	0.015974		8.79909	-0.0149012		8.79909	0.0149012
8.80395	0.0160336		8.80395	-0.0152588		8.80395	0.0150204
8.8088	0.0163317		8.8088	-0.015378		8.8088	0.0149012
8.81365	0.0165701		8.81365	-0.015378		8.81365	0.0148416
8.81851	0.0166893		8.81851	-0.0150204		8.81851	0.0149608
8.82336	0.0164509		8.82336	-0.0146031		8.82336	0.015378
8.82821	0.015676		8.82821	-0.0142455		8.82821	0.0159144
8.83307	0.0146031		8.83307	-0.0141263		8.83307	0.0165105
8.83792	0.0132918		8.83792	-0.0141263		8.83792	0.0169277
8.84277	0.0120997		8.84277	-0.0142455		8.84277	0.0168681
8.84763	0.0111461		8.84763	-0.0143647		8.84763	0.0163317
8.85248	0.0104904		8.85248	-0.0145435		8.85248	0.015378
8.85733	0.0103116		8.85733	-0.0145435		8.85733	0.0141263
8.86219	0.01055		8.86219	-0.0145435		8.86219	0.0126362
8.86704	0.0110865		8.86704	-0.0147223		8.86704	0.0112653
8.87189	0.0120997		8.87189	-0.01508		8.87189	0.0100136
8.87675	0.0133514		8.87675	-0.015676		8.87675	0.0089407
8.8816	0.0146031		8.8816	-0.0165105		8.8816	0.00792742
8.88645	0.0157952		8.88645	-0.017345		8.88645	0.00697374
8.89131	0.0168085		8.89131	-0.0178218		8.89131	0.00631809
8.89616	0.0175238		8.89616	-0.0178814		8.89616	0.00560284
8.90101	0.0177026		8.90101	-0.017643		8.90101	0.00500679
8.90587	0.0175834		8.90587	-0.0171065		8.90587	0.00441074
8.91072	0.0172257		8.91072	-0.0166297		8.91072	0.00405312
8.91557	0.0168681		8.91557	-0.0166297		8.91557	0.00393391
8.92043	0.0167489		8.92043	-0.0168085		8.92043	0.00405312
8.92528	0.0169873		8.92528	-0.017345		8.92528	0.00458956
8.93013	0.0175834		8.93013	-0.0178218		8.93013	0.00542402
8.93499	0.0184178		8.93499	-0.0181198		8.93499	0.00649691
8.93984	0.0190735		8.93984	-0.0177026		8.93984	0.00751019
8.94469	0.0195503		8.94469	-0.0172257		8.94469	0.00816584
8.94955	0.0195503		8.94955	-0.0165105		8.94955	0.00828505
8.9544	0.0191927		8.9544	-0.0159144		8.9544	0.00786781
8.95925	0.0187159		8.95925	-0.015676		8.95925	0.00685453
8.96411	0.0182986		8.96411	-0.0158548		8.96411	0.00554323
8.96896	0.0180602		8.96896	-0.0160933		8.96896	0.00435114
8.97381	0.0180602		8.97381	-0.0163913		8.97381	0.00357628
8.97867	0.0180602		8.97867	-0.0165701		8.97867	0.00351667
8.98352	0.018239		8.98352	-0.0165701		8.98352	0.00405312
8.98837	0.0183582		8.98837	-0.0166893		8.98837	0.00500679
8.99323	0.0184774		8.99323	-0.0169277		8.99323	0.00649691
8.99808	0.0185966		8.99808	-0.0174046		8.99808	0.00798702
9.00293	0.0187159		9.00293	-0.0180006		9.00293	0.00917912
9.00779	0.0189543		9.00779	-0.0185966		9.00779	0.010252
9.01264	0.0191927		9.01264	-0.0188351		9.01264	0.0107288
9.01749	0.0196099		9.01749	-0.0187755		9.01749	0.0106692
9.02235	0.019908		9.02235	-0.0182986		9.02235	0.0101924
9.0272	0.019908		9.0272	-0.0175834		9.0272	0.00929832
9.03205	0.0197887		9.03205	-0.0169277		9.03205	0.00840425
9.03691	0.0194311		9.03691	-0.0166297		9.03691	0.007689
9.04176	0.0190139		9.04176	-0.0169277		9.04176	0.00751019
9.04661	0.018537		9.04661	-0.017643		9.04661	0.00798702
9.05147	0.0181198		9.05147	-0.0186563		9.05147	0.00888109
9.05632	0.0178218		9.05632	-0.0194907		9.05632	0.00995398
9.06117	0.017643		9.06117	-0.0201464		9.06117	0.010848
9.06603	0.0175238		9.06603	-0.0200868		9.06603	0.0113249
9.07088	0.0174046		9.07088	-0.0197291		9.07088	0.0113249
9.07573	0.0174046		9.07573	-0.0191331		9.07573	0.0110269
9.08059	0.0177026		9.08059	-0.0187159		9.08059	0.0106692
9.08544	0.0180602		9.08544	-0.0184774		9.08544	0.01055
9.09029	0.0184774		9.09029	-0.0186563		9.09029	0.0107288
9.09515	0.0189543		9.09515	-0.0191331		9.09515	0.0112653
9.1	0.0193119		9.1	-0.0197291		9.1	0.0118017
9.10485	0.0192523		9.10485	-0.0203848		9.10485	0.0123382
9.10971	0.0189543		9.10971	-0.0210404		9.10971	0.0125766
9.11456	0.018537		9.11456	-0.0215769		9.11456	0.0125766
9.11941	0.0182986		9.11941	-0.0218153		9.11941	0.0121593
9.12427	0.0182986		9.12427	-0.0220537		9.12427	0.0116825
9.12912	0.0184178		9.12912	-0.0217557		9.12912	0.0112057
9.13397	0.0184774		9.13397	-0.0211		9.13397	0.0107884
9.13883	0.0185966		9.13883	-0.0200868		9.13883	0.0103712
9.14368	0.0185966		9.14368	-0.0191331		9.14368	0.00995398
9.14853	0.0185966		9.14853	-0.0183582		9.14853	0.00959635
9.15339	0.0187755		9.15339	-0.017941		9.15339	0.00923872
9.15824	0.0190139		9.15824	-0.017941		9.15824	0.0090003
9.16309	0.0191331		9.16309	-0.0182986		9.16309	0.00923872
9.16795	0.0192523		9.16795	-0.0190139		9.16795	0.00971556
9.1728	0.0189543		9.1728	-0.0199676		9.1728	0.0104904
9.17765	0.0184178		9.17765	-0.0206828		9.17765	0.0116229
9.18251	0.017643		9.18251	-0.0214577		9.18251	0.012517
9.18736	0.0169277		9.18736	-0.0219345		9.18736	0.0131726
9.19221	0.0164509		9.19221	-0.0222921		9.19221	0.0132918
9.19707	0.0164509		9.19707	-0.0222921		9.19707	0.0129938
9.20192	0.0168085		9.20192	-0.0221729		9.20192	0.0122786
9.20677	0.0175834		9.20677	-0.0219941		9.20677	0.0113845
9.21163	0.0184178		9.21163	-0.0216961		9.21163	0.0107288
9.21648	0.0192523		9.21648	-0.0214577		9.21648	0.010252
9.22133	0.0197887		9.22133	-0.0208616		9.22133	0.0101924
9.22619	0.0197887		9.22619	-0.0203252		9.22619	0.0103116
9.23104	0.0195503		9.23104	-0.0196099		9.23104	0.0104904
9.23589	0.0190139		9.23589	-0.0190139		9.23589	0.0107288
9.24075	0.0184178		9.24075	-0.0187159		9.24075	0.0106692
9.2456	0.0178814		9.2456	-0.0187755		9.2456	0.0104904
9.25045	0.0174642		9.25045	-0.0192523		9.25045	0.0101328
9.25531	0.017345		9.25531	-0.019908		9.25531	0.00989437
9.26016	0.0175238		9.26016	-0.0205636		9.26016	0.00971556
9.26501	0.0178814		9.26501	-0.0207424		9.26501	0.00989437
9.26987	0.0184774		9.26987	-0.0203848		9.26987	0.0103116
9.27472	0.0191927		9.27472	-0.0195503		9.27472	0.0110269
9.27957	0.0200868		9.27957	-0.0181794		9.27957	0.0120401
9.28443	0.0208616		9.28443	-0.0167489		9.28443	0.0132322
9.28928	0.0215173		9.28928	-0.015378		9.28928	0.0141859
9.29413	0.0222325		9.29413	-0.0143647		9.29413	0.0149608
9.29899	0.0227094		9.29899	-0.0139475		9.29899	0.0151992
9.30384	0.0231266		9.30384	-0.0141859		9.30384	0.0150204
9.30869	0.0234246		9.30869	-0.01508		9.30869	0.0146031
9.31355	0.0237226		9.31355	-0.0161529		9.31355	0.0141263
9.3184	0.0239611		9.3184	-0.0174046		9.3184	0.0137091
9.32325	0.0242591		9.32325	-0.0184774		9.32325	0.0137687
9.32811	0.0244975		9.32811	-0.0193119		9.32811	0.0140071
9.33296	0.0245571		9.33296	-0.019908		9.33296	0.0145435
9.33781	0.0246167		9.33781	-0.0203848		9.33781	0.014782
9.34267	0.0246167		9.34267	-0.0208616		9.34267	0.0149012
9.34752	0.0246763		9.34752	-0.0213385		9.34752	0.0149012
9.35237	0.0247955		9.35237	-0.0216961		9.35237	0.0145435
9.35723	0.0250936		9.35723	-0.0221133		9.35723	0.0138879
9.36208	0.02563		9.36208	-0.0223517		9.36208	0.013113
9.36693	0.0263453		9.36693	-0.0223517		9.36693	0.0121593
9.37179	0.0271201		9.37179	-0.0222921		9.37179	0.0107288
9.37664	0.0277162		9.37664	-0.0219941		9.37664	0.00917912
9.38149	0.0281334		9.38149	-0.0216961		9.38149	0.00739098
9.38635	0.0281334		9.38635	-0.0213981		9.38635	0.00584126
9.3912	0.0277758		9.3912	-0.0209212		9.3912	0.00452995
9.39605	0.0271201		9.39605	-0.0206232		9.39605	0.0038147
9.40091	0.0261664		9.40091	-0.0202656		9.40091	0.00357628
9.40576	0.0249743		9.40576	-0.0201464		9.40576	0.00393391
9.41061	0.0235438		9.41061	-0.0199676		9.41061	0.00488758
9.41547	0.0219941		9.41547	-0.0199676		9.41547	0.00613928
9.42032	0.020504		9.42032	-0.0199676		9.42032	0.0077486
9.42517	0.0190735		9.42517	-0.0197291		9.42517	0.00947714
9.43003	0.0183582		9.43003	-0.0193715		9.43003	0.0112057
9.43488	0.018239		9.43488	-0.0188351		9.43488	0.0123978
9.43973	0.0188947		9.43973	-0.0182986		9.43973	0.0131726
9.44459	0.0199676		9.44459	-0.017941		9.44459	0.0133514
9.44944	0.0212789		9.44944	-0.017941		9.44944	0.0132322
9.45429	0.0222325		9.45429	-0.0181794		9.45429	0.0130534
9.45915	0.022769		9.45915	-0.018537		9.45915	0.012815
9.464	0.0228286		9.464	-0.0190139		9.464	0.0130534
9.46885	0.0224113		9.46885	-0.0194907		9.46885	0.0134706
9.47371	0.0218153		9.47371	-0.0196099		9.47371	0.0140071
9.47856	0.0213385		9.47856	-0.0195503		9.47856	0.0143647
9.48341	0.0209212		9.48341	-0.0192523		9.48341	0.0144839
9.48827	0.0207424		9.48827	-0.0188947		9.48827	0.0143051
9.49312	0.0209212		9.49312	-0.0185966		9.49312	0.0138879
9.49797	0.0211596		9.49797	-0.0184178		9.49797	0.0135899
9.50283	0.0216961		9.50283	-0.0186563		9.50283	0.0136495
9.50768	0.0221729		9.50768	-0.0190139		9.50768	0.0140667
9.51253	0.0225902		9.51253	-0.0194311		9.51253	0.0149012
9.51739	0.0228286		9.51739	-0.019908		9.51739	0.0157356
9.52224	0.0226498		9.52224	-0.0204444		9.52224	0.0164509
9.52709	0.0218153		9.52709	-0.0209808		9.52709	0.0168681
9.53195	0.020504		9.53195	-0.0213385		9.53195	0.0169277
9.5368	0.0188351		9.5368	-0.0216961		9.5368	0.0168085
9.54165	0.0170469		9.54165	-0.0218153		9.54165	0.0166297
9.54651	0.0153184		9.54651	-0.0216961		9.54651	0.0164509
9.55136	0.0140667		9.55136	-0.0212789		9.55136	0.0162125
9.55621	0.0132918		9.55621	-0.0206232		9.55621	0.0157952
9.56107	0.0129938		9.56107	-0.019908		9.56107	0.0152588
9.56592	0.0129342		9.56592	-0.0192523		9.56592	0.0143647
9.57077	0.012815		9.57077	-0.0187755		9.57077	0.0131726
9.57563	0.0125766		9.57563	-0.0185966		9.57563	0.0119209
9.58048	0.0120401		9.58048	-0.018537		9.58048	0.010848
9.58533	0.0115037		9.58533	-0.018537		9.58533	0.0100732
9.59019	0.0111461		9.59019	-0.0184774		9.59019	0.00959635
9.59504	0.0112653		9.59504	-0.0182986		9.59504	0.00947714
9.59989	0.0118017		9.59989	-0.0180602		9.59989	0.00959635
9.60475	0.0129938		9.60475	-0.0174642		9.60475	0.00977516
9.6096	0.014782		9.6096	-0.0169873		9.6096	0.0101328
9.61445	0.0167489		9.61445	-0.0164509		9.61445	0.0106096
9.61931	0.0186563		9.61931	-0.0160933		9.61931	0.0113249
9.62416	0.0200868		9.62416	-0.0157356		9.62416	0.012219
9.62901	0.0211596		9.62901	-0.0154972		9.62901	0.013113
9.63387	0.0216365		9.63387	-0.0152588		9.63387	0.0138879
9.63872	0.0214577		9.63872	-0.0151396		9.63872	0.0144839
9.64357	0.0210404		9.64357	-0.0151396		9.64357	0.014782
9.64843	0.0204444		9.64843	-0.0151992		9.64843	0.0151396
9.65328	0.0198483		9.65328	-0.015676		9.65328	0.015378
9.65813	0.0194907		9.65813	-0.0164509		9.65813	0.0157356
9.66299	0.0193119		9.66299	-0.017643		9.66299	0.0160336
9.66784	0.0193119		9.66784	-0.0189543		9.66784	0.0160336
9.67269	0.0195503		9.67269	-0.020206		9.67269	0.0156164
9.67755	0.0197291		9.67755	-0.0212789		9.67755	0.0148416
9.6824	0.0198483		9.6824	-0.0219345		9.6824	0.0138283
[truncated: 12,003 more rows]
[truncated: 2 more columns]
