# Supplementary material for: Structures and function of a tailoring oxidase in complex with a nonribosomal peptide synthetase module
Source: Nat Commun. 2022 Jan 27;13:548. doi: 10.1038/s41467-022-28221-y (PMC8795117; doi:10.1038/s41467-022-28221-y)
Supplement: Supplementary file 4 — Source Data [file 41467_2022_28221_MOESM4_ESM.zip › Source_data/Main_Figure_3c.xlsx]

## Sheet: Sheet1
These are the raw data and triplicates for when BmdB and BmdC are on the same side of the dialysis membrane
Below, the UV280nm raw data will be shown
Replicate 1 - 15122017 (Both "IN")						Replicate 2 - 15122017 (Both "OUT")						Replicate 3 - 14062017 (Both "OUT")
Sample "inside" dialysis membrane			Sample "outside" dialysis membrane		0	Sample "inside" dialysis membrane			Sample "outside" dialysis membrane			Sample "inside" dialysis membrane			Sample "outside" dialysis membrane
UV (280.0nm) time[min]	UV (280.0nm) Intensity[mAU]		UV (280.0nm) time[min]	UV (280.0nm) Intensity[mAU]		UV (280.0nm) time[min]	UV (280.0nm) Intensity[mAU]		UV (280.0nm) time[min]	UV (280.0nm) Intensity[mAU]		Time(seconds)	Intensity (mAU)		Time(seconds)	Intensity (mAU)
												1.97	-0.01		1.97	-20.29
0	0.0206828		0	0.0160933		0	-0.0138879		0	-0.00119209		2.04	-0.01		2.04	-20.31
0.00485333	0.020206		0.00485333	0.0160336		0.00485333	-0.0150204		0.00485333	-0.000834465		2.11	-0.01		2.11	-20.32
0.00970667	0.0195503		0.00970667	0.0157356		0.00970667	-0.0161529		0.00970667	-0.000655651		2.18	-0.01		2.18	-20.34
0.01456	0.0190735		0.01456	0.0151992		0.01456	-0.0171065		0.01456	-0.000655651		2.26	-0.01		2.26	-20.36
0.0194133	0.0187755		0.0194133	0.0142455		0.0194133	-0.017941		0.0194133	-0.000834465		2.33	-0.01		2.33	-20.37
0.0242667	0.0188947		0.0242667	0.013113		0.0242667	-0.0184178		0.0242667	-0.00101328		2.4	-0.01		2.4	-20.39
0.02912	0.0194907		0.02912	0.0120401		0.02912	-0.0185966		0.02912	-0.00119209		2.48	-0.01		2.48	-20.4
0.0339733	0.0203848		0.0339733	0.0112057		0.0339733	-0.018537		0.0339733	-0.00143051		2.55	-0.01		2.55	-20.42
0.0388267	0.0214577		0.0388267	0.0109673		0.0388267	-0.0180602		0.0388267	-0.00184774		2.62	0		2.62	-20.43
0.04368	0.0222921		0.04368	0.0112653		0.04368	-0.0175238		0.04368	-0.00208616		2.69	0		2.69	-20.45
0.0485333	0.0228286		0.0485333	0.0119805		0.0485333	-0.0166893		0.0485333	-0.00214577		2.77	0		2.77	-20.46
0.0533867	0.023067		0.0533867	0.012815		0.0533867	-0.0158548		0.0533867	-0.00178814		2.84	-0.01		2.84	-20.48
0.05824	0.0230074		0.05824	0.0135899		0.05824	-0.0148416		0.05824	-0.000953674		2.91	-0.01		2.91	-20.49
0.0630933	0.0225902		0.0630933	0.0141263		0.0630933	-0.0137091		0.0630933	0.000298023		2.98	-0.01		2.98	-20.51
0.0679467	0.0224113		0.0679467	0.0143647		0.0679467	-0.012517		0.0679467	0.00178814		3.06	-0.01		3.06	-20.53
0.0728	0.0223517		0.0728	0.0145435		0.0728	-0.0112653		0.0728	0.00315905		3.13	-0.01		3.13	-20.54
0.0776533	0.022769		0.0776533	0.0144839		0.0776533	-0.0100136		0.0776533	0.00429153		3.2	-0.02		3.2	-20.56
0.0825067	0.0234246		0.0825067	0.0143051		0.0825067	-0.00905991		0.0825067	0.00494719		3.28	-0.02		3.28	-20.57
0.08736	0.0241399		0.08736	0.0140667		0.08736	-0.00810623		0.08736	0.00506639		3.35	-0.02		3.35	-20.58
0.0922133	0.0247955		0.0922133	0.0137091		0.0922133	-0.00751019		0.0922133	0.00458956		3.42	-0.02		3.42	-20.59
0.0970667	0.0251532		0.0970667	0.013411		0.0970667	-0.00709295		0.0970667	0.00375509		3.49	-0.01		3.49	-20.61
0.10192	0.0251532		0.10192	0.0132322		0.10192	-0.00673532		0.10192	0.002563		3.57	-0.01		3.57	-20.63
0.106773	0.025034		0.106773	0.0133514		0.106773	-0.00661612		0.106773	0.0012517		3.64	0		3.64	-20.65
0.111627	0.025034		0.111627	0.0136495		0.111627	-0.00667572		0.111627	-0.000119209		3.71	0.01		3.71	-20.66
0.11648	0.0254512		0.11648	0.0140667		0.11648	-0.00715256		0.11648	-0.00119209		3.79	0.01		3.79	-20.67
0.121333	0.0260472		0.121333	0.0146627		0.121333	-0.00804663		0.121333	-0.00214577		3.86	0.01		3.86	-20.68
0.126187	0.0267625		0.126187	0.0150204		0.126187	-0.00941753		0.126187	-0.00286102		3.93	0		3.93	-20.69
0.13104	0.0274777		0.13104	0.0152588		0.13104	-0.0110269		0.13104	-0.00339746		4	0		4	-20.7
0.135893	0.0278354		0.135893	0.0153184		0.135893	-0.0128746		0.135893	-0.00375509		4.08	0		4.08	-20.72
0.140747	0.0275373		0.140747	0.0150204		0.140747	-0.0146031		0.140747	-0.00411272		4.15	0		4.15	-20.74
0.1456	0.0265241		0.1456	0.0146031		0.1456	-0.0159144		0.1456	-0.00429153		4.22	0		4.22	-20.75
0.150453	0.025034		0.150453	0.0140667		0.150453	-0.0169277		0.150453	-0.00441074		4.3	-0.01		4.3	-20.77
0.155307	0.0235438		0.155307	0.0135303		0.155307	-0.0174046		0.155307	-0.00429153		4.37	-0.02		4.37	-20.77
0.16016	0.0222921		0.16016	0.0130534		0.16016	-0.0175238		0.16016	-0.0038147		4.44	-0.02		4.44	-20.78
0.165013	0.0215769		0.165013	0.0127554		0.165013	-0.017345		0.165013	-0.00327826		4.51	-0.01		4.51	-20.78
0.169867	0.0215173		0.169867	0.012815		0.169867	-0.0168681		0.169867	-0.00268221		4.59	-0.01		4.59	-20.8
0.17472	0.0221729		0.17472	0.0132918		0.17472	-0.0163913		0.17472	-0.00220537		4.66	-0.01		4.66	-20.82
0.179573	0.0231862		0.179573	0.0140071		0.179573	-0.0162125		0.179573	-0.00196695		4.73	-0.01		4.73	-20.84
0.184427	0.0243783		0.184427	0.0148416		0.184427	-0.0161529		0.184427	-0.00214577		4.8	-0.01		4.8	-20.86
0.18928	0.0255704		0.18928	0.015676		0.18928	-0.0163317		0.18928	-0.002563		4.88	-0.01		4.88	-20.87
0.194133	0.0264645		0.194133	0.0161529		0.194133	-0.0165105		0.194133	-0.00315905		4.95	-0.01		4.95	-20.88
0.198987	0.0271201		0.198987	0.0162721		0.198987	-0.0166893		0.198987	-0.00393391		5.02	-0.01		5.02	-20.88
0.20384	0.0272989		0.20384	0.0160933		0.20384	-0.0164509		0.20384	-0.00494719		5.1	-0.01		5.1	-20.89
0.208693	0.0270009		0.208693	0.0155568		0.208693	-0.015974		0.208693	-0.00584126		5.17	0		5.17	-20.91
0.213547	0.0262856		0.213547	0.0151396		0.213547	-0.0153184		0.213547	-0.00679493		5.24	0		5.24	-20.92
0.2184	0.0252724		0.2184	0.0148416		0.2184	-0.014782		0.2184	-0.00733137		5.31	0		5.31	-20.93
0.223253	0.0241995		0.223253	0.0149608		0.223253	-0.0146031		0.223253	-0.0077486		5.39	0		5.39	-20.94
0.228107	0.0233054		0.228107	0.0154376		0.228107	-0.014782		0.228107	-0.0077486		5.46	0		5.46	-20.95
0.23296	0.0225306		0.23296	0.0163317		0.23296	-0.0151396		0.23296	-0.00751019		5.53	-0.01		5.53	-20.96
0.237813	0.0221133		0.237813	0.0172853		0.237813	-0.0154376		0.237813	-0.00697374		5.61	-0.01		5.61	-20.97
0.242667	0.0220537		0.242667	0.0180006		0.242667	-0.0155568		0.242667	-0.00649691		5.68	-0.02		5.68	-20.99
0.24752	0.0221729		0.24752	0.0184178		0.24752	-0.0152588		0.24752	-0.00607967		5.75	-0.02		5.75	-21
0.252373	0.0222921		0.252373	0.0183582		0.252373	-0.0145435		0.252373	-0.00584126		5.82	-0.01		5.82	-21.02
0.257227	0.0222325		0.257227	0.0177622		0.257227	-0.0134706		0.257227	-0.00560284		5.9	-0.01		5.9	-21.03
0.26208	0.0221133		0.26208	0.0169277		0.26208	-0.0123382		0.26208	-0.00536442		5.97	-0.01		5.97	-21.04
0.266933	0.0219941		0.266933	0.015974		0.266933	-0.0113845		0.266933	-0.00494719		6.04	-0.01		6.04	-21.05
0.271787	0.0219345		0.271787	0.0152588		0.271787	-0.01055		0.271787	-0.00435114		6.12	-0.02		6.12	-21.06
0.27664	0.0220537		0.27664	0.0149012		0.27664	-0.0101328		0.27664	-0.00369549		6.19	-0.02		6.19	-21.07
0.281493	0.0224113		0.281493	0.0149012		0.281493	-0.00965595		0.281493	-0.00315905		6.26	-0.02		6.26	-21.08
0.286347	0.0226498		0.286347	0.01508		0.286347	-0.00929832		0.286347	-0.00292063		6.33	-0.01		6.33	-21.09
0.2912	0.0227094		0.2912	0.01508		0.2912	-0.00882149		0.2912	-0.00327826		6.41	-0.01		6.41	-21.1
0.296053	0.0224113		0.296053	0.0149012		0.296053	-0.00828505		0.296053	-0.00417233		6.48	-0.01		6.48	-21.11
0.300907	0.0218153		0.300907	0.0143051		0.300907	-0.00762939		0.300907	-0.00542402		6.55	-0.01		6.55	-21.12
0.30576	0.0208616		0.30576	0.0133514		0.30576	-0.00715256		0.30576	-0.00679493		6.62	-0.01		6.62	-21.14
0.310613	0.019908		0.310613	0.0122786		0.310613	-0.00685453		0.310613	-0.00792742		6.7	-0.01		6.7	-21.15
0.315467	0.0191927		0.315467	0.0114441		0.315467	-0.00673532		0.315467	-0.00870228		6.77	-0.01		6.77	-21.16
0.32032	0.0188947		0.32032	0.01055		0.32032	-0.00691414		0.32032	-0.0089407		6.84	-0.01		6.84	-21.17
0.325173	0.0190735		0.325173	0.0101328		0.325173	-0.00709295		0.325173	-0.00864267		6.92	-0.02		6.92	-21.19
0.330027	0.0197291		0.330027	0.00989437		0.330027	-0.00745058		0.330027	-0.00786781		6.99	-0.02		6.99	-21.2
0.33488	0.0206232		0.33488	0.0101924		0.33488	-0.00762939		0.33488	-0.00685453		7.06	-0.02		7.06	-21.21
0.339733	0.0215769		0.339733	0.0107884		0.339733	-0.007689		0.339733	-0.00578165		7.13	-0.02		7.13	-21.23
0.344587	0.0222921		0.344587	0.0114441		0.344587	-0.00756979		0.344587	-0.00464916		7.21	-0.01		7.21	-21.23
0.34944	0.0228286		0.34944	0.0120401		0.34944	-0.00739098		0.34944	-0.0038147		7.28	-0.01		7.28	-21.24
0.354293	0.0231862		0.354293	0.0124574		0.354293	-0.00709295		0.354293	-0.00315905		7.35	-0.01		7.35	-21.25
0.359147	0.0234246		0.359147	0.0125766		0.359147	-0.00703335		0.359147	-0.00274181		7.43	0		7.43	-21.26
0.364	0.023663		0.364	0.0122786		0.364	-0.00697374		0.364	-0.00232458		7.5	-0.01		7.5	-21.27
0.368853	0.0239015		0.368853	0.0116229		0.368853	-0.00727177		0.368853	-0.00196695		7.57	-0.01		7.57	-21.28
0.373707	0.0243187		0.373707	0.010848		0.373707	-0.00780821		0.373707	-0.00160933		7.64	0		7.64	-21.29
0.37856	0.0246167		0.37856	0.0100732		0.37856	-0.00840425		0.37856	-0.00101328		7.72	0		7.72	-21.31
0.383413	0.0249147		0.383413	0.00941753		0.383413	-0.0089407		0.383413	-0.000357628		7.79	0		7.79	-21.32
0.388267	0.0250936		0.388267	0.00882149		0.388267	-0.00935793		0.388267	0.000119209		7.86	-0.01		7.86	-21.33
0.39312	0.025034		0.39312	0.00828505		0.39312	-0.00941753		0.39312	0.000357628		7.94	-0.01		7.94	-21.35
0.397973	0.0246763		0.397973	0.00786781		0.397973	-0.00929832		0.397973	0.000298023		8.01	-0.01		8.01	-21.36
0.402827	0.0241399		0.402827	0.00751019		0.402827	-0.0090003		0.402827	-0.000298023		8.08	-0.02		8.08	-21.37
0.40768	0.023365		0.40768	0.00733137		0.40768	-0.00858307		0.40768	-0.00119209		8.15	-0.02		8.15	-21.38
0.412533	0.0224113		0.412533	0.00762939		0.412533	-0.00816584		0.412533	-0.00232458		8.23	-0.01		8.23	-21.39
0.417387	0.0215173		0.417387	0.00852346		0.417387	-0.00786781		0.417387	-0.00345707		8.3	-0.01		8.3	-21.4
0.42224	0.0206232		0.42224	0.00989437		0.42224	-0.00762939		0.42224	-0.00441074		8.37	-0.01		8.37	-21.42
0.427093	0.0200272		0.427093	0.0115633		0.427093	-0.007689		0.427093	-0.00500679		8.44	-0.01		8.44	-21.43
0.431947	0.0196695		0.431947	0.0132322		0.431947	-0.007689		0.431947	-0.0051856		8.52	-0.02		8.52	-21.44
0.4368	0.0196099		0.4368	0.014782		0.4368	-0.00780821		0.4368	-0.00500679		8.59	-0.02		8.59	-21.45
0.441653	0.0199676		0.441653	0.015974		0.441653	-0.00804663		0.441653	-0.00447035		8.66	-0.02		8.66	-21.48
0.446507	0.0205636		0.446507	0.0167489		0.446507	-0.00828505		0.446507	-0.0038743		8.74	-0.02		8.74	-22.84
0.45136	0.0215173		0.45136	0.0172257		0.45136	-0.00840425		0.45136	-0.00333786		8.81	-0.01		8.81	-11.08
0.456213	0.0225902		0.456213	0.017345		0.456213	-0.00834465		0.456213	-0.00274181		8.88	0		8.88	47.95
0.461067	0.023663		0.461067	0.0171661		0.461067	-0.00834465		0.461067	-0.00208616		8.95	0		8.95	173.36
0.46592	0.0245571		0.46592	0.0166297		0.46592	-0.00846386		0.46592	-0.00154972		9.03	0		9.03	308.12
0.470773	0.0253916		0.470773	0.015676		0.470773	-0.00870228		0.470773	-0.00107288		9.1	0		9.1	354.57
0.475627	0.0261068		0.475627	0.0145435		0.475627	-0.00911951		0.475627	-0.000655651		9.17	-0.01		9.17	275.31
0.48048	0.0266433		0.48048	0.0132918		0.48048	-0.00989437		0.48048	-0.000178814		9.25	-0.01		9.25	141.19
0.485333	0.0270009		0.485333	0.0123382		0.485333	-0.0104308		0.485333	0.000357628		9.32	-0.01		9.32	45.15
0.490187	0.0273585		0.490187	0.0120401		0.490187	-0.0109673		0.490187	0.000834465		9.39	-0.01		9.39	9.65
0.49504	0.0277162		0.49504	0.0124574		0.49504	-0.0110269		0.49504	0.00154972		9.46	-0.01		9.46	6.09
0.499893	0.0281334		0.499893	0.013113		0.499893	-0.0109673		0.499893	0.00214577		9.54	-0.01		9.54	4.94
0.504747	0.0283718		0.504747	0.0135899		0.504747	-0.0107288		0.504747	0.00286102		9.61	0		9.61	3.46
0.5096	0.0285506		0.5096	0.0136495		0.5096	-0.0104904		0.5096	0.00327826		9.68	0		9.68	2.15
0.514453	0.0283122		0.514453	0.0129938		0.514453	-0.010252		0.514453	0.00345707		9.76	0		9.76	1.24
0.519307	0.0278354		0.519307	0.0116229		0.519307	-0.00995398		0.519307	0.00345707		9.83	0		9.83	0.7
0.52416	0.0270009		0.52416	0.00995398		0.52416	-0.00971556		0.52416	0.00315905		9.9	0		9.9	0.39
0.529013	0.0258684		0.529013	0.00840425		0.529013	-0.00917912		0.529013	0.00303984		9.97	-0.01		9.97	0.22
0.533867	0.0247359		0.533867	0.00721216		0.533867	-0.00852346		0.533867	0.00298023		10.05	-0.01		10.05	0.12
0.53872	0.0238419		0.53872	0.00661612		0.53872	-0.0077486		0.53872	0.00333786		10.12	-0.01		10.12	0.07
0.543573	0.0231862		0.543573	0.0064373		0.543573	-0.00727177		0.543573	0.0038743		10.19	-0.01		10.19	0.04
0.548427	0.0230074		0.548427	0.00667572		0.548427	-0.00697374		0.548427	0.00417233		10.26	-0.01		10.26	-0.01
0.55328	0.0234842		0.55328	0.00703335		0.55328	-0.00697374		0.55328	0.00405312		10.34	-0.01		10.34	-0.12
0.558133	0.0242591		0.558133	0.00751019		0.558133	-0.00751019		0.558133	0.00333786		10.41	-0.01		10.41	-0.29
0.562987	0.0254512		0.562987	0.00816584		0.562987	-0.00834465		0.562987	0.00214577		10.48	0		10.48	-0.5
0.56784	0.0268221		0.56784	0.00876188		0.56784	-0.00941753		0.56784	0.000715256		10.56	-0.01		10.56	-0.68
0.572693	0.0283122		0.572693	0.00935793		0.572693	-0.0104904		0.572693	-0.000536442		10.63	-0.01		10.63	-0.77
0.577547	0.0296831		0.577547	0.00971556		0.577547	-0.0114441		0.577547	-0.0013113		10.7	-0.01		10.7	-0.75
0.5824	0.0308752		0.5824	0.00977516		0.5824	-0.012219		0.5824	-0.00143051		10.77	-0.02		10.77	-0.66
0.587253	0.0315309		0.587253	0.00953674		0.587253	-0.0126362		0.587253	-0.000953674		10.85	-0.01		10.85	-0.59
0.592107	0.0317693		0.592107	0.0090003		0.592107	-0.0128746		0.592107	-0.000119209		10.92	-0.01		10.92	-0.63
0.59696	0.0314713		0.59696	0.00822544		0.59696	-0.0128746		0.59696	0.000715256		10.99	0		10.99	-0.81
0.601813	0.030756		0.601813	0.00762939		0.601813	-0.0129938		0.601813	0.00143051		11.07	0		11.07	-1.03
0.606667	0.0299811		0.606667	0.00715256		0.606667	-0.013113		0.606667	0.00178814		11.14	-0.01		11.14	-1.18
0.61152	0.0291467		0.61152	0.00691414		0.61152	-0.0135899		0.61152	0.00184774		11.21	-0.01		11.21	-1.18
0.616373	0.0284314		0.616373	0.00703335		0.616373	-0.0144243		0.616373	0.00154972		11.28	-0.02		11.28	-1.04
0.621227	0.0278354		0.621227	0.00751019		0.621227	-0.0154376		0.621227	0.000953674		11.36	-0.02		11.36	-0.89
0.62608	0.0273585		0.62608	0.00840425		0.62608	-0.0163317		0.62608	0.000238419		11.43	-0.01		11.43	-0.85
0.630933	0.0270605		0.630933	0.00959635		0.630933	-0.0169873		0.630933	-0.000357628		11.5	-0.01		11.5	-0.98
0.635787	0.0265837		0.635787	0.0111461		0.635787	-0.0172257		0.635787	-0.000834465		11.58	0		11.58	-1.25
0.64064	0.0263453		0.64064	0.0127554		0.64064	-0.0167489		0.64064	-0.000953674		11.65	0		11.65	-1.57
0.645493	0.025928		0.645493	0.0144839		0.645493	-0.0157952		0.645493	-0.000834465		11.72	0		11.72	-1.81
0.650347	0.0253916		0.650347	0.015676		0.650347	-0.0147223		0.650347	-0.000655651		11.79	0		11.79	-1.91
0.6552	0.0249743		0.6552	0.0162125		0.6552	-0.0136495		0.6552	-0.000476837		11.87	0		11.87	-1.87
0.660053	0.0244975		0.660053	0.015974		0.660053	-0.0128746		0.660053	-0.000476837		11.94	-0.01		11.94	-1.75
0.664907	0.0239015		0.664907	0.0149012		0.664907	-0.0126362		0.664907	-0.000655651		12.01	-0.01		12.01	-1.63
0.66976	0.023365		0.66976	0.0130534		0.66976	-0.0129342		0.66976	-0.00113249		12.08	-0.01		12.08	-1.59
0.674613	0.0228882		0.674613	0.0109076		0.674613	-0.0137687		0.674613	-0.00113249		12.16	0		12.16	-1.67
0.679467	0.0225306		0.679467	0.00864267		0.679467	-0.014782		0.679467	-0.00089407		12.23	0		12.23	-1.86
0.68432	0.0224113		0.68432	0.00661612		0.68432	-0.0157356		0.68432	-0.000178814		12.3	-0.01		12.3	-2.13
0.689173	0.022471		0.689173	0.00494719		0.689173	-0.0162721		0.689173	0.000834465		12.38	-0.01		12.38	-2.42
0.694027	0.0227094		0.694027	0.00369549		0.694027	-0.0163913		0.694027	0.00220537		12.45	-0.01		12.45	-2.66
0.69888	0.0233054		0.69888	0.00268221		0.69888	-0.0160336		0.69888	0.00369549		12.52	-0.01		12.52	-2.82
0.703733	0.0240207		0.703733	0.00190735		0.703733	-0.0153184		0.703733	0.00506639		12.59	0		12.59	-2.88
0.708587	0.0247359		0.708587	0.00143051		0.708587	-0.0143647		0.708587	0.00625849		12.67	0		12.67	-2.84
0.71344	0.0254512		0.71344	0.0012517		0.71344	-0.0134706		0.71344	0.00727177		12.74	0		12.74	-2.75
0.718293	0.0261068		0.718293	0.00160933		0.718293	-0.0127554		0.718293	0.00792742		12.81	0		12.81	-2.65
0.723147	0.0266433		0.723147	0.00238419		0.723147	-0.0120997		0.723147	0.00816584		12.89	0		12.89	-2.62
0.728	0.0273585		0.728	0.00363588		0.728	-0.0116229		0.728	0.00780821		12.96	0		12.96	-2.67
0.732853	0.0280142		0.732853	0.00500679		0.732853	-0.0110269		0.732853	0.00685453		13.03	0		13.03	-2.83
0.737707	0.0286698		0.737707	0.0064373		0.737707	-0.01055		0.737707	0.00536442		13.1	-0.01		13.1	-3.09
0.74256	0.0293255		0.74256	0.007689		0.74256	-0.0101924		0.74256	0.00357628		13.18	-0.01		13.18	-3.4
0.747413	0.0299811		0.747413	0.00870228		0.747413	-0.0101924		0.747413	0.00154972		13.25	-0.01		13.25	-3.72
0.752267	0.030458		0.752267	0.00935793		0.752267	-0.0103712		0.752267	-0.000119209		13.32	-0.01		13.32	-4
0.75712	0.0306368		0.75712	0.0100136		0.75712	-0.010848		0.75712	-0.0012517		13.4	-0.01		13.4	-4.2
0.761973	0.0306368		0.761973	0.0104308		0.761973	-0.0114441		0.761973	-0.00190735		13.47	-0.01		13.47	-4.28
0.766827	0.0302196		0.766827	0.0107288		0.766827	-0.0119805		0.766827	-0.00196695		13.54	-0.01		13.54	-4.23
0.77168	0.0296831		0.77168	0.0107884		0.77168	-0.0123382		0.77168	-0.00166893		13.61	0		13.61	-4.09
0.776533	0.0291467		0.776533	0.0107288		0.776533	-0.0126362		0.776533	-0.00113249		13.69	0		13.69	-3.88
0.781387	0.0286698		0.781387	0.01055		0.781387	-0.0128746		0.781387	-0.000536442		13.76	0		13.76	-3.69
0.78624	0.0285506		0.78624	0.0103116		0.78624	-0.0132918		0.78624	0.000178814		13.83	0		13.83	-3.57
0.791093	0.0288486		0.791093	0.00995398		0.791093	-0.0140667		0.791093	0.00089407		13.9	0		13.9	-3.59
0.795947	0.0295043		0.795947	0.00959635		0.795947	-0.0148416		0.795947	0.00184774		13.98	0.01		13.98	-3.77
0.8008	0.0302792		0.8008	0.00929832		0.8008	-0.0156164		0.8008	0.00292063		14.05	0.01		14.05	-4.11
0.805653	0.031054		0.805653	0.00905991		0.805653	-0.0161529		0.805653	0.00429153		14.12	0.01		14.12	-4.52
0.810507	0.0317693		0.810507	0.00876188		0.810507	-0.0162125		0.810507	0.00590086		14.2	0.01		14.2	-4.93
0.81536	0.0321865		0.81536	0.00870228		0.81536	-0.0160336		0.81536	0.00756979		14.27	0.01		14.27	-5.24
0.820213	0.0324845		0.820213	0.00876188		0.820213	-0.0155568		0.820213	0.00923872		14.34	0		14.34	-5.37
0.825067	0.0324249		0.825067	0.00911951		0.825067	-0.0151992		0.825067	0.0106096		14.41	0		14.41	-5.31
0.82992	0.0321269		0.82992	0.00971556		0.82992	-0.0149608		0.82992	0.0116825		14.49	0		14.49	-5.09
0.834773	0.0316501		0.834773	0.0101328		0.834773	-0.0148416		0.834773	0.0123382		14.56	0		14.56	-4.78
0.839627	0.0309944		0.839627	0.0104308		0.839627	-0.0147223		0.839627	0.0123382		14.63	0		14.63	-4.47
0.84448	0.0300407		0.84448	0.010252		0.84448	-0.0145435		0.84448	0.0118017		14.71	0		14.71	-4.26
0.849333	0.0289679		0.849333	0.00947714		0.849333	-0.0140071		0.849333	0.0104308		14.78	0		14.78	-4.2
0.854187	0.0276566		0.854187	0.00834465		0.854187	-0.013411		0.854187	0.00852346		14.85	0		14.85	-4.3
0.85904	0.0265241		0.85904	0.00685453		0.85904	-0.0125766		0.85904	0.00619888		14.92	-0.01		14.92	-4.53
0.863893	0.0255704		0.863893	0.00530481		0.863893	-0.0117421		0.863893	0.00417233		15	-0.01		15	-4.84
0.868747	0.0249147		0.868747	0.0038147		0.868747	-0.0112057		0.868747	0.00274181		15.07	-0.01		15.07	-5.17
0.8736	0.0246167		0.8736	0.002563		0.8736	-0.0109673		0.8736	0.00226498		15.14	-0.01		15.14	-5.46
0.878453	0.0246167		0.878453	0.00178814		0.878453	-0.010848		0.878453	0.00274181		15.22	0		15.22	-5.66
0.883307	0.0248551		0.883307	0.00184774		0.883307	-0.0109673		0.883307	0.00399351		15.29	0		15.29	-5.73
0.88816	0.0252128		0.88816	0.00244379		0.88816	-0.0111461		0.88816	0.00554323		15.36	0		15.36	-5.69
0.893013	0.0255704		0.893013	0.0038147		0.893013	-0.0115037		0.893013	0.00673532		15.43	0		15.43	-5.54
0.897867	0.0257492		0.897867	0.00554323		0.897867	-0.0120401		0.897867	0.00721216		15.51	-0.01		15.51	-5.34
0.90272	0.0257492		0.90272	0.00745058		0.90272	-0.0125766		0.90272	0.00691414		15.58	-0.01		15.58	-5.14
0.907573	0.0254512		0.907573	0.00911951		0.907573	-0.0130534		0.907573	0.00584126		15.65	-0.01		15.65	-4.97
0.912427	0.0251532		0.912427	0.0103116		0.912427	-0.0134706		0.912427	0.00435114		15.72	-0.01		15.72	-4.87
0.91728	0.0247955		0.91728	0.0107288		0.91728	-0.0134706		0.91728	0.00268221		15.8	0		15.8	-4.85
0.922133	0.0245571		0.922133	0.0103712		0.922133	-0.0131726		0.922133	0.0013113		15.87	0		15.87	-4.92
0.926987	0.0244379		0.926987	0.00917912		0.926987	-0.0125766		0.926987	0.000715256		15.94	0		15.94	-5.07
0.93184	0.0244975		0.93184	0.00745058		0.93184	-0.0120997		0.93184	0.00077486		16.02	-0.01		16.02	-5.28
0.936693	0.0249743		0.936693	0.00548363		0.936693	-0.0118613		0.936693	0.00166893		16.09	-0.01		16.09	-5.51
0.941547	0.0252128		0.941547	0.00399351		0.941547	-0.0120401		0.941547	0.00327826		16.16	-0.01		16.16	-5.74
0.9464	0.0255108		0.9464	0.00298023		0.9464	-0.0126958		0.9464	0.00524521		16.23	0		16.23	-5.92
0.951253	0.0257492		0.951253	0.00292063		0.951253	-0.0135899		0.951253	0.00709295		16.31	0		16.31	-6.05
0.956107	0.0258684		0.956107	0.00369549		0.956107	-0.0145435		0.956107	0.00852346		16.38	0		16.38	-6.11
0.96096	0.0261068		0.96096	0.00494719		0.96096	-0.0153184		0.96096	0.00929832		16.45	0		16.45	-6.11
0.965813	0.0264645		0.965813	0.00631809		0.965813	-0.0157952		0.965813	0.00959635		16.53	-0.01		16.53	-6.05
0.970667	0.0271201		0.970667	0.00715256		0.970667	-0.0160336		0.970667	0.00941753		16.6	-0.01		16.6	-5.93
0.97552	0.027895		0.97552	0.00721216		0.97552	-0.0158548		0.97552	0.00917912		16.67	0		16.67	-5.77
0.980373	0.0286698		0.980373	0.00667572		0.980373	-0.0154972		0.980373	0.00911951		16.74	0		16.74	-5.61
0.985227	0.0292659		0.985227	0.00554323		0.985227	-0.0151396		0.985227	0.00929832		16.82	0		16.82	-5.46
0.99008	0.0295639		0.99008	0.00429153		0.99008	-0.0147223		0.99008	0.00977516		16.89	0		16.89	-5.35
0.994933	0.0293851		0.994933	0.00351667		0.994933	-0.0146627		0.994933	0.0103712		16.96	0		16.96	-5.31
0.999787	0.0289083		0.999787	0.00339746		0.999787	-0.0146627		0.999787	0.0110865		17.04	0		17.04	-5.35
1.00464	0.0282526		1.00464	0.00399351		1.00464	-0.0149608		1.00464	0.0115633		17.11	0		17.11	-5.48
1.00949	0.0277162		1.00949	0.00524521		1.00949	-0.0153184		1.00949	0.0116825		17.18	-0.01		17.18	-5.69
1.01435	0.0274777		1.01435	0.00673532		1.01435	-0.0157356		1.01435	0.0116825		17.25	-0.01		17.25	-5.97
1.0192	0.027597		1.0192	0.00804663		1.0192	-0.0160933		1.0192	0.0115037		17.33	0		17.33	-6.28
1.02405	0.0281334		1.02405	0.00905991		1.02405	-0.0161529		1.02405	0.0110269		17.4	0		17.4	-6.57
1.02891	0.0289679		1.02891	0.00959635		1.02891	-0.015974		1.02891	0.0103116		17.47	0.01		17.47	-6.82
1.03376	0.0297427		1.03376	0.00983477		1.03376	-0.0154376		1.03376	0.00953674		17.54	0.01		17.54	-6.98
1.03861	0.0306964		1.03861	0.00995398		1.03861	-0.0146627		1.03861	0.00858307		17.62	0.01		17.62	-7.02
1.04347	0.031352		1.04347	0.00989437		1.04347	-0.0140071		1.04347	0.00762939		17.69	0		17.69	-6.94
1.04832	0.0318885		1.04832	0.00983477		1.04832	-0.0137091		1.04832	0.00673532		17.76	0		17.76	-6.75
1.05317	0.0322461		1.05317	0.00941753		1.05317	-0.0138879		1.05317	0.00602007		17.84	0		17.84	-6.46
1.05803	0.0326037		1.05803	0.0089407		1.05803	-0.0146627		1.05803	0.00572205		17.91	0.01		17.91	-6.11
1.06288	0.0329018		1.06288	0.00816584		1.06288	-0.0158548		1.06288	0.00548363		17.98	0.01		17.98	-5.75
1.06773	0.0330806		1.06773	0.00751019		1.06773	-0.017345		1.06773	0.00542402		18.05	0.01		18.05	-5.44
1.07259	0.0332594		1.07259	0.00721216		1.07259	-0.0188947		1.07259	0.00560284		18.13	0.01		18.13	-5.21
1.07744	0.0336766		1.07744	0.007689		1.07744	-0.0203848		1.07744	0.00572205		18.2	0.01		18.2	-5.09
1.08229	0.0339746		1.08229	0.00888109		1.08229	-0.0215769		1.08229	0.00584126		18.27	0.01		18.27	-5.11
1.08715	0.0341535		1.08715	0.0106096		1.08715	-0.0222921		1.08715	0.00578165		18.35	0.01		18.35	-5.26
1.092	0.0342131		1.092	0.0124574		1.092	-0.0224113		1.092	0.00590086		18.42	0.01		18.42	-5.54
1.09685	0.0339746		1.09685	0.0141263		1.09685	-0.0219941		1.09685	0.00607967		18.49	0.01		18.49	-5.92
1.10171	0.033319		1.10171	0.0149608		1.10171	-0.0208616		1.10171	0.00649691		18.56	0.01		18.56	-6.38
1.10656	0.0326633		1.10656	0.0149608		1.10656	-0.0193715		1.10656	0.00691414		18.64	0.01		18.64	-6.87
1.11141	0.0319481		1.11141	0.0139475		1.11141	-0.017643		1.11141	0.00751019		18.71	0.01		18.71	-7.35
1.11627	0.0311732		1.11627	0.0119805		1.11627	-0.0161529		1.11627	0.00816584		18.78	0		18.78	-7.79
1.12112	0.0305772		1.12112	0.00941753		1.12112	-0.0153184		1.12112	0.00858307		18.86	0		18.86	-8.16
1.12597	0.03016		1.12597	0.00685453		1.12597	-0.0150204		1.12597	0.00876188		18.93	0		18.93	-8.44
1.13083	0.0297427		1.13083	0.00435114		1.13083	-0.0151992		1.13083	0.00882149		19	0		19	-8.62
1.13568	0.0293851		1.13568	0.0026226		1.13568	-0.0157356		1.13568	0.00882149		19.07	0		19.07	-8.69
1.14053	0.0291467		1.14053	0.00184774		1.14053	-0.0162721		1.14053	0.00917912		19.15	-0.01		19.15	-8.64
1.14539	0.0288486		1.14539	0.00208616		1.14539	-0.0167489		1.14539	0.00959635		19.22	0		19.22	-8.49
1.15024	0.0287294		1.15024	0.00333786		1.15024	-0.0171065		1.15024	0.010252		19.29	0		19.29	-8.25
1.15509	0.0286698		1.15509	0.00506639		1.15509	-0.017345		1.15509	0.0107884		19.36	0		19.36	-7.95
1.15995	0.0287294		1.15995	0.00703335		1.15995	-0.0174642		1.15995	0.0110865		19.44	0		19.44	-7.59
1.1648	0.0288486		1.1648	0.00870228		1.1648	-0.0177026		1.1648	0.0109076		19.51	0		19.51	-7.2
1.16965	0.0291467		1.16965	0.00983477		1.16965	-0.0177026		1.16965	0.010252		19.58	0		19.58	-6.81
1.17451	0.0293851		1.17451	0.0101328		1.17451	-0.017643		1.17451	0.00935793		19.66	0		19.66	-6.43
1.17936	0.0296235		1.17936	0.00965595		1.17936	-0.017345		1.17936	0.00840425		19.73	0		19.73	-6.08
1.18421	0.0296831		1.18421	0.00870228		1.18421	-0.0169277		1.18421	0.0077486		19.8	0		19.8	-5.76
1.18907	0.0295043		1.18907	0.00739098		1.18907	-0.0164509		1.18907	0.00739098		19.87	0		19.87	-5.49
1.19392	0.0290275		1.19392	0.00607967		1.19392	-0.0160336		1.19392	0.00739098		19.95	0		19.95	-5.27
1.19877	0.0281334		1.19877	0.00500679		1.19877	-0.015676		1.19877	0.007689		20.02	0		20.02	-5.12
1.20363	0.0271797		1.20363	0.00447035		1.20363	-0.0154972		1.20363	0.00810623		20.09	0		20.09	-5.04
1.20848	0.026226		1.20848	0.00435114		1.20848	-0.015378		1.20848	0.00882149		20.17	0		20.17	-5.04
1.21333	0.0254512		1.21333	0.00464916		1.21333	-0.015378		1.21333	0.00959635		20.24	0		20.24	-5.1
1.21819	0.0250936		1.21819	0.005126		1.21819	-0.0154376		1.21819	0.01055		20.31	0		20.31	-5.23
1.22304	0.0250936		1.22304	0.00542402		1.22304	-0.0153184		1.22304	0.0115037		20.38	0		20.38	-5.43
1.22789	0.0252724		1.22789	0.00560284		1.22789	-0.01508		1.22789	0.0123382		20.46	0		20.46	-5.68
1.23275	0.0256896		1.23275	0.00554323		1.23275	-0.0148416		1.23275	0.0126958		20.53	0		20.53	-5.98
1.2376	0.0262856		1.2376	0.00548363		1.2376	-0.0148416		1.2376	0.0125766		20.6	0		20.6	-6.32
1.24245	0.0268817		1.24245	0.00548363		1.24245	-0.0151992		1.24245	0.0119805		20.68	0		20.68	-6.69
1.24731	0.027597		1.24731	0.00566244		1.24731	-0.0157356		1.24731	0.0112057		20.75	0		20.75	-7.09
1.25216	0.0280142		1.25216	0.00607967		1.25216	-0.0168085		1.25216	0.0106096		20.82	0.01		20.82	-7.5
1.25701	0.0281334		1.25701	0.00667572		1.25701	-0.0180006		1.25701	0.0104308		20.89	0.01		20.89	-7.93
1.26187	0.0279546		1.26187	0.00697374		1.26187	-0.0190735		1.26187	0.0109673		20.97	0.01		20.97	-8.35
1.26672	0.0272989		1.26672	0.00715256		1.26672	-0.0198483		1.26672	0.0120401		21.04	0.01		21.04	-8.77
1.27157	0.0262856		1.27157	0.00703335		1.27157	-0.0202656		1.27157	0.0134706		21.11	0.01		21.11	-9.18
1.27643	0.025034		1.27643	0.00679493		1.27643	-0.020206		1.27643	0.0146627		21.18	0.01		21.18	-9.57
1.28128	0.0237823		1.28128	0.00661612		1.28128	-0.019908		1.28128	0.0154972		21.26	0.01		21.26	-9.95
1.28613	0.0225902		1.28613	0.00673532		1.28613	-0.0191927		1.28613	0.015974		21.33	0.01		21.33	-10.3
1.29099	0.0216961		1.29099	0.00703335		1.29099	-0.0183582		1.29099	0.015974		21.4	0.01		21.4	-10.62
1.29584	0.0211596		1.29584	0.00751019		1.29584	-0.0174642		1.29584	0.0157952		21.48	0		21.48	-10.91
1.30069	0.0209212		1.30069	0.00804663		1.30069	-0.0162721		1.30069	0.0153184		21.55	0		21.55	-11.15
1.30555	0.0210404		1.30555	0.00840425		1.30555	-0.01508		1.30555	0.0148416		21.62	0		21.62	-11.36
1.3104	0.0213385		1.3104	0.00852346		1.3104	-0.0138283		1.3104	0.0141859		21.69	0		21.69	-11.54
1.31525	0.0217557		1.31525	0.00852346		1.31525	-0.0127554		1.31525	0.0131726		21.77	-0.01		21.77	-11.68
1.32011	0.022471		1.32011	0.00822544		1.32011	-0.012219		1.32011	0.0119805		21.84	0		21.84	-11.78
1.32496	0.0232458		1.32496	0.00792742		1.32496	-0.0120997		1.32496	0.0106096		21.91	0		21.91	-11.84
1.32981	0.0241399		1.32981	0.00745058		1.32981	-0.0129938		1.32981	0.00929832		21.99	0		21.99	-11.86
1.33467	0.025034		1.33467	0.00679493		1.33467	-0.0143647		1.33467	0.00816584		22.06	0		22.06	-11.84
1.33952	0.0259876		1.33952	0.00607967		1.33952	-0.0162721		1.33952	0.00751019		22.13	0		22.13	-11.8
1.34437	0.0267625		1.34437	0.00536442		1.34437	-0.0183582		1.34437	0.00739098		22.2	0		22.2	-11.73
1.34923	0.0274777		1.34923	0.00482798		1.34923	-0.0202656		1.34923	0.0077486		22.28	0		22.28	-11.63
1.35408	0.0280738		1.35408	0.00452995		1.35408	-0.0216365		1.35408	0.00840425		22.35	-0.01		22.35	-11.51
1.35893	0.0287294		1.35893	0.00452995		1.35893	-0.022471		1.35893	0.00929832		22.42	-0.01		22.42	-11.37
1.36379	0.0293851		1.36379	0.00452995		1.36379	-0.0228882		1.36379	0.0100732		22.5	0		22.5	-11.21
1.36864	0.0299811		1.36864	0.00476837		1.36864	-0.0228286		1.36864	0.0107884		22.57	0		22.57	-11.02
1.37349	0.0305176		1.37349	0.00500679		1.37349	-0.0225306		1.37349	0.0112057		22.64	0.01		22.64	-10.83
1.37835	0.0309348		1.37835	0.0051856		1.37835	-0.0219941		1.37835	0.0112653		22.71	0.01		22.71	-10.61
1.3832	0.0311136		1.3832	0.00548363		1.3832	-0.0211596		1.3832	0.0111461		22.79	0		22.79	-10.39
1.38805	0.0311732		1.38805	0.00578165		1.38805	-0.0202656		1.38805	0.0109076		22.86	0		22.86	-10.17
1.39291	0.0311136		1.39291	0.00578165		1.39291	-0.0190139		1.39291	0.01055		22.93	0		22.93	-9.93
1.39776	0.031054		1.39776	0.00536442		1.39776	-0.0177026		1.39776	0.0101924		23	0		23	-9.69
1.40261	0.0311136		1.40261	0.00464916		1.40261	-0.0165105		1.40261	0.00965595		23.08	0.01		23.08	-9.46
1.40747	0.0314713		1.40747	0.00327826		1.40747	-0.015676		1.40747	0.00929832		23.15	0		23.15	-9.22
1.41232	0.0315905		1.41232	0.00149012		1.41232	-0.0152588		1.41232	0.00888109		23.22	0		23.22	-8.99
1.41717	0.0315905		1.41717	-0.000357628		1.41717	-0.0151992		1.41717	0.00870228		23.3	0		23.3	-8.75
1.42203	0.0311136		1.42203	-0.00178814		1.42203	-0.0155568		1.42203	0.00888109		23.37	0.01		23.37	-8.52
1.42688	0.0302196		1.42688	-0.00268221		1.42688	-0.0163317		1.42688	0.00947714		23.44	0		23.44	-8.3
1.43173	0.0289083		1.43173	-0.00286102		1.43173	-0.0171065		1.43173	0.0104904		23.51	0		23.51	-8.09
1.43659	0.0274777		1.43659	-0.0025034		1.43659	-0.0181198		1.43659	0.0118613		23.59	0		23.59	-7.89
1.44144	0.026226		1.44144	-0.00160933		1.44144	-0.0194907		1.44144	0.0133514		23.66	0.01		23.66	-7.7
1.44629	0.0255704		1.44629	-0.000596046		1.44629	-0.0211		1.44629	0.0146031		23.73	0.01		23.73	-7.52
1.45115	0.0257492		1.45115	0.000476837		1.45115	-0.0226498		1.45115	0.0155568		23.81	0.01		23.81	-7.35
1.456	0.0264049		1.456	0.00154972		1.456	-0.0241399		1.456	0.0160933		23.88	0.01		23.88	-7.19
1.46085	0.0274181		1.46085	0.00232458		1.46085	-0.0253916		1.46085	0.0160933		23.95	0		23.95	-7.04
1.46571	0.0284314		1.46571	0.00298023		1.46571	-0.0261068		1.46571	0.0158548		24.02	-0.01		24.02	-6.9
1.47056	0.0289679		1.47056	0.00351667		1.47056	-0.0263453		1.47056	0.0152588		24.1	-0.01		24.1	-6.77
1.47541	0.0288486		1.47541	0.0038743		1.47541	-0.0261068		1.47541	0.0146031		24.17	0		24.17	-6.66
1.48027	0.0283718		1.48027	0.00417233		1.48027	-0.02563		1.48027	0.0138879		24.24	0		24.24	-6.56
1.48512	0.0276566		1.48512	0.00441074		1.48512	-0.025034		1.48512	0.0133514		24.32	0		24.32	-6.48
1.48997	0.0270605		1.48997	0.00447035		1.48997	-0.0245571		1.48997	0.0129342		24.39	0.01		24.39	-6.41
1.49483	0.0267625		1.49483	0.00441074		1.49483	-0.0241995		1.49483	0.0126958		24.46	0.01		24.46	-6.35
1.49968	0.0267625		1.49968	0.00411272		1.49968	-0.0240803		1.49968	0.0126958		24.53	0.01		24.53	-6.3
1.50453	0.0269413		1.50453	0.00357628		1.50453	-0.0240207		1.50453	0.0125766		24.61	0.02		24.61	-6.28
1.50939	0.0271797		1.50939	0.00292063		1.50939	-0.0240207		1.50939	0.0122786		24.68	0.01		24.68	-6.26
1.51424	0.0271797		1.51424	0.00220537		1.51424	-0.0237823		1.51424	0.0118613		24.75	0.01		24.75	-6.25
1.51909	0.0268221		1.51909	0.00172853		1.51909	-0.0234246		1.51909	0.0113249		24.82	0		24.82	-6.25
1.52395	0.0261664		1.52395	0.00143051		1.52395	-0.0232458		1.52395	0.0104904		24.9	0		24.9	-6.26
1.5288	0.0253916		1.5288	0.00154972		1.5288	-0.023067		1.5288	0.00983477		24.97	0		24.97	-6.28
1.53365	0.0244975		1.53365	0.00202656		1.53365	-0.023067		1.53365	0.00953674		25.04	0		25.04	-6.31
1.53851	0.0237226		1.53851	0.00268221		1.53851	-0.0233054		1.53851	0.00959635		25.12	0		25.12	-6.35
1.54336	0.0231862		1.54336	0.00375509		1.54336	-0.0237226		1.54336	0.010252		25.19	0		25.19	-6.41
1.54821	0.022769		1.54821	0.00494719		1.54821	-0.0241399		1.54821	0.0114441		25.26	-0.01		25.26	-6.47
1.55307	0.0225306		1.55307	0.00613928		1.55307	-0.0245571		1.55307	0.0127554		25.33	-0.01		25.33	-6.53
1.55792	0.0222325		1.55792	0.00739098		1.55792	-0.0249743		1.55792	0.0141859		25.41	-0.01		25.41	-6.61
1.56277	0.0219345		1.56277	0.00840425		1.56277	-0.0253916		1.56277	0.0153184		25.48	-0.01		25.48	-6.69
1.56763	0.0216961		1.56763	0.0090003		1.56763	-0.025928		1.56763	0.0162125		25.55	-0.01		25.55	-6.79
1.57248	0.0214577		1.57248	0.0090003		1.57248	-0.026226		1.57248	0.0166297		25.63	0		25.63	-6.89
1.57733	0.0212789		1.57733	0.00828505		1.57733	-0.0264645		1.57733	0.0167489		25.7	0		25.7	-7.01
1.58219	0.0213385		1.58219	0.00721216		1.58219	-0.026226		1.58219	0.0168085		25.77	0		25.77	-7.12
1.58704	0.0215769		1.58704	0.00590086		1.58704	-0.02563		1.58704	0.0168681		25.84	0		25.84	-7.24
1.59189	0.0218749		1.59189	0.00452995		1.59189	-0.0244975		1.59189	0.0169873		25.92	-0.01		25.92	-7.36
1.59675	0.0222325		1.59675	0.00357628		1.59675	-0.0232458		1.59675	0.0171065		25.99	-0.01		25.99	-7.49
1.6016	0.0226498		1.6016	0.00286102		1.6016	-0.0218153		1.6016	0.0172853		26.06	-0.01		26.06	-7.63
1.60645	0.0228286		1.60645	0.00232458		1.60645	-0.020504		1.60645	0.0171661		26.14	0		26.14	-7.77
1.61131	0.0230074		1.61131	0.00172853		1.61131	-0.0194907		1.61131	0.0166893		26.21	0		26.21	-7.92
1.61616	0.023067		1.61616	0.000834465		1.61616	-0.0187159		1.61616	0.0160336		26.28	0.01		26.28	-8.06
1.62101	0.0229478		1.62101	-0.000298023		1.62101	-0.018239		1.62101	0.0150204		26.35	0.01		26.35	-8.21
1.62587	0.0228882		1.62587	-0.00154972		1.62587	-0.0180006		1.62587	0.0141263		26.43	0		26.43	-8.37
1.63072	0.0228882		1.63072	-0.0026226		1.63072	-0.0180006		1.63072	0.0134706		26.5	0		26.5	-8.53
1.63557	0.0229478		1.63557	-0.00327826		1.63557	-0.0181198		1.63557	0.0132322		26.57	0.01		26.57	-8.69
1.64043	0.0231266		1.64043	-0.00327826		1.64043	-0.0185966		1.64043	0.0133514		26.64	0.01		26.64	-8.86
1.64528	0.0234842		1.64528	-0.00280142		1.64528	-0.0190735		1.64528	0.0139475		26.72	0.01		26.72	-9.02
1.65013	0.0237823		1.65013	-0.00196695		1.65013	-0.0194907		1.65013	0.0147223		26.79	0		26.79	-9.19
1.65499	0.0240207		1.65499	-0.00107288		1.65499	-0.0197887		1.65499	0.0155568		26.86	0		26.86	-9.36
1.65984	0.0239611		1.65984	-0.000298023		1.65984	-0.0197887		1.65984	0.0162125		26.94	0		26.94	-9.54
1.66469	0.0237226		1.66469	0		1.66469	-0.0195503		1.66469	0.0166893		27.01	0.01		27.01	-9.71
1.66955	0.0231862		1.66955	0.000119209		1.66955	-0.0192523		1.66955	0.0169873		27.08	0.01		27.08	-9.88
1.6744	0.0225306		1.6744	-0.000238419		1.6744	-0.0188947		1.6744	0.0171661		27.15	0.01		27.15	-10.05
1.67925	0.0219345		1.67925	-0.00101328		1.67925	-0.0185966		1.67925	0.0172257		27.23	0.01		27.23	-10.23
1.68411	0.0217557		1.68411	-0.00184774		1.68411	-0.0184178		1.68411	0.0171661		27.3	0		27.3	-10.4
1.68896	0.0218749		1.68896	-0.00280142		1.68896	-0.0182986		1.68896	0.0172853		27.37	0		27.37	-10.58
1.69381	0.0223517		1.69381	-0.00375509		1.69381	-0.0180006		1.69381	0.0174046		27.45	0.01		27.45	-10.75
1.69867	0.0230074		1.69867	-0.00435114		1.69867	-0.0177622		1.69867	0.0175834		27.52	0.01		27.52	-10.92
1.70352	0.023365		1.70352	-0.00458956		1.70352	-0.0175834		1.70352	0.0177026		27.59	0		27.59	-11.1
1.70837	0.023663		1.70837	-0.00435114		1.70837	-0.0172853		1.70837	0.0178218		27.66	0		27.66	-11.27
1.71323	0.0234842		1.71323	-0.00351667		1.71323	-0.0171661		1.71323	0.0180006		27.74	0		27.74	-11.45
1.71808	0.0234246		1.71808	-0.00226498		1.71808	-0.0171065		1.71808	0.0180602		27.81	0		27.81	-11.63
1.72293	0.0234246		1.72293	-0.000715256		1.72293	-0.0170469		1.72293	0.0181198		27.88	0.01		27.88	-11.8
1.72779	0.0237226		1.72779	0.00089407		1.72779	-0.0169873		1.72779	0.0183582		27.96	0.01		27.96	-11.97
1.73264	0.0242591		1.73264	0.00238419		1.73264	-0.0168085		1.73264	0.0186563		28.03	0.01		28.03	-12.14
1.73749	0.0249147		1.73749	0.00321865		1.73749	-0.0166297		1.73749	0.0188947		28.1	0.01		28.1	-12.31
1.74235	0.025332		1.74235	0.00375509		1.74235	-0.0163317		1.74235	0.0190139		28.17	0.01		28.17	-12.47
1.7472	0.0255108		1.7472	0.00363588		1.7472	-0.0162721		1.7472	0.0188947		28.25	0.01		28.25	-12.64
1.75205	0.0253916		1.75205	0.00298023		1.75205	-0.0162721		1.75205	0.0184178		28.32	0.01		28.32	-12.8
1.75691	0.0249743		1.75691	0.00220537		1.75691	-0.0166893		1.75691	0.017941		28.39	0.01		28.39	-12.96
1.76176	0.0246167		1.76176	0.00149012		1.76176	-0.0172257		1.76176	0.0172257		28.46	0		28.46	-13.13
1.76661	0.0245571		1.76661	0.00089407		1.76661	-0.0177622		1.76661	0.0164509		28.54	0		28.54	-13.29
1.77147	0.0247955		1.77147	0.00077486		1.77147	-0.0183582		1.77147	0.0157952		28.61	-0.01		28.61	-13.45
1.77632	0.0253916		1.77632	0.000834465		1.77632	-0.0189543		1.77632	0.0154972		28.68	0		28.68	-13.61
1.78117	0.0261664		1.78117	0.00107288		1.78117	-0.0194907		1.78117	0.0154376		28.76	0		28.76	-13.76
1.78603	0.0268817		1.78603	0.00113249		1.78603	-0.019908		1.78603	0.0154376		28.83	0.01		28.83	-13.91
1.79088	0.0273585		1.79088	0.00119209		1.79088	-0.020206		1.79088	0.0156164		28.9	0		28.9	-14.05
1.79573	0.0274181		1.79573	0.00113249		1.79573	-0.0203848		1.79573	0.015974		28.97	0		28.97	-14.2
1.80059	0.0271797		1.80059	0.00107288		1.80059	-0.020802		1.80059	0.0164509		29.05	0		29.05	-14.34
1.80544	0.0266433		1.80544	0.00089407		1.80544	-0.0212193		1.80544	0.0168085		29.12	0		29.12	-14.48
1.81029	0.0259876		1.81029	0.000834465		1.81029	-0.0217557		1.81029	0.0172853		29.19	0		29.19	-14.62
1.81515	0.0253916		1.81515	0.000715256		1.81515	-0.0225306		1.81515	0.0178218		29.27	0		29.27	-14.77
1.82	0.0249147		1.82	0.000536442		1.82	-0.0235438		1.82	0.0181794		29.34	0		29.34	-14.9
1.82485	0.0245571		1.82485	5.96046e-05		1.82485	-0.0247359		1.82485	0.018537		29.41	0		29.41	-15.04
1.82971	0.0242591		1.82971	-0.000715256		1.82971	-0.0259876		1.82971	0.0184774		29.48	0		29.48	-15.17
1.83456	0.0240207		1.83456	-0.00160933		1.83456	-0.0269413		1.83456	0.0181794		29.56	0		29.56	-15.31
1.83941	0.0237823		1.83941	-0.0026226		1.83941	-0.027597		1.83941	0.0175834		29.63	0.01		29.63	-15.44
1.84427	0.0234842		1.84427	-0.00357628		1.84427	-0.0277758		1.84427	0.0168681		29.7	0.01		29.7	-15.57
1.84912	0.023365		1.84912	-0.00399351		1.84912	-0.0274181		1.84912	0.0161529		29.78	0.02		29.78	-15.7
1.85397	0.0232458		1.85397	-0.00411272		1.85397	-0.0266433		1.85397	0.0155568		29.85	0.02		29.85	-15.83
1.85883	0.0233054		1.85883	-0.00375509		1.85883	-0.0257492		1.85883	0.0153184		29.92	0.02		29.92	-15.95
1.86368	0.0234246		1.86368	-0.00315905		1.86368	-0.025034		1.86368	0.0151396		29.99	0.01		29.99	-16.07
1.86853	0.0235438		1.86853	-0.002563		1.86853	-0.0246167		1.86853	0.0149608		30.07	0.01		30.07	-16.18
1.87339	0.0235438		1.87339	-0.00208616		1.87339	-0.0245571		1.87339	0.0146627		30.14	0.01		30.14	-16.3
1.87824	0.0236034		1.87824	-0.00214577		1.87824	-0.0249147		1.87824	0.0144243		30.21	0.01		30.21	-16.42
1.88309	0.0238419		1.88309	-0.002563		1.88309	-0.0255108		1.88309	0.0141859		30.28	0.01		30.28	-16.53
1.88795	0.0241995		1.88795	-0.00327826		1.88795	-0.0261664		1.88795	0.0141859		30.36	0.01		30.36	-16.65
1.8928	0.0247955		1.8928	-0.00423193		1.8928	-0.0267625		1.8928	0.0144839		30.43	0.01		30.43	-16.76
1.89765	0.0256896		1.89765	-0.0051856		1.89765	-0.0271797		1.89765	0.01508		30.5	0.01		30.5	-16.87
1.90251	0.0270009		1.90251	-0.00566244		1.90251	-0.0274181		1.90251	0.015974		30.58	0.01		30.58	-16.97
1.90736	0.0283718		1.90736	-0.00572205		1.90736	-0.0272989		1.90736	0.0168681		30.65	0.02		30.65	-17.07
1.91221	0.0296235		1.91221	-0.00536442		1.91221	-0.0268817		1.91221	0.017643		30.72	0.02		30.72	-17.17
1.91707	0.030756		1.91707	-0.00452995		1.91707	-0.0265241		1.91707	0.0182986		30.79	0.01		30.79	-17.26
1.92192	0.0314713		1.92192	-0.00345707		1.92192	-0.0260472		1.92192	0.0186563		30.87	0.01		30.87	-17.36
1.92677	0.0315905		1.92677	-0.00232458		1.92677	-0.02563		1.92677	0.0187755		30.94	0		30.94	-17.46
1.93163	0.0312328		1.93163	-0.0012517		1.93163	-0.0252724		1.93163	0.0187159		31.01	0		31.01	-17.56
1.93648	0.0303388		1.93648	-0.000417233		1.93648	-0.0249147		1.93648	0.018239		31.09	0		31.09	-17.66
1.94133	0.0293255		1.94133	0.000238419		1.94133	-0.0244379		1.94133	0.0174642		31.16	0.01		31.16	-17.75
1.94619	0.0283718		1.94619	0.000715256		1.94619	-0.0238419		1.94619	0.0164509		31.23	0.01		31.23	-17.84
1.95104	0.0277162		1.95104	0.00113249		1.95104	-0.023067		1.95104	0.0153184		31.3	0.01		31.3	-17.93
1.95589	0.0274181		1.95589	0.00166893		1.95589	-0.0222921		1.95589	0.0144243		31.38	0.01		31.38	-18.01
1.96075	0.027597		1.96075	0.00232458		1.96075	-0.0216961		1.96075	0.0138283		31.45	0.01		31.45	-18.09
1.9656	0.027895		1.9656	0.00298023		1.9656	-0.0212193		1.9656	0.0135303		31.52	0.01		31.52	-18.17
1.97045	0.0281334		1.97045	0.00357628		1.97045	-0.0209808		1.97045	0.0132918		31.6	0.02		31.6	-18.25
1.97531	0.0280738		1.97531	0.0038743		1.97531	-0.0210404		1.97531	0.0130534		31.67	0.02		31.67	-18.33
1.98016	0.0278354		1.98016	0.0038743		1.98016	-0.0213981		1.98016	0.0126362		31.74	0.02		31.74	-18.41
1.98501	0.027597		1.98501	0.00357628		1.98501	-0.0217557		1.98501	0.0121593		31.81	0.02		31.81	-18.49
1.98987	0.0273585		1.98987	0.00298023		1.98987	-0.0225306		1.98987	0.0119209		31.89	0.02		31.89	-18.56
1.99472	0.0272393		1.99472	0.00238419		1.99472	-0.0234246		1.99472	0.012219		31.96	0.02		31.96	-18.63
1.99957	0.0274181		1.99957	0.00190735		1.99957	-0.0244975		1.99957	0.013113		32.03	0.02		32.03	-18.7
2.00443	0.027597		2.00443	0.00172853		2.00443	-0.0254512		2.00443	0.0146627		32.1	0.03		32.1	-18.77
2.00928	0.0276566		2.00928	0.00166893		2.00928	-0.0260472		2.00928	0.0163317		32.18	0.02		32.18	-18.84
2.01413	0.0274181		2.01413	0.00178814		2.01413	-0.0261664		2.01413	0.017941		32.25	0.02		32.25	-18.9
2.01899	0.0269413		2.01899	0.00160933		2.01899	-0.0255704		2.01899	0.0193715		32.32	0.01		32.32	-18.96
2.02384	0.0262856		2.02384	0.0012517		2.02384	-0.0242591		2.02384	0.0200868		32.4	0.01		32.4	-19.03
2.02869	0.0258088		2.02869	0.000715256		2.02869	-0.0225306		2.02869	0.0204444		32.47	0.01		32.47	-19.09
2.03355	0.0255704		2.03355	0.000119209		2.03355	-0.0207424		2.03355	0.0205636		32.54	0		32.54	-19.16
2.0384	0.0258088		2.0384	-0.000357628		2.0384	-0.0194311		2.0384	0.0204444		32.61	0.01		32.61	-19.22
2.04325	0.0265241		2.04325	-0.000476837		2.04325	-0.0188351		2.04325	0.0203252		32.69	0.01		32.69	-19.28
2.04811	0.0274777		2.04811	-0.000417233		2.04811	-0.0190735		2.04811	0.0203252		32.76	0.01		32.76	-19.34
2.05296	0.028491		2.05296	-0.000119209		2.05296	-0.020206		2.05296	0.0203252		32.83	0.01		32.83	-19.4
2.05781	0.0292063		2.05781	-0.000238419		2.05781	-0.0215173		2.05781	0.0203252		32.91	0.01		32.91	-19.45
2.06267	0.0295043		2.06267	-0.000834465		2.06267	-0.0229478		2.06267	0.020504		32.98	0.02		32.98	-19.51
2.06752	0.0292063		2.06752	-0.00196695		2.06752	-0.0238419		2.06752	0.0207424		33.05	0.02		33.05	-19.56
2.07237	0.028491		2.07237	-0.00363588		2.07237	-0.0241399		2.07237	0.0210404		33.12	0.01		33.12	-19.61
2.07723	0.027895		2.07723	-0.00554323		2.07723	-0.0236034		2.07723	0.0213385		33.2	0		33.2	-19.66
2.08208	0.0274181		2.08208	-0.00733137		2.08208	-0.0226498		2.08208	0.0214577		33.27	0		33.27	-19.71
2.08693	0.0272393		2.08693	-0.00864267		2.08693	-0.0213981		2.08693	0.0215769		33.34	0		33.34	-19.76
2.09179	0.0272393		2.09179	-0.00947714		2.09179	-0.0203848		2.09179	0.0213981		33.42	0		33.42	-19.8
2.09664	0.0270605		2.09664	-0.00989437		2.09664	-0.0195503		2.09664	0.0211		33.49	0		33.49	-19.85
2.10149	0.0266433		2.10149	-0.00977516		2.10149	-0.0190139		2.10149	0.0207424		33.56	0.01		33.56	-19.89
2.10635	0.0257492		2.10635	-0.00929832		2.10635	-0.0190139		2.10635	0.0202656		33.63	0.01		33.63	-19.94
2.1112	0.0244379		2.1112	-0.00858307		2.1112	-0.0191927		2.1112	0.0197887		33.71	0.01		33.71	-19.98
2.11605	0.0229478		2.11605	-0.00762939		2.11605	-0.0197291		2.11605	0.0195503		33.78	0.01		33.78	-20.02
2.12091	0.0216961		2.12091	-0.00649691		2.12091	-0.0203848		2.12091	0.0194907		33.85	0.01		33.85	-20.06
2.12576	0.0209212		2.12576	-0.0051856		2.12576	-0.0210404		2.12576	0.0196695		33.92	0.01		33.92	-20.11
2.13061	0.0206828		2.13061	-0.0038147		2.13061	-0.0215769		2.13061	0.0200272		34	0.01		34	-20.15
2.13547	0.0209808		2.13547	-0.00244379		2.13547	-0.0220537		2.13547	0.0203848		34.07	0.01		34.07	-20.19
2.14032	0.0215769		2.14032	-0.0013113		2.14032	-0.0221133		2.14032	0.0206232		34.14	0.01		34.14	-20.23
2.14517	0.0222325		2.14517	-0.000417233		2.14517	-0.0219941		2.14517	0.0207424		34.22	0		34.22	-20.27
2.15003	0.0227094		2.15003	0.000119209		2.15003	-0.0217557		2.15003	0.0206828		34.29	0		34.29	-20.3
2.15488	0.0228286		2.15488	0.000417233		2.15488	-0.0214577		2.15488	0.0206828		34.36	0		34.36	-20.34
2.15973	0.0228286		2.15973	0.000357628		2.15973	-0.0210404		2.15973	0.0206828		34.43	0		34.43	-20.38
2.16459	0.0227094		2.16459	0.000178814		2.16459	-0.0206232		2.16459	0.0209808		34.51	0.01		34.51	-20.42
2.16944	0.0226498		2.16944	-0.000238419		2.16944	-0.0200868		2.16944	0.0213981		34.58	0.01		34.58	-20.45
2.17429	0.0227094		2.17429	-0.000596046		2.17429	-0.0193715		2.17429	0.0219941		34.65	0.01		34.65	-20.49
2.17915	0.0229478		2.17915	-0.00113249		2.17915	-0.018537		2.17915	0.0226498		34.73	0.01		34.73	-20.52
2.184	0.0233054		2.184	-0.00149012		2.184	-0.0177622		2.184	0.0231266		34.8	0.01		34.8	-20.55
2.18885	0.0237823		2.18885	-0.00184774		2.18885	-0.0171661		2.18885	0.0231266		34.87	0.01		34.87	-20.58
2.19371	0.0241995		2.19371	-0.00190735		2.19371	-0.0171065		2.19371	0.022769		34.94	0.01		34.94	-20.61
2.19856	0.0246167		2.19856	-0.00184774		2.19856	-0.0174046		2.19856	0.0221729		35.02	0.01		35.02	-20.64
2.20341	0.0248551		2.20341	-0.00166893		2.20341	-0.017941		2.20341	0.0212193		35.09	0.01		35.09	-20.67
2.20827	0.0249147		2.20827	-0.00149012		2.20827	-0.018537		2.20827	0.020206		35.16	0.01		35.16	-20.71
2.21312	0.0247955		2.21312	-0.00137091		2.21312	-0.0189543		2.21312	0.0191331		35.24	0.01		35.24	-20.74
2.21797	0.0243187		2.21797	-0.00154972		2.21797	-0.0188947		2.21797	0.0182986		35.31	0.01		35.31	-20.77
2.22283	0.0236034		2.22283	-0.00190735		2.22283	-0.0184774		2.22283	0.0178814		35.38	0.01		35.38	-20.8
2.22768	0.0227094		2.22768	-0.00244379		2.22768	-0.017941		2.22768	0.017941		35.45	0.01		35.45	-20.83
2.23253	0.0220537		2.23253	-0.00274181		2.23253	-0.0174046		2.23253	0.0185966		35.53	0.01		35.53	-20.86
2.23739	0.0218749		2.23739	-0.00280142		2.23739	-0.0171661		2.23739	0.0196695		35.6	0.01		35.6	-20.89
2.24224	0.0219941		2.24224	-0.002563		2.24224	-0.017345		2.24224	0.0209212		35.67	0.01		35.67	-20.92
2.24709	0.0226498		2.24709	-0.00196695		2.24709	-0.0177026		2.24709	0.0218153		35.74	0.01		35.74	-20.95
2.25195	0.0237823		2.25195	-0.0013113		2.25195	-0.0182986		2.25195	0.0224113		35.82	0.01		35.82	-20.97
2.2568	0.0250936		2.2568	-0.000596046		2.2568	-0.0188947		2.2568	0.0222921		35.89	0.01		35.89	-21
2.26165	0.0264049		2.26165	-0.000238419		2.26165	-0.0194311		2.26165	0.0216365		35.96	0.01		35.96	-21.02
2.26651	0.027597		2.26651	-0.000119209		2.26651	-0.019908		2.26651	0.0207424		36.04	0.01		36.04	-21.04
2.27136	0.028491		2.27136	-0.000178814		2.27136	-0.0204444		2.27136	0.019908		36.11	0		36.11	-21.06
2.27621	0.0289679		2.27621	-0.000178814		2.27621	-0.0209212		2.27621	0.0194907		36.18	0		36.18	-21.08
2.28107	0.0290275		2.28107	-5.96046e-05		2.28107	-0.0213981		2.28107	0.0195503		36.25	0		36.25	-21.1
2.28592	0.0287294		2.28592	0.000417233		2.28592	-0.0218749		2.28592	0.0197887		36.33	0		36.33	-21.13
2.29077	0.0283718		2.29077	0.000953674		2.29077	-0.0223517		2.29077	0.0200868		36.4	0.01		36.4	-21.15
2.29563	0.0280142		2.29563	0.00137091		2.29563	-0.0226498		2.29563	0.0201464		36.47	0.01		36.47	-21.18
2.30048	0.0278354		2.30048	0.0012517		2.30048	-0.0228882		2.30048	0.0202656		36.55	0.02		36.55	-21.2
2.30533	0.027895		2.30533	0.00077486		2.30533	-0.0230074		2.30533	0.020206		36.62	0.02		36.62	-21.22
2.31019	0.0280738		2.31019	-0.000178814		2.31019	-0.0231862		2.31019	0.0202656		36.69	0.02		36.69	-21.24
2.31504	0.0283718		2.31504	-0.00143051		2.31504	-0.0232458		2.31504	0.020504		36.76	0.01		36.76	-21.26
2.31989	0.028491		2.31989	-0.002563		2.31989	-0.0233054		2.31989	0.0210404		36.84	0.01		36.84	-21.28
2.32475	0.0283122		2.32475	-0.00339746		2.32475	-0.0231266		2.32475	0.0214577		36.91	0.01		36.91	-21.3
2.3296	0.027895		2.3296	-0.00363588		2.3296	-0.0229478		2.3296	0.0219345		36.98	0.01		36.98	-21.32
2.33445	0.0274181		2.33445	-0.00333786		2.33445	-0.0226498		2.33445	0.0219941		37.06	0.02		37.06	-21.33
2.33931	0.0268221		2.33931	-0.00286102		2.33931	-0.0221133		2.33931	0.0219941		37.13	0.02		37.13	-21.36
2.34416	0.0264049		2.34416	-0.00226498		2.34416	-0.0216961		2.34416	0.0218153		37.2	0.02		37.2	-21.38
2.34901	0.0258684		2.34901	-0.00184774		2.34901	-0.0213981		2.34901	0.0216365		37.27	0.02		37.27	-21.39
2.35387	0.0254512		2.35387	-0.00178814		2.35387	-0.0215769		2.35387	0.0216961		37.35	0.01		37.35	-21.41
2.35872	0.025034		2.35872	-0.00208616		2.35872	-0.0221133		2.35872	0.0219345		37.42	0.01		37.42	-21.43
2.36357	0.0246763		2.36357	-0.0026226		2.36357	-0.0228882		2.36357	0.0222325		37.49	0		37.49	-21.45
2.36843	0.0246763		2.36843	-0.00298023		2.36843	-0.0237823		2.36843	0.0225902		37.56	0		37.56	-21.47
2.37328	0.025034		2.37328	-0.00303984		2.37328	-0.0243783		2.37328	0.0227094		37.64	0		37.64	-21.48
2.37813	0.0259876		2.37813	-0.0026226		2.37813	-0.0247955		2.37813	0.0225902		37.71	0.01		37.71	-21.5
2.38299	0.0274777		2.38299	-0.00208616		2.38299	-0.025034		2.38299	0.0220537		37.78	0.01		37.78	-21.51
2.38784	0.0292063		2.38784	-0.00154972		2.38784	-0.0251532		2.38784	0.0211		37.86	0.01		37.86	-21.52
2.39269	0.0308752		2.39269	-0.00101328		2.39269	-0.0252724		2.39269	0.019908		37.93	0.01		37.93	-21.53
2.39755	0.0319481		2.39755	-0.000715256		2.39755	-0.0252724		2.39755	0.0187755		38	0.01		38	-21.55
2.4024	0.0323057		2.4024	-0.000715256		2.4024	-0.025332		2.4024	0.0178814		38.07	0.01		38.07	-21.56
2.40725	0.0318289		2.40725	-0.000715256		2.40725	-0.0252128		2.40725	0.0175238		38.15	0.01		38.15	-21.58
2.41211	0.0309348		2.41211	-0.00089407		2.41211	-0.0248551		2.41211	0.0175834		38.22	0.02		38.22	-21.59
2.41696	0.0298619		2.41696	-0.00113249		2.41696	-0.0244975		2.41696	0.0178814		38.29	0.02		38.29	-21.61
2.42181	0.0290275		2.42181	-0.00149012		2.42181	-0.0239611		2.42181	0.0184178		38.37	0.01		38.37	-21.62
2.42667	0.0286698		2.42667	-0.00208616		2.42667	-0.0234842		2.42667	0.0187159		38.44	0.01		38.44	-21.63
2.43152	0.0288486		2.43152	-0.00286102		2.43152	-0.023365		2.43152	0.0188947		38.51	0.01		38.51	-21.64
2.43637	0.0295043		2.43637	-0.00357628		2.43637	-0.0234842		2.43637	0.0190139		38.58	0.01		38.58	-21.65
2.44123	0.0301003		2.44123	-0.00417233		2.44123	-0.023663		2.44123	0.0193715		38.66	0.01		38.66	-21.67
2.44608	0.0306964		2.44608	-0.00452995		2.44608	-0.0240207		2.44608	0.0200272		38.73	0.01		38.73	-21.68
2.45093	0.0308752		2.45093	-0.00458956		2.45093	-0.0243783		2.45093	0.0211		38.8	0.02		38.8	-21.7
2.45579	0.030756		2.45579	-0.00441074		2.45579	-0.0246763		2.45579	0.0225902		38.88	0.02		38.88	-21.72
2.46064	0.030458		2.46064	-0.00423193		2.46064	-0.0244975		2.46064	0.0239015		38.95	0.02		38.95	-21.73
2.46549	0.0299811		2.46549	-0.00411272		2.46549	-0.0240803		2.46549	0.0251532		39.02	0.02		39.02	-21.75
2.47035	0.0296831		2.47035	-0.00417233		2.47035	-0.0232458		2.47035	0.0259876		39.09	0.02		39.09	-21.76
2.4752	0.0295043		2.4752	-0.00411272		2.4752	-0.0219941		2.4752	0.0262856		39.17	0.02		39.17	-21.77
2.48005	0.0296235		2.48005	-0.00429153		2.48005	-0.0206828		2.48005	0.0259876		39.24	0.02		39.24	-21.78
2.48491	0.0298619		2.48491	-0.00417233		2.48491	-0.0194311		2.48491	0.025332		39.31	0.02		39.31	-21.79
2.48976	0.03016		2.48976	-0.00399351		2.48976	-0.0187755		2.48976	0.0243783		39.38	0.02		39.38	-21.8
2.49461	0.0303388		2.49461	-0.00393391		2.49461	-0.0188351		2.49461	0.0233054		39.46	0.02		39.46	-21.82
2.49947	0.0303388		2.49947	-0.0038743		2.49947	-0.0194907		2.49947	0.0223517		39.53	0.02		39.53	-21.83
2.50432	0.0302196		2.50432	-0.00405312		2.50432	-0.0204444		2.50432	0.0215173		39.6	0.02		39.6	-21.84
2.50917	0.0298619		2.50917	-0.00435114		2.50917	-0.0212789		2.50917	0.0209808		39.68	0.02		39.68	-21.85
2.51403	0.0294447		2.51403	-0.00476837		2.51403	-0.0220537		2.51403	0.0207424		39.75	0.02		39.75	-21.86
2.51888	0.0288486		2.51888	-0.00536442		2.51888	-0.0225306		2.51888	0.0208616		39.82	0.02		39.82	-21.87
2.52373	0.0281334		2.52373	-0.00578165		2.52373	-0.0228286		2.52373	0.0209808		39.89	0.02		39.89	-21.89
2.52859	0.0272989		2.52859	-0.00625849		2.52859	-0.0232458		2.52859	0.0212193		39.97	0.03		39.97	-21.9
2.53344	0.0263453		2.53344	-0.00673532		2.53344	-0.0236034		2.53344	0.0213385		40.04	0.03		40.04	-21.9
2.53829	0.0252128		2.53829	-0.00721216		2.53829	-0.0239611		2.53829	0.0212193		40.11	0.02		40.11	-21.92
2.54315	0.0241995		2.54315	-0.00798702		2.54315	-0.0240803		2.54315	0.0211596		40.19	0.01		40.19	-21.93
2.548	0.0231862		2.548	-0.00882149		2.548	-0.0237226		2.548	0.0210404		40.26	0.01		40.26	-21.95
2.55285	0.0225306		2.55285	-0.00977516		2.55285	-0.022769		2.55285	0.0212193		40.33	0		40.33	-21.96
2.55771	0.0222325		2.55771	-0.0107288		2.55771	-0.0215173		2.55771	0.0216961		40.4	0.01		40.4	-21.97
2.56256	0.0222921		2.56256	-0.0114441		2.56256	-0.0202656		2.56256	0.0225306		40.48	0.01		40.48	-21.97
2.56741	0.0226498		2.56741	-0.0115633		2.56741	-0.0192523		2.56741	0.0234842		40.55	0.01		40.55	-21.98
2.57227	0.0233054		2.57227	-0.0110865		2.57227	-0.0187159		2.57227	0.0246167		40.62	0.01		40.62	-21.99
2.57712	0.0240803		2.57712	-0.0101924		2.57712	-0.0187755		2.57712	0.0257492		40.7	0.01		40.7	-22
2.58197	0.0246763		2.58197	-0.00911951		2.58197	-0.0192523		2.58197	0.0265241		40.77	0.01		40.77	-22.02
2.58683	0.025332		2.58683	-0.00798702		2.58683	-0.0200868		2.58683	0.0271797		40.84	0.02		40.84	-22.03
2.59168	0.0260472		2.59168	-0.00721216		2.59168	-0.0212193		2.59168	0.0275373		40.91	0.02		40.91	-22.04
2.59653	0.0269413		2.59653	-0.00697374		2.59653	-0.022471		2.59653	0.027597		40.99	0.01		40.99	-22.04
2.60139	0.027895		2.60139	-0.00739098		2.60139	-0.0239015		2.60139	0.0273585		41.06	0.01		41.06	-22.05
2.60624	0.0289083		2.60624	-0.00816584		2.60624	-0.0250936		2.60624	0.0266433		41.13	0		41.13	-22.06
2.61109	0.0297427		2.61109	-0.00917912		2.61109	-0.0259876		2.61109	0.0258684		41.2	0		41.2	-22.07
2.61595	0.03016		2.61595	-0.0101328		2.61595	-0.0264049		2.61595	0.0249743		41.28	0		41.28	-22.09
2.6208	0.0298619		2.6208	-0.0107288		2.6208	-0.0264049		2.6208	0.0241995		41.35	0		41.35	-22.1
2.62565	0.028789		2.62565	-0.0106692		2.62565	-0.025928		2.62565	0.0237823		41.42	0		41.42	-22.11
2.63051	0.0272989		2.63051	-0.010252		2.63051	-0.0253916		2.63051	0.0239015		41.5	0		41.5	-22.13
2.63536	0.0256896		2.63536	-0.00935793		2.63536	-0.025034		2.63536	0.0244379		41.57	0		41.57	-22.14
2.64021	0.0242591		2.64021	-0.00828505		2.64021	-0.0249147		2.64021	0.025332		41.64	0		41.64	-22.16
2.64507	0.023365		2.64507	-0.00733137		2.64507	-0.025332		2.64507	0.0263453		41.71	0.01		41.71	-22.16
2.64992	0.0232458		2.64992	-0.00667572		2.64992	-0.0259876		2.64992	0.0272393		41.79	0.02		41.79	-22.16
2.65477	0.0237823		2.65477	-0.0063777		2.65477	-0.0267029		2.65477	0.027895		41.86	0.02		41.86	-22.17
2.65963	0.0247359		2.65963	-0.0063777		2.65963	-0.0272989		2.65963	0.0283122		41.93	0.02		41.93	-22.17
2.66448	0.0258684		2.66448	-0.00685453		2.66448	-0.0277758		2.66448	0.028491		42.01	0.02		42.01	-22.18
2.66933	0.0269413		2.66933	-0.00751019		2.66933	-0.027895		2.66933	0.0284314		42.08	0.01		42.08	-22.19
2.67419	0.0277758		2.67419	-0.00828505		2.67419	-0.0276566		2.67419	0.0282526		42.15	0.02		42.15	-22.2
2.67904	0.0284314		2.67904	-0.00911951		2.67904	-0.0270009		2.67904	0.0280738		42.22	0.02		42.22	-22.21
2.68389	0.0289083		2.68389	-0.00977516		2.68389	-0.026226		2.68389	0.0279546		42.3	0.02		42.3	-22.23
2.68875	0.0293255		2.68875	-0.0103116		2.68875	-0.0254512		2.68875	0.0277758		42.37	0.02		42.37	-22.24
2.6936	0.0296235		2.6936	-0.0104904		2.6936	-0.0247955		2.6936	0.0276566		42.44	0.02		42.44	-22.25
2.69845	0.0296831		2.69845	-0.0103116		2.69845	-0.0244379		2.69845	0.0272393		42.52	0.02		42.52	-22.26
2.70331	0.0295639		2.70331	-0.00989437		2.70331	-0.0244975		2.70331	0.0265837		42.59	0.02		42.59	-22.26
2.70816	0.0290275		2.70816	-0.00959635		2.70816	-0.0249743		2.70816	0.0255704		42.66	0.02		42.66	-22.27
2.71301	0.028193		2.71301	-0.00947714		2.71301	-0.02563		2.71301	0.0243783		42.73	0.02		42.73	-22.28
2.71787	0.0271201		2.71787	-0.00977516		2.71787	-0.0263453		2.71787	0.023365		42.81	0.02		42.81	-22.29
2.72272	0.0259876		2.72272	-0.0104904		2.72272	-0.0268817		2.72272	0.0225902		42.88	0.01		42.88	-22.3
2.72757	0.0249743		2.72757	-0.0115037		2.72757	-0.0272989		2.72757	0.0224113		42.95	0		42.95	-22.31
2.73243	0.0242591		2.73243	-0.0124574		2.73243	-0.0271797		2.73243	0.0225902		43.02	0		43.02	-22.33
2.73728	0.0235438		2.73728	-0.0130534		2.73728	-0.0265837		2.73728	0.0233054		43.1	0.01		43.1	-22.34
2.74213	0.0231266		2.74213	-0.013113		2.74213	-0.02563		2.74213	0.0243187		43.17	0.01		43.17	-22.36
2.74699	0.0225902		2.74699	-0.0128746		2.74699	-0.0242591		2.74699	0.0254512		43.24	0.01		43.24	-22.37
2.75184	0.0219941		2.75184	-0.0121593		2.75184	-0.0226498		2.75184	0.0266433		43.32	0.01		43.32	-22.38
2.75669	0.0211596		2.75669	-0.0114441		2.75669	-0.0212789		2.75669	0.0275373		43.39	0.01		43.39	-22.4
2.76155	0.0202656		2.76155	-0.0107884		2.76155	-0.0202656		2.76155	0.0282526		43.46	0.01		43.46	-22.41
2.7664	0.0196099		2.7664	-0.010252		2.7664	-0.0197887		2.7664	0.0286698		43.53	0.01		43.53	-22.43
2.77125	0.0193119		2.77125	-0.00977516		2.77125	-0.0201464		2.77125	0.0287294		43.61	0.01		43.61	-22.44
2.77611	0.0193715		2.77611	-0.00935793		2.77611	-0.0210404		2.77611	0.028491		43.68	0		43.68	-22.45
2.78096	0.0197291		2.78096	-0.00882149		2.78096	-0.0223517		2.78096	0.0280142		43.75	0		43.75	-22.46
2.78581	0.020504		2.78581	-0.00804663		2.78581	-0.0236034		2.78581	0.0273585		43.83	0		43.83	-22.46
2.79067	0.0214577		2.79067	-0.00727177		2.79067	-0.0246763		2.79067	0.0266433		43.9	0.01		43.9	-22.47
2.79552	0.0223517		2.79552	-0.0064373		2.79552	-0.0252128		2.79552	0.025928		43.97	0.02		43.97	-22.48
2.80037	0.0232458		2.80037	-0.00590086		2.80037	-0.0251532		2.80037	0.025332		44.04	0.02		44.04	-22.49
2.80523	0.0240207		2.80523	-0.00530481		2.80523	-0.0245571		2.80523	0.0248551		44.12	0.02		44.12	-22.5
2.81008	0.0247359		2.81008	-0.00494719		2.81008	-0.0237226		2.81008	0.0242591		44.19	0.01		44.19	-22.51
2.81493	0.0252724		2.81493	-0.00464916		2.81493	-0.0228882		2.81493	0.0237823		44.26	0		44.26	-22.53
2.81979	0.0255704		2.81979	-0.00470877		2.81979	-0.022471		2.81979	0.0231862		44.34	0		44.34	-22.55
2.82464	0.0255704		2.82464	-0.00482798		2.82464	-0.0224113		2.82464	0.0224113		44.41	0.01		44.41	-22.56
2.82949	0.0252128		2.82949	-0.00530481		2.82949	-0.0230074		2.82949	0.0218153		44.48	0.01		44.48	-22.57
2.83435	0.0247359		2.83435	-0.00613928		2.83435	-0.0240803		2.83435	0.0215173		44.55	0.01		44.55	-22.58
2.8392	0.0239611		2.8392	-0.00721216		2.8392	-0.0252724		2.8392	0.0215173		44.63	0.01		44.63	-22.59
2.84405	0.0232458		2.84405	-0.00828505		2.84405	-0.026226		2.84405	0.0220537		44.7	0.01		44.7	-22.59
2.84891	0.0228286		2.84891	-0.00929832		2.84891	-0.0268817		2.84891	0.0232458		44.77	0.01		44.77	-22.6
2.85376	0.0228286		2.85376	-0.00983477		2.85376	-0.0271797		2.85376	0.0246167		44.84	0.02		44.84	-22.62
2.85861	0.0233054		2.85861	-0.00989437		2.85861	-0.0270605		2.85861	0.025928		44.92	0.02		44.92	-22.63
2.86347	0.0242591		2.86347	-0.00953674		2.86347	-0.0268817		2.86347	0.0270009		44.99	0.02		44.99	-22.64
2.86832	0.0255108		2.86832	-0.0090003		2.86832	-0.0267029		2.86832	0.0274181		45.06	0.02		45.06	-22.65
2.87317	0.0268221		2.87317	-0.00834465		2.87317	-0.0263453		2.87317	0.0272989		45.14	0.03		45.14	-22.65
2.87803	0.0280142		2.87803	-0.0077486		2.87803	-0.0261068		2.87803	0.0269413		45.21	0.02		45.21	-22.66
2.88288	0.0290871		2.88288	-0.00745058		2.88288	-0.025928		2.88288	0.0265837		45.28	0.02		45.28	-22.68
2.88773	0.0298619		2.88773	-0.00756979		2.88773	-0.025928		2.88773	0.0264049		45.35	0.02		45.35	-22.69
2.89259	0.03016		2.89259	-0.00810623		2.89259	-0.0261664		2.89259	0.0266433		45.43	0.03		45.43	-22.71
2.89744	0.0303984		2.89744	-0.00888109		2.89744	-0.0264645		2.89744	0.0271201		45.5	0.03		45.5	-22.72
2.90229	0.0302196		2.90229	-0.00965595		2.90229	-0.0268221		2.90229	0.0276566		45.57	0.04		45.57	-22.74
2.90715	0.0299811		2.90715	-0.0103116		2.90715	-0.0268817		2.90715	0.0279546		45.65	0.04		45.65	-22.75
2.912	0.0295639		2.912	-0.010848		2.912	-0.0265241		2.912	0.0278354		45.72	0.03		45.72	-22.77
2.91685	0.0290275		2.91685	-0.0112057		2.91685	-0.0254512		2.91685	0.0272989		45.79	0.03		45.79	-22.78
2.92171	0.0283718		2.92171	-0.0112057		2.92171	-0.0241399		2.92171	0.0265837		45.86	0.02		45.86	-22.79
2.92656	0.027597		2.92656	-0.0111461		2.92656	-0.0225902		2.92656	0.0258684		45.94	0.02		45.94	-22.8
2.93141	0.0268221		2.93141	-0.0110865		2.93141	-0.0212789		2.93141	0.0254512		46.01	0.02		46.01	-22.81
2.93627	0.0260472		2.93627	-0.0110865		2.93627	-0.020504		2.93627	0.0252128		46.08	0.01		46.08	-22.82
2.94112	0.0254512		2.94112	-0.0110865		2.94112	-0.0203252		2.94112	0.025332		46.16	0.01		46.16	-22.83
2.94597	0.0251532		2.94597	-0.0107884		2.94597	-0.0206232		2.94597	0.0256896		46.23	0.01		46.23	-22.84
2.95083	0.0251532		2.95083	-0.0104308		2.95083	-0.0211		2.95083	0.0261068		46.3	0.01		46.3	-22.86
2.95568	0.0252724		2.95568	-0.00983477		2.95568	-0.0218749		2.95568	0.0265837		46.37	0.01		46.37	-22.87
2.96053	0.0256896		2.96053	-0.00911951		2.96053	-0.0225306		2.96053	0.0272989		46.45	0.01		46.45	-22.88
2.96539	0.025928		2.96539	-0.00828505		2.96539	-0.0231862		2.96539	0.0280738		46.52	0.01		46.52	-22.89
2.97024	0.0260472		2.97024	-0.007689		2.97024	-0.0239015		2.97024	0.0291467		46.59	0.01		46.59	-22.9
2.97509	0.025928		2.97509	-0.00721216		2.97509	-0.0246167		2.97509	0.0302196		46.66	0.01		46.66	-22.91
2.97995	0.0254512		2.97995	-0.00703335		2.97995	-0.0252724		2.97995	0.0311136		46.74	0.01		46.74	-22.92
2.9848	0.0247359		2.9848	-0.00709295		2.9848	-0.0258088		2.9848	0.031352		46.81	0.02		46.81	-22.94
2.98965	0.0239015		2.98965	-0.00756979		2.98965	-0.0260472		2.98965	0.031054		46.88	0.02		46.88	-22.95
2.99451	0.0229478		2.99451	-0.00828505		2.99451	-0.0259876		2.99451	0.0300407		46.96	0.02		46.96	-22.97
2.99936	0.0221133		2.99936	-0.00917912		2.99936	-0.0253916		2.99936	0.0286698		47.03	0.02		47.03	-22.98
3.00421	0.0214577		3.00421	-0.0104308		3.00421	-0.0243783		3.00421	0.0274181		47.1	0.01		47.1	-23
3.00907	0.0212193		3.00907	-0.0118017		3.00907	-0.0231862		3.00907	0.0267029		47.17	0.01		47.17	-23.01
3.01392	0.0215173		3.01392	-0.013113		3.01392	-0.0219345		3.01392	0.0266433		47.25	0.01		47.25	-23.03
3.01877	0.0222325		3.01877	-0.0141859		3.01877	-0.0208616		3.01877	0.0270605		47.32	0.01		47.32	-23.04
3.02363	0.023067		3.02363	-0.0148416		3.02363	-0.0200272		3.02363	0.027895		47.39	0.02		47.39	-23.06
3.02848	0.0240207		3.02848	-0.0150204		3.02848	-0.0196695		3.02848	0.028789		47.47	0.02		47.47	-23.07
3.03333	0.0248551		3.03333	-0.014782		3.03333	-0.0197887		3.03333	0.0296235		47.54	0.02		47.54	-23.09
3.03819	0.0253916		3.03819	-0.0142455		3.03819	-0.0202656		3.03819	0.030458		47.61	0.03		47.61	-23.11
3.04304	0.0257492		3.04304	-0.0137687		3.04304	-0.0211		3.04304	0.0312924		47.68	0.03		47.68	-23.12
3.04789	0.025928		3.04789	-0.0133514		3.04789	-0.0219941		3.04789	0.0321269		47.76	0.03		47.76	-23.13
3.05275	0.0261664		3.05275	-0.013113		3.05275	-0.0228286		3.05275	0.0331998		47.83	0.03		47.83	-23.14
3.0576	0.0262856		3.0576	-0.0131726		3.0576	-0.0231862		3.0576	0.0342727		47.9	0.02		47.9	-23.16
3.06245	0.0263453		3.06245	-0.0132322		3.06245	-0.023067		3.06245	0.0355244		47.98	0.02		47.98	-23.17
3.06731	0.026226		3.06731	-0.0132322		3.06731	-0.022471		3.06731	0.036478		48.05	0.01		48.05	-23.19
3.07216	0.0260472		3.07216	-0.013113		3.07216	-0.0214577		3.07216	0.0372529		48.12	0.01		48.12	-23.21
3.07701	0.02563		3.07701	-0.0126958		3.07701	-0.0203848		3.07701	0.0376701		48.19	0.02		48.19	-23.23
3.08187	0.0252724		3.08187	-0.0119209		3.08187	-0.0194907		3.08187	0.0379086		48.27	0.02		48.27	-23.25
3.08672	0.0249147		3.08672	-0.0110269		3.08672	-0.0191331		3.08672	0.0379086		48.34	0.02		48.34	-23.27
3.09157	0.0248551		3.09157	-0.0101328		3.09157	-0.0193715		3.09157	0.0374317		48.41	0.02		48.41	-23.29
3.09643	0.0250936		3.09643	-0.00905991		3.09643	-0.020206		3.09643	0.0367165		48.48	0.03		48.48	-23.3
3.10128	0.0253916		3.10128	-0.00792742		3.10128	-0.0215173		3.10128	0.035584		48.56	0.03		48.56	-23.32
3.10613	0.0259876		3.10613	-0.00667572		3.10613	-0.022769		3.10613	0.0340939		48.63	0.03		48.63	-23.34
3.11099	0.0267029		3.11099	-0.005126		3.11099	-0.0237823		3.11099	0.0325441		48.7	0.03		48.7	-23.36
3.11584	0.0275373		3.11584	-0.00363588		3.11584	-0.0243783		3.11584	0.0311136		48.78	0.02		48.78	-23.38
3.12069	0.028193		3.12069	-0.00232458		3.12069	-0.0244975		3.12069	0.0301003		48.85	0.01		48.85	-23.39
3.12555	0.028789		3.12555	-0.00149012		3.12555	-0.0244379		3.12555	0.0296831		48.92	0.01		48.92	-23.41
3.1304	0.0290871		3.1304	-0.00149012		3.1304	-0.0241995		3.1304	0.0296831		48.99	0.01		48.99	-23.43
3.13525	0.0289679		3.13525	-0.00232458		3.13525	-0.0238419		3.13525	0.03016		49.07	0.01		49.07	-23.45
3.14011	0.0285506		3.14011	-0.00393391		3.14011	-0.0234842		3.14011	0.0309348		49.14	0.02		49.14	-23.47
3.14496	0.0277758		3.14496	-0.00607967		3.14496	-0.0228286		3.14496	0.0317097		49.21	0.02		49.21	-23.49
3.14981	0.0270009		3.14981	-0.00816584		3.14981	-0.0219345		3.14981	0.0323653		49.29	0.02		49.29	-23.5
3.15467	0.0262856		3.15467	-0.00983477		3.15467	-0.020802		3.15467	0.0331402		49.36	0.02		49.36	-23.52
3.15952	0.0260472		3.15952	-0.0106692		3.15952	-0.0196099		3.15952	0.0337958		49.43	0.02		49.43	-23.54
3.16437	0.025928		3.16437	-0.0107288		3.16437	-0.018537		3.16437	0.0345707		49.5	0.02		49.5	-23.56
3.16923	0.0260472		3.16923	-0.0101328		3.16923	-0.0178218		3.16923	0.0353456		49.58	0.02		49.58	-23.58
3.17408	0.0263453		3.17408	-0.00905991		3.17408	-0.0175834		3.17408	0.0361204		49.65	0.02		49.65	-23.6
3.17893	0.0267029		3.17893	-0.00798702		3.17893	-0.017941		3.17893	0.0369549		49.72	0.02		49.72	-23.62
3.18379	0.0270605		3.18379	-0.00721216		3.18379	-0.0187755		3.18379	0.0376701		49.8	0.02		49.8	-23.65
3.18864	0.0275373		3.18864	-0.00691414		3.18864	-0.019908		3.18864	0.0383258		49.87	0.02		49.87	-23.68
3.19349	0.0282526		3.19349	-0.00715256		3.19349	-0.0211		3.19349	0.0389218		49.94	0.01		49.94	-23.7
3.19835	0.0291467		3.19835	-0.00786781		3.19835	-0.0222325		3.19835	0.0392199		50.01	0.01		50.01	-23.72
3.2032	0.0302792		3.2032	-0.0090003		3.2032	-0.0234246		3.2032	0.0392199		50.09	0.02		50.09	-23.74
3.20805	0.0315905		3.20805	-0.010252		3.20805	-0.0243783		3.20805	0.0389814		50.16	0.02		50.16	-23.76
3.21291	0.0329018		3.21291	-0.0113845		3.21291	-0.0249743		3.21291	0.038445		50.23	0.02		50.23	-23.77
3.21776	0.0339746		3.21776	-0.0120401		3.21776	-0.0251532		3.21776	0.0376701		50.3	0.02		50.3	-23.79
3.22261	0.0346899		3.22261	-0.0119805		3.22261	-0.0246763		3.22261	0.0369549		50.38	0.02		50.38	-23.81
3.22747	0.0346303		3.22747	-0.0115037		3.22747	-0.023663		3.22747	0.0362992		50.45	0.02		50.45	-23.82
3.23232	0.0337958		3.23232	-0.0104904		3.23232	-0.0222921		3.23232	0.035882		50.52	0.02		50.52	-23.83
3.23717	0.0323653		3.23717	-0.00929832		3.23717	-0.0207424		3.23717	0.0358224		50.6	0.02		50.6	-23.84
3.24203	0.0303984		3.24203	-0.00828505		3.24203	-0.0193715		3.24203	0.0360012		50.67	0.03		50.67	-23.87
3.24688	0.0283718		3.24688	-0.00762939		3.24688	-0.0188351		3.24688	0.0365376		50.74	0.03		50.74	-23.89
3.25173	0.0264049		3.25173	-0.00727177		3.25173	-0.0188947		3.25173	0.0370741		50.81	0.03		50.81	-23.91
3.25659	0.0247359		3.25659	-0.00745058		3.25659	-0.019908		3.25659	0.0374317		50.89	0.03		50.89	-23.93
3.26144	0.0235438		3.26144	-0.00786781		3.26144	-0.0216365		3.26144	0.0376701		50.96	0.02		50.96	-23.95
3.26629	0.0229478		3.26629	-0.00858307		3.26629	-0.0237226		3.26629	0.0374317		51.03	0.01		51.03	-23.97
3.27115	0.0229478		3.27115	-0.00929832		3.27115	-0.0258088		3.27115	0.0370145		51.11	0.01		51.11	-23.99
3.276	0.023365		3.276	-0.0101328		3.276	-0.027597		3.276	0.0363588		51.18	0.01		51.18	-24.01
3.28085	0.0242591		3.28085	-0.0110269		3.28085	-0.0290275		3.28085	0.0356436		51.25	0.01		51.25	-24.03
3.28571	0.0252724		3.28571	-0.0119805		3.28571	-0.0299215		3.28571	0.0351071		51.32	0.02		51.32	-24.04
3.29056	0.026226		3.29056	-0.0129938		3.29056	-0.0305176		3.29056	0.0348687		51.4	0.02		51.4	-24.06
3.29541	0.0271201		3.29541	-0.0136495		3.29541	-0.0308156		3.29541	0.0348687		51.47	0.02		51.47	-24.08
3.30027	0.0278354		3.30027	-0.0140071		3.30027	-0.0309348		3.30027	0.0351667		51.54	0.02		51.54	-24.1
3.30512	0.0282526		3.30512	-0.0138283		3.30512	-0.0309944		3.30512	0.0354648		51.62	0.03		51.62	-24.13
3.30997	0.0286698		3.30997	-0.0131726		3.30997	-0.0308752		3.30997	0.035584		51.69	0.03		51.69	-24.11
3.31483	0.0290871		3.31483	-0.0124574		3.31483	-0.0305772		3.31483	0.035584		51.76	0.02		51.76	-25.15
3.31968	0.0295639		3.31968	-0.0115037		3.31968	-0.03016		3.31968	0.0353456		51.83	0.02		51.83	-20.31
3.32453	0.0301003		3.32453	-0.0107288		3.32453	-0.0295043		3.32453	0.0348091		51.91	0.02		51.91	24.58
3.32939	0.030458		3.32939	-0.0103712		3.32939	-0.0289083		3.32939	0.0342131		51.98	0.03		51.98	134.38
3.33424	0.0305772		3.33424	-0.010252		3.33424	-0.0285506		3.33424	0.0335574		52.05	0.03		52.05	287.38
3.33909	0.0303388		3.33909	-0.0106096		3.33909	-0.0283122		3.33909	0.0332594		52.12	0.02		52.12	388.93
3.34395	0.0296831		3.34395	-0.0111461		3.34395	-0.0283718		3.34395	0.033319		52.2	0.01		52.2	368.17
3.3488	0.0289679		3.3488	-0.0119805		3.3488	-0.0284314		3.3488	0.033915		52.27	0.01		52.27	245.24
3.35365	0.0284314		3.35365	-0.0130534		3.35365	-0.0284314		3.35365	0.0349879		52.34	0.02		52.34	106.94
3.35851	0.0281334		3.35851	-0.0142455		3.35851	-0.028193		3.35851	0.0363588		52.42	0.02		52.42	24.87
3.36336	0.0282526		3.36336	-0.015378		3.36336	-0.027597		3.36336	0.0377893		52.49	0.02		52.49	-3.83
3.36821	0.028491		3.36821	-0.0164509		3.36821	-0.0268817		3.36821	0.039041		52.56	0.02		52.56	-5.65
3.37307	0.0286698		3.37307	-0.0171065		3.37307	-0.0260472		3.37307	0.0399351		52.63	0.02		52.63	-5.15
3.37792	0.0286102		3.37792	-0.0174046		3.37792	-0.025332		3.37792	0.0405312		52.71	0.02		52.71	-4.87
3.38277	0.0283122		3.38277	-0.0172853		3.38277	-0.0247955		3.38277	0.0406504		52.78	0.02		52.78	-4.72
3.38763	0.0280142		3.38763	-0.0168681		3.38763	-0.0243783		3.38763	0.0405908		52.85	0.02		52.85	-4.63
3.39248	0.0279546		3.39248	-0.0161529		3.39248	-0.0240803		3.39248	0.0404716		52.93	0.02		52.93	-4.58
3.39733	0.0283122		3.39733	-0.0153184		3.39733	-0.0239015		3.39733	0.0402331		53	0.02		53	-4.57
3.40219	0.0292659		3.40219	-0.0144839		3.40219	-0.0239015		3.40219	0.0400543		53.07	0.02		53.07	-4.6
3.40704	0.0303984		3.40704	-0.0136495		3.40704	-0.0243187		3.40704	0.0398159		53.14	0.02		53.14	-4.63
3.41189	0.0317693		3.41189	-0.012815		3.41189	-0.025034		3.41189	0.0393391		53.22	0.02		53.22	-4.64
3.41675	0.0327229		3.41675	-0.0121593		3.41675	-0.0262856		3.41675	0.0388026		53.29	0.02		53.29	-4.65
3.4216	0.0335574		3.4216	-0.0116825		3.4216	-0.0274181		3.4216	0.0383258		53.36	0.02		53.36	-4.66
3.42645	0.0342131		3.42645	-0.0116229		3.42645	-0.0283718		3.42645	0.0377893		53.44	0.03		53.44	-4.7
3.43131	0.0345111		3.43131	-0.0118613		3.43131	-0.0290275		3.43131	0.0371933		53.51	0.03		53.51	-4.77
3.43616	0.0345707		3.43616	-0.0123382		3.43616	-0.0290275		3.43616	0.036478		53.58	0.02		53.58	-4.86
3.44101	0.0342727		3.44101	-0.013113		3.44101	-0.0287294		3.44101	0.0358224		53.65	0.03		53.65	-4.95
3.44587	0.0334382		3.44587	-0.0139475		3.44587	-0.0283122		3.44587	0.0352859		53.73	0.03		53.73	-5.02
3.45072	0.0322461		3.45072	-0.0149012		3.45072	-0.027895		3.45072	0.0348091		53.8	0.04		53.8	-5.09
3.45557	0.0306368		3.45557	-0.0157356		3.45557	-0.0277162		3.45557	0.0346303		53.87	0.04		53.87	-5.17
3.46043	0.0288486		3.46043	-0.0165701		3.46043	-0.0277758		3.46043	0.0346899		53.94	0.03		53.94	-5.29
3.46528	0.0274777		3.46528	-0.0171065		3.46528	-0.0280142		3.46528	0.0349283		54.02	0.03		54.02	-5.48
3.47013	0.0266433		3.47013	-0.0175238		3.47013	-0.0281334		3.47013	0.0352859		54.09	0.02		54.09	-5.74
3.47499	0.0265837		3.47499	-0.0177026		3.47499	-0.0278354		3.47499	0.0356436		54.16	0.02		54.16	-6.04
3.47984	0.0271797		3.47984	-0.0177622		3.47984	-0.0270605		3.47984	0.0361204		54.24	0.02		54.24	-6.34
3.48469	0.0283122		3.48469	-0.0178814		3.48469	-0.025928		3.48469	0.0367761		54.31	0.02		54.31	-6.56
3.48955	0.0296831		3.48955	-0.0180006		3.48955	-0.0243783		3.48955	0.0375509		54.38	0.01		54.38	-6.68
3.4944	0.0308752		3.4944	-0.0181794		3.4944	-0.0229478		3.4944	0.038445		54.45	0.01		54.45	-6.71
3.49925	0.0318885		3.49925	-0.0185966		3.49925	-0.0218153		3.49925	0.0392795		54.53	0.01		54.53	-6.73
3.50411	0.0325441		3.50411	-0.0188947		3.50411	-0.0212789		3.50411	0.0401139		54.6	0.01		54.6	-6.8
3.50896	0.0328422		3.50896	-0.0188947		3.50896	-0.0215769		3.50896	0.04071		54.67	0.01		54.67	-6.97
3.51381	0.0328422		3.51381	-0.0183582		3.51381	-0.0224113		3.51381	0.041306		54.75	0.01		54.75	-7.26
3.51867	0.0326037		3.51867	-0.0174046		3.51867	-0.0234246		3.51867	0.0415444		54.82	0.02		54.82	-7.63
3.52352	0.0322461		3.52352	-0.0161529		3.52352	-0.0242591		3.52352	0.0417829		54.89	0.02		54.89	-8.03
3.52837	0.0320673		3.52837	-0.0148416		3.52837	-0.0246763		3.52837	0.0418425		54.96	0.02		54.96	-8.38
3.53323	0.0320673		3.53323	-0.0136495		3.53323	-0.0244975		3.53323	0.0420213		55.04	0.02		55.04	-8.64
3.53808	0.0323057		3.53808	-0.0125766		3.53808	-0.0241995		3.53808	0.0422597		55.11	0.02		55.11	-8.76
3.54293	0.0327826		3.54293	-0.0119209		3.54293	-0.0238419		3.54293	0.0426173		55.18	0.03		55.18	-8.75
3.54779	0.0336766		3.54779	-0.0116229		3.54779	-0.0239611		3.54779	0.0430346		55.26	0.02		55.26	-8.66
3.55264	0.0345707		3.55264	-0.0115633		3.55264	-0.0245571		3.55264	0.0433922		55.33	0.02		55.33	-8.54
3.55749	0.0354052		3.55749	-0.0118613		3.55749	-0.0256896		3.55749	0.043571		55.4	0.01		55.4	-8.47
3.56235	0.0358224		3.56235	-0.0123978		3.56235	-0.0272393		3.56235	0.043273		55.47	0.02		55.47	-8.51
3.5672	0.0357628		3.5672	-0.0132918		3.5672	-0.0289083		3.5672	0.0427365		55.55	0.02		55.55	-8.69
3.57205	0.0349879		3.57205	-0.0142455		3.57205	-0.0305176		3.57205	0.0419617		55.62	0.02		55.62	-9.02
3.57691	0.033617		3.57691	-0.0153184		3.57691	-0.0319481		3.57691	0.0412464		55.69	0.02		55.69	-9.44
3.58176	0.0318885		3.58176	-0.0162125		3.58176	-0.0330806		3.58176	0.04071		55.76	0.02		55.76	-9.89
3.58661	0.0299215		3.58661	-0.0170469		3.58661	-0.033617		3.58661	0.0404119		55.84	0.02		55.84	-10.29
3.59147	0.0281334		3.59147	-0.0178218		3.59147	-0.0336766		3.59147	0.0404716		55.91	0.02		55.91	-10.55
3.59632	0.0268817		3.59632	-0.0182986		3.59632	-0.0332594		3.59632	0.0405908		55.98	0.02		55.98	-10.64
3.60117	0.0261664		3.60117	-0.0185966		3.60117	-0.0323653		3.60117	0.0407696		56.06	0.03		56.06	-10.55
3.60603	0.0262856		3.60603	-0.0187755		3.60603	-0.0311732		3.60603	0.0408888		56.13	0.03		56.13	-10.3
3.61088	0.0270009		3.61088	-0.0187755		3.61088	-0.0299811		3.61088	0.0407696		56.2	0.03		56.2	-9.97
3.61573	0.0280142		3.61573	-0.0187159		3.61573	-0.0286698		3.61573	0.0407696		56.27	0.02		56.27	-9.64
3.62059	0.0290871		3.62059	-0.0186563		3.62059	-0.0276566		3.62059	0.041008		56.35	0.02		56.35	-9.37
3.62544	0.0299215		3.62544	-0.018537		3.62544	-0.0270605		3.62544	0.0412464		56.42	0.02		56.42	-9.22
3.63029	0.0303984		3.63029	-0.0185966		3.63029	-0.0269413		3.63029	0.0417233		56.49	0.02		56.49	-9.22
3.63515	0.0305176		3.63515	-0.0187159		3.63515	-0.0272393		3.63515	0.0422597		56.57	0.03		56.57	-9.35
3.64	0.030458		3.64	-0.0188947		3.64	-0.0278354		3.64	0.0429153		56.64	0.03		56.64	-9.61
3.64485	0.0303388		3.64485	-0.0189543		3.64485	-0.0286102		3.64485	0.0436306		56.71	0.03		56.71	-9.96
3.64971	0.03016		3.64971	-0.0191331		3.64971	-0.0292659		3.64971	0.0444055		56.78	0.02		56.78	-10.35
3.65456	0.0299215		3.65456	-0.0194311		3.65456	-0.0295043		3.65456	0.0452399		56.86	0.02		56.86	-10.74
3.65941	0.0296235		3.65941	-0.0196099		3.65941	-0.0293255		3.65941	0.046134		56.93	0.02		56.93	-11.11
3.66427	0.0292659		3.66427	-0.0197887		3.66427	-0.0285506		3.66427	0.0467896		57	0.02		57	-11.44
3.66912	0.0288486		3.66912	-0.019908		3.66912	-0.027597		3.66912	0.0471473		57.08	0.03		57.08	-11.7
3.67397	0.0284314		3.67397	-0.019908		3.67397	-0.0265241		3.67397	0.0472069		57.15	0.03		57.15	-11.91
3.67883	0.0283718		3.67883	-0.0197887		3.67883	-0.0253916		3.67883	0.0469685		57.22	0.03		57.22	-12.05
3.68368	0.0283122		3.68368	-0.0196099		3.68368	-0.0246167		3.68368	0.0464916		57.29	0.03		57.29	-12.1
3.68853	0.0284314		3.68853	-0.0195503		3.68853	-0.0239015		3.68853	0.0460744		57.37	0.03		57.37	-12.08
3.69339	0.0286698		3.69339	-0.0194907		3.69339	-0.0234246		3.69339	0.0455976		57.44	0.03		57.44	-11.96
3.69824	0.0286102		3.69824	-0.0196099		3.69824	-0.0231862		3.69824	0.0452995		57.51	0.03		57.51	-11.77
3.70309	0.0283718		3.70309	-0.0198483		3.70309	-0.0230074		3.70309	0.0451803		57.58	0.03		57.58	-11.5
3.70795	0.027895		3.70795	-0.0201464		3.70795	-0.0231862		3.70795	0.0451207		57.66	0.02		57.66	-11.18
3.7128	0.0275373		3.7128	-0.0204444		3.7128	-0.0235438		3.7128	0.0451803		57.73	0.02		57.73	-10.84
3.71765	0.0272393		3.71765	-0.0206828		3.71765	-0.0241399		3.71765	0.0454187		57.8	0.02		57.8	-10.48
3.72251	0.0274181		3.72251	-0.0209808		3.72251	-0.0249147		3.72251	0.0455379		57.88	0.03		57.88	-10.13
3.72736	0.027895		3.72736	-0.0215173		3.72736	-0.0258088		3.72736	0.0455379		57.95	0.03		57.95	-9.82
3.73221	0.0287294		3.73221	-0.0219941		3.73221	-0.0267029		3.73221	0.0452995		58.02	0.03		58.02	-9.56
3.73707	0.0297427		3.73707	-0.0225902		3.73707	-0.0273585		3.73707	0.0447035		58.09	0.03		58.09	-9.37
3.74192	0.0308156		3.74192	-0.0229478		3.74192	-0.0280142		3.74192	0.0438094		58.17	0.02		58.17	-9.25
3.74677	0.0318885		3.74677	-0.0231266		3.74677	-0.0285506		3.74677	0.0429749		58.24	0.02		58.24	-9.23
3.75163	0.0327229		3.75163	-0.0231862		3.75163	-0.0288486		3.75163	0.0423789		58.31	0.02		58.31	-9.29
3.75648	0.033617		3.75648	-0.0228882		3.75648	-0.0291467		3.75648	0.0420809		58.39	0.03		58.39	-9.45
3.76133	0.0345111		3.76133	-0.0225902		3.76133	-0.0294447		3.76133	0.0421405		58.46	0.03		58.46	-9.69
3.76619	0.0354052		3.76619	-0.0223517		3.76619	-0.0298023		3.76619	0.0423789		58.53	0.03		58.53	-10.01
3.77104	0.0361204		3.77104	-0.0222921		3.77104	-0.0302196		3.77104	0.0428557		58.6	0.02		58.6	-10.39
3.77589	0.0364184		3.77589	-0.0225902		3.77589	-0.0306964		3.77589	0.0432134		58.68	0.02		58.68	-10.82
3.78075	0.0363588		3.78075	-0.0229478		3.78075	-0.0312328		3.78075	0.043273		58.75	0.03		58.75	-11.27
3.7856	0.0357628		3.7856	-0.0235438		3.7856	-0.0317097		3.7856	0.0431538		58.82	0.03		58.82	-11.73
3.79045	0.0346899		3.79045	-0.0240207		3.79045	-0.0320673		3.79045	0.0429749		58.9	0.03		58.9	-12.18
3.79531	0.0334382		3.79531	-0.0241995		3.79531	-0.0324249		3.79531	0.0429749		58.97	0.03		58.97	-12.61
3.80016	0.0323653		3.80016	-0.0241399		3.80016	-0.0325441		3.80016	0.0433922		59.04	0.02		59.04	-13.01
3.80501	0.0316501		3.80501	-0.0236034		3.80501	-0.0326037		3.80501	0.0441074		59.11	0.02		59.11	-13.37
3.80987	0.0316501		3.80987	-0.0228882		3.80987	-0.0324249		3.80987	0.0452995		59.19	0.02		59.19	-13.68
3.81472	0.0320673		3.81472	-0.0221133		3.81472	-0.0321269		3.81472	0.0465512		59.26	0.02		59.26	-13.93
3.81957	0.0329614		3.81957	-0.0214577		3.81957	-0.0315905		3.81957	0.0475049		59.33	0.03		59.33	-14.13
3.82443	0.0337958		3.82443	-0.0211596		3.82443	-0.030756		3.82443	0.0479221		59.4	0.03		59.4	-14.26
3.82928	0.0343323		3.82928	-0.0212193		3.82928	-0.0298619		3.82928	0.0476241		59.48	0.03		59.48	-14.32
3.83413	0.0346303		3.83413	-0.0213385		3.83413	-0.0286102		3.83413	0.0464916		59.55	0.03		59.55	-14.31
3.83899	0.0343919		3.83899	-0.0213981		3.83899	-0.0275373		3.83899	0.0449419		59.62	0.02		59.62	-14.24
3.84384	0.0336766		3.84384	-0.0212789		3.84384	-0.0267029		3.84384	0.0429153		59.7	0.03		59.7	-14.12
3.84869	0.0327826		3.84869	-0.020802		3.84869	-0.0261068		3.84869	0.0409484		59.77	0.03		59.77	-13.95
3.85355	0.0318289		3.85355	-0.020206		3.85355	-0.025928		3.85355	0.0394583		59.84	0.02		59.84	-13.75
3.8584	0.0308752		3.8584	-0.0196099		3.8584	-0.0258684		3.8584	0.0386238		59.91	0.03		59.91	-13.5
3.86325	0.03016		3.86325	-0.0191331		3.86325	-0.0260472		3.86325	0.0383854		59.99	0.03		59.99	-13.23
3.86811	0.0297427		3.86811	-0.0191927		3.86811	-0.0259876		3.86811	0.038743		60.06	0.03		60.06	-12.92
3.87296	0.0296235		3.87296	-0.0194311		3.87296	-0.02563		3.87296	0.0393987		60.13	0.03		60.13	-12.6
3.87781	0.0293851		3.87781	-0.0198483		3.87781	-0.025034		3.87781	0.0400543		60.21	0.03		60.21	-12.26
3.88267	0.0289083		3.88267	-0.0200272		3.88267	-0.0241399		3.88267	0.0404119		60.28	0.02		60.28	-11.92
3.88752	0.0281334		3.88752	-0.0199676		3.88752	-0.0231862		3.88752	0.0405908		60.35	0.01		60.35	-11.57
3.89237	0.0269413		3.89237	-0.0194311		3.89237	-0.0222325		3.89237	0.0404119		60.42	0.02		60.42	-11.24
3.89723	0.025928		3.89723	-0.0185966		3.89723	-0.0213385		3.89723	0.0401735		60.5	0.02		60.5	-10.91
3.90208	0.0247955		3.90208	-0.017345		3.90208	-0.0206828		3.90208	0.0398755		60.57	0.03		60.57	-10.6
3.90693	0.0243187		3.90693	-0.0162125		3.90693	-0.0200868		3.90693	0.0399351		60.64	0.03		60.64	-10.32
3.91179	0.0242591		3.91179	-0.0150204		3.91179	-0.0197887		3.91179	0.0401735		60.72	0.03		60.72	-10.06
3.91664	0.0247359		3.91664	-0.0141859		3.91664	-0.0200272		3.91664	0.0407696		60.79	0.03		60.79	-9.82
3.92149	0.0255108		3.92149	-0.0137091		3.92149	-0.0206232		3.92149	0.0415444		60.86	0.03		60.86	-9.61
3.92635	0.0265241		3.92635	-0.0137687		3.92635	-0.0214577		3.92635	0.0424981		60.93	0.03		60.93	-9.43
3.9312	0.0276566		3.9312	-0.0143051		3.9312	-0.0223517		3.9312	0.0433922		61.01	0.03		61.01	-9.28
3.93605	0.0285506		3.93605	-0.0153184		3.93605	-0.0231266		3.93605	0.0440478		61.08	0.02		61.08	-9.16
3.94091	0.0293255		3.94091	-0.0166893		3.94091	-0.0234246		3.94091	0.0443459		61.15	0.02		61.15	-9.06
3.94576	0.0299215		3.94576	-0.0181794		3.94576	-0.023365		3.94576	0.0442266		61.22	0.02		61.22	-8.98
3.95061	0.0301003		3.95061	-0.0193715		3.95061	-0.022769		3.95061	0.044167		61.3	0.02		61.3	-8.94
3.95547	0.03016		3.95547	-0.0201464		3.95547	-0.0220537		3.95547	0.0439882		61.37	0.03		61.37	-8.93
3.96032	0.0298619		3.96032	-0.0203848		3.96032	-0.0214577		3.96032	0.0440478		61.44	0.03		61.44	-8.96
3.96517	0.0292659		3.96517	-0.0201464		3.96517	-0.0211		3.96517	0.0441074		61.52	0.03		61.52	-9.01
3.97003	0.0285506		3.97003	-0.0195503		3.97003	-0.0211596		3.97003	0.044167		61.59	0.03		61.59	-9.08
3.97488	0.0279546		3.97488	-0.0189543		3.97488	-0.0215173		3.97488	0.044167		61.66	0.03		61.66	-9.17
3.97973	0.027597		3.97973	-0.0185966		3.97973	-0.0221133		3.97973	0.0439286		61.73	0.03		61.73	-9.27
3.98459	0.027895		3.98459	-0.018537		3.98459	-0.0227094		3.98459	0.0436306		61.81	0.03		61.81	-9.4
3.98944	0.0285506		3.98944	-0.0187159		3.98944	-0.0230074		3.98944	0.043273		61.88	0.02		61.88	-9.55
3.99429	0.0297427		3.99429	-0.0191331		3.99429	-0.0228882		3.99429	0.0429749		61.95	0.02		61.95	-9.72
3.99915	0.0311732		3.99915	-0.0194907		3.99915	-0.0224113		3.99915	0.0430346		62.03	0.03		62.03	-9.9
4.004	0.0324845		4.004	-0.0196695		4.004	-0.0217557		4.004	0.0430942		62.1	0.02		62.1	-10.11
4.00885	0.0335574		4.00885	-0.0196695		4.00885	-0.0209808		4.00885	0.0433326		62.17	0.02		62.17	-10.32
4.01371	0.0341535		4.01371	-0.0195503		4.01371	-0.020504		4.01371	0.0435114		62.24	0.02		62.24	-10.55
4.01856	0.0343323		4.01856	-0.0192523		4.01856	-0.0204444		4.01856	0.0435114		62.32	0.02		62.32	-10.79
4.02341	0.0340939		4.02341	-0.0186563		4.02341	-0.0209212		4.02341	0.0435114		62.39	0.02		62.39	-11.03
4.02827	0.033617		4.02827	-0.017941		4.02827	-0.0218749		4.02827	0.0436306		62.46	0.02		62.46	-11.28
4.03312	0.033021		4.03312	-0.0172257		4.03312	-0.0231862		4.03312	0.0438094		62.54	0.03		62.54	-11.54
4.03797	0.0324249		4.03797	-0.0164509		4.03797	-0.0246763		4.03797	0.0440478		62.61	0.03		62.61	-11.8
4.04283	0.0319481		4.04283	-0.0157952		4.04283	-0.0258684		4.04283	0.0442266		62.68	0.03		62.68	-12.07
4.04768	0.0311732		4.04768	-0.015378		4.04768	-0.0267625		4.04768	0.0444055		62.75	0.03		62.75	-12.33
4.05253	0.0305772		4.05253	-0.0155568		4.05253	-0.0271797		4.05253	0.0444055		62.83	0.03		62.83	-12.59
4.05739	0.0298023		4.05739	-0.0160933		4.05739	-0.0269413		4.05739	0.0442863		62.9	0.02		62.9	-12.86
4.06224	0.0290871		4.06224	-0.0171065		4.06224	-0.0263453		4.06224	0.0440478		62.97	0.02		62.97	-13.13
4.06709	0.0284314		4.06709	-0.0181794		4.06709	-0.0256896		4.06709	0.0436902		63.04	0.02		63.04	-13.4
4.07195	0.0279546		4.07195	-0.0191331		4.07195	-0.0249147		4.07195	0.0433922		63.12	0.03		63.12	-13.67
4.0768	0.027597		4.0768	-0.0197291		4.0768	-0.0243783		4.0768	0.0432134		63.19	0.03		63.19	-13.94
4.08165	0.0272393		4.08165	-0.0202656		4.08165	-0.0241995		4.08165	0.0430942		63.26	0.03		63.26	-14.21
4.08651	0.0269413		4.08651	-0.0203848		4.08651	-0.0240803		4.08651	0.043273		63.34	0.04		63.34	-14.47
4.09136	0.0265837		4.09136	-0.0203848		4.09136	-0.0240207		4.09136	0.0434518		63.41	0.04		63.41	-14.72
4.09621	0.0263453		4.09621	-0.020206		4.09621	-0.0240803		4.09621	0.0434518		63.48	0.04		63.48	-14.97
4.10107	0.0262856		4.10107	-0.019908		4.10107	-0.0241995		4.10107	0.0433326		63.55	0.03		63.55	-15.23
4.10592	0.0265241		4.10592	-0.0196099		4.10592	-0.0242591		4.10592	0.0430346		63.63	0.03		63.63	-15.48
4.11077	0.0270605		4.11077	-0.0190735		4.11077	-0.0241995		4.11077	0.0425577		63.7	0.03		63.7	-15.72
4.11563	0.0278354		4.11563	-0.018537		4.11563	-0.0240803		4.11563	0.0421405		63.77	0.03		63.77	-15.96
4.12048	0.0289083		4.12048	-0.0180006		4.12048	-0.0237823		4.12048	0.0418425		63.85	0.03		63.85	-16.19
4.12533	0.0301003		4.12533	-0.017643		4.12533	-0.0231862		4.12533	0.0418425		63.92	0.03		63.92	-16.42
4.13019	0.0311136		4.13019	-0.0172853		4.13019	-0.022471		4.13019	0.0423789		63.99	0.03		63.99	-16.64
4.13504	0.0320077		4.13504	-0.0172853		4.13504	-0.0217557		4.13504	0.0433922		64.06	0.03		64.06	-16.86
4.13989	0.0327229		4.13989	-0.0174046		4.13989	-0.0211		4.13989	0.0446439		64.14	0.02		64.14	-17.07
4.14475	0.0330806		4.14475	-0.0178218		4.14475	-0.0206828		4.14475	0.0459552		64.21	0.02		64.21	-17.28
4.1496	0.0331998		4.1496	-0.0181794		4.1496	-0.0206232		4.1496	0.0472069		64.28	0.02		64.28	-17.48
4.15445	0.0331998		4.15445	-0.0183582		4.15445	-0.0209808		4.15445	0.0479817		64.36	0.02		64.36	-17.68
4.15931	0.0331998		4.15931	-0.0184178		4.15931	-0.0216365		4.15931	0.0482202		64.43	0.02		64.43	-17.87
4.16416	0.0331402		4.16416	-0.0184178		4.16416	-0.022471		4.16416	0.0477433		64.5	0.03		64.5	-18.06
4.16901	0.0330806		4.16901	-0.0182986		4.16901	-0.0233054		4.16901	0.0466704		64.57	0.03		64.57	-18.24
4.17387	0.0330806		4.17387	-0.0184178		4.17387	-0.0240207		4.17387	0.0452399		64.65	0.02		64.65	-18.4
4.17872	0.0331402		4.17872	-0.0185966		4.17872	-0.0244975		4.17872	0.0439286		64.72	0.02		64.72	-18.57
4.18357	0.0332594		4.18357	-0.0187159		4.18357	-0.0246167		4.18357	0.0427961		64.79	0.03		64.79	-18.72
4.18843	0.033319		4.18843	-0.0186563		4.18843	-0.0245571		4.18843	0.0425577		64.86	0.03		64.86	-18.87
4.19328	0.0332594		4.19328	-0.0184178		4.19328	-0.0244379		4.19328	0.0426173		64.94	0.03		64.94	-19.01
4.19813	0.0329614		4.19813	-0.0180006		4.19813	-0.0244975		4.19813	0.0430346		65.01	0.03		65.01	-19.14
4.20299	0.0324249		4.20299	-0.0177026		4.20299	-0.0244975		4.20299	0.0433922		65.08	0.03		65.08	-19.28
4.20784	0.0317097		4.20784	-0.0174642		4.20784	-0.0246167		4.20784	0.0434518		65.16	0.03		65.16	-19.41
4.21269	0.0306964		4.21269	-0.0174046		4.21269	-0.0246763		4.21269	0.0430942		65.23	0.03		65.23	-19.54
4.21755	0.0296831		4.21755	-0.0174642		4.21755	-0.0247359		4.21755	0.0424385		65.3	0.03		65.3	-19.66
4.2224	0.0289083		4.2224	-0.0175834		4.2224	-0.0246167		4.2224	0.0418425		65.37	0.03		65.37	-19.78
4.22725	0.0285506		4.22725	-0.0174046		4.22725	-0.0246167		4.22725	0.0415444		65.45	0.03		65.45	-19.89
4.23211	0.0286102		4.23211	-0.0169873		4.23211	-0.0247955		4.23211	0.0417233		65.52	0.03		65.52	-20
4.23696	0.0292659		4.23696	-0.0163317		4.23696	-0.0252128		4.23696	0.0422597		65.59	0.03		65.59	-20.1
4.24181	0.0303388		4.24181	-0.0157952		4.24181	-0.0259876		4.24181	0.0431538		65.67	0.03		65.67	-20.2
4.24667	0.0315309		4.24667	-0.0154376		4.24667	-0.0268221		4.24667	0.0442266		65.74	0.03		65.74	-20.3
4.25152	0.0325441		4.25152	-0.0154376		4.25152	-0.027597		4.25152	0.0452995		65.81	0.03		65.81	-20.39
4.25637	0.0329018		4.25637	-0.0157952		4.25637	-0.0283122		4.25637	0.0463128		65.88	0.03		65.88	-20.47
4.26123	0.0326633		4.26123	-0.0163913		4.26123	-0.028789		4.26123	0.0472069		65.96	0.04		65.96	-20.56
4.26608	0.0320077		4.26608	-0.0171065		4.26608	-0.0289083		4.26608	0.0478625		66.03	0.03		66.03	-20.64
4.27093	0.0308752		4.27093	-0.0178218		4.27093	-0.0289083		4.27093	0.0484586		66.1	0.03		66.1	-20.71
4.27579	0.0296235		4.27579	-0.0184774		4.27579	-0.0286102		4.27579	0.0487566		66.18	0.04		66.18	-20.78
4.28064	0.028789		4.28064	-0.0189543		4.28064	-0.0283122		4.28064	0.0488162		66.25	0.04		66.25	-20.85
4.28549	0.028491		4.28549	-0.0193119		4.28549	-0.0276566		4.28549	0.0485778		66.32	0.04		66.32	-20.92
4.29035	0.0288486		4.29035	-0.0192523		4.29035	-0.0268221		4.29035	0.0482202		66.39	0.04		66.39	-20.99
4.2952	0.0297427		4.2952	-0.0190735		4.2952	-0.0258684		4.2952	0.0478625		66.47	0.04		66.47	-21.05
4.30005	0.0309944		4.30005	-0.0186563		4.30005	-0.0249147		4.30005	0.0474453		66.54	0.03		66.54	-21.12
4.30491	0.0323653		4.30491	-0.0181794		4.30491	-0.0239611		4.30491	0.0472069		66.61	0.03		66.61	-21.17
4.30976	0.0335574		4.30976	-0.0177622		4.30976	-0.0231862		4.30976	0.0468493		66.68	0.02		66.68	-21.22
4.31461	0.0343323		4.31461	-0.0175834		4.31461	-0.0226498		4.31461	0.0466704		66.76	0.02		66.76	-21.26
4.31947	0.0349283		4.31947	-0.0178218		4.31947	-0.022471		4.31947	0.0466108		66.83	0.02		66.83	-21.31
4.32432	0.0352263		4.32432	-0.0182986		4.32432	-0.0225306		4.32432	0.0466108		66.9	0.02		66.9	-21.35
4.32917	0.0352859		4.32917	-0.0190139		4.32917	-0.0226498		4.32917	0.0468493		66.98	0.02		66.98	-21.4
4.33403	0.0353456		4.33403	-0.019908		4.33403	-0.022769		4.33403	0.0471473		67.05	0.02		67.05	-21.44
4.33888	0.0352859		4.33888	-0.0209808		4.33888	-0.0227094		4.33888	0.0477433		67.12	0.02		67.12	-21.48
4.34373	0.0352859		4.34373	-0.0219941		4.34373	-0.0225306		4.34373	0.0485182		67.19	0.02		67.19	-21.52
4.34859	0.0351071		4.34859	-0.0231266		4.34859	-0.0222921		4.34859	0.0494123		67.27	0.03		67.27	-21.55
4.35344	0.0348091		4.35344	-0.0242591		4.35344	-0.0221729		4.35344	0.0502467		67.34	0.03		67.34	-21.58
4.35829	0.0343919		4.35829	-0.0251532		4.35829	-0.022471		4.35829	0.050962		67.41	0.03		67.41	-21.61
4.36315	0.0336766		4.36315	-0.0259876		4.36315	-0.023067		4.36315	0.0514388		67.49	0.03		67.49	-21.63
4.368	0.0329018		4.368	-0.0264645		4.368	-0.0242591		4.368	0.0516176		67.56	0.03		67.56	-21.66
4.37285	0.0318885		4.37285	-0.0266433		4.37285	-0.0255704		4.37285	0.0513196		67.63	0.02		67.63	-21.68
4.37771	0.0309348		4.37771	-0.0267029		4.37771	-0.0267029		4.37771	0.0507832		67.7	0.03		67.7	-21.71
4.38256	0.0301003		4.38256	-0.0265241		4.38256	-0.0275373		4.38256	0.0500679		67.78	0.03		67.78	-21.74
4.38741	0.0294447		4.38741	-0.0261664		4.38741	-0.0278354		4.38741	0.0492334		67.85	0.03		67.85	-21.77
4.39227	0.0289679		4.39227	-0.0258684		4.39227	-0.0276566		4.39227	0.0485182		67.92	0.03		67.92	-21.8
4.39712	0.0287294		4.39712	-0.0254512		4.39712	-0.0272393		4.39712	0.0479817		68	0.02		68	-21.82
4.40197	0.0286698		4.40197	-0.0252128		4.40197	-0.0268221		4.40197	0.0478029		68.07	0.02		68.07	-21.83
4.40683	0.0289679		4.40683	-0.0249743		4.40683	-0.0267625		4.40683	0.0479221		68.14	0.03		68.14	-21.84
4.41168	0.0296831		4.41168	-0.0246167		4.41168	-0.0270009		4.41168	0.0482202		68.21	0.03		68.21	-21.86
4.41653	0.0305772		4.41653	-0.0241995		4.41653	-0.0274777		4.41653	0.0486374		68.29	0.03		68.29	-21.88
4.42139	0.0316501		4.42139	-0.0234246		4.42139	-0.028193		4.42139	0.048995		68.36	0.02		68.36	-21.9
4.42624	0.0326633		4.42624	-0.0227094		4.42624	-0.0286698		4.42624	0.0493526		68.43	0.02		68.43	-21.92
4.43109	0.0334978		4.43109	-0.0219941		4.43109	-0.0289679		4.43109	0.0495911		68.5	0.03		68.5	-21.94
4.43595	0.0337958		4.43595	-0.0215173		4.43595	-0.0292063		4.43595	0.0496507		68.58	0.03		68.58	-21.96
4.4408	0.0333786		4.4408	-0.0214577		4.4408	-0.0292659		4.4408	0.0495911		68.65	0.03		68.65	-21.98
4.44565	0.0326633		4.44565	-0.0218153		4.44565	-0.0293851		4.44565	0.0494123		68.72	0.03		68.72	-21.99
4.45051	0.0317693		4.45051	-0.022471		4.45051	-0.0295043		4.45051	0.0490546		68.8	0.03		68.8	-22
4.45536	0.0312328		4.45536	-0.0233054		4.45536	-0.0295639		4.45536	0.0486374		68.87	0.03		68.87	-22.01
4.46021	0.0311732		4.46021	-0.0238419		4.46021	-0.0296235		4.46021	0.048399		68.94	0.03		68.94	-22.02
4.46507	0.0318289		4.46507	-0.0237823		4.46507	-0.0293255		4.46507	0.0483394		69.01	0.02		69.01	-22.03
4.46992	0.033021		4.46992	-0.0232458		4.46992	-0.0288486		4.46992	0.0489354		69.09	0.02		69.09	-22.04
4.47477	0.0343919		4.47477	-0.0224113		4.47477	-0.0283718		4.47477	0.0498891		69.16	0.02		69.16	-22.04
4.47963	0.035584		4.47963	-0.0216365		4.47963	-0.028193		4.47963	0.0511408		69.23	0.02		69.23	-22.05
4.48448	0.0362396		4.48448	-0.0212193		4.48448	-0.0283718		4.48448	0.0522733		69.31	0.02		69.31	-22.06
4.48933	0.0364184		4.48933	-0.0212789		4.48933	-0.0289679		4.48933	0.0531673		69.38	0.03		69.38	-22.06
4.49419	0.0362396		4.49419	-0.0219941		4.49419	-0.0298619		4.49419	0.0534654		69.45	0.03		69.45	-22.07
4.49904	0.0357628		4.49904	-0.0230074		4.49904	-0.0306368		4.49904	0.0532269		69.52	0.03		69.52	-22.08
4.50389	0.035584		4.50389	-0.0241995		4.50389	-0.031054		4.50389	0.0524521		69.6	0.03		69.6	-22.09
4.50875	0.0354648		4.50875	-0.0251532		4.50875	-0.0306964		4.50875	0.0514388		69.67	0.03		69.67	-22.11
4.5136	0.0356436		4.5136	-0.0258684		4.5136	-0.0296831		4.5136	0.0505447		69.74	0.03		69.74	-22.11
4.51845	0.0357628		4.51845	-0.0261068		4.51845	-0.028193		4.51845	0.0497699		69.82	0.03		69.82	-22.12
4.52331	0.035584		4.52331	-0.0260472		4.52331	-0.0267625		4.52331	0.0493526		69.89	0.03		69.89	-22.13
4.52816	0.0349879		4.52816	-0.0257492		4.52816	-0.0258088		4.52816	0.0492334		69.96	0.03		69.96	-22.13
4.53301	0.0342131		4.53301	-0.0252724		4.53301	-0.0253916		4.53301	0.0493526		70.03	0.04		70.03	-22.13
4.53787	0.0331998		4.53787	-0.0248551		4.53787	-0.0258088		4.53787	0.0497699		70.11	0.04		70.11	-22.13
4.54272	0.0322461		4.54272	-0.0244975		4.54272	-0.0265241		4.54272	0.0501871		70.18	0.04		70.18	-22.14
4.54757	0.0317097		4.54757	-0.0242591		4.54757	-0.0274181		4.54757	0.0507832		70.25	0.03		70.25	-22.15
4.55243	0.0312924		4.55243	-0.0242591		4.55243	-0.0280738		4.55243	0.0513196		70.32	0.02		70.32	-22.16
4.55728	0.0312328		4.55728	-0.0243187		4.55728	-0.028491		4.55728	0.051856		70.4	0.02		70.4	-22.16
4.56213	0.0314713		4.56213	-0.0244379		4.56213	-0.0287294		4.56213	0.0523925		70.47	0.03		70.47	-22.16
4.56699	0.0317693		4.56699	-0.0246167		4.56699	-0.0287294		4.56699	0.0531077		70.54	0.03		70.54	-22.16
4.57184	0.0321865		4.57184	-0.0248551		4.57184	-0.028789		4.57184	0.0540018		70.62	0.04		70.62	-22.16
4.57669	0.0327229		4.57669	-0.0252128		4.57669	-0.0289083		4.57669	0.0548959		70.69	0.04		70.69	-22.16
4.58155	0.0331998		4.58155	-0.02563		4.58155	-0.0290871		4.58155	0.0555515		70.76	0.03		70.76	-22.17
4.5864	0.0334978		4.5864	-0.0261068		4.5864	-0.0292659		4.5864	0.0558496		70.83	0.03		70.83	-22.18
4.59125	0.033617		4.59125	-0.0264049		4.59125	-0.0295639		4.59125	0.0556111		70.91	0.03		70.91	-22.19
4.59611	0.033617		4.59611	-0.0266433		4.59611	-0.0300407		4.59611	0.0550151		70.98	0.03		70.98	-22.19
4.60096	0.0333786		4.60096	-0.0264049		4.60096	-0.0306964		4.60096	0.0540614		71.05	0.03		71.05	-22.2
4.60581	0.0331402		4.60581	-0.0258684		4.60581	-0.0314713		4.60581	0.0531673		71.13	0.03		71.13	-22.21
4.61067	0.0329018		4.61067	-0.0251532		4.61067	-0.0324845		4.61067	0.0523925		71.2	0.04		71.2	-22.22
4.61552	0.0327826		4.61552	-0.0243187		4.61552	-0.0334978		4.61552	0.0519753		71.27	0.05		71.27	-22.22
4.62037	0.0326037		4.62037	-0.0236034		4.62037	-0.0346303		4.62037	0.0517964		71.34	0.04		71.34	-22.23
4.62523	0.0324845		4.62523	-0.023067		4.62523	-0.0355244		4.62523	0.0519156		71.42	0.04		71.42	-22.24
4.63008	0.0323057		4.63008	-0.0228882		4.63008	-0.0363588		4.63008	0.0524521		71.49	0.04		71.49	-22.25
4.63493	0.0321865		4.63493	-0.0230074		4.63493	-0.0370741		4.63493	0.0531077		71.56	0.04		71.56	-22.26
4.63979	0.0321269		4.63979	-0.023365		4.63979	-0.0376701		4.63979	0.0538826		71.64	0.04		71.64	-22.26
4.64464	0.0321865		4.64464	-0.0240207		4.64464	-0.0383258		4.64464	0.0546575		71.71	0.04		71.71	-22.25
4.64949	0.0324845		4.64949	-0.0246763		4.64949	-0.0388622		4.64949	0.0552535		71.78	0.04		71.78	-22.25
4.65435	0.0328422		4.65435	-0.0252724		4.65435	-0.0393987		4.65435	0.0552535		71.85	0.03		71.85	-22.26
4.6592	0.0333786		4.6592	-0.02563		4.6592	-0.0396967		4.6592	0.0547767		71.93	0.04		71.93	-22.26
4.66405	0.033617		4.66405	-0.0255108		4.66405	-0.0398755		4.66405	0.053823		72	0.04		72	-22.27
4.66891	0.0338554		4.66891	-0.0250936		4.66891	-0.0397563		4.66891	0.0525117		72.07	0.04		72.07	-22.28
4.67376	0.0336766		4.67376	-0.0240803		4.67376	-0.0392795		4.67376	0.0512004		72.14	0.04		72.14	-22.28
4.67861	0.0333786		4.67861	-0.0227094		4.67861	-0.0386238		4.67861	0.0501871		72.22	0.03		72.22	-22.28
4.68347	0.0328422		4.68347	-0.0212789		4.68347	-0.0377297		4.68347	0.0495911		72.29	0.03		72.29	-22.28
4.68832	0.0321865		4.68832	-0.0201464		4.68832	-0.0368953		4.68832	0.0495315		72.36	0.02		72.36	-22.28
4.69317	0.0314713		4.69317	-0.0194907		4.69317	-0.0360012		4.69317	0.0499487		72.44	0.02		72.44	-22.29
4.69803	0.0308752		4.69803	-0.0195503		4.69803	-0.0354052		4.69803	0.0507236		72.51	0.03		72.51	-22.3
4.70288	0.0303984		4.70288	-0.0203252		4.70288	-0.0348091		4.70288	0.0517964		72.58	0.02		72.58	-22.31
4.70773	0.0300407		4.70773	-0.0217557		4.70773	-0.0344515		4.70773	0.0528693		72.65	0.03		72.65	-22.32
4.71259	0.0296831		4.71259	-0.0232458		4.71259	-0.0343323		4.71259	0.0539422		72.73	0.03		72.73	-22.33
4.71744	0.0295639		4.71744	-0.0245571		4.71744	-0.0341535		4.71744	0.0547767		72.8	0.03		72.8	-22.34
4.72229	0.0295043		4.72229	-0.0252128		4.72229	-0.0340939		4.72229	0.0554323		72.87	0.03		72.87	-22.35
4.72715	0.0295043		4.72715	-0.0252128		4.72715	-0.0339746		4.72715	0.0558496		72.95	0.02		72.95	-22.36
4.732	0.0293851		4.732	-0.0247955		4.732	-0.0338554		4.732	0.0558496		73.02	0.03		73.02	-22.37
4.73685	0.0292063		4.73685	-0.0240803		4.73685	-0.0337362		4.73685	0.0556111		73.09	0.03		73.09	-22.37
4.74171	0.0289679		4.74171	-0.0233054		4.74171	-0.0334978		4.74171	0.0552535		73.16	0.03		73.16	-22.38
4.74656	0.0284314		4.74656	-0.0228286		4.74656	-0.0332594		4.74656	0.0547171		73.24	0.03		73.24	-22.4
4.75141	0.0278354		4.75141	-0.0225902		4.75141	-0.033021		4.75141	0.0542402		73.31	0.03		73.31	-22.42
4.75627	0.0272989		4.75627	-0.0228882		4.75627	-0.0325441		4.75627	0.0538826		73.38	0.03		73.38	-22.43
4.76112	0.0270009		4.76112	-0.0234246		4.76112	-0.0317693		4.76112	0.053525		73.46	0.02		73.46	-22.44
4.76597	0.0270605		4.76597	-0.0240803		4.76597	-0.0309944		4.76597	0.0532269		73.53	0.02		73.53	-22.45
4.77083	0.0277162		4.77083	-0.0248551		4.77083	-0.0302196		4.77083	0.0529289		73.6	0.02		73.6	-22.46
4.77568	0.0285506		4.77568	-0.02563		4.77568	-0.0295639		4.77568	0.0527501		73.67	0.02		73.67	-22.48
4.78053	0.0296235		4.78053	-0.0261664		4.78053	-0.0292063		4.78053	0.0525713		73.75	0.02		73.75	-22.5
4.78539	0.0306368		4.78539	-0.0264645		4.78539	-0.0292659		4.78539	0.0526905		73.82	0.03		73.82	-22.52
4.79024	0.0312328		4.79024	-0.0265837		4.79024	-0.0298619		4.79024	0.0529289		73.89	0.03		73.89	-22.54
4.79509	0.0314713		4.79509	-0.0264645		4.79509	-0.030756		4.79509	0.0536442		73.96	0.03		73.96	-22.55
4.79995	0.0314713		4.79995	-0.0261068		4.79995	-0.0317693		4.79995	0.0547171		74.04	0.03		74.04	-22.57
4.8048	0.0312924		4.8048	-0.0255704		4.8048	-0.0328422		4.8048	0.0559688		74.11	0.03		74.11	-22.59
4.80965	0.0312924		4.80965	-0.0247359		4.80965	-0.0337362		4.80965	0.0572205		74.18	0.03		74.18	-22.61
4.81451	0.0312924		4.81451	-0.0240207		4.81451	-0.0343919		4.81451	0.0584126		74.26	0.03		74.26	-22.62
4.81936	0.0315905		4.81936	-0.0234842		4.81936	-0.0346899		4.81936	0.0593066		74.33	0.03		74.33	-22.63
4.82421	0.0320673		4.82421	-0.0234842		4.82421	-0.0346899		4.82421	0.0599027		74.4	0.04		74.4	-22.65
4.82907	0.0324249		4.82907	-0.0239015		4.82907	-0.0344515		4.82907	0.0603199		74.47	0.04		74.47	-22.66
4.83392	0.0327229		4.83392	-0.0248551		4.83392	-0.0340939		4.83392	0.0606775		74.55	0.04		74.55	-22.68
4.83877	0.0327229		4.83877	-0.025928		4.83877	-0.0335574		4.83877	0.0608563		74.62	0.04		74.62	-22.7
4.84363	0.0323057		4.84363	-0.0270009		4.84363	-0.0331998		4.84363	0.0608563		74.69	0.04		74.69	-22.71
4.84848	0.0317693		4.84848	-0.0276566		4.84848	-0.0329614		4.84848	0.0608563		74.77	0.04		74.77	-22.73
4.85333	0.0309348		4.85333	-0.0278354		4.85333	-0.0330806		4.85333	0.0606775		74.84	0.04		74.84	-22.75
4.85819	0.03016		4.85819	-0.0274181		4.85819	-0.0335574		4.85819	0.0601411		74.91	0.04		74.91	-22.77
4.86304	0.0296235		4.86304	-0.0265241		4.86304	-0.0340939		4.86304	0.059545		74.98	0.03		74.98	-22.78
4.86789	0.0293851		4.86789	-0.0252128		4.86789	-0.0345111		4.86789	0.058949		75.06	0.03		75.06	-22.79
4.87275	0.0294447		4.87275	-0.0238419		4.87275	-0.0347495		4.87275	0.0582933		75.13	0.03		75.13	-22.8
4.8776	0.0296235		4.8776	-0.0225902		4.8776	-0.0345111		4.8776	0.0579357		75.2	0.03		75.2	-22.82
4.88245	0.0298023		4.88245	-0.0216961		4.88245	-0.0338554		4.88245	0.0575781		75.28	0.03		75.28	-22.83
4.88731	0.0297427		4.88731	-0.0213385		4.88731	-0.0328422		4.88731	0.0575185		75.35	0.03		75.35	-22.85
4.89216	0.0294447		4.89216	-0.0215173		4.89216	-0.0316501		4.89216	0.0575781		75.42	0.02		75.42	-22.86
4.89701	0.0289083		4.89701	-0.0221133		4.89701	-0.030458		4.89701	0.0575781		75.49	0.02		75.49	-22.88
4.90187	0.028491		4.90187	-0.0231266		4.90187	-0.0295043		4.90187	0.0575781		75.57	0.03		75.57	-22.89
4.90672	0.0283122		4.90672	-0.0240207		4.90672	-0.0290275		4.90672	0.0576377		75.64	0.03		75.64	-22.91
4.91157	0.0284314		4.91157	-0.0247955		4.91157	-0.0289679		4.91157	0.0576377		75.71	0.03		75.71	-22.92
4.91643	0.0289083		4.91643	-0.0253916		4.91643	-0.0293851		4.91643	0.0576973		75.78	0.03		75.78	-22.93
4.92128	0.0296235		4.92128	-0.0260472		4.92128	-0.0302196		4.92128	0.0578165		75.86	0.03		75.86	-22.94
4.92613	0.0303984		4.92613	-0.0267625		4.92613	-0.0308752		4.92613	0.0581145		75.93	0.03		75.93	-22.97
4.93099	0.0312328		4.93099	-0.0277162		4.93099	-0.0314713		4.93099	0.0582933		76	0.04		76	-22.99
4.93584	0.0319481		4.93584	-0.0287294		4.93584	-0.0317693		4.93584	0.0582933		76.08	0.04		76.08	-23.02
4.94069	0.0324845		4.94069	-0.0298619		4.94069	-0.0316501		4.94069	0.0579953		76.15	0.05		76.15	-23.04
4.94555	0.0326037		4.94555	-0.0305772		4.94555	-0.0312328		4.94555	0.0573397		76.22	0.05		76.22	-23.06
4.9504	0.0322461		4.9504	-0.0308752		4.9504	-0.0309348		4.9504	0.0562072		76.29	0.05		76.29	-23.08
4.95525	0.0314116		4.95525	-0.0306368		4.95525	-0.0306964		4.95525	0.0547767		76.37	0.04		76.37	-23.09
4.96011	0.0302196		4.96011	-0.0302196		4.96011	-0.0308156		4.96011	0.0531673		76.44	0.04		76.44	-23.11
4.96496	0.0289679		4.96496	-0.0297427		4.96496	-0.0314116		4.96496	0.0519753		76.51	0.04		76.51	-23.13
4.96981	0.0276566		4.96981	-0.0292659		4.96981	-0.0322461		4.96981	0.0514388		76.59	0.04		76.59	-23.15
4.97467	0.0267625		4.97467	-0.0290871		4.97467	-0.0329614		4.97467	0.0517368		76.66	0.05		76.66	-23.17
4.97952	0.0264049		4.97952	-0.0289083		4.97952	-0.0334382		4.97952	0.0532269		76.73	0.05		76.73	-23.19
4.98437	0.0269413		4.98437	-0.0285506		4.98437	-0.0336766		4.98437	0.0558496		76.8	0.05		76.8	-23.21
4.98923	0.028193		4.98923	-0.0274777		4.98923	-0.0331402		4.98923	0.0594854		76.88	0.04		76.88	-23.22
4.99408	0.0306368		4.99408	-0.0255704		4.99408	-0.031352		4.99408	0.064075		76.95	0.04		76.95	-23.23
4.99893	0.0348687		4.99893	-0.0221133		4.99893	-0.0191331		4.99893	0.0703931		77.02	0.03		77.02	-23.25
5.00379	0.0426173		5.00379	-0.0160933		5.00379	0.202835		5.00379	0.0806451		77.1	0.04		77.1	-23.26
5.00864	0.0561476		5.00864	-0.005126		5.00864	1.9508		5.00864	0.0982881		77.17	0.04		77.17	-23.28
5.01349	0.0771284		5.01349	0.0132918		5.01349	9.31579		5.01349	0.127137		77.24	0.04		77.24	-23.29
5.01835	0.106752		5.01835	0.0414252		5.01835	29.8249		5.01835	0.169575		77.31	0.04		77.31	-23.31
5.0232	0.14329		5.0232	0.0793338		5.0232	72.3577		5.0232	0.224888		77.39	0.04		77.39	-23.32
5.02805	0.181735		5.02805	0.123978		5.02805	143.322		5.02805	0.286162		77.46	0.04		77.46	-23.34
5.03291	0.211716		5.03291	0.166714		5.03291	243.246		5.03291	0.339389		77.53	0.03		77.53	-23.37
5.03776	0.22161		5.03776	0.194132		5.03776	364.736		5.03776	0.367761		77.6	0.03		77.6	-23.39
5.04261	0.204444		5.04261	0.192642		5.04261	492.813		5.04261	0.358522		77.68	0.03		77.68	-23.4
5.04747	0.164449		5.04747	0.156581		5.04747	608.889		5.04747	0.31215		77.75	0.04		77.75	-23.42
5.05232	0.11915		5.05232	0.0936985		5.05232	697.323		5.05232	0.246286		77.82	0.03		77.82	-23.45
5.05717	0.0976324		5.05717	0.0270009		5.05717	750.606		5.05717	0.193596		77.9	0.03		77.9	-23.48
5.06203	0.132143		5.06203	-0.00977516		5.06203	770.947		5.06203	0.192523		77.97	0.03		77.97	-23.5
5.06688	0.246167		5.06688	0.0171661		5.06688	768.231		5.06688	0.272751		78.04	0.03		78.04	-23.51
5.07173	0.441551		5.07173	0.127673		5.07173	755.317		5.07173	0.440538		78.11	0.03		78.11	-23.52
5.07659	0.693619		5.07659	0.317156		5.07659	742.713		5.07659	0.673115		78.19	0.03		78.19	-23.53
5.08144	0.957191		5.08144	0.554919		5.08144	735.756		5.08144	0.924468		78.26	0.03		78.26	-23.55
5.08629	1.17993		5.08629	0.79298		5.08629	734.575		5.08629	1.13893		78.33	0.03		78.33	-23.58
5.09115	1.31738		5.09115	0.980735		5.09115	735.484		5.09115	1.26928		78.41	0.03		78.41	-23.6
5.096	1.34557		5.096	1.07974		5.096	733.601		5.096	1.28973		78.48	0.03		78.48	-23.63
5.10085	1.2666		5.10085	1.07461		5.10085	725.831		5.10085	1.20211		78.55	0.03		78.55	-23.67
5.10571	1.10483		5.10571	0.974298		5.10571	711.659		5.10571	1.03062		78.62	0.03		78.62	-23.69
5.11056	0.895381		5.11056	0.805676		5.11056	691.614		5.11056	0.8111		78.7	0.04		78.7	-23.72
5.11541	0.672817		5.11541	0.602365		5.11541	666.554		5.11541	0.578821		78.77	0.04		78.77	-23.74
5.12027	0.462651		5.12027	0.394225		5.12027	638.239		5.12027	0.359833		78.84	0.04		78.84	-23.76
5.12512	0.279307		5.12512	0.201643		5.12512	609.02		5.12512	0.168204		78.92	0.04		78.92	-23.78
5.12997	0.126898		5.12997	0.0344515		5.12997	580.552		5.12997	0.00828505		78.99	0.03		78.99	-23.79
5.13483	0.00357628		5.13483	-0.105143		5.13483	553.593		5.13483	-0.121772		79.06	0.03		79.06	-23.81
5.13968	-0.0953674		5.13968	-0.219345		5.13968	528.391		5.13968	-0.226319		79.13	0.03		79.13	-23.83
5.14453	-0.174522		5.14453	-0.311911		5.14453	504.486		5.14453	-0.310302		79.21	0.04		79.21	-23.86
5.14939	-0.238061		5.14939	-0.386357		5.14939	480.692		5.14939	-0.378251		79.28	0.03		79.28	-23.89
5.15424	-0.289321		5.15424	-0.44626		5.15424	456.077		5.15424	-0.433564		79.35	0.03		79.35	-23.92
5.15909	-0.330806		5.15909	-0.494063		5.15909	430.716		5.15909	-0.478864		79.42	0.03		79.42	-23.94
5.16395	-0.36478		5.16395	-0.532269		5.16395	405.425		5.16395	-0.515759		79.5	0.03		79.5	-23.96
5.1688	-0.392556		5.1688	-0.562906		5.1688	381.177		5.1688	-0.545681		79.57	0.03		79.57	-23.98
5.17365	-0.415325		5.17365	-0.587761		5.17365	358.78		5.17365	-0.569522		79.64	0.03		79.64	-24.01
5.17851	-0.433922		5.17851	-0.608325		5.17851	338.606		5.17851	-0.588357		79.72	0.03		79.72	-24.04
5.18336	-0.448942		5.18336	-0.625372		5.18336	320.448		5.18336	-0.603259		79.79	0.03		79.79	-24.06
5.18821	-0.460923		5.18821	-0.639558		5.18821	303.818		5.18821	-0.615001		79.86	0.03		79.86	-24.08
5.19307	-0.470281		5.19307	-0.651181		5.19307	288.348		5.19307	-0.624418		79.93	0.04		79.93	-24.1
5.19792	-0.477493		5.19792	-0.660062		5.19792	273.887		5.19792	-0.632107		80.01	0.04		80.01	-24.13
5.20277	-0.483274		5.20277	-0.66644		5.20277	260.4		5.20277	-0.638306		80.08	0.04		80.08	-24.15
5.20763	-0.487685		5.20763	-0.670552		5.20763	247.921		5.20763	-0.643075		80.15	0.04		80.15	-24.18
5.21248	-0.491321		5.21248	-0.672698		5.21248	236.521		5.21248	-0.646353		80.23	0.04		80.23	-24.21
5.21733	-0.493884		5.21733	-0.673175		5.21733	226.231		5.21733	-0.648201		80.3	0.05		80.3	-24.23
5.22219	-0.495672		5.22219	-0.672519		5.22219	217.006		5.22219	-0.648558		80.37	0.05		80.37	-24.25
5.22704	-0.496209		5.22704	-0.671029		5.22704	208.735		5.22704	-0.647664		80.44	0.04		80.44	-24.28
5.23189	-0.495553		5.23189	-0.669062		5.23189	201.258		5.23189	-0.645936		80.52	0.04		80.52	-24.3
5.23675	-0.493586		5.23675	-0.666738		5.23675	194.389		5.23675	-0.643551		80.59	0.03		80.59	-24.33
5.2416	-0.490606		5.2416	-0.664115		5.2416	187.967		5.2416	-0.640631		80.66	0.03		80.66	-24.36
5.24645	-0.486612		5.24645	-0.661373		5.24645	181.885		5.24645	-0.637293		80.74	0.03		80.74	-24.38
5.25131	-0.481725		5.25131	-0.658512		5.25131	176.094		5.25131	-0.633538		80.81	0.04		80.81	-24.41
5.25616	-0.476301		5.25616	-0.655234		5.25616	170.572		5.25616	-0.629187		80.88	0.04		80.88	-24.43
5.26101	-0.47034		5.26101	-0.651598		5.26101	165.307		5.26101	-0.624001		80.95	0.04		80.95	-24.46
5.26587	-0.464022		5.26587	-0.647187		5.26587	160.284		5.26587	-0.61816		81.03	0.04		81.03	-24.48
5.27072	-0.457525		5.27072	-0.642002		5.27072	155.484		5.27072	-0.611722		81.1	0.04		81.1	-24.52
5.27557	-0.45079		5.27557	-0.635803		5.27557	150.884		5.27557	-0.604749		81.17	0.04		81.17	-24.55
5.28043	-0.443995		5.28043	-0.628889		5.28043	146.455		5.28043	-0.597537		81.24	0.04		81.24	-24.57
5.28528	-0.437319		5.28528	-0.621378		5.28528	142.17		5.28528	-0.590146		81.32	0.05		81.32	-24.6
5.29013	-0.430763		5.29013	-0.61357		5.29013	138		5.29013	-0.582933		81.39	0.05		81.39	-24.63
5.29499	-0.424206		5.29499	-0.605583		5.29499	133.926		5.29499	-0.575721		81.46	0.04		81.46	-24.66
5.29984	-0.41765		5.29984	-0.597596		5.29984	129.936		5.29984	-0.568449		81.54	0.04		81.54	-24.69
5.30469	-0.410736		5.30469	-0.589371		5.30469	126.026		5.30469	-0.560999		81.61	0.04		81.61	-24.71
5.30955	-0.403285		5.30955	-0.580788		5.30955	122.201		5.30955	-0.553131		81.68	0.04		81.68	-24.74
5.3144	-0.395119		5.3144	-0.571728		5.3144	118.473		5.3144	-0.544369		81.75	0.05		81.75	-24.77
5.31925	-0.386119		5.31925	-0.562012		5.31925	114.853		5.31925	-0.534415		81.83	0.05		81.83	-24.79
5.32411	-0.375688		5.32411	-0.551939		5.32411	111.35		5.32411	-0.522554		81.9	0.04		81.9	-24.82
5.32896	-0.363648		5.32896	-0.541449		5.32896	107.966		5.32896	-0.508428		81.97	0.04		81.97	-24.84
5.33381	-0.349104		5.33381	-0.530064		5.33381	104.698		5.33381	-0.490665		82.05	0.03		82.05	-24.86
5.33867	-0.330508		5.33867	-0.516891		5.33867	101.536		5.33867	-0.46742		82.12	0.03		82.12	-24.89
5.34352	-0.305772		5.34352	-0.500321		5.34352	98.4672		5.34352	-0.435412		82.19	0.03		82.19	-24.92
5.34837	-0.271142		5.34837	-0.47797		5.34837	95.4803		5.34837	-0.389218		82.26	0.03		82.26	-24.94
5.35323	-0.220954		5.35323	-0.446439		5.35323	92.5695		5.35323	-0.320613		82.34	0.03		82.34	-24.97
5.35808	-0.146687		5.35808	-0.400186		5.35808	89.7377		5.35808	-0.217199		82.41	0.03		82.41	-25
5.36293	-0.0351667		5.36293	-0.331223		5.36293	86.9986		5.36293	-0.0608563		82.48	0.03		82.48	-25.03
5.36779	0.13274		5.36779	-0.227451		5.36779	84.3779		5.36779	0.174165		82.56	0.04		82.56	-25.06
5.37264	0.384688		5.37264	-0.0717044		5.37264	81.9162		5.37264	0.523686		82.63	0.04		82.63	-25.1
5.37749	0.759184		5.37749	0.161171		5.37749	79.6686		5.37749	1.03712		82.7	0.04		82.7	-25.14
5.38235	1.30874		5.38235	0.505924		5.38235	77.706		5.38235	1.77908		82.77	0.04		82.77	-25.17
5.3872	2.10297		5.3872	1.0094		5.3872	76.1178		5.3872	2.83343		82.85	0.04		82.85	-25.21
5.39205	3.23105		5.39205	1.73372		5.39205	75.0136		5.39205	4.30441		82.92	0.04		82.92	-25.24
5.39691	4.80318		5.39691	2.75815		5.39691	74.5286		5.39691	6.31845		82.99	0.04		82.99	-25.27
5.40176	6.9524		5.40176	4.1815		5.40176	74.8236		5.40176	9.02349		83.06	0.04		83.06	-25.3
5.40661	9.83274		5.40661	6.12259		5.40661	76.0888		5.40661	12.5864		83.14	0.05		83.14	-25.32
5.41147	13.617		5.41147	8.7201		5.41147	78.5419		5.41147	17.1894		83.21	0.05		83.21	-25.35
5.41632	18.4917		5.41632	12.1301		5.41632	82.4257		5.41632	23.0222		83.28	0.04		83.28	-25.37
5.42117	24.6505		5.42117	16.5223		5.42117	87.9995		5.42117	30.275		83.36	0.04		83.36	-25.4
5.42603	32.285		5.42603	22.0739		5.42603	95.5281		5.42603	39.1271		83.43	0.04		83.43	-25.43
5.43088	41.5753		5.43088	28.962		5.43088	105.268		5.43088	49.7365		83.5	0.04		83.5	-25.46
5.43573	52.6777		5.43573	37.355		5.43573	117.453		5.43573	62.2294		83.57	0.04		83.57	-25.5
5.44059	65.7144		5.44059	47.402		5.44059	132.27		5.44059	76.6887		83.65	0.04		83.65	-25.53
5.44544	80.762		5.44544	59.2229		5.44544	149.851		5.44544	93.1464		83.72	0.04		83.72	-25.56
5.45029	97.843		5.45029	72.8987		5.45029	170.252		5.45029	111.576		83.79	0.04		83.79	-25.59
5.45515	116.919		5.45515	88.462		5.45515	193.446		5.45515	131.89		83.87	0.04		83.87	-25.62
5.46	137.885		5.46	105.89		5.46	219.32		5.46	153.934		83.94	0.04		83.94	-25.65
5.46485	160.572		5.46485	125.101		5.46485	247.67		5.46485	177.496		84.01	0.03		84.01	-25.68
5.46971	184.748		5.46971	145.95		5.46971	278.205		5.46971	202.306		84.08	0.04		84.08	-25.7
5.47456	210.123		5.47456	168.234		5.47456	310.562		5.47456	228.047		84.16	0.04		84.16	-25.73
5.47941	236.362		5.47941	191.696		5.47941	344.309		5.47941	254.365		84.23	0.04		84.23	-25.75
5.48427	263.097		5.48427	216.035		5.48427	378.966		5.48427	280.884		84.3	0.05		84.3	-25.77
5.48912	289.942		5.48912	240.916		5.48912	414.014		5.48912	307.219		84.38	0.05		84.38	-25.79
5.49397	316.506		5.49397	265.981		5.49397	448.918		5.49397	332.991		84.45	0.05		84.45	-25.82
5.49883	342.408		5.49883	290.864		5.49883	483.142		5.49883	357.841		84.52	0.05		84.52	-25.85
5.50368	367.291		5.50368	315.202		5.50368	516.165		5.50368	381.441		84.59	0.05		84.59	-25.88
5.50853	390.831		5.50853	338.647		5.50853	547.498		5.50853	403.5		84.67	0.05		84.67	-25.91
5.51339	412.745		5.51339	360.872		5.51339	576.7		5.51339	423.775		84.74	0.05		84.74	-25.93
5.51824	432.795		5.51824	381.585		5.51824	603.387		5.51824	442.07		84.81	0.05		84.81	-25.96
5.52309	450.794		5.52309	400.528		5.52309	627.241		5.52309	458.241		84.88	0.05		84.88	-25.98
5.52795	466.605		5.52795	417.492		5.52795	648.017		5.52795	472.193		84.96	0.05		84.96	-26.01
5.5328	480.144		5.5328	432.311		5.5328	665.54		5.5328	483.88		85.03	0.04		85.03	-26.03
5.53765	491.375		5.53765	444.87		5.53765	679.71		5.53765	493.302		85.1	0.04		85.1	-26.06
5.54251	500.311		5.54251	455.104		5.54251	690.492		5.54251	500.501		85.18	0.05		85.18	-26.09
5.54736	507.008		5.54736	462.995		5.54736	697.918		5.54736	505.555		85.25	0.05		85.25	-26.12
5.55221	511.556		5.55221	468.572		5.55221	702.077		5.55221	508.573		85.32	0.05		85.32	-26.14
5.55707	514.078		5.55707	471.903		5.55707	703.111		5.55707	509.691		85.39	0.05		85.39	-26.17
5.56192	514.721		5.56192	473.091		5.56192	701.206		5.56192	509.061		85.47	0.05		85.47	-26.19
5.56677	513.646		5.56677	472.27		5.56677	696.583		5.56677	506.848		85.54	0.05		85.54	-26.21
5.57163	511.024		5.57163	469.594		5.57163	689.493		5.57163	503.222		85.61	0.05		85.61	-26.23
5.57648	507.031		5.57648	465.236		5.57648	680.204		5.57648	498.354		85.69	0.05		85.69	-26.25
5.58133	501.839		5.58133	459.377		5.58133	668.997		5.58133	492.411		85.76	0.05		85.76	-26.28
5.58619	495.615		5.58619	452.204		5.58619	656.156		5.58619	485.549		85.83	0.05		85.83	-26.31
5.59104	488.518		5.59104	443.906		5.59104	641.96		5.59104	477.916		85.9	0.04		85.9	-26.34
5.59589	480.695		5.59589	434.666		5.59589	626.68		5.59589	469.647		85.98	0.05		85.98	-26.38
5.60075	472.278		5.60075	424.662		5.60075	610.569		5.60075	460.863		86.05	0.05		86.05	-26.41
5.6056	463.389		5.6056	414.059		5.6056	593.864		5.6056	451.67		86.12	0.05		86.12	-26.44
5.61045	454.133		5.61045	403.012		5.61045	576.777		5.61045	442.165		86.2	0.05		86.2	-26.46
5.61531	444.605		5.61531	391.658		5.61531	559.498		5.61531	432.427		86.27	0.05		86.27	-26.49
5.62016	434.885		5.62016	380.122		5.62016	542.193		5.62016	422.527		86.34	0.05		86.34	-26.5
5.62501	425.044		5.62501	368.511		5.62501	525.005		5.62501	412.525		86.41	0.06		86.41	-26.52
5.62987	415.139		5.62987	356.915		5.62987	508.05		5.62987	402.47		86.49	0.06		86.49	-26.54
5.63472	405.221		5.63472	345.414		5.63472	491.425		5.63472	392.402		86.56	0.06		86.56	-26.57
5.63957	395.327		5.63957	334.068		5.63957	475.202		5.63957	382.356		86.63	0.06		86.63	-26.6
5.64443	385.489		5.64443	322.93		5.64443	459.435		5.64443	372.358		86.7	0.05		86.7	-26.63
5.64928	375.731		5.64928	312.037		5.64928	444.16		5.64928	362.428		86.78	0.04		86.78	-26.66
5.65413	366.072		5.65413	301.418		5.65413	429.398		5.65413	352.585		86.85	0.04		86.85	-26.69
5.65899	356.527		5.65899	291.091		5.65899	415.158		5.65899	342.841		86.92	0.05		86.92	-26.73
5.66384	347.106		5.66384	281.069		5.66384	401.439		5.66384	333.206		87	0.05		87	-26.76
5.66869	337.817		5.66869	271.353		5.66869	388.23		5.66869	323.688		87.07	0.05		87.07	-26.8
5.67355	328.664		5.67355	261.942		5.67355	375.513		5.67355	314.291		87.14	0.05		87.14	-26.83
5.6784	319.649		5.6784	252.829		5.6784	363.268		5.6784	305.02		87.21	0.04		87.21	-26.85
5.68325	310.769		5.68325	244.002		5.68325	351.465		5.68325	295.874		87.29	0.04		87.29	-26.88
5.68811	302.022		5.68811	235.449		5.68811	340.077		5.68811	286.855		87.36	0.04		87.36	-26.91
5.69296	293.402		5.69296	227.154		5.69296	329.071		5.69296	277.962		87.43	0.04		87.43	-26.94
5.69781	284.905		5.69781	219.104		5.69781	318.415		5.69781	269.197		87.51	0.04		87.51	-26.97
5.70267	276.527		5.70267	211.285		5.70267	308.075		5.70267	260.562		87.58	0.04		87.58	-27
5.70752	268.264		5.70752	203.682		5.70752	298.02		5.70752	252.059		87.65	0.04		87.65	-27.03
5.71237	260.118		5.71237	196.285		5.71237	288.221		5.71237	243.694		87.72	0.04		87.72	-27.06
5.71723	252.09		5.71723	189.084		5.71723	278.654		5.71723	235.474		87.8	0.04		87.8	-27.1
5.72208	244.183		5.72208	182.071		5.72208	269.298		5.72208	227.407		87.87	0.04		87.87	-27.13
5.72693	236.404		5.72693	175.241		5.72693	260.139		5.72693	219.504		87.94	0.03		87.94	-27.16
5.73179	228.76		5.73179	168.589		5.73179	251.165		5.73179	211.775		88.02	0.03		88.02	-27.2
5.73664	221.262		5.73664	162.115		5.73664	242.374		5.73664	204.232		88.09	0.03		88.09	-27.23
5.74149	213.919		5.74149	155.818		5.74149	233.766		5.74149	196.887		88.16	0.04		88.16	-27.26
5.74635	206.743		5.74635	149.7		5.74635	225.343		5.74635	189.752		88.23	0.05		88.23	-27.28
5.7512	199.744		5.7512	143.763		5.7512	217.113		5.7512	182.835		88.31	0.05		88.31	-27.31
5.75605	192.934		5.75605	138.01		5.75605	209.085		5.75605	176.145		88.38	0.05		88.38	-27.34
5.76091	186.323		5.76091	132.446		5.76091	201.268		5.76091	169.688		88.45	0.05		88.45	-27.37
5.76576	179.919		5.76576	127.075		5.76576	193.67		5.76576	163.468		88.52	0.05		88.52	-27.4
5.77061	173.73		5.77061	121.9		5.77061	186.299		5.77061	157.484		88.6	0.05		88.6	-27.44
5.77547	167.758		5.77547	116.924		5.77547	179.161		5.77547	151.733		88.67	0.05		88.67	-27.47
5.78032	162.004		5.78032	112.147		5.78032	172.26		5.78032	146.21		88.74	0.05		88.74	-27.51
5.78517	156.465		5.78517	107.566		5.78517	165.595		5.78517	140.905		88.82	0.05		88.82	-27.54
5.79003	151.134		5.79003	103.177		5.79003	159.164		5.79003	135.802		88.89	0.05		88.89	-27.58
5.79488	145.997		5.79488	98.9706		5.79488	152.96		5.79488	130.888		88.96	0.05		88.96	-27.61
5.79973	141.042		5.79973	94.9355		5.79973	146.97		5.79973	126.146		89.03	0.05		89.03	-27.65
5.80459	136.25		5.80459	91.0588		5.80459	141.183		5.80459	121.558		89.11	0.05		89.11	-27.68
5.80944	131.603		5.80944	87.3265		5.80944	135.583		5.80944	117.108		89.18	0.05		89.18	-27.71
5.81429	127.083		5.81429	83.7257		5.81429	130.155		5.81429	112.782		89.25	0.04		89.25	-27.75
5.81915	122.676		5.81915	80.2452		5.81915	124.886		5.81915	108.569		89.33	0.04		89.33	-27.78
5.824	118.366		5.824	76.8762		5.824	119.764		5.824	104.459		89.4	0.04		89.4	-27.81
5.82885	114.144		5.82885	73.6132		5.82885	114.782		5.82885	100.446		89.47	0.05		89.47	-27.85
5.83371	110.002		5.83371	70.4528		5.83371	109.933		5.83371	96.5258		89.54	0.05		89.54	-27.87
5.83856	105.936		5.83856	67.3937		5.83856	105.217		5.83856	92.6963		89.62	0.04		89.62	-27.9
5.84341	101.943		5.84341	64.4359		5.84341	100.633		5.84341	88.9577		89.69	0.04		89.69	-27.92
5.84827	98.0244		5.84827	61.5802		5.84827	96.1814		5.84827	85.311		89.76	0.04		89.76	-27.95
5.85312	94.1799		5.85312	58.8276		5.85312	91.8657		5.85312	81.7586		89.84	0.04		89.84	-27.98
5.85797	90.4118		5.85797	56.1789		5.85797	87.6891		5.85797	78.3039		89.91	0.04		89.91	-28.01
5.86283	86.7229		5.86283	53.6351		5.86283	83.6558		5.86283	74.9503		89.98	0.04		89.98	-28.05
5.86768	83.1166		5.86768	51.1968		5.86768	79.7705		5.86768	71.7019		90.05	0.04		90.05	-28.08
5.87253	79.5971		5.87253	48.8644		5.87253	76.0376		5.87253	68.5627		90.13	0.04		90.13	-28.12
5.87739	76.1693		5.87739	46.6385		5.87739	72.4618		5.87739	65.5366		90.2	0.05		90.2	-28.16
5.88224	72.8388		5.88224	44.5191		5.88224	69.0467		5.88224	62.6267		90.27	0.05		90.27	-28.2
5.88709	69.6117		5.88709	42.5066		5.88709	65.7957		5.88709	59.8357		90.34	0.04		90.34	-28.23
5.89195	66.4946		5.89195	40.6007		5.89195	62.7109		5.89195	57.1651		90.42	0.04		90.42	-28.26
5.8968	63.4941		5.8968	38.8006		5.8968	59.7937		5.8968	54.6157		90.49	0.04		90.49	-28.28
5.90165	60.6166		5.90165	37.1051		5.90165	57.0441		5.90165	52.1872		90.56	0.05		90.56	-28.3
5.90651	57.8677		5.90651	35.5117		5.90651	54.461		5.90651	49.8784		90.64	0.06		90.64	-28.33
5.91136	55.252		5.91136	34.017		5.91136	52.0416		5.91136	47.6869		90.71	0.06		90.71	-28.35
5.91621	52.7718		5.91621	32.6163		5.91621	49.7816		5.91621	45.6092		90.78	0.06		90.78	-28.38
5.92107	50.428		5.92107	31.3039		5.92107	47.6749		5.92107	43.6414		90.85	0.05		90.85	-28.42
5.92592	48.2184		5.92592	30.0734		5.92592	45.7135		5.92592	41.7789		90.93	0.04		90.93	-28.46
5.93077	46.1383		5.93077	28.9181		5.93077	43.8877		5.93077	40.0178		91	0.05		91	-28.5
5.93563	44.1815		5.93563	27.8318		5.93563	42.186		5.93563	38.3551		91.07	0.05		91.07	-28.53
5.94048	42.3395		5.94048	26.809		5.94048	40.5963		5.94048	36.7888		91.15	0.05		91.15	-28.57
5.94533	40.6045		5.94533	25.8463		5.94533	39.1064		5.94533	35.3186		91.22	0.05		91.22	-28.6
5.95019	38.9689		5.95019	24.9417		5.95019	37.7055		5.95019	33.945		91.29	0.04		91.29	-28.64
5.95504	37.4267		5.95504	24.0955		5.95504	36.3851		5.95504	32.6684		91.36	0.04		91.36	-28.68
5.95989	35.9743		5.95989	23.3093		5.95989	35.1397		5.95989	31.4888		91.44	0.04		91.44	-28.72
5.96475	34.6102		5.96475	22.5852		5.96475	33.9676		5.96475	30.4052		91.51	0.04		91.51	-28.75
5.9696	33.3343		5.9696	21.9245		5.9696	32.8695		5.9696	29.4144		91.58	0.04		91.58	-28.78
5.97445	32.1473		5.97445	21.3275		5.97445	31.8481		5.97445	28.512		91.66	0.05		91.66	-28.81
5.97931	31.0494		5.97931	20.7926		5.97931	30.906		5.97931	27.692		91.73	0.05		91.73	-28.84
5.98416	30.0395		5.98416	20.3161		5.98416	30.0444		5.98416	26.947		91.8	0.06		91.8	-28.86
5.98901	29.1147		5.98901	19.8928		5.98901	29.2624		5.98901	26.2694		91.87	0.06		91.87	-30.2
5.99387	28.2699		5.99387	19.5159		5.99387	28.5563		5.99387	25.6513		91.95	0.06		91.95	-21.67
5.99872	27.4992		5.99872	19.1788		5.99872	27.9202		5.99872	25.0847		92.02	0.06		92.02	31.36
6.00357	26.7949		6.00357	18.8746		6.00357	27.3461		6.00357	24.5623		92.09	0.06		92.09	146.92
6.00843	26.1495		6.00843	18.5968		6.00843	26.8255		6.00843	24.0776		92.16	0.06		92.16	276.12
6.01328	25.5555		6.01328	18.3399		6.01328	26.3497		6.01328	23.6248		92.24	0.06		92.24	324.49
6.01813	25.0063		6.01813	18.099		6.01813	25.9111		6.01813	23.1988		92.31	0.06		92.31	254.5
6.02299	24.4961		6.02299	17.8707		6.02299	25.5027		6.02299	22.7956		92.38	0.05		92.38	130.28
6.02784	24.0199		6.02784	17.6519		6.02784	25.119		6.02784	22.4113		92.46	0.05		92.46	36.69
6.03269	23.5738		6.03269	17.44		6.03269	24.7557		6.03269	22.0429		92.53	0.05		92.53	-0.07
6.03755	23.1547		6.03755	17.2332		6.03755	24.4095		6.03755	21.6874		92.6	0.05		92.6	-6.35
6.0424	22.7597		6.0424	17.0298		6.0424	24.0784		6.0424	21.3425		92.67	0.04		92.67	-7.12
6.04725	22.3858		6.04725	16.828		6.04725	23.761		6.04725	21.0061		92.75	0.04		92.75	-7.68
6.05211	22.0305		6.05211	16.6267		6.05211	23.457		6.05211	20.6764		92.82	0.04		92.82	-8.08
6.05696	21.6913		6.05696	16.4244		6.05696	23.1665		6.05696	20.3521		92.89	0.04		92.89	-8.38
6.06181	21.3649		6.06181	16.2206		6.06181	22.8898		6.06181	20.032		92.97	0.04		92.97	-8.64
6.06667	21.0486		6.06667	16.0151		6.06667	22.6268		6.06667	19.7151		93.04	0.05		93.04	-8.87
6.07152	20.7399		6.07152	15.8081		6.07152	22.3768		6.07152	19.4011		93.11	0.05		93.11	-9.06
6.07637	20.4368		6.07637	15.6003		6.07637	22.1389		6.07637	19.0895		93.18	0.05		93.18	-9.21
6.08123	20.1378		6.08123	15.3926		6.08123	21.911		6.08123	18.7811		93.26	0.05		93.26	-9.35
6.08608	19.8422		6.08608	15.1859		6.08608	21.6906		6.08608	18.4762		93.33	0.04		93.33	-9.5
6.09093	19.5498		6.09093	14.981		6.09093	21.4755		6.09093	18.176		93.4	0.04		93.4	-9.61
6.09579	19.2605		6.09579	14.779		6.09579	21.2637		6.09579	17.8816		93.48	0.04		93.48	-9.72
6.10064	18.9748		6.10064	14.5801		6.10064	21.0533		6.10064	17.5936		93.55	0.04		93.55	-9.91
6.10549	18.6933		6.10549	14.3851		6.10549	20.8437		6.10549	17.3128		93.62	0.04		93.62	-10.21
6.11035	18.4166		6.11035	14.1946		6.11035	20.6344		6.11035	17.0399		93.69	0.04		93.69	-10.44
6.1152	18.1454		6.1152	14.0094		6.1152	20.4256		6.1152	16.7752		93.77	0.04		93.77	-10.51
6.12005	17.8805		6.12005	13.8297		6.12005	20.217		6.12005	16.5194		93.84	0.04		93.84	-10.52
6.12491	17.6227		6.12491	13.6561		6.12491	20.0092		6.12491	16.2726		93.91	0.05		93.91	-10.66
6.12976	17.3727		6.12976	13.4885		6.12976	19.8028		6.12976	16.0353		93.98	0.05		93.98	-10.94
6.13461	17.1311		6.13461	13.3265		6.13461	19.5984		6.13461	15.8077		94.06	0.05		94.06	-11.17
6.13947	16.8987		6.13947	13.1702		6.13947	19.3965		6.13947	15.5902		94.13	0.05		94.13	-11.21
6.14432	16.6759		6.14432	13.019		6.14432	19.1981		6.14432	15.3824		94.2	0.05		94.2	-11.15
6.14917	16.4635		6.14917	12.8734		6.14917	19.0039		6.14917	15.1841		94.28	0.04		94.28	-11.19
6.15403	16.2621		6.15403	12.7331		6.15403	18.8144		6.15403	14.995		94.35	0.04		94.35	-11.46
6.15888	16.0719		6.15888	12.5983		6.15888	18.63		6.15888	14.8147		94.42	0.04		94.42	-11.9
6.16373	15.893		6.16373	12.4688		6.16373	18.4506		6.16373	14.6428		94.49	0.04		94.49	-12.36
6.16859	15.7247		6.16859	12.3445		6.16859	18.2763		6.16859	14.4796		94.57	0.05		94.57	-12.72
6.17344	15.5663		6.17344	12.2247		6.17344	18.107		6.17344	14.3244		94.64	0.05		94.64	-12.93
6.17829	15.4167		6.17829	12.1088		6.17829	17.9426		6.17829	14.1771		94.71	0.05		94.71	-13.01
6.18315	15.2748		6.18315	11.9964		6.18315	17.7827		6.18315	14.0371		94.79	0.05		94.79	-13.02
6.188	15.1393		6.188	11.8871		6.188	17.6273		6.188	13.9042		94.86	0.04		94.86	-13
6.19285	15.0095		6.19285	11.7809		6.19285	17.4758		6.19285	13.7773		94.93	0.04		94.93	-12.99
6.19771	14.8843		6.19771	11.6776		6.19771	17.3281		6.19771	13.6558		95	0.04		95	-13.02
6.20256	14.763		6.20256	11.5771		6.20256	17.1836		6.20256	13.5392		95.08	0.04		95.08	-13.11
6.20741	14.645		6.20741	11.4794		6.20741	17.0419		6.20741	13.427		95.15	0.05		95.15	-13.27
6.21227	14.5299		6.21227	11.3842		6.21227	16.9021		6.21227	13.3186		95.22	0.05		95.22	-13.48
6.21712	14.4171		6.21712	11.2913		6.21712	16.7638		6.21712	13.2134		95.3	0.05		95.3	-13.72
6.22197	14.3062		6.22197	11.2003		6.22197	16.6262		6.22197	13.1111		95.37	0.05		95.37	-13.95
6.22683	14.197		6.22683	11.1108		6.22683	16.4888		6.22683	13.0111		95.44	0.04		95.44	-14.13
6.23168	14.0886		6.23168	11.0229		6.23168	16.3511		6.23168	12.913		95.51	0.04		95.51	-14.23
6.23653	13.9808		6.23653	10.936		6.23653	16.2126		6.23653	12.8162		95.59	0.04		95.59	-14.23
6.24139	13.873		6.24139	10.8497		6.24139	16.0732		6.24139	12.7205		95.66	0.05		95.66	-14.12
6.24624	13.7646		6.24624	10.7638		6.24624	15.9326		6.24624	12.6257		95.73	0.05		95.73	-13.92
6.25109	13.6555		6.25109	10.6785		6.25109	15.7905		6.25109	12.5315		95.8	0.05		95.8	-13.67
6.25595	13.5456		6.25595	10.5935		6.25595	15.6471		6.25595	12.4374		95.88	0.06		95.88	-13.44
6.2608	13.4348		6.2608	10.5091		6.2608	15.5023		6.2608	12.3432		95.95	0.05		95.95	-13.29
6.26565	13.3233		6.26565	10.4254		6.26565	15.3561		6.26565	12.2489		96.02	0.05		96.02	-13.28
6.27051	13.2112		6.27051	10.3425		6.27051	15.2087		6.27051	12.154		96.1	0.04		96.1	-13.43
6.27536	13.0985		6.27536	10.2603		6.27536	15.0601		6.27536	12.0586		96.17	0.04		96.17	-13.76
6.28021	12.9852		6.28021	10.1783		6.28021	14.9103		6.28021	11.9627		96.24	0.04		96.24	-14.22
6.28507	12.8711		6.28507	10.0963		6.28507	14.7595		6.28507	11.8662		96.31	0.04		96.31	-14.74
6.28992	12.7564		6.28992	10.0139		6.28992	14.6077		6.28992	11.7689		96.39	0.04		96.39	-15.25
6.29477	12.6408		6.29477	9.93133		6.29477	14.455		6.29477	11.6707		96.46	0.04		96.46	-15.67
6.29963	12.5246		6.29963	9.84848		6.29963	14.3017		6.29963	11.5715		96.53	0.05		96.53	-15.94
6.30448	12.408		6.30448	9.76557		6.30448	14.1484		6.30448	11.471		96.61	0.05		96.61	-16.02
6.30933	12.2908		6.30933	9.68254		6.30933	13.9953		6.30933	11.3692		96.68	0.05		96.68	-15.91
6.31419	12.1735		6.31419	9.59945		6.31419	13.8434		6.31419	11.2662		96.75	0.05		96.75	-15.62
6.31904	12.0561		6.31904	9.51618		6.31904	13.6927		6.31904	11.1621		96.82	0.04		96.82	-15.2
6.32389	11.9389		6.32389	9.43261		6.32389	13.5441		6.32389	11.0571		96.9	0.04		96.9	-14.7
6.32875	11.8225		6.32875	9.34887		6.32875	13.3974		6.32875	10.9513		96.97	0.05		96.97	-14.16
6.3336	11.707		6.3336	9.26518		6.3336	13.2533		6.3336	10.845		97.04	0.05		97.04	-13.63
6.33845	11.5929		6.33845	9.18144		6.33845	13.1118		6.33845	10.7381		97.12	0.05		97.12	-13.17
6.34331	11.4802		6.34331	9.09823		6.34331	12.9734		6.34331	10.6308		97.19	0.06		97.19	-12.84
6.34816	11.369		6.34816	9.01574		6.34816	12.8382		6.34816	10.5234		97.26	0.05		97.26	-12.66
6.35301	11.2595		6.35301	8.93408		6.35301	12.7069		6.35301	10.416		97.33	0.05		97.33	-12.68
6.35787	11.1517		6.35787	8.85314		6.35787	12.5795		6.35787	10.309		97.41	0.05		97.41	-12.89
6.36272	11.0456		6.36272	8.77333		6.36272	12.4561		6.36272	10.2026		97.48	0.05		97.48	-13.28
6.36757	10.9408		6.36757	8.69417		6.36757	12.3368		6.36757	10.0974		97.55	0.05		97.55	-13.82
6.37243	10.8376		6.37243	8.61585		6.37243	12.221		6.37243	9.99326		97.62	0.05		97.62	-14.47
6.37728	10.7354		6.37728	8.53843		6.37728	12.1087		6.37728	9.89014		97.7	0.05		97.7	-15.16
6.38213	10.6341		6.38213	8.46171		6.38213	11.9991		6.38213	9.78804		97.77	0.05		97.77	-15.83
6.38699	10.534		6.38699	8.3859		6.38699	11.892		6.38699	9.68659		97.84	0.05		97.84	-16.41
6.39184	10.4347		6.39184	8.31103		6.39184	11.7875		6.39184	9.58568		97.92	0.05		97.92	-16.87
6.39669	10.3362		6.39669	8.23683		6.39669	11.6853		6.39669	9.48519		97.99	0.04		97.99	-17.17
6.40155	10.2384		6.40155	8.16357		6.40155	11.5852		6.40155	9.38529		98.06	0.04		98.06	-17.31
6.4064	10.1413		6.4064	8.09103		6.4064	11.4873		6.4064	9.28587		98.13	0.05		98.13	-17.29
6.41125	10.0445		6.41125	8.01903		6.41125	11.3911		6.41125	9.18728		98.21	0.05		98.21	-17.13
6.41611	9.94807		6.41611	7.94727		6.41611	11.2966		6.41611	9.08959		98.28	0.06		98.28	-16.87
6.42096	9.85217		6.42096	7.87574		6.42096	11.2032		6.42096	8.99267		98.35	0.06		98.35	-16.55
6.42581	9.75668		6.42581	7.80439		6.42581	11.1111		6.42581	8.89677		98.43	0.06		98.43	-16.17
6.43067	9.66197		6.43067	7.7334		6.43067	11.0199		6.43067	8.80194		98.5	0.06		98.5	-15.77
6.43552	9.56798		6.43552	7.66283		6.43552	10.9299		6.43552	8.70842		98.57	0.05		98.57	-15.35
6.44037	9.47487		6.44037	7.59321		6.44037	10.8411		6.44037	8.61651		98.64	0.05		98.64	-14.93
6.44523	9.3829		6.44523	7.52461		6.44523	10.7536		6.44523	8.52662		98.72	0.04		98.72	-14.53
6.45008	9.29213		6.45008	7.45702		6.45008	10.6673		6.45008	8.43912		98.79	0.04		98.79	-14.16
6.45493	9.20284		6.45493	7.3905		6.45493	10.5821		6.45493	8.35407		98.86	0.05		98.86	-13.82
6.45979	9.1154		6.45979	7.32499		6.45979	10.498		6.45979	8.27164		98.94	0.06		98.94	-13.53
6.46464	9.02987		6.46464	7.26032		6.46464	10.4151		6.46464	8.1917		99.01	0.05		99.01	-13.29
6.46949	8.94654		6.46949	7.19666		6.46949	10.3334		6.46949	8.11416		99.08	0.04		99.08	-13.11
6.47435	8.86512		6.47435	7.13408		6.47435	10.2528		6.47435	8.039		99.15	0.04		99.15	-13
6.4792	8.78549		6.4792	7.07251		6.4792	10.1732		6.4792	7.9661		99.23	0.04		99.23	-12.96
6.48405	8.70758		6.48405	7.01225		6.48405	10.0946		6.48405	7.89559		99.3	0.05		99.3	-13
6.48891	8.63111		6.48891	6.95318		6.48891	10.0169		6.48891	7.82716		99.37	0.05		99.37	-13.12
6.49376	8.55613		6.49376	6.89536		6.49376	9.93985		6.49376	7.7607		99.44	0.05		99.44	-13.32
6.49861	8.48246		6.49861	6.83892		6.49861	9.86362		6.49861	7.69603		99.52	0.04		99.52	-13.58
6.50347	8.41016		6.50347	6.78378		6.50347	9.78839		6.50347	7.63327		99.59	0.04		99.59	-13.91
6.50832	8.33935		6.50832	6.73002		6.50832	9.71431		6.50832	7.57223		99.66	0.04		99.66	-14.29
6.51317	8.26979		6.51317	6.67763		6.51317	9.64141		6.51317	7.51293		99.74	0.04		99.74	-14.71
6.51803	8.20154		6.51803	6.62625		6.51803	9.56976		6.51803	7.45553		99.81	0.04		99.81	-15.16
6.52288	8.13442		6.52288	6.57588		6.52288	9.49907		6.52288	7.39968		99.88	0.04		99.88	-15.62
6.52773	8.06814		6.52773	6.52587		6.52773	9.4291		6.52773	7.34496		99.95	0.05		99.95	-16.09
6.53259	8.00276		6.53259	6.4761		6.53259	9.35942		6.53259	7.29102		100.03	0.05		100.03	-16.56
6.53744	7.93803		6.53744	6.42633		6.53744	9.28968		6.53744	7.23737		100.1	0.04		100.1	-17.01
6.54229	7.87407		6.54229	6.37633		6.54229	9.21983		6.54229	7.18379		100.17	0.04		100.17	-17.45
6.54715	7.81059		6.54715	6.32614		6.54715	9.14961		6.54715	7.13015		100.25	0.04		100.25	-17.86
6.552	7.74735		6.552	6.27583		6.552	9.07898		6.552	7.0765		100.32	0.04		100.32	-18.23
6.55685	7.68411		6.55685	6.22517		6.55685	9.00787		6.55685	7.02304		100.39	0.05		100.39	-18.56
6.56171	7.62051		6.56171	6.17421		6.56171	8.93641		6.56171	6.96969		100.46	0.05		100.46	-18.85
6.56656	7.5562		6.56656	6.12277		6.56656	8.86458		6.56656	6.91628		100.54	0.05		100.54	-19.09
6.57141	7.49117		6.57141	6.07091		6.57141	8.79234		6.57141	6.86252		100.61	0.05		100.61	-19.29
6.57627	7.42525		6.57627	6.01846		6.57627	8.7195		6.57627	6.80816		100.68	0.06		100.68	-19.45
6.58112	7.35843		6.58112	5.96517		6.58112	8.64583		6.58112	6.75279		100.76	0.05		100.76	-19.57
6.58597	7.29084		6.58597	5.91135		6.58597	8.57103		6.58597	6.69622		100.83	0.05		100.83	-19.66
6.59083	7.22253		6.59083	5.85675		6.59083	8.49473		6.59083	6.63859		100.9	0.05		100.9	-19.7
6.59568	7.15363		6.59568	5.8012		6.59568	8.41636		6.59568	6.57976		100.97	0.05		100.97	-19.69
6.60053	7.08431		6.60053	5.74464		6.60053	8.33583		6.60053	6.5195		101.05	0.05		101.05	-19.65
6.60539	7.01445		6.60539	5.68682		6.60539	8.25298		6.60539	6.45787		101.12	0.05		101.12	-19.58
6.61024	6.94418		6.61024	5.62763		6.61024	8.1678		6.61024	6.39445		101.19	0.05		101.19	-19.47
6.61509	6.87331		6.61509	5.56666		6.61509	8.08048		6.61509	6.3293		101.26	0.04		101.26	-19.34
6.61995	6.80178		6.61995	5.50383		6.61995	7.99149		6.61995	6.26218		101.34	0.04		101.34	-19.17
6.6248	6.72948		6.6248	5.43934		6.6248	7.90089		6.6248	6.1931		101.41	0.05		101.41	-18.98
6.62965	6.65623		6.62965	5.37324		6.62965	7.80898		6.62965	6.12217		101.48	0.05		101.48	-18.78
6.63451	6.58202		6.63451	5.30607		6.63451	7.71558		6.63451	6.04975		101.56	0.05		101.56	-18.56
6.63936	6.5068		6.63936	5.23794		6.63936	7.62069		6.63936	5.97596		101.63	0.05		101.63	-18.32
6.64421	6.43045		6.64421	5.16957		6.64421	7.52413		6.64421	5.9008		101.7	0.05		101.7	-18.07
6.64907	6.3535		6.64907	5.10091		6.64907	7.42584		6.64907	5.82492		101.77	0.05		101.77	-17.82
6.65392	6.27583		6.65392	5.0323		6.65392	7.32625		6.65392	5.74815		101.85	0.05		101.85	-17.56
6.65877	6.19775		6.65877	4.96334		6.65877	7.22528		6.65877	5.67073		101.92	0.06		101.92	-17.3
6.66363	6.11925		6.66363	4.89402		6.66363	7.12323		6.66363	5.59276		101.99	0.06		101.99	-17.03
6.66848	6.04057		6.66848	4.82404		6.66848	7.02041		6.66848	5.51426		102.07	0.05		102.07	-16.77
6.67333	5.96184		6.67333	4.75353		6.67333	6.917		6.67333	5.43553		102.14	0.05		102.14	-16.51
6.67819	5.88298		6.67819	4.68242		6.67819	6.81293		6.67819	5.35673		102.21	0.05		102.21	-16.25
6.68304	5.80418		6.68304	4.61125		6.68304	6.70856		6.68304	5.27829		102.28	0.05		102.28	-16.01
6.68789	5.72562		6.68789	4.54056		6.68789	6.60414		6.68789	5.20056		102.36	0.06		102.36	-15.79
6.69275	5.64754		6.69275	4.47053		6.69275	6.50001		6.69275	5.12421		102.43	0.07		102.43	-15.57
6.6976	5.57029		6.6976	4.40174		6.6976	6.39665		6.6976	5.04917		102.5	0.07		102.5	-15.36
6.70245	5.49442		6.70245	4.33427		6.70245	6.29449		6.70245	4.97562		102.58	0.07		102.58	-15.15
6.70731	5.42039		6.70731	4.26829		6.70731	6.19394		6.70731	4.90338		102.65	0.07		102.65	-14.97
6.71216	5.34862		6.71216	4.20415		6.71216	6.09511		6.71216	4.83227		102.72	0.07		102.72	-14.8
6.71701	5.27924		6.71701	4.14163		6.71701	5.99831		6.71701	4.76223		102.79	0.07		102.79	-14.64
6.72187	5.21249		6.72187	4.08113		6.72187	5.90372		6.72187	4.69363		102.87	0.07		102.87	-14.5
6.72672	5.14793		6.72672	4.0226		6.72672	5.81139		6.72672	4.62687		102.94	0.07		102.94	-14.38
6.73157	5.08565		6.73157	3.96639		6.73157	5.72199		6.73157	4.5625		103.01	0.07		103.01	-14.28
6.73643	5.02545		6.73643	3.91251		6.73643	5.63568		6.73643	4.50104		103.08	0.07		103.08	-14.19
6.74128	4.96733		6.74128	3.86113		6.74128	5.55277		6.74128	4.44263		103.16	0.07		103.16	-14.12
6.74613	4.91148		6.74613	3.81237		6.74613	5.47338		6.74613	4.38726		103.23	0.06		103.23	-14.06
6.75099	4.85814		6.75099	3.76624		6.75099	5.39774		6.75099	4.33475		103.3	0.06		103.3	-14.01
6.75584	4.80747		6.75584	3.72285		6.75584	5.32579		6.75584	4.28498		103.38	0.05		103.38	-13.98
6.76069	4.75967		6.76069	3.68208		6.76069	5.25749		6.76069	4.23789		103.45	0.05		103.45	-13.97
6.76555	4.71497		6.76555	3.64411		6.76555	5.19294		6.76555	4.19366		103.52	0.05		103.52	-13.97
6.7704	4.67348		6.7704	3.6087		6.7704	5.13232		6.7704	4.15254		103.59	0.06		103.59	-13.99
6.77525	4.63527		6.77525	3.5761		6.77525	5.07563		6.77525	4.11469		103.67	0.06		103.67	-14.02
6.78011	4.60041		6.78011	3.54624		6.78011	5.0233		6.78011	4.08036		103.74	0.05		103.74	-14.07
6.78496	4.5687		6.78496	3.5193		6.78496	4.97538		6.78496	4.04948		103.81	0.04		103.81	-14.12
6.78981	4.54015		6.78981	3.49569		6.78981	4.93205		6.78981	4.02194		103.89	0.04		103.89	-14.19
6.79467	4.51481		6.79467	3.47573		6.79467	4.89312		6.79467	3.99792		103.96	0.04		103.96	-14.26
6.79952	4.49246		6.79952	3.45951		6.79952	4.85873		6.79952	3.97724		104.03	0.04		104.03	-14.35
6.80437	4.47291		6.80437	3.44706		6.80437	4.82881		6.80437	3.96013		104.1	0.04		104.1	-14.45
6.80923	4.4561		6.80923	3.43823		6.80923	4.80348		6.80923	3.94642		104.18	0.05		104.18	-14.55
6.81408	4.44174		6.81408	3.43305		6.81408	4.7828		6.81408	3.93587		104.25	0.05		104.25	-14.67
6.81893	4.42952		6.81893	3.43096		6.81893	4.76664		6.81893	3.92807		104.32	0.06		104.32	-14.8
6.82379	4.41915		6.82379	3.43156		6.82379	4.75478		6.82379	3.9224		104.4	0.06		104.4	-14.93
6.82864	4.41009		6.82864	3.4346		6.82864	4.74691		6.82864	3.91811		104.47	0.06		104.47	-15.08
6.83349	4.4024		6.83349	3.43949		6.83349	4.74226		6.83349	3.91459		104.54	0.06		104.54	-15.23
6.83835	4.39566		6.83835	3.44586		6.83835	4.74006		6.83835	3.91167		104.61	0.06		104.61	-15.39
6.8432	4.38958		6.8432	3.45308		6.8432	4.73958		6.8432	3.90899		104.69	0.06		104.69	-15.55
6.84805	4.38368		6.84805	3.46059		6.84805	4.74		6.84805	3.90631		104.76	0.06		104.76	-15.72
6.85291	4.37748		6.85291	3.46828		6.85291	4.74066		6.85291	3.90327		104.83	0.06		104.83	-15.89
6.85776	4.37075		6.85776	3.47543		6.85776	4.74101		6.85776	3.89951		104.9	0.06		104.9	-16.07
6.86261	4.36306		6.86261	3.4821		6.86261	4.74054		6.86261	3.89457		104.98	0.06		104.98	-16.25
6.86747	4.35376		6.86747	3.48812		6.86747	4.73905		6.86747	3.88801		105.05	0.07		105.05	-16.44
6.87232	4.34291		6.87232	3.49289		6.87232	4.73619		6.87232	3.87943		105.12	0.07		105.12	-16.63
6.87717	4.33034		6.87717	3.49629		6.87717	4.73195		6.87717	3.86882		105.2	0.07		105.2	-16.82
6.88203	4.31603		6.88203	3.49796		6.88203	4.72593		6.88203	3.85618		105.27	0.07		105.27	-17.02
6.88688	4.29982		6.88688	3.49724		6.88688	4.71783		6.88688	3.84176		105.34	0.06		105.34	-17.22
6.89173	4.28194		6.89173	3.49396		6.89173	4.7074		6.89173	3.82578		105.41	0.06		105.41	-17.42
6.89659	4.26221		6.89659	3.488		6.89659	4.6941		6.89659	3.80838		105.49	0.06		105.49	-17.62
6.90144	4.24087		6.90144	3.47978		6.90144	4.67777		6.90144	3.78948		105.56	0.05		105.56	-17.82
6.90629	4.21768		6.90629	3.46935		6.90629	4.65834		6.90629	3.76922		105.63	0.06		105.63	-18.03
6.91115	4.19301		6.91115	3.45719		6.91115	4.63605		6.91115	3.7477		105.71	0.06		105.71	-18.23
6.916	4.16708		6.916	3.44348		6.916	4.61131		6.916	3.72487		105.78	0.06		105.78	-18.43
6.92085	4.14032		6.92085	3.42852		6.92085	4.58479		6.92085	3.70109		105.85	0.05		105.85	-18.64
6.92571	4.11302		6.92571	3.41231		6.92571	4.55701		6.92571	3.67677		105.92	0.05		105.92	-18.84
6.93056	4.08566		6.93056	3.39496		6.93056	4.52852		6.93056	3.65204		106	0.05		106	-19.04
6.93541	4.0586		6.93541	3.37678		6.93541	4.49973		6.93541	3.62706		106.07	0.05		106.07	-19.24
6.94027	4.03196		6.94027	3.35795		6.94027	4.47059		6.94027	3.60209		106.14	0.05		106.14	-19.44
6.94512	4.00573		6.94512	3.33887		6.94512	4.4412		6.94512	3.57729		106.22	0.04		106.22	-19.64
6.94997	3.97986		6.94997	3.31992		6.94997	4.41146		6.94997	3.55268		106.29	0.04		106.29	-19.84
6.95483	3.95423		6.95483	3.30132		6.95483	4.38166		6.95483	3.52859		106.36	0.04		106.36	-20.03
6.95968	3.9289		6.95968	3.28296		6.95968	4.35203		6.95968	3.50517		106.43	0.04		106.43	-20.22
6.96453	3.90387		6.96453	3.26478		6.96453	4.32277		6.96453	3.48234		106.51	0.05		106.51	-20.41
6.96939	3.87937		6.96939	3.24631		6.96939	4.29422		6.96939	3.46023		106.58	0.05		106.58	-20.6
6.97424	3.85559		6.97424	3.22747		6.97424	4.26662		6.97424	3.43859		106.65	0.05		106.65	-20.79
6.97909	3.83264		6.97909	3.20828		6.97909	4.2398		6.97909	3.41749		106.72	0.06		106.72	-20.98
6.98395	3.81064		6.98395	3.18861		6.98395	4.21375		6.98395	3.39681		106.8	0.05		106.8	-21.16
6.9888	3.7896		6.9888	3.169		6.9888	4.18818		6.9888	3.37654		106.87	0.05		106.87	-21.34
6.99365	3.76922		6.99365	3.14951		6.99365	4.16321		6.99365	3.35681		106.94	0.05		106.94	-21.52
6.99851	3.74943		6.99851	3.1305		6.99851	4.13883		6.99851	3.33756		107.02	0.05		107.02	-21.7
7.00336	3.73006		7.00336	3.11214		7.00336	4.11481		7.00336	3.31885		107.09	0.05		107.09	-21.87
7.00821	3.7111		7.00821	3.09455		7.00821	4.0912		7.00821	3.30037		107.16	0.05		107.16	-22.03
7.01307	3.69251		7.01307	3.07775		7.01307	4.06784		7.01307	3.28231		107.23	0.05		107.23	-22.2
7.01792	3.67427		7.01792	3.06171		7.01792	4.04447		7.01792	3.26425		107.31	0.05		107.31	-22.36
7.02277	3.65621		7.02277	3.04639		7.02277	4.02099		7.02277	3.24637		107.38	0.05		107.38	-22.53
7.02763	3.63815		7.02763	3.03167		7.02763	3.99739		7.02763	3.22866		107.45	0.05		107.45	-22.69
7.03248	3.61985		7.03248	3.01725		7.03248	3.97372		7.03248	3.21102		107.53	0.05		107.53	-22.84
7.03733	3.60143		7.03733	3.00312		7.03733	3.95036		7.03733	3.1938		107.6	0.05		107.6	-23
7.04219	3.58266		7.04219	2.9887		7.04219	3.92741		7.04219	3.17675		107.67	0.05		107.67	-23.15
7.04704	3.56364		7.04704	2.97391		7.04704	3.90482		7.04704	3.15994		107.74	0.05		107.74	-23.31
7.05189	3.54457		7.05189	2.95854		7.05189	3.88277		7.05189	3.14313		107.82	0.06		107.82	-23.45
7.05675	3.5255		7.05675	2.9428		7.05675	3.86083		7.05675	3.12614		107.89	0.07		107.89	-23.6
7.0616	3.50654		7.0616	2.92653		7.0616	3.83884		7.0616	3.10886		107.96	0.07		107.96	-23.74
7.06645	3.48765		7.06645	2.9099		7.06645	3.81637		7.06645	3.09122		108.04	0.07		108.04	-23.87
7.07131	3.46875		7.07131	2.89309		7.07131	3.79336		7.07131	3.0731		108.11	0.06		108.11	-24
7.07616	3.44956		7.07616	2.87616		7.07616	3.76981		7.07616	3.05444		108.18	0.06		108.18	-24.12
7.08101	3.43013		7.08101	2.85906		7.08101	3.74573		7.08101	3.03549		108.25	0.05		108.25	-24.24
7.08587	3.41052		7.08587	2.84189		7.08587	3.72142		7.08587	3.01611		108.33	0.05		108.33	-24.36
7.09072	3.39067		7.09072	2.82478		7.09072	3.69692		7.09072	2.99674		108.4	0.05		108.4	-24.48
7.09557	3.3707		7.09557	2.80774		7.09557	3.67224		7.09557	2.97761		108.47	0.05		108.47	-24.6
7.10043	3.35056		7.10043	2.79087		7.10043	3.64757		7.10043	2.95871		108.54	0.05		108.54	-24.72
7.10528	3.33023		7.10528	2.77412		7.10528	3.62265		7.10528	2.9403		108.62	0.05		108.62	-24.83
7.11013	3.30967		7.11013	2.75749		7.11013	3.5978		7.11013	2.9223		108.69	0.05		108.69	-24.94
7.11499	3.28892		7.11499	2.74098		7.11499	3.57312		7.11499	2.90471		108.76	0.05		108.76	-25.04
7.11984	3.26824		7.11984	2.72435		7.11984	3.5488		7.11984	2.88767		108.84	0.05		108.84	-25.15
7.12469	3.24786		7.12469	2.70802		7.12469	3.52538		7.12469	2.8708		108.91	0.06		108.91	-25.26
7.12955	3.22795		7.12955	2.69169		7.12955	3.50285		7.12955	2.85423		108.98	0.06		108.98	-25.37
7.1344	3.2087		7.1344	2.67547		7.1344	3.48121		7.1344	2.83772		109.05	0.06		109.05	-25.46
7.13925	3.1904		7.13925	2.65938		7.13925	3.46047		7.13925	2.82139		109.13	0.05		109.13	-25.55
7.14411	3.17264		7.14411	2.64359		7.14411	3.44032		7.14411	2.80511		109.2	0.05		109.2	-25.64
7.14896	3.15553		7.14896	2.62803		7.14896	3.42065		7.14896	2.7889		109.27	0.05		109.27	-25.73
7.15381	3.13908		7.15381	2.61289		7.15381	3.40122		7.15381	2.77299		109.35	0.05		109.35	-25.82
7.15867	3.1231		7.15867	2.59835		7.15867	3.38185		7.15867	2.75743		109.42	0.06		109.42	-25.91
7.16352	3.10743		7.16352	2.58458		7.16352	3.36266		7.16352	2.74259		109.49	0.06		109.49	-25.99
7.16837	3.09217		7.16837	2.57164		7.16837	3.34376		7.16837	2.72858		109.56	0.06		109.56	-26.07
7.17323	3.07727		7.17323	2.55966		7.17323	3.32534		7.17323	2.71541		109.64	0.06		109.64	-26.14
7.17808	3.0629		7.17808	2.54852		7.17808	3.30746		7.17808	2.70313		109.71	0.06		109.71	-26.22
7.18293	3.04896		7.18293	2.53779		7.18293	3.29059		7.18293	2.69145		109.78	0.05		109.78	-26.29
7.18779	3.03525		7.18779	2.5273		7.18779	3.27474		7.18779	2.6803		109.86	0.05		109.86	-26.37
7.19264	3.02213		7.19264	2.51669		7.19264	3.26025		7.19264	2.66963		109.93	0.05		109.93	-26.44
7.19749	3.00944		7.19749	2.50584		7.19749	3.2469		7.19749	2.65908		110	0.06		110	-26.5
7.20235	2.9974		7.20235	2.49481		7.20235	3.2348		7.20235	2.64871		110.07	0.06		110.07	-26.56
7.2072	2.98619		7.2072	2.48361		7.2072	3.22354		7.2072	2.63876		110.15	0.06		110.15	-26.62
7.21205	2.9757		7.21205	2.47264		7.21205	3.21287		7.21205	2.62892		110.22	0.06		110.22	-26.68
7.21691	2.96605		7.21691	2.46215		7.21691	3.20232		7.21691	2.61962		110.29	0.06		110.29	-26.74
7.22176	2.95722		7.22176	2.45231		7.22176	3.19177		7.22176	2.61056		110.36	0.05		110.36	-26.8
7.22661	2.949		7.22661	2.44319		7.22661	3.1811		7.22661	2.60186		110.44	0.05		110.44	-26.86
7.23147	2.94149		7.23147	2.43455		7.23147	3.17031		7.23147	2.59334		110.51	0.05		110.51	-26.92
7.23632	2.93446		7.23632	2.42627		7.23632	3.15964		7.23632	2.58493		110.58	0.05		110.58	-26.98
7.24117	2.92778		7.24117	2.4181		7.24117	3.14915		7.24117	2.57611		110.66	0.05		110.66	-27.03
7.24603	2.92134		7.24603	2.40976		7.24603	3.1389		7.24603	2.56705		110.73	0.05		110.73	-27.08
7.25088	2.91502		7.25088	2.40082		7.25088	3.12936		7.25088	2.55775		110.8	0.06		110.8	-27.12
7.25573	2.90859		7.25573	2.39152		7.25573	3.12036		7.25573	2.54864		110.87	0.06		110.87	-27.16
7.26059	2.90203		7.26059	2.38204		7.26059	3.11196		7.26059	2.53981		110.95	0.07		110.95	-27.21
7.26544	2.89518		7.26544	2.37262		7.26544	3.10421		7.26544	2.53171		111.02	0.07		111.02	-27.25
7.27029	2.88814		7.27029	2.3638		7.27029	3.09694		7.27029	2.52455		111.09	0.07		111.09	-27.3
7.27515	2.88099		7.27515	2.35587		7.27515	3.09002		7.27515	2.51818		111.17	0.08		111.17	-27.34
7.28	2.8739		7.28	2.34902		7.28	3.08329		7.28	2.5121		111.24	0.08		111.24	-27.38
7.28485	2.86686		7.28485	2.34318		7.28485	3.07667		7.28485	2.5062		111.31	0.07		111.31	-27.42
7.28971	2.86025		7.28971	2.33835		7.28971	3.07006		7.28971	2.50006		111.38	0.07		111.38	-27.47
7.29456	2.85429		7.29456	2.33424		7.29456	3.06344		7.29456	2.49374		111.46	0.07		111.46	-27.51
7.29941	2.84916		7.29941	2.33054		7.29941	3.05694		7.29941	2.48718		111.53	0.06		111.53	-27.54
7.30427	2.84493		7.30427	2.32702		7.30427	3.05045		7.30427	2.48063		111.6	0.06		111.6	-27.58
7.30912	2.84177		7.30912	2.32345		7.30912	3.04425		7.30912	2.47419		111.68	0.06		111.68	-27.62
7.31397	2.83939		7.31397	2.31981		7.31397	3.03823		7.31397	2.46805		111.75	0.06		111.75	-27.65
7.31883	2.83778		7.31883	2.31612		7.31883	3.03251		7.31883	2.46221		111.82	0.07		111.82	-27.67
7.32368	2.8367		7.32368	2.31254		7.32368	3.0272		7.32368	2.45678		111.89	0.06		111.89	-27.7
7.32853	2.83587		7.32853	2.3092		7.32853	3.02255		7.32853	2.45184		111.97	0.06		111.97	-27.73
7.33339	2.83539		7.33339	2.30622		7.33339	3.01844		7.33339	2.44743		112.04	0.06		112.04	-27.76
7.33824	2.83533		7.33824	2.30366		7.33824	3.01504		7.33824	2.44361		112.11	0.06		112.11	-27.79
7.34309	2.83581		7.34309	2.30122		7.34309	3.0123		7.34309	2.44045		112.18	0.06		112.18	-27.82
7.34795	2.8367		7.34795	2.29889		7.34795	3.01015		7.34795	2.43771		112.26	0.06		112.26	-27.85
7.3528	2.83831		7.3528	2.29692		7.3528	3.0086		7.3528	2.43539		112.33	0.06		112.33	-27.87
7.35765	2.84028		7.35765	2.29543		7.35765	3.00795		7.35765	2.4333		112.4	0.06		112.4	-27.9
7.36251	2.84266		7.36251	2.29466		7.36251	3.00825		7.36251	2.43133		112.48	0.05		112.48	-27.93
7.36736	2.84547		7.36736	2.29484		7.36736	3.00962		7.36736	2.42949		112.55	0.06		112.55	-27.95
7.37221	2.8488		7.37221	2.29627		7.37221	3.01224		7.37221	2.42794		112.62	0.06		112.62	-27.97
7.37707	2.85262		7.37707	2.29907		7.37707	3.01611		7.37707	2.42692		112.69	0.06		112.69	-27.99
7.38192	2.85727		7.38192	2.3033		7.38192	3.02106		7.38192	2.42639		112.77	0.06		112.77	-28.01
7.38677	2.86329		7.38677	2.30885		7.38677	3.02684		7.38677	2.42639		112.84	0.06		112.84	-28.03
7.39163	2.87056		7.39163	2.3154		7.39163	3.03358		7.39163	2.42716		112.91	0.06		112.91	-28.05
7.39648	2.87938		7.39648	2.32303		7.39648	3.04103		7.39648	2.42883		112.99	0.06		112.99	-28.07
7.40133	2.88957		7.40133	2.3315		7.40133	3.04955		7.40133	2.43145		113.06	0.05		113.06	-28.09
7.40619	2.90096		7.40619	2.34073		7.40619	3.05921		7.40619	2.43521		113.13	0.05		113.13	-28.11
7.41104	2.91353		7.41104	2.35057		7.41104	3.07029		7.41104	2.44009		113.2	0.05		113.2	-28.13
7.41589	2.92695		7.41589	2.3613		7.41589	3.08263		7.41589	2.44623		113.28	0.06		113.28	-28.16
7.42075	2.94143		7.42075	2.3731		7.42075	3.09658		7.42075	2.45333		113.35	0.06		113.35	-28.17
7.4256	2.95681		7.4256	2.38591		7.4256	3.11208		7.4256	2.46125		113.42	0.06		113.42	-28.19
7.43045	2.97362		7.43045	2.39992		7.43045	3.12954		7.43045	2.46996		113.5	0.06		113.5	-28.2
7.43531	2.99168		7.43531	2.41512		7.43531	3.14891		7.43531	2.47937		113.57	0.06		113.57	-28.22
7.44016	3.01135		7.44016	2.43133		7.44016	3.17091		7.44016	2.48981		113.64	0.06		113.64	-28.24
7.44501	3.03251		7.44501	2.44838		7.44501	3.19731		7.44501	2.50149		113.71	0.06		113.71	-28.26
7.44987	3.05545		7.44987	2.4662		7.44987	3.2357		7.44987	2.5149		113.79	0.07		113.79	-28.27
7.45472	3.0818		7.45472	2.48551		7.45472	3.31414		7.45472	2.53052		113.86	0.06		113.86	-28.29
7.45957	3.11911		7.45957	2.51013		7.45957	3.51822		7.45957	2.54875		113.93	0.06		113.93	-28.3
7.46443	3.19564		7.46443	2.55501		7.46443	4.06748		7.46443	2.57128		114	0.05		114	-28.32
7.46928	3.39758		7.46928	2.67106		7.46928	5.44637		7.46928	2.60419		114.08	0.05		114.08	-28.33
7.47413	3.94565		7.47413	2.99966		7.47413	8.58986		7.47413	2.67178		114.15	0.06		114.15	-28.34
7.47899	5.32556		7.47899	3.87883		7.47899	15.0959		7.47899	2.85131		114.22	0.06		114.22	-28.36
7.48384	8.47042		7.48384	6.00719		7.48384	27.4039		7.48384	3.35115		114.3	0.06		114.3	-28.37
7.48869	14.9648		7.48869	10.6513		7.48869	48.8533		7.48869	4.64666		114.37	0.07		114.37	-28.39
7.49355	27.2075		7.49355	19.8435		7.49355	83.545		7.49355	7.67344		114.44	0.07		114.44	-28.4
7.4984	48.4476		7.4984	36.4899		7.4984	135.971		7.4984	14.0429		114.51	0.07		114.51	-28.4
7.50325	82.6245		7.50325	64.3013		7.50325	210.437		7.50325	26.204		114.59	0.06		114.59	-28.41
7.50811	133.984		7.50811	107.498		7.50811	310.382		7.50811	47.4651		114.66	0.06		114.66	-28.42
7.51296	206.515		7.51296	170.3		7.51296	437.716		7.51296	81.8021		114.73	0.06		114.73	-28.44
7.51781	303.306		7.51781	256.288		7.51781	592.324		7.51781	133.435		114.81	0.06		114.81	-28.45
7.52267	425.962		7.52267	367.761		7.52267	771.812		7.52267	206.234		114.88	0.07		114.88	-28.46
7.52752	574.201		7.52752	505.241		7.52752	971.537		7.52752	303.058		114.95	0.07		114.95	-28.48
7.53237	745.699		7.53237	667.216		7.53237	1184.91		7.53237	425.196		115.02	0.07		115.02	-28.48
7.53723	936.191		7.53723	850.15		7.53723	1403.94		7.53723	572.013		115.1	0.06		115.1	-28.49
7.54208	1139.79		7.54208	1048.74		7.54208	1620.01		7.54208	740.87		115.17	0.06		115.17	-28.51
7.54693	1349.46		7.54693	1256.33		7.54693	1824.69		7.54693	927.318		115.24	0.06		115.24	-28.52
7.55179	1557.63		7.55179	1465.52		7.55179	2010.69		7.55179	1125.48		115.32	0.06		115.32	-28.54
7.55664	1756.84		7.55664	1668.75		7.55664	2172.6		7.55664	1328.6		115.39	0.06		115.39	-28.56
7.56149	1940.43		7.56149	1859.02		7.56149	2307.42		7.56149	1529.59		115.46	0.06		115.46	-28.57
7.56635	2103.21		7.56635	2030.56		7.56635	2414.7		7.56635	1721.68		115.53	0.06		115.53	-28.57
7.5712	2241.89		7.5712	2179.31		7.5712	2496.24		7.5712	1898.96		115.61	0.06		115.61	-28.58
7.57605	2355.31		7.57605	2303.27		7.57605	2555.5		7.57605	2056.92		115.68	0.06		115.68	-28.59
7.58091	2444.35		7.58091	2402.51		7.58091	2596.82		7.58091	2192.71		115.75	0.06		115.75	-28.6
7.58576	2511.51		7.58576	2478.89		7.58576	2624.62		7.58576	2305.34		115.82	0.06		115.82	-28.62
7.59061	2560.3		7.59061	2535.5		7.59061	2642.85		7.59061	2395.53		115.9	0.06		115.9	-28.63
7.59547	2594.61		7.59547	2576.07		7.59547	2654.67		7.59547	2465.36		115.97	0.06		115.97	-28.64
7.60032	2618.15		7.60032	2604.37		7.60032	2662.39		7.60032	2517.8		116.04	0.06		116.04	-28.65
7.60517	2634.04		7.60517	2623.74		7.60517	2667.54		7.60517	2556.18		116.12	0.06		116.12	-28.66
7.61003	2644.75		7.61003	2636.92		7.61003	2671.1		7.61003	2583.76		116.19	0.06		116.19	-28.67
7.61488	2652.03		7.61488	2645.95		7.61488	2673.66		7.61488	2603.41		116.26	0.06		116.26	-28.68
7.61973	2657.09		7.61973	2652.25		7.61973	2675.58		7.61973	2617.4		116.33	0.06		116.33	-28.69
7.62459	2660.7		7.62459	2656.79		7.62459	2677.06		7.62459	2627.46		116.41	0.06		116.41	-28.7
7.62944	2663.36		7.62944	2660.15		7.62944	2678.22		7.62944	2634.8		116.48	0.06		116.48	-28.71
7.63429	2665.38		7.63429	2662.71		7.63429	2679.14		7.63429	2640.21		116.55	0.05		116.55	-28.72
7.63915	2666.93		7.63915	2664.66		7.63915	2679.88		7.63915	2644.21		116.63	0.05		116.63	-28.73
7.644	2668.13		7.644	2666.14		7.644	2680.46		7.644	2647.11		116.7	0.06		116.7	-28.74
7.64885	2669.02		7.64885	2667.19		7.64885	2680.92		7.64885	2649.13		116.77	0.07		116.77	-28.74
7.65371	2669.64		7.65371	2667.87		7.65371	2681.24		7.65371	2650.42		116.84	0.07		116.84	-28.76
7.65856	2670.03		7.65856	2668.23		7.65856	2681.41		7.65856	2651.08		116.92	0.07		116.92	-28.77
7.66341	2670.22		7.66341	2668.33		7.66341	2681.43		7.66341	2651.2		116.99	0.07		116.99	-28.78
7.66827	2670.26		7.66827	2668.23		7.66827	2681.32		7.66827	2650.85		117.06	0.07		117.06	-28.79
7.67312	2670.22		7.67312	2668.01		7.67312	2681.13		7.67312	2650.1		117.14	0.07		117.14	-28.8
7.67797	2670.24		7.67797	2667.78		7.67797	2680.94		7.67797	2648.99		117.21	0.07		117.21	-28.81
7.68283	2670.45		7.68283	2667.64		7.68283	2680.91		7.68283	2647.57		117.28	0.07		117.28	-28.82
7.68768	2670.97		7.68768	2667.69		7.68768	2681.21		7.68768	2645.86		117.35	0.06		117.35	-28.83
7.69253	2671.88		7.69253	2668.02		7.69253	2681.99		7.69253	2643.88		117.43	0.06		117.43	-28.84
7.69739	2673.22		7.69739	2668.71		7.69739	2683.38		7.69739	2641.59		117.5	0.06		117.5	-28.84
7.70224	2674.9		7.70224	2669.75		7.70224	2685.41		7.70224	2638.98		117.57	0.07		117.57	-28.86
7.70709	2676.78		7.70709	2671.1		7.70709	2688.06		7.70709	2636.01		117.64	0.07		117.64	-28.87
7.71195	2678.65		7.71195	2672.63		7.71195	2691.14		7.71195	2632.67		117.72	0.07		117.72	-28.88
7.7168	2680.28		7.7168	2674.19		7.7168	2694.38		7.7168	2628.97		117.79	0.08		117.79	-28.89
7.72165	2681.45		7.72165	2675.59		7.72165	2697.45		7.72165	2624.96		117.86	0.08		117.86	-28.89
7.72651	2681.98		7.72651	2676.63		7.72651	2699.99		7.72651	2620.74		117.94	0.07		117.94	-28.9
7.73136	2681.69		7.73136	2677.2		7.73136	2701.68		7.73136	2616.39		118.01	0.07		118.01	-28.92
7.73621	2680.51		7.73621	2677.19		7.73621	2702.25		7.73621	2611.99		118.08	0.07		118.08	-28.94
7.74107	2678.41		7.74107	2676.6		7.74107	2701.55		7.74107	2607.58		118.15	0.07		118.15	-28.95
7.74592	2675.42		7.74592	2675.48		7.74592	2699.53		7.74592	2603.16		118.23	0.07		118.23	-28.96
7.75077	2671.63		7.75077	2673.88		7.75077	2696.24		7.75077	2598.71		118.3	0.07		118.3	-28.97
7.75563	2667.17		7.75563	2671.87		7.75563	2691.79		7.75563	2594.14		118.37	0.07		118.37	-28.99
7.76048	2662.17		7.76048	2669.48		7.76048	2686.35		7.76048	2589.4		118.45	0.07		118.45	-29
7.76533	2656.76		7.76533	2666.71		7.76533	2680.14		7.76533	2584.39		118.52	0.07		118.52	-29.02
7.77019	2651.04		7.77019	2663.53		7.77019	2673.33		7.77019	2579.05		118.59	0.07		118.59	-29.03
7.77504	2645.06		7.77504	2659.9		7.77504	2666.12		7.77504	2573.29		118.66	0.07		118.66	-29.04
7.77989	2638.83		7.77989	2655.76		7.77989	2658.66		7.77989	2567.04		118.74	0.07		118.74	-29.06
7.78475	2632.34		7.78475	2651.07		7.78475	2651.07		7.78475	2560.24		118.81	0.07		118.81	-29.07
7.7896	2625.55		7.7896	2645.81		7.7896	2643.48		7.7896	2552.82		118.88	0.07		118.88	-29.08
7.79445	2618.39		7.79445	2639.96		7.79445	2635.97		7.79445	2544.73		118.96	0.07		118.96	-29.1
7.79931	2610.86		7.79931	2633.52		7.79931	2628.64		7.79931	2535.96		119.03	0.07		119.03	-29.12
7.80416	2602.96		7.80416	2626.51		7.80416	2621.57		7.80416	2526.48		119.1	0.06		119.1	-29.13
7.80901	2594.73		7.80901	2618.96		7.80901	2614.87		7.80901	2516.3		119.17	0.06		119.17	-29.14
7.81387	2586.23		7.81387	2610.9		7.81387	2608.59		7.81387	2505.41		119.25	0.05		119.25	-29.15
7.81872	2577.53		7.81872	2602.37		7.81872	2602.77		7.81872	2493.79		119.32	0.06		119.32	-29.16
7.82357	2568.68		7.82357	2593.41		7.82357	2597.39		7.82357	2481.41		119.39	0.07		119.39	-29.17
7.82843	2559.68		7.82843	2584.01		7.82843	2592.36		7.82843	2468.22		119.46	0.07		119.46	-29.18
7.83328	2550.46		7.83328	2574.16		7.83328	2587.57		7.83328	2454.16		119.54	0.07		119.54	-29.19
7.83813	2540.94		7.83813	2563.83		7.83813	2582.83		7.83813	2439.16		119.61	0.07		119.61	-29.21
7.84299	2530.98		7.84299	2552.95		7.84299	2578		7.84299	2423.12		119.68	0.07		119.68	-29.21
7.84784	2520.46		7.84784	2541.45		7.84784	2572.91		7.84784	2405.92		119.76	0.07		119.76	-29.22
7.85269	2509.29		7.85269	2529.21		7.85269	2567.44		7.85269	2387.43		119.83	0.07		119.83	-29.22
7.85755	2497.38		7.85755	2516.09		7.85755	2561.5		7.85755	2367.45		119.9	0.07		119.9	-29.22
7.8624	2484.68		7.8624	2501.88		7.8624	2554.99		7.8624	2345.76		119.97	0.06		119.97	-29.23
7.86725	2471.1		7.86725	2486.33		7.86725	2547.85		7.86725	2322.12		120.05	0.06		120.05	-29.24
7.87211	2456.55		7.87211	2469.15		7.87211	2540.03		7.87211	2296.27		120.12	0.06		120.12	-29.25
7.87696	2440.89		7.87696	2450.02		7.87696	2531.43		7.87696	2267.97		120.19	0.06		120.19	-29.26
7.88181	2423.93		7.88181	2428.63		7.88181	2521.98		7.88181	2236.99		120.27	0.06		120.27	-29.27
7.88667	2405.48		7.88667	2404.67		7.88667	2511.55		7.88667	2203.14		120.34	0.06		120.34	-29.28
7.89152	2385.3		7.89152	2377.83		7.89152	2500.01		7.89152	2166.26		120.41	0.06		120.41	-29.28
7.89637	2363.17		7.89637	2347.8		7.89637	2487.21		7.89637	2126.22		120.48	0.05		120.48	-29.28
7.90123	2338.88		7.90123	2314.29		7.90123	2472.98		7.90123	2082.94		120.56	0.05		120.56	-29.28
7.90608	2312.24		7.90608	2276.98		7.90608	2457.16		7.90608	2036.36		120.63	0.05		120.63	-29.29
7.91093	2283.08		7.91093	2235.62		7.91093	2439.62		7.91093	1986.48		120.7	0.06		120.7	-29.3
7.91579	2251.27		7.91579	2189.95		7.91579	2420.22		7.91579	1933.34		120.78	0.06		120.78	-29.32
7.92064	2216.68		7.92064	2139.79		7.92064	2398.88		7.92064	1877.04		120.85	0.06		120.85	-29.33
7.92549	2179.23		7.92549	2085.04		7.92549	2375.48		7.92549	1817.74		120.92	0.06		120.92	-29.33
7.93035	2138.83		7.93035	2025.69		7.93035	2349.94		7.93035	1755.65		120.99	0.06		120.99	-29.34
7.9352	2095.45		7.9352	1961.84		7.9352	2322.16		7.9352	1691.08		121.07	0.06		121.07	-29.34
7.94005	2049.04		7.94005	1893.71		7.94005	2292.04		7.94005	1624.37		121.14	0.06		121.14	-29.34
7.94491	1999.59		7.94491	1821.68		7.94491	2259.51		7.94491	1555.94		121.21	0.06		121.21	-29.35
7.94976	1947.15		7.94976	1746.27		7.94976	2224.53		7.94976	1486.28		121.28	0.06		121.28	-29.37
7.95461	1891.76		7.95461	1668.12		7.95461	2187.06		7.95461	1415.94		121.36	0.06		121.36	-29.38
7.95947	1833.55		7.95947	1588		7.95947	2147.12		7.95947	1345.5		121.43	0.06		121.43	-29.4
7.96432	1772.69		7.96432	1506.76		7.96432	2104.73		7.96432	1275.54		121.5	0.06		121.5	-29.41
7.96917	1709.4		7.96917	1425.3		7.96917	2059.91		7.96917	1206.65		121.58	0.06		121.58	-29.42
7.97403	1643.97		7.97403	1344.5		7.97403	2012.73		7.97403	1139.39		121.65	0.07		121.65	-29.44
7.97888	1576.78		7.97888	1265.24		7.97888	1963.24		7.97888	1074.25		121.72	0.07		121.72	-29.46
7.98373	1508.24		7.98373	1188.3		7.98373	1911.52		7.98373	1011.65		121.79	0.07		121.79	-29.47
7.98859	1438.85		7.98859	1114.35		7.98859	1857.67		7.98859	951.929		121.87	0.06		121.87	-29.48
7.99344	1369.13		7.99344	1043.93		7.99344	1801.81		7.99344	895.333		121.94	0.06		121.94	-29.49
7.99829	1299.65		7.99829	977.458		7.99829	1744.09		7.99829	842.024		122.01	0.06		122.01	-29.49
8.00315	1230.96		8.00315	915.18		8.00315	1684.67		8.00315	792.079		122.09	0.06		122.09	-29.49
8.008	1163.62		8.008	857.219		8.008	1623.78		8.008	745.504		122.16	0.06		122.16	-29.5
8.01285	1098.13		8.01285	803.57		8.01285	1561.67		8.01285	702.238		122.23	0.06		122.23	-29.51
8.01771	1034.95		8.01771	754.129		8.01771	1498.61		8.01771	662.171		122.3	0.06		122.3	-29.52
8.02256	974.456		8.02256	708.709		8.02256	1434.93		8.02256	625.153		122.38	0.06		122.38	-29.53
8.02741	916.942		8.02741	667.069		8.02741	1371.01		8.02741	591.005		122.45	0.06		122.45	-29.54
8.03227	862.612		8.03227	628.93		8.03227	1307.21		8.03227	559.531		122.52	0.06		122.52	-29.55
8.03712	811.581		8.03712	594.003		8.03712	1243.95		8.03712	530.529		122.6	0.06		122.6	-29.56
8.04197	763.884		8.04197	561.996		8.04197	1181.64		8.04197	503.794		122.67	0.06		122.67	-29.57
8.04683	719.488		8.04683	532.631		8.04683	1120.66		8.04683	479.13		122.74	0.06		122.74	-29.59
8.05168	678.303		8.05168	505.65		8.05168	1061.38		8.05168	456.348		122.81	0.07		122.81	-29.6
8.05653	640.195		8.05653	480.818		8.05653	1004.13		8.05653	435.276		122.89	0.06		122.89	-29.62
8.06139	605.004		8.06139	457.926		8.06139	949.172		8.06139	415.756		122.96	0.06		122.96	-29.63
8.06624	572.547		8.06624	436.786		8.06624	896.73		8.06624	397.648		123.03	0.06		123.03	-29.64
8.07109	542.637		8.07109	417.236		8.07109	846.958		8.07109	380.823		123.1	0.06		123.1	-29.66
8.07595	515.082		8.07595	399.129		8.07595	799.957		8.07595	365.171		123.18	0.06		123.18	-29.68
8.0808	489.692		8.0808	382.337		8.0808	755.772		8.0808	350.591		123.25	0.06		123.25	-29.7
8.08565	466.286		8.08565	366.743		8.08565	714.403		8.08565	336.994		123.32	0.06		123.32	-29.72
8.09051	444.689		8.09051	352.244		8.09051	675.806		8.09051	324.302		123.4	0.06		123.4	-29.74
8.09536	424.738		8.09536	338.743		8.09536	639.902		8.09536	312.44		123.47	0.07		123.47	-29.76
8.10021	406.28		8.10021	326.156		8.10021	606.586		8.10021	301.342		123.54	0.07		123.54	-29.78
8.10507	389.176		8.10507	314.403		8.10507	575.728		8.10507	290.945		123.61	0.07		123.61	-29.8
8.10992	373.301		8.10992	303.413		8.10992	547.182		8.10992	281.193		123.69	0.08		123.69	-29.81
8.11477	358.538		8.11477	293.125		8.11477	520.796		8.11477	272.031		123.76	0.08		123.76	-29.83
8.11963	344.788		8.11963	283.479		8.11963	496.41		8.11963	263.412		123.83	0.07		123.83	-29.84
8.12448	331.959		8.12448	274.428		8.12448	473.865		8.12448	255.292		123.91	0.06		123.91	-29.86
8.12933	319.973		8.12933	265.925		8.12933	453.006		8.12933	247.634		123.98	0.06		123.98	-29.87
8.13419	308.758		8.13419	257.931		8.13419	433.688		8.13419	240.403		124.05	0.06		124.05	-29.89
8.13904	298.255		8.13904	250.409		8.13904	415.772		8.13904	233.571		124.12	0.06		124.12	-29.91
8.14389	288.406		8.14389	243.328		8.14389	399.132		8.14389	227.113		124.2	0.06		124.2	-29.92
8.14875	279.161		8.14875	236.656		8.14875	383.655		8.14875	221.008		124.27	0.06		124.27	-29.94
8.1536	270.477		8.1536	230.366		8.1536	369.236		8.1536	215.236		124.34	0.06		124.34	-29.96
8.15845	262.308		8.15845	224.43		8.15845	355.786		8.15845	209.778		124.42	0.06		124.42	-29.98
8.16331	254.618		8.16331	218.824		8.16331	343.223		8.16331	204.614		124.49	0.06		124.49	-29.99
8.16816	247.367		8.16816	213.523		8.16816	331.475		8.16816	199.726		124.56	0.07		124.56	-30.01
8.17301	240.524		8.17301	208.506		8.17301	320.475		8.17301	195.094		124.63	0.07		124.63	-30.03
8.17787	234.056		8.17787	203.753		8.17787	310.164		8.17787	190.701		124.71	0.08		124.71	-30.05
8.18272	227.935		8.18272	199.244		8.18272	300.487		8.18272	186.529		124.78	0.08		124.78	-30.07
8.18757	222.138		8.18757	194.964		8.18757	291.393		8.18757	182.562		124.85	0.08		124.85	-30.08
8.19243	216.64		8.19243	190.899		8.19243	282.836		8.19243	178.785		124.92	0.07		124.92	-30.1
8.19728	211.425		8.19728	187.035		8.19728	274.772		8.19728	175.185		125	0.06		125	-30.12
8.20213	206.475		8.20213	183.36		8.20213	267.163		8.20213	171.752		125.07	0.06		125.07	-30.14
8.20699	201.775		8.20699	179.866		8.20699	259.972		8.20699	168.477		125.14	0.06		125.14	-30.17
8.21184	197.312		8.21184	176.541		8.21184	253.169		8.21184	165.35		125.22	0.06		125.22	-30.19
8.21669	193.072		8.21669	173.376		8.21669	246.725		8.21669	162.366		125.29	0.06		125.29	-30.2
8.22155	189.042		8.22155	170.361		8.22155	240.614		8.22155	159.518		125.36	0.07		125.36	-30.22
8.2264	185.208		8.2264	167.487		8.2264	234.815		8.2264	156.798		125.43	0.07		125.43	-30.24
8.23125	181.557		8.23125	164.743		8.23125	229.309		8.23125	154.2		125.51	0.07		125.51	-30.26
8.23611	178.075		8.23611	162.121		8.23611	224.077		8.23611	151.716		125.58	0.07		125.58	-30.29
8.24096	174.75		8.24096	159.611		8.24096	219.106		8.24096	149.34		125.65	0.07		125.65	-30.55
8.24581	171.572		8.24581	157.205		8.24581	214.378		8.24581	147.064		125.73	0.08		125.73	-32.02
8.25067	168.531		8.25067	154.898		8.25067	209.879		8.25067	144.88		125.8	0.08		125.8	-12.62
8.25552	165.619		8.25552	152.682		8.25552	205.595		8.25552	142.783		125.87	0.08		125.87	60.24
8.26037	162.829		8.26037	150.554		8.26037	201.511		8.26037	140.767		125.94	0.07		125.94	181.01
8.26523	160.156		8.26523	148.51		8.26523	197.613		8.26523	138.827		126.02	0.07		126.02	275.63
8.27008	157.595		8.27008	146.548		8.27008	193.888		8.27008	136.961		126.09	0.08		126.09	266.56
8.27493	155.14		8.27493	144.663		8.27493	190.324		8.27493	135.166		126.16	0.08		126.16	167.8
8.27979	152.788		8.27979	142.854		8.27979	186.912		8.27979	133.439		126.24	0.08		126.24	61.05
8.28464	150.532		8.28464	141.116		8.28464	183.643		8.28464	131.779		126.31	0.07		126.31	4.42
8.28949	148.367		8.28949	139.446		8.28949	180.509		8.28949	130.185		126.38	0.07		126.38	-9.55
8.29435	146.288		8.29435	137.839		8.29435	177.506		8.29435	128.652		126.45	0.07		126.45	-10.52
8.2992	144.289		8.2992	136.29		8.2992	174.627		8.2992	127.177		126.53	0.07		126.53	-11.28
8.30405	142.364		8.30405	134.796		8.30405	171.868		8.30405	125.757		126.6	0.07		126.6	-11.74
8.30891	140.509		8.30891	133.351		8.30891	169.222		8.30891	124.388		126.67	0.07		126.67	-12.01
8.31376	138.718		8.31376	131.953		8.31376	166.684		8.31376	123.065		126.74	0.06		126.74	-12.18
8.31861	136.99		8.31861	130.6		8.31861	164.249		8.31861	121.785		126.82	0.06		126.82	-12.34
8.32347	135.322		8.32347	129.29		8.32347	161.91		8.32347	120.545		126.89	0.07		126.89	-12.51
8.32832	133.714		8.32832	128.023		8.32832	159.661		8.32832	119.344		126.96	0.07		126.96	-12.67
8.33317	132.164		8.33317	126.799		8.33317	157.496		8.33317	118.181		127.04	0.08		127.04	-12.75
8.33803	130.673		8.33803	125.616		8.33803	155.409		8.33803	117.055		127.11	0.08		127.11	-12.74
8.34288	129.238		8.34288	124.471		8.34288	153.397		8.34288	115.965		127.18	0.08		127.18	-12.73
8.34773	127.858		8.34773	123.365		8.34773	151.454		8.34773	114.912		127.25	0.07		127.25	-12.85
8.35259	126.529		8.35259	122.294		8.35259	149.578		8.35259	113.894		127.33	0.06		127.33	-13.05
8.35744	125.248		8.35744	121.255		8.35744	147.767		8.35744	112.91		127.4	0.06		127.4	-13.17
8.36229	124.01		8.36229	120.247		8.36229	146.018		8.36229	111.958		127.47	0.06		127.47	-13.15
8.36715	122.813		8.36715	119.267		8.36715	144.331		8.36715	111.038		127.55	0.07		127.55	-13.14
8.372	121.652		8.372	118.312		8.372	142.704		8.372	110.145		127.62	0.07		127.62	-13.34
8.37685	120.526		8.37685	117.382		8.37685	141.134		8.37685	109.278		127.69	0.07		127.69	-13.76
8.38171	119.433		8.38171	116.475		8.38171	139.619		8.38171	108.434		127.76	0.06		127.76	-14.19
8.38656	118.372		8.38656	115.589		8.38656	138.155		8.38656	107.612		127.84	0.05		127.84	-14.38
8.39141	117.343		8.39141	114.726		8.39141	136.739		8.39141	106.812		127.91	0.05		127.91	-14.25
8.39627	116.344		8.39627	113.885		8.39627	135.367		8.39627	106.033		127.98	0.05		127.98	-13.93
8.40112	115.376		8.40112	113.067		8.40112	134.036		8.40112	105.276		128.06	0.05		128.06	-13.64
8.40597	114.438		8.40597	112.272		8.40597	132.743		8.40597	104.539		128.13	0.06		128.13	-13.6
8.41083	113.53		8.41083	111.498		8.41083	131.486		8.41083	103.825		128.2	0.06		128.2	-13.9
8.41568	112.649		8.41568	110.745		8.41568	130.264		8.41568	103.13		128.27	0.07		128.27	-14.49
8.42053	111.795		8.42053	110.01		8.42053	129.077		8.42053	102.456		128.35	0.07		128.35	-15.19
8.42539	110.966		8.42539	109.293		8.42539	127.924		8.42539	101.8		128.42	0.08		128.42	-15.81
8.43024	110.16		8.43024	108.591		8.43024	126.805		8.43024	101.162		128.49	0.08		128.49	-16.18
8.43509	109.375		8.43509	107.903		8.43509	125.719		8.43509	100.539		128.56	0.08		128.56	-16.25
8.43995	108.609		8.43995	107.229		8.43995	124.666		8.43995	99.9302		128.64	0.07		128.64	-16.02
8.4448	107.862		8.4448	106.567		8.4448	123.643		8.4448	99.334		128.71	0.07		128.71	-15.62
8.44965	107.132		8.44965	105.918		8.44965	122.649		8.44965	98.75		128.78	0.07		128.78	-15.2
8.45451	106.419		8.45451	105.282		8.45451	121.681		8.45451	98.1771		128.86	0.07		128.86	-14.89
8.45936	105.723		8.45936	104.658		8.45936	120.737		8.45936	97.6157		128.93	0.07		128.93	-14.83
8.46421	105.043		8.46421	104.046		8.46421	119.816		8.46421	97.0657		129	0.08		129	-15.06
8.46907	104.381		8.46907	103.446		8.46907	118.915		8.46907	96.528		129.07	0.08		129.07	-15.56
8.47392	103.734		8.47392	102.858		8.47392	118.033		8.47392	96.0029		129.15	0.08		129.15	-16.25
8.47877	103.104		8.47877	102.282		8.47877	117.17		8.47877	95.4908		129.22	0.08		129.22	-16.99
8.48363	102.49		8.48363	101.717		8.48363	116.327		8.48363	94.9913		129.29	0.08		129.29	-17.62
8.48848	101.89		8.48848	101.163		8.48848	115.503		8.48848	94.5041		129.37	0.07		129.37	-18.01
8.49333	101.304		8.49333	100.618		8.49333	114.698		8.49333	94.0279		129.44	0.07		129.44	-18.07
8.49819	100.731		8.49819	100.082		8.49819	113.912		8.49819	93.5613		129.51	0.07		129.51	-17.78
8.50304	100.169		8.50304	99.5549		8.50304	113.146		8.50304	93.103		129.58	0.07		129.58	-17.21
8.50789	99.6164		8.50789	99.036		8.50789	112.397		8.50789	92.652		129.66	0.07		129.66	-16.51
8.51275	99.0737		8.51275	98.5255		8.51275	111.666		8.51275	92.2077		129.73	0.07		129.73	-15.82
8.5176	98.5403		8.5176	98.0237		8.5176	110.951		8.5176	91.77		129.8	0.07		129.8	-15.3
8.52245	98.0165		8.52245	97.5311		8.52245	110.25		8.52245	91.3398		129.88	0.07		129.88	-15.06
8.52731	97.5028		8.52731	97.0479		8.52731	109.564		8.52731	90.9174		129.95	0.07		129.95	-15.13
8.53216	96.9996		8.53216	96.574		8.53216	108.89		8.53216	90.5037		130.02	0.07		130.02	-15.53
8.53701	96.5071		8.53701	96.1092		8.53701	108.229		8.53701	90.0987		130.09	0.07		130.09	-16.17
8.54187	96.0253		8.54187	95.6529		8.54187	107.581		8.54187	89.7025		130.17	0.07		130.17	-16.95
8.54672	95.5536		8.54672	95.2044		8.54672	106.945		8.54672	89.3143		130.24	0.07		130.24	-17.76
8.55157	95.0914		8.55157	94.7625		8.55157	106.323		8.55157	88.9335		130.31	0.07		130.31	-18.49
8.55643	94.6378		8.55643	94.3265		8.55643	105.714		8.55643	88.559		130.38	0.07		130.38	-19.03
8.56128	94.1921		8.56128	93.8958		8.56128	105.118		8.56128	88.19		130.46	0.08		130.46	-19.34
8.56613	93.7533		8.56613	93.4699		8.56613	104.535		8.56613	87.826		130.53	0.08		130.53	-19.39
8.57099	93.3213		8.57099	93.0489		8.57099	103.964		8.57099	87.4667		130.6	0.07		130.6	-19.19
8.57584	92.8959		8.57584	92.6332		8.57584	103.403		8.57584	87.1121		130.68	0.06		130.68	-18.79
8.58069	92.4771		8.58069	92.2233		8.58069	102.85		8.58069	86.7626		130.75	0.06		130.75	-18.22
8.58555	92.0653		8.58555	91.8195		8.58555	102.307		8.58555	86.4183		130.82	0.06		130.82	-17.56
8.5904	91.6612		8.5904	91.4223		8.5904	101.771		8.5904	86.0798		130.89	0.06		130.89	-16.86
8.59525	91.2648		8.59525	91.0317		8.59525	101.242		8.59525	85.7472		130.97	0.06		130.97	-16.19
8.60011	90.8764		8.60011	90.6478		8.60011	100.722		8.60011	85.4209		131.04	0.07		131.04	-15.61
8.60496	90.4956		8.60496	90.2699		8.60496	100.21		8.60496	85.1007		131.11	0.07		131.11	-15.16
8.60981	90.122		8.60981	89.8976		8.60981	99.7068		8.60981	84.7864		131.19	0.07		131.19	-14.88
8.61467	89.7549		8.61467	89.5303		8.61467	99.2132		8.61467	84.4778		131.26	0.07		131.26	-14.77
8.61952	89.3937		8.61952	89.1681		8.61952	98.7291		8.61952	84.1743		131.33	0.07		131.33	-14.84
8.62437	89.0378		8.62437	88.8104		8.62437	98.2545		8.62437	83.8757		131.4	0.07		131.4	-15.09
8.62923	88.6871		8.62923	88.4573		8.62923	97.7888		8.62923	83.5816		131.48	0.07		131.48	-15.48
8.63408	88.3414		8.63408	88.1096		8.63408	97.3315		8.63408	83.2918		131.55	0.07		131.55	-15.99
8.63893	88.0008		8.63893	87.7671		8.63893	96.882		8.63893	83.0061		131.62	0.07		131.62	-16.59
8.64379	87.6658		8.64379	87.4305		8.64379	96.4396		8.64379	82.7247		131.7	0.07		131.7	-17.24
8.64864	87.3367		8.64864	87.1		8.64864	96.0042		8.64864	82.4476		131.77	0.07		131.77	-17.9
8.65349	87.0139		8.65349	86.7758		8.65349	95.5755		8.65349	82.175		131.84	0.07		131.84	-18.54
8.65835	86.6977		8.65835	86.4577		8.65835	95.1533		8.65835	81.9074		131.91	0.07		131.91	-19.14
8.6632	86.3879		8.6632	86.1458		8.6632	94.7375		8.6632	81.6445		131.99	0.07		131.99	-19.67
8.66805	86.0844		8.66805	85.8397		8.66805	94.3283		8.66805	81.3867		132.06	0.07		132.06	-20.14
8.67291	85.7866		8.67291	85.5393		8.67291	93.9259		8.67291	81.1339		132.13	0.07		132.13	-20.51
8.67776	85.4943		8.67776	85.2444		8.67776	93.5307		8.67776	80.886		132.2	0.08		132.2	-20.78
8.68261	85.207		8.68261	84.9546		8.68261	93.1427		8.68261	80.6429		132.28	0.07		132.28	-20.96
8.68747	84.9246		8.68747	84.6695		8.68747	92.7624		8.68747	80.4045		132.35	0.07		132.35	-21.03
8.69232	84.6472		8.69232	84.3889		8.69232	92.3896		8.69232	80.1706		132.42	0.06		132.42	-21.02
8.69717	84.3747		8.69717	84.1128		8.69717	92.0243		8.69717	79.9409		132.5	0.06		132.5	-20.93
8.70203	84.1071		8.70203	83.8412		8.70203	91.666		8.70203	79.7153		132.57	0.07		132.57	-20.76
8.70688	83.8444		8.70688	83.5742		8.70688	91.3142		8.70688	79.4933		132.64	0.07		132.64	-20.52
8.71173	83.5867		8.71173	83.3122		8.71173	90.9686		8.71173	79.2752		132.71	0.07		132.71	-20.22
8.71659	83.3338		8.71659	83.0555		8.71659	90.6288		8.71659	79.0609		132.79	0.07		132.79	-19.88
8.72144	83.0857		8.72144	82.8046		8.72144	90.2946		8.72144	78.8507		132.86	0.07		132.86	-19.5
8.72629	82.8425		8.72629	82.5592		8.72629	89.966		8.72629	78.6448		132.93	0.07		132.93	-19.11
8.73115	82.6045		8.73115	82.3194		8.73115	89.6432		8.73115	78.4433		133.01	0.07		133.01	-18.7
8.736	82.3715		8.736	82.085		8.736	89.3264		8.736	78.2462		133.08	0.06		133.08	-18.28
8.74085	82.1434		8.74085	81.8551		8.74085	89.0158		8.74085	78.0535		133.15	0.06		133.15	-17.88
8.74571	81.9202		8.74571	81.6298		8.74571	88.7117		8.74571	77.8646		133.22	0.06		133.22	-17.48
8.75056	81.7013		8.75056	81.4085		8.75056	88.414		8.75056	77.6795		133.3	0.06		133.3	-17.09
8.75541	81.4863		8.75541	81.1912		8.75541	88.1225		8.75541	77.4976		133.37	0.07		133.37	-16.72
8.76027	81.2749		8.76027	80.9778		8.76027	87.8372		8.76027	77.3187		133.44	0.07		133.44	-16.38
8.76512	81.0668		8.76512	80.7685		8.76512	87.5574		8.76512	77.1425		133.52	0.08		133.52	-16.07
8.76997	80.8624		8.76997	80.5634		8.76997	87.2831		8.76997	76.969		133.59	0.08		133.59	-15.8
8.77483	80.6616		8.77483	80.3627		8.77483	87.0138		8.77483	76.7978		133.66	0.08		133.66	-15.57
8.77968	80.4649		8.77968	80.1666		8.77968	86.7494		8.77968	76.6295		133.73	0.07		133.73	-15.38
8.78453	80.2728		8.78453	79.975		8.78453	86.4893		8.78453	76.4642		133.81	0.07		133.81	-15.22
8.78939	80.0853		8.78939	79.788		8.78939	86.2335		8.78939	76.3024		133.88	0.07		133.88	-15.11
8.79424	79.9025		8.79424	79.6057		8.79424	85.982		8.79424	76.1443		133.95	0.07		133.95	-15.04
8.79909	79.7239		8.79909	79.4279		8.79909	85.7345		8.79909	75.9904		134.02	0.08		134.02	-15
8.80395	79.549		8.80395	79.2544		8.80395	85.4917		8.80395	75.8401		134.1	0.08		134.1	-15
8.8088	79.3771		8.8088	79.0851		8.8088	85.2537		8.8088	75.6932		134.17	0.08		134.17	-15.03
8.81365	79.2077		8.81365	78.9192		8.81365	85.0209		8.81365	75.549		134.24	0.07		134.24	-15.11
8.81851	79.0408		8.81851	78.7566		8.81851	84.7937		8.81851	75.4067		134.32	0.07		134.32	-15.2
8.82336	78.8764		8.82336	78.5968		8.82336	84.5718		8.82336	75.2662		134.39	0.07		134.39	-15.32
8.82821	78.7145		8.82821	78.4397		8.82821	84.3549		8.82821	75.1271		134.46	0.07		134.46	-15.47
8.83307	78.5556		8.83307	78.2855		8.83307	84.1422		8.83307	74.9893		134.53	0.07		134.53	-15.65
8.83792	78.3997		8.83792	78.1344		8.83792	83.9328		8.83792	74.8529		134.61	0.07		134.61	-15.85
8.84277	78.2465		8.84277	77.9867		8.84277	83.7262		8.84277	74.7179		134.68	0.07		134.68	-16.06
8.84763	78.0962		8.84763	77.8424		8.84763	83.5214		8.84763	74.5845		134.75	0.08		134.75	-16.29
8.85248	77.9484		8.85248	77.7013		8.85248	83.3184		8.85248	74.4524		134.83	0.07		134.83	-16.54
8.85733	77.8026		8.85733	77.5629		8.85733	83.117		8.85733	74.3217		134.9	0.07		134.9	-16.8
8.86219	77.6585		8.86219	77.4266		8.86219	82.9174		8.86219	74.1925		134.97	0.07		134.97	-17.06
8.86704	77.5154		8.86704	77.2915		8.86704	82.72		8.86704	74.0642		135.04	0.07		135.04	-17.34
8.87189	77.373		8.87189	77.1573		8.87189	82.5247		8.87189	73.9366		135.12	0.07		135.12	-17.62
8.87675	77.2309		8.87675	77.0237		8.87675	82.3318		8.87675	73.8091		135.19	0.07		135.19	-17.91
8.8816	77.0891		8.8816	76.8906		8.8816	82.1407		8.8816	73.6812		135.26	0.08		135.26	-18.2
8.88645	76.9472		8.88645	76.7579		8.88645	81.9514		8.88645	73.5521		135.34	0.09		135.34	-18.5
8.89131	76.8054		8.89131	76.6258		8.89131	81.763		8.89131	73.4216		135.41	0.09		135.41	-18.81
8.89616	76.6636		8.89616	76.4941		8.89616	81.575		8.89616	73.2897		135.48	0.09		135.48	-19.11
8.90101	76.5215		8.90101	76.3625		8.90101	81.3873		8.90101	73.1563		135.55	0.09		135.55	-19.42
8.90587	76.3789		8.90587	76.2311		8.90587	81.1995		8.90587	73.0218		135.63	0.09		135.63	-19.71
8.91072	76.2355		8.91072	76.0993		8.91072	81.0115		8.91072	72.8865		135.7	0.08		135.7	-20.01
8.91557	76.0912		8.91557	75.9673		8.91557	80.8234		8.91557	72.7506		135.77	0.08		135.77	-20.3
8.92043	75.9458		8.92043	75.8347		8.92043	80.6353		8.92043	72.614		135.84	0.07		135.84	-20.59
8.92528	75.7993		8.92528	75.7017		8.92528	80.4471		8.92528	72.4763		135.92	0.07		135.92	-20.88
8.93013	75.6516		8.93013	75.5678		8.93013	80.2586		8.93013	72.3372		135.99	0.07		135.99	-21.17
8.93499	75.5026		8.93499	75.4327		8.93499	80.0697		8.93499	72.1962		136.06	0.07		136.06	-21.45
8.93984	75.3519		8.93984	75.296		8.93984	79.8798		8.93984	72.0525		136.14	0.08		136.14	-21.72
8.94469	75.1993		8.94469	75.1572		8.94469	79.6887		8.94469	71.906		136.21	0.08		136.21	-21.99
8.94955	75.0443		8.94955	75.016		8.94955	79.496		8.94955	71.7562		136.28	0.08		136.28	-22.25
8.9544	74.8866		8.9544	74.872		8.9544	79.3014		8.9544	71.6031		136.35	0.08		136.35	-22.51
8.95925	74.7258		8.95925	74.7252		8.95925	79.105		8.95925	71.447		136.43	0.07		136.43	-22.76
8.96411	74.5617		8.96411	74.5757		8.96411	78.9067		8.96411	71.2883		136.5	0.07		136.5	-22.99
8.96896	74.3944		8.96896	74.4234		8.96896	78.7065		8.96896	71.1269		136.57	0.06		136.57	-23.22
8.97381	74.2242		8.97381	74.2688		8.97381	78.5037		8.97381	70.9631		136.65	0.06		136.65	-23.44
8.97867	74.0508		8.97867	74.1115		8.97867	78.298		8.97867	70.797		136.72	0.07		136.72	-23.65
8.98352	73.8748		8.98352	73.9514		8.98352	78.0888		8.98352	70.6279		136.79	0.07		136.79	-23.87
8.98837	73.696		8.98837	73.7886		8.98837	77.8752		8.98837	70.4558		136.86	0.08		136.86	-24.08
8.99323	73.5139		8.99323	73.6225		8.99323	77.6572		8.99323	70.2804		136.94	0.08		136.94	-24.28
8.99808	73.3286		8.99808	73.4531		8.99808	77.4349		8.99808	70.1014		137.01	0.08		137.01	-24.47
9.00293	73.1395		9.00293	73.28		9.00293	77.2089		9.00293	69.9189		137.08	0.08		137.08	-24.64
9.00779	72.9467		9.00779	73.1031		9.00779	76.9797		9.00779	69.7324		137.16	0.08		137.16	-24.82
9.01264	72.7503		9.01264	72.9222		9.01264	76.7477		9.01264	69.5422		137.23	0.08		137.23	-24.98
9.01749	72.5504		9.01749	72.7368		9.01749	76.5133		9.01749	69.3483		137.3	0.07		137.3	-25.14
9.02235	72.347		9.02235	72.5474		9.02235	76.2765		9.02235	69.1506		137.37	0.07		137.37	-25.3
9.0272	72.1405		9.0272	72.3539		9.0272	76.0372		9.0272	68.9494		137.45	0.07		137.45	-25.45
9.03205	71.9309		9.03205	72.1565		9.03205	75.7952		9.03205	68.7447		137.52	0.08		137.52	-25.59
9.03691	71.718		9.03691	71.9559		9.03691	75.5504		9.03691	68.5366		137.59	0.09		137.59	-25.73
9.04176	71.5019		9.04176	71.7522		9.04176	75.3032		9.04176	68.3255		137.66	0.09		137.66	-25.86
9.04661	71.2825		9.04661	71.5455		9.04661	75.0535		9.04661	68.111		137.74	0.08		137.74	-25.99
9.05147	71.0598		9.05147	71.336		9.05147	74.8011		9.05147	67.8933		137.81	0.08		137.81	-26.12
9.05632	70.8337		9.05632	71.1233		9.05632	74.5459		9.05632	67.6728		137.88	0.09		137.88	-26.24
9.06117	70.6046		9.06117	70.9071		9.06117	74.288		9.06117	67.4493		137.96	0.09		137.96	-26.35
9.06603	70.3723		9.06603	70.6871		9.06603	74.0272		9.06603	67.2233		138.03	0.09		138.03	-26.45
9.07088	70.1374		9.07088	70.4631		9.07088	73.7634		9.07088	66.9948		138.1	0.08		138.1	-26.55
9.07573	69.8997		9.07573	70.235		9.07573	73.4968		9.07573	66.764		138.17	0.08		138.17	-26.64
9.08059	69.6592		9.08059	70.003		9.08059	73.2275		9.08059	66.5307		138.25	0.08		138.25	-26.73
9.08544	69.4161		9.08544	69.7673		9.08544	72.9557		9.08544	66.2949		138.32	0.08		138.32	-26.82
9.09029	69.1703		9.09029	69.5283		9.09029	72.6818		9.09029	66.0566		138.39	0.08		138.39	-26.9
9.09515	68.9218		9.09515	69.2862		9.09515	72.4057		9.09515	65.8158		138.47	0.08		138.47	-26.98
9.1	68.6709		9.1	69.0415		9.1	72.1276		9.1	65.5726		138.54	0.07		138.54	-27.05
9.10485	68.4183		9.10485	68.7945		9.10485	71.8476		9.10485	65.3275		138.61	0.07		138.61	-27.11
9.10971	68.164		9.10971	68.5454		9.10971	71.5658		9.10971	65.0805		138.68	0.07		138.68	-27.18
9.11456	67.9086		9.11456	68.2943		9.11456	71.2822		9.11456	64.8318		138.76	0.08		138.76	-27.24
9.11941	67.6522		9.11941	68.041		9.11941	70.9969		9.11941	64.5817		138.83	0.09		138.83	-27.3
9.12427	67.395		9.12427	67.7856		9.12427	70.7102		9.12427	64.3303		138.9	0.09		138.9	-27.36
9.12912	67.1366		9.12912	67.5277		9.12912	70.4225		9.12912	64.0776		138.98	0.09		138.98	-27.41
9.13397	66.8769		9.13397	67.2677		9.13397	70.1339		9.13397	63.8239		139.05	0.08		139.05	-27.47
9.13883	66.6155		9.13883	67.0055		9.13883	69.8448		9.13883	63.5693		139.12	0.08		139.12	-27.52
9.14368	66.3526		9.14368	66.7416		9.14368	69.5549		9.14368	63.314		139.19	0.08		139.19	-27.57
9.14853	66.0884		9.14853	66.4764		9.14853	69.2648		9.14853	63.0581		139.27	0.08		139.27	-27.62
9.15339	65.8232		9.15339	66.2101		9.15339	68.9741		9.15339	62.8018		139.34	0.08		139.34	-27.66
9.15824	65.5577		9.15824	65.9429		9.15824	68.6829		9.15824	62.5452		139.41	0.08		139.41	-27.71
9.16309	65.2925		9.16309	65.6751		9.16309	68.391		9.16309	62.2881		139.48	0.08		139.48	-27.75
9.16795	65.0277		9.16795	65.4066		9.16795	68.0989		9.16795	62.0306		139.56	0.07		139.56	-27.78
9.1728	64.7639		9.1728	65.1377		9.1728	67.8065		9.1728	61.7731		139.63	0.08		139.63	-27.82
9.17765	64.5007		9.17765	64.8682		9.17765	67.5142		9.17765	61.5154		139.7	0.08		139.7	-27.84
9.18251	64.2381		9.18251	64.5981		9.18251	67.2224		9.18251	61.2578		139.78	0.08		139.78	-27.87
9.18736	63.9757		9.18736	64.3273		9.18736	66.9313		9.18736	61.0002		139.85	0.07		139.85	-27.9
9.19221	63.7136		9.19221	64.0562		9.19221	66.6413		9.19221	60.7429		139.92	0.07		139.92	-27.93
9.19707	63.4516		9.19707	63.7844		9.19707	66.3522		9.19707	60.486		139.99	0.07		139.99	-27.96
9.20192	63.1897		9.20192	63.5121		9.20192	66.0641		9.20192	60.2296		140.07	0.08		140.07	-27.99
9.20677	62.9278		9.20677	63.2395		9.20677	65.7768		9.20677	59.9738		140.14	0.08		140.14	-28.01
9.21163	62.6664		9.21163	62.967		9.21163	65.4903		9.21163	59.719		140.21	0.08		140.21	-28.03
9.21648	62.4055		9.21648	62.6948		9.21648	65.2044		9.21648	59.4652		140.29	0.08		140.29	-28.06
9.22133	62.1451		9.22133	62.4233		9.22133	64.9193		9.22133	59.2127		140.36	0.08		140.36	-28.08
9.22619	61.8855		9.22619	62.1527		9.22619	64.6349		9.22619	58.9613		140.43	0.08		140.43	-28.11
9.23104	61.6268		9.23104	61.8832		9.23104	64.3516		9.23104	58.7111		140.5	0.08		140.5	-28.13
9.23589	61.3695		9.23589	61.6145		9.23589	64.0692		9.23589	58.4618		140.58	0.08		140.58	-28.14
9.24075	61.1135		9.24075	61.3468		9.24075	63.788		9.24075	58.2136		140.65	0.07		140.65	-28.15
9.2456	60.8591		9.2456	61.08		9.2456	63.508		9.2456	57.9659		140.72	0.07		140.72	-28.16
9.25045	60.6063		9.25045	60.8141		9.25045	63.2294		9.25045	57.7191		140.8	0.07		140.8	-28.17
9.25531	60.3552		9.25531	60.5488		9.25531	62.9523		9.25531	57.4729		140.87	0.07		140.87	-28.19
9.26016	60.1057		9.26016	60.2845		9.26016	62.6768		9.26016	57.2277		140.94	0.07		140.94	-28.2
9.26501	59.8577		9.26501	60.0212		9.26501	62.4034		9.26501	56.9837		141.01	0.08		141.01	-28.21
9.26987	59.6114		9.26987	59.7591		9.26987	62.1321		9.26987	56.7412		141.09	0.08		141.09	-28.22
9.27472	59.3665		9.27472	59.4984		9.27472	61.863		9.27472	56.5006		141.16	0.08		141.16	-28.24
9.27957	59.1231		9.27957	59.2391		9.27957	61.5963		9.27957	56.2621		141.23	0.08		141.23	-28.26
9.28443	58.881		9.28443	58.9814		9.28443	61.3315		9.28443	56.026		141.3	0.08		141.3	-28.27
9.28928	58.6403		9.28928	58.7252		9.28928	61.0688		9.28928	55.7923		141.38	0.08		141.38	-28.28
9.29413	58.4009		9.29413	58.4707		9.29413	60.8079		9.29413	55.5606		141.45	0.08		141.45	-28.29
9.29899	58.163		9.29899	58.2178		9.29899	60.5487		9.29899	55.3306		141.52	0.08		141.52	-28.29
9.30384	57.9265		9.30384	57.9665		9.30384	60.2912		9.30384	55.1019		141.6	0.08		141.6	-28.29
9.30869	57.6921		9.30869	57.717		9.30869	60.0353		9.30869	54.8743		141.67	0.08		141.67	-28.3
9.31355	57.4597		9.31355	57.4693		9.31355	59.7814		9.31355	54.6478		141.74	0.08		141.74	-28.32
9.3184	57.2293		9.3184	57.2233		9.3184	59.5295		9.3184	54.4223		141.81	0.08		141.81	-28.33
9.32325	57.0011		9.32325	56.9789		9.32325	59.2796		9.32325	54.1982		141.89	0.08		141.89	-28.34
9.32811	56.7752		9.32811	56.7361		9.32811	59.0318		9.32811	53.9757		141.96	0.08		141.96	-28.35
9.33296	56.5516		9.33296	56.495		9.33296	58.7862		9.33296	53.755		142.03	0.08		142.03	-28.37
9.33781	56.33		9.33781	56.2554		9.33781	58.5426		9.33781	53.5363		142.11	0.08		142.11	-28.38
9.34267	56.1104		9.34267	56.0176		9.34267	58.3012		9.34267	53.3195		142.18	0.08		142.18	-28.39
9.34752	55.8927		9.34752	55.7818		9.34752	58.0618		9.34752	53.1045		142.25	0.08		142.25	-28.41
9.35237	55.6765		9.35237	55.5479		9.35237	57.8243		9.35237	52.891		142.32	0.08		142.32	-28.42
9.35723	55.4616		9.35723	55.316		9.35723	57.5888		9.35723	52.6793		142.4	0.08		142.4	-28.43
9.36208	55.2481		9.36208	55.0861		9.36208	57.355		9.36208	52.4691		142.47	0.08		142.47	-28.44
9.36693	55.0358		9.36693	54.8581		9.36693	57.1233		9.36693	52.2606		142.54	0.07		142.54	-28.45
9.37179	54.825		9.37179	54.6321		9.37179	56.8936		9.37179	52.054		142.62	0.07		142.62	-28.46
9.37664	54.6161		9.37664	54.4079		9.37664	56.6662		9.37664	51.849		142.69	0.07		142.69	-28.47
9.38149	54.4093		9.38149	54.1856		9.38149	56.4411		9.38149	51.6459		142.76	0.08		142.76	-28.47
9.38635	54.2045		9.38635	53.9647		9.38635	56.2183		9.38635	51.4444		142.83	0.09		142.83	-28.48
9.3912	54.0016		9.3912	53.7453		9.3912	55.9975		9.3912	51.2443		142.91	0.08		142.91	-28.49
9.39605	53.8003		9.39605	53.5273		9.39605	55.7786		9.39605	51.0457		142.98	0.08		142.98	-28.49
9.40091	53.6004		9.40091	53.3106		9.40091	55.5612		9.40091	50.8484		143.05	0.07		143.05	-28.5
9.40576	53.4016		9.40576	53.0952		9.40576	55.3451		9.40576	50.6525		143.12	0.07		143.12	-28.5
9.41061	53.2039		9.41061	52.8814		9.41061	55.1301		9.41061	50.4581		143.2	0.07		143.2	-28.51
9.41547	53.0076		9.41547	52.6693		9.41547	54.9166		9.41547	50.2651		143.27	0.07		143.27	-28.52
9.42032	52.8126		9.42032	52.4588		9.42032	54.7047		9.42032	50.0737		143.34	0.08		143.34	-28.52
9.42517	52.6193		9.42517	52.2498		9.42517	54.4948		9.42517	49.8838		143.42	0.08		143.42	-28.54
9.43003	52.4275		9.43003	52.0428		9.43003	54.287		9.43003	49.6953		143.49	0.08		143.49	-28.54
9.43488	52.237		9.43488	51.8374		9.43488	54.0814		9.43488	49.5084		143.56	0.09		143.56	-28.55
9.43973	52.0478		9.43973	51.6341		9.43973	53.8779		9.43973	49.3228		143.63	0.08		143.63	-28.55
9.44459	51.8597		9.44459	51.4329		9.44459	53.6764		9.44459	49.1384		143.71	0.08		143.71	-28.55
9.44944	51.673		9.44944	51.234		9.44944	53.4765		9.44944	48.9553		143.78	0.07		143.78	-28.55
9.45429	51.4877		9.45429	51.0374		9.45429	53.278		9.45429	48.7733		143.85	0.08		143.85	-28.55
9.45915	51.3041		9.45915	50.8428		9.45915	53.0809		9.45915	48.5926		143.93	0.08		143.93	-28.55
9.464	51.1225		9.464	50.6499		9.464	52.8852		9.464	48.413		144	0.09		144	-28.54
9.46885	50.9425		9.46885	50.4584		9.46885	52.6912		9.46885	48.2349		144.07	0.08		144.07	-28.54
9.47371	50.7642		9.47371	50.2678		9.47371	52.4989		9.47371	48.0584		144.14	0.08		144.14	-28.55
9.47856	50.5871		9.47856	50.0776		9.47856	52.3081		9.47856	47.8833		144.22	0.08		144.22	-28.55
9.48341	50.411		9.48341	49.8883		9.48341	52.1187		9.48341	47.7098		144.29	0.08		144.29	-28.56
9.48827	50.2356		9.48827	49.6997		9.48827	51.9307		9.48827	47.5376		144.36	0.07		144.36	-28.57
9.49312	50.061		9.49312	49.5123		9.49312	51.7439		9.49312	47.367		144.44	0.07		144.44	-28.57
9.49797	49.8871		9.49797	49.3268		9.49797	51.5582		9.49797	47.1979		144.51	0.08		144.51	-28.57
9.50283	49.7143		9.50283	49.1436		9.50283	51.3738		9.50283	47.0304		144.58	0.08		144.58	-28.57
9.50768	49.5426		9.50768	48.9628		9.50768	51.191		9.50768	46.8647		144.65	0.08		144.65	-28.58
9.51253	49.3723		9.51253	48.7841		9.51253	51.0097		9.51253	46.7007		144.73	0.08		144.73	-28.58
9.51739	49.2032		9.51739	48.6077		9.51739	50.8299		9.51739	46.5381		144.8	0.07		144.8	-28.59
9.52224	49.0351		9.52224	48.4331		9.52224	50.6517		9.52224	46.3766		144.87	0.08		144.87	-28.59
9.52709	48.8678		9.52709	48.2597		9.52709	50.4755		9.52709	46.2161		144.94	0.09		144.94	-28.6
9.53195	48.7015		9.53195	48.0874		9.53195	50.3011		9.53195	46.0563		145.02	0.09		145.02	-28.61
9.5368	48.5358		9.5368	47.9159		9.5368	50.1285		9.5368	45.8971		145.09	0.09		145.09	-28.61
9.54165	48.371		9.54165	47.7453		9.54165	49.9576		9.54165	45.7385		145.16	0.09		145.16	-28.61
9.54651	48.2071		9.54651	47.5757		9.54651	49.7884		9.54651	45.5807		145.24	0.09		145.24	-28.62
9.55136	48.0443		9.55136	47.4072		9.55136	49.6204		9.55136	45.4236		145.31	0.08		145.31	-28.62
9.55621	47.8824		9.55621	47.2399		9.55621	49.4535		9.55621	45.2678		145.38	0.08		145.38	-28.63
9.56107	47.7214		9.56107	47.0741		9.56107	49.2875		9.56107	45.1129		145.45	0.07		145.45	-28.63
9.56592	47.5615		9.56592	46.9097		9.56592	49.1222		9.56592	44.9592		145.53	0.06		145.53	-28.63
9.57077	47.4026		9.57077	46.747		9.57077	48.9579		9.57077	44.807		145.6	0.07		145.6	-28.64
9.57563	47.245		9.57563	46.586		9.57563	48.7946		9.57563	44.6563		145.67	0.08		145.67	-28.64
9.58048	47.0888		9.58048	46.4267		9.58048	48.6321		9.58048	44.5073		145.75	0.08		145.75	-28.65
9.58533	46.9341		9.58533	46.2689		9.58533	48.4709		9.58533	44.3597		145.82	0.09		145.82	-28.66
9.59019	46.7808		9.59019	46.1131		9.59019	48.3109		9.59019	44.2137		145.89	0.1		145.89	-28.67
9.59504	46.6288		9.59504	45.9585		9.59504	48.1521		9.59504	44.0687		145.96	0.1		145.96	-28.68
9.59989	46.4776		9.59989	45.8053		9.59989	47.9946		9.59989	43.9246		146.04	0.09		146.04	-28.7
9.60475	46.3272		9.60475	45.6532		9.60475	47.8383		9.60475	43.781		146.11	0.09		146.11	-28.72
9.6096	46.1776		9.6096	45.5021		9.6096	47.6832		9.6096	43.638		146.18	0.08		146.18	-28.74
9.61445	46.0287		9.61445	45.3516		9.61445	47.5294		9.61445	43.4958		146.26	0.07		146.26	-28.76
9.61931	45.8809		9.61931	45.2021		9.61931	47.3768		9.61931	43.3548		146.33	0.07		146.33	-28.78
9.62416	45.7343		9.62416	45.0535		9.62416	47.2255		9.62416	43.2155		146.4	0.07		146.4	-28.79
9.62901	45.5891		9.62901	44.9061		9.62901	47.0759		9.62901	43.0779		146.47	0.07		146.47	-28.81
9.63387	45.4455		9.63387	44.7602		9.63387	46.9279		9.63387	42.9423		146.55	0.07		146.55	-28.83
9.63872	45.3032		9.63872	44.6156		9.63872	46.7818		9.63872	42.8082		146.62	0.07		146.62	-28.84
9.64357	45.1621		9.64357	44.4725		9.64357	46.6374		9.64357	42.6757		146.69	0.08		146.69	-28.86
9.64843	45.022		9.64843	44.331		9.64843	46.4944		9.64843	42.5444		146.76	0.08		146.76	-28.88
9.65328	44.8828		9.65328	44.1907		9.65328	46.3529		9.65328	42.4145		146.84	0.08		146.84	-28.89
9.65813	44.7444		9.65813	44.052		9.65813	46.2126		9.65813	42.2859		146.91	0.09		146.91	-28.91
9.66299	44.6069		9.66299	43.9146		9.66299	46.0737		9.66299	42.1588		146.98	0.08		146.98	-28.93
9.66784	44.4704		9.66784	43.7788		9.66784	45.9364		9.66784	42.0333		147.06	0.09		147.06	-28.94
9.67269	44.335		9.67269	43.6445		9.67269	45.8006		9.67269	41.9088		147.13	0.09		147.13	-28.96
[truncated: 36,991 more rows]
[truncated: 6 more columns]
