# Supplementary material for: Structures and function of a tailoring oxidase in complex with a nonribosomal peptide synthetase module
Source: Nat Commun. 2022 Jan 27;13:548. doi: 10.1038/s41467-022-28221-y (PMC8795117; doi:10.1038/s41467-022-28221-y)
Supplement: Supplementary file 4 — Source Data [file 41467_2022_28221_MOESM4_ESM.zip › Source_data/Supplementary_Figure_4a.xlsx]

## Sheet: Sheet1
Raw data for the gel filtration/size exclusion experiments in SupFig4
Elution Volume (ml)		BmdB_Cy2 (mAu)	BmdB_A2 (mAu)	BmdB_A2_PCP2 (mAu)	BmdB_C3 (mAu)	BmdB_M2 (mAu)	BmdC-WT (mAu)		BmdB_PCP2 (mAu)	BmdB_Cy2+ BmdC (mAu)	BmdB_C3+BmdC (mAu)		BmdB_A2 + BmdC (mAu)	BmdB_A2PCP2 + BmdC (mAu)	BmdB_M2 + BmdC (mAu)	BmdB_PCP2 + BmdC (mAu)
0		-8.68	-1.04	0.28	-4.91	0.62	12.62		-19.51	3.79	-3.12		-3.81	0.53	-2.22	20.14
0.03		-0.03	-0.2	3.17	5.36	-3.21	1.43		-16.55	3.58	1.99		1.71	2.29	-0.62	2.74
0.05		-0.05	-0.12	0	0.02	0.03	-0.97		0	0.04	0.28		0.38	0.09	0.01	0.2
0.08		0.23	1.85	-0.21	0.05	0.65	-3.09		-0.24	0.23	0.21		-1.09	-1.88	-0.89	-0.8
0.11		0.21	12.92	-0.44	-2.87	-1.55	-4.52		-0.87	0.01	-1.7		-2.16	-3.1	-1.78	-1.99
0.13		0.41	18.49	-0.94	-4.25	-3.35	-6.4		-1.74	-0.18	-2.33		-2.88	-4.21	-2.08	-3.32
0.16		7.34	17.47	2.54	-1.85	-0.84	-3.55		0.27	3.33	0.39		-0.46	-1.92	0.73	-1.4
0.19		11.09	14.01	6.69	-0.45	-0.24	-2.02		0.98	4.64	1.03		0.5	-1.44	1.22	-1.13
0.21		8.28	10.08	4.45	-2.95	-3.17	-4.19		-0.26	2.68	-0.89		-1.08	-2.74	0.27	-2.54
0.24		5.95	7.12	2.39	-4.86	-4.67	-6.18		-1.49	1.37	-2.26		-1.95	-3.43	-0.8	-3.4
0.27		4.91	5.67	0.87	-6.04	-5.93	-7.64		-1.83	0.8	-2.97		-2.47	-4.41	-1.24	-4.27
0.29		3.86	4.43	-0.15	-6.87	-6.56	-8.87		-2.18	0.16	-3.79		-3.2	-4.63	-1.76	-4.88
0.32		3.47	3.63	-0.5	-7.72	-7.25	-9.57		-2.58	-0.44	-3.95		-3.55	-5.14	-1.83	-4.84
0.35		2.68	2.96	-1.21	-8.02	-7.56	-10.33		-2.84	-0.94	-4.27		-3.91	-5.14	-2.31	-5.3
0.37		2.25	2.33	-1.56	-8.43	-8.05	-10.84		-3.19	-1.15	-4.43		-4.16	-5.67	-2.77	-5.7
0.4		1.77	2.03	-2.05	-8.63	-8.63	-10.97		-2.98	-1.5	-4.79		-4.41	-5.72	-2.73	-6.35
0.43		1.56	1.77	-2.11	-8.95	-8.84	-11.37		-3	-1.57	-5		-4.44	-5.97	-2.83	-6.46
0.45		1.22	1.45	-2.6	-9.14	-8.92	-11.69		-3.31	-1.72	-4.99		-4.71	-6.08	-2.97	-6.31
0.48		1.17	1.08	-2.68	-9.62	-8.96	-11.8		-3.47	-2.23	-5.02		-4.62	-6.32	-3.03	-6.66
0.5		0.7	1.02	-2.78	-9.74	-9.12	-12.09		-3.28	-1.91	-5.17		-4.71	-6.07	-4	-6.66
0.53		0.88	0.75	-2.94	-9.64	-9.43	-12.4		-3.46	-2.05	-5.37		-4.91	-6.1	-3.88	-7.1
0.56		0.58	0.59	-3.17	-9.89	-9.46	-12.81		-3.41	-2.13	-5.5		-5.07	-6.26	-3.69	-7.55
0.58		0.65	0.66	-3.35	-9.94	-9.61	-12.76		-3.52	-2.11	-5.39		-4.68	-6.28	-3.79	-7.49
0.61		0.61	0.44	-3.48	-10.01	-9.52	-12.65		-3.64	-2.32	-5.66		-4.84	-6.46	-3.85	-7.52
0.64		0.7	0.28	-3.44	-10.23	-9.48	-12.65		-3.81	-2.33	-5.53		-5.04	-6.54	-3.92	-7.73
0.66		0.38	0.01	-3.46	-9.83	-9.58	-12.98		-3.53	-2.42	-5.6		-5.16	-6.55	-3.82	-8.37
0.69		0.15	0.23	-3.47	-9.83	-9.69	-13.18		-3.47	-2.36	-5.48		-5.07	-6.53	-3.86	-8.91
0.72		0.17	0.15	-3.44	-9.43	-9.61	-13.3		-3.55	-2.31	-5.59		-5.34	-6.39	-3.92	-9.13
0.74		0.46	0.26	-3.48	-9.79	-9.54	-12.9		-3.62	-2.31	-5.8		-4.79	-6.65	-3.98	-9.46
0.77		0.31	0.29	-3.24	-9.64	-9.27	-13.07		-3.78	-2.5	-5.62		-5.09	-6.37	-4.21	-9.68
0.8		0.26	0	-3.31	-9.64	-9.56	-13.2		-3.98	-2.44	-5.49		-5.13	-6.5	-4.12	-10.25
0.82		-0.11	-0.19	-3.51	-9.46	-9.94	-13.68		-3.69	-2.63	-5.89		-5.27	-6.36	-4.1	-11.15
0.85		-0.13	-0.14	-3.52	-9.34	-9.89	-13.51		-3.83	-2.64	-5.6		-5.01	-6.76	-4.1	-11.42
0.88		-0.27	-0.2	-3.88	-8.87	-9.8	-13.62		-3.68	-2.47	-5.77		-4.96	-6.86	-4.18	-11.92
0.9		0.06	-0.24	-3.97	-8.6	-9.21	-13.38		-4.06	-2.29	-5.55		-4.84	-6.57	-4.09	-12.05
0.93		0.5	-0.27	-3.93	-8.05	-8.91	-12.75		-3.85	-1.99	-5.4		-4.55	-6.14	-4.13	-12.42
0.96		0.62	0.36	-2.87	-7.56	-9.03	-12.85		-3.74	-1.96	-5.16		-4.62	-6.16	-4.18	-13.18
0.98		0.64	0.23	-3.32	-7.4	-9.18	-12.81		-3.51	-2.67	-5.34		-4.74	-6.19	-4.23	-13.73
1.01		0.65	0.54	-3.19	-6.86	-9.41	-12.72		-3.74	-1.97	-5.19		-4.76	-6.22	-4.27	-14.36
1.04		0.48	0.43	-3.7	-6.93	-8.99	-12.84		-3.67	-1.93	-5.24		-4.67	-6.1	-4.2	-14.69
1.06		0.43	0.45	-3.51	-6.23	-8.94	-12.86		-4.12	-1.92	-5.2		-4.7	-6.34	-4.12	-15.41
1.09		0.35	0.03	-3.34	-6.07	-9	-13.12		-3.8	-2.37	-5.48		-4.92	-6.34	-4.22	-16.12
1.12		0.4	0.49	-3.29	-5.1	-9.15	-12.88		-3.96	-1.87	-5.26		-4.7	-6.3	-4.22	-17.02
1.14		0.48	0.34	-3.53	-5.04	-9.06	-12.99		-3.6	-1.99	-5.25		-4.83	-6.42	-4.15	-17.66
1.17		0.29	0.33	-3.4	-4.45	-8.91	-13.19		-3.79	-2.15	-5.34		-4.8	-6.35	-4.26	-18.19
1.2		-0.07	0.32	-3.49	-4.11	-8.82	-13.64		-3.88	-2.09	-5.61		-4.78	-6.63	-3.95	-18.56
1.22		-0.07	0.22	-3.18	-3.58	-8.95	-13.71		-4.27	-2.32	-5.86		-5.08	-6.58	-3.48	-18.92
1.25		-0.44	0	-3.49	-3.03	-9.25	-13.74		-4.08	-2.67	-5.74		-5.31	-6.82	-3.27	-19.94
1.28		-0.42	-0.69	-3.93	-2.59	-9.32	-13.91		-4.15	-2.66	-5.7		-5.41	-6.54	-3.34	-20.55
1.3		-0.47	-0.58	-3.85	-2.19	-9.22	-13.7		-4.16	-2.82	-5.61		-5.1	-6.71	-3.26	-20.98
1.33		-0.38	-0.67	-3.85	-1.32	-8.99	-13.95		-4.44	-2.61	-5.67		-5.19	-6.59	-3.34	-21.07
1.36		-0.45	-0.53	-3.81	-0.58	-8.72	-13.69		-4.11	-2.57	-5.87		-5.13	-6.91	-3.54	-21.49
1.38		-0.49	-0.75	-3.96	-0.22	-8.91	-13.83		-4.37	-2.7	-5.99		-5.2	-6.9	-3.32	-21.64
1.41		-0.46	-0.65	-4.05	0.46	-9.08	-13.47		-4.01	-2.77	-6.02		-5.11	-6.59	-3.32	-22.06
1.43		-0.4	-0.59	-4.07	0.72	-8.71	-13.98		-4.47	-2.68	-5.97		-5.25	-6.33	-3.44	-22.39
1.46		-0.53	-0.75	-4.16	1.48	-8.76	-13.88		-4.24	-2.83	-5.93		-4.82	-6.65	-4	-22.67
1.49		-0.49	-0.64	-3.84	2.06	-8.53	-14.01		-4.21	-2.7	-6.09		-5.13	-6.8	-4.2	-22.31
1.51		-0.57	-0.5	-4.14	2.69	-8.53	-13.79		-4.23	-2.8	-5.83		-5.18	-6.76	-3.87	-22.57
1.54		-0.46	-0.75	-3.94	3.2	-8.49	-13.86		-4.08	-2.87	-6.07		-5.18	-6.5	-4.29	-22.71
1.57		-0.41	-0.66	-4.07	3.69	-8.58	-13.93		-3.97	-2.81	-5.75		-5.1	-6.63	-4.38	-22.79
1.59		-0.48	-0.48	-4.02	4.37	-8.31	-13.91		-4.01	-2.68	-5.72		-5.31	-6.46	-4.21	-22.94
1.62		-0.62	-0.69	-3.83	5.19	-8.36	-13.96		-4.08	-2.74	-5.83		-5.22	-6.87	-4.32	-22.98
1.65		-0.38	-0.54	-3.98	5.44	-8.05	-14.09		-4.32	-2.8	-6.01		-5.24	-6.63	-4.18	-23.15
1.67		-0.4	-0.54	-4.15	5.99	-7.94	-13.96		-4.3	-2.93	-6.02		-4.98	-6.76	-4.48	-23.08
1.7		-0.63	-0.68	-3.92	6.19	-7.93	-14.3		-3.95	-3.02	-5.97		-5.23	-6.42	-4.39	-23.27
1.73		-0.61	-0.68	-4.1	6.6	-8.19	-13.97		-4.07	-2.84	-6.03		-5.07	-6.59	-4.28	-23.04
1.75		-0.38	-0.52	-3.8	7.39	-7.68	-14.28		-3.78	-2.59	-5.88		-5.4	-6.43	-4.12	-22.94
1.78		-0.35	-0.57	-3.69	7.75	-7.65	-13.75		-4.07	-2.59	-6.18		-4.83	-6.68	-4.33	-23.01
1.81		-0.17	-0.24	-3.63	8.01	-7.58	-13.77		-4.2	-2.5	-6.05		-4.79	-6.45	-4.38	-23.01
1.83		-0.35	-0.47	-3.92	8.14	-7.76	-13.87		-4.08	-2.8	-6		-5.08	-6.67	-4.35	-23.43
1.86		-0.45	-0.46	-3.89	8.46	-7.77	-13.83		-3.97	-2.6	-5.81		-5.58	-6.47	-4.26	-23.39
1.89		-0.61	-0.77	-3.94	8.85	-7.85	-14.15		-4	-2.86	-5.77		-5.4	-6.9	-4.31	-23.37
1.91		-0.39	-0.63	-4.01	9.06	-7.6	-14.14		-4.13	-2.69	-5.9		-5.19	-6.51	-4.21	-23.26
1.94		-0.22	-0.84	-3.92	9.16	-6.74	-13.84		-3.65	-2.25	-6.18		-4.91	-6.7	-4.52	-22.96
1.97		0	-0.49	-3.4	9.03	-6.8	-13.37		-3.69	-2.15	-5.74		-4.98	-6.33	-4.19	-22.94
1.99		0.08	-0.1	-3.17	9.12	-6.86	-13.38		-3.66	-2.51	-5.83		-4.97	-6.35	-4.22	-22.83
2.02		-0.13	0.03	-3.02	9.16	-6.68	-13.68		-3.57	-2.18	-5.82		-5.37	-6.33	-4.26	-22.99
2.05		0.02	-0.07	-3.17	9.26	-6.62	-13.4		-3.63	-2.47	-6.08		-5.25	-6.39	-4.12	-22.9
2.07		-0.19	-0.19	-3.18	9.15	-6.69	-13.78		-3.66	-2.32	-6.18		-5.09	-6.43	-4.55	-23.02
2.1		0	-0.03	-3.1	8.82	-6.71	-13.74		-3.77	-2.53	-6		-4.56	-6.75	-4.2	-23.2
2.13		0.19	-0.17	-3.19	8.55	-6.74	-13.77		-3.62	-2.48	-5.9		-5.31	-6.35	-4.17	-22.98
2.15		0.08	-0.37	-3.17	8.37	-7.08	-13.4		-3.69	-2.62	-5.46		-5.27	-6.57	-4.61	-23.02
2.18		-0.16	-0.19	-3.34	8.37	-6.9	-13.71		-3.78	-2.53	-5.65		-5.72	-6.49	-4.16	-23.09
2.21		-0.34	-0.18	-3.38	8.06	-7.09	-13.5		-3.85	-2.4	-5.92		-5.24	-6.64	-4.24	-23.16
2.23		-0.44	-0.15	-3.59	7.59	-7.56	-13.94		-4.16	-2.62	-6.06		-5.41	-6.54	-3.84	-23.35
2.26		-0.4	-0.28	-3.69	6.96	-7.77	-14.04		-4.68	-3	-5.99		-5.17	-6.86	-3.88	-23.25
2.29		-0.56	-0.45	-4.09	6.69	-7.85	-14.32		-4.33	-2.9	-6.09		-5.36	-6.73	-3.68	-23.36
2.31		-0.54	-0.63	-3.92	6.4	-8.02	-14.25		-4.55	-2.81	-6.21		-5.44	-6.59	-3.91	-23.35
2.34		-0.43	-0.75	-3.96	5.97	-8.04	-14.19		-4.15	-2.96	-6.33		-5.47	-6.56	-3.83	-23.45
2.36		-0.44	-0.78	-4.27	5.41	-7.88	-14.24		-4.46	-3.12	-6.2		-5.16	-6.88	-4.01	-23.42
2.39		-0.35	-0.6	-4.19	5.22	-8.13	-14.13		-4.19	-3.28	-6.16		-5.27	-6.87	-3.85	-23.22
2.42		-0.4	-0.8	-4.17	4.43	-8.04	-14.03		-4.41	-2.99	-5.99		-5.26	-6.77	-4.03	-23.24
2.44		-0.45	-0.73	-4.12	4.06	-8.02	-14.08		-4.51	-3.08	-6.07		-5.53	-6.68	-3.79	-23.19
2.47		-0.53	-0.74	-4.01	3.73	-8.14	-14.15		-4.27	-2.97	-5.83		-5.56	-6.87	-4.21	-23.35
2.5		-0.28	-0.63	-4.15	3.19	-8.34	-14.23		-4.2	-3.13	-6.01		-5.49	-6.89	-3.99	-23.24
2.52		-0.5	-0.85	-4.26	2.33	-8.35	-14.34		-4.62	-3.21	-6.53		-5.51	-6.8	-3.88	-23.53
2.55		-0.48	-0.77	-4.41	2.05	-8.44	-14.44		-4.41	-3.06	-6.15		-5.53	-6.81	-4.46	-23.24
2.58		-0.52	-0.71	-4.09	1.67	-8.4	-14.44		-4.72	-3.17	-6.12		-5.6	-6.84	-4.79	-23.35
2.6		-0.44	-0.66	-4.15	1.22	-8.51	-14.22		-4.42	-3.08	-5.93		-5.56	-6.65	-4.4	-23.27
2.63		-0.49	-0.78	-4.23	0.67	-8.44	-14.27		-4.55	-3.28	-5.94		-5.38	-6.7	-4.37	-23.33
2.66		-0.58	-0.51	-4.19	0.4	-8.74	-14.19		-4.39	-3.15	-6.33		-5.31	-6.79	-4.25	-23.35
2.68		-0.42	-0.77	-4.18	-0.32	-8.8	-14.1		-4.35	-3.02	-5.98		-5.48	-6.81	-4.39	-23.42
2.71		-0.31	-0.85	-4.19	-0.64	-8.84	-14.41		-4.47	-3.21	-5.91		-5.5	-6.91	-4.5	-23.11
2.74		-0.45	-0.86	-3.95	-1.24	-8.81	-14.39		-4.58	-3.03	-5.79		-5.45	-6.69	-4.36	-23.17
2.76		-0.5	-0.67	-4.18	-1.53	-8.91	-14.26		-4.23	-3.07	-5.77		-5.43	-6.57	-4.34	-23.22
2.79		0.19	-0.62	-4.14	-1.77	-8.79	-14.01		-4.28	-2.9	-5.9		-5.31	-6.81	-4.37	-23.31
2.82		-0.39	-0.56	-4.02	-1.96	-8.79	-14.26		-4.05	-2.95	-6.2		-5.24	-6.83	-4.7	-23.31
2.84		-0.11	-0.49	-3.79	-2.65	-9.08	-14.29		-4.67	-3.02	-5.93		-5.53	-6.84	-4.44	-23.2
2.87		-0.47	-0.69	-3.98	-2.93	-9.19	-14.35		-4.43	-3.24	-5.87		-5.56	-6.62	-4.5	-23.22
2.9		-0.37	-0.59	-4.15	-3.42	-9.3	-14.5		-4.47	-3.24	-5.99		-5.44	-6.63	-4.56	-23.34
2.92		-0.66	-0.86	-4.27	-3.44	-9.6	-14.38		-4.35	-3.23	-6.13		-5.54	-6.82	-4.64	-23.5
2.95		-0.4	-0.67	-4.23	-3.69	-8.94	-14.19		-4.14	-2.83	-6.07		-5.45	-6.13	-4.59	-23.57
2.98		0.41	-0.77	-3.91	-3.87	-8.74	-13.5		-4.05	-2.68	-5.53		-5.12	-6.24	-4.49	-23.17
3		0.41	-0.07	-3.37	-4.07	-8.66	-13.5		-4.22	-2.79	-5.32		-4.98	-6.22	-4.52	-23.02
3.03		0.55	0.16	-3.34	-4.27	-9.08	-13.36		-4.35	-2.56	-5.67		-4.85	-6.28	-4.41	-22.97
3.06		0.29	0.06	-3.54	-4.6	-9.03	-13.5		-4.02	-2.08	-5.43		-4.89	-6.33	-4.6	-23.59
3.08		0.17	-0.29	-3.88	-4.9	-9.21	-13.4		-4.07	-2.46	-5.47		-4.96	-6.28	-4.32	-23.47
3.11		0.24	0.01	-3.88	-5.27	-9.36	-13.46		-4.11	-2.43	-5.33		-5.08	-6.23	-4.07	-23.42
3.14		0.44	-0.09	-3.68	-5.31	-9.34	-13.28		-4.46	-2.68	-5.44		-4.94	-6.2	-4.15	-23.3
3.16		0.19	0.14	-3.72	-5.77	-8.86	-13.54		-4.4	-2.39	-5.42		-4.91	-6.24	-4.33	-23.41
3.19		0.29	-0.18	-3.68	-5.77	-9.34	-13.98		-4.2	-2.41	-5.58		-5.01	-6.34	-4.61	-23.31
3.22		0.24	0.02	-3.88	-6.23	-9.35	-13.69		-4.25	-2.83	-5.51		-5.12	-6.41	-4.61	-23.65
3.24		0.25	-0.16	-3.83	-6.77	-9.66	-13.83		-4.2	-2.88	-5.7		-5.14	-6.76	-4.3	-23.41
3.27		-0.08	-0.36	-3.91	-6.68	-9.81	-14.05		-4.3	-2.92	-5.96		-5.25	-6.6	-3.65	-23.41
3.3		-0.41	-0.24	-3.94	-7.39	-10.08	-14.25		-4.5	-3.31	-6.29		-5.75	-7.03	-3.5	-23.14
3.32		-0.39	-0.62	-4.09	-7.47	-10.13	-14.49		-4.46	-3.18	-6.04		-5.7	-6.88	-3.54	-23.52
3.35		-0.47	-0.82	-4.25	-7.97	-10.08	-14.22		-4.18	-3.31	-6.08		-5.46	-6.92	-3.54	-23.49
3.37		-0.39	-0.75	-4.16	-7.95	-10.13	-14.27		-4.34	-3.16	-6.14		-5.47	-6.73	-3.6	-23.83
3.4		-0.32	-1.08	-4.28	-7.92	-10.07	-14.54		-4.35	-3.3	-5.8		-5.39	-6.9	-3.57	-23.33
3.43		-0.5	-0.76	-4.33	-8.08	-10.22	-14.75		-4.65	-3.33	-5.99		-5.5	-6.97	-3.57	-23.34
3.45		-0.76	-0.81	-4.29	-8.45	-10.05	-14.47		-4.51	-3.28	-6.12		-5.51	-7.15	-3.73	-23.52
3.48		-0.5	-0.75	-4.09	-8.71	-10.2	-14.19		-4.36	-3.05	-6.39		-5.49	-7.01	-3.86	-23.46
3.51		-0.29	-0.76	-4.21	-8.62	-10.12	-14.23		-4.32	-3.19	-5.92		-5.32	-6.95	-3.96	-23.63
3.53		-0.42	-0.83	-4.16	-8.73	-10.39	-14.18		-4.32	-3.17	-5.98		-5.53	-6.69	-4.13	-23.83
3.56		-0.6	-0.83	-4.31	-8.94	-10.27	-14.37		-4.62	-3.16	-6.11		-5.44	-6.87	-4.28	-23.19
3.59		-0.48	-0.74	-4.02	-8.98	-10.35	-14.43		-4.48	-3.07	-5.98		-5.55	-7.05	-4.41	-23.48
3.61		-0.61	-0.74	-4.35	-9.53	-10.19	-14.43		-4.49	-3.35	-5.99		-5.65	-7.17	-4.57	-23.41
3.64		-0.4	-0.79	-4.16	-9.31	-10.33	-14.09		-4.28	-3.14	-5.81		-5.45	-6.86	-5	-23.72
3.67		-0.56	-0.91	-4.28	-9.32	-10.22	-14.22		-4.32	-3.25	-5.94		-5.51	-6.86	-4.61	-23.29
3.69		-0.49	-0.72	-4.21	-9.42	-10.57	-14.65		-4.55	-3.39	-5.72		-5.31	-6.9	-4.64	-23.53
3.72		-0.68	-0.86	-4.1	-9.54	-10.35	-14.31		-4.6	-3.38	-6.03		-5.59	-7.04	-4.33	-23.45
3.75		-0.48	-0.8	-3.98	-9.63	-10.24	-14.29		-4.75	-3	-6.01		-5.56	-6.99	-4.34	-23.41
3.77		-0.4	-0.62	-4.12	-9.79	-10.44	-14.33		-4.5	-3.01	-6.14		-5.46	-6.82	-4.41	-23.34
3.8		-0.06	-0.75	-4.24	-9.77	-9.95	-14.18		-4.04	-3.02	-5.87		-5.41	-6.47	-4.51	-23.65
3.83		-0.12	-0.51	-3.86	-9.86	-10.27	-13.97		-4.41	-3.04	-6		-5.14	-6.48	-4.34	-23.29
3.85		-0.01	-0.25	-3.94	-9.79	-10.08	-14.04		-4.34	-2.96	-5.71		-5.51	-6.72	-4.51	-23.31
3.88		-0.45	-0.18	-4.1	-10.01	-10.19	-13.97		-4.56	-2.99	-6.14		-5.68	-7.06	-4.57	-23.36
3.91		-0.5	-0.3	-4.17	-10.07	-10.4	-14.3		-4.36	-3.07	-5.97		-5.65	-6.98	-4.38	-23.54
3.93		-0.61	-0.64	-4.24	-10.31	-10.48	-14.4		-4.48	-3.02	-5.87		-5.32	-6.97	-4.46	-23.47
3.96		-0.46	-0.63	-4.38	-10.29	-10.64	-14.37		-4.16	-3.39	-5.84		-5.54	-7.16	-4.56	-23.26
3.99		-0.49	-0.86	-4.07	-9.92	-9.88	-14.53		-3.97	-2.67	-5.85		-5.29	-6.54	-4.66	-23.45
4.01		0.08	-0.6	-3.69	-9.96	-9.56	-13.9		-3.83	-2.47	-5.66		-5.4	-6.63	-4.49	-23.07
4.04		-0.01	-0.11	-3.31	-10.25	-9.28	-14.05		-3.79	-2.66	-5.8		-5.15	-6.78	-4.61	-23.1
4.07		0.28	-0.17	-3.39	-10.33	-9.8	-13.66		-3.85	-3	-5.77		-5.27	-6.73	-4.65	-23.01
4.09		-0.01	-0.25	-3.42	-10.78	-9.61	-13.93		-3.95	-2.96	-5.92		-4.93	-6.45	-4.58	-23.21
4.12		-0.06	-0.24	-3.26	-10.4	-9.65	-13.92		-3.9	-2.78	-5.63		-5.08	-6.51	-4.29	-23.21
4.15		-0.17	0.05	-3.2	-10.57	-9.86	-14.01		-3.9	-2.54	-5.8		-5.42	-6.61	-4.19	-23.15
4.17		0.08	-0.02	-3.41	-10.51	-9.86	-14.12		-3.87	-2.54	-5.79		-5.42	-6.74	-4.41	-23.34
4.2		-0.17	-0.25	-3.36	-10.69	-9.72	-14.05		-4	-2.5	-6.21		-5.18	-6.82	-4.7	-23.13
4.23		0.27	-0.25	-3.41	-10.7	-10.17	-13.69		-3.89	-2.78	-5.84		-5.29	-6.64	-4.54	-23.27
4.25		0.14	-0.52	-3.49	-10.89	-10.23	-13.95		-4.07	-3.02	-5.76		-5.22	-6.72	-4.62	-23.49
4.28		-0.01	-0.31	-3.74	-10.34	-10.16	-14.02		-4.75	-2.69	-5.48		-5.38	-6.68	-3.86	-23.76
4.3		-0.37	-0.38	-3.77	-10.32	-10.58	-13.98		-4.22	-2.99	-6.24		-6	-6.95	-3.88	-23.67
4.33		-0.43	-0.17	-4.12	-10.55	-10.77	-14.35		-4.36	-3.09	-6.08		-6	-7.16	-3.91	-23.41
4.36		-0.61	-0.72	-4.36	-10.87	-10.53	-14.44		-4.26	-3.08	-6.36		-5.45	-6.93	-4.01	-23.83
4.38		-0.49	-0.64	-4.17	-10.67	-10.63	-14.41		-4.47	-3.15	-6.16		-5.4	-6.86	-3.98	-23.87
4.41		-0.4	-0.49	-4.19	-10.48	-10.78	-14.3		-4.24	-3.19	-6.02		-5.39	-6.8	-3.96	-23.39
4.44		-0.34	-0.62	-4.02	-10.54	-10.67	-14.5		-4.38	-3.04	-6.12		-5.83	-6.89	-4.12	-24.02
4.46		-0.57	-0.63	-4.21	-10.69	-10.76	-14.77		-4.49	-3.07	-6.29		-5.35	-6.99	-4.44	-23.58
4.49		-0.33	-0.71	-4.17	-10.85	-11.14	-14.26		-4.37	-3.07	-5.97		-5.43	-7.04	-4.2	-23.53
4.52		-0.08	-0.76	-4.35	-10.68	-10.9	-14.2		-4.3	-3.19	-5.92		-5.49	-7.22	-4	-23.79
4.54		-0.3	-0.66	-4.34	-10.69	-10.67	-14.28		-4.52	-3.11	-5.68		-5.64	-7.21	-3.77	-23.45
4.57		-0.43	-0.7	-4.14	-10.62	-10.51	-14.25		-4.23	-3.17	-5.93		-5.68	-6.89	-3.93	-24.09
4.6		-0.39	-0.73	-4.21	-10.48	-10.59	-14.37		-4.28	-3.36	-5.96		-5.65	-7.11	-4.47	-23.61
4.62		-0.37	-0.77	-4.24	-10.68	-10.53	-14.2		-4.34	-3.21	-6.23		-5.47	-7.15	-4.53	-23.85
4.65		-0.37	-0.83	-4.11	-10.73	-10.72	-14.18		-4.62	-3.34	-5.81		-5.88	-7.03	-4.41	-23.4
4.68		-0.45	-0.64	-4.15	-10.68	-10.62	-14.11		-4.44	-3.19	-6.26		-5.29	-6.67	-4.44	-23.66
4.7		-0.36	-0.73	-4.03	-10.64	-10.62	-14.15		-4.44	-3.34	-5.76		-5.43	-6.65	-4.47	-23.71
4.73		-0.51	-0.61	-4.13	-10.77	-10.51	-14.23		-4.39	-3.2	-6		-5.26	-7.01	-4.61	-23.62
4.76		-0.63	-0.45	-4.2	-10.61	-10.53	-14.13		-4.43	-3.15	-6.14		-5.59	-6.94	-4.53	-23.64
4.78		-0.6	-0.69	-4.23	-10.55	-10.47	-14.04		-4.57	-3.22	-6.04		-5.46	-7.05	-4.57	-23.61
4.81		-0.43	-0.62	-4.34	-10.68	-10.5	-14		-4.44	-2.91	-5.69		-5.67	-6.85	-4.4	-23.18
4.84		-0.2	-0.54	-4.24	-10.52	-10.27	-13.73		-4.31	-2.9	-5.64		-5.47	-6.88	-4.45	-23.65
4.86		-0.18	-0.13	-3.97	-10.38	-10.17	-13.96		-3.99	-2.95	-5.72		-5.5	-6.78	-4.58	-23.63
4.89		-0.61	-0.52	-3.89	-10.64	-10.17	-13.88		-4.26	-3.1	-5.99		-5.35	-6.98	-4.62	-23.92
4.92		-0.54	-0.66	-4.04	-10.55	-10.6	-14.06		-4.46	-3.39	-6.5		-5.81	-7.02	-4.55	-23.54
4.94		-0.62	-0.78	-4.29	-10.69	-10.44	-14.37		-4.25	-3.1	-5.91		-5.64	-6.76	-4.41	-23.48
4.97		-0.4	-0.59	-4.42	-10.73	-10.69	-13.97		-4.48	-3.06	-5.94		-5.43	-6.7	-4.45	-23.6
5		-0.64	-0.5	-4.34	-10.67	-10.2	-14.14		-4.49	-2.93	-5.75		-5.2	-6.36	-4.36	-23.47
5.02		0.13	-0.53	-3.92	-10.41	-10.19	-13.27		-4.2	-2.4	-5.6		-4.98	-6.33	-4.68	-23.63
5.05		-0.04	-0.17	-3.38	-10.48	-10.06	-13.5		-4.18	-2.31	-5.4		-5.08	-6.31	-4.3	-23.53
5.08		0.2	0.21	-3.73	-10.29	-10.02	-13.47		-4.13	-2.31	-5.5		-5.09	-6.3	-4.42	-23.21
5.1		0.33	0.41	-3.76	-10.21	-10.1	-13.09		-4.57	-2.27	-5.31		-5.17	-6.23	-4.37	-23.08
5.13		0.27	0.05	-3.73	-10.17	-10.13	-13.18		-4.16	-2.31	-5.36		-4.87	-6.3	-4.11	-23.39
5.16		0.36	0.29	-3.78	-10.45	-9.64	-13.25		-4.4	-2.36	-5.41		-5.09	-6.34	-4.49	-23.67
5.18		0.34	0.2	-3.69	-10.35	-9.84	-13.41		-4.19	-2.48	-5.64		-5.17	-6.58	-4.61	-23.73
5.21		0.32	0.29	-3.79	-10.05	-9.87	-13.39		-4.21	-2.38	-5.38		-5.27	-6.31	-4.39	-23.46
5.23		0.37	0.15	-3.85	-10.27	-10.2	-13.19		-4.44	-2.44	-5.35		-5.38	-6.44	-4.62	-23.4
5.26		0.05	0.33	-4.06	-10.49	-9.98	-13.31		-4.58	-2.61	-5.46		-5.03	-6.56	-4.56	-23.54
5.29		-0.03	0.12	-3.66	-10.85	-10.3	-13.52		-4.12	-2.43	-5.77		-5.17	-6.61	-4.26	-23.61
5.31		-0.1	-0.08	-3.54	-10.89	-10.14	-13.8		-4.39	-2.8	-5.75		-5.07	-6.73	-3.63	-23.77
5.34		-0.76	0.03	-3.75	-10.73	-10.59	-13.96		-4.33	-3.01	-5.94		-5.47	-6.81	-3.6	-23.72
5.37		-0.64	-0.09	-4.38	-10.56	-10.56	-14.08		-4.39	-3.17	-6.17		-5.7	-7.08	-3.61	-23.27
5.39		-0.75	-0.41	-4.4	-10.75	-10.56	-14.03		-4.45	-3.13	-6.1		-5.47	-6.79	-3.55	-23.35
5.42		-0.51	-0.6	-4.35	-10.65	-10.44	-14.05		-4.85	-3.05	-6.02		-5.54	-7.01	-3.51	-23.77
5.45		-0.55	-0.66	-4.31	-10.77	-10.46	-13.79		-4.24	-3.05	-6.24		-5.48	-6.83	-3.7	-23.7
5.47		-0.62	-0.53	-4.33	-10.76	-10.57	-14.13		-4.15	-3	-5.89		-5.44	-6.88	-3.53	-23.9
5.5		-0.65	-0.39	-4.24	-10.48	-10.51	-14.22		-4.43	-2.83	-6.16		-5.71	-6.82	-3.67	-23.6
5.53		-0.59	-0.51	-4.36	-10.38	-10.52	-14.09		-4.55	-3.13	-6.04		-5.41	-7.19	-3.56	-23.74
5.55		-0.71	-0.42	-4.29	-10.84	-10.6	-14.01		-4.45	-2.92	-6.45		-5.53	-6.83	-3.9	-23.64
5.58		-0.54	-0.51	-4.2	-10.99	-10.39	-13.89		-4.26	-3.01	-6.12		-5.3	-6.58	-4.02	-24.19
5.61		-0.6	-0.46	-4.24	-10.83	-10.53	-14.3		-4.34	-2.99	-6.12		-5.21	-6.7	-4.05	-24.08
5.63		-0.63	-0.65	-4.1	-10.72	-10.43	-14.13		-4.4	-3.19	-6.47		-5.49	-6.77	-4.43	-23.85
5.66		-0.79	-0.6	-4.34	-10.84	-10.55	-14.49		-4.5	-3.08	-6.17		-5.39	-6.92	-4.49	-23.55
5.69		-0.66	-0.52	-4.44	-10.89	-10.52	-14.25		-4.77	-3.02	-6.34		-5.75	-7.02	-4.49	-23.58
5.71		-0.44	-0.38	-4.35	-10.76	-10.4	-14.07		-4.22	-3.05	-6.16		-5.52	-6.83	-4.64	-23.92
5.74		-0.53	-0.57	-4.28	-10.96	-10.58	-13.92		-4.36	-2.96	-6.11		-5.38	-6.82	-4.51	-23.66
5.77		-0.62	-0.43	-4.35	-10.75	-10.45	-14.05		-4.44	-3.1	-6.19		-5.22	-6.98	-4.74	-23.8
5.79		-0.62	-0.59	-4.33	-10.53	-10.38	-14.17		-4.55	-3.13	-6.17		-5.5	-7.21	-4.5	-23.51
5.82		-0.58	-0.58	-4.35	-10.51	-10.59	-14.15		-4.15	-2.88	-6.57		-5.36	-7.18	-4.62	-23.53
5.85		-0.58	-0.47	-4.31	-10.59	-10.27	-14		-4.43	-2.87	-6.04		-5.41	-6.89	-4.52	-23.39
5.87		-0.21	-0.28	-3.87	-10.76	-10.1	-13.74		-4.36	-2.65	-6.06		-5.09	-6.72	-4.47	-23.5
5.9		-0.21	-0.41	-4.06	-10.83	-10.48	-13.69		-4.45	-2.69	-5.78		-5.03	-6.9	-4.62	-23.52
5.93		-0.73	-0.23	-3.94	-10.44	-10.39	-13.84		-4.27	-2.96	-6.22		-5.16	-6.87	-4.81	-23.47
5.95		-0.59	-0.15	-4.26	-10.43	-10.61	-14.14		-4.68	-3.1	-6.16		-5.35	-6.97	-4.36	-23.19
5.98		-0.73	-0.55	-4.3	-10.31	-10.36	-14.04		-4.37	-3.04	-6.28		-5.55	-6.93	-4.51	-23.37
6.01		-0.61	-0.52	-4.3	-10.47	-10.47	-14.07		-4.5	-2.91	-6.27		-5.43	-6.74	-4.45	-23.48
6.03		-0.33	-0.49	-4.14	-10.23	-9.61	-14.1		-3.8	-2.53	-5.94		-5.34	-6.45	-4.56	-23.05
6.06		0.07	-0.37	-3.59	-10.33	-9.75	-13.57		-3.77	-2.72	-5.5		-5.37	-6.42	-4.5	-23.07
6.09		-0.02	-0.02	-3.61	-10.23	-9.8	-13.36		-3.79	-2.66	-5.68		-5.06	-6.8	-4.64	-23.08
6.11		-0.09	0	-3.49	-10.21	-9.7	-13.27		-3.74	-2.56	-5.78		-5.28	-6.63	-4.58	-23.18
6.14		-0.43	0.16	-3.46	-10.43	-9.73	-13.58		-3.78	-2.53	-5.87		-5.16	-7.01	-4.32	-23
6.16		-0.2	-0.28	-3.54	-10.38	-9.54	-13.86		-3.68	-2.59	-5.78		-5	-6.64	-4.39	-23.26
6.19		-0.44	-0.19	-3.61	-10.16	-9.56	-13.6		-3.83	-2.86	-6.19		-5.04	-6.58	-4.38	-23.27
6.22		0.14	-0.11	-3.5	-10.18	-9.42	-13.49		-3.97	-2.44	-5.81		-5.28	-6.45	-4.21	-23.35
6.24		0.09	0.06	-3.68	-9.89	-9.7	-13.61		-3.86	-2.32	-5.93		-5.48	-7.09	-4.48	-23.35
6.27		-0.35	0.12	-3.56	-10.23	-9.71	-13.33		-3.91	-2.38	-6.03		-5.43	-6.91	-4.54	-23.54
6.3		-0.14	-0.01	-4.15	-10.08	-10.04	-13.52		-4.23	-2.41	-5.92		-5.31	-6.94	-4.52	-23.49
6.32		-0.05	-0.11	-3.94	-10.32	-10.18	-13.61		-4.26	-3.01	-5.95		-5.43	-6.93	-4.23	-23.63
6.35		-0.59	-0.11	-3.81	-10.11	-10.11	-13.68		-4.12	-3	-5.65		-5.54	-7.22	-3.92	-23.72
6.38		-0.65	-0.25	-3.97	-10.14	-10.43	-13.74		-4.14	-3.04	-5.94		-5.53	-7.08	-3.64	-24.05
6.4		-0.61	-0.48	-4.27	-9.84	-10.4	-13.94		-4.35	-3.03	-6.02		-5.37	-7.12	-3.83	-23.97
6.43		-0.63	-0.62	-4.25	-10.14	-10.51	-13.91		-4.41	-2.97	-6.17		-5.34	-6.85	-4	-24
6.46		-0.79	-0.57	-4.4	-10.1	-10.34	-13.96		-4.28	-3.03	-6.04		-5.37	-6.84	-4.03	-23.61
6.48		-0.6	-0.57	-4.32	-10.44	-10.46	-14.03		-4.42	-2.94	-5.97		-5.22	-6.9	-4.21	-23.97
6.51		-0.68	-0.69	-4.22	-10.2	-10.51	-14.05		-4.27	-3.29	-5.83		-5.57	-7.23	-4.18	-23.79
6.54		-0.73	-0.54	-4.28	-10.15	-10.45	-14.25		-4.3	-2.89	-6.25		-5.3	-7.13	-3.75	-23.89
6.56		-0.85	-0.56	-4.25	-10.22	-10.39	-13.95		-4.21	-2.8	-6.12		-5.41	-7.02	-3.74	-23.67
6.59		-0.61	-0.62	-4.39	-10.33	-10.57	-13.9		-4.42	-3.02	-5.99		-5.22	-6.99	-4.12	-23.77
6.62		-0.8	-0.42	-4.33	-10.14	-10.44	-14.26		-4.37	-3.07	-6.18		-5.4	-7.42	-4.25	-23.88
6.64		-0.6	-0.51	-4.35	-10.11	-10.51	-13.94		-4.3	-2.93	-5.81		-5.33	-7.21	-4.35	-23.9
6.67		-0.74	-0.49	-4.35	-10.03	-10.51	-13.89		-4.2	-3.1	-5.95		-5.35	-7.34	-4.66	-23.65
6.7		-0.72	-0.63	-4.01	-10.1	-10.49	-14.03		-4.12	-3.01	-6.11		-5.39	-6.99	-4.42	-23.78
6.72		-0.85	-0.46	-4.4	-10.25	-10.43	-13.89		-4.32	-3.22	-6.25		-5.32	-7.23	-4.6	-23.65
6.75		-0.65	-0.73	-4.56	-10.32	-10.47	-13.94		-4.27	-2.97	-5.88		-5.22	-7.11	-4.54	-23.79
6.78		-0.85	-0.58	-4.34	-10.32	-10.63	-13.98		-4.45	-3.25	-6.1		-5.35	-7.06	-4.5	-23.59
6.8		-0.65	-0.66	-4.13	-10.26	-10.58	-13.85		-4.5	-2.84	-5.91		-5.32	-6.85	-4.61	-23.87
6.83		-0.63	-0.52	-4.17	-10.3	-10.37	-13.95		-4.17	-2.83	-6.05		-5.43	-7.24	-4.43	-23.74
6.86		-0.65	-0.56	-4.35	-10.1	-10.32	-13.82		-4.3	-2.85	-6.03		-5.26	-6.71	-4.34	-23.54
6.88		-0.57	-0.6	-4.35	-10.26	-10.27	-13.72		-4.3	-2.68	-5.97		-5.18	-7.06	-4.67	-23.79
6.91		-0.42	-0.14	-3.8	-10.4	-10.14	-13.69		-4.12	-2.76	-5.88		-5.21	-6.88	-4.42	-23.48
6.94		-0.5	-0.15	-3.98	-10.49	-10.31	-13.72		-4.15	-2.81	-5.64		-5.35	-6.88	-4.4	-23.69
6.96		-0.73	-0.01	-3.88	-10.6	-10.6	-13.8		-4.13	-2.94	-5.94		-5.27	-6.9	-4.48	-23.76
6.99		-0.78	-0.36	-4.41	-10.24	-10.38	-14.06		-4.01	-3.12	-6.09		-5.5	-7.38	-4.38	-23.86
7.02		-0.8	-0.61	-4.27	-10.48	-10.49	-14.06		-4.45	-2.87	-6.15		-5.18	-6.89	-4.33	-23.79
7.04		-0.77	-0.67	-4.39	-10.35	-10.64	-14.3		-4.14	-2.86	-5.94		-5.03	-6.66	-4.44	-23.91
7.07		-0.03	-0.48	-3.84	-10.05	-10.11	-13.04		-4.14	-2.15	-5.47		-4.69	-6.43	-4.39	-23.57
7.09		0.25	0.1	-3.47	-10.06	-9.96	-13.02		-3.88	-2.03	-5.48		-4.84	-6.77	-4.38	-24.01
7.12		0.25	0.34	-3.56	-10.17	-10.12	-12.98		-3.97	-2.31	-5.56		-4.67	-6.4	-4.35	-23.91
7.15		0.09	0.18	-3.65	-10.14	-9.97	-13.2		-4.24	-2.13	-5.49		-4.63	-6.47	-4.36	-23.84
7.17		0.18	0.28	-3.53	-10.2	-9.97	-12.97		-4.18	-2.27	-5.36		-4.67	-6.41	-4.17	-23.53
7.2		0.13	0.31	-3.94	-10.18	-9.91	-12.97		-4.39	-2.38	-5.29		-4.81	-6.38	-4.23	-23.41
7.23		0.12	0.26	-3.59	-10.24	-10.23	-12.89		-4.14	-2.2	-5.5		-4.81	-6.49	-4.19	-23.87
7.25		0.1	0.34	-4.03	-10.35	-10.32	-13.22		-3.79	-2.25	-5.53		-4.84	-6.53	-4.32	-23.49
7.28		0.13	0.33	-3.62	-10.32	-9.96	-13.17		-3.94	-2.2	-5.43		-4.7	-6.59	-4.48	-23.55
7.31		-0.1	0.33	-4.38	-10.34	-9.85	-13.16		-4.55	-2.49	-5.57		-4.91	-6.62	-4.32	-23.4
7.33		-0.25	0.22	-3.6	-10.48	-10.08	-13.42		-4.42	-2.74	-5.77		-5.11	-6.98	-4.33	-23.75
7.36		-0.4	-0.23	-3.98	-10.85	-10.08	-13.28		-4.52	-2.59	-6.08		-5.17	-7.19	-3.48	-23.6
7.39		-0.7	-0.32	-3.95	-10.84	-10.73	-13.87		-4.04	-2.87	-5.6		-5.13	-7.03	-3.47	-23.71
7.41		-0.78	-0.57	-4.24	-10.94	-10.51	-13.93		-4.46	-2.94	-6.1		-5.02	-7.16	-3.53	-23.88
7.44		-0.84	-0.71	-4.25	-10.79	-10.38	-13.8		-4.38	-2.93	-6.02		-5.4	-7.21	-3.43	-23.59
7.47		-0.87	-0.62	-4.36	-10.77	-10.43	-13.97		-4.51	-2.94	-6.22		-5.49	-7.1	-3.34	-23.51
7.49		-0.83	-0.44	-4.14	-10.82	-10.45	-13.81		-4.28	-2.96	-5.95		-5.37	-7.16	-3.48	-23.95
7.52		-0.86	-1.03	-4.22	-11.17	-10.51	-13.78		-4.12	-3.01	-6.24		-5.11	-7.04	-3.49	-23.81
7.55		-0.74	-0.48	-4.18	-11.18	-10.46	-13.76		-4.24	-2.85	-5.79		-5.65	-7.03	-3.82	-23.73
7.57		-0.75	-0.67	-4.24	-11.02	-10.42	-13.78		-4.07	-2.97	-5.8		-5.07	-7.2	-3.62	-23.45
7.6		-0.79	-0.52	-4.19	-11.01	-10.64	-13.92		-4.35	-2.93	-5.9		-5.41	-7.18	-3.69	-23.49
7.63		-0.66	-0.5	-4.4	-11.27	-10.43	-13.79		-4.15	-3.05	-6.43		-5.3	-7.3	-3.86	-23.63
7.65		-0.91	-0.5	-4.17	-11.17	-10.57	-13.8		-4.2	-2.92	-6.03		-5.47	-7.22	-3.88	-23.63
7.68		-0.81	-0.73	-4.24	-11.27	-10.34	-14.05		-4.25	-2.93	-6.16		-5.39	-7.09	-4.15	-23.87
7.71		-0.89	-0.5	-4.56	-11.25	-10.49	-13.77		-4.22	-3.11	-5.82		-5.25	-7.13	-4.3	-23.56
7.73		-0.83	-0.62	-4.23	-11.07	-10.35	-13.79		-4.21	-2.96	-6.05		-5.28	-6.85	-4.48	-23.42
7.76		-0.77	-0.72	-4.11	-10.94	-10.36	-13.82		-4.35	-2.82	-5.83		-5.45	-7.2	-4.42	-23.37
7.79		-0.81	-0.63	-4.44	-11.31	-10.66	-13.8		-4	-3.01	-6.15		-5.43	-7.42	-4.28	-23.57
7.81		-0.89	-0.88	-4.12	-11.18	-10.77	-13.71		-4.04	-2.9	-6.11		-5.48	-7.3	-4.19	-23.7
7.84		-0.83	-0.49	-4.27	-11.24	-10.66	-13.52		-4.23	-2.97	-5.89		-5.06	-7.21	-4.32	-23.68
7.87		-0.84	-0.68	-4.04	-11.04	-10.52	-13.73		-4.13	-2.97	-5.73		-5.34	-7.3	-4.33	-23.46
7.89		-0.68	-0.61	-4.27	-10.92	-10.2	-13.58		-4.05	-2.74	-6.17		-5.4	-7.16	-4.41	-23.58
7.92		-0.38	-0.45	-3.83	-10.83	-10.27	-13.57		-4.29	-2.59	-5.72		-5.22	-7.14	-4.37	-23.46
7.95		-0.4	-0.2	-3.8	-11.25	-10.5	-13.34		-3.87	-2.57	-5.99		-5.03	-7.42	-4.35	-23.58
7.97		-0.78	-0.19	-4.1	-11.18	-10.42	-13.58		-4.07	-3	-5.75		-5.13	-7.19	-4.67	-23.53
8		-1.12	-0.3	-3.89	-11.31	-10.41	-13.47		-4.29	-2.88	-6.27		-5.16	-6.96	-4.36	-23.6
8.02		-0.74	-0.93	-4.09	-11.03	-10.47	-13.8		-4.22	-2.97	-6.08		-5.4	-7.06	-4.57	-23.32
8.05		-0.88	-0.94	-4.24	-11.39	-10.36	-13.9		-4.11	-2.82	-6.17		-5.16	-7.41	-4.47	-23.41
8.08		-0.36	-0.55	-4.05	-11.04	-9.75	-13.43		-3.97	-2.38	-5.94		-5.26	-7.52	-4.53	-23.14
8.1		-0.39	-0.44	-3.55	-11.11	-9.58	-12.79		-3.69	-2.41	-5.81		-4.87	-6.92	-4.28	-23.05
8.13		-0.15	0.19	-3.38	-11.07	-9.55	-13.01		-3.72	-2.41	-5.54		-5.23	-6.8	-4.3	-22.93
8.16		-0.35	0.13	-3.36	-11.03	-9.61	-12.93		-3.86	-2.62	-5.63		-5.12	-6.83	-4.39	-22.9
8.18		-0.41	0.04	-3.64	-11.07	-9.85	-12.95		-3.59	-2.33	-5.66		-5.29	-7.31	-4.23	-22.94
8.21		-0.13	-0.23	-3.37	-10.97	-9.76	-13.06		-3.6	-2.54	-6.04		-5.12	-7.04	-4.2	-22.86
8.24		-0.24	0.24	-3.44	-11.34	-9.72	-12.97		-3.52	-2.38	-5.84		-5.02	-6.87	-4.1	-22.98
8.26		-0.14	0.08	-3.38	-11.23	-9.69	-12.98		-3.63	-2.51	-6.03		-5	-6.68	-4.36	-22.89
8.29		-0.26	-0.12	-3.52	-11.18	-9.53	-13.21		-3.69	-2.47	-5.93		-5.03	-6.61	-4.52	-22.79
8.32		-0.38	-0.34	-3.55	-11.13	-9.78	-13.12		-3.78	-2.41	-5.98		-5.05	-6.93	-4.28	-22.95
8.34		-0.48	0.08	-3.43	-11.02	-10.05	-13.16		-3.69	-2.13	-5.96		-5.34	-7.13	-4.53	-23.57
8.37		-0.52	-0.1	-3.73	-11.1	-9.72	-13.05		-3.97	-2.15	-6.24		-5.03	-7.11	-3.79	-23.2
8.4		-0.52	-0.22	-3.81	-11.3	-10.2	-13.15		-4.03	-2.65	-5.86		-5.15	-6.92	-3.46	-23.17
8.42		-0.84	-0.37	-4.05	-11.35	-10.54	-13.51		-4.33	-2.95	-5.89		-5.66	-6.98	-3.63	-23.17
8.45		-1.12	-0.7	-4.14	-11.1	-10.29	-13.4		-4.3	-2.78	-6.02		-5.53	-7.04	-3.78	-23.53
8.48		-0.9	-0.78	-3.96	-10.96	-10.34	-13.48		-4.07	-2.79	-6.06		-5.36	-7.13	-3.98	-23.35
8.5		-0.88	-0.66	-4.02	-10.96	-10.32	-13.36		-3.92	-2.83	-5.88		-5.39	-6.99	-3.96	-23.28
8.53		-0.89	-0.5	-4.15	-11.36	-10.44	-13.49		-4.13	-2.76	-6.1		-5.26	-7.13	-3.57	-23.16
8.56		-0.9	-0.37	-4.14	-11.36	-10.26	-13.52		-4.08	-2.98	-6.08		-5.14	-6.81	-3.55	-23.25
8.58		-0.85	-0.48	-4.16	-11.19	-10.21	-13.49		-4.05	-2.83	-5.99		-5.4	-6.84	-3.69	-23.39
8.61		-1.34	-0.52	-4.08	-11.03	-10.53	-13.73		-3.93	-2.82	-6.1		-5.48	-7.2	-4.02	-23.6
8.64		-0.96	-0.93	-4.02	-11.34	-10.37	-13.25		-4.12	-2.72	-6.23		-5.3	-7.37	-4	-23.44
8.66		-0.87	-0.73	-4.21	-11.51	-10.36	-13.46		-3.95	-2.76	-6.41		-5.39	-7.28	-3.91	-23.21
8.69		-0.88	-0.65	-4.15	-11.47	-10.29	-13.42		-4.18	-3.03	-6.21		-5.25	-7.18	-4.2	-23.07
8.72		-0.8	-0.58	-4.12	-11.6	-10.43	-13.41		-4.12	-2.95	-5.92		-5.41	-7.22	-4.21	-23.72
8.74		-0.89	-0.92	-4.05	-11.11	-10.19	-13.63		-3.93	-3.03	-6.13		-5.34	-6.96	-4.24	-23.44
8.77		-0.93	-0.71	-4.2	-11.58	-10.4	-13.38		-4.01	-2.88	-6.03		-5.53	-6.88	-4.31	-23.27
8.8		-0.96	-0.81	-4.17	-11.3	-10.45	-13.5		-4.05	-2.77	-6.2		-5.28	-7.17	-4.21	-23.16
8.82		-0.99	-0.48	-4.07	-11.5	-10.48	-13.27		-4.18	-2.87	-6.12		-5.28	-7.08	-4.13	-23.01
8.85		-0.86	-0.63	-4.18	-11.31	-10.22	-13.47		-4.16	-2.87	-6.15		-5.34	-6.89	-4.24	-23.31
8.88		-0.98	-0.84	-4.09	-11.11	-10.24	-13.57		-4	-2.76	-6.21		-5.48	-6.87	-4.26	-23.36
8.9		-0.93	-0.66	-3.99	-11.05	-10.29	-13.61		-4.01	-2.69	-6.06		-5.5	-6.74	-4.23	-23.14
8.93		-0.5	-0.53	-4	-11.08	-10	-12.95		-4.14	-2.37	-6.18		-5.27	-6.97	-4.25	-23.19
8.96		-0.6	-0.35	-3.76	-11.38	-9.97	-13.15		-4.11	-2.51	-6		-5.18	-6.91	-4.38	-22.79
8.98		-0.82	-0.42	-3.88	-11.35	-10.22	-13.04		-4	-2.72	-5.94		-5.21	-7	-4.18	-23.1
9.01		-0.82	-0.44	-3.77	-11.1	-10.1	-13.3		-4.07	-2.74	-5.88		-5.22	-7.13	-4.17	-22.98
9.03		-0.85	-0.48	-4.11	-11.23	-10.23	-13.39		-3.87	-2.77	-6.14		-5.37	-7.13	-4.23	-23.3
9.06		-0.73	-0.69	-4.07	-10.95	-10.28	-13.48		-3.82	-2.65	-6.06		-5.38	-6.94	-4.31	-23.33
9.09		-0.82	-0.54	-4.07	-11.04	-9.91	-13.14		-4.07	-2.58	-6.1		-5.3	-6.57	-4.14	-22.96
9.11		-0.02	-0.65	-3.92	-10.74	-9.53	-12.47		-3.92	-1.82	-5.64		-4.87	-6.52	-4.29	-22.85
9.14		-0.36	-0.34	-3.51	-10.61	-9.52	-12.63		-3.66	-2.03	-5.57		-4.75	-6.88	-4.26	-23.03
9.17		-0.09	0.23	-3.39	-10.83	-9.4	-12.4		-3.88	-1.83	-5.72		-4.82	-6.6	-4.26	-23.15
9.19		-0.07	0.28	-3.4	-10.74	-9.49	-12.46		-4.01	-1.94	-5.41		-4.89	-6.36	-4.15	-23.27
9.22		-0.01	0.39	-3.41	-10.69	-9.58	-12.42		-3.97	-2	-5.54		-4.79	-6.47	-3.72	-23.01
9.25		-0.18	0.05	-3.68	-10.72	-9.87	-12.38		-3.86	-1.89	-5.62		-4.84	-6.63	-3.97	-22.98
9.27		-0.18	0.01	-3.59	-10.68	-9.62	-12.32		-4.06	-2.01	-5.54		-4.85	-6.53	-4.06	-22.7
9.3		-0.23	0.25	-3.73	-10.92	-9.46	-12.34		-3.73	-1.86	-5.61		-4.84	-6.5	-4.12	-22.96
9.33		-0.1	0.31	-3.58	-10.73	-9.6	-12.37		-3.76	-2.08	-5.52		-4.7	-6.51	-4.22	-23.26
9.35		-0.31	0.21	-3.67	-11.08	-9.58	-12.74		-3.88	-2.19	-5.66		-4.87	-6.54	-4.27	-23.32
9.38		-0.57	0.25	-3.75	-11.22	-9.67	-12.93		-3.92	-2.3	-5.69		-5.16	-6.45	-4.22	-22.96
9.41		-0.52	-0.63	-3.95	-10.79	-9.73	-12.56		-3.83	-2.56	-6.11		-5.28	-6.73	-3.36	-23.07
9.43		-0.75	-0.36	-3.86	-11.09	-10.13	-12.88		-4.3	-2.71	-6.1		-5.5	-6.86	-3.37	-23.17
9.46		-0.74	-0.34	-3.94	-10.91	-10.03	-13.03		-4.09	-2.66	-6.29		-5.75	-6.98	-3.32	-23.28
9.49		-0.92	-0.64	-3.99	-11.25	-10.09	-13.07		-4.1	-2.74	-6.17		-5.12	-6.83	-3.23	-23.43
9.51		-0.82	-0.58	-4.01	-10.96	-10.18	-13.23		-4.17	-2.66	-6.3		-5.25	-6.54	-3.25	-23.36
9.54		-0.84	-0.88	-4.02	-11.08	-10	-13.16		-4.23	-2.67	-6.06		-5.42	-6.88	-3.16	-22.98
9.57		-0.97	-0.77	-4.03	-10.86	-10.13	-13.08		-3.85	-2.86	-6.58		-5.53	-6.95	-3.18	-23.1
9.59		-0.98	-0.55	-4.11	-11.06	-10.16	-13.35		-4.08	-2.71	-6.32		-5.22	-7.08	-3.33	-23.08
9.62		-1.11	-0.59	-4.12	-11.1	-10.1	-13.28		-4.21	-2.77	-6.16		-5.27	-6.84	-3.16	-23.23
9.65		-1.14	-0.86	-4.03	-11	-10.24	-13.25		-3.97	-2.56	-6.15		-5.25	-6.74	-3.22	-23.27
9.67		-0.7	-0.76	-4.14	-10.9	-10.09	-13.04		-4.13	-2.82	-5.98		-5.21	-6.9	-3.46	-23.11
9.7		-0.88	-0.94	-3.95	-10.88	-10.21	-13.17		-4.28	-2.62	-6.16		-5.35	-6.75	-3.46	-23.09
9.73		-0.86	-0.64	-3.97	-10.98	-10.05	-13.26		-4.23	-2.76	-6.3		-5.21	-6.98	-4	-23.1
9.75		-0.98	-0.69	-3.95	-11.2	-10.15	-13.2		-4.15	-2.62	-6.05		-5.06	-7.04	-4.16	-23.13
9.78		-0.84	-0.65	-3.85	-11.11	-10.27	-13.32		-4.19	-2.56	-6.17		-5.07	-6.68	-4	-23.34
9.81		-0.96	-0.81	-3.74	-11.5	-10.1	-13.15		-4.24	-2.49	-6.15		-5.15	-6.72	-4.2	-23.3
9.83		-0.93	-0.57	-3.97	-10.9	-10.23	-13.09		-4.13	-2.56	-6.11		-5.36	-7.02	-4.22	-22.98
9.86		-0.91	-0.46	-3.95	-10.98	-10.22	-13.08		-4.29	-2.58	-6.22		-5.38	-7.09	-4.05	-22.88
9.89		-0.96	-0.55	-4.05	-11.01	-10.07	-13.27		-4.49	-2.59	-6.26		-5.18	-7	-4.2	-23.07
9.91		-1	-0.73	-4.04	-11.08	-10.37	-13.32		-4.22	-2.41	-6.19		-5.24	-6.61	-4.09	-23.12
9.94		-0.77	-0.69	-3.88	-10.98	-9.96	-12.89		-3.86	-2.45	-5.78		-4.97	-6.87	-4.03	-23
9.96		-0.69	-0.72	-3.65	-10.75	-9.97	-12.91		-4.32	-2.24	-5.71		-5.09	-6.86	-3.93	-22.99
9.99		-0.68	-0.18	-3.74	-10.59	-9.97	-12.99		-4.17	-2.31	-6.01		-5.11	-6.85	-4.2	-23.04
10.02		-0.77	-0.32	-3.74	-10.89	-10.12	-13.08		-4.35	-2.63	-6.09		-5.07	-6.97	-4.19	-23.03
10.04		-0.78	-0.38	-3.82	-11.01	-10.39	-13.35		-4.15	-2.42	-6.14		-4.92	-7.02	-4.07	-23.33
10.07		-0.79	-0.63	-3.92	-11.18	-10.05	-13.21		-4.25	-2.27	-6.17		-4.87	-7.03	-4.14	-23.13
10.1		-1.02	-0.58	-3.77	-10.9	-10.2	-13.48		-4.26	-2.39	-6.14		-5.02	-6.89	-4.17	-22.95
10.12		-0.61	-0.67	-3.8	-10.81	-9.55	-13.15		-3.83	-2.15	-6.1		-4.91	-6.77	-4.18	-22.53
10.15		-0.25	-0.57	-3.4	-11.07	-9.54	-12.6		-3.89	-2.27	-6.01		-4.95	-6.8	-4.15	-22.65
10.18		-0.32	-0.31	-3.09	-10.93	-9.32	-12.77		-3.56	-2.09	-6.11		-4.72	-6.54	-4	-22.61
10.2		-0.38	-0.15	-3.09	-10.93	-9.41	-12.97		-3.55	-2.02	-5.84		-4.67	-6.71	-4.16	-22.57
10.23		-0.67	-0.1	-3.11	-10.93	-9.71	-12.46		-3.45	-1.96	-5.73		-5	-6.44	-3.81	-22.5
10.26		-0.56	-0.06	-3.16	-10.74	-9.24	-12.3		-3.68	-2.28	-5.81		-4.81	-6.76	-3.79	-22.51
10.28		-0.54	-0.07	-3.19	-10.57	-9.35	-12.52		-3.51	-2.51	-6.14		-4.93	-7.22	-3.91	-22.57
10.31		-0.35	-0.45	-3.14	-10.86	-9.54	-13.09		-3.55	-1.93	-6.11		-4.79	-6.88	-3.9	-22.72
10.34		-0.35	-0.19	-3.22	-11.02	-9.31	-12.92		-3.58	-1.81	-5.85		-4.51	-6.4	-4.01	-22.69
10.36		-0.43	-0.3	-3.16	-11.01	-9.44	-12.53		-3.69	-1.79	-5.81		-4.4	-6.51	-4.1	-22.53
10.39		-0.79	-0.14	-3.25	-11.15	-9.41	-13.01		-3.7	-2.15	-5.89		-4.95	-6.36	-3.94	-22.95
10.42		-0.7	-0.42	-3.73	-11.01	-9.5	-12.6		-4.01	-2.58	-5.91		-4.72	-6.61	-3.81	-23.15
10.44		-0.74	-0.46	-3.53	-10.79	-9.83	-13.05		-3.96	-2.34	-6.31		-4.57	-6.76	-3.26	-23.34
10.47		-1	-0.58	-3.85	-11.18	-10.15	-13.28		-4.39	-2.36	-6.18		-4.66	-6.77	-3.19	-22.81
10.5		-1	-0.66	-3.92	-11.06	-10.26	-13.35		-4.37	-2.23	-5.95		-4.66	-6.67	-3.22	-22.73
10.52		-1.24	-0.84	-3.85	-11.18	-10.16	-13.17		-4.27	-2.34	-5.9		-4.73	-6.63	-3.32	-22.81
10.55		-0.93	-0.7	-3.74	-10.87	-10.21	-13.1		-4	-2.25	-6.07		-4.68	-6.76	-3.39	-23.07
10.58		-0.83	-0.84	-3.79	-10.77	-10.12	-13.43		-4.1	-2.37	-6.12		-4.9	-6.58	-3.47	-23.28
10.6		-0.71	-0.68	-3.79	-11	-10.24	-13.49		-4.17	-2.27	-6.34		-4.47	-6.66	-3.36	-23.18
10.63		-0.89	-0.76	-3.85	-10.89	-10.39	-13.12		-4.44	-2.18	-6.17		-4.33	-6.51	-3.45	-22.82
10.66		-0.86	-0.63	-3.71	-10.96	-10.25	-13.05		-4.24	-2.36	-6.03		-4.4	-6.57	-3.36	-22.92
10.68		-1.19	-0.71	-3.64	-11.06	-10.07	-13.2		-4.4	-2.4	-6.08		-4.45	-6.58	-3.32	-23.18
10.71		-0.96	-0.67	-3.85	-10.94	-10.49	-13.05		-4.11	-2.41	-6.23		-4.35	-6.37	-3.28	-23.16
10.74		-0.9	-0.84	-3.95	-10.92	-10.62	-13		-4.16	-2.4	-6.2		-4.43	-6.38	-3.37	-23.05
10.76		-0.76	-0.75	-3.77	-10.9	-10.14	-13.22		-4.32	-2.54	-6.13		-4.32	-6.53	-3.52	-22.77
10.79		-0.77	-0.74	-3.68	-11.16	-10.11	-13.07		-4.32	-2.55	-5.97		-4.24	-6.18	-3.72	-22.7
10.82		-0.96	-0.59	-3.9	-10.77	-10.25	-13.08		-4.19	-2.28	-6.03		-4.46	-6.51	-3.74	-22.99
10.84		-0.79	-0.73	-3.72	-10.71	-10.11	-13.3		-4.16	-2.44	-5.98		-4.36	-6.15	-3.84	-23
10.87		-0.89	-0.55	-3.86	-10.61	-10.11	-13.29		-4.27	-2.21	-6.28		-4.06	-6.08	-3.73	-22.9
10.89		-0.93	-0.65	-3.78	-10.83	-10.2	-13.23		-4.41	-2.24	-6.4		-3.93	-6.45	-3.35	-22.78
10.92		-0.77	-0.62	-3.78	-10.76	-10.14	-13.24		-4.26	-2.26	-6.04		-3.84	-6.02	-3.34	-22.88
10.95		-0.84	-0.63	-4.17	-10.91	-10.07	-13.06		-4.57	-2.23	-6.1		-3.76	-5.87	-3.32	-22.85
10.97		-0.48	-0.62	-3.76	-10.68	-9.94	-13.11		-4.11	-2.07	-5.96		-3.63	-5.66	-3.28	-22.97
11		-0.64	-0.6	-3.47	-10.8	-9.73	-12.9		-4.08	-2.17	-6.08		-3.73	-6.15	-3.17	-22.9
11.03		-0.59	-0.32	-3.4	-10.75	-9.76	-13.05		-4.29	-2.11	-6.03		-3.68	-5.81	-3.03	-22.62
11.05		-0.83	-0.42	-3.42	-11.12	-9.94	-13.13		-4.59	-2.29	-6.16		-3.6	-5.66	-2.88	-22.89
11.08		-1.01	-0.6	-3.72	-10.92	-10.03	-13.1		-4.48	-2.3	-6.22		-3.45	-5.47	-2.77	-22.81
11.11		-0.93	-0.69	-3.85	-10.81	-9.91	-13.04		-4.34	-2.3	-5.79		-3.44	-5.3	-2.57	-22.91
11.13		-0.88	-0.46	-4.01	-10.71	-10.02	-13.08		-3.98	-2.26	-5.95		-3.21	-4.96	-2.43	-22.69
11.16		-0.39	-0.53	-3.69	-10.49	-9.17	-12.47		-3.64	-1.74	-5.42		-2.89	-4.63	-2.24	-22.79
11.19		-0.32	-0.09	-3.21	-10.38	-9.02	-12.18		-4.11	-1.62	-5.56		-2.67	-4.48	-2.1	-22.58
11.21		0.05	0.22	-3.33	-10.49	-9.15	-12.35		-4.13	-1.8	-5.5		-2.56	-4.37	-1.87	-22.81
11.24		-0.11	0.08	-3.23	-10.42	-9.37	-12.44		-4.25	-1.59	-5.51		-2.49	-4.42	-1.78	-22.73
11.27		-0.19	0.18	-3.58	-10.23	-9.22	-12.32		-3.87	-1.74	-5.52		-2.51	-4.04	-1.16	-23.06
11.29		-0.07	0.13	-3.56	-10.32	-9.39	-12.3		-4.03	-1.6	-5.58		-2.25	-3.95	-0.92	-22.85
11.32		-0.11	0.38	-3.49	-10.39	-9.09	-12.5		-3.98	-1.71	-5.88		-2.31	-3.82	-0.94	-22.59
11.35		-0.22	0.23	-3.4	-10.45	-9.28	-12.4		-4.08	-1.77	-5.77		-1.99	-3.5	-0.49	-22.68
11.37		-0.18	0.16	-3.26	-10.3	-9.11	-12.43		-4.18	-1.66	-5.89		-2.1	-3.04	-0.09	-22.64
11.4		-0.26	0.05	-3.46	-10.46	-9.46	-12.6		-3.98	-1.89	-5.52		-1.87	-3.55	1.2	-22.76
11.43		-0.61	-0.16	-3.59	-10.99	-9.35	-12.61		-4.04	-1.92	-5.65		-2.19	-3.08	2.87	-22.94
11.45		-0.46	-0.04	-3.39	-10.76	-9.12	-12.53		-3.72	-2.06	-5.51		-2.16	-2.97	5.84	-22.83
11.48		-0.73	-0.26	-3.33	-10.64	-9.7	-12.85		-4.24	-2.37	-5.59		-2.2	-2.81	9.7	-22.9
11.51		-0.77	-0.39	-3.58	-10.66	-9.74	-13.12		-4.29	-2.34	-6.01		-2.18	-2.91	13.29	-22.98
11.53		-0.83	-0.7	-3.47	-11	-9.51	-13.2		-4.01	-2.31	-6.13		-2.01	-2.42	19.36	-22.78
11.56		-0.82	-0.81	-3.66	-10.84	-9.63	-13.08		-4.18	-2.39	-5.98		-1.69	-2.29	26.07	-22.94
11.59		-0.9	-0.69	-3.49	-10.95	-9.41	-13.13		-4.14	-2.36	-5.93		-1.45	-1.51	32.65	-23.03
11.61		-0.98	-0.63	-3.58	-10.78	-9.63	-13.03		-4.28	-2.25	-6.17		-1.65	-1.79	42.16	-23.01
11.64		-0.88	-0.74	-3.8	-10.81	-9.5	-13.14		-4.33	-2	-5.99		-1.53	-1.37	50.45	-22.91
11.67		-0.89	-0.68	-3.56	-10.93	-9.54	-13.13		-4.26	-2.28	-6.11		-1.25	-0.99	59.98	-22.59
11.69		-0.89	-0.69	-3.55	-10.9	-9.47	-12.95		-4.17	-2.13	-5.94		-1.09	-0.57	72.05	-23.08
11.72		-0.99	-0.64	-3.64	-10.89	-9.27	-13.12		-4.08	-2.34	-5.85		-1.11	-0.49	81.09	-23.08
11.75		-0.88	-0.54	-4.05	-10.71	-9.34	-13.23		-4.01	-2.29	-5.9		-1.07	-0.15	93.26	-23.2
11.77		-0.9	-0.6	-3.51	-10.68	-9.11	-13.24		-4.33	-1.98	-5.84		-1.09	-0.33	106.2	-22.85
11.8		-0.96	-0.64	-3.49	-10.55	-9.01	-13.18		-4.33	-2.15	-6.05		-0.9	0.21	116.15	-23.02
11.82		-0.9	-0.67	-3.57	-10.84	-9.15	-12.98		-4.28	-2.11	-6.07		-0.66	0.15	129	-22.85
11.85		-0.76	-0.7	-3.6	-10.95	-9.17	-13.12		-4.12	-2.43	-5.95		-0.87	0.8	140.49	-23.01
11.88		-0.8	-0.68	-3.57	-10.51	-9.18	-13.14		-4.31	-2.11	-6.09		-0.5	0.62	150.56	-23.08
11.9		-0.85	-0.57	-3.58	-10.45	-8.81	-13.32		-4.23	-1.9	-5.82		-0.77	1.06	162.79	-22.71
11.93		-0.93	-0.78	-3.6	-10.58	-8.62	-13.1		-4.28	-2.13	-6		-0.46	0.9	171.7	-22.58
11.96		-0.76	-0.72	-3.6	-10.79	-8.51	-13.12		-4.2	-1.91	-5.95		-0.6	1.02	180.72	-22.79
11.98		-0.7	-0.73	-3.35	-10.88	-8.24	-12.88		-3.95	-1.72	-6.11		-0.34	1.27	189.08	-22.87
12.01		-0.65	-0.59	-3.14	-10.65	-8.24	-13.07		-3.91	-1.59	-5.84		-0.46	1.3	195.09	-22.88
12.04		-0.78	-0.38	-3.13	-10.5	-8.07	-13.04		-3.94	-1.75	-5.5		-0.29	1.15	200.84	-22.75
12.06		-0.77	-0.32	-3.13	-10.49	-8.03	-12.85		-4.24	-1.62	-5.84		-0.3	1.23	205.33	-22.64
12.09		-1.02	-0.43	-3.37	-10.41	-8	-12.98		-4.25	-1.74	-6.04		-0.18	1.08	207.71	-22.73
12.12		-0.87	-0.62	-3.46	-10.75	-7.8	-12.85		-4.13	-1.95	-5.81		-0.37	1.08	209.09	-22.83
12.14		-0.79	-0.62	-3.37	-10.74	-7.63	-13.19		-4.39	-1.85	-5.99		-0.33	1.67	209.96	-22.89
12.17		-0.68	-0.49	-3.34	-10.34	-6.81	-13.1		-3.78	-1.42	-5.8		-0.09	2.69	209.67	-22.12
12.2		-0.4	-0.58	-2.74	-10.44	-6.26	-12.28		-3.59	-1.15	-5.62		-0.1	3.96	208.04	-22.49
12.22		-0.47	-0.29	-2.61	-10.45	-6.04	-12.31		-3.64	-1.34	-5.65		-0.47	5.41	207.05	-22.2
12.25		-0.15	-0.22	-2.56	-10.79	-5.84	-12.16		-3.69	-1.33	-6.18		-0.32	8.01	203.65	-22.23
12.28		0.13	-0.38	-2.66	-10.77	-5.55	-12.41		-3.69	-1.59	-5.54		-0.15	11.34	201.46	-22.25
12.3		-0.62	0.03	-2.56	-10.71	-5.38	-12.79		-3.67	-1.48	-5.67		-0.3	14.89	197.62	-22.59
12.33		-0.5	-0.11	-2.71	-10.5	-5.14	-12.72		-3.65	-1.44	-5.45		-0.37	19.86	194.18	-22.22
12.36		-0.52	-0.1	-2.46	-10.33	-4.69	-12.49		-3.78	-1.22	-5.75		-0.21	24.12	190.33	-22.33
12.38		-0.13	-0.13	-2.77	-10.64	-4.81	-12.3		-3.64	-1.36	-5.55		-0.55	30.31	185.4	-22.26
12.41		-0.27	0.12	-2.59	-10.74	-4.34	-12.36		-3.82	-1.7	-6.02		-0.32	37.31	180.58	-22.26
12.44		-0.33	-0.11	-2.63	-10.77	-4.44	-12.52		-3.81	-1.62	-5.57		-0.22	43.97	176.67	-22.3
12.46		-0.49	0.05	-2.82	-10.84	-4.32	-12.49		-4.06	-1.61	-5.86		-0.21	52.54	171.32	-22.8
12.49		-0.56	-0.4	-2.64	-10.49	-4.23	-12.49		-4.21	-1.88	-5.7		-0.55	60.34	167.27	-22.88
12.52		-0.79	-0.36	-3	-10.72	-4.14	-12.76		-4.15	-2.09	-6.41		-0.58	68.01	161.79	-22.73
12.54		-0.71	-0.56	-3.07	-10.65	-4.05	-12.82		-4.31	-2.09	-5.99		-0.47	78	156.97	-22.61
12.57		-0.92	-0.76	-3.13	-10.86	-3.65	-12.93		-4.09	-2	-5.8		-0.24	86.46	152.57	-22.73
12.6		-0.85	-0.49	-3.15	-10.68	-3.5	-12.88		-4.31	-2.09	-5.66		0.33	95.76	147.63	-22.5
12.62		-1	-0.56	-3.21	-10.48	-3.25	-12.79		-4.01	-2.06	-5.73		1.53	105.75	143.31	-22.91
12.65		-0.86	-0.6	-2.94	-10.57	-3.15	-12.84		-4.14	-2.01	-5.76		2.98	113.66	138.94	-22.65
12.68		-1.1	-0.72	-2.97	-10.5	-2.95	-12.92		-4.15	-2.12	-6.21		5.3	122.02	133.98	-22.82
12.7		-0.88	-0.47	-3.07	-10.8	-2.54	-12.74		-4.37	-2.17	-5.78		8.04	130.37	129.95	-22.55
12.73		-0.89	-0.6	-3.02	-10.61	-2.67	-12.76		-3.98	-2.16	-5.89		11.49	137.8	125.08	-22.72
12.75		-0.92	-0.52	-2.89	-10.62	-2.54	-12.81		-4.31	-2.09	-5.83		15.23	144.78	121.08	-22.69
12.78		-0.77	-0.52	-2.85	-10.97	-2.57	-12.76		-4.24	-2.26	-5.93		19.64	150.53	117.28	-22.59
12.81		-0.83	-0.46	-2.87	-10.57	-2.31	-12.62		-4.14	-2.13	-5.99		23.92	155.31	112.77	-22.58
12.83		-0.86	-0.72	-2.81	-10.48	-2.25	-12.65		-4.13	-2.18	-5.96		30.11	159.53	109.13	-22.27
12.86		-0.72	-0.39	-2.83	-10.72	-2.05	-12.7		-4.3	-2.24	-5.76		35.49	162.58	105.74	-22.33
12.89		-0.76	-0.33	-2.89	-10.87	-2.14	-12.68		-4.07	-2.37	-5.9		41.95	164.89	101.74	-22.33
12.91		-0.83	-0.53	-2.85	-10.29	-2.37	-12.67		-4.14	-2.13	-5.53		49.55	166.77	98.32	-22.58
12.94		-0.85	-0.49	-2.83	-10.4	-1.89	-12.64		-4.11	-2.16	-5.93		55.77	167.25	95.2	-22.49
12.97		-0.96	-0.65	-2.9	-10.66	-1.8	-12.53		-4.12	-2.14	-5.78		63.42	166.87	91.52	-22.27
12.99		-0.91	-0.45	-2.88	-10.7	-1.75	-12.37		-4.03	-2.19	-5.84		72.16	166.7	88.49	-22.1
13.02		-0.51	-0.54	-2.77	-10.66	-1.78	-12.11		-4.24	-1.88	-5.55		78.45	166.15	84.95	-21.93
13.05		-0.65	-0.36	-2.42	-10.61	-1.71	-12.2		-4.18	-1.95	-5.62		86.86	164.41	82.52	-21.89
13.07		-0.59	-0.16	-2.48	-10.36	-1.74	-11.94		-4.04	-1.82	-5.76		94.27	161.8	79.22	-22.06
13.1		-0.83	-0.62	-2.57	-10.37	-1.87	-12.01		-4.12	-2.16	-5.64		101.18	159.11	76.6	-22.14
13.13		-0.78	-0.07	-2.57	-10.54	-2.06	-11.92		-4.29	-2.11	-5.53		109.04	156.56	74.25	-21.74
13.15		-0.89	-0.49	-2.81	-10.43	-1.94	-11.97		-4.37	-2.09	-5.56		115.28	153.53	71.02	-21.56
13.18		-0.74	-0.63	-2.64	-10.47	-1.75	-11.95		-4.17	-1.95	-5.35		121.49	150.21	68.46	-21.23
13.21		-0.01	-0.58	-2.61	-9.95	-1.26	-11.63		-4.03	-1.28	-5.14		128.12	147.57	66.3	-21.39
13.23		-0.2	0.02	-1.91	-9.92	-1.3	-10.68		-3.71	-1.09	-5.02		132.68	143.49	64.04	-21.21
13.26		-0.07	0.44	-2.1	-10.01	-1.14	-10.34		-3.77	-0.88	-4.8		137.42	140.2	61.99	-21.12
13.29		0.03	0.38	-2.09	-10.13	-1.24	-10.45		-4.47	-1.2	-4.73		140.51	136.83	59.66	-20.94
13.31		0.16	0.3	-2.22	-10.1	-0.9	-10.07		-4.43	-1.22	-4.48		143.49	132.3	57.32	-20.85
13.34		-0.07	0.39	-1.87	-10	-0.55	-9.87		-4.06	-1.13	-4.73		145.14	128.61	55.47	-20.96
13.37		-0.04	0.33	-1.84	-10.16	-0.29	-10		-4.08	-0.94	-4.35		146.8	124.76	53.27	-20.81
13.39		-0.05	0.47	-1.85	-9.98	0.01	-9.46		-4.08	-0.79	-4.47		147.29	120.63	51.3	-20.65
13.42		-0.04	0.41	-1.86	-10.44	0.78	-9.43		-4.13	-0.67	-4.49		147.41	117.35	49.14	-20.1
13.45		-0.11	0.5	-1.92	-10.12	1.55	-9.02		-4.36	-1.07	-4.38		146.73	113.19	47.42	-20.05
13.47		-0.29	0.39	-1.52	-10.4	3.09	-9.14		-4.45	-0.97	-4.45		145.42	109.13	46.26	-20.09
13.5		-0.34	0.1	-1.25	-10.8	4.13	-8.93		-4.23	-0.76	-4.42		144.01	105.71	44.35	-20.03
13.53		-0.77	-0.06	-1.33	-10.57	5.62	-9.08		-4.09	-1.25	-4.22		142	101.81	42.9	-19.93
13.55		-0.88	-0.22	-1.69	-10.3	7.74	-9.09		-4.24	-1.33	-4.38		139.58	98.66	41.51	-19.75
13.58		-0.75	-0.55	-1.64	-10.28	10.24	-8.92		-4.57	-1.33	-4.46		137.07	94.82	39.95	-19.69
13.61		-0.89	-0.56	-1.43	-10.28	13.53	-8.64		-4.42	-1.08	-4.62		133.71	91.43	38.5	-19.72
13.63		-0.81	-0.6	-1.24	-10.54	17.3	-8.44		-4.09	-0.94	-4.54		131.44	88.69	37	-19.55
13.66		-0.9	-0.41	-1.28	-10.39	21.4	-8.37		-4.36	-1.01	-4.54		128.54	85.52	35.49	-19.43
13.68		-0.82	-0.37	-0.9	-10.33	27.01	-8.14		-4.23	-0.89	-4.03		124.73	82.56	34.28	-19.32
13.71		-0.92	-0.52	-1.05	-10.16	31.7	-8.18		-4.34	-0.84	-4.08		121.87	79.32	33.16	-19.18
13.74		-0.75	-0.44	-0.87	-10.22	38.67	-8.19		-4.52	-0.93	-4.11		117.94	76.08	31.9	-18.99
13.76		-0.72	-0.29	-0.86	-10.61	45.28	-7.82		-4.25	-0.83	-4.04		114.63	73.79	30.47	-19.07
13.79		-0.93	-0.17	-0.65	-10.39	52.18	-7.75		-4.16	-0.74	-3.87		111.33	70.55	29.04	-19.09
13.82		-0.91	-0.26	-0.84	-10.3	61.35	-7.62		-3.94	-0.85	-3.75		107.84	68.25	27.96	-19.02
13.84		-0.83	-0.33	-0.9	-10.29	69.06	-7.49		-4.17	-0.83	-3.61		104.71	65.87	27.42	-18.96
13.87		-0.85	-0.23	-0.74	-10.01	77.58	-7.59		-4.24	-0.87	-4.11		100.93	62.61	26.33	-19.08
13.9		-0.78	-0.51	-0.62	-10.37	87.88	-7.48		-4.2	-0.65	-3.79		97.46	60.81	25.45	-18.85
13.92		-0.93	-0.22	-0.36	-10.3	95.44	-7.47		-4.21	-0.5	-3.78		94.76	58.43	24.48	-18.98
13.95		-0.73	-0.12	-0.88	-10.34	105.77	-7.51		-4.27	-0.41	-3.61		90.81	56.36	23.68	-18.91
13.98		-0.7	-0.46	-0.46	-10.15	115.07	-7.65		-4.2	-0.6	-3.7		87.8	54.07	22.82	-19.11
14		-0.63	-0.18	-0.39	-10.03	123.21	-7.49		-4.3	-0.7	-3.67		84.72	51.72	22.15	-18.8
14.03		-0.55	0.02	-0.85	-9.86	133.71	-7.25		-4.06	-0.55	-3.62		81.51	50.14	21.5	-18.69
14.06		-0.17	0.15	-0.37	-10.08	141.36	-7.14		-4.18	-0.17	-3.5		78.48	48.28	20.68	-19.06
14.08		-0.3	0.44	0.1	-9.88	149.03	-7.49		-4.09	-0.19	-3.47		75.93	46.22	20.29	-19.07
14.11		-0.44	0.65	-0.23	-9.99	157.23	-7.5		-4.12	-0.43	-3.34		73.04	44.72	19.68	-19.13
14.14		-0.92	0.21	-0.57	-9.54	162.45	-7.66		-4.4	-0.74	-3.59		70.03	42.74	19.02	-19.17
14.16		-0.61	0.17	-0.49	-9.55	169.28	-7.94		-4.25	-0.65	-3.73		67.25	41.13	18.89	-19.03
14.19		-0.53	0.18	-0.67	-9.82	174.84	-7.96		-4.2	-0.56	-3.78		64.45	39.74	18.17	-18.92
14.22		-0.39	0.15	-0.56	-9.92	179.78	-7.91		-3.67	-0.38	-3.34		62.6	38.51	17.7	-18.64
14.24		-0.05	0.18	-0.16	-9.55	184	-7.5		-3.95	0.17	-3.23		60.38	37.16	17.25	-18.82
14.27		0.01	0.74	0.08	-9.5	186.99	-7.83		-3.78	0.24	-3.01		58.29	35.85	16.94	-18.67
14.3		0.18	0.81	0.25	-9.36	188.92	-7.57		-3.66	-0.48	-3.15		55.56	34.45	16.55	-18.72
14.32		0.31	0.72	-0.07	-9.44	190	-7.44		-4.02	0.11	-3.42		53.31	33.41	16.58	-18.64
14.35		0.34	0.72	0.03	-9.61	191.04	-7.55		-3.8	0.38	-3.16		51.6	32.29	16.09	-18.82
14.38		0.13	0.45	-0.31	-9.7	190.49	-7.63		-3.73	0.44	-2.93		49.43	31.6	15.98	-18.78
14.4		0.32	0.59	-0.18	-9.32	189.58	-7.96		-3.68	0.24	-2.68		47.56	30.57	15.65	-18.8
14.43		-0.03	0.57	-0.26	-9.33	188.2	-7.87		-3.68	0.31	-2.57		45.79	29.91	15.99	-18.77
14.46		0.19	0.54	-0.25	-9.4	184.86	-7.96		-3.7	0.54	-2.84		44.05	28.96	15.9	-18.96
14.48		0.23	0.32	-0.54	-9.59	182.32	-7.81		-4.03	0.72	-2.68		42.81	28.54	15.66	-18.75
14.51		0.09	0.52	-0.69	-9.3	178.44	-7.63		-4.54	0.94	-2.65		41.65	27.67	15.73	-18.83
14.54		-0.02	0.6	-0.78	-9.69	174.01	-8.05		-4.32	0.82	-2.38		40.12	27.62	15.56	-18.82
14.56		-0.36	0.62	-1	-9.32	170.4	-8.14		-4.25	0.81	-2.46		38.3	27.07	15.83	-18.87
14.59		-0.35	0.62	-1.15	-9.54	164.36	-8.26		-4.39	0.97	-2.31		36.91	26.61	15.92	-19.05
14.62		-0.29	0.22	-1.28	-9.35	159.81	-8.42		-4.14	1.12	-2.11		36.17	25.93	16.17	-18.64
14.64		-0.28	0.34	-1.26	-9.47	154.73	-8.23		-4.58	1.16	-2.07		35.53	25.95	16.02	-18.54
14.67		-0.28	-0.23	-1.36	-9.1	148.81	-8.17		-4.4	1.57	-1.69		34.31	25.76	16.1	-18.56
14.69		-0.24	0.04	-1.27	-9.5	143.92	-8.22		-4.31	1.83	-1.42		33.6	25.94	16.71	-18.41
14.72		-0.46	0.22	-1.4	-9.36	137.79	-7.96		-4.06	1.76	-1.23		33.06	25.38	17.24	-18.24
14.75		-0.27	0.31	-1.02	-9.4	131.47	-7.99		-4.06	1.94	-1.2		32.32	25.68	17.52	-18.35
14.77		-0.25	0.3	-0.95	-9.38	126.34	-7.85		-4.29	2.39	-1.05		31.94	25.26	17.54	-17.81
14.8		-0.3	0.21	-0.66	-9.78	119.52	-7.58		-4.23	2.95	-0.52		31.64	25.45	17.53	-17.78
14.83		-0.31	0.15	-0.5	-9.39	114.19	-7.14		-4.22	3.29	-0.16		31.37	25.58	18.46	-17.24
14.85		-0.5	0.39	-0.03	-9.47	108.41	-6.9		-4.36	3.96	0.53		30.93	25.77	18.9	-16.98
14.88		-0.31	0.45	0.61	-9.43	102.28	-5.91		-4.27	4.74	1.13		30.71	25.76	19.26	-16.03
14.91		-0.4	0.44	1.52	-9.31	97.5	-5.22		-4.27	5.49	1.9		30.51	25.97	19.83	-15.54
14.93		-0.42	0.36	2.53	-9.28	92.12	-3.91		-4.24	6.96	3.04		30.41	26.02	19.89	-14.29
14.96		-0.47	0.51	3.93	-9.52	87.11	-2.63		-4.49	8.1	4.73		30.41	26.62	20.67	-12.74
14.99		-0.6	0.46	5.34	-9.43	82.48	-0.68		-4.31	9.72	6.31		30.55	26.43	21.5	-11.34
15.01		-0.46	0.38	7.06	-9.14	76.71	1.36		-4.38	11.8	8.49		30.66	26.85	22.17	-9.6
15.04		-0.41	0.32	9.86	-8.87	72.6	4.33		-4.14	14.06	10.54		30.52	26.76	22.74	-7.44
15.07		-0.28	0.29	12.12	-9.29	67.72	7.73		-4.1	17.25	13.32		30.82	26.88	22.85	-4.2
15.09		-0.37	0.64	15.54	-9.37	63.41	10.9		-4.04	20.37	17.01		31.09	27.07	23.46	-0.69
15.12		-0.31	0.69	19.36	-9.29	59.63	15.03		-4.36	23.56	20.48		31.2	27.22	24.13	2.51
15.15		-0.42	0.93	22.65	-9.34	55.04	19.57		-4.41	27.87	24.63		30.84	27.24	24.45	7.35
15.17		-0.49	0.9	27.15	-8.96	50.97	24.48		-4.12	32.03	29.57		30.81	27.01	24.88	11.27
15.2		-0.29	0.6	31.88	-8.99	47.84	30.13		-4.1	36.65	34.14		30.75	26.79	25.11	16.32
15.23		-0.32	0.96	36.21	-8.72	44.21	35.71		-4.05	42.36	39.82		30.92	27.06	25.44	22.26
15.25		0.23	1.42	42.2	-8.03	41.35	42.57		-3.89	47.77	45.9		31.43	27.26	25.74	28.25
15.28		0.44	2.26	46.47	-7.8	37.88	48.94		-3.74	53.64	51.97		31.46	26.88	26.2	34.69
15.31		0.22	2.92	51.72	-7.63	34.85	54.86		-3.56	59.63	58.95		31.27	26.78	26.3	40.8
15.33		0.45	3.58	57.69	-7.07	31.82	61.3		-3.32	65.31	64.79		31.04	26.4	26.59	46.69
15.36		0.59	4.44	61.66	-6.8	28.69	67.97		-3.78	71.85	71.63		30.84	26.2	26.23	54.56
15.39		0.8	5.76	67.16	-6	26.79	73.59		-3.87	77.72	78.73		30.48	25.87	26.23	59.96
15.41		0.93	7.36	71.72	-5.72	24.21	80.2		-3.77	83.78	84.37		30.06	25.24	26.03	66.8
15.44		0.74	8.95	75.64	-4.66	21.93	85.13		-3.46	90.33	91.03		29.7	24.44	26.09	73.56
15.47		1.24	11.3	80.86	-3.72	20.06	90.54		-3.61	95.59	97.87		29.45	24.03	25.52	78.75
15.49		1.56	14.12	84.49	-2.66	17.79	95.71		-3.62	101.2	103.19		28.71	23.54	25.39	85.38
15.52		1.99	16.64	88.19	-1.5	15.95	99.71		-3.59	106.78	109.87		27.98	22.83	25.26	90.73
15.55		2.64	20.2	91.41	0.08	14.51	103.91		-3.7	111.63	115.1		27.32	21.81	24.88	95.42
15.57		3.34	23.74	93.78	1.91	12.82	107.02		-3.55	116.74	120.17		26.55	21.2	24.63	99.98
15.6		4.27	27.86	96.58	3.63	11.12	109.46		-3.67	121.16	126.13		25.59	20.29	24.18	103.33
15.62		5.54	32.71	99.05	6.06	9.62	112.2		-3.4	125.18	130.51		25.11	19.85	23.62	106.97
15.65		7.64	36.99	100.52	8.89	7.93	114.19		-3.44	129.62	135.74		24.18	19.2	23.07	110.03
15.68		9.69	42.5	102.15	11.36	7.08	115.81		-3.72	133.2	139.85		23.47	18.26	22.49	112.25
15.7		12.02	47.63	103.33	14.57	5.61	116.59		-3.46	136.97	144.25		22.65	17.3	21.91	114.04
15.73		14.81	52.55	103.84	17.84	4.81	117.32		-3.18	140.14	148.88		21.8	16.79	21.05	115.38
15.76		17.91	58.59	104.3	21.39	3.5	117.39		-3.23	143	152.89		21.07	15.74	20.17	116.08
15.78		21.06	64.01	104.3	25.8	2.53	117.12		-3.22	145.46	156.38		20.26	15.32	19.75	116.3
15.81		25.4	69.28	103.91	29.56	1.76	116.45		-3.3	148.16	160.42		19.32	14.18	18.8	116.09
15.84		28.77	74.99	103.38	34.13	1.3	114.87		-3.34	150.44	163.15		18.35	13.32	17.66	115.21
15.86		33.4	79.12	102.28	38.81	0.46	113.61		-3.18	152.59	166.82		17.36	12.69	17.12	113.78
15.89		38.07	84.38	100.83	42.98	-0.81	111.37		-3.02	154.49	169.37		16.78	11.74	16.13	112.53
15.92		41.71	88.98	99.56	48.3	-1.38	108.74		-2.97	156.07	172.4		15.7	10.97	15.81	110.15
15.94		46.82	92.78	97.2	53.02	-1.94	106.5		-3.58	157.21	174.85		14.84	10.3	14.86	107.99
15.97		51.36	97.24	95.51	57.64	-2.42	103.28		-3.17	158.31	177.1		13.92	9.25	14.2	104.78
16		55.28	100.22	93.55	62.58	-2.87	100.11		-3.12	159.27	179.08		13.07	8.82	13.2	101.68
16.02		60.28	103.23	90.62	67.25	-3.32	97.06		-2.95	160.4	180.79		12.46	8.27	12.74	98.81
16.05		63.52	106.36	88.46	71.75	-3.9	92.86		-2.92	160.59	182.1		11.66	7.7	11.71	94.75
16.08		67.78	108.35	85.65	76.58	-4.23	89.57		-2.89	161.38	183.51		10.74	7.28	11.24	91.73
16.1		71.9	110.29	82.75	80.16	-4.71	85.91		-3.16	161.31	184.41		10.21	6.25	10.37	88.06
16.13		74.53	111.81	80.12	84.62	-4.73	81.66		-3.16	161.22	185.09		9.23	5.61	9.85	83.72
16.16		78.43	112.3	76.72	87.91	-5.05	78.2		-3.23	161.1	185.2		8.75	4.99	8.97	79.85
16.18		80.57	113.2	73.8	90.93	-5.54	73.47		-3.04	160.52	185.02		7.45	4.41	8.51	75.47
16.21		82.95	113.1	70.83	94.12	-5.93	69.57		-2.99	159.28	184.36		6.91	3.84	8.07	71.2
16.24		85.44	112.76	67.44	96.56	-6.01	65.65		-3.26	158.42	183.23		6.11	3.14	7.31	67.27
16.26		86.95	111.84	65.03	98.74	-5.7	61.35		-2.71	157.2	181.64		5.87	2.72	6.91	63.01
16.29		89.27	111.43	62.2	100.72	-6.12	57.79		-2.76	156.25	180.25		5.6	2.26	6.38	58.96
16.32		90.38	110.19	59.34	101.94	-6.31	53.81		-2.74	154.19	179.11		5.34	2.03	5.75	55.15
16.34		91.19	108.27	56.7	102.39	-6.41	49.5		-2.9	151.77	176.33		4.59	1.52	5.3	50.53
16.37		91.03	106.2	53.34	103.26	-6.71	46.14		-2.83	149.5	173.57		3.81	1.27	4.78	47.14
16.4		91.69	103.71	50.93	103.12	-6.95	42.38		-3.35	146.9	171.24		3.05	0.28	4.37	43.03
16.42		91.63	101.53	48.07	102.25	-6.93	39.34		-3.06	143.57	166.89		2.94	0.27	4.05	39.14
16.45		91.02	98.55	45.32	101.14	-6.84	36.07		-2.91	141.38	163.78		2.47	-0.12	3.61	35.89
16.48		90.18	95.26	43.03	99.93	-7.2	32.41		-3.08	137.82	160.2		2.17	-0.35	3.12	32.08
16.5		89.13	92.76	40.26	98.76	-7.29	29.77		-2.95	133.84	155.6		1.58	-0.68	2.62	28.72
16.53		88.16	88.83	38.02	97.05	-7.55	26.71		-3.01	130.12	151.85		1.16	-1.25	2.39	25.59
16.55		86.41	86.44	35.79	94.57	-8.17	24.17		-3.18	126.13	146.56		0.65	-1.42	2.4	21.83
16.58		84.31	82.97	32.95	91.62	-8.09	21.63		-3.41	122.29	141.65		0.58	-1.56	1.71	19.52
16.61		82.3	78.89	30.97	88.91	-8.21	19.13		-3.59	118.06	137.53		-0.38	-1.79	1.55	16.46
16.63		80.15	75.5	28.63	85.86	-8.29	16.89		-3.39	113.38	131.72		-0.89	-2.09	1.2	13.87
16.66		77.32	71.69	26.51	83.26	-8.45	14.43		-3.41	109.29	127.22		-1	-2.38	1	11.56
16.69		75.58	67.81	25.18	79.44	-8.44	12.53		-3.65	104.38	121.62		-1.18	-2.62	0.95	8.92
16.71		72.52	65.12	23.33	76.26	-8.64	11.32		-3.32	100.5	116.18		-1.38	-2.68	0.51	7.25
16.74		69.92	61.49	21.73	73.33	-8.75	9.44		-3.47	96.25	111.89		-1.6	-2.76	0.38	5.58
16.77		66.98	58.39	20.13	69.24	-8.94	7.35		-3.24	91.16	105.66		-2.07	-3.08	0.06	3.99
16.79		64.1	54.8	18.47	66.18	-8.62	5.11		-3.08	87.22	101.01		-1.95	-3.38	-0.01	2.2
16.82		61.56	51.99	17.35	62.38	-8.85	4.64		-2.77	82.31	96.56		-2.32	-3.34	0.05	0.7
16.85		58.87	49.3	15.98	58.76	-9.18	3.29		-2.35	78.31	90.36		-2.5	-3.48	-0.31	-0.25
16.87		55.05	46.02	14.61	55.71	-9.21	2.14		-2.2	74.13	85.99		-2.6	-3.67	-0.8	-0.84
16.9		52.6	43.38	13.67	51.89	-8.84	0.98		-1.53	69.61	81.07		-2.63	-3.48	-1.04	-1.67
16.93		49.91	40.62	12.29	48.96	-8.98	-0.3		-0.83	65.9	75.97		-2.8	-3.49	-1.19	-1.72
16.95		47.55	37.71	11.52	45.85	-8.77	-1.33		0.14	62.41	72.22		-2.85	-3.78	-1.04	-1.88
16.98		44.71	35.97	10.68	42.28	-9.28	-1.91		1.17	58.03	67.11		-3.05	-3.94	-1.45	-1.45
17.01		42.21	33.28	9.75	39.52	-9.19	-2.6		2.29	55.11	63.24		-3.02	-4.25	-1.33	-0.61
17.03		39.54	31.24	8.83	36.47	-9.23	-3.55		3.86	51.43	59.14		-3.49	-4.41	-1.74	0.79
17.06		37.27	28.91	7.99	33.27	-8.92	-4.37		5.19	48.1	55.23		-3.34	-4.19	-1.5	1.89
17.09		34.53	26.99	7.15	31.02	-8.91	-4.9		7.38	45.06	51.93		-3.46	-4.08	-1.39	3.18
17.11		33.09	25.26	6.57	28.52	-8.82	-5.17		9.59	41.84	48.37		-3.55	-4.41	-1.43	5.12
17.14		30.46	23.7	6.33	26.23	-9.14	-5.82		11.6	39.1	44.29		-3.38	-4.43	-1.82	7.25
17.17		28.56	22.06	5.61	23.61	-9.09	-6.49		13.71	36.33	41.36		-3.43	-4.42	-1.96	9.82
17.19		26.15	20.34	5.23	21.05	-9.16	-7.03		16.23	33.88	38.18		-3.62	-4.37	-2.32	12.24
17.22		24.49	18.59	4.34	19.24	-9.12	-7.43		19.06	31.58	35.38		-3.87	-4.54	-2.05	14.49
17.25		22.76	17.41	3.93	16.92	-9.22	-7.89		21.6	28.92	32.56		-3.81	-4.63	-2.17	17.51
17.27		21.07	16.29	3.36	15.11	-9.27	-7.84		23.79	26.94	29.8		-3.97	-4.49	-2.17	20.01
17.3		20	14.61	3.2	14.08	-9.4	-8.29		26.56	25	27.65		-3.67	-4.45	-2.75	23.04
17.33		18.9	13.78	3.02	12.23	-9.12	-8.29		28.75	23.21	25.76		-3.16	-4.33	-2.24	26.25
17.35		17.15	13.42	2.65	10.98	-9.11	-8.61		31.36	21.61	23.29		-3.68	-4.38	-2.29	28.82
17.38		16.13	12.42	2.32	9.31	-9.3	-8.85		33.93	19.91	21.46		-3.25	-4.46	-2.13	31.15
17.41		14.86	11.68	2.04	7.6	-9.67	-9.11		35.96	18.28	19.27		-3.27	-4.41	-2.09	33.86
17.43		13.83	10.67	1.79	6.59	-9.65	-9.15		38.04	16.81	17.72		-3.38	-4.57	-2.18	35.92
17.46		12.54	10.02	1.45	5.1	-9.24	-9.46		39.73	15.23	15.94		-3.44	-4.48	-2.53	38.61
17.48		11.64	9.34	1.17	4.13	-9.35	-9.56		41.13	14.01	14.43		-3.51	-4.74	-2.38	40.01
17.51		10.66	8.53	0.79	3.01	-9.4	-10		43.03	13.09	13.12		-3.56	-4.51	-2.65	41.89
17.54		9.73	7.81	0.49	1.94	-9.59	-10.19		44.03	11.6	11.5		-3.61	-4.77	-2.72	43.54
17.56		8.51	7.27	0.32	0.79	-9.72	-10.56		45.25	10.73	10.36		-4.16	-5.04	-3	44.68
17.59		7.68	6.54	0.22	0.12	-9.48	-10.56		46.16	9.5	8.89		-4.21	-5.25	-2.16	46.18
17.62		6.95	6.13	0.18	-0.94	-9.53	-10.63		46.69	8.33	7.73		-4.23	-5.5	-2.12	46.96
17.64		6.36	5.56	-0.6	-1.98	-9.55	-10.62		47.37	7.82	6.59		-4.66	-5.45	-2.15	47.6
17.67		5.73	4.91	-0.9	-2.7	-9.54	-10.7		47.89	6.89	5.72		-4.59	-5.51	-2.28	47.88
17.7		5.1	4.39	-0.81	-3.18	-9.86	-11.1		47.9	6.6	5.11		-4.69	-5.33	-2.29	47.88
17.72		4.43	4.12	-0.99	-3.63	-9.56	-11.56		47.35	5.41	4.15		-4.75	-5.7	-2.46	47.79
17.75		4.18	3.84	-1.27	-4.29	-9.87	-11.16		47	5.1	3.2		-4.86	-5.7	-2.32	47.52
17.78		3.9	3.59	-1.28	-5.03	-9.45	-11.29		46.67	4.51	2.6		-4.72	-5.85	-2.37	46.96
17.8		3.52	3.32	-1.54	-5.37	-9.67	-11.61		45.91	3.8	1.76		-4.68	-5.41	-2.39	46.05
17.83		3.05	3.08	-1.54	-5.55	-9.64	-11.39		45.53	3.66	1.26		-4.84	-5.58	-2.56	45.2
17.86		2.64	2.65	-1.71	-6.17	-9.63	-11.54		44.08	3	0.9		-4.8	-5.58	-2.73	43.82
17.88		2.28	2.6	-1.78	-6.4	-9.66	-11.35		42.88	2.65	0.26		-5.03	-5.61	-2.87	42.55
17.91		2.28	2.44	-1.96	-6.75	-9.85	-11.33		41.63	2.33	-0.28		-5.01	-5.43	-3.04	41.27
17.94		1.96	2.16	-2.09	-7.07	-9.7	-11.26		40.38	1.92	-0.78		-4.93	-5.8	-3.21	39.67
17.96		1.85	1.98	-2.19	-7.31	-9.58	-11.36		39.07	1.8	-1.1		-5	-5.51	-3.3	37.49
17.99		1.36	1.79	-2.19	-7.47	-9.55	-11.57		37.41	1.35	-1.35		-4.81	-5.8	-3.39	35.78
18.02		1.19	1.77	-2.37	-7.85	-9.87	-11.58		35.88	0.81	-1.45		-4.91	-5.65	-3.21	33.98
18.04		1.11	1.67	-2.41	-8.08	-9.64	-11.43		34.44	0.67	-2.01		-4.92	-5.95	-3.04	32.11
18.07		0.91	1.46	-2.63	-8.41	-9.46	-11.51		32.51	0.85	-2.28		-4.97	-5.72	-3.36	29.91
18.1		0.73	1.65	-2.49	-8.31	-9.65	-11.65		30.96	0.5	-2.64		-4.96	-6.04	-3.58	27.81
18.12		0.58	1.37	-2.68	-8.82	-9.65	-11.65		29.9	0.43	-2.59		-4.98	-5.71	-3.39	26.35
18.15		0.5	1.2	-2.29	-8.57	-9.47	-11.51		27.98	0.06	-2.77		-4.76	-5.49	-3.11	23.44
18.18		0.72	1.33	-2.78	-8.53	-9.73	-11.53		26.34	-0.29	-3		-4.75	-5.65	-3.29	21.65
18.2		0.53	1.34	-2.59	-8.88	-9.44	-11.47		24.93	-0.58	-3.33		-4.77	-6.09	-3.33	19.51
18.23		0.34	1.13	-2.5	-9.23	-9.61	-11.45		23.22	-0.53	-3.45		-5.07	-5.93	-3.39	17.13
18.26		0.14	0.74	-2.85	-9.22	-9.38	-11.56		22.12	-0.37	-3.79		-4.94	-6	-3.56	15.23
18.28		0.09	0.9	-2.95	-9.46	-9.67	-11.72		20.33	-0.65	-3.66		-5.1	-5.84	-3.27	12.9
18.31		0.05	0.69	-2.75	-9.31	-9.01	-11.53		19.19	-0.66	-3.69		-5.01	-5.96	-3.31	11.49
18.34		0.55	0.72	-2.53	-8.81	-8.94	-11.33		17.98	-0.84	-3.78		-4.41	-5.59	-3.09	9.62
18.36		0.32	1.42	-2.27	-9.01	-8.89	-11.48		16.55	-0.75	-4		-4.53	-5.92	-3.45	7.51
18.39		0.24	1.38	-2.15	-9.34	-9.27	-11.64		15.44	-0.78	-4.03		-4.22	-5.97	-3.51	6.08
18.41		0.05	1.06	-2.42	-9.3	-8.89	-11.63		14.2	-0.96	-4.07		-4.25	-5.77	-3.37	4.38
18.44		-0.16	0.9	-2.25	-9.22	-8.98	-11.8		12.84	-1.23	-4.23		-4.48	-5.52	-3.26	2.64
18.47		-0.1	0.74	-2.59	-9.24	-8.86	-11.33		11.88	-1.49	-4.33		-4.75	-6.11	-3.26	1.08
18.49		0.06	0.92	-2.43	-9.44	-8.86	-11.41		10.86	-1.36	-4.39		-4.9	-6.03	-3.47	-0.6
18.52		0.25	0.93	-2.6	-9.24	-8.99	-11.3		9.95	-1.04	-4.67		-4.74	-6.22	-3.5	-1.84
18.55		-0.05	0.85	-2.62	-9.48	-8.92	-11.58		8.9	-1.18	-4.49		-4.69	-5.83	-3.71	-3.51
18.57		-0.27	0.6	-2.51	-9.82	-8.71	-11.43		7.89	-1.35	-4.41		-4.63	-6.25	-3.52	-4.83
18.6		-0.3	0.69	-2.79	-9.32	-8.75	-12.02		7.1	-1.51	-4.3		-4.84	-6.43	-3.1	-6.35
18.63		-0.42	0.85	-3.13	-9.55	-9	-11.66		6.48	-1.61	-4.89		-5.08	-6.32	-3.16	-7.31
18.65		-0.61	0.93	-3.06	-10.11	-9	-11.75		5.25	-1.71	-5.11		-5.31	-6.35	-3.3	-8.72
18.68		-0.7	0.65	-3.42	-9.97	-9	-11.88		4.48	-1.61	-4.96		-5.24	-6.3	-3.43	-9.58
18.71		-0.66	0.28	-3.16	-9.96	-8.68	-11.96		4.16	-1.8	-5.15		-5.1	-6.27	-3.59	-10.51
18.73		-0.71	0.3	-3.18	-10.03	-8.68	-11.62		3.27	-2.04	-5.04		-5.25	-6.3	-3.38	-11.34
18.76		-0.75	0.48	-3.37	-9.94	-8.76	-12.03		3.13	-1.81	-5.25		-5.27	-6.32	-3.41	-12.4
18.79		-0.73	0.47	-3.43	-10.22	-8.9	-11.74		2.63	-1.89	-5.26		-5.35	-6.53	-3.37	-13.12
18.81		-0.83	0.33	-3.23	-10.21	-8.63	-11.8		2.21	-1.83	-5.29		-5.31	-6.56	-3.53	-13.6
18.84		-0.77	0.42	-3.41	-10.24	-8.26	-11.79		1.33	-1.86	-5.35		-5.32	-6.6	-3.59	-14.28
18.87		-0.78	0	-3.28	-10.16	-8.21	-12.06		1.22	-1.78	-5.14		-5.35	-6.65	-3.64	-15.28
18.89		-1	-0.1	-3.47	-10.09	-8.24	-12.12		0.77	-2.31	-5.09		-5.37	-6.41	-3.42	-15.62
18.92		-0.84	0.27	-3.39	-10	-8.17	-11.97		0.28	-2.5	-5.42		-5.31	-6.61	-3.26	-16.29
18.95		-1.02	0.31	-3.52	-10.16	-8.17	-11.88		-0.21	-1.99	-5.45		-5.35	-6.52	-3.51	-16.7
18.97		-0.93	0.3	-3.44	-10.29	-7.86	-12		-0.52	-1.89	-5.43		-5.23	-6.26	-3.66	-17.13
19		-0.85	0.3	-3.34	-10.07	-7.44	-11.86		-1.04	-2.08	-5.49		-5.26	-6.24	-3.69	-17.58
19.03		-0.83	0.22	-3.29	-10.19	-7.65	-12.18		-1.03	-2.24	-5.38		-5.49	-6.58	-3.6	-18.21
19.05		-0.72	0.2	-3.43	-10.18	-7.35	-12.08		-1.21	-2.18	-5.5		-5.46	-6.54	-3.55	-18.28
19.08		-0.67	0.34	-3.38	-10	-7.58	-12.07		-1.48	-2.32	-5.6		-5.48	-6.62	-3.65	-18.69
19.11		-0.89	0.18	-3.35	-10.17	-7.08	-11.77		-1.85	-2.09	-5.47		-5.38	-6.48	-3.76	-19.02
19.13		-0.84	0.19	-3.41	-10.17	-7.05	-12.05		-1.97	-1.79	-5.33		-5.55	-6.73	-3.91	-19.34
19.16		-0.59	0.08	-3.51	-10.03	-6.5	-12		-1.86	-1.87	-5.25		-5.29	-6.36	-3.81	-19.21
19.19		-0.84	0.21	-3.37	-9.77	-6.39	-12.06		-1.81	-2.08	-5.27		-5.48	-6.53	-3.56	-19.79
19.21		-0.52	0.45	-3.44	-9.58	-6.49	-12.02		-2.12	-2	-5.52		-5.44	-6.62	-3.53	-20
19.24		-0.85	0.36	-3.04	-10.14	-6.52	-12.11		-2.65	-1.99	-5.64		-5.34	-6.73	-3.79	-20.44
19.27		-0.9	0.3	-3.29	-10.1	-6.64	-12.27		-2.75	-2.01	-5.59		-5.62	-6.67	-3.93	-20.68
19.29		-0.99	0.11	-3.4	-9.95	-6.14	-12.3		-2.81	-1.9	-5.65		-5.46	-6.93	-3.89	-20.85
19.32		-0.75	0.1	-3.45	-9.97	-5.86	-12.07		-2.71	-1.84	-5.92		-5.44	-6.3	-3.71	-20.67
19.35		-0.3	0.18	-3.35	-9.38	-5.61	-11.71		-2.71	-1.57	-5.44		-5.1	-6.4	-3.72	-20.56
19.37		-0.25	0.41	-3.07	-9.52	-5.68	-11.6		-2.85	-1.67	-5.14		-4.95	-6.09	-3.73	-21.02
19.4		-0.06	1.02	-2.84	-9.25	-5.59	-11.66		-2.98	-1.6	-5.35		-4.77	-6.3	-3.94	-20.65
19.42		-0.44	0.7	-2.95	-9.23	-5.23	-11.57		-3.21	-1.52	-5.06		-4.59	-6.26	-4.03	-20.73
19.45		-0.31	0.92	-3.23	-9.21	-5.36	-11.57		-3.05	-1.4	-5.12		-4.58	-6.56	-3.7	-21.13
19.48		-0.38	0.89	-3.07	-9.04	-5.46	-11.6		-2.96	-1.57	-5.18		-4.59	-6.2	-3.46	-21.34
19.5		-0.17	0.61	-2.98	-9.08	-5.61	-11.78		-2.93	-1.75	-5.28		-4.71	-5.89	-3.44	-21.27
19.53		0.02	0.65	-3.02	-8.87	-5	-11.91		-3.36	-1.68	-5.18		-5.11	-6.03	-3.85	-21.42
19.56		-0.41	0.72	-3.07	-8.87	-4.89	-11.76		-3.47	-1.57	-5.25		-4.72	-6.08	-3.76	-21.39
19.58		-0.42	0.77	-3.31	-8.77	-4.75	-11.66		-3.24	-1.63	-5.21		-4.69	-6.12	-3.79	-21.36
19.61		-0.26	0.82	-3.28	-9.14	-4.79	-11.98		-3.11	-1.68	-5.31		-4.85	-6.35	-3.57	-21.62
19.64		-0.5	0.62	-3.16	-9.25	-4.95	-12.03		-3.27	-1.79	-5.45		-4.79	-6.21	-3.22	-21.93
19.66		-0.71	0.46	-3.2	-8.92	-5.08	-11.85		-3.25	-1.61	-5.56		-5.07	-6.14	-3.15	-21.77
19.69		-0.79	0.46	-3.61	-8.98	-4.62	-11.82		-3.44	-1.6	-5.56		-5.37	-6.42	-3.18	-21.83
19.72		-0.84	0.13	-3.65	-8.65	-4.23	-11.49		-3.34	-1.45	-5.65		-5.27	-6.74	-3.05	-22.21
19.74		-0.79	0.04	-3.56	-8.63	-4.21	-11.43		-3.31	-1.16	-5.43		-5.16	-6.29	-2.94	-22.37
19.77		-0.75	-0.02	-3.54	-8.33	-4.14	-11.5		-3.26	-0.85	-5.46		-5.18	-6.19	-3	-22.05
19.8		-0.82	0.32	-3.55	-8.29	-4.14	-11.56		-3.16	-0.7	-5.27		-5.02	-6.05	-3	-22.63
19.82		-0.95	0.25	-3.48	-7.86	-4.19	-11.66		-2.92	-0.36	-5.2		-4.98	-6.11	-2.98	-22.47
19.85		-0.68	0.12	-3.45	-7.51	-3.88	-11.54		-2.75	-0.35	-5.54		-4.98	-5.87	-2.9	-22.45
19.88		-0.66	0.22	-3.48	-7.29	-3.6	-11.23		-2.86	0.28	-5.39		-4.98	-5.99	-2.94	-22.49
19.9		-0.72	0.3	-3.5	-7.26	-3.41	-11.26		-2.68	0.29	-5.19		-4.76	-5.47	-2.99	-22.81
19.93		-0.82	0.41	-3.53	-6.79	-3.6	-11.56		-2.33	0.69	-4.86		-4.78	-5.38	-3.25	-22.74
19.96		-0.73	0.12	-3.42	-6.61	-3.28	-11.31		-2.12	0.88	-4.67		-4.49	-5.16	-3.04	-22.52
19.98		-0.85	0.36	-3.32	-6.49	-2.71	-11.13		-1.86	1.17	-4.66		-4.42	-5.38	-3.14	-22.13
20.01		-0.63	0.34	-3.4	-6.05	-2.53	-11.15		-1.67	1.48	-4.79		-4.47	-5.06	-2.95	-22.21
20.04		-0.63	0.34	-3.47	-5.94	-2.66	-10.69		-1.56	1.89	-4.53		-4.18	-4.72	-3.09	-21.79
20.06		-0.81	0.4	-3.52	-5.67	-1.93	-10.85		-1.26	2.46	-4.35		-4.22	-4.46	-2.81	-22.03
20.09		-0.81	0.55	-3.23	-5.48	-1.97	-10.78		-0.89	2.47	-4.13		-4.15	-4.2	-2.98	-21.62
20.12		-0.63	0.5	-3.16	-5.2	-1.54	-10.65		-0.91	2.69	-3.94		-3.86	-4.16	-2.65	-21.34
20.14		-0.61	0.49	-3.21	-5.12	-0.95	-9.96		-0.63	3	-3.9		-3.78	-4.06	-2.48	-21.05
20.17		-0.6	0.4	-3.38	-4.98	-0.29	-9.71		-0.22	3.06	-3.76		-3.63	-3.69	-2.46	-20.33
20.2		-0.48	0.44	-2.98	-4.61	-0.74	-9.55		-0.07	3.67	-3.38		-3.34	-3.35	-2.58	-20.86
20.22		-0.28	0.76	-2.78	-4.48	-0.49	-9.27		0.01	3.94	-3.25		-3.01	-3.09	-2.36	-20.25
20.25		-0.39	0.92	-3.04	-4.23	0.2	-9.07		0.32	3.8	-3.16		-3.04	-3.21	-2.48	-20.05
20.28		-0.43	0.97	-3.04	-4.53	0.53	-9.01		0.43	4.17	-3.23		-3.19	-3.17	-2.4	-20.02
20.3		-0.55	0.77	-3.16	-4.41	1.1	-8.47		-0.05	4.4	-3.31		-3.04	-2.97	-2.23	-19.4
20.33		-0.69	0.72	-3.12	-4.42	1.32	-8.4		0.92	4.73	-2.93		-2.93	-2.7	-2.05	-19.45
20.35		-0.45	0.9	-3.01	-4.16	1.87	-8.21		1.32	4.93	-2.67		-2.85	-2.34	-2.31	-18.58
20.38		-0.02	1.16	-2.71	-3.65	1.99	-7.85		1.56	4.79	-2.16		-2.27	-2.37	-1.98	-18.18
20.41		-0.01	1.47	-2.32	-3.54	2.23	-7.29		1.91	4.95	-2.23		-1.95	-2.1	-1.87	-17.99
20.43		0.27	1.51	-2.45	-3.51	2.39	-6.9		2.09	4.95	-2.16		-1.68	-2.27	-1.67	-17.81
20.46		0.14	1.59	-2.42	-3.79	2.45	-6.87		2.36	5	-2.4		-2.44	-2.09	-2.11	-17.32
20.49		0.06	1.57	-2.22	-3.93	2.62	-6.53		2.62	5.11	-2.04		-2.08	-1.9	-1.71	-16.77
20.51		-0.1	1.75	-2.01	-3.72	2.79	-6.28		2.7	5.05	-1.94		-1.85	-1.89	-1.8	-16.38
20.54		0.27	1.74	-2.18	-3.72	2.33	-5.98		2.85	5.03	-1.83		-1.97	-1.72	-1.59	-16.24
20.57		0.13	1.68	-2.14	-4.2	2.56	-5.35		2.93	4.96	-2.15		-1.8	-2.12	-1.69	-15.93
20.59		0.32	1.8	-2.17	-3.89	2.85	-5.02		3.36	5.3	-2		-1.78	-1.96	-1.73	-15.34
20.62		0.03	1.88	-2.38	-3.94	2.64	-4.86		3.13	5.22	-2.08		-1.75	-1.92	-1.82	-14.86
20.65		0.18	2.11	-2.58	-4.38	2.77	-4.79		2.91	5.07	-1.56		-1.87	-2.01	-1.49	-14.7
20.67		-0.1	2.32	-2.48	-4.46	2.59	-4.14		3.24	4.99	-1.68		-1.84	-2.23	-1.29	-14.62
20.7		-0.3	2.15	-2.34	-4.29	2.55	-3.98		3.48	4.78	-2.1		-2.15	-2.27	-1.1	-14.24
20.73		-0.41	1.99	-2.69	-4.49	2.19	-3.64		3.74	4.55	-2.24		-2.34	-2.42	-1.26	-14
20.75		-0.31	1.71	-2.72	-4.65	2.14	-3.12		3.11	4.65	-1.95		-2.51	-2.37	-1.34	-13.31
20.78		-0.48	1.96	-2.72	-4.66	2.25	-2.9		3.23	4.27	-2.02		-2.39	-2.19	-1.5	-13.14
20.81		-0.34	2.07	-2.71	-4.77	2.19	-2.69		3.21	4.45	-2.16		-2.31	-2.22	-1.25	-12.69
20.83		-0.43	1.98	-2.64	-4.81	2.07	-2.64		3.65	4.14	-1.99		-2.4	-2.31	-1.3	-12.75
20.86		-0.2	1.95	-2.61	-4.81	1.71	-2.36		3.77	4.51	-2.05		-2.5	-2.58	-1.36	-12.68
20.89		-0.49	2.06	-2.73	-4.97	1.79	-2.07		3.75	4.34	-2.2		-2.56	-2.65	-1.61	-12.45
20.91		-0.32	2.04	-2.68	-5.02	1.6	-1.91		3.43	4.35	-2.16		-2.66	-2.64	-1.39	-12.37
20.94		-0.41	2.18	-2.77	-5.15	1.65	-2.02		3.54	4.14	-2.11		-2.6	-2.86	-1.58	-12.51
20.97		-0.31	2.12	-2.51	-5.12	1.44	-1.86		3.68	3.88	-2.14		-2.8	-2.75	-1.17	-12.65
20.99		-0.34	2.16	-2.63	-5.12	0.97	-1.85		3.91	3.84	-2.15		-2.87	-2.84	-1.6	-13.08
21.02		-0.56	2.14	-2.59	-5.08	0.73	-1.65		3.69	3.71	-2.08		-2.77	-3.22	-1.52	-13.01
21.05		-0.34	2.08	-2.7	-5.33	0.52	-1.82		3.45	3.7	-2.45		-3.06	-3.03	-1.62	-13.31
21.07		-0.34	2.1	-2.6	-5.2	0.33	-1.52		3.28	3.55	-2.13		-3.07	-2.99	-1.36	-13.3
21.1		-0.23	1.97	-2.51	-5.52	0.32	-1.76		3.09	3.14	-2.32		-3.18	-3.09	-1.74	-13.43
21.13		-0.31	1.97	-2.71	-5.6	-0.08	-1.63		3.09	3.37	-2.42		-3.16	-3.16	-1.73	-13.83
21.15		-0.12	1.89	-2.56	-5.59	-0.31	-1.55		3.2	3.14	-2.55		-3.19	-3.56	-1.66	-13.51
21.18		-0.16	1.87	-2.55	-5.75	-0.52	-1.43		2.78	3.11	-2.46		-3.33	-3.43	-2.02	-13.57
21.21		-0.1	1.91	-2.6	-5.48	-0.18	-0.94		2.76	2.97	-2.43		-3.15	-3.32	-1.97	-13.35
21.23		-0.09	2.15	-2.21	-5.55	-0.61	-1.32		2.39	2.99	-2.68		-3.21	-3.46	-1.53	-13.37
21.26		-0.06	2.44	-2.56	-5.54	-0.84	-1.38		2.59	2.5	-2.6		-3.3	-3.61	-1.84	-13.82
21.28		-0.1	1.93	-2.53	-5.73	-1.14	-1.37		2.26	2.34	-2.75		-3.03	-3.9	-1.7	-13.76
21.31		-0.2	1.74	-2.63	-5.87	-1.24	-1.14		2.05	2.23	-2.83		-3.64	-3.87	-1.62	-13.89
21.34		-0.41	1.71	-2.68	-6.11	-1.75	-0.85		1.55	2.16	-2.92		-3.48	-3.89	-1.6	-13.56
21.36		-0.32	1.55	-2.69	-6.28	-1.59	-0.93		1.49	2.08	-3.03		-3.58	-3.6	-1.83	-13.5
21.39		0.08	1.64	-2.57	-5.73	-2.05	-0.54		1.48	2.35	-2.88		-3.3	-3.62	-1.89	-13.47
21.42		0.52	1.53	-2.28	-5.73	-1.85	-0.08		1.53	2.2	-2.55		-3.08	-3.71	-1.9	-13.18
21.44		0.32	2.05	-2.06	-5.73	-2.39	0.1		0.97	1.93	-2.72		-3.09	-3.7	-1.78	-13.21
21.47		0.4	2.3	-2.4	-5.83	-2.45	0.15		0.81	1.69	-2.63		-2.96	-3.85	-1.84	-12.98
21.5		0.38	2.1	-2.12	-6.12	-2.71	0.34		0.53	1.69	-2.73		-3.11	-4.14	-1.77	-12.69
21.52		0.31	2.01	-2.23	-6.03	-2.92	0.31		0.71	1.62	-2.86		-3.08	-4.04	-1.93	-12.57
21.55		0.34	1.88	-2.27	-6.09	-2.95	0.58		0.53	1.57	-3.1		-3.13	-4.08	-1.76	-12.84
21.58		0.28	2.01	-2.55	-6.51	-3.04	0.45		0.44	1.35	-3.37		-3.34	-4.15	-1.9	-12.75
21.6		0.22	1.95	-2.65	-6.41	-3.45	0.74		0.08	1.24	-3.02		-3.46	-4.32	-2.05	-12.37
21.63		0.23	1.91	-2.64	-6.46	-3.68	0.41		0.08	1.2	-3.16		-3.5	-4.4	-2.29	-12.11
21.66		-0.27	1.78	-2.56	-7.09	-3.79	0.5		-0.34	0.66	-3.32		-3.76	-4.72	-2.4	-12.21
21.68		-0.27	1.5	-2.52	-7.24	-3.97	0.45		-0.22	0.69	-3.69		-4.09	-4.84	-1.69	-12.07
21.71		-0.27	1.21	-2.56	-7.53	-4.49	0.26		-0.58	0.37	-3.78		-4.21	-4.96	-1.67	-12.07
21.74		-0.6	1.15	-2.9	-7.62	-4.45	0.19		-0.91	0.2	-4.12		-4.51	-4.95	-1.83	-12.07
21.76		-0.61	0.85	-2.97	-7.88	-4.86	-0.12		-1.09	0.05	-4.39		-4.54	-5.14	-1.85	-12.12
21.79		-0.6	1.15	-3.04	-7.8	-4.78	0		-1.2	0.08	-4.36		-4.49	-5.27	-2.3	-11.78
21.82		-0.56	1.14	-2.83	-8	-4.86	-0.19		-1.3	-0.04	-4.38		-4.5	-5.28	-1.87	-11.82
21.84		-0.66	0.83	-2.79	-8.07	-5.06	-0.36		-1.36	0.07	-4.46		-4.53	-5.37	-1.95	-12.05
21.87		-0.54	0.79	-2.94	-8.12	-5.33	-0.47		-1.41	-0.18	-4.39		-4.65	-5.31	-2.03	-11.84
21.9		-0.69	0.8	-3.09	-8.25	-5.36	-0.74		-1.63	-0.5	-4.46		-4.63	-5.38	-2.07	-11.86
21.92		-0.65	0.82	-2.96	-8.53	-5.91	-1.12		-1.94	-0.43	-4.63		-4.71	-5.59	-2.34	-12.21
21.95		-0.63	0.59	-2.93	-8.47	-5.68	-1.01		-1.97	-0.5	-4.66		-4.91	-5.64	-2.52	-11.86
21.98		-0.74	0.54	-3.09	-8.58	-5.94	-1.34		-2.06	-0.42	-4.82		-4.78	-5.8	-2.91	-12.16
22		-0.88	0.71	-3.16	-8.69	-6.06	-1.55		-2.04	-0.73	-4.78		-4.8	-5.65	-2.96	-12.44
22.03		-0.71	0.65	-3.09	-8.8	-6.8	-2		-2.56	-0.76	-4.95		-4.97	-5.67	-3.27	-12.55
22.06		-0.87	0.62	-3.12	-8.87	-6.39	-2.06		-2.18	-0.84	-4.77		-4.93	-5.71	-2.93	-12.73
22.08		-0.63	0.54	-3.11	-8.95	-6.64	-2.36		-2.29	-0.93	-4.98		-4.94	-5.82	-3.35	-12.82
22.11		-0.78	0.71	-3.12	-8.96	-6.42	-2.64		-2.5	-0.83	-5.04		-4.74	-5.87	-3.16	-13.08
22.14		-0.66	0.31	-3.23	-9.06	-6.65	-3.13		-2.5	-0.83	-5.2		-5.08	-5.8	-3.41	-13.92
22.16		-0.74	0.38	-3.27	-9.18	-6.7	-3.4		-2.47	-0.95	-4.99		-4.95	-6.1	-3.27	-14.25
22.19		-0.86	0.54	-3.26	-9.16	-7.08	-4.19		-2.62	-1.21	-5.05		-4.97	-6.05	-3.04	-14.6
22.21		-0.7	0.38	-3.1	-9.26	-7.07	-4.23		-2.51	-0.96	-5.18		-5.13	-5.68	-3.15	-14.48
22.24		-0.35	0.38	-2.82	-8.98	-6.97	-4.67		-2.78	-1.05	-5.3		-5.04	-5.97	-3.37	-14.98
22.27		-0.49	0.58	-2.94	-9.19	-7	-5.03		-2.68	-1.25	-5.14		-4.97	-5.73	-3.48	-15.56
22.29		-0.39	0.27	-2.99	-9.37	-7.41	-5.7		-2.84	-1.34	-5.25		-4.9	-5.87	-3.51	-16.22
22.32		-0.66	0.62	-3.24	-9.56	-7.45	-6.18		-2.92	-1.23	-5.12		-5.14	-5.76	-3.4	-16.61
22.35		-0.81	0.41	-3.16	-9.66	-7.5	-6.66		-2.99	-1.35	-5.1		-5.17	-5.84	-3.48	-16.98
22.37		-0.94	0.39	-2.96	-9.54	-7.6	-6.69		-3.13	-1.24	-5.41		-5.15	-6.04	-3.52	-17.08
22.4		-0.75	0.24	-2.96	-9.4	-6.98	-6.87		-2.62	-1.11	-5.46		-5.18	-6.04	-3.73	-17.1
22.43		-0.21	0.3	-2.98	-9.1	-7.03	-7.05		-2.55	-0.97	-5.01		-4.67	-5.83	-3.71	-17.48
22.45		-0.3	0.79	-2.4	-8.87	-7.3	-7.55		-2.46	-1.01	-4.93		-4.63	-5.79	-3.58	-17.81
22.48		-0.17	0.71	-2.37	-8.94	-7.42	-7.88		-2.45	-1.3	-4.78		-4.48	-5.86	-3.36	-18.13
22.51		-0.32	0.91	-2.5	-8.85	-7.43	-8.24		-2.56	-1.69	-5.13		-4.72	-6.22	-3.3	-18.24
22.53		-0.49	0.64	-2.32	-9.13	-7.23	-8.36		-2.6	-1.22	-5.26		-4.66	-6.15	-3.43	-18.76
22.56		-0.54	0.6	-2.4	-9.36	-7.55	-8.53		-2.59	-1.13	-5.46		-4.88	-6.38	-3.35	-18.85
22.59		-0.26	0.42	-2.38	-9.4	-7.4	-8.55		-2.68	-1.14	-5.01		-4.95	-5.95	-3.73	-18.81
22.61		-0.32	0.45	-2.57	-9.16	-7.24	-8.88		-2.71	-1.37	-5.04		-5.07	-5.73	-3.7	-19.24
22.64		-0.24	0.58	-2.23	-9.16	-7.36	-9.14		-2.78	-1.54	-5.08		-4.78	-5.85	-3.48	-19.19
22.67		-0.47	0.86	-2.66	-9.2	-7.73	-8.97		-2.99	-1.35	-5.34		-4.97	-5.99	-3.73	-19.41
22.69		-0.62	0.86	-2.78	-9.49	-8.13	-8.99		-3.13	-1.26	-5.26		-4.7	-5.85	-3.52	-19.62
22.72		-0.73	0.31	-2.53	-9.23	-8.06	-9.32		-3.2	-1.12	-5.11		-5.32	-6.04	-3.45	-19.35
22.75		-0.82	0.3	-3.08	-9.63	-7.97	-9.38		-3.38	-1.43	-5.37		-5.65	-5.97	-3.29	-19.85
22.77		-1.05	0.29	-2.92	-9.62	-8.17	-9.88		-3.17	-1.69	-5.2		-5.63	-6.14	-3.26	-20.07
22.8		-1	0.37	-3.12	-9.75	-8.35	-9.31		-3.21	-1.87	-5.42		-5.59	-6.04	-3.14	-19.89
22.83		-1.03	0.37	-3.02	-9.64	-8.42	-9.7		-3.44	-1.67	-5.49		-5.49	-6.38	-3.38	-20.07
22.85		-0.87	0.26	-3.12	-9.85	-8.4	-9.57		-3.55	-1.45	-5.66		-5.63	-6.01	-3.59	-19.75
22.88		-0.97	0.23	-2.96	-9.54	-8.29	-9.46		-3.55	-1.49	-5.3		-5.7	-6.05	-3.75	-19.74
22.91		-0.77	0.19	-2.95	-9.74	-8.31	-9.64		-3.37	-1.57	-5.36		-5.81	-6	-3.52	-19.81
22.93		-0.95	0.31	-2.99	-9.63	-8.24	-9.31		-3.49	-1.73	-5.41		-5.5	-6.21	-3.62	-19.66
22.96		-0.89	0.38	-2.93	-9.83	-8.34	-9.21		-3.54	-1.65	-5.7		-5.53	-6.05	-3.5	-19.66
22.99		-1.03	0.39	-3.12	-9.69	-8.49	-9.22		-3.45	-1.42	-5.56		-5.41	-6.25	-3.66	-19.38
23.01		-0.89	0.14	-2.97	-9.8	-8.53	-8.99		-3.49	-1.52	-5.29		-5.71	-6.09	-3.61	-19.57
23.04		-0.99	0.19	-2.94	-9.56	-8.21	-9.35		-3.43	-1.47	-5.3		-5.5	-6.19	-3.57	-19.28
23.07		-0.84	0.28	-2.96	-9.66	-8.63	-9.35		-3.27	-1.82	-5.28		-5.42	-6.27	-3.59	-19.59
23.09		-1.01	0.2	-3.02	-9.68	-8.59	-9.33		-3.35	-1.67	-5.47		-5.43	-6.64	-3.45	-19.2
23.12		-0.73	0.21	-3.08	-9.72	-8.64	-9.21		-3.54	-1.56	-5.4		-5.46	-6.24	-3.77	-19.24
23.14		-1.06	0.07	-3.04	-9.66	-8.5	-9.12		-3.59	-1.67	-5.48		-5.54	-6.2	-3.78	-19.45
23.17		-0.84	0.22	-3.06	-9.74	-8.7	-9.4		-3.64	-1.59	-5.45		-5.55	-6.12	-3.71	-19.43
23.2		-0.79	0.19	-3.05	-9.71	-8.47	-9.32		-3.72	-1.88	-5.47		-5.17	-6.04	-3.72	-19.19
23.22		-0.98	0.34	-3.08	-9.54	-8.37	-9.45		-3.67	-1.74	-5.57		-5.52	-6.13	-3.94	-19.47
23.25		-0.78	0.3	-3.24	-9.32	-8.41	-9.26		-3.41	-1.72	-5.44		-5.39	-6.11	-3.69	-19.08
23.28		-0.59	0.06	-2.77	-9.44	-8.66	-9.06		-3.48	-1.51	-5.5		-5.32	-6.01	-3.76	-19.03
23.3		-0.51	0.45	-2.94	-9.31	-8.5	-9.48		-3.5	-1.58	-5.31		-5.38	-6.09	-3.72	-19.15
23.33		-0.64	0.33	-3.19	-9.51	-8.48	-9.49		-3.6	-1.67	-5.27		-5.29	-6.02	-3.63	-19.45
23.36		-0.95	0.39	-3.51	-9.58	-8.42	-9.56		-3.42	-1.89	-5.38		-5.5	-6.38	-3.53	-19.33
23.38		-0.92	0.35	-3.29	-9.59	-8.62	-9.61		-3.32	-1.89	-5.69		-5.57	-6.23	-3.63	-19.62
23.41		-1.12	0.09	-3.29	-9.69	-8.47	-9.51		-3.66	-1.76	-5.49		-5.48	-6.41	-3.71	-19.35
23.44		-0.52	0.09	-3.52	-8.99	-8.34	-9.38		-3.3	-1.33	-5.25		-5.25	-5.85	-3.73	-19.46
23.46		-0.2	0.66	-2.83	-9.1	-8.28	-9.31		-3.63	-1.61	-4.96		-4.66	-5.85	-3.68	-19.5
23.49		-0.09	0.92	-2.96	-8.94	-8.42	-9.61		-3.29	-1.49	-5.14		-4.97	-5.85	-3.7	-19.78
23.52		-0.24	0.54	-2.68	-8.92	-8.4	-9.42		-3.35	-1.38	-4.85		-4.8	-5.88	-3.78	-19.85
23.54		-0.19	1.01	-2.66	-8.99	-8.7	-9.62		-3.5	-1.28	-4.97		-4.74	-5.81	-3.39	-19.98
23.57		-0.17	0.8	-2.88	-9.06	-8.66	-9.72		-3.77	-1.43	-4.87		-4.69	-5.73	-3.63	-19.76
23.6		-0.18	0.72	-2.97	-9.04	-8.24	-10		-3.77	-1.59	-4.99		-4.64	-5.77	-3.69	-19.76
23.62		-0.23	0.82	-3.05	-8.98	-8.45	-9.88		-3.49	-1.43	-4.84		-4.82	-5.94	-3.69	-19.92
23.65		-0.25	0.61	-2.75	-8.83	-8.5	-9.85		-3.23	-1.44	-4.85		-4.85	-5.87	-3.77	-20.28
23.68		-0.2	0.61	-3.02	-9	-8.69	-9.96		-3.35	-1.54	-4.94		-4.68	-5.85	-3.7	-20.17
23.7		-0.32	0.73	-2.97	-9.24	-8.66	-10.29		-3.82	-1.81	-5.14		-5.04	-6.2	-3.61	-20.26
23.73		-0.58	0.73	-2.88	-9.44	-8.58	-10.51		-3.84	-2.03	-5.53		-4.87	-6.43	-3.27	-20.36
23.76		-0.78	0.44	-3.04	-9.55	-8.68	-10.46		-3.82	-1.72	-5.4		-5.61	-6.46	-3.49	-20.59
23.78		-1.09	0.19	-3.15	-9.9	-8.86	-10.52		-3.7	-1.78	-5.58		-5.73	-6.29	-3.26	-20.59
23.81		-0.79	0.24	-3.33	-9.7	-8.8	-10.69		-3.77	-1.68	-5.34		-5.72	-6.2	-3.26	-20.61
23.84		-0.87	0.17	-3.33	-9.94	-8.73	-10.92		-3.95	-1.98	-5.55		-5.54	-6.21	-3.13	-20.71
23.86		-0.9	0	-4.02	-9.74	-8.72	-10.95		-3.95	-2.02	-5.51		-5.69	-6.42	-3.32	-20.44
23.89		-1.01	0.13	-3.34	-9.95	-8.78	-10.88		-4.11	-1.96	-5.67		-5.81	-6.55	-3.34	-20.7
23.92		-0.92	0.23	-3.24	-9.8	-8.75	-10.77		-3.87	-1.66	-5.48		-5.82	-6.51	-3.2	-20.65
23.94		-0.96	0.01	-3.23	-9.81	-8.88	-10.96		-3.71	-1.68	-5.59		-5.64	-6.38	-3.4	-20.8
23.97		-0.9	0.06	-3.47	-9.96	-8.89	-11.35		-3.67	-1.96	-5.56		-5.76	-6.5	-3.12	-20.97
24		-0.96	0.36	-3.31	-10.08	-8.94	-11.47		-4.03	-2.21	-5.52		-5.64	-6.39	-3.44	-20.9
24.02		-0.89	0.26	-3.35	-9.76	-8.8	-11.36		-3.9	-1.88	-5.62		-5.79	-6.6	-3.68	-21.14
24.05		-0.83	0.26	-3.49	-9.98	-8.89	-11.29		-3.89	-2.07	-5.8		-5.75	-6.5	-3.51	-21.03
24.07		-0.88	0.24	-3.32	-10.02	-8.87	-11.31		-3.8	-1.87	-5.48		-5.86	-6.41	-3.8	-21.19
24.1		-0.9	0.2	-3.28	-10.3	-9.26	-11.4		-3.88	-2.05	-5.74		-6.04	-6.24	-3.63	-21.39
24.13		-0.77	0.15	-3.37	-10.1	-8.84	-11.77		-3.86	-1.84	-5.65		-5.81	-6.31	-3.96	-21.23
24.15		-0.86	0.14	-3.41	-9.95	-9.02	-11.4		-3.89	-2.1	-5.67		-5.89	-6.46	-3.78	-21.17
24.18		-1.01	0.06	-3.26	-10.01	-8.97	-11.61		-3.88	-1.76	-5.65		-5.81	-6.49	-3.65	-21.26
24.21		-0.96	0.21	-3.36	-10.26	-8.71	-11.77		-3.78	-1.84	-5.74		-5.86	-6.74	-3.96	-21.25
24.23		-1.07	0.2	-3.42	-10.18	-8.8	-11.8		-3.81	-1.89	-5.46		-5.83	-6.37	-3.74	-21.82
24.26		-0.91	0.25	-3.44	-10.16	-8.7	-11.8		-3.63	-2.08	-5.56		-5.76	-6.35	-3.89	-21.54
24.29		-0.65	0.19	-3.33	-9.75	-9.16	-11.58		-3.88	-1.85	-5.42		-5.69	-6.43	-3.8	-21.66
24.31		-0.58	0.37	-3.29	-9.88	-8.85	-11.38		-3.78	-2.05	-5.57		-5.34	-6.51	-3.86	-21.65
24.34		-0.85	0.43	-3.15	-9.92	-8.9	-11.73		-3.7	-1.91	-5.34		-5.49	-6.54	-3.68	-21.58
24.37		-0.89	0.47	-3.37	-10.5	-9.05	-11.63		-3.86	-2.13	-5.48		-5.78	-6.45	-3.68	-21.7
24.39		-0.82	0.3	-3.85	-10.2	-9.01	-11.81		-3.76	-1.93	-5.57		-6.04	-6.28	-3.8	-21.65
24.42		-0.77	0.07	-3.4	-10.27	-9.1	-11.99		-3.64	-2.06	-5.67		-5.7	-6.28	-3.82	-21.85
24.45		-0.82	0	-3.47	-10.14	-8.71	-11.59		-3.26	-1.82	-5.47		-5.72	-6.34	-3.8	-21.51
24.47		-0.3	0.38	-3.03	-9.68	-8.54	-11.35		-3.2	-1.97	-5.56		-5.09	-6.31	-3.96	-21.41
24.5		-0.45	0.45	-2.76	-9.78	-8.41	-11.64		-3.17	-1.85	-5.31		-5.16	-6.22	-3.63	-21.32
24.53		-0.3	0.71	-2.78	-9.9	-8.47	-11.77		-3.28	-1.8	-5.13		-5.34	-6.29	-3.61	-21.4
24.55		-0.63	0.51	-2.62	-9.82	-8.62	-11.88		-3.28	-2.04	-5.07		-5.38	-6.4	-3.75	-21.59
24.58		-0.54	0.42	-2.66	-9.76	-8.59	-11.87		-3.39	-2.15	-5.26		-5.14	-6.29	-3.69	-21.59
24.61		-0.83	0.32	-2.71	-9.61	-8.71	-12.08		-3.2	-2.07	-5.49		-5.1	-6.47	-3.84	-21.57
24.63		-0.66	0.49	-2.73	-10.12	-8.75	-11.95		-3.58	-2.08	-5.49		-5.25	-6.78	-3.62	-21.46
24.66		-0.34	0.5	-3.08	-10.05	-8.71	-12.17		-3.19	-1.75	-5.63		-5.25	-6.53	-3.81	-21.71
24.69		-0.21	0.17	-2.68	-10.2	-8.71	-12.17		-3.41	-1.96	-5.42		-5.44	-6.18	-3.88	-21.73
24.71		-0.36	0.45	-2.79	-10.14	-8.77	-12.14		-3.37	-1.97	-5.18		-5.21	-6.1	-3.79	-21.94
24.74		-0.41	0.65	-2.87	-10.08	-9.15	-11.97		-3.65	-2.28	-5.42		-5.33	-6.62	-3.8	-22.3
24.77		-0.56	0.73	-2.79	-10.64	-9.34	-11.81		-3.92	-2.17	-5.56		-5.32	-6.58	-3.48	-22.25
24.79		-0.86	0.62	-3.22	-10.88	-9.18	-11.98		-4.02	-2.22	-5.5		-5.63	-6.46	-3.48	-21.97
24.82		-1	0.13	-3.46	-10.8	-8.97	-12.36		-3.95	-1.95	-5.58		-6.03	-6.59	-3.69	-22.35
24.85		-0.89	0.06	-3.35	-10.67	-9.08	-12.31		-3.76	-2.18	-5.58		-5.82	-6.48	-3.77	-22.37
24.87		-0.94	0.12	-3.36	-10.71	-9.21	-12.36		-3.96	-2.2	-5.74		-5.81	-6.61	-3.74	-22.42
24.9		-0.94	0.12	-3.51	-10.84	-9.2	-12.01		-3.79	-2.4	-5.81		-5.83	-6.62	-3.69	-22.46
24.93		-1.01	0.22	-3.37	-10.94	-9.38	-12.12		-3.94	-2.2	-5.68		-5.77	-6.78	-3.6	-22.33
24.95		-0.84	0.31	-3.48	-10.87	-9.23	-12.06		-3.9	-2.1	-5.69		-5.74	-6.6	-3.72	-22.49
24.98		-1.04	0.28	-3.55	-10.96	-9.47	-12.39		-3.98	-2.28	-5.6		-5.86	-6.39	-3.79	-22.29
25.01		-0.79	0.03	-3.41	-10.87	-9.38	-12.26		-3.79	-2.24	-5.67		-5.96	-6.4	-3.92	-22.4
