# Supplementary material for: Structures and function of a tailoring oxidase in complex with a nonribosomal peptide synthetase module
Source: Nat Commun. 2022 Jan 27;13:548. doi: 10.1038/s41467-022-28221-y (PMC8795117; doi:10.1038/s41467-022-28221-y)
Supplement: Supplementary file 4 — Source Data [file 41467_2022_28221_MOESM4_ESM.zip › Source_data/Main_Figure_3b.xlsx]

## Sheet: Sheet1
These are the raw data and triplicates for when BmdB and BmdC are on OPPOSITE side of the dialysis membrane
Below, the UV280nm raw data will be shown
Replicate 1 - 15122017 (BmdC "IN")						Replicate 2 - 15122017 (BmdB "IN")						Replicate 3 - 14062017 (BmdC "IN")
Sample "inside" dialysis membrane			Sample "outside" dialysis membrane			Sample "inside" dialysis membrane			Sample "outside" dialysis membrane			Sample "inside" dialysis membrane			Sample "outside" dialysis membrane
UV (280.0nm) time[min]	UV (280.0nm) Intensity[mAU]		UV (280.0nm) time[min]	UV (280.0nm) Intensity[mAU]		UV (280.0nm) time[min]	UV (280.0nm) Intensity[mAU]		UV (280.0nm) time[min]	UV (280.0nm) Intensity[mAU]		Time(seconds)	Intensity (mAU)		Time(seconds)	Intensity (mAU)
												1.97	0.02		1.97	0
0	0.00554323		0	-0.0196099		0	-0.0132918		0	0.00971556		2.04	0.02		2.04	0
0.00485333	0.00375509		0.00485333	-0.0194907		0.00485333	-0.012517		0.00485333	0.0100732		2.11	0.02		2.11	-0.01
0.00970667	0.00196695		0.00970667	-0.0199676		0.00970667	-0.0112057		0.00970667	0.0100732		2.18	0.02		2.18	0
0.01456	0.000596046		0.01456	-0.0207424		0.01456	-0.00971556		0.01456	0.00989437		2.26	0.01		2.26	0.01
0.0194133	-0.000417233		0.0194133	-0.0217557		0.0194133	-0.00828505		0.0194133	0.00983477		2.33	0.01		2.33	0.01
0.0242667	-0.000834465		0.0242667	-0.0227094		0.0242667	-0.00751019		0.0242667	0.00983477		2.4	0.01		2.4	0
0.02912	-0.00077486		0.02912	-0.0234842		0.02912	-0.00739098		0.02912	0.00989437		2.48	0.01		2.48	-0.01
0.0339733	0		0.0339733	-0.0240803		0.0339733	-0.00816584		0.0339733	0.00995398		2.55	0.01		2.55	-0.01
0.0388267	0.0012517		0.0388267	-0.0244379		0.0388267	-0.00905991		0.0388267	0.00971556		2.62	0.01		2.62	0
0.04368	0.00292063		0.04368	-0.0245571		0.04368	-0.00989437		0.04368	0.00935793		2.69	0.01		2.69	0
0.0485333	0.00470877		0.0485333	-0.0244975		0.0485333	-0.0103712		0.0485333	0.00876188		2.77	0.02		2.77	0.01
0.0533867	0.0064373		0.0533867	-0.0243783		0.0533867	-0.0103116		0.0533867	0.00816584		2.84	0.02		2.84	0.01
0.05824	0.00780821		0.05824	-0.0241995		0.05824	-0.00983477		0.05824	0.00762939		2.91	0.02		2.91	0
0.0630933	0.00858307		0.0630933	-0.0240207		0.0630933	-0.00947714		0.0630933	0.00733137		2.98	0.02		2.98	0.01
0.0679467	0.00888109		0.0679467	-0.0239611		0.0679467	-0.00935793		0.0679467	0.00715256		3.06	0.02		3.06	0.01
0.0728	0.0089407		0.0728	-0.0240207		0.0728	-0.00983477		0.0728	0.00709295		3.13	0.01		3.13	0.01
0.0776533	0.00888109		0.0776533	-0.0243187		0.0776533	-0.0107288		0.0776533	0.00739098		3.2	0.01		3.2	0
0.0825067	0.00905991		0.0825067	-0.0246167		0.0825067	-0.0118017		0.0825067	0.007689		3.28	0		3.28	0
0.08736	0.00947714		0.08736	-0.0249147		0.08736	-0.0127554		0.08736	0.00792742		3.35	0		3.35	0
0.0922133	0.00995398		0.0922133	-0.0252128		0.0922133	-0.013411		0.0922133	0.00810623		3.42	0		3.42	0
0.0970667	0.0104308		0.0970667	-0.0252724		0.0970667	-0.0136495		0.0970667	0.00828505		3.49	0		3.49	0.01
0.10192	0.0106692		0.10192	-0.0249743		0.10192	-0.013411		0.10192	0.00828505		3.57	0.01		3.57	0.01
0.106773	0.0104904		0.106773	-0.0243187		0.106773	-0.012815		0.106773	0.00816584		3.64	0.01		3.64	0.01
0.111627	0.00995398		0.111627	-0.0235438		0.111627	-0.0120997		0.111627	0.00798702		3.71	0.01		3.71	0.01
0.11648	0.00941753		0.11648	-0.0226498		0.11648	-0.0114441		0.11648	0.0077486		3.79	0.01		3.79	0.01
0.121333	0.0090003		0.121333	-0.0218749		0.121333	-0.0109076		0.121333	0.00745058		3.86	0.02		3.86	0.01
0.126187	0.00864267		0.126187	-0.0215173		0.126187	-0.0104904		0.126187	0.00733137		3.93	0.01		3.93	0.01
0.13104	0.00828505		0.13104	-0.0215173		0.13104	-0.010252		0.13104	0.00733137		4	0.01		4	0.01
0.135893	0.00810623		0.135893	-0.0216365		0.135893	-0.010252		0.135893	0.007689		4.08	0.01		4.08	0.01
0.140747	0.0077486		0.140747	-0.0216961		0.140747	-0.0104904		0.140747	0.00822544		4.15	0.01		4.15	0.01
0.1456	0.00715256		0.1456	-0.0216961		0.1456	-0.010848		0.1456	0.00917912		4.22	0.01		4.22	0.01
0.150453	0.00649691		0.150453	-0.0214577		0.150453	-0.0113845		0.150453	0.0104904		4.3	0.02		4.3	0.01
0.155307	0.00578165		0.155307	-0.0211		0.155307	-0.0119209		0.155307	0.0120997		4.37	0.01		4.37	0.02
0.16016	0.00530481		0.16016	-0.0206232		0.16016	-0.012517		0.16016	0.0138879		4.44	0.01		4.44	0.02
0.165013	0.00506639		0.165013	-0.0202656		0.165013	-0.0131726		0.165013	0.0154376		4.51	0.01		4.51	0.02
0.169867	0.00500679		0.169867	-0.0201464		0.169867	-0.0138283		0.169867	0.0167489		4.59	0.01		4.59	0.02
0.17472	0.00548363		0.17472	-0.0203252		0.17472	-0.0141859		0.17472	0.0175834		4.66	0.01		4.66	0.02
0.179573	0.00613928		0.179573	-0.0206828		0.179573	-0.0143051		0.179573	0.0177026		4.73	0.01		4.73	0.02
0.184427	0.00697374		0.184427	-0.0211		0.184427	-0.0140071		0.184427	0.0172257		4.8	0.02		4.8	0.02
0.18928	0.00780821		0.18928	-0.0216961		0.18928	-0.0132322		0.18928	0.0162125		4.88	0.02		4.88	0.01
0.194133	0.00834465		0.194133	-0.0223517		0.194133	-0.0121593		0.194133	0.0148416		4.95	0.02		4.95	0.01
0.198987	0.00852346		0.198987	-0.0230074		0.198987	-0.0109076		0.198987	0.0133514		5.02	0.02		5.02	0.02
0.20384	0.00816584		0.20384	-0.0237226		0.20384	-0.00965595		0.20384	0.0120401		5.1	0.02		5.1	0.03
0.208693	0.00739098		0.208693	-0.0244975		0.208693	-0.00858307		0.208693	0.010848		5.17	0.02		5.17	0.03
0.213547	0.0064373		0.213547	-0.0252128		0.213547	-0.00804663		0.213547	0.0100732		5.24	0.02		5.24	0.03
0.2184	0.00554323		0.2184	-0.0255704		0.2184	-0.00780821		0.2184	0.00941753		5.31	0.02		5.31	0.02
0.223253	0.00506639		0.223253	-0.0256896		0.223253	-0.0077486		0.223253	0.00905991		5.39	0.02		5.39	0.01
0.228107	0.00524521		0.228107	-0.0252724		0.228107	-0.00816584		0.228107	0.0090003		5.46	0.02		5.46	0.01
0.23296	0.00602007		0.23296	-0.0243783		0.23296	-0.00864267		0.23296	0.00911951		5.53	0.02		5.53	0.01
0.237813	0.00727177		0.237813	-0.0231862		0.237813	-0.00923872		0.237813	0.00929832		5.61	0.02		5.61	0.02
0.242667	0.00864267		0.242667	-0.0218153		0.242667	-0.00995398		0.242667	0.00947714		5.68	0.02		5.68	0.02
0.24752	0.00995398		0.24752	-0.0204444		0.24752	-0.0107288		0.24752	0.00959635		5.75	0.02		5.75	0.02
0.252373	0.0109076		0.252373	-0.0191927		0.252373	-0.0115633		0.252373	0.00959635		5.82	0.02		5.82	0.02
0.257227	0.0115037		0.257227	-0.018239		0.257227	-0.0123382		0.257227	0.00965595		5.9	0.02		5.9	0.02
0.26208	0.0115633		0.26208	-0.0175834		0.26208	-0.012815		0.26208	0.00971556		5.97	0.01		5.97	0.01
0.266933	0.0113249		0.266933	-0.0172257		0.266933	-0.0130534		0.266933	0.00983477		6.04	0.01		6.04	0.01
0.271787	0.0111461		0.271787	-0.0174046		0.271787	-0.013113		0.271787	0.0100136		6.12	0.01		6.12	0.01
0.27664	0.0109076		0.27664	-0.017941		0.27664	-0.0129342		0.27664	0.0100732		6.19	0.01		6.19	0.02
0.281493	0.0109673		0.281493	-0.0187755		0.281493	-0.0122786		0.281493	0.0103712		6.26	0.01		6.26	0.02
0.286347	0.0113249		0.286347	-0.0196099		0.286347	-0.0113845		0.286347	0.01055		6.33	0.01		6.33	0.02
0.2912	0.0120401		0.2912	-0.0203848		0.2912	-0.0104308		0.2912	0.0109673		6.41	0.01		6.41	0.02
0.296053	0.0126958		0.296053	-0.0207424		0.296053	-0.00953674		0.296053	0.0116229		6.48	0.01		6.48	0.02
0.300907	0.0133514		0.300907	-0.020802		0.300907	-0.00882149		0.300907	0.0124574		6.55	0.01		6.55	0.01
0.30576	0.0137687		0.30576	-0.020504		0.30576	-0.00858307		0.30576	0.0134706		6.62	0.01		6.62	0.01
0.310613	0.0137687		0.310613	-0.020206		0.310613	-0.00876188		0.310613	0.0141859		6.7	0.01		6.7	0.01
0.315467	0.013411		0.315467	-0.0200272		0.315467	-0.00947714		0.315467	0.0143647		6.77	0.01		6.77	0.01
0.32032	0.0126958		0.32032	-0.0201464		0.32032	-0.0103712		0.32032	0.0139475		6.84	0.01		6.84	0.02
0.325173	0.0115633		0.325173	-0.0205636		0.325173	-0.0109673		0.325173	0.0129938		6.92	0.02		6.92	0.02
0.330027	0.0101328		0.330027	-0.0212193		0.330027	-0.0111461		0.330027	0.0115037		6.99	0.01		6.99	0.02
0.33488	0.00858307		0.33488	-0.0217557		0.33488	-0.0107288		0.33488	0.0101328		7.06	0.01		7.06	0.01
0.339733	0.00685453		0.339733	-0.0222325		0.339733	-0.00989437		0.339733	0.00923872		7.13	0.01		7.13	0.01
0.344587	0.00560284		0.344587	-0.0221729		0.344587	-0.00888109		0.344587	0.0089407		7.21	0.01		7.21	0.01
0.34944	0.00494719		0.34944	-0.0216365		0.34944	-0.00792742		0.34944	0.00923872		7.28	0.02		7.28	0.01
0.354293	0.005126		0.354293	-0.0204444		0.354293	-0.00751019		0.354293	0.00995398		7.35	0.02		7.35	0.01
0.359147	0.00607967		0.359147	-0.0190735		0.359147	-0.00745058		0.359147	0.0106692		7.43	0.02		7.43	0.01
0.364	0.00756979		0.364	-0.0175238		0.364	-0.00780821		0.364	0.0113845		7.5	0.02		7.5	0.01
0.368853	0.00917912		0.368853	-0.0160933		0.368853	-0.00834465		0.368853	0.0119209		7.57	0.02		7.57	0.01
0.373707	0.01055		0.373707	-0.0150204		0.373707	-0.0089407		0.373707	0.012219		7.64	0.02		7.64	0.01
0.37856	0.0114441		0.37856	-0.0146031		0.37856	-0.00935793		0.37856	0.0124574		7.72	0.02		7.72	0.01
0.383413	0.0115633		0.383413	-0.0149608		0.383413	-0.00971556		0.383413	0.0126362		7.79	0.02		7.79	0.01
0.388267	0.0112057		0.388267	-0.0158548		0.388267	-0.00983477		0.388267	0.0129342		7.86	0.02		7.86	0.01
0.39312	0.0104904		0.39312	-0.0170469		0.39312	-0.00971556		0.39312	0.0132322		7.94	0.02		7.94	0.01
0.397973	0.00989437		0.397973	-0.018239		0.397973	-0.00959635		0.397973	0.0135899		8.01	0.02		8.01	0.01
0.402827	0.00947714		0.402827	-0.0190735		0.402827	-0.00935793		0.402827	0.0139475		8.08	0.01		8.08	0
0.40768	0.00929832		0.40768	-0.0193119		0.40768	-0.00923872		0.40768	0.0143051		8.15	0		8.15	0
0.412533	0.00947714		0.412533	-0.0191331		0.412533	-0.00917912		0.412533	0.0148416		8.23	0		8.23	0
0.417387	0.00995398		0.417387	-0.0186563		0.417387	-0.00929832		0.417387	0.0153184		8.3	0		8.3	0
0.42224	0.010252		0.42224	-0.0181198		0.42224	-0.00977516		0.42224	0.0159144		8.37	0.01		8.37	0
0.427093	0.0104904		0.427093	-0.0177622		0.427093	-0.0101924		0.427093	0.0166297		8.44	0.01		8.44	-0.01
0.431947	0.0107884		0.431947	-0.0177622		0.431947	-0.0104308		0.431947	0.0171661		8.52	0		8.52	-0.01
0.4368	0.0110269		0.4368	-0.0180602		0.4368	-0.0106096		0.4368	0.017643		8.59	0.01		8.59	0
0.441653	0.0113845		0.441653	-0.0187755		0.441653	-0.01055		0.441653	0.017941		8.66	0.01		8.66	0
0.446507	0.0121593		0.446507	-0.0194311		0.446507	-0.0101328		0.446507	0.0181794		8.74	0.01		8.74	0.01
0.45136	0.0132918		0.45136	-0.0201464		0.45136	-0.00965595		0.45136	0.0182986		8.81	0.01		8.81	0.01
0.456213	0.0144243		0.456213	-0.0206232		0.456213	-0.00947714		0.456213	0.018239		8.88	0.01		8.88	0.02
0.461067	0.015378		0.461067	-0.0211		0.461067	-0.00953674		0.461067	0.0181198		8.95	0.01		8.95	0.02
0.46592	0.0159144		0.46592	-0.0213385		0.46592	-0.00983477		0.46592	0.0177622		9.03	0.01		9.03	0.02
0.470773	0.0160336		0.470773	-0.0215173		0.470773	-0.0104308		0.470773	0.0172257		9.1	0.01		9.1	0.02
0.475627	0.0160336		0.475627	-0.0214577		0.475627	-0.0110269		0.475627	0.0168681		9.17	0.01		9.17	0.01
0.48048	0.0159144		0.48048	-0.0211		0.48048	-0.0116229		0.48048	0.0165701		9.25	0		9.25	0.01
0.485333	0.0159144		0.485333	-0.020504		0.485333	-0.0121593		0.485333	0.0162721		9.32	0		9.32	0.01
0.490187	0.0163317		0.490187	-0.0198483		0.490187	-0.0125766		0.490187	0.0162125		9.39	0.01		9.39	0
0.49504	0.0166297		0.49504	-0.0193119		0.49504	-0.0129938		0.49504	0.015974		9.46	0.01		9.46	0
0.499893	0.0168085		0.499893	-0.0188947		0.499893	-0.0135899		0.499893	0.0154972		9.54	0.01		9.54	0
0.504747	0.0165105		0.504747	-0.0187159		0.504747	-0.0142455		0.504747	0.014782		9.61	0.02		9.61	0.01
0.5096	0.0156164		0.5096	-0.0187159		0.5096	-0.0149608		0.5096	0.0138879		9.68	0.02		9.68	0.01
0.514453	0.0143647		0.514453	-0.0188351		0.514453	-0.0155568		0.514453	0.0130534		9.76	0.03		9.76	0.01
0.519307	0.013113		0.519307	-0.0190735		0.519307	-0.0161529		0.519307	0.012517		9.83	0.02		9.83	0.01
0.52416	0.0119805		0.52416	-0.0193715		0.52416	-0.0165105		0.52416	0.012517		9.9	0.02		9.9	0.01
0.529013	0.0110269		0.529013	-0.0198483		0.529013	-0.0167489		0.529013	0.0130534		9.97	0.02		9.97	0.02
0.533867	0.0103116		0.533867	-0.0204444		0.533867	-0.0168681		0.533867	0.0139475		10.05	0.02		10.05	0.02
0.53872	0.00989437		0.53872	-0.0211596		0.53872	-0.0169873		0.53872	0.0148416		10.12	0.02		10.12	0.02
0.543573	0.00959635		0.543573	-0.0219345		0.543573	-0.0169873		0.543573	0.0154376		10.19	0.02		10.19	0.01
0.548427	0.00941753		0.548427	-0.0226498		0.548427	-0.0167489		0.548427	0.0154376		10.26	0.02		10.26	0.01
0.55328	0.00953674		0.55328	-0.0230074		0.55328	-0.0162721		0.55328	0.0149608		10.34	0.02		10.34	0.01
0.558133	0.00989437		0.558133	-0.0228882		0.558133	-0.0155568		0.558133	0.0141263		10.41	0.02		10.41	0.01
0.562987	0.0107288		0.562987	-0.0225306		0.562987	-0.0148416		0.562987	0.0132322		10.48	0.01		10.48	0.01
0.56784	0.0118017		0.56784	-0.0219941		0.56784	-0.0141263		0.56784	0.0124574		10.56	0.01		10.56	0.01
0.572693	0.0130534		0.572693	-0.0214577		0.572693	-0.0135899		0.572693	0.0119209		10.63	0.01		10.63	0.01
0.577547	0.0143647		0.577547	-0.0213385		0.577547	-0.0132918		0.577547	0.0115037		10.7	0.02		10.7	0.02
0.5824	0.0156164		0.5824	-0.0215769		0.5824	-0.0131726		0.5824	0.0110865		10.77	0.03		10.77	0.02
0.587253	0.0166893		0.587253	-0.0221729		0.587253	-0.0133514		0.587253	0.0106096		10.85	0.03		10.85	0.02
0.592107	0.0174046		0.592107	-0.022769		0.592107	-0.013411		0.592107	0.00989437		10.92	0.03		10.92	0.02
0.59696	0.0180006		0.59696	-0.023067		0.59696	-0.0135899		0.59696	0.00911951		10.99	0.03		10.99	0.02
0.601813	0.0184774		0.601813	-0.0231862		0.601813	-0.0137091		0.601813	0.00834465		11.07	0.02		11.07	0.02
0.606667	0.0191331		0.606667	-0.0230074		0.606667	-0.0138283		0.606667	0.00780821		11.14	0.02		11.14	0.01
0.61152	0.019908		0.61152	-0.0228882		0.61152	-0.0138879		0.61152	0.00756979		11.21	0.02		11.21	0
0.616373	0.0207424		0.616373	-0.0229478		0.616373	-0.0136495		0.616373	0.00762939		11.28	0.02		11.28	0
0.621227	0.0215173		0.621227	-0.0231862		0.621227	-0.0130534		0.621227	0.00786781		11.36	0.02		11.36	0.01
0.62608	0.0221133		0.62608	-0.023663		0.62608	-0.0120997		0.62608	0.00810623		11.43	0.02		11.43	0.02
0.630933	0.0224113		0.630933	-0.0240207		0.630933	-0.0107288		0.630933	0.00816584		11.5	0.02		11.5	0.02
0.635787	0.0222325		0.635787	-0.0241399		0.635787	-0.00923872		0.635787	0.00798702		11.58	0.02		11.58	0.02
0.64064	0.0216365		0.64064	-0.0239611		0.64064	-0.00792742		0.64064	0.007689		11.65	0.02		11.65	0.02
0.645493	0.0207424		0.645493	-0.0234246		0.645493	-0.00697374		0.645493	0.00762939		11.72	0.02		11.72	0.02
0.650347	0.0196695		0.650347	-0.022769		0.650347	-0.00661612		0.650347	0.0077486		11.79	0.02		11.79	0.02
0.6552	0.0185966		0.6552	-0.0222325		0.6552	-0.00673532		0.6552	0.00822544		11.87	0.02		11.87	0.02
0.660053	0.017941		0.660053	-0.0216961		0.660053	-0.00721216		0.660053	0.0089407		11.94	0.02		11.94	0.02
0.664907	0.017643		0.664907	-0.0213385		0.664907	-0.00798702		0.664907	0.00959635		12.01	0.02		12.01	0.02
0.66976	0.017941		0.66976	-0.0211		0.66976	-0.00882149		0.66976	0.0100136		12.08	0.02		12.08	0.02
0.674613	0.0185966		0.674613	-0.020802		0.674613	-0.00935793		0.674613	0.0103116		12.16	0.02		12.16	0.02
0.679467	0.0192523		0.679467	-0.0206828		0.679467	-0.00971556		0.679467	0.010252		12.23	0.02		12.23	0.01
0.68432	0.019908		0.68432	-0.0206232		0.68432	-0.00989437		0.68432	0.0103712		12.3	0.02		12.3	0.01
0.689173	0.0202656		0.689173	-0.0207424		0.689173	-0.00995398		0.689173	0.0107884		12.38	0.01		12.38	0.01
0.694027	0.0200868		0.694027	-0.0211		0.694027	-0.0101924		0.694027	0.0117421		12.45	0.02		12.45	0.01
0.69888	0.0197291		0.69888	-0.0217557		0.69888	-0.0107288		0.69888	0.0132918		12.52	0.03		12.52	0.01
0.703733	0.0191331		0.703733	-0.0224113		0.703733	-0.0116229		0.703733	0.0151396		12.59	0.03		12.59	0.02
0.708587	0.018537		0.708587	-0.0230074		0.708587	-0.0130534		0.708587	0.0170469		12.67	0.03		12.67	0.02
0.71344	0.017941		0.71344	-0.0234842		0.71344	-0.0146031		0.71344	0.0187159		12.74	0.03		12.74	0.02
0.718293	0.0175238		0.718293	-0.0236034		0.718293	-0.0163913		0.718293	0.0198483		12.81	0.03		12.81	0.02
0.723147	0.0169277		0.723147	-0.0234246		0.723147	-0.0178814		0.723147	0.0202656		12.89	0.02		12.89	0.02
0.728	0.0162125		0.728	-0.022769		0.728	-0.0189543		0.728	0.0196099		12.96	0.02		12.96	0.02
0.732853	0.015378		0.732853	-0.0218749		0.732853	-0.0193715		0.732853	0.0182986		13.03	0.02		13.03	0.02
0.737707	0.0147223		0.737707	-0.020802		0.737707	-0.0188351		0.737707	0.0163317		13.1	0.01		13.1	0.02
0.74256	0.0142455		0.74256	-0.0194907		0.74256	-0.017643		0.74256	0.0140667		13.18	0.01		13.18	0.02
0.747413	0.0138283		0.747413	-0.0181794		0.747413	-0.0159144		0.747413	0.0118613		13.25	0.01		13.25	0.01
0.752267	0.0135899		0.752267	-0.0168681		0.752267	-0.0142455		0.752267	0.0103712		13.32	0.01		13.32	0.01
0.75712	0.0135303		0.75712	-0.0157952		0.75712	-0.0126362		0.75712	0.00989437		13.4	0.01		13.4	0.01
0.761973	0.0133514		0.761973	-0.0149012		0.761973	-0.0118613		0.761973	0.0103116		13.47	0.01		13.47	0.01
0.766827	0.0133514		0.766827	-0.0141263		0.766827	-0.0118017		0.766827	0.0116825		13.54	0.01		13.54	0.02
0.77168	0.0132322		0.77168	-0.0138283		0.77168	-0.0124574		0.77168	0.0133514		13.61	0.01		13.61	0.02
0.776533	0.0131726		0.776533	-0.0137687		0.776533	-0.0135899		0.776533	0.01508		13.69	0.01		13.69	0.03
0.781387	0.0131726		0.781387	-0.0140667		0.781387	-0.014782		0.781387	0.0163317		13.76	0.01		13.76	0.02
0.78624	0.0130534		0.78624	-0.014782		0.78624	-0.0157356		0.78624	0.0167489		13.83	0.02		13.83	0.02
0.791093	0.0129342		0.791093	-0.0160336		0.791093	-0.0163913		0.791093	0.0165105		13.9	0.02		13.9	0.02
0.795947	0.0127554		0.795947	-0.0174642		0.795947	-0.0168085		0.795947	0.0157356		13.98	0.01		13.98	0.02
0.8008	0.0127554		0.8008	-0.0188947		0.8008	-0.0170469		0.8008	0.0147223		14.05	0.01		14.05	0.02
0.805653	0.0129938		0.805653	-0.0200868		0.805653	-0.0174642		0.805653	0.0136495		14.12	0.01		14.12	0.02
0.810507	0.0135899		0.810507	-0.0209212		0.810507	-0.0181198		0.810507	0.012815		14.2	0.02		14.2	0.02
0.81536	0.0143647		0.81536	-0.0213385		0.81536	-0.0188351		0.81536	0.0123382		14.27	0.02		14.27	0.01
0.820213	0.0152588		0.820213	-0.0212193		0.820213	-0.0194311		0.820213	0.012219		14.34	0.02		14.34	0
0.825067	0.0160933		0.825067	-0.0208616		0.825067	-0.0198483		0.825067	0.012517		14.41	0.02		14.41	0
0.82992	0.0167489		0.82992	-0.0201464		0.82992	-0.0200272		0.82992	0.0130534		14.49	0.02		14.49	0
0.834773	0.0169873		0.834773	-0.0191927		0.834773	-0.0199676		0.834773	0.0137091		14.56	0.01		14.56	0.01
0.839627	0.0169873		0.839627	-0.018239		0.839627	-0.0196695		0.839627	0.0143051		14.63	0.01		14.63	0.02
0.84448	0.0167489		0.84448	-0.0172257		0.84448	-0.0191927		0.84448	0.0146031		14.71	0.02		14.71	0.02
0.849333	0.0163317		0.849333	-0.0162721		0.849333	-0.018537		0.849333	0.0146627		14.78	0.02		14.78	0.03
0.854187	0.0160336		0.854187	-0.0156164		0.854187	-0.0177026		0.854187	0.0146031		14.85	0.02		14.85	0.03
0.85904	0.0157356		0.85904	-0.015378		0.85904	-0.0168681		0.85904	0.0144839		14.92	0.02		14.92	0.02
0.863893	0.015676		0.863893	-0.015378		0.863893	-0.0160933		0.863893	0.0145435		15	0.01		15	0.01
0.868747	0.015676		0.868747	-0.0159144		0.868747	-0.0154376		0.868747	0.0148416		15.07	0.01		15.07	0.01
0.8736	0.0157952		0.8736	-0.0167489		0.8736	-0.01508		0.8736	0.015378		15.14	0.01		15.14	0.02
0.878453	0.0160933		0.878453	-0.0177622		0.878453	-0.0150204		0.878453	0.0157952		15.22	0.01		15.22	0.02
0.883307	0.0165105		0.883307	-0.0188351		0.883307	-0.015378		0.883307	0.0158548		15.29	0.01		15.29	0.02
0.88816	0.0171065		0.88816	-0.0196695		0.88816	-0.0159144		0.88816	0.0154972		15.36	0.02		15.36	0.02
0.893013	0.0177622		0.893013	-0.0203848		0.893013	-0.0166297		0.893013	0.0146031		15.43	0.02		15.43	0.02
0.897867	0.0183582		0.897867	-0.0207424		0.897867	-0.017345		0.897867	0.0134706		15.51	0.02		15.51	0.02
0.90272	0.0190139		0.90272	-0.0206828		0.90272	-0.0177622		0.90272	0.012219		15.58	0.02		15.58	0.01
0.907573	0.0195503		0.907573	-0.0204444		0.907573	-0.017941		0.907573	0.0110269		15.65	0.02		15.65	0.01
0.912427	0.019908		0.912427	-0.019908		0.912427	-0.017643		0.912427	0.010252		15.72	0.02		15.72	0.01
0.91728	0.0200868		0.91728	-0.0192523		0.91728	-0.0169873		0.91728	0.00971556		15.8	0.02		15.8	0.01
0.922133	0.0200272		0.922133	-0.0187159		0.922133	-0.0161529		0.922133	0.00929832		15.87	0.02		15.87	0.02
0.926987	0.019908		0.926987	-0.018239		0.926987	-0.0154972		0.926987	0.0090003		15.94	0.02		15.94	0.02
0.93184	0.0196099		0.93184	-0.0180602		0.93184	-0.0149012		0.93184	0.00888109		16.02	0.02		16.02	0.02
0.936693	0.0191927		0.936693	-0.0180006		0.936693	-0.014782		0.936693	0.00888109		16.09	0.02		16.09	0.02
0.941547	0.0188947		0.941547	-0.0180602		0.941547	-0.0149608		0.941547	0.00917912		16.16	0.01		16.16	0.02
0.9464	0.0187159		0.9464	-0.0180602		0.9464	-0.0153184		0.9464	0.00971556		16.23	0.01		16.23	0.01
0.951253	0.0187755		0.951253	-0.0180006		0.951253	-0.015676		0.951253	0.0104308		16.31	0		16.31	0.01
0.956107	0.0189543		0.956107	-0.0177026		0.956107	-0.0161529		0.956107	0.0110865		16.38	0		16.38	0.01
0.96096	0.0194311		0.96096	-0.0174046		0.96096	-0.0163317		0.96096	0.0115633		16.45	0.01		16.45	0.02
0.965813	0.0199676		0.965813	-0.0169277		0.965813	-0.0165105		0.965813	0.0118017		16.53	0.02		16.53	0.02
0.970667	0.0206232		0.970667	-0.0163913		0.970667	-0.0165105		0.970667	0.0116825		16.6	0.02		16.6	0.02
0.97552	0.0212789		0.97552	-0.0157356		0.97552	-0.0164509		0.97552	0.0113845		16.67	0.02		16.67	0.01
0.980373	0.0216961		0.980373	-0.0151992		0.980373	-0.0161529		0.980373	0.0113249		16.74	0.02		16.74	0
0.985227	0.0222325		0.985227	-0.0147223		0.985227	-0.0157356		0.985227	0.0113845		16.82	0.01		16.82	0
0.99008	0.0226498		0.99008	-0.0143647		0.99008	-0.01508		0.99008	0.0116825		16.89	0.01		16.89	0.01
0.994933	0.0231266		0.994933	-0.0142455		0.994933	-0.0144243		0.994933	0.0120401		16.96	0.01		16.96	0.01
0.999787	0.0234842		0.999787	-0.0144243		0.999787	-0.0137687		0.999787	0.0123382		17.04	0.01		17.04	0.01
1.00464	0.0235438		1.00464	-0.014782		1.00464	-0.0131726		1.00464	0.0123978		17.11	0.02		17.11	0.01
1.00949	0.0231266		1.00949	-0.0151992		1.00949	-0.0125766		1.00949	0.0121593		17.18	0.02		17.18	0.01
1.01435	0.0224113		1.01435	-0.015676		1.01435	-0.0121593		1.01435	0.0119209		17.25	0.02		17.25	0.02
1.0192	0.0213385		1.0192	-0.015974		1.0192	-0.0116825		1.0192	0.0119209		17.33	0.02		17.33	0.02
1.02405	0.0202656		1.02405	-0.0162125		1.02405	-0.0114441		1.02405	0.0122786		17.4	0.02		17.4	0.02
1.02891	0.0194311		1.02891	-0.0163317		1.02891	-0.0116229		1.02891	0.0131726		17.47	0.03		17.47	0.02
1.03376	0.0190139		1.03376	-0.0164509		1.03376	-0.012219		1.03376	0.0143647		17.54	0.03		17.54	0.02
1.03861	0.0191331		1.03861	-0.0169873		1.03861	-0.0133514		1.03861	0.015676		17.62	0.03		17.62	0.01
1.04347	0.0194311		1.04347	-0.0177026		1.04347	-0.014782		1.04347	0.0165701		17.69	0.02		17.69	0.01
1.04832	0.0197887		1.04832	-0.0188351		1.04832	-0.0161529		1.04832	0.0169277		17.76	0.02		17.76	0.01
1.05317	0.0200868		1.05317	-0.0198483		1.05317	-0.0170469		1.05317	0.0166893		17.84	0.02		17.84	0.01
1.05803	0.0204444		1.05803	-0.020802		1.05803	-0.0171661		1.05803	0.015974		17.91	0.02		17.91	0.01
1.06288	0.0207424		1.06288	-0.0214577		1.06288	-0.0166893		1.06288	0.0151992		17.98	0.02		17.98	0.01
1.06773	0.0209212		1.06773	-0.0215769		1.06773	-0.0158548		1.06773	0.0144839		18.05	0.02		18.05	0.02
1.07259	0.0212789		1.07259	-0.0212193		1.07259	-0.0148416		1.07259	0.0141859		18.13	0.02		18.13	0.02
1.07744	0.0217557		1.07744	-0.020504		1.07744	-0.0138283		1.07744	0.0141859		18.2	0.02		18.2	0.02
1.08229	0.0221133		1.08229	-0.0194907		1.08229	-0.0131726		1.08229	0.0144243		18.27	0.02		18.27	0.02
1.08715	0.0222921		1.08715	-0.018537		1.08715	-0.012815		1.08715	0.0146031		18.35	0.02		18.35	0.02
1.092	0.0222921		1.092	-0.0177026		1.092	-0.0126958		1.092	0.0146627		18.42	0.02		18.42	0.02
1.09685	0.0218749		1.09685	-0.0170469		1.09685	-0.0128746		1.09685	0.0144243		18.49	0.02		18.49	0.03
1.10171	0.0211		1.10171	-0.0167489		1.10171	-0.0132322		1.10171	0.0137687		18.56	0.02		18.56	0.03
1.10656	0.0201464		1.10656	-0.0168085		1.10656	-0.0137091		1.10656	0.0129938		18.64	0.02		18.64	0.02
1.11141	0.0190735		1.11141	-0.0172853		1.11141	-0.0144243		1.11141	0.0122786		18.71	0.02		18.71	0.02
1.11627	0.0181794		1.11627	-0.017941		1.11627	-0.01508		1.11627	0.0118613		18.78	0.02		18.78	0.02
1.12112	0.017643		1.12112	-0.0186563		1.12112	-0.015676		1.12112	0.0118613		18.86	0.03		18.86	0.02
1.12597	0.0175834		1.12597	-0.0191927		1.12597	-0.015974		1.12597	0.0122786		18.93	0.03		18.93	0.02
1.13083	0.0180006		1.13083	-0.0194311		1.13083	-0.0158548		1.13083	0.013113		19	0.03		19	0.01
1.13568	0.0187159		1.13568	-0.0193119		1.13568	-0.0154376		1.13568	0.0140667		19.07	0.03		19.07	0.01
1.14053	0.0194907		1.14053	-0.0189543		1.14053	-0.0149608		1.14053	0.0149608		19.15	0.02		19.15	0.02
1.14539	0.0201464		1.14539	-0.018537		1.14539	-0.0146031		1.14539	0.0157356		19.22	0.02		19.22	0.02
1.15024	0.0204444		1.15024	-0.0182986		1.15024	-0.0144243		1.15024	0.0162721		19.29	0.02		19.29	0.02
1.15509	0.0203252		1.15509	-0.0182986		1.15509	-0.0144839		1.15509	0.0165105		19.36	0.02		19.36	0.02
1.15995	0.0200868		1.15995	-0.0187755		1.15995	-0.0147223		1.15995	0.0165701		19.44	0.02		19.44	0.01
1.1648	0.0197291		1.1648	-0.0193715		1.1648	-0.0152588		1.1648	0.0166297		19.51	0.02		19.51	0.01
1.16965	0.0193715		1.16965	-0.0201464		1.16965	-0.015676		1.16965	0.0165105		19.58	0.03		19.58	0.01
1.17451	0.0191331		1.17451	-0.0207424		1.17451	-0.0162721		1.17451	0.0162721		19.66	0.02		19.66	0.01
1.17936	0.0188947		1.17936	-0.0209212		1.17936	-0.0166893		1.17936	0.0159144		19.73	0.01		19.73	0.02
1.18421	0.0188351		1.18421	-0.020802		1.18421	-0.0170469		1.18421	0.0154376		19.8	0.01		19.8	0.02
1.18907	0.0189543		1.18907	-0.0203252		1.18907	-0.0172257		1.18907	0.0145435		19.87	0.01		19.87	0.02
1.19392	0.0192523		1.19392	-0.0200868		1.19392	-0.0175238		1.19392	0.0137687		19.95	0.02		19.95	0.02
1.19877	0.0196099		1.19877	-0.0200272		1.19877	-0.0178218		1.19877	0.0128746		20.02	0.02		20.02	0.02
1.20363	0.020206		1.20363	-0.0203848		1.20363	-0.0180602		1.20363	0.0119805		20.09	0.01		20.09	0.02
1.20848	0.0206828		1.20848	-0.0212193		1.20848	-0.0181794		1.20848	0.0111461		20.17	0.01		20.17	0.01
1.21333	0.0210404		1.21333	-0.0222921		1.21333	-0.0184178		1.21333	0.010252		20.24	0.02		20.24	0.01
1.21819	0.0211		1.21819	-0.023365		1.21819	-0.0187159		1.21819	0.00953674		20.31	0.03		20.31	0.01
1.22304	0.0207424		1.22304	-0.0239611		1.22304	-0.0191331		1.22304	0.00905991		20.38	0.03		20.38	0.01
1.22789	0.0203252		1.22789	-0.0239015		1.22789	-0.0195503		1.22789	0.00905991		20.46	0.03		20.46	0.01
1.23275	0.019908		1.23275	-0.0233054		1.23275	-0.0199676		1.23275	0.00959635		20.53	0.03		20.53	0.01
1.2376	0.0196695		1.2376	-0.0221133		1.2376	-0.0203252		1.2376	0.0106096		20.6	0.02		20.6	0.02
1.24245	0.019908		1.24245	-0.0205636		1.24245	-0.0207424		1.24245	0.0118017		20.68	0.02		20.68	0.02
1.24731	0.0205636		1.24731	-0.0191331		1.24731	-0.0208616		1.24731	0.012815		20.75	0.02		20.75	0.02
1.25216	0.0214577		1.25216	-0.0180602		1.25216	-0.0209212		1.25216	0.0134706		20.82	0.02		20.82	0.02
1.25701	0.0227094		1.25701	-0.0172853		1.25701	-0.0208616		1.25701	0.0137091		20.89	0.02		20.89	0.02
1.26187	0.0238419		1.26187	-0.0170469		1.26187	-0.0207424		1.26187	0.0135899		20.97	0.03		20.97	0.02
1.26672	0.0249147		1.26672	-0.0171065		1.26672	-0.0205636		1.26672	0.0131726		21.04	0.03		21.04	0.02
1.27157	0.0256896		1.27157	-0.0172853		1.27157	-0.0203252		1.27157	0.0126958		21.11	0.03		21.11	0.02
1.27643	0.0261664		1.27643	-0.0172853		1.27643	-0.0202656		1.27643	0.0121593		21.18	0.03		21.18	0.02
1.28128	0.0264049		1.28128	-0.0171065		1.28128	-0.0203848		1.28128	0.0116825		21.26	0.03		21.26	0.02
1.28613	0.0261664		1.28613	-0.0168085		1.28613	-0.0206828		1.28613	0.0113249		21.33	0.03		21.33	0.02
1.29099	0.0256896		1.29099	-0.0162125		1.29099	-0.0210404		1.29099	0.0109673		21.4	0.04		21.4	0.02
1.29584	0.0249743		1.29584	-0.015676		1.29584	-0.0213385		1.29584	0.010848		21.48	0.04		21.48	0.02
1.30069	0.0241995		1.30069	-0.0153184		1.30069	-0.0215769		1.30069	0.0107884		21.55	0.02		21.55	0.02
1.30555	0.023365		1.30555	-0.0153184		1.30555	-0.0216961		1.30555	0.0111461		21.62	0.01		21.62	0.02
1.3104	0.022769		1.3104	-0.015676		1.3104	-0.0215173		1.3104	0.0116825		21.69	0.01		21.69	0.02
1.31525	0.022471		1.31525	-0.0165105		1.31525	-0.0212193		1.31525	0.0121593		21.77	0.02		21.77	0.01
1.32011	0.0227094		1.32011	-0.0175834		1.32011	-0.0209212		1.32011	0.0126958		21.84	0.02		21.84	0.01
1.32496	0.0231266		1.32496	-0.0188351		1.32496	-0.0207424		1.32496	0.0131726		21.91	0.03		21.91	0.01
1.32981	0.0238419		1.32981	-0.0199676		1.32981	-0.0206828		1.32981	0.0134706		21.99	0.02		21.99	0.01
1.33467	0.0247359		1.33467	-0.020802		1.33467	-0.0206828		1.33467	0.0135899		22.06	0.02		22.06	0.02
1.33952	0.0255108		1.33952	-0.0212193		1.33952	-0.0206232		1.33952	0.0137091		22.13	0.02		22.13	0.02
1.34437	0.026226		1.34437	-0.0211596		1.34437	-0.0203848		1.34437	0.0135303		22.2	0.02		22.2	0.02
1.34923	0.0265241		1.34923	-0.0206232		1.34923	-0.0199676		1.34923	0.013113		22.28	0.02		22.28	0.02
1.35408	0.0267029		1.35408	-0.019908		1.35408	-0.0194311		1.35408	0.0125766		22.35	0.02		22.35	0.02
1.35893	0.0264645		1.35893	-0.0190735		1.35893	-0.0188351		1.35893	0.0118613		22.42	0.02		22.42	0.02
1.36379	0.0261664		1.36379	-0.0184774		1.36379	-0.0182986		1.36379	0.0112653		22.5	0.02		22.5	0.02
1.36864	0.0258088		1.36864	-0.0182986		1.36864	-0.017941		1.36864	0.0109076		22.57	0.02		22.57	0.02
1.37349	0.02563		1.37349	-0.018239		1.37349	-0.017643		1.37349	0.0109673		22.64	0.02		22.64	0.02
1.37835	0.0256896		1.37835	-0.0183582		1.37835	-0.0172257		1.37835	0.0113845		22.71	0.03		22.71	0.02
1.3832	0.0261068		1.3832	-0.0185966		1.3832	-0.0166297		1.3832	0.0121593		22.79	0.03		22.79	0.02
1.38805	0.0268817		1.38805	-0.0188351		1.38805	-0.015974		1.38805	0.012815		22.86	0.02		22.86	0.02
1.39291	0.0280142		1.39291	-0.0190139		1.39291	-0.0152588		1.39291	0.0132918		22.93	0.02		22.93	0.02
1.39776	0.0295043		1.39776	-0.0192523		1.39776	-0.0146627		1.39776	0.013411		23	0.02		23	0.02
1.40261	0.0309944		1.40261	-0.0195503		1.40261	-0.0146031		1.40261	0.013113		23.08	0.02		23.08	0.01
1.40747	0.0323653		1.40747	-0.0198483		1.40747	-0.0149012		1.40747	0.0126958		23.15	0.02		23.15	0.01
1.41232	0.0331998		1.41232	-0.0204444		1.41232	-0.0156164		1.41232	0.0121593		23.22	0.02		23.22	0.01
1.41717	0.0333786		1.41717	-0.0210404		1.41717	-0.0165701		1.41717	0.0117421		23.3	0.03		23.3	0.01
1.42203	0.0328422		1.42203	-0.0216961		1.42203	-0.0175834		1.42203	0.0116229		23.37	0.03		23.37	0.02
1.42688	0.0317693		1.42688	-0.0223517		1.42688	-0.0183582		1.42688	0.0117421		23.44	0.03		23.44	0.02
1.43173	0.030458		1.43173	-0.0229478		1.43173	-0.0189543		1.43173	0.0119805		23.51	0.02		23.51	0.02
1.43659	0.0292659		1.43659	-0.023365		1.43659	-0.0191927		1.43659	0.0122786		23.59	0.02		23.59	0.01
1.44144	0.0286102		1.44144	-0.023663		1.44144	-0.0191331		1.44144	0.012517		23.66	0.02		23.66	0.01
1.44629	0.0285506		1.44629	-0.023663		1.44629	-0.0188351		1.44629	0.012517		23.73	0.02		23.73	0
1.45115	0.0288486		1.45115	-0.023365		1.45115	-0.0182986		1.45115	0.0123978		23.81	0.02		23.81	0.01
1.456	0.0292063		1.456	-0.023067		1.456	-0.017643		1.456	0.0120997		23.88	0.03		23.88	0.01
1.46085	0.0295043		1.46085	-0.0225902		1.46085	-0.0169873		1.46085	0.0119805		23.95	0.03		23.95	0.01
1.46571	0.0292659		1.46571	-0.0220537		1.46571	-0.0165105		1.46571	0.0120401		24.02	0.02		24.02	0.01
1.47056	0.0288486		1.47056	-0.0217557		1.47056	-0.0162721		1.47056	0.0122786		24.1	0.02		24.1	0.02
1.47541	0.0282526		1.47541	-0.0215769		1.47541	-0.0162721		1.47541	0.0125766		24.17	0.02		24.17	0.02
1.48027	0.027597		1.48027	-0.0215173		1.48027	-0.0165701		1.48027	0.0130534		24.24	0.03		24.24	0.02
1.48512	0.0271797		1.48512	-0.0215769		1.48512	-0.0169277		1.48512	0.0133514		24.32	0.03		24.32	0.02
1.48997	0.0269413		1.48997	-0.0215769		1.48997	-0.0172853		1.48997	0.0132322		24.39	0.03		24.39	0.02
1.49483	0.0267029		1.49483	-0.0212193		1.49483	-0.0175238		1.49483	0.012815		24.46	0.04		24.46	0.02
1.49968	0.0265837		1.49968	-0.0206828		1.49968	-0.0178218		1.49968	0.0122786		24.53	0.04		24.53	0.02
1.50453	0.0263453		1.50453	-0.0197887		1.50453	-0.018239		1.50453	0.0117421		24.61	0.03		24.61	0.02
1.50939	0.0262856		1.50939	-0.0187755		1.50939	-0.0184178		1.50939	0.0113845		24.68	0.03		24.68	0.02
1.51424	0.026226		1.51424	-0.0177622		1.51424	-0.018537		1.51424	0.0113249		24.75	0.02		24.75	0.02
1.51909	0.0262856		1.51909	-0.0169873		1.51909	-0.018537		1.51909	0.0116825		24.82	0.02		24.82	0.02
1.52395	0.0264049		1.52395	-0.0166893		1.52395	-0.0187159		1.52395	0.012219		24.9	0.01		24.9	0.02
1.5288	0.0265837		1.5288	-0.0166893		1.5288	-0.0188351		1.5288	0.0128746		24.97	0.01		24.97	0.02
1.53365	0.0265837		1.53365	-0.0168085		1.53365	-0.0191331		1.53365	0.0134706		25.04	0.01		25.04	0.02
1.53851	0.0262856		1.53851	-0.0172257		1.53851	-0.0196695		1.53851	0.0136495		25.12	0.02		25.12	0.02
1.54336	0.025928		1.54336	-0.0178218		1.54336	-0.0199676		1.54336	0.013411		25.19	0.03		25.19	0.03
1.54821	0.0254512		1.54821	-0.018537		1.54821	-0.0200272		1.54821	0.0126958		25.26	0.04		25.26	0.03
1.55307	0.0250936		1.55307	-0.0194311		1.55307	-0.0197291		1.55307	0.0118017		25.33	0.03		25.33	0.03
1.55792	0.0247955		1.55792	-0.0203848		1.55792	-0.0189543		1.55792	0.0107884		25.41	0.03		25.41	0.03
1.56277	0.0247955		1.56277	-0.0212193		1.56277	-0.0181198		1.56277	0.0100732		25.48	0.03		25.48	0.02
1.56763	0.0249147		1.56763	-0.0216961		1.56763	-0.0171661		1.56763	0.00983477		25.55	0.04		25.55	0.02
1.57248	0.0252724		1.57248	-0.0217557		1.57248	-0.0162721		1.57248	0.00995398		25.63	0.04		25.63	0.02
1.57733	0.0254512		1.57733	-0.0214577		1.57733	-0.0156164		1.57733	0.0103116		25.7	0.03		25.7	0.02
1.58219	0.02563		1.58219	-0.020802		1.58219	-0.0151396		1.58219	0.010848		25.77	0.03		25.77	0.01
1.58704	0.0257492		1.58704	-0.0197887		1.58704	-0.0148416		1.58704	0.010848		25.84	0.02		25.84	0
1.59189	0.0256896		1.59189	-0.0189543		1.59189	-0.0147223		1.59189	0.0107288		25.92	0.02		25.92	0.01
1.59675	0.02563		1.59675	-0.0181198		1.59675	-0.0146031		1.59675	0.0101924		25.99	0.02		25.99	0.02
1.6016	0.025332		1.6016	-0.0175238		1.6016	-0.0148416		1.6016	0.00953674		26.06	0.03		26.06	0.03
1.60645	0.0248551		1.60645	-0.0172257		1.60645	-0.015378		1.60645	0.00905991		26.14	0.03		26.14	0.03
1.61131	0.0241995		1.61131	-0.0171065		1.61131	-0.0162721		1.61131	0.00905991		26.21	0.04		26.21	0.02
1.61616	0.023663		1.61616	-0.017345		1.61616	-0.0175834		1.61616	0.00947714		26.28	0.04		26.28	0.02
1.62101	0.0231862		1.62101	-0.0175834		1.62101	-0.0189543		1.62101	0.0103712		26.35	0.03		26.35	0.01
1.62587	0.0231266		1.62587	-0.0181794		1.62587	-0.0203848		1.62587	0.0114441		26.43	0.03		26.43	0.01
1.63072	0.0233054		1.63072	-0.0187159		1.63072	-0.0215173		1.63072	0.0126362		26.5	0.03		26.5	0.02
1.63557	0.0239015		1.63557	-0.0193119		1.63557	-0.0223517		1.63557	0.0137091		26.57	0.04		26.57	0.02
1.64043	0.0247955		1.64043	-0.0198483		1.64043	-0.0228286		1.64043	0.0149608		26.64	0.04		26.64	0.02
1.64528	0.025928		1.64528	-0.0200868		1.64528	-0.0231862		1.64528	0.0158548		26.72	0.03		26.72	0.02
1.65013	0.0269413		1.65013	-0.0201464		1.65013	-0.0234246		1.65013	0.0165105		26.79	0.03		26.79	0.02
1.65499	0.0279546		1.65499	-0.0197887		1.65499	-0.0236034		1.65499	0.0169873		26.86	0.02		26.86	0.02
1.65984	0.028789		1.65984	-0.0189543		1.65984	-0.023663		1.65984	0.0171065		26.94	0.02		26.94	0.02
1.66469	0.0294447		1.66469	-0.0178218		1.66469	-0.0235438		1.66469	0.0168681		27.01	0.03		27.01	0.02
1.66955	0.0298619		1.66955	-0.0166297		1.66955	-0.0231266		1.66955	0.0162721		27.08	0.03		27.08	0.02
1.6744	0.03016		1.6744	-0.0152588		1.6744	-0.0225306		1.6744	0.0154376		27.15	0.03		27.15	0.02
1.67925	0.0302792		1.67925	-0.0140667		1.67925	-0.0217557		1.67925	0.0144243		27.23	0.02		27.23	0.02
1.68411	0.0302792		1.68411	-0.013113		1.68411	-0.0212193		1.68411	0.013411		27.3	0.02		27.3	0.02
1.68896	0.03016		1.68896	-0.0125766		1.68896	-0.0210404		1.68896	0.0126958		27.37	0.02		27.37	0.03
1.69381	0.03016		1.69381	-0.0122786		1.69381	-0.0211		1.69381	0.0120401		27.45	0.02		27.45	0.03
1.69867	0.0303388		1.69867	-0.0122786		1.69867	-0.0214577		1.69867	0.0116825		27.52	0.02		27.52	0.04
1.70352	0.0306964		1.70352	-0.0124574		1.70352	-0.0218153		1.70352	0.0115037		27.59	0.02		27.59	0.03
1.70837	0.031352		1.70837	-0.0127554		1.70837	-0.0218749		1.70837	0.0114441		27.66	0.03		27.66	0.03
1.71323	0.0318885		1.71323	-0.0129342		1.71323	-0.0213981		1.71323	0.0115633		27.74	0.03		27.74	0.02
1.71808	0.0325441		1.71808	-0.0129938		1.71808	-0.0206232		1.71808	0.0119209		27.81	0.03		27.81	0.02
1.72293	0.0329018		1.72293	-0.0129342		1.72293	-0.0197291		1.72293	0.012517		27.88	0.03		27.88	0.02
1.72779	0.0329018		1.72779	-0.0128746		1.72779	-0.0188947		1.72779	0.0134706		27.96	0.03		27.96	0.03
1.73264	0.0328422		1.73264	-0.0129342		1.73264	-0.018537		1.73264	0.0146627		28.03	0.02		28.03	0.03
1.73749	0.0326037		1.73749	-0.0131726		1.73749	-0.0187159		1.73749	0.0159144		28.1	0.03		28.1	0.03
1.74235	0.0324249		1.74235	-0.0138879		1.74235	-0.0193119		1.74235	0.0171065		28.17	0.03		28.17	0.03
1.7472	0.0323653		1.7472	-0.0149012		1.7472	-0.0200868		1.7472	0.0180602		28.25	0.03		28.25	0.03
1.75205	0.0325441		1.75205	-0.0160933		1.75205	-0.0207424		1.75205	0.018537		28.32	0.03		28.32	0.03
1.75691	0.0329614		1.75691	-0.0174642		1.75691	-0.0208616		1.75691	0.0188351		28.39	0.03		28.39	0.03
1.76176	0.0332594		1.76176	-0.0182986		1.76176	-0.020504		1.76176	0.0188351		28.46	0.03		28.46	0.03
1.76661	0.0334978		1.76661	-0.0185966		1.76661	-0.0196695		1.76661	0.0187755		28.54	0.03		28.54	0.03
1.77147	0.0337362		1.77147	-0.0183582		1.77147	-0.0186563		1.77147	0.0187159		28.61	0.03		28.61	0.03
1.77632	0.0338554		1.77632	-0.0177622		1.77632	-0.0177622		1.77632	0.0186563		28.68	0.03		28.68	0.03
1.78117	0.0341535		1.78117	-0.0169873		1.78117	-0.0171661		1.78117	0.0185966		28.76	0.03		28.76	0.03
1.78603	0.0342131		1.78603	-0.0163317		1.78603	-0.0169873		1.78603	0.0186563		28.83	0.03		28.83	0.03
1.79088	0.0343323		1.79088	-0.0158548		1.79088	-0.0171661		1.79088	0.018537		28.9	0.02		28.9	0.03
1.79573	0.0343323		1.79573	-0.0155568		1.79573	-0.0175834		1.79573	0.0185966		28.97	0.02		28.97	0.03
1.80059	0.0340939		1.80059	-0.0155568		1.80059	-0.0181198		1.80059	0.0188947		29.05	0.02		29.05	0.02
1.80544	0.0338554		1.80544	-0.0154972		1.80544	-0.0185966		1.80544	0.0191927		29.12	0.03		29.12	0.02
1.81029	0.0333786		1.81029	-0.015378		1.81029	-0.0190735		1.81029	0.0194311		29.19	0.02		29.19	0.01
1.81515	0.0330806		1.81515	-0.0151396		1.81515	-0.0193715		1.81515	0.0194907		29.27	0.02		29.27	0.02
1.82	0.0329018		1.82	-0.014782		1.82	-0.0193715		1.82	0.0193119		29.34	0.02		29.34	0.02
1.82485	0.0328422		1.82485	-0.0143051		1.82485	-0.0189543		1.82485	0.0184774		29.41	0.02		29.41	0.02
1.82971	0.0328422		1.82971	-0.0138283		1.82971	-0.018239		1.82971	0.0171661		29.48	0.02		29.48	0.02
1.83456	0.0327826		1.83456	-0.0132322		1.83456	-0.0171065		1.83456	0.015676		29.56	0.02		29.56	0.02
1.83941	0.0326633		1.83941	-0.0126958		1.83941	-0.015676		1.83941	0.0142455		29.63	0.02		29.63	0.02
1.84427	0.0324249		1.84427	-0.0120401		1.84427	-0.0142455		1.84427	0.013113		29.7	0.03		29.7	0.02
1.84912	0.0320077		1.84912	-0.0115633		1.84912	-0.0131726		1.84912	0.012517		29.78	0.03		29.78	0.02
1.85397	0.031352		1.85397	-0.0110269		1.85397	-0.0125766		1.85397	0.0124574		29.85	0.03		29.85	0.03
1.85883	0.0306964		1.85883	-0.01055		1.85883	-0.0127554		1.85883	0.0128746		29.92	0.03		29.92	0.03
1.86368	0.0300407		1.86368	-0.0100732		1.86368	-0.0135303		1.86368	0.0135899		29.99	0.03		29.99	0.03
1.86853	0.0293255		1.86853	-0.00977516		1.86853	-0.0149012		1.86853	0.0141859		30.07	0.03		30.07	0.03
1.87339	0.028789		1.87339	-0.00941753		1.87339	-0.0165701		1.87339	0.0144839		30.14	0.03		30.14	0.03
1.87824	0.028491		1.87824	-0.00917912		1.87824	-0.0183582		1.87824	0.0146031		30.21	0.02		30.21	0.03
1.88309	0.028491		1.88309	-0.0089407		1.88309	-0.0200868		1.88309	0.0143051		30.28	0.02		30.28	0.03
1.88795	0.028789		1.88795	-0.00870228		1.88795	-0.0216365		1.88795	0.0136495		30.36	0.03		30.36	0.03
1.8928	0.0292063		1.8928	-0.00834465		1.8928	-0.0225306		1.8928	0.0126362		30.43	0.03		30.43	0.03
1.89765	0.0296831		1.89765	-0.00792742		1.89765	-0.0229478		1.89765	0.0116229		30.5	0.03		30.5	0.03
1.90251	0.0299215		1.90251	-0.00792742		1.90251	-0.0226498		1.90251	0.0107288		30.58	0.03		30.58	0.03
1.90736	0.0299811		1.90736	-0.00840425		1.90736	-0.0216365		1.90736	0.00989437		30.65	0.03		30.65	0.02
1.91221	0.0296831		1.91221	-0.00959635		1.91221	-0.0200868		1.91221	0.00941753		30.72	0.03		30.72	0.02
1.91707	0.0293851		1.91707	-0.0114441		1.91707	-0.018239		1.91707	0.00923872		30.79	0.03		30.79	0.02
1.92192	0.0290275		1.92192	-0.0138283		1.92192	-0.0163913		1.92192	0.00917912		30.87	0.03		30.87	0.02
1.92677	0.028789		1.92677	-0.0162721		1.92677	-0.014782		1.92677	0.00935793		30.94	0.02		30.94	0.01
1.93163	0.0286698		1.93163	-0.0182986		1.93163	-0.0135303		1.93163	0.00971556		31.01	0.03		31.01	0.01
1.93648	0.0286698		1.93648	-0.0195503		1.93648	-0.0128746		1.93648	0.0101924		31.09	0.03		31.09	0.02
1.94133	0.028789		1.94133	-0.019908		1.94133	-0.012517		1.94133	0.0107288		31.16	0.03		31.16	0.02
1.94619	0.0289679		1.94619	-0.0194907		1.94619	-0.0127554		1.94619	0.0113249		31.23	0.02		31.23	0.02
1.95104	0.0294447		1.95104	-0.0184774		1.95104	-0.0132918		1.95104	0.0119209		31.3	0.02		31.3	0.03
1.95589	0.0299811		1.95589	-0.017345		1.95589	-0.0141859		1.95589	0.0124574		31.38	0.02		31.38	0.03
1.96075	0.0308156		1.96075	-0.0162721		1.96075	-0.0152588		1.96075	0.0129938		31.45	0.03		31.45	0.03
1.9656	0.0318289		1.9656	-0.0154972		1.9656	-0.0164509		1.9656	0.0133514		31.52	0.04		31.52	0.03
1.97045	0.0327826		1.97045	-0.01508		1.97045	-0.0175834		1.97045	0.0138879		31.6	0.04		31.6	0.03
1.97531	0.0337362		1.97531	-0.014782		1.97531	-0.0181794		1.97531	0.0146031		31.67	0.03		31.67	0.03
1.98016	0.0344515		1.98016	-0.0144839		1.98016	-0.018537		1.98016	0.0155568		31.74	0.03		31.74	0.03
1.98501	0.0350475		1.98501	-0.0144839		1.98501	-0.0184178		1.98501	0.0165105		31.81	0.04		31.81	0.02
1.98987	0.0358224		1.98987	-0.0144839		1.98987	-0.0181198		1.98987	0.0177026		31.89	0.04		31.89	0.02
1.99472	0.0367761		1.99472	-0.0149012		1.99472	-0.0177026		1.99472	0.0185966		31.96	0.03		31.96	0.02
1.99957	0.0380874		1.99957	-0.0157356		1.99957	-0.017643		1.99957	0.0191927		32.03	0.03		32.03	0.02
2.00443	0.0396371		2.00443	-0.0168085		2.00443	-0.0177622		2.00443	0.0193715		32.1	0.03		32.1	0.02
2.00928	0.0411868		2.00928	-0.0178814		2.00928	-0.0181198		2.00928	0.0189543		32.18	0.03		32.18	0.02
2.01413	0.0422597		2.01413	-0.0185966		2.01413	-0.0183582		2.01413	0.0180006		32.25	0.03		32.25	0.02
2.01899	0.0429153		2.01899	-0.0187159		2.01899	-0.0184774		2.01899	0.0168085		32.32	0.03		32.32	0.02
2.02384	0.0429153		2.02384	-0.018239		2.02384	-0.0181794		2.02384	0.0154376		32.4	0.03		32.4	0.02
2.02869	0.0422597		2.02869	-0.0172257		2.02869	-0.0177026		2.02869	0.0141859		32.47	0.03		32.47	0.02
2.03355	0.0412464		2.03355	-0.0162125		2.03355	-0.0172853		2.03355	0.0132322		32.54	0.02		32.54	0.02
2.0384	0.0402927		2.0384	-0.0154972		2.0384	-0.0171065		2.0384	0.0126362		32.61	0.02		32.61	0.02
2.04325	0.0392199		2.04325	-0.0151992		2.04325	-0.017345		2.04325	0.0125766		32.69	0.02		32.69	0.03
2.04811	0.0385046		2.04811	-0.0153184		2.04811	-0.0180602		2.04811	0.0129938		32.76	0.02		32.76	0.03
2.05296	0.0380278		2.05296	-0.0158548		2.05296	-0.0189543		2.05296	0.0137091		32.83	0.02		32.83	0.03
2.05781	0.0376701		2.05781	-0.0168085		2.05781	-0.0199676		2.05781	0.0147223		32.91	0.02		32.91	0.02
2.06267	0.0374913		2.06267	-0.0178218		2.06267	-0.0206232		2.06267	0.0157356		32.98	0.02		32.98	0.02
2.06752	0.0374913		2.06752	-0.0189543		2.06752	-0.0209212		2.06752	0.0167489		33.05	0.03		33.05	0.02
2.07237	0.0374913		2.07237	-0.0202656		2.07237	-0.0207424		2.07237	0.0175238		33.12	0.03		33.12	0.02
2.07723	0.0377297		2.07723	-0.0215173		2.07723	-0.020206		2.07723	0.0180602		33.2	0.03		33.2	0.02
2.08208	0.0379086		2.08208	-0.022471		2.08208	-0.0196099		2.08208	0.0184774		33.27	0.03		33.27	0.03
2.08693	0.0380874		2.08693	-0.0231266		2.08693	-0.0188947		2.08693	0.0187159		33.34	0.02		33.34	0.03
2.09179	0.0382066		2.09179	-0.0231266		2.09179	-0.0183582		2.09179	0.0188947		33.42	0.02		33.42	0.03
2.09664	0.0383854		2.09664	-0.0225902		2.09664	-0.0180006		2.09664	0.0189543		33.49	0.02		33.49	0.03
2.10149	0.0385642		2.10149	-0.0216961		2.10149	-0.017941		2.10149	0.0190735		33.56	0.02		33.56	0.02
2.10635	0.0389814		2.10635	-0.0205636		2.10635	-0.018239		2.10635	0.0191927		33.63	0.02		33.63	0.02
2.1112	0.0394583		2.1112	-0.0197291		2.1112	-0.0187755		2.1112	0.0190139		33.71	0.02		33.71	0.02
2.11605	0.0401139		2.11605	-0.0191927		2.11605	-0.0195503		2.11605	0.018537		33.78	0.03		33.78	0.02
2.12091	0.0408292		2.12091	-0.0187755		2.12091	-0.0204444		2.12091	0.0177622		33.85	0.03		33.85	0.02
2.12576	0.0414848		2.12576	-0.0185966		2.12576	-0.0214577		2.12576	0.0168085		33.92	0.03		33.92	0.01
2.13061	0.0419617		2.13061	-0.018537		2.13061	-0.022471		2.13061	0.0157952		34	0.03		34	0.01
2.13547	0.0424385		2.13547	-0.0183582		2.13547	-0.0234246		2.13547	0.01508		34.07	0.03		34.07	0.02
2.14032	0.0426769		2.14032	-0.0181794		2.14032	-0.0241995		2.14032	0.0149608		34.14	0.02		34.14	0.02
2.14517	0.0428557		2.14517	-0.0181794		2.14517	-0.0247359		2.14517	0.0156164		34.22	0.02		34.22	0.03
2.15003	0.0429749		2.15003	-0.0183582		2.15003	-0.0249743		2.15003	0.0169277		34.29	0.02		34.29	0.03
2.15488	0.0427961		2.15488	-0.0187755		2.15488	-0.025034		2.15488	0.0187159		34.36	0.02		34.36	0.04
2.15973	0.0424385		2.15973	-0.0193119		2.15973	-0.0248551		2.15973	0.0205636		34.43	0.03		34.43	0.03
2.16459	0.0417829		2.16459	-0.0200272		2.16459	-0.0244379		2.16459	0.0222921		34.51	0.03		34.51	0.03
2.16944	0.0410676		2.16944	-0.0207424		2.16944	-0.0238419		2.16944	0.0234842		34.58	0.04		34.58	0.02
2.17429	0.0403523		2.17429	-0.0216365		2.17429	-0.0231266		2.17429	0.0237823		34.65	0.04		34.65	0.02
2.17915	0.0397563		2.17915	-0.022471		2.17915	-0.0224113		2.17915	0.023663		34.73	0.04		34.73	0.02
2.184	0.0396371		2.184	-0.0231862		2.184	-0.0215769		2.184	0.0230074		34.8	0.03		34.8	0.02
2.18885	0.0399947		2.18885	-0.0237226		2.18885	-0.0206828		2.18885	0.0221133		34.87	0.02		34.87	0.02
2.19371	0.0405908		2.19371	-0.0239611		2.19371	-0.019908		2.19371	0.0212789		34.94	0.02		34.94	0.02
2.19856	0.0413656		2.19856	-0.0239015		2.19856	-0.0194311		2.19856	0.0205636		35.02	0.03		35.02	0.02
2.20341	0.0421405		2.20341	-0.0235438		2.20341	-0.0191331		2.20341	0.0203252		35.09	0.03		35.09	0.02
2.20827	0.0426173		2.20827	-0.023067		2.20827	-0.0190735		2.20827	0.0203252		35.16	0.03		35.16	0.02
2.21312	0.0428557		2.21312	-0.0226498		2.21312	-0.0192523		2.21312	0.0206828		35.24	0.03		35.24	0.01
2.21797	0.0426769		2.21797	-0.0223517		2.21797	-0.0194907		2.21797	0.0209808		35.31	0.03		35.31	0.02
2.22283	0.0422001		2.22283	-0.0225902		2.22283	-0.0196695		2.22283	0.0212193		35.38	0.03		35.38	0.02
2.22768	0.0416636		2.22768	-0.0228882		2.22768	-0.0198483		2.22768	0.0211596		35.45	0.03		35.45	0.03
2.23253	0.041008		2.23253	-0.0233054		2.23253	-0.0198483		2.23253	0.0204444		35.53	0.03		35.53	0.03
2.23739	0.0403523		2.23739	-0.0237226		2.23739	-0.0197887		2.23739	0.0194311		35.6	0.03		35.6	0.03
2.24224	0.0396967		2.24224	-0.0237823		2.24224	-0.0195503		2.24224	0.0181198		35.67	0.02		35.67	0.02
2.24709	0.0389814		2.24709	-0.0236034		2.24709	-0.0190735		2.24709	0.0167489		35.74	0.02		35.74	0.02
2.25195	0.0385642		2.25195	-0.0229478		2.25195	-0.018537		2.25195	0.0154972		35.82	0.02		35.82	0.02
2.2568	0.0383854		2.2568	-0.0222921		2.2568	-0.0180006		2.2568	0.0143051		35.89	0.03		35.89	0.02
2.26165	0.0385642		2.26165	-0.0216961		2.26165	-0.0175834		2.26165	0.0135303		35.96	0.03		35.96	0.02
2.26651	0.0389814		2.26651	-0.0212789		2.26651	-0.0174046		2.26651	0.0127554		36.04	0.03		36.04	0.02
2.27136	0.0395775		2.27136	-0.0210404		2.27136	-0.0175238		2.27136	0.0120997		36.11	0.03		36.11	0.02
2.27621	0.0402331		2.27621	-0.0208616		2.27621	-0.017643		2.27621	0.0114441		36.18	0.03		36.18	0.02
2.28107	0.0409484		2.28107	-0.0206232		2.28107	-0.0180006		2.28107	0.0109076		36.25	0.03		36.25	0.03
2.28592	0.0414848		2.28592	-0.0201464		2.28592	-0.0181794		2.28592	0.0106096		36.33	0.03		36.33	0.02
2.29077	0.0420213		2.29077	-0.0193715		2.29077	-0.0184178		2.29077	0.010848		36.4	0.03		36.4	0.02
2.29563	0.0426173		2.29563	-0.0185966		2.29563	-0.018537		2.29563	0.0114441		36.47	0.03		36.47	0.03
2.30048	0.043273		2.30048	-0.0181198		2.30048	-0.0187159		2.30048	0.0123978		36.55	0.03		36.55	0.03
2.30533	0.0439286		2.30533	-0.0180006		2.30533	-0.0191927		2.30533	0.013411		36.62	0.03		36.62	0.03
2.31019	0.0447035		2.31019	-0.0184774		2.31019	-0.0197291		2.31019	0.0143051		36.69	0.03		36.69	0.03
2.31504	0.0451803		2.31504	-0.0191927		2.31504	-0.020504		2.31504	0.0149012		36.76	0.03		36.76	0.03
2.31989	0.0455976		2.31989	-0.019908		2.31989	-0.0211		2.31989	0.0151396		36.84	0.03		36.84	0.03
2.32475	0.0455379		2.32475	-0.0201464		2.32475	-0.0213385		2.32475	0.0151992		36.91	0.03		36.91	0.03
2.3296	0.0453591		2.3296	-0.0199676		2.3296	-0.0212193		2.3296	0.01508		36.98	0.03		36.98	0.03
2.33445	0.0451803		2.33445	-0.0193119		2.33445	-0.0205636		2.33445	0.0148416		37.06	0.03		37.06	0.03
2.33931	0.0450015		2.33931	-0.0184178		2.33931	-0.0196695		2.33931	0.0146031		37.13	0.04		37.13	0.03
2.34416	0.0451207		2.34416	-0.0178218		2.34416	-0.0187159		2.34416	0.0144243		37.2	0.04		37.2	0.03
2.34901	0.0452399		2.34901	-0.0178218		2.34901	-0.0180006		2.34901	0.0141859		37.27	0.03		37.27	0.03
2.35387	0.0453591		2.35387	-0.0183582		2.35387	-0.0177026		2.35387	0.0138879		37.35	0.03		37.35	0.03
2.35872	0.0453591		2.35872	-0.0193119		2.35872	-0.0177622		2.35872	0.0136495		37.42	0.03		37.42	0.03
2.36357	0.0451803		2.36357	-0.0202656		2.36357	-0.0180602		2.36357	0.0134706		37.49	0.03		37.49	0.03
2.36843	0.0446439		2.36843	-0.0208616		2.36843	-0.018239		2.36843	0.0132918		37.56	0.03		37.56	0.04
2.37328	0.0439286		2.37328	-0.020802		2.37328	-0.0181198		2.37328	0.0132322		37.64	0.03		37.64	0.04
2.37813	0.0431538		2.37813	-0.0199676		2.37813	-0.0177622		2.37813	0.0131726		37.71	0.03		37.71	0.04
2.38299	0.0421405		2.38299	-0.0186563		2.38299	-0.0169277		2.38299	0.0131726		37.78	0.03		37.78	0.03
2.38784	0.0411272		2.38784	-0.0172257		2.38784	-0.0160336		2.38784	0.0129938		37.86	0.03		37.86	0.03
2.39269	0.0401139		2.39269	-0.015974		2.39269	-0.0153184		2.39269	0.012815		37.93	0.03		37.93	0.02
2.39755	0.039041		2.39755	-0.0153184		2.39755	-0.0147223		2.39755	0.0126958		38	0.03		38	0.02
2.4024	0.0380874		2.4024	-0.0151992		2.4024	-0.0144839		2.4024	0.0129342		38.07	0.02		38.07	0.02
2.40725	0.0372529		2.40725	-0.0154376		2.40725	-0.0144243		2.40725	0.0134706		38.15	0.02		38.15	0.02
2.41211	0.0367165		2.41211	-0.0159144		2.41211	-0.0143051		2.41211	0.0142455		38.22	0.03		38.22	0.03
2.41696	0.0367761		2.41696	-0.0162721		2.41696	-0.0144243		2.41696	0.0152588		38.29	0.03		38.29	0.03
2.42181	0.0370741		2.42181	-0.0163317		2.42181	-0.0144839		2.42181	0.0166297		38.37	0.03		38.37	0.03
2.42667	0.0377297		2.42667	-0.0161529		2.42667	-0.0146627		2.42667	0.0178218		38.44	0.03		38.44	0.03
2.43152	0.0385642		2.43152	-0.0159144		2.43152	-0.0150204		2.43152	0.0188351		38.51	0.02		38.51	0.03
2.43637	0.0394583		2.43637	-0.0156164		2.43637	-0.015378		2.43637	0.0194907		38.58	0.02		38.58	0.03
2.44123	0.0402331		2.44123	-0.0154376		2.44123	-0.015974		2.44123	0.0196695		38.66	0.02		38.66	0.03
2.44608	0.0408888		2.44608	-0.015378		2.44608	-0.0167489		2.44608	0.0193715		38.73	0.03		38.73	0.03
2.45093	0.041604		2.45093	-0.015378		2.45093	-0.017643		2.45093	0.0186563		38.8	0.03		38.8	0.02
2.45579	0.0423789		2.45579	-0.0153184		2.45579	-0.0187159		2.45579	0.0177026		38.88	0.03		38.88	0.02
2.46064	0.0432134		2.46064	-0.015378		2.46064	-0.0197887		2.46064	0.0170469		38.95	0.03		38.95	0.03
2.46549	0.0440478		2.46549	-0.0156164		2.46549	-0.0207424		2.46549	0.0166297		39.02	0.03		39.02	0.04
2.47035	0.0450015		2.47035	-0.0159144		2.47035	-0.0213981		2.47035	0.0168681		39.09	0.03		39.09	0.04
2.4752	0.0457168		2.4752	-0.0165701		2.4752	-0.0217557		2.4752	0.0174046		39.17	0.03		39.17	0.04
2.48005	0.0461936		2.48005	-0.017345		2.48005	-0.0219345		2.48005	0.0182986		39.24	0.03		39.24	0.03
2.48491	0.0461936		2.48491	-0.018239		2.48491	-0.0219941		2.48491	0.0190139		39.31	0.03		39.31	0.03
2.48976	0.0460744		2.48976	-0.0189543		2.48976	-0.0224113		2.48976	0.0191927		39.38	0.03		39.38	0.03
2.49461	0.0456572		2.49461	-0.0192523		2.49461	-0.0231266		2.49461	0.0189543		39.46	0.03		39.46	0.03
2.49947	0.0451803		2.49947	-0.0192523		2.49947	-0.0241995		2.49947	0.0181198		39.53	0.04		39.53	0.03
2.50432	0.0448823		2.50432	-0.0188947		2.50432	-0.025332		2.50432	0.0168681		39.6	0.04		39.6	0.03
2.50917	0.0446439		2.50917	-0.0183582		2.50917	-0.0262856		2.50917	0.0155568		39.68	0.04		39.68	0.03
2.51403	0.0447035		2.51403	-0.017941		2.51403	-0.0266433		2.51403	0.0144839		39.75	0.04		39.75	0.03
2.51888	0.0448227		2.51888	-0.0175834		2.51888	-0.0262856		2.51888	0.0137091		39.82	0.03		39.82	0.03
2.52373	0.0452399		2.52373	-0.017643		2.52373	-0.0250936		2.52373	0.0132918		39.89	0.03		39.89	0.03
2.52859	0.0457764		2.52859	-0.0180006		2.52859	-0.023663		2.52859	0.0132918		39.97	0.03		39.97	0.03
2.53344	0.046432		2.53344	-0.0185966		2.53344	-0.0218749		2.53344	0.0137091		40.04	0.04		40.04	0.02
2.53829	0.0473857		2.53829	-0.0193119		2.53829	-0.0203848		2.53829	0.0143647		40.11	0.03		40.11	0.02
2.54315	0.0484586		2.54315	-0.0199676		2.54315	-0.0191927		2.54315	0.0152588		40.19	0.03		40.19	0.01
2.548	0.049293		2.548	-0.0204444		2.548	-0.0184774		2.548	0.0161529		40.26	0.03		40.26	0.01
2.55285	0.0498295		2.55285	-0.0205636		2.55285	-0.0181198		2.55285	0.0168681		40.33	0.03		40.33	0.01
2.55771	0.0497699		2.55771	-0.0203252		2.55771	-0.0180602		2.55771	0.0175238		40.4	0.04		40.4	0.01
2.56256	0.0491142		2.56256	-0.0196695		2.56256	-0.0181794		2.56256	0.0178814		40.48	0.04		40.48	0.02
2.56741	0.0480413		2.56741	-0.0187159		2.56741	-0.0184178		2.56741	0.0184178		40.55	0.04		40.55	0.02
2.57227	0.0468493		2.57227	-0.0177026		2.57227	-0.0188351		2.57227	0.0187755		40.62	0.03		40.62	0.03
2.57712	0.045836		2.57712	-0.0168085		2.57712	-0.0193119		2.57712	0.0192523		40.7	0.04		40.7	0.03
2.58197	0.0448823		2.58197	-0.0162721		2.58197	-0.0198483		2.58197	0.0196099		40.77	0.04		40.77	0.03
2.58683	0.0442863		2.58683	-0.0160933		2.58683	-0.0206232		2.58683	0.0197887		40.84	0.04		40.84	0.03
2.59168	0.0439286		2.59168	-0.0162721		2.59168	-0.0212789		2.59168	0.0196695		40.91	0.04		40.91	0.02
2.59653	0.043571		2.59653	-0.0165105		2.59653	-0.0217557		2.59653	0.0193715		40.99	0.04		40.99	0.02
2.60139	0.0433326		2.60139	-0.0168085		2.60139	-0.0221133		2.60139	0.0189543		41.06	0.03		41.06	0.03
2.60624	0.0429153		2.60624	-0.0170469		2.60624	-0.0220537		2.60624	0.0185966		41.13	0.03		41.13	0.04
2.61109	0.0428557		2.61109	-0.0169277		2.61109	-0.0218749		2.61109	0.0184178		41.2	0.03		41.2	0.04
2.61595	0.0430942		2.61595	-0.0165701		2.61595	-0.0215173		2.61595	0.0184178		41.28	0.04		41.28	0.03
2.6208	0.0436306		2.6208	-0.0160336		2.6208	-0.0211596		2.6208	0.0184178		41.35	0.04		41.35	0.03
2.62565	0.0445247		2.62565	-0.0153184		2.62565	-0.020802		2.62565	0.0181794		41.42	0.04		41.42	0.03
2.63051	0.0455379		2.63051	-0.0146031		2.63051	-0.0209212		2.63051	0.0174046		41.5	0.04		41.5	0.04
2.63536	0.0465512		2.63536	-0.0140667		2.63536	-0.0213981		2.63536	0.0162125		41.57	0.04		41.57	0.04
2.64021	0.0470877		2.64021	-0.0137687		2.64021	-0.0222325		2.64021	0.014782		41.64	0.04		41.64	0.04
2.64507	0.0472665		2.64507	-0.0135899		2.64507	-0.0231862		2.64507	0.0134706		41.71	0.04		41.71	0.03
2.64992	0.0472665		2.64992	-0.0138283		2.64992	-0.0243783		2.64992	0.0126958		41.79	0.03		41.79	0.03
2.65477	0.0470877		2.65477	-0.0142455		2.65477	-0.0252724		2.65477	0.012517		41.86	0.02		41.86	0.03
2.65963	0.0469089		2.65963	-0.0147223		2.65963	-0.0257492		2.65963	0.0131726		41.93	0.02		41.93	0.02
2.66448	0.0466704		2.66448	-0.01508		2.66448	-0.02563		2.66448	0.0143051		42.01	0.03		42.01	0.02
2.66933	0.0466704		2.66933	-0.0154376		2.66933	-0.0249743		2.66933	0.0154376		42.08	0.03		42.08	0.02
2.67419	0.046432		2.67419	-0.0159144		2.67419	-0.0238419		2.67419	0.0163913		42.15	0.04		42.15	0.02
2.67904	0.0463128		2.67904	-0.0168085		2.67904	-0.022471		2.67904	0.0168681		42.22	0.03		42.22	0.02
2.68389	0.046134		2.68389	-0.0180006		2.68389	-0.0209808		2.68389	0.0168681		42.3	0.03		42.3	0.02
2.68875	0.0460744		2.68875	-0.0194311		2.68875	-0.0197291		2.68875	0.0163913		42.37	0.03		42.37	0.02
2.6936	0.046134		2.6936	-0.0210404		2.6936	-0.0186563		2.6936	0.0156164		42.44	0.03		42.44	0.03
2.69845	0.0467896		2.69845	-0.0221133		2.69845	-0.0177026		2.69845	0.0150204		42.52	0.04		42.52	0.03
2.70331	0.0476241		2.70331	-0.0224113		2.70331	-0.0172257		2.70331	0.0146031		42.59	0.04		42.59	0.03
2.70816	0.0488162		2.70816	-0.0218153		2.70816	-0.0171065		2.70816	0.0146031		42.66	0.04		42.66	0.03
2.71301	0.0500083		2.71301	-0.020504		2.71301	-0.017345		2.71301	0.0149012		42.73	0.04		42.73	0.03
2.71787	0.0510812		2.71787	-0.0187159		2.71787	-0.017941		2.71787	0.015378		42.81	0.04		42.81	0.04
2.72272	0.0519753		2.72272	-0.0172257		2.72272	-0.0185966		2.72272	0.015676		42.88	0.04		42.88	0.04
2.72757	0.0524521		2.72757	-0.0160933		2.72757	-0.0191927		2.72757	0.0157356		42.95	0.04		42.95	0.04
2.73243	0.0527501		2.73243	-0.015676		2.73243	-0.0195503		2.73243	0.0153184		43.02	0.04		43.02	0.04
2.73728	0.0526905		2.73728	-0.0157356		2.73728	-0.0193715		2.73728	0.0146627		43.1	0.03		43.1	0.03
2.74213	0.0523329		2.74213	-0.015974		2.74213	-0.0191331		2.74213	0.0139475		43.17	0.02		43.17	0.03
2.74699	0.051558		2.74699	-0.0160933		2.74699	-0.0186563		2.74699	0.0132918		43.24	0.02		43.24	0.02
2.75184	0.0505447		2.75184	-0.0160933		2.75184	-0.0184178		2.75184	0.0129938		43.32	0.02		43.32	0.02
2.75669	0.0495911		2.75669	-0.0157356		2.75669	-0.0182986		2.75669	0.0129342		43.39	0.02		43.39	0.02
2.76155	0.0488758		2.76155	-0.0154376		2.76155	-0.0183582		2.76155	0.0128746		43.46	0.03		43.46	0.02
2.7664	0.0486374		2.7664	-0.0151992		2.7664	-0.018537		2.7664	0.012815		43.53	0.03		43.53	0.02
2.77125	0.0492334		2.77125	-0.01508		2.77125	-0.0187755		2.77125	0.0124574		43.61	0.03		43.61	0.02
2.77611	0.0503063		2.77611	-0.0151396		2.77611	-0.0190735		2.77611	0.0120997		43.68	0.03		43.68	0.02
2.78096	0.051558		2.78096	-0.015378		2.78096	-0.0192523		2.78096	0.0117421		43.75	0.03		43.75	0.02
2.78581	0.0525117		2.78581	-0.0157356		2.78581	-0.0194311		2.78581	0.0119209		43.83	0.03		43.83	0.02
2.79067	0.0529289		2.79067	-0.0162125		2.79067	-0.0195503		2.79067	0.0123978		43.9	0.03		43.9	0.02
2.79552	0.0528693		2.79552	-0.0166893		2.79552	-0.0197291		2.79552	0.0134706		43.97	0.03		43.97	0.03
2.80037	0.0526905		2.80037	-0.0172257		2.80037	-0.0199676		2.80037	0.0148416		44.04	0.03		44.04	0.03
2.80523	0.0525713		2.80523	-0.0178814		2.80523	-0.0204444		2.80523	0.0162721		44.12	0.03		44.12	0.03
2.81008	0.0529885		2.81008	-0.0185966		2.81008	-0.0208616		2.81008	0.0174046		44.19	0.02		44.19	0.02
2.81493	0.0535846		2.81493	-0.0193119		2.81493	-0.0212789		2.81493	0.0181198		44.26	0.02		44.26	0.02
2.81979	0.0542402		2.81979	-0.0197887		2.81979	-0.0215769		2.81979	0.0184178		44.34	0.02		44.34	0.03
2.82464	0.054419		2.82464	-0.0200272		2.82464	-0.0217557		2.82464	0.0181198		44.41	0.02		44.41	0.03
2.82949	0.0538826		2.82949	-0.0200868		2.82949	-0.0216961		2.82949	0.0174046		44.48	0.02		44.48	0.03
2.83435	0.0528693		2.83435	-0.0196695		2.83435	-0.0216365		2.83435	0.0165105		44.55	0.03		44.55	0.03
2.8392	0.0514388		2.8392	-0.0190735		2.8392	-0.0215769		2.8392	0.0155568		44.63	0.03		44.63	0.03
2.84405	0.0500679		2.84405	-0.018239		2.84405	-0.0218153		2.84405	0.0146031		44.7	0.03		44.7	0.03
2.84891	0.0488758		2.84891	-0.0174642		2.84891	-0.0224113		2.84891	0.0138283		44.77	0.03		44.77	0.03
2.85376	0.0482798		2.85376	-0.0169873		2.85376	-0.023365		2.85376	0.0133514		44.84	0.03		44.84	0.03
2.85861	0.0480413		2.85861	-0.0167489		2.85861	-0.0245571		2.85861	0.0131726		44.92	0.03		44.92	0.03
2.86347	0.0479221		2.86347	-0.0170469		2.86347	-0.02563		2.86347	0.0134706		44.99	0.03		44.99	0.03
2.86832	0.0479221		2.86832	-0.0178814		2.86832	-0.0265241		2.86832	0.0138879		45.06	0.03		45.06	0.03
2.87317	0.0479817		2.87317	-0.0190735		2.87317	-0.0270009		2.87317	0.0143051		45.14	0.03		45.14	0.03
2.87803	0.0479817		2.87803	-0.020504		2.87803	-0.0267625		2.87803	0.0145435		45.21	0.03		45.21	0.03
2.88288	0.0483394		2.88288	-0.0220537		2.88288	-0.0260472		2.88288	0.0146031		45.28	0.02		45.28	0.03
2.88773	0.0491142		2.88773	-0.0233054		2.88773	-0.0249147		2.88773	0.0144839		45.35	0.03		45.35	0.03
2.89259	0.0503659		2.89259	-0.0242591		2.89259	-0.0234246		2.89259	0.0141859		45.43	0.03		45.43	0.03
2.89744	0.0517368		2.89744	-0.0248551		2.89744	-0.0218749		2.89744	0.0139475		45.5	0.04		45.5	0.03
2.90229	0.0529885		2.90229	-0.0252724		2.90229	-0.0204444		2.90229	0.0139475		45.57	0.03		45.57	0.03
2.90715	0.0539422		2.90715	-0.0255108		2.90715	-0.0190735		2.90715	0.0138879		45.65	0.03		45.65	0.02
2.912	0.0543594		2.912	-0.0259876		2.912	-0.0180006		2.912	0.0139475		45.72	0.03		45.72	0.02
2.91685	0.0541806		2.91685	-0.0265837		2.91685	-0.0171065		2.91685	0.0137687		45.79	0.03		45.79	0.02
2.92171	0.053525		2.92171	-0.0271797		2.92171	-0.0163913		2.92171	0.0132322		45.86	0.03		45.86	0.02
2.92656	0.0528693		2.92656	-0.0274777		2.92656	-0.0160933		2.92656	0.0124574		45.94	0.03		45.94	0.01
2.93141	0.0522137		2.93141	-0.0271797		2.93141	-0.0160933		2.93141	0.0116229		46.01	0.02		46.01	0.01
2.93627	0.0516176		2.93627	-0.0261664		2.93627	-0.0165105		2.93627	0.0110865		46.08	0.02		46.08	0.01
2.94112	0.0514388		2.94112	-0.0246167		2.94112	-0.0172257		2.94112	0.0110865		46.16	0.02		46.16	0.01
2.94597	0.0513792		2.94597	-0.0227094		2.94597	-0.0181794		2.94597	0.0116229		46.23	0.02		46.23	0.02
2.95083	0.0513792		2.95083	-0.0209212		2.95083	-0.0193119		2.95083	0.0125766		46.3	0.01		46.3	0.02
2.95568	0.0513792		2.95568	-0.0194311		2.95568	-0.0204444		2.95568	0.0140071		46.37	0.01		46.37	0.02
2.96053	0.0514388		2.96053	-0.0187755		2.96053	-0.0215173		2.96053	0.015378		46.45	0.02		46.45	0.02
2.96539	0.0514984		2.96539	-0.0186563		2.96539	-0.0224113		2.96539	0.0163913		46.52	0.02		46.52	0.01
2.97024	0.0516772		2.97024	-0.0191927		2.97024	-0.023067		2.97024	0.0171065		46.59	0.03		46.59	0.01
2.97509	0.0520945		2.97509	-0.0200868		2.97509	-0.0235438		2.97509	0.0175238		46.66	0.03		46.66	0.02
2.97995	0.0526309		2.97995	-0.0211596		2.97995	-0.0238419		2.97995	0.0175238		46.74	0.03		46.74	0.03
2.9848	0.0530481		2.9848	-0.0221729		2.9848	-0.0240207		2.9848	0.0171661		46.81	0.03		46.81	0.03
2.98965	0.0534654		2.98965	-0.0231266		2.98965	-0.0240207		2.98965	0.0165105		46.88	0.03		46.88	0.03
2.99451	0.0536442		2.99451	-0.0239015		2.99451	-0.0239015		2.99451	0.0154972		46.96	0.03		46.96	0.03
2.99936	0.0535846		2.99936	-0.0245571		2.99936	-0.0239015		2.99936	0.0144243		47.03	0.03		47.03	0.03
3.00421	0.0533462		3.00421	-0.025034		3.00421	-0.0238419		3.00421	0.013113		47.1	0.04		47.1	0.03
3.00907	0.0528693		3.00907	-0.0254512		3.00907	-0.0240207		3.00907	0.0118613		47.17	0.04		47.17	0.03
3.01392	0.0524521		3.01392	-0.02563		3.01392	-0.0241399		3.01392	0.01055		47.25	0.04		47.25	0.03
3.01877	0.0519753		3.01877	-0.0254512		3.01877	-0.0243187		3.01877	0.00959635		47.32	0.03		47.32	0.03
3.02363	0.0514984		3.02363	-0.025034		3.02363	-0.0241995		3.02363	0.00882149		47.39	0.02		47.39	0.03
3.02848	0.0511408		3.02848	-0.0241995		3.02848	-0.0238419		3.02848	0.00828505		47.47	0.02		47.47	0.03
3.03333	0.050962		3.03333	-0.0232458		3.03333	-0.023365		3.03333	0.00810623		47.54	0.03		47.54	0.03
3.03819	0.0511408		3.03819	-0.0223517		3.03819	-0.0226498		3.03819	0.00810623		47.61	0.03		47.61	0.03
3.04304	0.051558		3.04304	-0.0213981		3.04304	-0.0220537		3.04304	0.00828505		47.68	0.04		47.68	0.02
3.04789	0.0522733		3.04789	-0.0208616		3.04789	-0.0216961		3.04789	0.00840425		47.76	0.04		47.76	0.02
3.05275	0.0532866		3.05275	-0.0206828		3.05275	-0.0215769		3.05275	0.00870228		47.83	0.03		47.83	0.02
3.0576	0.0541806		3.0576	-0.0207424		3.0576	-0.0216961		3.0576	0.00911951		47.9	0.03		47.9	0.02
3.06245	0.0550151		3.06245	-0.0210404		3.06245	-0.0220537		3.06245	0.00977516		47.98	0.03		47.98	0.02
3.06731	0.0553727		3.06731	-0.0213385		3.06731	-0.0225902		3.06731	0.0107288		48.05	0.04		48.05	0.03
3.07216	0.0554323		3.07216	-0.0218153		3.07216	-0.0230074		3.07216	0.0117421		48.12	0.03		48.12	0.03
3.07701	0.0551343		3.07701	-0.0219941		3.07701	-0.023365		3.07701	0.0129938		48.19	0.03		48.19	0.03
3.08187	0.0547171		3.08187	-0.0220537		3.08187	-0.0234842		3.08187	0.0143051		48.27	0.02		48.27	0.02
3.08672	0.0542998		3.08672	-0.0218749		3.08672	-0.0232458		3.08672	0.0154972		48.34	0.01		48.34	0.02
3.09157	0.0541806		3.09157	-0.0214577		3.09157	-0.022769		3.09157	0.0166893		48.41	0.01		48.41	0.02
3.09643	0.0542998		3.09643	-0.0206828		3.09643	-0.0220537		3.09643	0.0178814		48.48	0.02		48.48	0.02
3.10128	0.0548363		3.10128	-0.0197887		3.10128	-0.0212789		3.10128	0.0188947		48.56	0.03		48.56	0.02
3.10613	0.0557303		3.10613	-0.0187159		3.10613	-0.0206232		3.10613	0.0197887		48.63	0.03		48.63	0.02
3.11099	0.0567436		3.11099	-0.0177622		3.11099	-0.0203848		3.11099	0.0203848		48.7	0.04		48.7	0.02
3.11584	0.0576377		3.11584	-0.0170469		3.11584	-0.0205636		3.11584	0.0206232		48.78	0.04		48.78	0.02
3.12069	0.0582337		3.12069	-0.0168085		3.12069	-0.0212789		3.12069	0.0204444		48.85	0.04		48.85	0.02
3.12555	0.0584722		3.12555	-0.0169873		3.12555	-0.0224113		3.12555	0.019908		48.92	0.03		48.92	0.02
3.1304	0.0583529		3.1304	-0.0175834		3.1304	-0.0237823		3.1304	0.0192523		48.99	0.03		48.99	0.02
3.13525	0.0581741		3.13525	-0.0184774		3.13525	-0.025034		3.13525	0.0185966		49.07	0.03		49.07	0.02
3.14011	0.0579953		3.14011	-0.0196099		3.14011	-0.0258684		3.14011	0.017941		49.14	0.04		49.14	0.03
3.14496	0.0580549		3.14496	-0.020802		3.14496	-0.0262856		3.14496	0.0174642		49.21	0.04		49.21	0.03
3.14981	0.0582337		3.14981	-0.0217557		3.14981	-0.0261664		3.14981	0.0169277		49.29	0.04		49.29	0.03
3.15467	0.0584722		3.15467	-0.0223517		3.15467	-0.02563		3.15467	0.0165701		49.36	0.03		49.36	0.02
3.15952	0.0584126		3.15952	-0.0224113		3.15952	-0.0246763		3.15952	0.0162721		49.43	0.03		49.43	0.02
3.16437	0.0580549		3.16437	-0.0218749		3.16437	-0.0234842		3.16437	0.0162125		49.5	0.03		49.5	0.03
3.16923	0.0571609		3.16923	-0.0211596		3.16923	-0.0221729		3.16923	0.0162721		49.58	0.03		49.58	0.03
3.17408	0.0559688		3.17408	-0.0202656		3.17408	-0.0208616		3.17408	0.0165105		49.65	0.03		49.65	0.03
3.17893	0.0547171		3.17893	-0.0197291		3.17893	-0.0196695		3.17893	0.0168085		49.72	0.03		49.72	0.03
3.18379	0.0536442		3.18379	-0.0197291		3.18379	-0.0187755		3.18379	0.0170469		49.8	0.03		49.8	0.03
3.18864	0.0528693		3.18864	-0.0200868		3.18864	-0.0182986		3.18864	0.0169277		49.87	0.03		49.87	0.03
3.19349	0.0525713		3.19349	-0.0206828		3.19349	-0.0180006		3.19349	0.0166297		49.94	0.03		49.94	0.03
3.19835	0.0528097		3.19835	-0.0212193		3.19835	-0.017941		3.19835	0.0160933		50.01	0.03		50.01	0.04
3.2032	0.0533462		3.2032	-0.0214577		3.2032	-0.0180006		3.2032	0.0154376		50.09	0.03		50.09	0.04
3.20805	0.0540614		3.20805	-0.0213385		3.20805	-0.018239		3.20805	0.014782		50.16	0.03		50.16	0.04
3.21291	0.0548363		3.21291	-0.0209212		3.21291	-0.0184178		3.21291	0.0144243		50.23	0.03		50.23	0.04
3.21776	0.0552535		3.21776	-0.0204444		3.21776	-0.018537		3.21776	0.0141263		50.3	0.03		50.3	0.04
3.22261	0.0553727		3.22261	-0.0201464		3.22261	-0.0188351		3.22261	0.0141263		50.38	0.03		50.38	0.03
3.22747	0.0551939		3.22747	-0.020206		3.22747	-0.0193119		3.22747	0.0141859		50.45	0.03		50.45	0.03
3.23232	0.0548959		3.23232	-0.0203252		3.23232	-0.0200272		3.23232	0.0143647		50.52	0.03		50.52	0.03
3.23717	0.0546575		3.23717	-0.0203848		3.23717	-0.0209808		3.23717	0.0145435		50.6	0.02		50.6	0.02
3.24203	0.0547171		3.24203	-0.0203848		3.24203	-0.0221729		3.24203	0.014782		50.67	0.02		50.67	0.03
3.24688	0.0552535		3.24688	-0.0200272		3.24688	-0.023067		3.24688	0.01508		50.74	0.03		50.74	0.04
3.25173	0.0559688		3.25173	-0.0193119		3.25173	-0.0238419		3.25173	0.015378		50.81	0.03		50.81	0.04
3.25659	0.0570416		3.25659	-0.0184178		3.25659	-0.0241399		3.25659	0.0157356		50.89	0.04		50.89	0.04
3.26144	0.0580549		3.26144	-0.0175834		3.26144	-0.0239611		3.26144	0.0162125		50.96	0.04		50.96	0.03
3.26629	0.058949		3.26629	-0.0169873		3.26629	-0.0233054		3.26629	0.0169277		51.03	0.04		51.03	0.02
3.27115	0.0594854		3.27115	-0.0166297		3.27115	-0.0221133		3.27115	0.0177026		51.11	0.03		51.11	0.02
3.276	0.0598431		3.276	-0.0166297		3.276	-0.0208616		3.276	0.0183582		51.18	0.03		51.18	0.02
3.28085	0.0599027		3.28085	-0.0168681		3.28085	-0.0195503		3.28085	0.0189543		51.25	0.03		51.25	0.03
3.28571	0.0596642		3.28571	-0.0172853		3.28571	-0.0184774		3.28571	0.0191927		51.32	0.03		51.32	0.03
3.29056	0.0594258		3.29056	-0.017643		3.29056	-0.017643		3.29056	0.0191927		51.4	0.04		51.4	0.04
3.29541	0.058949		3.29541	-0.0178814		3.29541	-0.017345		3.29541	0.0188947		51.47	0.04		51.47	0.04
3.30027	0.0582933		3.30027	-0.0178218		3.30027	-0.0174642		3.30027	0.0186563		51.54	0.04		51.54	0.04
3.30512	0.0575781		3.30512	-0.0175238		3.30512	-0.0178218		3.30512	0.0186563		51.62	0.04		51.62	0.04
3.30997	0.0567436		3.30997	-0.0171661		3.30997	-0.0188351		3.30997	0.0188351		51.69	0.04		51.69	0.04
3.31483	0.0559092		3.31483	-0.0166893		3.31483	-0.0200868		3.31483	0.0195503		51.76	0.03		51.76	0.04
3.31968	0.0550151		3.31968	-0.0163317		3.31968	-0.0216961		3.31968	0.020504		51.83	0.03		51.83	0.03
3.32453	0.0540614		3.32453	-0.0162125		3.32453	-0.0233054		3.32453	0.0215173		51.91	0.03		51.91	0.03
3.32939	0.0532269		3.32939	-0.0163913		3.32939	-0.0247955		3.32939	0.0222921		51.98	0.03		51.98	0.03
3.33424	0.0525713		3.33424	-0.0170469		3.33424	-0.025928		3.33424	0.022471		52.05	0.04		52.05	0.03
3.33909	0.0520945		3.33909	-0.0180006		3.33909	-0.0264645		3.33909	0.0219941		52.12	0.04		52.12	0.03
3.34395	0.0519753		3.34395	-0.0190735		3.34395	-0.0265837		3.34395	0.020802		52.2	0.03		52.2	0.03
3.3488	0.0522137		3.3488	-0.0201464		3.3488	-0.026226		3.3488	0.0190735		52.27	0.03		52.27	0.04
3.35365	0.0528693		3.35365	-0.0210404		3.35365	-0.0255704		3.35365	0.017345		52.34	0.03		52.34	0.04
3.35851	0.053823		3.35851	-0.0215769		3.35851	-0.0247359		3.35851	0.0160933		52.42	0.04		52.42	0.04
3.36336	0.0550151		3.36336	-0.0216961		3.36336	-0.0240803		3.36336	0.0154972		52.49	0.04		52.49	0.04
3.36821	0.0560284		3.36821	-0.0215173		3.36821	-0.0234246		3.36821	0.0157952		52.56	0.04		52.56	0.05
3.37307	0.0568628		3.37307	-0.0213385		3.37307	-0.0228882		3.37307	0.0167489		52.63	0.04		52.63	0.04
3.37792	0.0573397		3.37792	-0.0212193		3.37792	-0.0227094		3.37792	0.0180006		52.71	0.04		52.71	0.04
3.38277	0.0575185		3.38277	-0.0213385		3.38277	-0.022769		3.38277	0.0193715		52.78	0.04		52.78	0.04
3.38763	0.0572205		3.38763	-0.0216961		3.38763	-0.0229478		3.38763	0.020206		52.85	0.04		52.85	0.04
3.39248	0.0569224		3.39248	-0.0221133		3.39248	-0.023365		3.39248	0.0203848		52.93	0.04		52.93	0.04
3.39733	0.0565648		3.39733	-0.0226498		3.39733	-0.0237226		3.39733	0.0200868		53	0.04		53	0.04
3.40219	0.0565052		3.40219	-0.0228286		3.40219	-0.0241995		3.40219	0.0194907		53.07	0.04		53.07	0.04
3.40704	0.0568032		3.40704	-0.0228882		3.40704	-0.0245571		3.40704	0.018537		53.14	0.04		53.14	0.03
3.41189	0.0573993		3.41189	-0.022471		3.41189	-0.025034		3.41189	0.0175834		53.22	0.04		53.22	0.03
3.41675	0.0584126		3.41675	-0.0218749		3.41675	-0.02563		3.41675	0.0163913		53.29	0.05		53.29	0.02
3.4216	0.0596642		3.4216	-0.0211596		3.4216	-0.0264645		3.4216	0.0152588		53.36	0.04		53.36	0.02
3.42645	0.0610352		3.42645	-0.0205636		3.42645	-0.0271201		3.42645	0.0140071		53.44	0.04		53.44	0.02
3.43131	0.0622869		3.43131	-0.0200272		3.43131	-0.0276566		3.43131	0.0128746		53.51	0.03		53.51	0.02
3.43616	0.0632405		3.43616	-0.0197887		3.43616	-0.027597		3.43616	0.0120997		53.58	0.03		53.58	0.02
3.44101	0.0639558		3.44101	-0.0198483		3.44101	-0.0271201		3.44101	0.0117421		53.65	0.03		53.65	0.03
3.44587	0.0645518		3.44587	-0.0203252		3.44587	-0.0263453		3.44587	0.0119805		53.73	0.03		53.73	0.03
3.45072	0.0647902		3.45072	-0.0208616		3.45072	-0.0251532		3.45072	0.0127554		53.8	0.03		53.8	0.03
3.45557	0.0647306		3.45557	-0.0213385		3.45557	-0.0239015		3.45557	0.0137687		53.87	0.03		53.87	0.03
3.46043	0.0644922		3.46043	-0.0215769		3.46043	-0.0230074		3.46043	0.0149012		53.94	0.03		53.94	0.03
3.46528	0.064075		3.46528	-0.0214577		3.46528	-0.0221729		3.46528	0.0159144		54.02	0.04		54.02	0.03
3.47013	0.0634789		3.47013	-0.0211		3.47013	-0.0215769		3.47013	0.0165701		54.09	0.04		54.09	0.04
3.47499	0.0625849		3.47499	-0.0204444		3.47499	-0.0211596		3.47499	0.0168085		54.16	0.05		54.16	0.04
3.47984	0.0617504		3.47984	-0.0200868		3.47984	-0.0207424		3.47984	0.0169873		54.24	0.04		54.24	0.04
3.48469	0.0609159		3.48469	-0.019908		3.48469	-0.0204444		3.48469	0.0169873		54.31	0.03		54.31	0.04
3.48955	0.0601411		3.48955	-0.020206		3.48955	-0.0201464		3.48955	0.0169277		54.38	0.03		54.38	0.04
3.4944	0.0594258		3.4944	-0.020802		3.4944	-0.0202656		3.4944	0.0169873		54.45	0.03		54.45	0.03
3.49925	0.0587106		3.49925	-0.0215769		3.49925	-0.0206828		3.49925	0.0169873		54.53	0.03		54.53	0.03
3.50411	0.0579953		3.50411	-0.0223517		3.50411	-0.0213385		3.50411	0.0170469		54.6	0.04		54.6	0.02
3.50896	0.0575781		3.50896	-0.0228286		3.50896	-0.0222921		3.50896	0.0171065		54.67	0.03		54.67	0.02
3.51381	0.0572801		3.51381	-0.0231266		3.51381	-0.0233054		3.51381	0.0171661		54.75	0.03		54.75	0.02
3.51867	0.0573397		3.51867	-0.0229478		3.51867	-0.0242591		3.51867	0.0171661		54.82	0.03		54.82	0.03
3.52352	0.0576973		3.52352	-0.0223517		3.52352	-0.0249743		3.52352	0.0172257		54.89	0.03		54.89	0.03
3.52837	0.0580549		3.52837	-0.0213981		3.52837	-0.0254512		3.52837	0.0174642		54.96	0.04		54.96	0.03
3.53323	0.0582337		3.53323	-0.0202656		3.53323	-0.0255704		3.53323	0.0178218		55.04	0.04		55.04	0.03
3.53808	0.0581741		3.53808	-0.0191331		3.53808	-0.0254512		3.53808	0.0182986		55.11	0.04		55.11	0.02
3.54293	0.0577569		3.54293	-0.0181198		3.54293	-0.0251532		3.54293	0.0188947		55.18	0.04		55.18	0.02
3.54779	0.0575781		3.54779	-0.0174046		3.54779	-0.0249147		3.54779	0.0196695		55.26	0.04		55.26	0.03
3.55264	0.0578165		3.55264	-0.0169277		3.55264	-0.0248551		3.55264	0.0202656		55.33	0.04		55.33	0.03
3.55749	0.0585318		3.55749	-0.0168681		3.55749	-0.0249147		3.55749	0.0206828		55.4	0.04		55.4	0.03
3.56235	0.0600815		3.56235	-0.0169873		3.56235	-0.0250936		3.56235	0.0210404		55.47	0.04		55.47	0.03
3.5672	0.062108		3.5672	-0.0171661		3.5672	-0.025332		3.5672	0.0211596		55.55	0.04		55.55	0.04
3.57205	0.0643134		3.57205	-0.0175238		3.57205	-0.0255704		3.57205	0.0210404		55.62	0.04		55.62	0.03
3.57691	0.0661016		3.57691	-0.0178814		3.57691	-0.0257492		3.57691	0.020802		55.69	0.05		55.69	0.03
3.58176	0.0674725		3.58176	-0.0183582		3.58176	-0.0258684		3.58176	0.0204444		55.76	0.05		55.76	0.03
3.58661	0.0679493		3.58661	-0.0188947		3.58661	-0.0260472		3.58661	0.0201464		55.84	0.04		55.84	0.03
3.59147	0.0678301		3.59147	-0.0193715		3.59147	-0.0263453		3.59147	0.0198483		55.91	0.04		55.91	0.03
3.59632	0.0671744		3.59632	-0.0197291		3.59632	-0.0269413		3.59632	0.0197291		55.98	0.04		55.98	0.03
3.60117	0.0661612		3.60117	-0.0200868		3.60117	-0.0277162		3.60117	0.0198483		56.06	0.04		56.06	0.03
3.60603	0.0650287		3.60603	-0.0201464		3.60603	-0.0287294		3.60603	0.020206		56.13	0.04		56.13	0.03
3.61088	0.0637174		3.61088	-0.0200868		3.61088	-0.0296831		3.61088	0.0205636		56.2	0.04		56.2	0.03
3.61573	0.0625253		3.61573	-0.0200272		3.61573	-0.0302792		3.61573	0.0209212		56.27	0.03		56.27	0.04
3.62059	0.0619292		3.62059	-0.019908		3.62059	-0.0305176		3.62059	0.0211		56.35	0.03		56.35	0.04
3.62544	0.0618696		3.62544	-0.0197291		3.62544	-0.030458		3.62544	0.0209808		56.42	0.03		56.42	0.04
3.63029	0.0625849		3.63029	-0.0196695		3.63029	-0.0297427		3.63029	0.020802		56.49	0.03		56.49	0.04
3.63515	0.0641942		3.63515	-0.0194311		3.63515	-0.028789		3.63515	0.0206828		56.57	0.03		56.57	0.04
3.64	0.0659823		3.64	-0.0192523		3.64	-0.027895		3.64	0.0207424		56.64	0.03		56.64	0.04
3.64485	0.0675321		3.64485	-0.0187755		3.64485	-0.0270009		3.64485	0.0210404		56.71	0.03		56.71	0.05
3.64971	0.0683665		3.64971	-0.018239		3.64971	-0.0264049		3.64971	0.0213981		56.78	0.03		56.78	0.05
3.65456	0.0681877		3.65456	-0.0175834		3.65456	-0.0259876		3.65456	0.0217557		56.86	0.03		56.86	0.05
3.65941	0.0671148		3.65941	-0.0170469		3.65941	-0.0259876		3.65941	0.0218153		56.93	0.03		56.93	0.04
3.66427	0.0655055		3.66427	-0.0169277		3.66427	-0.0264049		3.66427	0.0215173		57	0.03		57	0.04
3.66912	0.063777		3.66912	-0.0170469		3.66912	-0.0271797		3.66912	0.0211596		57.08	0.03		57.08	0.04
3.67397	0.0627041		3.67397	-0.0174642		3.67397	-0.0283718		3.67397	0.0207424		57.15	0.04		57.15	0.03
3.67883	0.0623465		3.67883	-0.0178814		3.67883	-0.0296831		3.67883	0.0205636		57.22	0.03		57.22	0.03
3.68368	0.0627637		3.68368	-0.0183582		3.68368	-0.0311136		3.68368	0.0206828		57.29	0.03		57.29	0.03
3.68853	0.0638366		3.68853	-0.0183582		3.68853	-0.0321269		3.68853	0.0212193		57.37	0.03		57.37	0.03
3.69339	0.0650287		3.69339	-0.0180602		3.69339	-0.0327229		3.69339	0.0217557		57.44	0.03		57.44	0.03
3.69824	0.0662804		3.69824	-0.0174642		3.69824	-0.0326037		3.69824	0.0221729		57.51	0.03		57.51	0.03
3.70309	0.0671744		3.70309	-0.0168681		3.70309	-0.0318885		3.70309	0.0222325		57.58	0.03		57.58	0.03
3.70795	0.0677705		3.70795	-0.0161529		3.70795	-0.0306964		3.70795	0.0218153		57.66	0.03		57.66	0.03
3.7128	0.0680089		3.7128	-0.0157356		3.7128	-0.0293851		3.7128	0.0211		57.73	0.03		57.73	0.03
3.71765	0.0677705		3.71765	-0.0156164		3.71765	-0.0283718		3.71765	0.0201464		57.8	0.03		57.8	0.04
3.72251	0.0674725		3.72251	-0.0161529		3.72251	-0.0276566		3.72251	0.0193715		57.88	0.03		57.88	0.04
3.72736	0.0669956		3.72736	-0.0171065		3.72736	-0.0273585		3.72736	0.0189543		57.95	0.03		57.95	0.04
3.73221	0.0665784		3.73221	-0.0185966		3.73221	-0.027597		3.73221	0.0188351		58.02	0.03		58.02	0.04
3.73707	0.0662208		3.73707	-0.0204444		3.73707	-0.0280738		3.73707	0.0190139		58.09	0.03		58.09	0.04
3.74192	0.0661612		3.74192	-0.0223517		3.74192	-0.0286102		3.74192	0.0193715		58.17	0.03		58.17	0.04
3.74677	0.0663996		3.74677	-0.0240803		3.74677	-0.0291467		3.74677	0.0197291		58.24	0.03		58.24	0.04
3.75163	0.0666976		3.75163	-0.0250936		3.75163	-0.0293851		3.75163	0.0197887		58.31	0.03		58.31	0.04
3.75648	0.066936		3.75648	-0.0254512		3.75648	-0.0295043		3.75648	0.0196695		58.39	0.03		58.39	0.03
3.76133	0.0672936		3.76133	-0.0249147		3.76133	-0.0294447		3.76133	0.0193715		58.46	0.03		58.46	0.03
3.76619	0.0675917		3.76619	-0.0237226		3.76619	-0.0291467		3.76619	0.0190139		58.53	0.03		58.53	0.03
3.77104	0.0677109		3.77104	-0.0222325		3.77104	-0.028789		3.77104	0.0187755		58.6	0.03		58.6	0.03
3.77589	0.0675917		3.77589	-0.0206232		3.77589	-0.0282526		3.77589	0.0185966		58.68	0.03		58.68	0.03
3.78075	0.0672936		3.78075	-0.0193715		3.78075	-0.0274777		3.78075	0.0185966		58.75	0.03		58.75	0.03
3.7856	0.0666976		3.7856	-0.0184178		3.7856	-0.0268221		3.7856	0.0186563		58.82	0.03		58.82	0.03
3.79045	0.0658035		3.79045	-0.017941		3.79045	-0.026226		3.79045	0.0184774		58.9	0.03		58.9	0.04
3.79531	0.0647306		3.79531	-0.017643		3.79531	-0.0258088		3.79531	0.017941		58.97	0.04		58.97	0.04
3.80016	0.0636578		3.80016	-0.0172853		3.80016	-0.0255704		3.80016	0.0171661		59.04	0.04		59.04	0.04
3.80501	0.0630021		3.80501	-0.0168085		3.80501	-0.0255704		3.80501	0.0160933		59.11	0.04		59.11	0.04
3.80987	0.0628829		3.80987	-0.0160336		3.80987	-0.0256896		3.80987	0.0149608		59.19	0.03		59.19	0.04
3.81472	0.0633001		3.81472	-0.0151396		3.81472	-0.0259876		3.81472	0.0141859		59.26	0.03		59.26	0.04
3.81957	0.064373		3.81957	-0.0143051		3.81957	-0.0262856		3.81957	0.0140071		59.33	0.03		59.33	0.04
3.82443	0.0657439		3.82443	-0.0138879		3.82443	-0.0267029		3.82443	0.0144243		59.4	0.03		59.4	0.04
3.82928	0.0671148		3.82928	-0.0138879		3.82928	-0.0270605		3.82928	0.0154376		59.48	0.03		59.48	0.04
3.83413	0.0683069		3.83413	-0.0144839		3.83413	-0.0272393		3.83413	0.0166297		59.55	0.02		59.55	0.03
3.83899	0.0690222		3.83899	-0.0153184		3.83899	-0.0274777		3.83899	0.0178218		59.62	0.03		59.62	0.04
3.84384	0.0693798		3.84384	-0.0165105		3.84384	-0.0274181		3.84384	0.0187755		59.7	0.03		59.7	0.04
3.84869	0.069499		3.84869	-0.017643		3.84869	-0.0273585		3.84869	0.0191927		59.77	0.03		59.77	0.04
3.85355	0.0693798		3.85355	-0.0185966		3.85355	-0.0271797		3.85355	0.0192523		59.84	0.03		59.84	0.03
3.8584	0.069201		3.8584	-0.0193715		3.8584	-0.0269413		3.8584	0.0191331		59.91	0.04		59.91	0.03
3.86325	0.0689626		3.86325	-0.0200272		3.86325	-0.0269413		3.86325	0.0188947		59.99	0.04		59.99	0.03
3.86811	0.0685453		3.86811	-0.0205636		3.86811	-0.0269413		3.86811	0.0186563		60.06	0.04		60.06	0.03
3.87296	0.0683665		3.87296	-0.0210404		3.87296	-0.0271201		3.87296	0.0184774		60.13	0.03		60.13	0.03
3.87781	0.0682473		3.87781	-0.0214577		3.87781	-0.0274777		3.87781	0.0184178		60.21	0.03		60.21	0.03
3.88267	0.0683665		3.88267	-0.0215769		3.88267	-0.0277162		3.88267	0.0180602		60.28	0.03		60.28	0.03
3.88752	0.068903		3.88752	-0.0212193		3.88752	-0.0280738		3.88752	0.0174642		60.35	0.03		60.35	0.03
3.89237	0.0695586		3.89237	-0.020802		3.89237	-0.028193		3.89237	0.0167489		60.42	0.03		60.42	0.04
3.89723	0.0702143		3.89723	-0.0199676		3.89723	-0.0279546		3.89723	0.0159144		60.5	0.03		60.5	0.04
3.90208	0.0706315		3.90208	-0.0192523		3.90208	-0.0274181		3.90208	0.0153184		60.57	0.03		60.57	0.04
3.90693	0.0707507		3.90693	-0.018537		3.90693	-0.0265837		3.90693	0.0151396		60.64	0.03		60.64	0.03
3.91179	0.0706315		3.91179	-0.017941		3.91179	-0.0257492		3.91179	0.0154376		60.72	0.03		60.72	0.03
3.91664	0.0705123		3.91664	-0.0172853		3.91664	-0.025034		3.91664	0.0160336		60.79	0.04		60.79	0.04
3.92149	0.0706315		3.92149	-0.0164509		3.92149	-0.0245571		3.92149	0.0167489		60.86	0.05		60.86	0.04
3.92635	0.0710487		3.92635	-0.0155568		3.92635	-0.0244379		3.92635	0.0175238		60.93	0.05		60.93	0.04
3.9312	0.0716448		3.9312	-0.0144839		3.9312	-0.0245571		3.9312	0.0180602		61.01	0.04		61.01	0.04
3.93605	0.0721216		3.93605	-0.0136495		3.93605	-0.0248551		3.93605	0.0184178		61.08	0.03		61.08	0.04
3.94091	0.0721812		3.94091	-0.013113		3.94091	-0.0252724		3.94091	0.018537		61.15	0.03		61.15	0.04
3.94576	0.0719428		3.94576	-0.013113		3.94576	-0.02563		3.94576	0.0187755		61.22	0.04		61.22	0.04
3.95061	0.0713468		3.95061	-0.0135899		3.95061	-0.0261068		3.95061	0.0188947		61.3	0.04		61.3	0.04
3.95547	0.0705719		3.95547	-0.0142455		3.95547	-0.0266433		3.95547	0.0192523		61.37	0.05		61.37	0.05
3.96032	0.0699759		3.96032	-0.01508		3.96032	-0.0272393		3.96032	0.0194907		61.44	0.04		61.44	0.05
3.96517	0.0696778		3.96517	-0.0160336		3.96517	-0.0277162		3.96517	0.0194311		61.52	0.03		61.52	0.04
3.97003	0.0695586		3.97003	-0.0168681		3.97003	-0.0280738		3.97003	0.0193119		61.59	0.03		61.59	0.03
3.97488	0.0694394		3.97488	-0.0175238		3.97488	-0.0282526		3.97488	0.0191927		61.66	0.03		61.66	0.03
3.97973	0.0693202		3.97973	-0.0180006		3.97973	-0.0281334		3.97973	0.0190139		61.73	0.03		61.73	0.03
3.98459	0.0690818		3.98459	-0.0181794		3.98459	-0.0280142		3.98459	0.0188351		61.81	0.03		61.81	0.04
3.98944	0.0686646		3.98944	-0.0180602		3.98944	-0.0279546		3.98944	0.0185966		61.88	0.03		61.88	0.04
3.99429	0.0681877		3.99429	-0.0175238		3.99429	-0.0281334		3.99429	0.0182986		61.95	0.03		61.95	0.05
3.99915	0.0676513		3.99915	-0.0168681		3.99915	-0.0284314		3.99915	0.017941		62.03	0.03		62.03	0.05
4.004	0.066936		4.004	-0.0162125		4.004	-0.028789		4.004	0.0175834		62.1	0.03		62.1	0.05
4.00885	0.0660419		4.00885	-0.0156164		4.00885	-0.0291467		4.00885	0.0171661		62.17	0.04		62.17	0.04
4.01371	0.0653267		4.01371	-0.0151396		4.01371	-0.0295639		4.01371	0.0169873		62.24	0.04		62.24	0.04
4.01856	0.0647902		4.01856	-0.0148416		4.01856	-0.0298619		4.01856	0.0169873		62.32	0.04		62.32	0.04
4.02341	0.064671		4.02341	-0.0145435		4.02341	-0.0300407		4.02341	0.0171065		62.39	0.04		62.39	0.04
4.02827	0.0650883		4.02827	-0.0144243		4.02827	-0.03016		4.02827	0.0174046		62.46	0.03		62.46	0.04
4.03312	0.0660419		4.03312	-0.0144243		4.03312	-0.03016		4.03312	0.017643		62.54	0.03		62.54	0.04
4.03797	0.0672936		4.03797	-0.0145435		4.03797	-0.0299215		4.03797	0.0175834		62.61	0.03		62.61	0.04
4.04283	0.0684857		4.04283	-0.0149012		4.04283	-0.0296235		4.04283	0.0172853		62.68	0.03		62.68	0.03
4.04768	0.0694394		4.04768	-0.0154972		4.04768	-0.0292659		4.04768	0.0163913		62.75	0.03		62.75	0.03
4.05253	0.0699162		4.05253	-0.0163317		4.05253	-0.0288486		4.05253	0.0151992		62.83	0.03		62.83	0.04
4.05739	0.0699759		4.05739	-0.0172853		4.05739	-0.0286102		4.05739	0.0137091		62.9	0.03		62.9	0.04
4.06224	0.0698566		4.06224	-0.0181198		4.06224	-0.0283122		4.06224	0.0123382		62.97	0.03		62.97	0.04
4.06709	0.0696778		4.06709	-0.0186563		4.06709	-0.0281334		4.06709	0.0113249		63.04	0.04		63.04	0.04
4.07195	0.069499		4.07195	-0.0188351		4.07195	-0.0280738		4.07195	0.0111461		63.12	0.04		63.12	0.04
4.0768	0.0695586		4.0768	-0.0186563		4.0768	-0.028193		4.0768	0.0116229		63.19	0.04		63.19	0.04
4.08165	0.0696182		4.08165	-0.0180602		4.08165	-0.0285506		4.08165	0.0128746		63.26	0.04		63.26	0.04
4.08651	0.0696182		4.08651	-0.0174046		4.08651	-0.0289679		4.08651	0.0145435		63.34	0.03		63.34	0.04
4.09136	0.0693202		4.09136	-0.0168681		4.09136	-0.0298023		4.09136	0.0163317		63.41	0.03		63.41	0.04
4.09621	0.0687838		4.09621	-0.0166297		4.09621	-0.0305176		4.09621	0.0178814		63.48	0.03		63.48	0.04
4.10107	0.0681281		4.10107	-0.0168085		4.10107	-0.031054		4.10107	0.0188351		63.55	0.03		63.55	0.04
4.10592	0.0676513		4.10592	-0.0172257		4.10592	-0.0311732		4.10592	0.0191331		63.63	0.03		63.63	0.04
4.11077	0.0675917		4.11077	-0.0177026		4.11077	-0.0308752		4.11077	0.0189543		63.7	0.02		63.7	0.04
4.11563	0.0681281		4.11563	-0.0182986		4.11563	-0.03016		4.11563	0.0184178		63.77	0.02		63.77	0.04
4.12048	0.0693798		4.12048	-0.0185966		4.12048	-0.0292659		4.12048	0.0177026		63.85	0.02		63.85	0.05
4.12533	0.0710487		4.12533	-0.0187755		4.12533	-0.0285506		4.12533	0.0172853		63.92	0.03		63.92	0.05
4.13019	0.0728369		4.13019	-0.0188947		4.13019	-0.028193		4.13019	0.0172257		63.99	0.03		63.99	0.05
4.13504	0.074327		4.13504	-0.0188351		4.13504	-0.0280738		4.13504	0.017643		64.06	0.04		64.06	0.05
4.13989	0.0751615		4.13989	-0.0188947		4.13989	-0.0280738		4.13989	0.0184774		64.14	0.04		64.14	0.05
4.14475	0.0752807		4.14475	-0.0187159		4.14475	-0.0280142		4.14475	0.0193715		64.21	0.04		64.21	0.04
4.1496	0.0748634		4.1496	-0.018537		4.1496	-0.0276566		4.1496	0.0201464		64.28	0.04		64.28	0.03
4.15445	0.0740886		4.15445	-0.0181198		4.15445	-0.0269413		4.15445	0.0203848		64.36	0.04		64.36	0.03
4.15931	0.0733733		4.15931	-0.0174046		4.15931	-0.0258684		4.15931	0.0201464		64.43	0.03		64.43	0.03
4.16416	0.0728369		4.16416	-0.0166297		4.16416	-0.0246763		4.16416	0.0193119		64.5	0.03		64.5	0.04
4.16901	0.0725389		4.16901	-0.0158548		4.16901	-0.0237823		4.16901	0.0183582		64.57	0.04		64.57	0.05
4.17387	0.07236		4.17387	-0.0151992		4.17387	-0.0234246		4.17387	0.0175834		64.65	0.03		64.65	0.05
4.17872	0.0724196		4.17872	-0.014782		4.17872	-0.023365		4.17872	0.0170469		64.72	0.03		64.72	0.04
4.18357	0.0725389		4.18357	-0.0144839		4.18357	-0.0239015		4.18357	0.0169873		64.79	0.02		64.79	0.04
4.18843	0.0728369		4.18843	-0.0143051		4.18843	-0.0246167		4.18843	0.0169277		64.86	0.02		64.86	0.04
4.19328	0.0733137		4.19328	-0.0141859		4.19328	-0.0252128		4.19328	0.0169277		64.94	0.03		64.94	0.04
4.19813	0.074029		4.19813	-0.0140667		4.19813	-0.0255108		4.19813	0.0165105		65.01	0.03		65.01	0.05
4.20299	0.0748038		4.20299	-0.0140667		4.20299	-0.0255704		4.20299	0.0159144		65.08	0.04		65.08	0.05
4.20784	0.0756383		4.20784	-0.0142455		4.20784	-0.0255108		4.20784	0.015378		65.16	0.04		65.16	0.05
4.21269	0.0763535		4.21269	-0.014782		4.21269	-0.0253916		4.21269	0.0153184		65.23	0.03		65.23	0.04
4.21755	0.0767708		4.21755	-0.0155568		4.21755	-0.0254512		4.21755	0.0157356		65.3	0.03		65.3	0.04
4.2224	0.0772476		4.2224	-0.0166297		4.2224	-0.0256896		4.2224	0.0166893		65.37	0.03		65.37	0.04
4.22725	0.0776649		4.22725	-0.017941		4.22725	-0.025928		4.22725	0.017941		65.45	0.03		65.45	0.03
4.23211	0.0779033		4.23211	-0.0193715		4.23211	-0.0262856		4.23211	0.0190735		65.52	0.03		65.52	0.03
4.23696	0.0782013		4.23696	-0.0206828		4.23696	-0.0265837		4.23696	0.0194907		65.59	0.03		65.59	0.03
4.24181	0.0783205		4.24181	-0.0217557		4.24181	-0.0265241		4.24181	0.0191927		65.67	0.03		65.67	0.03
4.24667	0.0783801		4.24667	-0.0225902		4.24667	-0.0261664		4.24667	0.0181198		65.74	0.03		65.74	0.04
4.25152	0.0782013		4.25152	-0.0228882		4.25152	-0.02563		4.25152	0.0166893		65.81	0.03		65.81	0.05
4.25637	0.0780821		4.25637	-0.0227094		4.25637	-0.0250936		4.25637	0.01508		65.88	0.03		65.88	0.04
4.26123	0.0779033		4.26123	-0.0218749		4.26123	-0.0246167		4.26123	0.0137687		65.96	0.04		65.96	0.04
4.26608	0.0777841		4.26608	-0.0205636		4.26608	-0.0243187		4.26608	0.0126958		66.03	0.04		66.03	0.03
4.27093	0.0777245		4.27093	-0.0189543		4.27093	-0.0242591		4.27093	0.0119805		66.1	0.05		66.1	0.03
4.27579	0.0777841		4.27579	-0.017345		4.27579	-0.0247955		4.27579	0.0116229		66.18	0.05		66.18	0.03
4.28064	0.0777841		4.28064	-0.0161529		4.28064	-0.0254512		4.28064	0.0114441		66.25	0.04		66.25	0.03
4.28549	0.0779629		4.28549	-0.0156164		4.28549	-0.0265241		4.28549	0.0115037		66.32	0.04		66.32	0.03
4.29035	0.0784397		4.29035	-0.0161529		4.29035	-0.0277162		4.29035	0.0117421		66.39	0.04		66.39	0.03
4.2952	0.0790954		4.2952	-0.0172853		4.2952	-0.0289679		4.2952	0.0120401		66.47	0.04		66.47	0.04
4.30005	0.0799894		4.30005	-0.0187159		4.30005	-0.0301003		4.30005	0.0122786		66.54	0.04		66.54	0.04
4.30491	0.0808835		4.30491	-0.0200272		4.30491	-0.0308752		4.30491	0.0125766		66.61	0.04		66.61	0.04
4.30976	0.0816584		4.30976	-0.020802		4.30976	-0.0312924		4.30976	0.0125766		66.68	0.04		66.68	0.03
4.31461	0.0820756		4.31461	-0.020802		4.31461	-0.0315309		4.31461	0.0123978		66.76	0.04		66.76	0.03
4.31947	0.0819564		4.31947	-0.0203252		4.31947	-0.0315309		4.31947	0.0123978		66.83	0.03		66.83	0.04
4.32432	0.0814795		4.32432	-0.0195503		4.32432	-0.0317097		4.32432	0.0126362		66.9	0.03		66.9	0.04
4.32917	0.0808239		4.32917	-0.0187755		4.32917	-0.0320077		4.32917	0.0129938		66.98	0.03		66.98	0.05
4.33403	0.0801682		4.33403	-0.0182986		4.33403	-0.0325441		4.33403	0.0135899		67.05	0.04		67.05	0.05
4.33888	0.0798106		4.33888	-0.0182986		4.33888	-0.0332594		4.33888	0.0140667		67.12	0.04		67.12	0.04
4.34373	0.079751		4.34373	-0.0184774		4.34373	-0.0338554		4.34373	0.0142455		67.19	0.05		67.19	0.04
4.34859	0.0801086		4.34859	-0.0187159		4.34859	-0.0340939		4.34859	0.0140667		67.27	0.05		67.27	0.03
4.35344	0.0807643		4.35344	-0.0184774		4.35344	-0.0342131		4.35344	0.0136495		67.34	0.04		67.34	0.03
4.35829	0.0815988		4.35829	-0.0180006		4.35829	-0.0340939		4.35829	0.0132918		67.41	0.04		67.41	0.02
4.36315	0.0824928		4.36315	-0.0171065		4.36315	-0.0339746		4.36315	0.0132918		67.49	0.03		67.49	0.02
4.368	0.0829697		4.368	-0.0160336		4.368	-0.0340343		4.368	0.0138879		67.56	0.03		67.56	0.02
4.37285	0.0830293		4.37285	-0.0152588		4.37285	-0.0339746		4.37285	0.0150204		67.63	0.04		67.63	0.03
4.37771	0.082612		4.37771	-0.0149012		4.37771	-0.0339746		4.37771	0.0166297		67.7	0.04		67.7	0.03
4.38256	0.0816584		4.38256	-0.0149012		4.38256	-0.0337958		4.38256	0.018239		67.78	0.04		67.78	0.03
4.38741	0.0803471		4.38741	-0.015378		4.38741	-0.0335574		4.38741	0.0197887		67.85	0.05		67.85	0.03
4.39227	0.0792742		4.39227	-0.0160933		4.39227	-0.0331402		4.39227	0.0210404		67.92	0.05		67.92	0.03
4.39712	0.0783801		4.39712	-0.0166893		4.39712	-0.0324845		4.39712	0.0218153		68	0.04		68	0.02
4.40197	0.0779629		4.40197	-0.0172257		4.40197	-0.0318289		4.40197	0.0221729		68.07	0.04		68.07	0.03
4.40683	0.0780225		4.40683	-0.017643		4.40683	-0.0311136		4.40683	0.0222921		68.14	0.03		68.14	0.03
4.41168	0.0782013		4.41168	-0.0180602		4.41168	-0.0302196		4.41168	0.0219345		68.21	0.04		68.21	0.03
4.41653	0.0784993		4.41653	-0.0182986		4.41653	-0.0293255		4.41653	0.0215173		68.29	0.04		68.29	0.03
4.42139	0.0787377		4.42139	-0.0184774		4.42139	-0.0283718		4.42139	0.0209212		68.36	0.05		68.36	0.04
4.42624	0.0787377		4.42624	-0.0185966		4.42624	-0.0275373		4.42624	0.0200272		68.43	0.05		68.43	0.04
4.43109	0.0785589		4.43109	-0.018537		4.43109	-0.0267625		4.43109	0.0193715		68.5	0.05		68.5	0.04
4.43595	0.0783801		4.43595	-0.0182986		4.43595	-0.0264049		4.43595	0.0188351		68.58	0.04		68.58	0.03
4.4408	0.0779629		4.4408	-0.0180006		4.4408	-0.0261664		4.4408	0.0185966		68.65	0.03		68.65	0.02
4.44565	0.077486		4.44565	-0.0177622		4.44565	-0.0262856		4.44565	0.0186563		68.72	0.03		68.72	0.02
4.45051	0.0769496		4.45051	-0.017643		4.45051	-0.0265241		4.45051	0.0188351		68.8	0.03		68.8	0.03
4.45536	0.0763535		4.45536	-0.0175834		4.45536	-0.0267029		4.45536	0.0192523		68.87	0.03		68.87	0.04
4.46021	0.0759959		4.46021	-0.0175238		4.46021	-0.0266433		4.46021	0.0194907		68.94	0.03		68.94	0.04
4.46507	0.0758767		4.46507	-0.0172853		4.46507	-0.0264049		4.46507	0.0196695		69.01	0.04		69.01	0.04
4.46992	0.0759363		4.46992	-0.0168681		4.46992	-0.025928		4.46992	0.0197887		69.09	0.04		69.09	0.04
4.47477	0.0762343		4.47477	-0.0165105		4.47477	-0.0254512		4.47477	0.019908		69.16	0.04		69.16	0.04
4.47963	0.0767112		4.47963	-0.0160336		4.47963	-0.025332		4.47963	0.0199676		69.23	0.04		69.23	0.04
4.48448	0.0770688		4.48448	-0.015974		4.48448	-0.0258684		4.48448	0.0203252		69.31	0.04		69.31	0.04
4.48933	0.0773072		4.48933	-0.0163317		4.48933	-0.0269413		4.48933	0.020802		69.38	0.04		69.38	0.04
4.49419	0.0773072		4.49419	-0.0169277		4.49419	-0.0284314		4.49419	0.0212789		69.45	0.04		69.45	0.03
4.49904	0.0771284		4.49904	-0.0178218		4.49904	-0.03016		4.49904	0.0216961		69.52	0.04		69.52	0.03
4.50389	0.0767708		4.50389	-0.0188351		4.50389	-0.0315309		4.50389	0.0216961		69.6	0.04		69.6	0.03
4.50875	0.0763535		4.50875	-0.0196099		4.50875	-0.0325441		4.50875	0.0215173		69.67	0.05		69.67	0.03
4.5136	0.0762939		4.5136	-0.020206		4.5136	-0.0329614		4.5136	0.0209808		69.74	0.05		69.74	0.03
4.51845	0.0761747		4.51845	-0.0205636		4.51845	-0.033021		4.51845	0.0201464		69.82	0.05		69.82	0.04
4.52331	0.0764132		4.52331	-0.0206232		4.52331	-0.0327826		4.52331	0.0193119		69.89	0.05		69.89	0.04
4.52816	0.0767708		4.52816	-0.0205636		4.52816	-0.0326037		4.52816	0.0185966		69.96	0.05		69.96	0.05
4.53301	0.0773072		4.53301	-0.0203252		4.53301	-0.0324249		4.53301	0.018239		70.03	0.04		70.03	0.05
4.53787	0.0779629		4.53787	-0.0201464		4.53787	-0.0324845		4.53787	0.0183582		70.11	0.04		70.11	0.05
4.54272	0.0785589		4.54272	-0.0197887		4.54272	-0.0325441		4.54272	0.0189543		70.18	0.04		70.18	0.05
4.54757	0.0792146		4.54757	-0.0193715		4.54757	-0.0325441		4.54757	0.0200272		70.25	0.04		70.25	0.05
4.55243	0.0799298		4.55243	-0.0189543		4.55243	-0.0323653		4.55243	0.0212789		70.32	0.04		70.32	0.04
4.55728	0.0806451		4.55728	-0.0188351		4.55728	-0.0321269		4.55728	0.0225902		70.4	0.04		70.4	0.04
4.56213	0.0814795		4.56213	-0.0188351		4.56213	-0.0317097		4.56213	0.0235438		70.47	0.04		70.47	0.03
4.56699	0.0823736		4.56699	-0.0189543		4.56699	-0.0312328		4.56699	0.0240207		70.54	0.03		70.54	0.03
4.57184	0.0829697		4.57184	-0.0194311		4.57184	-0.0306368		4.57184	0.0240803		70.62	0.03		70.62	0.03
4.57669	0.0831485		4.57669	-0.0198483		4.57669	-0.0299811		4.57669	0.0239611		70.69	0.03		70.69	0.03
4.58155	0.0828505		4.58155	-0.0200868		4.58155	-0.0294447		4.58155	0.0237226		70.76	0.04		70.76	0.03
4.5864	0.082314		4.5864	-0.0201464		4.5864	-0.0289083		4.5864	0.0237823		70.83	0.04		70.83	0.04
4.59125	0.0813603		4.59125	-0.0198483		4.59125	-0.0283718		4.59125	0.0241399		70.91	0.04		70.91	0.04
4.59611	0.0806451		4.59611	-0.0195503		4.59611	-0.0278354		4.59611	0.0246167		70.98	0.04		70.98	0.04
4.60096	0.0803471		4.60096	-0.0192523		4.60096	-0.0273585		4.60096	0.0250936		71.05	0.04		71.05	0.04
4.60581	0.0805855		4.60581	-0.0191331		4.60581	-0.0268817		4.60581	0.0253916		71.13	0.04		71.13	0.04
4.61067	0.0811219		4.61067	-0.0193715		4.61067	-0.0266433		4.61067	0.025332		71.2	0.04		71.2	0.04
4.61552	0.0818372		4.61552	-0.0197291		4.61552	-0.0265241		4.61552	0.0250936		71.27	0.04		71.27	0.04
4.62037	0.082612		4.62037	-0.0201464		4.62037	-0.0266433		4.62037	0.0249743		71.34	0.04		71.34	0.04
4.62523	0.0829697		4.62523	-0.0204444		4.62523	-0.0270009		4.62523	0.025034		71.42	0.04		71.42	0.04
4.63008	0.0830889		4.63008	-0.020504		4.63008	-0.0272989		4.63008	0.0255108		71.49	0.04		71.49	0.04
4.63493	0.0826716		4.63493	-0.0203252		4.63493	-0.0278354		4.63493	0.0261664		71.56	0.04		71.56	0.05
4.63979	0.0822544		4.63979	-0.0200868		4.63979	-0.0282526		4.63979	0.0268221		71.64	0.05		71.64	0.05
4.64464	0.0815988		4.64464	-0.0200272		4.64464	-0.0286102		4.64464	0.0271797		71.71	0.05		71.71	0.05
4.64949	0.0808239		4.64949	-0.0204444		4.64949	-0.0286102		4.64949	0.0270605		71.78	0.05		71.78	0.05
4.65435	0.0801086		4.65435	-0.0211		4.65435	-0.028193		4.65435	0.0262856		71.85	0.05		71.85	0.05
4.6592	0.0792742		4.6592	-0.0218749		4.6592	-0.0275373		4.6592	0.0252128		71.93	0.04		71.93	0.04
4.66405	0.0785589		4.66405	-0.022769		4.66405	-0.0265837		4.66405	0.0238419		72	0.04		72	0.04
4.66891	0.0779629		4.66891	-0.0233054		4.66891	-0.0258088		4.66891	0.022471		72.07	0.04		72.07	0.04
4.67376	0.0777245		4.67376	-0.0232458		4.67376	-0.0252724		4.67376	0.0212789		72.14	0.04		72.14	0.04
4.67861	0.0779629		4.67861	-0.0225902		4.67861	-0.025332		4.67861	0.0203848		72.22	0.04		72.22	0.04
4.68347	0.0786185		4.68347	-0.0216961		4.68347	-0.0260472		4.68347	0.0200868		72.29	0.04		72.29	0.04
4.68832	0.0795126		4.68832	-0.0204444		4.68832	-0.0271797		4.68832	0.0201464		72.36	0.04		72.36	0.04
4.69317	0.0805855		4.69317	-0.0192523		4.69317	-0.0286102		4.69317	0.0205636		72.44	0.04		72.44	0.04
4.69803	0.0814199		4.69803	-0.0181198		4.69803	-0.0301003		4.69803	0.0212193		72.51	0.04		72.51	0.04
4.70288	0.0820756		4.70288	-0.0171065		4.70288	-0.0312328		4.70288	0.0218749		72.58	0.04		72.58	0.04
4.70773	0.0824332		4.70773	-0.0162125		4.70773	-0.0318885		4.70773	0.0225306		72.65	0.04		72.65	0.04
4.71259	0.0826716		4.71259	-0.015378		4.71259	-0.0320077		4.71259	0.0230074		72.73	0.04		72.73	0.04
4.71744	0.082612		4.71744	-0.0146031		4.71744	-0.0317693		4.71744	0.023365		72.8	0.04		72.8	0.04
4.72229	0.0827312		4.72229	-0.0138879		4.72229	-0.0312924		4.72229	0.0238419		72.87	0.04		72.87	0.04
4.72715	0.0829697		4.72715	-0.0133514		4.72715	-0.030756		4.72715	0.0242591		72.95	0.04		72.95	0.04
4.732	0.0831485		4.732	-0.0127554		4.732	-0.0302196		4.732	0.0249147		73.02	0.04		73.02	0.04
4.73685	0.0834465		4.73685	-0.012219		4.73685	-0.0296235		4.73685	0.0255108		73.09	0.04		73.09	0.04
4.74171	0.0835657		4.74171	-0.0116825		4.74171	-0.0292063		4.74171	0.0261664		73.16	0.03		73.16	0.05
4.74656	0.0834465		4.74656	-0.0111461		4.74656	-0.0289083		4.74656	0.0267625		73.24	0.03		73.24	0.05
4.75141	0.0831485		4.75141	-0.0104904		4.75141	-0.0285506		4.75141	0.0270605		73.31	0.04		73.31	0.06
4.75627	0.0827909		4.75627	-0.0101328		4.75627	-0.0283122		4.75627	0.0271201		73.38	0.05		73.38	0.05
4.76112	0.0824332		4.76112	-0.00995398		4.76112	-0.0281334		4.76112	0.0268221		73.46	0.05		73.46	0.05
4.76597	0.0823736		4.76597	-0.0100136		4.76597	-0.0278354		4.76597	0.0262856		73.53	0.05		73.53	0.04
4.77083	0.0827909		4.77083	-0.0104904		4.77083	-0.0274181		4.77083	0.0256896		73.6	0.05		73.6	0.04
4.77568	0.0834465		4.77568	-0.0110269		4.77568	-0.0269413		4.77568	0.0249743		73.67	0.05		73.67	0.05
4.78053	0.0841022		4.78053	-0.0116825		4.78053	-0.0266433		4.78053	0.0243783		73.75	0.05		73.75	0.05
4.78539	0.0846982		4.78539	-0.012219		4.78539	-0.0263453		4.78539	0.0238419		73.82	0.04		73.82	0.05
4.79024	0.0850558		4.79024	-0.0126362		4.79024	-0.0265241		4.79024	0.0234842		73.89	0.04		73.89	0.04
4.79509	0.0852942		4.79509	-0.0129342		4.79509	-0.0269413		4.79509	0.0234246		73.96	0.04		73.96	0.04
4.79995	0.0854731		4.79995	-0.0130534		4.79995	-0.0278354		4.79995	0.0235438		74.04	0.04		74.04	0.04
4.8048	0.0858903		4.8048	-0.0132322		4.8048	-0.0288486		4.8048	0.0237823		74.11	0.04		74.11	0.04
4.80965	0.0865459		4.80965	-0.0134706		4.80965	-0.0298619		4.80965	0.0240207		74.18	0.04		74.18	0.04
4.81451	0.0876784		4.81451	-0.0138879		4.81451	-0.0305176		4.81451	0.0240207		74.26	0.04		74.26	0.04
4.81936	0.0889897		4.81936	-0.0144243		4.81936	-0.0306964		4.81936	0.0238419		74.33	0.05		74.33	0.04
4.82421	0.0904202		4.82421	-0.0150204		4.82421	-0.0301003		4.82421	0.0232458		74.4	0.05		74.4	0.04
4.82907	0.0918508		4.82907	-0.0155568		4.82907	-0.0289679		4.82907	0.0224113		74.47	0.05		74.47	0.04
4.83392	0.0930429		4.83392	-0.0159144		4.83392	-0.0274777		4.83392	0.0216365		74.55	0.05		74.55	0.05
4.83877	0.0939369		4.83877	-0.0160933		4.83877	-0.0258684		4.83877	0.0211596		74.62	0.05		74.62	0.05
4.84363	0.094533		4.84363	-0.015974		4.84363	-0.0244975		4.84363	0.0211596		74.69	0.05		74.69	0.05
4.84848	0.0945926		4.84848	-0.0156164		4.84848	-0.0234246		4.84848	0.0215769		74.77	0.05		74.77	0.05
4.85333	0.0943542		4.85333	-0.0151992		4.85333	-0.0228286		4.85333	0.0221729		74.84	0.05		74.84	0.04
4.85819	0.0937581		4.85819	-0.0149012		4.85819	-0.0227094		4.85819	0.0228286		74.91	0.05		74.91	0.04
4.86304	0.0929236		4.86304	-0.0146627		4.86304	-0.0230074		4.86304	0.023067		74.98	0.05		74.98	0.05
4.86789	0.092268		4.86789	-0.014782		4.86789	-0.023663		4.86789	0.0230074		75.06	0.05		75.06	0.05
4.87275	0.0917315		4.87275	-0.0149012		4.87275	-0.0245571		4.87275	0.0228286		75.13	0.05		75.13	0.05
4.8776	0.0915527		4.8776	-0.0152588		4.8776	-0.0254512		4.8776	0.0228286		75.2	0.05		75.2	0.05
4.88245	0.0914931		4.88245	-0.0153184		4.88245	-0.0262856		4.88245	0.0231266		75.28	0.05		75.28	0.04
4.88731	0.0915527		4.88731	-0.0151396		4.88731	-0.0270009		4.88731	0.0237823		75.35	0.05		75.35	0.03
4.89216	0.0914335		4.89216	-0.0148416		4.89216	-0.0274181		4.89216	0.0249147		75.42	0.04		75.42	0.04
4.89701	0.0910163		4.89701	-0.0141859		4.89701	-0.0275373		4.89701	0.025928		75.49	0.04		75.49	0.04
4.90187	0.0903606		4.90187	-0.0133514		4.90187	-0.0274777		4.90187	0.0266433		75.57	0.04		75.57	0.05
4.90672	0.0896454		4.90672	-0.0123382		4.90672	-0.0273585		4.90672	0.0267029		75.64	0.04		75.64	0.04
4.91157	0.0891089		4.91157	-0.0113845		4.91157	-0.0273585		4.91157	0.0259876		75.71	0.04		75.71	0.04
4.91643	0.0890493		4.91643	-0.0103712		4.91643	-0.0275373		4.91643	0.025034		75.78	0.03		75.78	0.04
4.92128	0.089705		4.92128	-0.00977516		4.92128	-0.028193		4.92128	0.0239611		75.86	0.03		75.86	0.03
4.92613	0.0908971		4.92613	-0.00977516		4.92613	-0.0291467		4.92613	0.0232458		75.93	0.03		75.93	0.03
4.93099	0.092566		4.93099	-0.0103712		4.93099	-0.0302792		4.93099	0.0228882		76	0.03		76	0.04
4.93584	0.0940561		4.93584	-0.0116229		4.93584	-0.031352		4.93584	0.0230074		76.08	0.03		76.08	0.05
4.94069	0.0953078		4.94069	-0.0132918		4.94069	-0.0322461		4.94069	0.0231862		76.15	0.03		76.15	0.05
4.94555	0.0959039		4.94555	-0.0151992		4.94555	-0.0327826		4.94555	0.0233054		76.22	0.03		76.22	0.06
4.9504	0.0961423		4.9504	-0.0166893		4.9504	-0.0329018		4.9504	0.0232458		76.29	0.03		76.29	0.05
4.95525	0.0958443		4.95525	-0.0175834		4.95525	-0.0327826		4.95525	0.0226498		76.37	0.03		76.37	0.05
4.96011	0.0952482		4.96011	-0.0178814		4.96011	-0.0321865		4.96011	0.0218749		76.44	0.03		76.44	0.05
4.96496	0.0946522		4.96496	-0.0174642		4.96496	-0.0314713		4.96496	0.0211596		76.51	0.04		76.51	0.05
4.96981	0.0939965		4.96981	-0.0166297		4.96981	-0.0306368		4.96981	0.0206232		76.59	0.05		76.59	0.05
4.97467	0.0935197		4.97467	-0.015676		4.97467	-0.0297427		4.97467	0.0204444		76.66	0.05		76.66	0.05
4.97952	0.0929832		4.97952	-0.0147223		4.97952	-0.0290275		4.97952	0.0207424		76.73	0.05		76.73	0.05
4.98437	0.0924468		4.98437	-0.0136495		4.98437	-0.0284314		4.98437	0.0213981		76.8	0.04		76.8	0.05
4.98923	0.0921488		4.98923	-0.012219		4.98923	-0.0277758		4.98923	0.0226498		76.88	0.04		76.88	0.05
4.99408	0.0926852		4.99408	-0.00905991		4.99408	-0.0261068		4.99408	0.0290275		76.95	0.04		76.95	0.05
4.99893	0.103235		4.99893	0.0330806		4.99893	0.00762939		4.99893	0.173211		77.02	0.04		77.02	0.06
5.00379	0.323772		5.00379	0.598431		5.00379	0.512004		5.00379	1.48898		77.1	0.03		77.1	0.05
5.00864	2.10357		5.00864	3.95328		5.00864	3.6636		5.00864	7.52115		77.17	0.03		77.17	0.05
5.01349	9.66376		5.01349	15.6797		5.01349	15.0005		5.01349	25.2941		77.24	0.03		77.24	0.04
5.01835	30.7185		5.01835	44.2765		5.01835	43.1151		5.01835	63.6864		77.31	0.04		77.31	0.03
5.0232	74.2486		5.0232	98.079		5.0232	96.5354		5.0232	129.748		77.39	0.04		77.39	0.03
5.02805	146.618		5.02805	181.431		5.02805	179.893		5.02805	225.143		77.46	0.04		77.46	0.03
5.03291	248.514		5.03291	291.772		5.03291	291.353		5.03291	343.847		77.53	0.04		77.53	0.04
5.03776	373.334		5.03776	418.463		5.03776	421.529		5.03776	471.994		77.6	0.04		77.6	0.04
5.04261	507.31		5.04261	544.619		5.04261	554.653		5.04261	591.23		77.68	0.04		77.68	0.04
5.04747	632.851		5.04747	652.537		5.04747	673.308		5.04747	685.014		77.75	0.04		77.75	0.04
5.05232	734.821		5.05232	729.902		5.05232	764.816		5.05232	744.031		77.82	0.05		77.82	0.04
5.05717	805.691		5.05717	773.379		5.05717	825.018		5.05717	768.285		77.9	0.05		77.9	0.04
5.06203	846.632		5.06203	788.582		5.06203	857.941		5.06203	766.142		77.97	0.05		77.97	0.04
5.06688	865.467		5.06688	786.783		5.06688	872.99		5.06688	750.826		78.04	0.05		78.04	0.04
5.07173	873.036		5.07173	779.41		5.07173	880.879		5.07173	734.719		78.11	0.05		78.11	0.04
5.07659	878.707		5.07659	773.573		5.07659	889.282		5.07659	724.668		78.19	0.05		78.19	0.04
5.08144	886.987		5.08144	771.205		5.08144	900.499		5.08144	721.144		78.26	0.05		78.26	0.04
5.08629	897.328		5.08629	770.314		5.08629	912.411		5.08629	720.296		78.33	0.05		78.33	0.04
5.09115	906.43		5.09115	766.867		5.09115	921.316		5.09115	716.62		78.41	0.05		78.41	0.04
5.096	910.838		5.096	757.423		5.096	924.297		5.096	705.613		78.48	0.05		78.48	0.04
5.10085	908.727		5.10085	741.311		5.10085	920.32		5.10085	686.154		78.55	0.05		78.55	0.05
5.10571	900.5		5.10571	719.853		5.10571	910.224		5.10571	660.662		78.62	0.05		78.62	0.05
5.11056	887.846		5.11056	694.115		5.11056	895.892		5.11056	632.83		78.7	0.05		78.7	0.06
5.11541	872.183		5.11541	664.467		5.11541	879.082		5.11541	605.413		78.77	0.05		78.77	0.05
5.12027	854.121		5.12027	631.742		5.12027	860.774		5.12027	579.916		78.84	0.05		78.84	0.05
5.12512	833.937		5.12512	597.387		5.12512	841.328		5.12512	556.69		78.92	0.05		78.92	0.05
5.12997	811.729		5.12997	562.736		5.12997	820.757		5.12997	534.549		78.99	0.04		78.99	0.05
5.13483	787.281		5.13483	528.992		5.13483	798.663		5.13483	511.177		79.06	0.04		79.06	0.05
5.13968	760.469		5.13968	497.406		5.13968	774.295		5.13968	484.938		79.13	0.04		79.13	0.05
5.14453	731.847		5.14453	468.801		5.14453	747.176		5.14453	456.116		79.21	0.04		79.21	0.05
5.14939	702.468		5.14939	443.064		5.14939	717.649		5.14939	426.294		79.28	0.04		79.28	0.05
5.15424	673.254		5.15424	419.506		5.15424	686.688		5.15424	397.249		79.35	0.04		79.35	0.05
5.15909	644.829		5.15909	397.546		5.15909	655.405		5.15909	370.506		79.42	0.04		79.42	0.05
5.16395	617.655		5.16395	376.958		5.16395	624.882		5.16395	347.01		79.5	0.04		79.5	0.05
5.1688	591.958		5.1688	357.673		5.1688	596.093		5.1688	326.712		79.57	0.04		79.57	0.05
5.17365	567.637		5.17365	339.622		5.17365	569.613		5.17365	308.786		79.64	0.04		79.64	0.05
5.17851	544.468		5.17851	322.709		5.17851	545.413		5.17851	292.387		79.72	0.04		79.72	0.05
5.18336	522.354		5.18336	306.826		5.18336	523.104		5.18336	277.077		79.79	0.03		79.79	0.05
5.18821	501.343		5.18821	291.879		5.18821	502.331		5.18821	262.691		79.86	0.04		79.86	0.05
5.19307	481.533		5.19307	277.797		5.19307	482.928		5.19307	249.14		79.93	0.04		79.93	0.05
5.19792	463.006		5.19792	264.546		5.19792	464.827		5.19792	236.39		80.01	0.05		80.01	0.05
5.20277	445.804		5.20277	252.144		5.20277	447.971		5.20277	224.494		80.08	0.05		80.08	0.04
5.20763	429.916		5.20763	240.655		5.20763	432.3		5.20763	213.548		80.15	0.05		80.15	0.05
5.21248	415.279		5.21248	230.139		5.21248	417.75		5.21248	203.626		80.23	0.05		80.23	0.05
5.21733	401.788		5.21733	220.604		5.21733	404.254		5.21733	194.731		80.3	0.04		80.3	0.05
5.22219	389.315		5.22219	212.001		5.22219	391.747		5.22219	186.799		80.37	0.04		80.37	0.04
5.22704	377.726		5.22704	204.235		5.22704	380.164		5.22704	179.704		80.44	0.04		80.44	0.04
5.23189	366.896		5.23189	197.177		5.23189	369.438		5.23189	173.279		80.52	0.04		80.52	0.04
5.23675	356.723		5.23675	190.685		5.23675	359.493		5.23675	167.353		80.59	0.04		80.59	0.04
5.2416	347.125		5.2416	184.641		5.2416	350.245		5.2416	161.791		80.66	0.04		80.66	0.05
5.24645	338.047		5.24645	178.965		5.24645	341.602		5.24645	156.507		80.74	0.04		80.74	0.05
5.25131	329.457		5.25131	173.601		5.25131	333.465		5.25131	151.448		80.81	0.05		80.81	0.05
5.25616	321.327		5.25616	168.5		5.25616	325.74		5.25616	146.578		80.88	0.04		80.88	0.05
5.26101	313.634		5.26101	163.618		5.26101	318.343		5.26101	141.878		80.95	0.04		80.95	0.05
5.26587	306.345		5.26587	158.912		5.26587	311.206		5.26587	137.34		81.03	0.04		81.03	0.05
5.27072	299.421		5.27072	154.351		5.27072	304.284		5.27072	132.968		81.1	0.04		81.1	0.05
5.27557	292.815		5.27557	149.911		5.27557	297.549		5.27557	128.763		81.17	0.04		81.17	0.05
5.28043	286.471		5.28043	145.579		5.28043	290.995		5.28043	124.725		81.24	0.05		81.24	0.04
5.28528	280.334		5.28528	141.352		5.28528	284.629		5.28528	120.848		81.32	0.05		81.32	0.04
5.29013	274.36		5.29013	137.237		5.29013	278.46		5.29013	117.118		81.39	0.06		81.39	0.04
5.29499	268.515		5.29499	133.243		5.29499	272.494		5.29499	113.516		81.46	0.06		81.46	0.05
5.29984	262.782		5.29984	129.375		5.29984	266.729		5.29984	110.021		81.54	0.05		81.54	0.05
5.30469	257.159		5.30469	125.634		5.30469	261.152		5.30469	106.612		81.61	0.05		81.61	0.06
5.30955	251.656		5.30955	122.015		5.30955	255.742		5.30955	103.277		81.68	0.05		81.68	0.06
5.3144	246.288		5.3144	118.509		5.3144	250.464		5.3144	100.008		81.75	0.06		81.75	0.06
5.31925	241.067		5.31925	115.101		5.31925	245.287		5.31925	96.8038		81.83	0.06		81.83	0.06
5.32411	235.996		5.32411	111.778		5.32411	240.182		5.32411	93.6692		81.9	0.06		81.9	0.05
5.32896	231.07		5.32896	108.528		5.32896	235.133		5.32896	90.6137		81.97	0.06		81.97	0.05
5.33381	226.277		5.33381	105.346		5.33381	230.134		5.33381	87.6479		82.05	0.05		82.05	0.05
5.33867	221.599		5.33867	102.232		5.33867	225.194		5.33867	84.7798		82.12	0.05		82.12	0.05
5.34352	217.017		5.34352	99.1909		5.34352	220.334		5.34352	82.0155		82.19	0.04		82.19	0.05
5.34837	212.52		5.34837	96.2364		5.34837	215.582		5.34837	79.358		82.26	0.04		82.26	0.05
5.35323	208.103		5.35323	93.3874		5.35323	210.962		5.35323	76.8083		82.34	0.04		82.34	0.05
5.35808	203.775		5.35808	90.6671		5.35808	206.495		5.35808	74.3679		82.41	0.04		82.41	0.05
5.36293	199.558		5.36293	88.1025		5.36293	202.196		5.36293	72.044		82.48	0.04		82.48	0.05
5.36779	195.493		5.36779	85.7258		5.36779	198.073		5.36779	69.8544		82.56	0.04		82.56	0.05
5.37264	191.637		5.37264	83.5763		5.37264	194.137		5.37264	67.8325		82.63	0.05		82.63	0.04
5.37749	188.065		5.37749	81.7034		5.37749	190.405		5.37749	66.0307		82.7	0.05		82.7	0.04
5.38235	184.869		5.38235	80.1715		5.38235	186.91		5.38235	64.5245		82.77	0.05		82.77	0.04
5.3872	182.152		5.3872	79.065		5.3872	183.704		5.3872	63.4147		82.85	0.05		82.85	0.04
5.39205	180.035		5.39205	78.4916		5.39205	180.866		5.39205	62.8274		82.92	0.05		82.92	0.04
5.39691	178.656		5.39691	78.5839		5.39691	178.503		5.39691	62.9139		82.99	0.05		82.99	0.04
5.40176	178.172		5.40176	79.4982		5.40176	176.749		5.40176	63.8478		83.06	0.05		83.06	0.05
5.40661	178.762		5.40661	81.4106		5.40661	175.771		5.40661	65.8242		83.14	0.05		83.14	0.05
5.41147	180.626		5.41147	84.5112		5.41147	175.754		5.41147	69.0542		83.21	0.05		83.21	0.05
5.41632	183.978		5.41632	88.9933		5.41632	176.898		5.41632	73.7597		83.28	0.04		83.28	0.05
5.42117	189.043		5.42117	95.0429		5.42117	179.399		5.42117	80.1649		83.36	0.04		83.36	0.04
5.42603	196.036		5.42603	102.827		5.42603	183.444		5.42603	88.4874		83.43	0.04		83.43	0.04
5.43088	205.154		5.43088	112.482		5.43088	189.191		5.43088	98.9265		83.5	0.04		83.5	0.04
5.43573	216.558		5.43573	124.105		5.43573	196.759		5.43573	111.65		83.57	0.05		83.57	0.05
5.44059	230.355		5.44059	137.743		5.44059	206.226		5.44059	126.781		83.65	0.06		83.65	0.05
5.44544	246.585		5.44544	153.387		5.44544	217.626		5.44544	144.385		83.72	0.06		83.72	0.06
5.45029	265.214		5.45029	170.973		5.45029	230.945		5.45029	164.459		83.79	0.06		83.79	0.05
5.45515	286.127		5.45515	190.373		5.45515	246.118		5.45515	186.926		83.87	0.05		83.87	0.05
5.46	309.133		5.46	211.406		5.46	263.034		5.46	211.624		83.94	0.04		83.94	0.04
5.46485	333.963		5.46485	233.836		5.46485	281.529		5.46485	238.317		84.01	0.04		84.01	0.04
5.46971	360.291		5.46971	257.378		5.46971	301.387		5.46971	266.695		84.08	0.04		84.08	0.04
5.47456	387.734		5.47456	281.713		5.47456	322.342		5.47456	296.386		84.16	0.04		84.16	0.04
5.47941	415.876		5.47941	306.491		5.47941	344.086		5.47941	326.97		84.23	0.05		84.23	0.05
5.48427	444.274		5.48427	331.346		5.48427	366.277		5.48427	357.993		84.3	0.05		84.3	0.05
5.48912	472.479		5.48912	355.909		5.48912	388.557		5.48912	388.987		84.38	0.05		84.38	0.05
5.49397	500.043		5.49397	379.821		5.49397	410.563		5.49397	419.479		84.45	0.05		84.45	0.05
5.49883	526.537		5.49883	402.744		5.49883	431.939		5.49883	449.012		84.52	0.04		84.52	0.05
5.50368	551.559		5.50368	424.372		5.50368	452.356		5.50368	477.154		84.59	0.04		84.59	0.04
5.50853	574.747		5.50853	444.439		5.50853	471.516		5.50853	503.51		84.67	0.04		84.67	0.04
5.51339	595.784		5.51339	462.727		5.51339	489.163		5.51339	527.736		84.74	0.05		84.74	0.04
5.51824	614.405		5.51824	479.064		5.51824	505.089		5.51824	549.538		84.81	0.06		84.81	0.04
5.52309	630.405		5.52309	493.33		5.52309	519.133		5.52309	568.687		84.88	0.06		84.88	0.04
5.52795	643.638		5.52795	505.452		5.52795	531.186		5.52795	585.012		84.96	0.06		84.96	0.04
5.5328	654.016		5.5328	515.405		5.5328	541.184		5.5328	598.407		85.03	0.05		85.03	0.04
5.53765	661.515		5.53765	523.205		5.53765	549.108		5.53765	608.829		85.1	0.05		85.1	0.04
5.54251	666.163		5.54251	528.907		5.54251	554.978		5.54251	616.291		85.18	0.05		85.18	0.04
5.54736	668.042		5.54736	532.596		5.54736	558.848		5.54736	620.862		85.25	0.05		85.25	0.04
5.55221	667.281		5.55221	534.385		5.55221	560.8		5.55221	622.656		85.32	0.05		85.32	0.03
5.55707	664.046		5.55707	534.404		5.55707	560.94		5.55707	621.831		85.39	0.05		85.39	0.04
5.56192	658.531		5.56192	532.798		5.56192	559.392		5.56192	618.576		85.47	0.05		85.47	0.04
5.56677	650.953		5.56677	529.722		5.56677	556.295		5.56677	613.104		85.54	0.05		85.54	0.05
5.57163	641.54		5.57163	525.333		5.57163	551.797		5.57163	605.65		85.61	0.05		85.61	0.05
5.57648	630.525		5.57648	519.787		5.57648	546.054		5.57648	596.455		85.69	0.05		85.69	0.05
5.58133	618.141		5.58133	513.239		5.58133	539.223		5.58133	585.768		85.76	0.05		85.76	0.05
5.58619	604.615		5.58619	505.835		5.58619	531.459		5.58619	573.831		85.83	0.05		85.83	0.06
5.59104	590.166		5.59104	497.712		5.59104	522.912		5.59104	560.878		85.9	0.06		85.9	0.06
5.59589	575.001		5.59589	488.996		5.59589	513.718		5.59589	547.134		85.98	0.05		85.98	0.06
5.60075	559.315		5.60075	479.802		5.60075	504.004		5.60075	532.803		86.05	0.05		86.05	0.05
5.6056	543.284		5.6056	470.232		5.6056	493.878		5.6056	518.074		86.12	0.05		86.12	0.05
5.61045	527.073		5.61045	460.374		5.61045	483.433		5.61045	503.115		86.2	0.05		86.2	0.06
5.61531	510.826		5.61531	450.306		5.61531	472.751		5.61531	488.072		86.27	0.05		86.27	0.06
5.62016	494.671		5.62016	440.093		5.62016	461.897		5.62016	473.073		86.34	0.05		86.34	0.05
5.62501	478.715		5.62501	429.79		5.62501	450.929		5.62501	458.223		86.41	0.05		86.41	0.05
5.62987	463.043		5.62987	419.444		5.62987	439.897		5.62987	443.611		86.49	0.04		86.49	0.04
5.63472	447.724		5.63472	409.092		5.63472	428.845		5.63472	429.307		86.56	0.04		86.56	0.05
5.63957	432.805		5.63957	398.768		5.63957	417.814		5.63957	415.364		86.63	0.05		86.63	0.06
5.64443	418.315		5.64443	388.497		5.64443	406.839		5.64443	401.822		86.7	0.05		86.7	0.06
5.64928	404.271		5.64928	378.301		5.64928	395.954		5.64928	388.705		86.78	0.04		86.78	0.06
5.65413	390.677		5.65413	368.196		5.65413	385.185		5.65413	376.025		86.85	0.04		86.85	0.05
5.65899	377.53		5.65899	358.197		5.65899	374.553		5.65899	363.785		86.92	0.05		86.92	0.04
5.66384	364.819		5.66384	348.311		5.66384	364.069		5.66384	351.978		87	0.05		87	0.04
5.66869	352.531		5.66869	338.544		5.66869	353.741		5.66869	340.59		87.07	0.05		87.07	0.05
5.67355	340.649		5.67355	328.9		5.67355	343.568		5.67355	329.603		87.14	0.06		87.14	0.05
5.6784	329.155		5.6784	319.377		5.6784	333.547		5.6784	318.996		87.21	0.06		87.21	0.05
5.68325	318.027		5.68325	309.975		5.68325	323.672		5.68325	308.743		87.29	0.06		87.29	0.05
5.68811	307.241		5.68811	300.69		5.68811	313.936		5.68811	298.82		87.36	0.05		87.36	0.05
5.69296	296.773		5.69296	291.521		5.69296	304.336		5.69296	289.199		87.43	0.05		87.43	0.05
5.69781	286.596		5.69781	282.468		5.69781	294.869		5.69781	279.852		87.51	0.05		87.51	0.05
5.70267	276.685		5.70267	273.533		5.70267	285.536		5.70267	270.752		87.58	0.05		87.58	0.05
5.70752	267.013		5.70752	264.719		5.70752	276.339		5.70752	261.875		87.65	0.05		87.65	0.05
5.71237	257.558		5.71237	256.033		5.71237	267.287		5.71237	253.201		87.72	0.05		87.72	0.05
5.71723	248.303		5.71723	247.485		5.71723	258.386		5.71723	244.71		87.8	0.05		87.8	0.04
5.72208	239.237		5.72208	239.083		5.72208	249.644		5.72208	236.392		87.87	0.05		87.87	0.04
5.72693	230.359		5.72693	230.841		5.72693	241.069		5.72693	228.238		87.94	0.04		87.94	0.04
5.73179	221.671		5.73179	222.769		5.73179	232.671		5.73179	220.244		88.02	0.04		88.02	0.04
5.73664	213.185		5.73664	214.88		5.73664	224.457		5.73664	212.411		88.09	0.04		88.09	0.04
5.74149	204.913		5.74149	207.187		5.74149	216.435		5.74149	204.742		88.16	0.03		88.16	0.05
5.74635	196.868		5.74635	199.702		5.74635	208.614		5.74635	197.245		88.23	0.03		88.23	0.05
5.7512	189.062		5.7512	192.437		5.7512	201.003		5.7512	189.928		88.31	0.03		88.31	0.05
5.75605	181.504		5.75605	185.4		5.75605	193.612		5.75605	182.799		88.38	0.03		88.38	0.05
5.76091	174.198		5.76091	178.601		5.76091	186.451		5.76091	175.869		88.45	0.04		88.45	0.05
5.76576	167.147		5.76576	172.042		5.76576	179.529		5.76576	169.144		88.52	0.05		88.52	0.05
5.77061	160.351		5.77061	165.726		5.77061	172.854		5.77061	162.631		88.6	0.05		88.6	0.05
5.77547	153.81		5.77547	159.65		5.77547	166.429		5.77547	156.333		88.67	0.05		88.67	0.05
5.78032	147.519		5.78032	153.809		5.78032	160.254		5.78032	150.249		88.74	0.05		88.74	0.05
5.78517	141.474		5.78517	148.192		5.78517	154.323		5.78517	144.376		88.82	0.04		88.82	0.05
5.79003	135.664		5.79003	142.787		5.79003	148.626		5.79003	138.704		88.89	0.04		88.89	0.05
5.79488	130.081		5.79488	137.579		5.79488	143.148		5.79488	133.225		88.96	0.04		88.96	0.05
5.79973	124.711		5.79973	132.549		5.79973	137.869		5.79973	127.927		89.03	0.04		89.03	0.06
5.80459	119.541		5.80459	127.681		5.80459	132.771		5.80459	122.798		89.11	0.04		89.11	0.06
5.80944	114.56		5.80944	122.959		5.80944	127.836		5.80944	117.827		89.18	0.04		89.18	0.06
5.81429	109.755		5.81429	118.369		5.81429	123.047		5.81429	113.003		89.25	0.04		89.25	0.05
5.81915	105.117		5.81915	113.897		5.81915	118.39		5.81915	108.32		89.33	0.04		89.33	0.04
5.824	100.637		5.824	109.536		5.824	113.855		5.824	103.771		89.4	0.04		89.4	0.04
5.82885	96.3078		5.82885	105.278		5.82885	109.433		5.82885	99.3525		89.47	0.04		89.47	0.04
5.83371	92.1249		5.83371	101.121		5.83371	105.121		5.83371	95.0633		89.54	0.04		89.54	0.04
5.83856	88.0843		5.83856	97.0626		5.83856	100.917		5.83856	90.902		89.62	0.04		89.62	0.05
5.84341	84.1837		5.84341	93.1038		5.84341	96.8196		5.84341	86.8685		89.69	0.05		89.69	0.05
5.84827	80.4221		5.84827	89.2462		5.84827	92.8283		5.84827	82.9631		89.76	0.05		89.76	0.05
5.85312	76.7996		5.85312	85.4924		5.85312	88.9441		5.85312	79.186		89.84	0.05		89.84	0.05
5.85797	73.3172		5.85797	81.8459		5.85797	85.1676		5.85797	75.5381		89.91	0.05		89.91	0.05
5.86283	69.9769		5.86283	78.3101		5.86283	81.5001		5.86283	72.0207		89.98	0.05		89.98	0.06
5.86768	66.7803		5.86768	74.8885		5.86768	77.9433		5.86768	68.6358		90.05	0.05		90.05	0.06
5.87253	63.7291		5.87253	71.5842		5.87253	74.4997		5.87253	65.3853		90.13	0.06		90.13	0.06
5.87739	60.8245		5.87739	68.4004		5.87739	71.1722		5.87739	62.272		90.2	0.05		90.2	0.06
5.88224	58.0668		5.88224	65.3397		5.88224	67.9641		5.88224	59.2988		90.27	0.05		90.27	0.05
5.88709	55.4559		5.88709	62.4042		5.88709	64.8791		5.88709	56.4678		90.34	0.06		90.34	0.04
5.89195	52.9907		5.89195	59.5957		5.89195	61.9206		5.89195	53.7809		90.42	0.06		90.42	0.04
5.8968	50.6698		5.8968	56.9151		5.8968	59.0917		5.8968	51.2388		90.49	0.05		90.49	0.04
5.90165	48.4911		5.90165	54.3624		5.90165	56.3945		5.90165	48.8408		90.56	0.05		90.56	0.04
5.90651	46.4515		5.90651	51.9361		5.90651	53.8297		5.90651	46.5848		90.64	0.05		90.64	0.04
5.91136	44.5466		5.91136	49.6332		5.91136	51.3966		5.91136	44.4671		90.71	0.05		90.71	0.05
5.91621	42.7704		5.91621	47.4495		5.91621	49.0921		5.91621	42.4825		90.78	0.05		90.78	0.05
5.92107	41.115		5.92107	45.3795		5.92107	46.9115		5.92107	40.6242		90.85	0.05		90.85	0.05
5.92592	39.5706		5.92592	43.4176		5.92592	44.8486		5.92592	38.8846		90.93	0.04		90.93	0.05
5.93077	38.1258		5.93077	41.5585		5.93077	42.897		5.93077	37.2556		91	0.04		91	0.04
5.93563	36.7689		5.93563	39.7985		5.93563	41.0513		5.93563	35.7289		91.07	0.04		91.07	0.04
5.94048	35.4891		5.94048	38.1356		5.94048	39.3069		5.94048	34.2969		91.15	0.04		91.15	0.04
5.94533	34.2771		5.94533	36.5692		5.94533	37.6617		5.94533	32.9534		91.22	0.05		91.22	0.04
5.95019	33.1269		5.95019	35.1		5.95019	36.1155		5.95019	31.6941		91.29	0.04		91.29	0.05
5.95504	32.0361		5.95504	33.729		5.95504	34.669		5.95504	30.5165		91.36	0.04		91.36	0.05
5.95989	31.0046		5.95989	32.4569		5.95989	33.3238		5.95989	29.42		91.44	0.04		91.44	0.05
5.96475	30.0346		5.96475	31.2833		5.96475	32.0801		5.96475	28.4052		91.51	0.04		91.51	0.05
5.9696	29.1289		5.9696	30.206		5.9696	30.9368		5.9696	27.4729		91.58	0.04		91.58	0.06
5.97445	28.2897		5.97445	29.2211		5.97445	29.891		5.97445	26.623		91.66	0.04		91.66	0.05
5.97931	27.5174		5.97931	28.3235		5.97931	28.9375		5.97931	25.8546		91.73	0.05		91.73	0.05
5.98416	26.8108		5.98416	27.5066		5.98416	28.0692		5.98416	25.1645		91.8	0.06		91.8	0.04
5.98901	26.1668		5.98901	26.7631		5.98901	27.2785		5.98901	24.5476		91.87	0.05		91.87	0.04
5.99387	25.5808		5.99387	26.0854		5.99387	26.5566		5.99387	23.997		91.95	0.05		91.95	0.04
5.99872	25.0471		5.99872	25.466		5.99872	25.8954		5.99872	23.505		92.02	0.04		92.02	0.04
6.00357	24.5601		6.00357	24.8978		6.00357	25.2867		6.00357	23.063		92.09	0.04		92.09	0.04
6.00843	24.1136		6.00843	24.3741		6.00843	24.7235		6.00843	22.6627		92.16	0.05		92.16	0.05
6.01328	23.7019		6.01328	23.8888		6.01328	24.1996		6.01328	22.2968		92.24	0.06		92.24	0.05
6.01813	23.3196		6.01813	23.4365		6.01813	23.7097		6.01813	21.959		92.31	0.06		92.31	0.05
6.02299	22.962		6.02299	23.0124		6.02299	23.2491		6.02299	21.6442		92.38	0.06		92.38	0.05
6.02784	22.6249		6.02784	22.6126		6.02784	22.814		6.02784	21.349		92.46	0.05		92.46	0.05
6.03269	22.3047		6.03269	22.2334		6.03269	22.4012		6.03269	21.0708		92.53	0.04		92.53	0.04
6.03755	21.9985		6.03755	21.8715		6.03755	22.0073		6.03755	20.8075		92.6	0.04		92.6	0.05
6.0424	21.7034		6.0424	21.5237		6.0424	21.6295		6.0424	20.5575		92.67	0.04		92.67	0.05
6.04725	21.4174		6.04725	21.1874		6.04725	21.265		6.04725	20.3192		92.75	0.05		92.75	0.05
6.05211	21.1383		6.05211	20.8596		6.05211	20.9111		6.05211	20.0912		92.82	0.06		92.82	0.05
6.05696	20.8645		6.05696	20.538		6.05696	20.5653		6.05696	19.8718		92.89	0.06		92.89	0.05
6.06181	20.5945		6.06181	20.2205		6.06181	20.2256		6.06181	19.6596		92.97	0.06		92.97	0.04
6.06667	20.3269		6.06667	19.906		6.06667	19.8909		6.06667	19.4536		93.04	0.05		93.04	0.04
6.07152	20.0608		6.07152	19.5938		6.07152	19.5603		6.07152	19.2524		93.11	0.05		93.11	0.04
6.07637	19.7954		6.07637	19.284		6.07637	19.234		6.07637	19.0545		93.18	0.05		93.18	0.04
6.08123	19.5304		6.08123	18.9772		6.08123	18.9124		6.08123	18.8589		93.26	0.05		93.26	0.05
6.08608	19.2658		6.08608	18.6743		6.08608	18.5966		6.08608	18.6638		93.33	0.06		93.33	0.05
6.09093	19.0023		6.09093	18.3767		6.09093	18.2877		6.09093	18.4682		93.4	0.06		93.4	0.06
6.09579	18.7407		6.09579	18.0854		6.09579	17.9864		6.09579	18.271		93.48	0.06		93.48	0.06
6.10064	18.4819		6.10064	17.8009		6.10064	17.6935		6.10064	18.0716		93.55	0.06		93.55	0.07
6.10549	18.2272		6.10549	17.524		6.10549	17.4096		6.10549	17.8699		93.62	0.06		93.62	0.07
6.11035	17.9776		6.11035	17.255		6.11035	17.135		6.11035	17.6665		93.69	0.05		93.69	0.06
6.1152	17.7339		6.1152	16.9942		6.1152	16.87		6.1152	17.462		93.77	0.05		93.77	0.06
6.12005	17.4966		6.12005	16.7416		6.12005	16.6149		6.12005	17.2575		93.84	0.05		93.84	0.06
6.12491	17.2665		6.12491	16.4977		6.12491	16.3697		6.12491	17.0543		93.91	0.06		93.91	0.06
6.12976	17.0439		6.12976	16.2628		6.12976	16.1343		6.12976	16.8536		93.98	0.06		93.98	0.06
6.13461	16.8293		6.13461	16.037		6.13461	15.9084		6.13461	16.6568		94.06	0.06		94.06	0.05
6.13947	16.6234		6.13947	15.8209		6.13947	15.6919		6.13947	16.4647		94.13	0.06		94.13	0.06
6.14432	16.4263		6.14432	15.614		6.14432	15.4845		6.14432	16.2779		94.2	0.05		94.2	0.06
6.14917	16.2381		6.14917	15.4167		6.14917	15.2862		6.14917	16.0972		94.28	0.04		94.28	0.06
6.15403	16.0588		6.15403	15.2283		6.15403	15.0969		6.15403	15.9225		94.35	0.04		94.35	0.06
6.15888	15.8883		6.15888	15.0488		6.15888	14.9164		6.15888	15.754		94.42	0.04		94.42	0.05
6.16373	15.7262		6.16373	14.8779		6.16373	14.7442		6.16373	15.5916		94.49	0.04		94.49	0.05
6.16859	15.5721		6.16859	14.7151		6.16859	14.5797		6.16859	15.435		94.57	0.05		94.57	0.05
6.17344	15.4257		6.17344	14.5603		6.17344	14.4221		6.17344	15.2842		94.64	0.05		94.64	0.05
6.17829	15.2863		6.17829	14.4132		6.17829	14.2702		6.17829	15.1392		94.71	0.05		94.71	0.05
6.18315	15.1533		6.18315	14.2729		6.18315	14.1233		6.18315	14.9998		94.79	0.05		94.79	0.05
6.188	15.0259		6.188	14.1389		6.188	13.9808		6.188	14.8661		94.86	0.05		94.86	0.05
6.19285	14.9031		6.19285	14.0104		6.19285	13.8422		6.19285	14.7377		94.93	0.05		94.93	0.05
6.19771	14.784		6.19771	13.8864		6.19771	13.7072		6.19771	14.6143		95	0.05		95	0.05
6.20256	14.6679		6.20256	13.7663		6.20256	13.5754		6.20256	14.4956		95.08	0.05		95.08	0.05
6.20741	14.554		6.20741	13.6495		6.20741	13.4466		6.20741	14.3807		95.15	0.05		95.15	0.05
6.21227	14.4418		6.21227	13.5356		6.21227	13.3203		6.21227	14.269		95.22	0.04		95.22	0.05
6.21712	14.331		6.21712	13.4242		6.21712	13.1965		6.21712	14.1597		95.3	0.04		95.3	0.05
6.22197	14.2213		6.22197	13.3145		6.22197	13.0745		6.22197	14.0522		95.37	0.04		95.37	0.06
6.22683	14.1124		6.22683	13.2065		6.22683	12.9543		6.22683	13.9459		95.44	0.05		95.44	0.06
6.23168	14.0044		6.23168	13.099		6.23168	12.8354		6.23168	13.8402		95.51	0.06		95.51	0.06
6.23653	13.8972		6.23653	12.9918		6.23653	12.7175		6.23653	13.7347		95.59	0.06		95.59	0.06
6.24139	13.7911		6.24139	12.8846		6.24139	12.6003		6.24139	13.6287		95.66	0.06		95.66	0.06
6.24624	13.6859		6.24624	12.777		6.24624	12.4836		6.24624	13.5221		95.73	0.06		95.73	0.05
6.25109	13.5817		6.25109	12.6688		6.25109	12.3672		6.25109	13.4144		95.8	0.05		95.8	0.05
6.25595	13.4782		6.25595	12.56		6.25595	12.251		6.25595	13.3057		95.88	0.05		95.88	0.04
6.2608	13.3753		6.2608	12.4507		6.2608	12.1349		6.2608	13.1956		95.95	0.05		95.95	0.04
6.26565	13.2727		6.26565	12.3405		6.26565	12.0188		6.26565	13.0847		96.02	0.05		96.02	0.04
6.27051	13.1703		6.27051	12.2297		6.27051	11.9025		6.27051	12.9726		96.1	0.05		96.1	0.05
6.27536	13.0677		6.27536	12.1179		6.27536	11.7859		6.27536	12.8595		96.17	0.05		96.17	0.05
6.28021	12.9645		6.28021	12.0055		6.28021	11.6687		6.28021	12.7455		96.24	0.06		96.24	0.05
6.28507	12.8605		6.28507	11.8926		6.28507	11.551		6.28507	12.6305		96.31	0.06		96.31	0.05
6.28992	12.7555		6.28992	11.7791		6.28992	11.4326		6.28992	12.5144		96.39	0.06		96.39	0.05
6.29477	12.6487		6.29477	11.6652		6.29477	11.3133		6.29477	12.3975		96.46	0.05		96.46	0.06
6.29963	12.54		6.29963	11.5505		6.29963	11.1932		6.29963	12.28		96.53	0.05		96.53	0.05
6.30448	12.4296		6.30448	11.4355		6.30448	11.0725		6.30448	12.1622		96.61	0.05		96.61	0.05
6.30933	12.318		6.30933	11.3199		6.30933	10.9518		6.30933	12.0445		96.68	0.05		96.68	0.05
6.31419	12.2064		6.31419	11.2041		6.31419	10.8317		6.31419	11.9272		96.75	0.05		96.75	0.05
6.31904	12.0956		6.31904	11.0885		6.31904	10.713		6.31904	11.8103		96.82	0.06		96.82	0.05
6.32389	11.987		6.32389	10.9732		6.32389	10.5966		6.32389	11.6943		96.9	0.06		96.9	0.05
6.32875	11.8812		6.32875	10.8588		6.32875	10.4831		6.32875	11.5789		96.97	0.06		96.97	0.05
6.3336	11.7787		6.3336	10.7453		6.3336	10.3727		6.3336	11.4646		97.04	0.05		97.04	0.05
6.33845	11.6796		6.33845	10.6327		6.33845	10.2653		6.33845	11.3514		97.12	0.04		97.12	0.05
6.34331	11.5831		6.34331	10.5211		6.34331	10.1606		6.34331	11.2393		97.19	0.05		97.19	0.05
6.34816	11.489		6.34816	10.4105		6.34816	10.0582		6.34816	11.1287		97.26	0.05		97.26	0.05
6.35301	11.3965		6.35301	10.3009		6.35301	9.95761		6.35301	11.02		97.33	0.05		97.33	0.05
6.35787	11.3052		6.35787	10.1924		6.35787	9.85879		6.35787	10.9132		97.41	0.05		97.41	0.05
6.36272	11.215		6.36272	10.0848		6.36272	9.76157		6.36272	10.8084		97.48	0.05		97.48	0.05
6.36757	11.1257		6.36757	9.97841		6.36757	9.66609		6.36757	10.7055		97.55	0.05		97.55	0.05
6.37243	11.0372		6.37243	9.87321		6.37243	9.57215		6.37243	10.6046		97.62	0.05		97.62	0.05
6.37728	10.9494		6.37728	9.76926		6.37728	9.47994		6.37728	10.5053		97.7	0.05		97.7	0.05
6.38213	10.8622		6.38213	9.66662		6.38213	9.38922		6.38213	10.4076		97.77	0.04		97.77	0.05
6.38699	10.7759		6.38699	9.56541		6.38699	9.29987		6.38699	10.3114		97.84	0.04		97.84	0.06
6.39184	10.6903		6.39184	9.46552		6.39184	9.21166		6.39184	10.2164		97.92	0.05		97.92	0.06
6.39669	10.6056		6.39669	9.36705		6.39669	9.12446		6.39669	10.1225		97.99	0.05		97.99	0.06
6.40155	10.5216		6.40155	9.27019		6.40155	9.03803		6.40155	10.0296		98.06	0.05		98.06	0.06
6.4064	10.4383		6.4064	9.17482		6.4064	8.95232		6.4064	9.93752		98.13	0.05		98.13	0.06
6.41125	10.3554		6.41125	9.08077		6.41125	8.86762		6.41125	9.84609		98.21	0.05		98.21	0.06
6.41611	10.2729		6.41611	8.98844		6.41611	8.784		6.41611	9.75502		98.28	0.05		98.28	0.06
6.42096	10.191		6.42096	8.89748		6.42096	8.70174		6.42096	9.66418		98.35	0.05		98.35	0.06
6.42581	10.1095		6.42581	8.80802		6.42581	8.62056		6.42581	9.57352		98.43	0.05		98.43	0.06
6.43067	10.029		6.43067	8.72004		6.43067	8.54069		6.43067	9.48298		98.5	0.05		98.5	0.06
6.43552	9.94945		6.43552	8.63379		6.43552	8.46171		6.43552	9.39292		98.57	0.05		98.57	0.06
6.44037	9.87107		6.44037	8.54921		6.44037	8.38399		6.44037	9.30387		98.64	0.05		98.64	0.06
6.44523	9.7937		6.44523	8.46672		6.44523	8.30728		6.44523	9.21595		98.72	0.05		98.72	0.06
6.45008	9.71764		6.45008	8.38631		6.45008	8.23194		6.45008	9.12976		98.79	0.05		98.79	0.06
6.45493	9.6429		6.45493	8.30811		6.45493	8.15839		6.45493	9.04524		98.86	0.05		98.86	0.06
6.45979	9.56959		6.45979	8.23218		6.45979	8.08656		6.45979	8.96275		98.94	0.05		98.94	0.06
6.46464	9.49764		6.46464	8.15856		6.46464	8.01677		6.46464	8.88216		99.01	0.05		99.01	0.06
6.46949	9.42707		6.46949	8.08722		6.46949	7.94899		6.46949	8.80331		99.08	0.05		99.08	0.06
6.47435	9.35793		6.47435	8.01808		6.47435	7.88343		6.47435	8.72636		99.15	0.05		99.15	0.06
6.4792	9.29004		6.4792	7.95114		6.4792	7.81989		6.4792	8.65114		99.23	0.04		99.23	0.05
6.48405	9.22316		6.48405	7.88623		6.48405	7.75856		6.48405	8.57782		99.3	0.04		99.3	0.05
6.48891	9.15754		6.48891	7.82329		6.48891	7.69925		6.48891	8.50618		99.37	0.05		99.37	0.06
6.49376	9.09299		6.49376	7.76196		6.49376	7.64197		6.49376	8.4362		99.44	0.05		99.44	0.06
6.49861	9.02981		6.49861	7.70241		6.49861	7.58636		6.49861	8.36766		99.52	0.05		99.52	0.06
6.50347	8.9677		6.50347	7.64418		6.50347	7.53206		6.50347	8.30066		99.59	0.05		99.59	0.06
6.50832	8.90654		6.50832	7.58725		6.50832	7.47889		6.50832	8.23516		99.66	0.05		99.66	0.06
6.51317	8.84593		6.51317	7.53152		6.51317	7.42686		6.51317	8.17096		99.74	0.04		99.74	0.06
6.51803	8.78549		6.51803	7.47663		6.51803	7.37572		6.51803	8.10802		99.81	0.05		99.81	0.06
6.52288	8.72499		6.52288	7.42251		6.52288	7.32541		6.52288	8.04603		99.88	0.05		99.88	0.06
6.52773	8.66455		6.52773	7.36898		6.52773	7.27564		6.52773	7.98464		99.95	0.05		99.95	0.05
6.53259	8.60417		6.53259	7.31581		6.53259	7.22611		6.53259	7.92342		100.03	0.05		100.03	0.05
6.53744	8.54397		6.53744	7.26324		6.53744	7.1767		6.53744	7.86209		100.1	0.05		100.1	0.05
6.54229	8.48389		6.54229	7.21103		6.54229	7.12711		6.54229	7.8004		100.17	0.06		100.17	0.05
6.54715	8.42369		6.54715	7.15935		6.54715	7.07716		6.54715	7.73847		100.25	0.06		100.25	0.05
6.552	8.36319		6.552	7.10815		6.552	7.02679		6.552	7.6763		100.32	0.06		100.32	0.05
6.55685	8.30215		6.55685	7.05707		6.55685	6.97607		6.55685	7.61437		100.39	0.05		100.39	0.06
6.56171	8.24016		6.56171	7.00587		6.56171	6.92475		6.56171	7.55292		100.46	0.05		100.46	0.06
6.56656	8.17728		6.56656	6.95413		6.56656	6.87295		6.56656	7.49207		100.54	0.04		100.54	0.06
6.57141	8.11327		6.57141	6.9015		6.57141	6.82038		6.57141	7.43186		100.61	0.04		100.61	0.06
6.57627	8.0483		6.57627	6.84798		6.57627	6.76692		6.57627	7.37208		100.68	0.04		100.68	0.06
6.58112	7.98225		6.58112	6.79332		6.58112	6.71238		6.58112	7.31206		100.76	0.04		100.76	0.05
6.58597	7.91502		6.58597	6.73765		6.58597	6.65659		6.58597	7.2515		100.83	0.04		100.83	0.05
6.59083	7.84659		6.59083	6.68091		6.59083	6.59961		6.59083	7.18969		100.9	0.04		100.9	0.05
6.59568	7.7768		6.59568	6.62321		6.59568	6.54137		6.59568	7.12639		100.97	0.04		100.97	0.06
6.60053	7.70539		6.60053	6.56432		6.60053	6.48183		6.60053	7.06118		101.05	0.04		101.05	0.06
6.60539	7.63249		6.60539	6.50388		6.60539	6.42079		6.60539	6.99419		101.12	0.05		101.12	0.06
6.61024	7.55787		6.61024	6.44177		6.61024	6.35827		6.61024	6.92523		101.19	0.05		101.19	0.06
6.61509	7.48163		6.61509	6.37782		6.61509	6.29419		6.61509	6.85441		101.26	0.05		101.26	0.06
6.61995	7.40373		6.61995	6.31195		6.61995	6.22833		6.61995	6.782		101.34	0.05		101.34	0.06
6.6248	7.32434		6.6248	6.24424		6.6248	6.16086		6.6248	6.70803		101.41	0.06		101.41	0.06
6.62965	7.24369		6.62965	6.17498		6.62965	6.09207		6.62965	6.6328		101.48	0.06		101.48	0.06
6.63451	7.16203		6.63451	6.10435		6.63451	6.0221		6.63451	6.55645		101.56	0.06		101.56	0.06
6.63936	7.07978		6.63936	6.03241		6.63936	5.95134		6.63936	6.47897		101.63	0.06		101.63	0.06
6.64421	6.99711		6.64421	5.95945		6.64421	5.8797		6.64421	6.4007		101.7	0.06		101.7	0.06
6.64907	6.91414		6.64907	5.88572		6.64907	5.80764		6.64907	6.32149		101.77	0.06		101.77	0.06
6.65392	6.83087		6.65392	5.81145		6.65392	5.73492		6.65392	6.2415		101.85	0.06		101.85	0.06
6.65877	6.74719		6.65877	5.73677		6.65877	5.66155		6.65877	6.16086		101.92	0.06		101.92	0.06
6.66363	6.66314		6.66363	5.66214		6.66363	5.5877		6.66363	6.07949		101.99	0.06		101.99	0.06
6.66848	6.57856		6.66848	5.58746		6.66848	5.51337		6.66848	5.99754		102.07	0.05		102.07	0.06
6.67333	6.49369		6.67333	5.51307		6.67333	5.43898		6.67333	5.91505		102.14	0.05		102.14	0.06
6.67819	6.40863		6.67819	5.4388		6.67819	5.36472		6.67819	5.83214		102.21	0.05		102.21	0.06
6.68304	6.32387		6.68304	5.36489		6.68304	5.29093		6.68304	5.74911		102.28	0.05		102.28	0.06
6.68789	6.24001		6.68789	5.2914		6.68789	5.21761		6.68789	5.66614		102.36	0.05		102.36	0.07
6.69275	6.15764		6.69275	5.21874		6.69275	5.14477		6.69275	5.58341		102.43	0.04		102.43	0.07
6.6976	6.07705		6.6976	5.14734		6.6976	5.07253		6.6976	5.50139		102.5	0.04		102.5	0.06
6.70245	5.99861		6.70245	5.07718		6.70245	5.00095		6.70245	5.42068		102.58	0.04		102.58	0.06
6.70731	5.92226		6.70731	5.0087		6.70731	4.9305		6.70731	5.34129		102.65	0.05		102.65	0.05
6.71216	5.84799		6.71216	4.94188		6.71216	4.86153		6.71216	5.26351		102.72	0.05		102.72	0.05
6.71701	5.77557		6.71701	4.87667		6.71701	4.79472		6.71701	5.18769		102.79	0.05		102.79	0.06
6.72187	5.70494		6.72187	4.81337		6.72187	4.73022		6.72187	5.11372		102.87	0.06		102.87	0.06
6.72672	5.63622		6.72672	4.75252		6.72672	4.66847		6.72672	5.04166		102.94	0.06		102.94	0.06
6.73157	5.56976		6.73157	4.69404		6.73157	4.60958		6.73157	4.97174		103.01	0.06		103.01	0.06
6.73643	5.5061		6.73643	4.63873		6.73643	4.55362		6.73643	4.90433		103.08	0.06		103.08	0.07
6.74128	5.4453		6.74128	4.58664		6.74128	4.50051		6.74128	4.83954		103.16	0.05		103.16	0.07
6.74613	5.38784		6.74613	4.53794		6.74613	4.45008		6.74613	4.77761		103.23	0.05		103.23	0.07
6.75099	5.33372		6.75099	4.4927		6.75099	4.4024		6.75099	4.7189		103.3	0.05		103.3	0.06
6.75584	5.28294		6.75584	4.4511		6.75584	4.35746		6.75584	4.66359		103.38	0.05		103.38	0.06
6.76069	5.23543		6.76069	4.41283		6.76069	4.31538		6.76069	4.61161		103.45	0.05		103.45	0.07
6.76555	5.19127		6.76555	4.37802		6.76555	4.27628		6.76555	4.56303		103.52	0.05		103.52	0.07
6.7704	5.15044		6.7704	4.34685		6.7704	4.24021		6.7704	4.51797		103.59	0.05		103.59	0.07
6.77525	5.11307		6.77525	4.31925		6.77525	4.20749		6.77525	4.47667		103.67	0.06		103.67	0.06
6.78011	5.07951		6.78011	4.29547		6.78011	4.17799		6.78011	4.43894		103.74	0.06		103.74	0.06
6.78496	5.04965		6.78496	4.2755		6.78496	4.15194		6.78496	4.4052		103.81	0.06		103.81	0.06
6.78981	5.02366		6.78981	4.25947		6.78981	4.12929		6.78981	4.37522		103.89	0.06		103.89	0.06
6.79467	5.00143		6.79467	4.24731		6.79467	4.11022		6.79467	4.34923		103.96	0.06		103.96	0.06
6.79952	4.98277		6.79952	4.23878		6.79952	4.0946		6.79952	4.32718		104.03	0.06		104.03	0.06
6.80437	4.96727		6.80437	4.2336		6.80437	4.08238		6.80437	4.30894		104.1	0.06		104.1	0.06
6.80923	4.95458		6.80923	4.23133		6.80923	4.07332		6.80923	4.29457		104.18	0.06		104.18	0.06
6.81408	4.94415		6.81408	4.23145		6.81408	4.0673		6.81408	4.28402		104.25	0.06		104.25	0.06
6.81893	4.93556		6.81893	4.2336		6.81893	4.06361		6.81893	4.27687		104.32	0.05		104.32	0.06
6.82379	4.92859		6.82379	4.23735		6.82379	4.06188		6.82379	4.27264		104.4	0.05		104.4	0.06
6.82864	4.92293		6.82864	4.24236		6.82864	4.0614		6.82864	4.27091		104.47	0.05		104.47	0.06
6.83349	4.91816		6.83349	4.24844		6.83349	4.06164		6.83349	4.27103		104.54	0.06		104.54	0.06
6.83835	4.91375		6.83835	4.25494		6.83835	4.06206		6.83835	4.27246		104.61	0.06		104.61	0.05
6.8432	4.90916		6.8432	4.26167		6.8432	4.06241		6.8432	4.27496		104.69	0.06		104.69	0.05
6.84805	4.90344		6.84805	4.26787		6.84805	4.06206		6.84805	4.278		104.76	0.05		104.76	0.06
6.85291	4.89593		6.85291	4.27324		6.85291	4.06122		6.85291	4.28098		104.83	0.06		104.83	0.06
6.85776	4.88603		6.85776	4.27687		6.85776	4.05937		6.85776	4.28385		104.9	0.06		104.9	0.07
6.86261	4.87357		6.86261	4.27866		6.86261	4.05651		6.86261	4.28569		104.98	0.06		104.98	0.07
6.86747	4.85873		6.86747	4.27818		6.86747	4.0524		6.86747	4.28617		105.05	0.06		105.05	0.07
6.87232	4.84174		6.87232	4.2752		6.87232	4.04686		6.87232	4.28474		105.12	0.05		105.12	0.07
6.87717	4.82297		6.87717	4.2696		6.87717	4.03947		6.87717	4.2811		105.2	0.05		105.2	0.07
6.88203	4.80276		6.88203	4.26155		6.88203	4.02957		6.88203	4.27473		105.27	0.06		105.27	0.06
6.88688	4.78101		6.88688	4.25118		6.88688	4.01741		6.88688	4.26555		105.34	0.06		105.34	0.06
6.89173	4.75776		6.89173	4.23878		6.89173	4.00281		6.89173	4.25357		105.41	0.06		105.41	0.06
6.89659	4.73309		6.89659	4.22448		6.89659	3.98612		6.89659	4.23884		105.49	0.05		105.49	0.06
6.90144	4.70704		6.90144	4.20862		6.90144	3.96764		6.90144	4.22174		105.56	0.04		105.56	0.06
6.90629	4.67986		6.90629	4.19128		6.90629	3.94785		6.90629	4.20249		105.63	0.04		105.63	0.06
6.91115	4.65208		6.91115	4.17262		6.91115	3.92717		6.91115	4.18162		105.71	0.05		105.71	0.06
6.916	4.62377		6.916	4.15277		6.916	3.90595		6.916	4.15945		105.78	0.05		105.78	0.06
6.92085	4.59528		6.92085	4.13185		6.92085	3.88414		6.92085	4.13632		105.85	0.05		105.85	0.06
6.92571	4.56655		6.92571	4.10998		6.92571	3.86208		6.92571	4.11266		105.92	0.04		105.92	0.06
6.93056	4.53752		6.93056	4.08733		6.93056	3.83955		6.93056	4.08852		106	0.04		106	0.06
6.93541	4.5085		6.93541	4.0642		6.93541	3.81678		6.93541	4.06402		106.07	0.05		106.07	0.07
6.94027	4.47941		6.94027	4.04066		6.94027	3.79372		6.94027	4.03923		106.14	0.05		106.14	0.07
6.94512	4.45068		6.94512	4.01694		6.94512	3.77029		6.94512	4.01402		106.22	0.05		106.22	0.07
6.94997	4.42237		6.94997	3.99303		6.94997	3.74675		6.94997	3.98844		106.29	0.05		106.29	0.06
6.95483	4.39495		6.95483	3.96913		6.95483	3.72326		6.95483	3.9627		106.36	0.05		106.36	0.06
6.95968	4.36848		6.95968	3.94541		6.95968	3.69984		6.95968	3.93718		106.43	0.05		106.43	0.06
6.96453	4.34303		6.96453	3.92193		6.96453	3.67683		6.96453	3.91221		106.51	0.05		106.51	0.06
6.96939	4.31854		6.96939	3.89862		6.96939	3.65442		6.96939	3.88807		106.58	0.05		106.58	0.06
6.97424	4.29481		6.97424	3.87579		6.97424	3.63272		6.97424	3.86494		106.65	0.05		106.65	0.06
6.97909	4.27175		6.97909	3.85332		6.97909	3.61145		6.97909	3.84277		106.72	0.06		106.72	0.06
6.98395	4.24916		6.98395	3.83139		6.98395	3.59052		6.98395	3.82143		106.8	0.06		106.8	0.06
6.9888	4.22674		6.9888	3.80981		6.9888	3.56984		6.9888	3.80087		106.87	0.06		106.87	0.06
6.99365	4.20481		6.99365	3.78901		6.99365	3.54922		6.99365	3.78078		106.94	0.06		106.94	0.06
6.99851	4.18317		6.99851	3.76886		6.99851	3.52883		6.99851	3.76123		107.02	0.06		107.02	0.06
7.00336	4.16201		7.00336	3.74937		7.00336	3.50893		7.00336	3.74198		107.09	0.06		107.09	0.07
7.00821	4.14157		7.00821	3.7303		7.00821	3.48973		7.00821	3.72285		107.16	0.05		107.16	0.06
7.01307	4.12172		7.01307	3.71152		7.01307	3.47096		7.01307	3.70389		107.23	0.05		107.23	0.06
7.01792	4.10229		7.01792	3.69263		7.01792	3.45254		7.01792	3.68494		107.31	0.04		107.31	0.06
7.02277	4.08316		7.02277	3.67326		7.02277	3.43424		7.02277	3.66604		107.38	0.04		107.38	0.06
7.02763	4.06396		7.02763	3.65323		7.02763	3.41576		7.02763	3.64703		107.45	0.05		107.45	0.07
7.03248	4.04435		7.03248	3.63266		7.03248	3.39693		7.03248	3.6279		107.53	0.05		107.53	0.07
7.03733	4.02439		7.03733	3.61151		7.03733	3.37785		7.03733	3.60852		107.6	0.06		107.6	0.07
7.04219	4.00388		7.04219	3.59035		7.04219	3.35872		7.04219	3.58909		107.67	0.06		107.67	0.07
7.04704	3.98338		7.04704	3.56925		7.04704	3.33947		7.04704	3.56948		107.74	0.05		107.74	0.07
7.05189	3.96287		7.05189	3.54838		7.05189	3.32004		7.05189	3.54993		107.82	0.05		107.82	0.06
7.05675	3.94261		7.05675	3.52788		7.05675	3.30037		7.05675	3.53038		107.89	0.05		107.89	0.06
7.0616	3.92258		7.0616	3.50761		7.0616	3.28058		7.0616	3.51119		107.96	0.05		107.96	0.06
7.06645	3.90279		7.06645	3.48735		7.06645	3.26049		7.06645	3.492		108.04	0.05		108.04	0.07
7.07131	3.88288		7.07131	3.46738		7.07131	3.24029		7.07131	3.47286		108.11	0.05		108.11	0.07
7.07616	3.86286		7.07616	3.44735		7.07616	3.22008		7.07616	3.45337		108.18	0.05		108.18	0.07
7.08101	3.84235		7.08101	3.4278		7.08101	3.19993		7.08101	3.43347		108.25	0.05		108.25	0.06
7.08587	3.82131		7.08587	3.40849		7.08587	3.17991		7.08587	3.41302		108.33	0.06		108.33	0.06
7.09072	3.79997		7.09072	3.38966		7.09072	3.15994		7.09072	3.39198		108.4	0.05		108.4	0.06
7.09557	3.77822		7.09557	3.37094		7.09557	3.13979		7.09557	3.37034		108.47	0.05		108.47	0.06
7.10043	3.7564		7.10043	3.35211		7.10043	3.11959		7.10043	3.34847		108.54	0.05		108.54	0.07
7.10528	3.73477		7.10528	3.33327		7.10528	3.09908		7.10528	3.3263		108.62	0.06		108.62	0.08
7.11013	3.71355		7.11013	3.31408		7.11013	3.07828		7.11013	3.30412		108.69	0.06		108.69	0.08
7.11499	3.69275		7.11499	3.29477		7.11499	3.05742		7.11499	3.28207		108.76	0.06		108.76	0.07
7.11984	3.67224		7.11984	3.27575		7.11984	3.03668		7.11984	3.26031		108.84	0.05		108.84	0.06
7.12469	3.6521		7.12469	3.25692		7.12469	3.01605		7.12469	3.23904		108.91	0.05		108.91	0.06
7.12955	3.63231		7.12955	3.23874		7.12955	2.99603		7.12955	3.21865		108.98	0.05		108.98	0.06
7.1344	3.61305		7.1344	3.22127		7.1344	2.97636		7.1344	3.19904		109.05	0.05		109.05	0.06
7.13925	3.5941		7.13925	3.20458		7.13925	2.95734		7.13925	3.18003		109.13	0.05		109.13	0.06
7.14411	3.5758		7.14411	3.18861		7.14411	2.93893		7.14411	3.16191		109.2	0.06		109.2	0.06
7.14896	3.55816		7.14896	3.17335		7.14896	2.92128		7.14896	3.1442		109.27	0.06		109.27	0.05
7.15381	3.54117		7.15381	3.15881		7.15381	2.90406		7.15381	3.12698		109.35	0.06		109.35	0.05
7.15867	3.52466		7.15867	3.14468		7.15867	2.88737		7.15867	3.10987		109.42	0.06		109.42	0.06
7.16352	3.50857		7.16352	3.13115		7.16352	2.87104		7.16352	3.09312		109.49	0.06		109.49	0.07
7.16837	3.49289		7.16837	3.11804		7.16837	2.85494		7.16837	3.07655		109.56	0.06		109.56	0.07
7.17323	3.47763		7.17323	3.10528		7.17323	2.83921		7.17323	3.06034		109.64	0.06		109.64	0.07
7.17808	3.46285		7.17808	3.09312		7.17808	2.82365		7.17808	3.04437		109.71	0.06		109.71	0.07
7.18293	3.4489		7.18293	3.08168		7.18293	2.80851		7.18293	3.02887		109.78	0.06		109.78	0.07
7.18779	3.43573		7.18779	3.07089		7.18779	2.79385		7.18779	3.01409		109.86	0.06		109.86	0.07
7.19264	3.42339		7.19264	3.06094		7.19264	2.77966		7.19264	2.99996		109.93	0.05		109.93	0.07
7.19749	3.41183		7.19749	3.05158		7.19749	2.76589		7.19749	2.98673		110	0.05		110	0.07
7.20235	3.40092		7.20235	3.04282		7.20235	2.75272		7.20235	2.97427		110.07	0.05		110.07	0.07
7.2072	3.39043		7.2072	3.03453		7.2072	2.73997		7.2072	2.96271		110.15	0.05		110.15	0.07
7.21205	3.3803		7.21205	3.02649		7.21205	2.72751		7.21205	2.95132		110.22	0.05		110.22	0.07
7.21691	3.37058		7.21691	3.01886		7.21691	2.71541		7.21691	2.94024		110.29	0.05		110.29	0.07
7.22176	3.36146		7.22176	3.01164		7.22176	2.70361		7.22176	2.92933		110.36	0.05		110.36	0.07
7.22661	3.35318		7.22661	3.00497		7.22661	2.69186		7.22661	2.9186		110.44	0.05		110.44	0.07
7.23147	3.34603		7.23147	2.99877		7.23147	2.68		7.23147	2.90829		110.51	0.06		110.51	0.07
7.23632	3.33995		7.23632	2.99305		7.23632	2.66802		7.23632	2.89834		110.58	0.06		110.58	0.07
7.24117	3.33488		7.24117	2.98774		7.24117	2.6561		7.24117	2.88898		110.66	0.06		110.66	0.08
7.24603	3.33035		7.24603	2.9828		7.24603	2.64442		7.24603	2.88016		110.73	0.05		110.73	0.08
7.25088	3.32618		7.25088	2.97809		7.25088	2.63339		7.25088	2.87169		110.8	0.05		110.8	0.08
7.25573	3.32212		7.25573	2.97391		7.25573	2.6232		7.25573	2.86335		110.87	0.05		110.87	0.08
7.26059	3.31819		7.26059	2.97028		7.26059	2.61414		7.26059	2.85488		110.95	0.05		110.95	0.07
7.26544	3.31414		7.26544	2.96718		7.26544	2.6058		7.26544	2.8463		111.02	0.05		111.02	0.07
7.27029	3.31044		7.27029	2.96456		7.27029	2.59793		7.27029	2.83772		111.09	0.06		111.09	0.07
7.27515	3.30722		7.27515	2.96211		7.27515	2.5903		7.27515	2.82925		111.17	0.06		111.17	0.07
7.28	3.30454		7.28	2.95955		7.28	2.58249		7.28	2.82103		111.24	0.06		111.24	0.07
7.28485	3.30257		7.28485	2.95693		7.28485	2.57444		7.28485	2.8131		111.31	0.06		111.31	0.07
7.28971	3.30138		7.28971	2.95424		7.28971	2.56628		7.28971	2.80571		111.38	0.06		111.38	0.07
7.29456	3.30079		7.29456	2.95174		7.29456	2.55811		7.29456	2.7985		111.46	0.07		111.46	0.08
7.29941	3.30079		7.29941	2.94948		7.29941	2.55042		7.29941	2.79152		111.53	0.07		111.53	0.08
7.30427	3.30126		7.30427	2.94787		7.30427	2.54321		7.30427	2.78467		111.6	0.07		111.6	0.07
7.30912	3.30204		7.30912	2.94679		7.30912	2.53671		7.30912	2.77799		111.68	0.06		111.68	0.07
7.31397	3.30323		7.31397	2.94667		7.31397	2.53099		7.31397	2.7715		111.75	0.06		111.75	0.07
7.31883	3.30496		7.31883	2.94745		7.31883	2.52581		7.31883	2.76524		111.82	0.06		111.82	0.07
7.32368	3.3074		7.32368	2.94942		7.32368	2.52122		7.32368	2.75928		111.89	0.06		111.89	0.07
7.32853	3.31062		7.32853	2.95246		7.32853	2.51728		7.32853	2.75373		111.97	0.05		111.97	0.07
7.33339	3.31479		7.33339	2.95669		7.33339	2.514		7.33339	2.74867		112.04	0.05		112.04	0.08
7.33824	3.31962		7.33824	2.96181		7.33824	2.51138		7.33824	2.74402		112.11	0.05		112.11	0.08
7.34309	3.3251		7.34309	2.96766		7.34309	2.50918		7.34309	2.73997		112.18	0.05		112.18	0.07
7.34795	3.33101		7.34795	2.97385		7.34795	2.50757		7.34795	2.73645		112.26	0.05		112.26	0.07
7.3528	3.33726		7.3528	2.98023		7.3528	2.50638		7.3528	2.73347		112.33	0.05		112.33	0.07
7.35765	3.344		7.35765	2.98667		7.35765	2.50554		7.35765	2.73114		112.4	0.06		112.4	0.06
7.36251	3.35139		7.36251	2.99323		7.36251	2.50477		7.36251	2.7293		112.48	0.06		112.48	0.06
7.36736	3.3595		7.36736	3.0005		7.36736	2.50399		7.36736	2.7281		112.55	0.06		112.55	0.06
7.37221	3.36868		7.37221	3.00843		7.37221	2.50328		7.37221	2.72739		112.62	0.07		112.62	0.06
7.37707	3.37923		7.37707	3.01743		7.37707	2.50274		7.37707	2.72739		112.69	0.06		112.69	0.07
7.38192	3.39103		7.38192	3.02756		7.38192	2.50268		7.38192	2.72822		112.77	0.06		112.77	0.07
7.38677	3.4042		7.38677	3.03859		7.38677	2.50328		7.38677	2.73013		112.84	0.06		112.84	0.07
7.39163	3.41868		7.39163	3.05051		7.39163	2.50494		7.39163	2.73299		112.91	0.06		112.91	0.07
7.39648	3.43448		7.39648	3.06284		7.39648	2.50781		7.39648	2.73716		112.99	0.06		112.99	0.08
7.40133	3.45117		7.40133	3.0759		7.40133	2.51162		7.40133	2.74265		113.06	0.06		113.06	0.08
7.40619	3.46881		7.40619	3.08955		7.40619	2.51633		7.40619	2.74938		113.13	0.06		113.13	0.07
7.41104	3.48699		7.41104	3.10409		7.41104	2.52181		7.41104	2.75749		113.2	0.06		113.2	0.07
7.41589	3.50571		7.41589	3.11977		7.41589	2.52753		7.41589	2.76697		113.28	0.06		113.28	0.06
7.42075	3.52472		7.42075	3.13658		7.42075	2.5335		7.42075	2.77752		113.35	0.06		113.35	0.06
7.4256	3.54439		7.4256	3.1544		7.4256	2.53987		7.4256	2.7892		113.42	0.05		113.42	0.06
7.43045	3.56466		7.43045	3.17293		7.43045	2.54667		7.43045	2.80207		113.5	0.05		113.5	0.07
7.43531	3.58623		7.43531	3.19195		7.43531	2.55436		7.43531	2.81632		113.57	0.05		113.57	0.06
7.44016	3.60924		7.44016	3.21138		7.44016	2.56306		7.44016	2.83194		113.64	0.06		113.64	0.06
7.44501	3.63433		7.44501	3.23141		7.44501	2.57349		7.44501	2.84958		113.71	0.06		113.71	0.06
7.44987	3.66384		7.44987	3.25257		7.44987	2.58589		7.44987	2.87169		113.79	0.06		113.79	0.06
7.45472	3.70717		7.45472	3.27551		7.45472	2.60079		7.45472	2.90817		113.86	0.06		113.86	0.07
7.45957	3.79753		7.45957	3.3024		7.45957	2.62028		7.45957	2.99436		113.93	0.06		113.93	0.07
7.46443	4.03076		7.46443	3.34269		7.46443	2.65396		7.46443	3.23695		114	0.06		114	0.07
7.46928	4.64112		7.46928	3.4287		7.46928	2.73603		7.46928	3.90488		114.08	0.06		114.08	0.06
7.47413	6.1217		7.47413	3.65609		7.47413	2.96533		7.47413	5.58203		114.15	0.06		114.15	0.06
7.47899	9.38982		7.47899	4.26191		7.47899	3.58421		7.47899	9.37319		114.22	0.06		114.22	0.06
7.48384	15.9656		7.48384	5.75608		7.48384	5.10544		7.48384	17.1226		114.3	0.06		114.3	0.07
7.48869	28.116		7.48869	9.09722		7.48869	8.48269		7.48869	31.566		114.37	0.06		114.37	0.07
7.49355	48.888		7.49355	15.8825		7.49355	15.2912		7.49355	56.3276		114.44	0.06		114.44	0.07
7.4984	81.9722		7.4984	28.4832		7.4984	27.8572		7.4984	95.6875		114.51	0.06		114.51	0.07
7.50325	131.369		7.50325	50.0493		7.50325	49.2616		7.50325	154.114		114.59	0.06		114.59	0.06
7.50811	200.887		7.50811	84.3207		7.50811	83.1571		7.50811	235.619		114.66	0.06		114.66	0.06
7.51296	293.559		7.51296	135.234		7.51296	133.39		7.51296	343.066		114.73	0.07		114.73	0.05
7.51781	411.102		7.51781	206.38		7.51781	203.472		7.51781	477.58		114.81	0.07		114.81	0.05
7.52267	553.525		7.52267	300.415		7.52267	296.018		7.52267	638.169		114.88	0.07		114.88	0.05
7.52752	718.948		7.52752	418.57		7.52752	412.261		7.52752	821.634		114.95	0.07		114.95	0.06
7.53237	903.654		7.53237	560.352		7.53237	551.769		7.53237	1022.74		115.02	0.07		115.02	0.06
7.53723	1102.34		7.53723	723.485		7.53723	712.384		7.53723	1234.65		115.1	0.07		115.1	0.07
7.54208	1308.5		7.54208	904.071		7.54208	890.383		7.54208	1449.47		115.17	0.08		115.17	0.07
7.54693	1514.97		7.54693	1096.92		7.54693	1080.79		7.54693	1659.06		115.24	0.08		115.24	0.07
7.55179	1714.5		7.55179	1295.94		7.55179	1277.75		7.55179	1855.73		115.32	0.07		115.32	0.07
7.55664	1900.41		7.55664	1494.64		7.55664	1474.98		7.55664	2033.06		115.39	0.06		115.39	0.07
7.56149	2067.19		7.56149	1686.57		7.56149	1666.2		7.56149	2186.55		115.46	0.06		115.46	0.07
7.56635	2211.1		7.56635	1865.84		7.56635	1845.62		7.56635	2313.94		115.53	0.05		115.53	0.07
7.5712	2330.36		7.5712	2027.62		7.5712	2008.4		7.5712	2415.26		115.61	0.05		115.61	0.06
7.57605	2425.25		7.57605	2168.52		7.57605	2151.03		7.57605	2492.53		115.68	0.05		115.68	0.06
7.58091	2497.74		7.58091	2286.88		7.58091	2271.64		7.58091	2549.12		115.75	0.05		115.75	0.06
7.58576	2551.01		7.58576	2382.75		7.58576	2370.04		7.58576	2589.07		115.82	0.05		115.82	0.07
7.59061	2588.8		7.59061	2457.71		7.59061	2447.54		7.59061	2616.4		115.9	0.06		115.9	0.07
7.59547	2614.84		7.59547	2514.43		7.59547	2506.55		7.59547	2634.68		115.97	0.06		115.97	0.07
7.60032	2632.43		7.60032	2556.12		7.60032	2550.15		7.60032	2646.77		116.04	0.06		116.04	0.07
7.60517	2644.19		7.60517	2586.11		7.60517	2581.57		7.60517	2654.75		116.12	0.07		116.12	0.07
7.61003	2652.08		7.61003	2607.38		7.61003	2603.83		7.61003	2660.1		116.19	0.07		116.19	0.07
7.61488	2657.46		7.61488	2622.41		7.61488	2619.47		7.61488	2663.78		116.26	0.07		116.26	0.07
7.61973	2661.23		7.61973	2633.08		7.61973	2630.5		7.61973	2666.4		116.33	0.07		116.33	0.06
7.62459	2664		7.62459	2640.74		7.62459	2638.4		7.62459	2668.33		116.41	0.07		116.41	0.06
7.62944	2666.12		7.62944	2646.32		7.62944	2644.18		7.62944	2669.8		116.48	0.06		116.48	0.06
7.63429	2667.83		7.63429	2650.43		7.63429	2648.52		7.63429	2670.93		116.55	0.05		116.55	0.06
7.63915	2669.24		7.63915	2653.45		7.63915	2651.81		7.63915	2671.8		116.63	0.05		116.63	0.06
7.644	2670.39		7.644	2655.64		7.644	2654.34		7.644	2672.46		116.7	0.06		116.7	0.06
7.64885	2671.28		7.64885	2657.14		7.64885	2656.22		7.64885	2672.92		116.77	0.06		116.77	0.07
7.65371	2671.9		7.65371	2658.07		7.65371	2657.57		7.65371	2673.22		116.84	0.07		116.84	0.07
7.65856	2672.24		7.65856	2658.49		7.65856	2658.44		7.65856	2673.4		116.92	0.06		116.92	0.07
7.66341	2672.35		7.66341	2658.48		7.66341	2658.91		7.66341	2673.49		116.99	0.06		116.99	0.07
7.66827	2672.28		7.66827	2658.09		7.66827	2659.04		7.66827	2673.59		117.06	0.07		117.06	0.07
7.67312	2672.13		7.67312	2657.41		7.67312	2658.91		7.67312	2673.83		117.14	0.07		117.14	0.07
7.67797	2672.01		7.67797	2656.49		7.67797	2658.61		7.67797	2674.39		117.21	0.07		117.21	0.07
7.68283	2672.03		7.68283	2655.38		7.68283	2658.22		7.68283	2675.4		117.28	0.07		117.28	0.07
7.68768	2672.29		7.68768	2654.05		7.68768	2657.81		7.68768	2676.98		117.35	0.06		117.35	0.07
7.69253	2672.84		7.69253	2652.47		7.69253	2657.41		7.69253	2679.16		117.43	0.06		117.43	0.07
7.69739	2673.7		7.69739	2650.53		7.69739	2657.03		7.69739	2681.87		117.5	0.06		117.5	0.08
7.70224	2674.79		7.70224	2648.07		7.70224	2656.64		7.70224	2684.95		117.57	0.06		117.57	0.08
7.70709	2675.97		7.70709	2644.95		7.70709	2656.17		7.70709	2688.16		117.64	0.06		117.64	0.08
7.71195	2677.02		7.71195	2641.02		7.71195	2655.55		7.71195	2691.26		117.72	0.06		117.72	0.08
7.7168	2677.67		7.7168	2636.17		7.7168	2654.69		7.7168	2694.02		117.79	0.06		117.79	0.07
7.72165	2677.61		7.72165	2630.37		7.72165	2653.53		7.72165	2696.23		117.86	0.06		117.86	0.07
7.72651	2676.57		7.72651	2623.64		7.72651	2652.01		7.72651	2697.72		117.94	0.06		117.94	0.07
7.73136	2674.3		7.73136	2616.07		7.73136	2650.12		7.73136	2698.36		118.01	0.06		118.01	0.07
7.73621	2670.68		7.73621	2607.83		7.73621	2647.86		7.73621	2698.06		118.08	0.06		118.08	0.07
7.74107	2665.67		7.74107	2599.15		7.74107	2645.25		7.74107	2696.79		118.15	0.07		118.15	0.07
7.74592	2659.33		7.74592	2590.28		7.74592	2642.29		7.74592	2694.58		118.23	0.06		118.23	0.07
7.75077	2651.83		7.75077	2581.44		7.75077	2638.97		7.75077	2691.52		118.3	0.06		118.3	0.07
7.75563	2643.38		7.75563	2572.86		7.75563	2635.25		7.75563	2687.75		118.37	0.06		118.37	0.07
7.76048	2634.25		7.76048	2564.69		7.76048	2631.05		7.76048	2683.43		118.45	0.06		118.45	0.07
7.76533	2624.66		7.76533	2557.02		7.76533	2626.25		7.76533	2678.69		118.52	0.06		118.52	0.07
7.77019	2614.82		7.77019	2549.86		7.77019	2620.74		7.77019	2673.65		118.59	0.06		118.59	0.07
7.77504	2604.89		7.77504	2543.18		7.77504	2614.4		7.77504	2668.34		118.66	0.06		118.66	0.06
7.77989	2595		7.77989	2536.92		7.77989	2607.13		7.77989	2662.79		118.74	0.06		118.74	0.06
7.78475	2585.22		7.78475	2531		7.78475	2598.82		7.78475	2656.96		118.81	0.06		118.81	0.06
7.7896	2575.58		7.7896	2525.34		7.7896	2589.38		7.7896	2650.83		118.88	0.05		118.88	0.07
7.79445	2566.11		7.79445	2519.91		7.79445	2578.76		7.79445	2644.39		118.96	0.05		118.96	0.07
7.79931	2556.81		7.79931	2514.7		7.79931	2566.92		7.79931	2637.66		119.03	0.05		119.03	0.06
7.80416	2547.66		7.80416	2509.69		7.80416	2553.87		7.80416	2630.7		119.1	0.06		119.1	0.06
7.80901	2538.67		7.80901	2504.88		7.80901	2539.69		7.80901	2623.58		119.17	0.06		119.17	0.06
7.81387	2529.86		7.81387	2500.24		7.81387	2524.48		7.81387	2616.35		119.25	0.06		119.25	0.06
7.81872	2521.24		7.81872	2495.65		7.81872	2508.36		7.81872	2609.02		119.32	0.06		119.32	0.06
7.82357	2512.83		7.82357	2490.97		7.82357	2491.44		7.82357	2601.58		119.39	0.06		119.39	0.06
7.82843	2504.59		7.82843	2485.97		7.82843	2473.82		7.82843	2593.92		119.46	0.06		119.46	0.07
7.83328	2496.44		7.83328	2480.47		7.83328	2455.53		7.83328	2585.94		119.54	0.06		119.54	0.07
7.83813	2488.25		7.83813	2474.27		7.83813	2436.59		7.83813	2577.5		119.61	0.06		119.61	0.06
7.84299	2479.84		7.84299	2467.23		7.84299	2416.94		7.84299	2568.49		119.68	0.06		119.68	0.06
7.84784	2471.05		7.84784	2459.25		7.84784	2396.49		7.84784	2558.83		119.76	0.07		119.76	0.06
7.85269	2461.7		7.85269	2450.27		7.85269	2375.08		7.85269	2548.43		119.83	0.07		119.83	0.06
7.85755	2451.69		7.85755	2440.26		7.85755	2352.49		7.85755	2537.21		119.9	0.07		119.9	0.06
7.8624	2440.95		7.8624	2429.15		7.8624	2328.43		7.8624	2525.07		119.97	0.07		119.97	0.07
7.86725	2429.42		7.86725	2416.86		7.86725	2302.6		7.86725	2511.86		120.05	0.07		120.05	0.07
7.87211	2417.08		7.87211	2403.26		7.87211	2274.64		7.87211	2497.36		120.12	0.07		120.12	0.07
7.87696	2403.88		7.87696	2388.2		7.87696	2244.2		7.87696	2481.37		120.19	0.07		120.19	0.07
7.88181	2389.74		7.88181	2371.46		7.88181	2210.96		7.88181	2463.62		120.27	0.06		120.27	0.07
7.88667	2374.54		7.88667	2352.87		7.88667	2174.6		7.88667	2443.87		120.34	0.06		120.34	0.07
7.89152	2358.13		7.89152	2332.24		7.89152	2134.84		7.89152	2421.86		120.41	0.06		120.41	0.08
7.89637	2340.34		7.89637	2309.4		7.89637	2091.42		7.89637	2397.37		120.48	0.06		120.48	0.08
7.90123	2321		7.90123	2284.21		7.90123	2044.15		7.90123	2370.16		120.56	0.07		120.56	0.07
7.90608	2299.96		7.90608	2256.57		7.90608	1992.89		7.90608	2340.01		120.63	0.07		120.63	0.07
7.91093	2277.1		7.91093	2226.35		7.91093	1937.59		7.91093	2306.74		120.7	0.06		120.7	0.08
7.91579	2252.31		7.91579	2193.48		7.91579	1878.3		7.91579	2270.16		120.78	0.06		120.78	0.08
7.92064	2225.48		7.92064	2157.85		7.92064	1815.18		7.92064	2230.11		120.85	0.06		120.85	0.08
7.92549	2196.55		7.92549	2119.41		7.92549	1748.49		7.92549	2186.47		120.92	0.06		120.92	0.08
7.93035	2165.42		7.93035	2078.12		7.93035	1678.64		7.93035	2139.13		120.99	0.06		120.99	0.08
7.9352	2132.04		7.9352	2033.99		7.9352	1606.13		7.9352	2088.05		121.07	0.06		121.07	0.08
7.94005	2096.35		7.94005	1987.03		7.94005	1531.6		7.94005	2033.21		121.14	0.06		121.14	0.08
7.94491	2058.32		7.94491	1937.34		7.94491	1455.77		7.94491	1974.65		121.21	0.06		121.21	0.08
7.94976	2017.92		7.94976	1885.03		7.94976	1379.42		7.94976	1912.47		121.28	0.07		121.28	0.07
7.95461	1975.16		7.95461	1830.24		7.95461	1303.36		7.95461	1846.88		121.36	0.07		121.36	0.07
7.95947	1930.08		7.95947	1773.16		7.95947	1228.4		7.95947	1778.16		121.43	0.07		121.43	0.07
7.96432	1882.73		7.96432	1714.02		7.96432	1155.28		7.96432	1706.7		121.5	0.07		121.5	0.06
7.96917	1833.18		7.96917	1653.09		7.96917	1084.66		7.96917	1632.99		121.58	0.07		121.58	0.06
7.97403	1781.53		7.97403	1590.68		7.97403	1017.07		7.97403	1557.59		121.65	0.07		121.65	0.07
7.97888	1727.91		7.97888	1527.14		7.97888	952.941		7.97888	1481.16		121.72	0.07		121.72	0.07
7.98373	1672.49		7.98373	1462.84		7.98373	892.56		7.98373	1404.41		121.79	0.06		121.79	0.07
7.98859	1615.46		7.98859	1398.2		7.98859	836.088		7.98859	1328.07		121.87	0.06		121.87	0.07
7.99344	1557.06		7.99344	1333.64		7.99344	783.574		7.99344	1252.87		121.94	0.06		121.94	0.07
7.99829	1497.57		7.99829	1269.6		7.99829	734.971		7.99829	1179.51		122.01	0.06		122.01	0.06
8.00315	1437.29		8.00315	1206.49		8.00315	690.151		8.00315	1108.6		122.09	0.06		122.09	0.06
8.008	1376.56		8.008	1144.72		8.008	648.93		8.008	1040.66		122.16	0.06		122.16	0.06
8.01285	1315.77		8.01285	1084.66		8.01285	611.086		8.01285	976.097		122.23	0.06		122.23	0.07
8.01771	1255.26		8.01771	1026.62		8.01771	576.371		8.01771	915.205		122.3	0.06		122.3	0.07
8.02256	1195.44		8.02256	970.874		8.02256	544.529		8.02256	858.153		122.38	0.06		122.38	0.07
8.02741	1136.65		8.02741	917.632		8.02741	515.304		8.02741	805.003		122.45	0.06		122.45	0.07
8.03227	1079.24		8.03227	867.044		8.03227	488.454		8.03227	755.728		122.52	0.06		122.52	0.07
8.03712	1023.52		8.03712	819.204		8.03712	463.747		8.03712	710.222		122.6	0.06		122.6	0.08
8.04197	969.766		8.04197	774.15		8.04197	440.977		8.04197	668.326		122.67	0.06		122.67	0.08
8.04683	918.19		8.04683	731.874		8.04683	419.952		8.04683	629.835		122.74	0.06		122.74	0.08
8.05168	868.964		8.05168	692.332		8.05168	400.507		8.05168	594.524		122.81	0.05		122.81	0.07
8.05653	822.201		8.05653	655.443		8.05653	382.492		8.05653	562.148		122.89	0.05		122.89	0.07
8.06139	777.969		8.06139	621.105		8.06139	365.776		8.06139	532.464		122.96	0.05		122.96	0.07
8.06624	736.289		8.06624	589.198		8.06624	350.245		8.06624	505.232		123.03	0.06		123.03	0.07
8.07109	697.144		8.07109	559.587		8.07109	335.795		8.07109	480.22		123.1	0.06		123.1	0.07
8.07595	660.487		8.07595	532.132		8.07595	322.335		8.07595	457.214		123.18	0.06		123.18	0.07
8.0808	626.242		8.0808	506.689		8.0808	309.783		8.0808	436.016		123.25	0.05		123.25	0.07
8.08565	594.318		8.08565	483.113		8.08565	298.063		8.08565	416.449		123.32	0.05		123.32	0.07
8.09051	564.607		8.09051	461.262		8.09051	287.108		8.09051	398.352		123.4	0.05		123.4	0.07
8.09536	536.992		8.09536	440.998		8.09536	276.855		8.09536	381.584		123.47	0.06		123.47	0.07
8.10021	511.35		8.10021	422.189		8.10021	267.247		8.10021	366.021		123.54	0.06		123.54	0.07
8.10507	487.553		8.10507	404.712		8.10507	258.234		8.10507	351.554		123.61	0.07		123.61	0.07
8.10992	465.474		8.10992	388.453		8.10992	249.768		8.10992	338.086		123.69	0.07		123.69	0.07
8.11477	444.986		8.11477	373.306		8.11477	241.807		8.11477	325.532		123.76	0.07		123.76	0.08
8.11963	425.964		8.11963	359.176		8.11963	234.313		8.11963	313.818		123.83	0.07		123.83	0.09
8.12448	408.29		8.12448	345.977		8.12448	227.253		8.12448	302.875		123.91	0.07		123.91	0.09
8.12933	391.85		8.12933	333.633		8.12933	220.598		8.12933	292.641		123.98	0.07		123.98	0.09
8.13419	376.541		8.13419	322.075		8.13419	214.322		8.13419	283.06		124.05	0.06		124.05	0.08
8.13904	362.266		8.13904	311.239		8.13904	208.4		8.13904	274.081		124.12	0.06		124.12	0.07
8.14389	348.937		8.14389	301.07		8.14389	202.811		8.14389	265.655		124.2	0.06		124.2	0.06
8.14875	336.476		8.14875	291.518		8.14875	197.532		8.14875	257.737		124.27	0.06		124.27	0.06
8.1536	324.812		8.1536	282.536		8.1536	192.545		8.1536	250.286		124.34	0.06		124.34	0.06
8.15845	313.88		8.15845	274.081		8.15845	187.829		8.15845	243.267		124.42	0.07		124.42	0.07
8.16331	303.624		8.16331	266.114		8.16331	183.364		8.16331	236.644		124.49	0.07		124.49	0.07
8.16816	293.992		8.16816	258.599		8.16816	179.135		8.16816	230.388		124.56	0.07		124.56	0.07
8.17301	284.937		8.17301	251.502		8.17301	175.123		8.17301	224.474		124.63	0.07		124.63	0.07
8.17787	276.415		8.17787	244.791		8.17787	171.313		8.17787	218.878		124.71	0.06		124.71	0.08
8.18272	268.386		8.18272	238.439		8.18272	167.693		8.18272	213.581		124.78	0.06		124.78	0.08
8.18757	260.813		8.18757	232.42		8.18757	164.25		8.18757	208.564		124.85	0.06		124.85	0.08
8.19243	253.66		8.19243	226.71		8.19243	160.973		8.19243	203.81		124.92	0.06		124.92	0.09
8.19728	246.896		8.19728	221.29		8.19728	157.854		8.19728	199.304		125	0.06		125	0.09
8.20213	240.492		8.20213	216.141		8.20213	154.883		8.20213	195.029		125.07	0.06		125.07	0.09
8.20699	234.42		8.20699	211.248		8.20699	152.055		8.20699	190.97		125.14	0.06		125.14	0.09
8.21184	228.657		8.21184	206.595		8.21184	149.361		8.21184	187.111		125.22	0.06		125.22	0.08
8.21669	223.183		8.21669	202.168		8.21669	146.794		8.21669	183.439		125.29	0.06		125.29	0.08
8.22155	217.979		8.22155	197.955		8.22155	144.346		8.22155	179.939		125.36	0.06		125.36	0.08
8.2264	213.029		8.2264	193.942		8.2264	142.009		8.2264	176.599		125.43	0.05		125.43	0.07
8.23125	208.318		8.23125	190.117		8.23125	139.777		8.23125	173.407		125.51	0.06		125.51	0.07
8.23611	203.834		8.23611	186.466		8.23611	137.64		8.23611	170.355		125.58	0.07		125.58	0.07
8.24096	199.563		8.24096	182.98		8.24096	135.593		8.24096	167.434		125.65	0.07		125.65	0.07
8.24581	195.493		8.24581	179.646		8.24581	133.629		8.24581	164.638		125.73	0.07		125.73	0.07
8.25067	191.612		8.25067	176.455		8.25067	131.744		8.25067	161.962		125.8	0.06		125.8	0.07
8.25552	187.906		8.25552	173.398		8.25552	129.932		8.25552	159.401		125.87	0.06		125.87	0.08
8.26037	184.366		8.26037	170.468		8.26037	128.189		8.26037	156.949		125.94	0.06		125.94	0.08
8.26523	180.98		8.26523	167.659		8.26523	126.514		8.26523	154.6		126.02	0.07		126.02	0.08
8.27008	177.738		8.27008	164.964		8.27008	124.903		8.27008	152.35		126.09	0.07		126.09	0.07
8.27493	174.63		8.27493	162.38		8.27493	123.353		8.27493	150.19		126.16	0.08		126.16	0.07
8.27979	171.649		8.27979	159.9		8.27979	121.862		8.27979	148.116		126.24	0.08		126.24	0.07
8.28464	168.789		8.28464	157.52		8.28464	120.427		8.28464	146.12		126.31	0.07		126.31	0.07
8.28949	166.042		8.28949	155.235		8.28949	119.046		8.28949	144.197		126.38	0.07		126.38	0.07
8.29435	163.405		8.29435	153.04		8.29435	117.714		8.29435	142.344		126.45	0.07		126.45	0.08
8.2992	160.873		8.2992	150.929		8.2992	116.43		8.2992	140.556		126.53	0.07		126.53	0.08
8.30405	158.442		8.30405	148.897		8.30405	115.189		8.30405	138.83		126.6	0.07		126.6	0.07
8.30891	156.107		8.30891	146.94		8.30891	113.989		8.30891	137.165		126.67	0.07		126.67	0.07
8.31376	153.864		8.31376	145.053		8.31376	112.827		8.31376	135.558		126.74	0.07		126.74	0.07
8.31861	151.707		8.31861	143.233		8.31861	111.701		8.31861	134.007		126.82	0.07		126.82	0.07
8.32347	149.633		8.32347	141.476		8.32347	110.611		8.32347	132.511		126.89	0.07		126.89	0.07
8.32832	147.635		8.32832	139.78		8.32832	109.555		8.32832	131.066		126.96	0.07		126.96	0.08
8.33317	145.709		8.33317	138.143		8.33317	108.532		8.33317	129.672		127.04	0.07		127.04	0.09
8.33803	143.85		8.33803	136.563		8.33803	107.541		8.33803	128.323		127.11	0.07		127.11	0.09
8.34288	142.056		8.34288	135.039		8.34288	106.583		8.34288	127.019		127.18	0.07		127.18	0.08
8.34773	140.323		8.34773	133.568		8.34773	105.655		8.34773	125.755		127.25	0.07		127.25	0.08
8.35259	138.649		8.35259	132.15		8.35259	104.756		8.35259	124.53		127.33	0.07		127.33	0.09
8.35744	137.032		8.35744	130.781		8.35744	103.885		8.35744	123.341		127.4	0.07		127.4	0.09
8.36229	135.471		8.36229	129.458		8.36229	103.039		8.36229	122.187		127.47	0.07		127.47	0.08
8.36715	133.964		8.36715	128.179		8.36715	102.216		8.36715	121.065		127.55	0.07		127.55	0.08
8.372	132.509		8.372	126.94		8.372	101.416		8.372	119.976		127.62	0.07		127.62	0.08
8.37685	131.103		8.37685	125.739		8.37685	100.636		8.37685	118.919		127.69	0.07		127.69	0.08
8.38171	129.745		8.38171	124.573		8.38171	99.8752		8.38171	117.893		127.76	0.07		127.76	0.08
8.38656	128.431		8.38656	123.44		8.38656	99.1343		8.38656	116.898		127.84	0.07		127.84	0.08
8.39141	127.158		8.39141	122.34		8.39141	98.4126		8.39141	115.934		127.91	0.07		127.91	0.08
8.39627	125.926		8.39627	121.271		8.39627	97.71		8.39627	114.999		127.98	0.07		127.98	0.08
8.40112	124.731		8.40112	120.234		8.40112	97.0262		8.40112	114.091		128.06	0.07		128.06	0.08
8.40597	123.573		8.40597	119.228		8.40597	96.3609		8.40597	113.206		128.13	0.07		128.13	0.08
8.41083	122.451		8.41083	118.252		8.41083	95.7132		8.41083	112.344		128.2	0.07		128.2	0.08
8.41568	121.363		8.41568	117.305		8.41568	95.0822		8.41568	111.501		128.27	0.07		128.27	0.08
8.42053	120.31		8.42053	116.387		8.42053	94.4665		8.42053	110.676		128.35	0.07		128.35	0.08
8.42539	119.289		8.42539	115.494		8.42539	93.865		8.42539	109.868		128.42	0.08		128.42	0.07
8.43024	118.3		8.43024	114.625		8.43024	93.2763		8.43024	109.077		128.49	0.08		128.49	0.07
8.43509	117.341		8.43509	113.779		8.43509	92.6995		8.43509	108.303		128.56	0.08		128.56	0.06
8.43995	116.411		8.43995	112.953		8.43995	92.1338		8.43995	107.546		128.64	0.08		128.64	0.06
8.4448	115.507		8.4448	112.147		8.4448	91.5784		8.4448	106.807		128.71	0.07		128.71	0.07
8.44965	114.629		8.44965	111.36		8.44965	91.0334		8.44965	106.086		128.78	0.07		128.78	0.07
8.45451	113.773		8.45451	110.591		8.45451	90.4988		8.45451	105.383		128.86	0.07		128.86	0.07
8.45936	112.938		8.45936	109.84		8.45936	89.9747		8.45936	104.697		128.93	0.07		128.93	0.07
8.46421	112.124		8.46421	109.109		8.46421	89.4612		8.46421	104.027		129	0.07		129	0.07
8.46907	111.328		8.46907	108.396		8.46907	88.9583		8.46907	103.372		129.07	0.07		129.07	0.08
8.47392	110.55		8.47392	107.702		8.47392	88.4656		8.47392	102.73		129.15	0.07		129.15	0.08
8.47877	109.791		8.47877	107.026		8.47877	87.9825		8.47877	102.099		129.22	0.07		129.22	0.08
8.48363	109.05		8.48363	106.367		8.48363	87.5081		8.48363	101.477		129.29	0.07		129.29	0.08
8.48848	108.328		8.48848	105.724		8.48848	87.042		8.48848	100.865		129.37	0.07		129.37	0.09
8.49333	107.624		8.49333	105.095		8.49333	86.5833		8.49333	100.263		129.44	0.06		129.44	0.09
8.49819	106.939		8.49819	104.479		8.49819	86.1316		8.49819	99.6696		129.51	0.07		129.51	0.09
8.50304	106.273		8.50304	103.875		8.50304	85.6866		8.50304	99.0871		129.58	0.07		129.58	0.08
8.50789	105.623		8.50789	103.282		8.50789	85.248		8.50789	98.516		129.66	0.07		129.66	0.08
8.51275	104.989		8.51275	102.699		8.51275	84.816		8.51275	97.9564		129.73	0.07		129.73	0.08
8.5176	104.368		8.5176	102.127		8.5176	84.3905		8.5176	97.4082		129.8	0.07		129.8	0.08
8.52245	103.76		8.52245	101.564		8.52245	83.9717		8.52245	96.8709		129.88	0.06		129.88	0.08
8.52731	103.164		8.52731	101.012		8.52731	83.5599		8.52731	96.3436		129.95	0.06		129.95	0.08
8.53216	102.579		8.53216	100.471		8.53216	83.1552		8.53216	95.8253		130.02	0.07		130.02	0.08
8.53701	102.004		8.53701	99.9417		8.53701	82.7577		8.53701	95.3147		130.09	0.07		130.09	0.08
8.54187	101.441		8.54187	99.4237		8.54187	82.3675		8.54187	94.8113		130.17	0.07		130.17	0.08
8.54672	100.888		8.54672	98.9172		8.54672	81.9839		8.54672	94.3142		130.24	0.08		130.24	0.09
8.55157	100.347		8.55157	98.4218		8.55157	81.6064		8.55157	93.8233		130.31	0.08		130.31	0.09
8.55643	99.8181		8.55643	97.9366		8.55643	81.2342		8.55643	93.3386		130.38	0.08		130.38	0.09
8.56128	99.3005		8.56128	97.4609		8.56128	80.8666		8.56128	92.8607		130.46	0.08		130.46	0.08
8.56613	98.7945		8.56613	96.9936		8.56613	80.5032		8.56613	92.39		130.53	0.07		130.53	0.08
8.57099	98.2997		8.57099	96.5343		8.57099	80.1443		8.57099	91.9273		130.6	0.07		130.6	0.07
8.57584	97.8156		8.57584	96.0824		8.57584	79.7901		8.57584	91.4727		130.68	0.07		130.68	0.07
8.58069	97.3412		8.58069	95.6382		8.58069	79.4412		8.58069	91.0265		130.75	0.07		130.75	0.07
8.58555	96.8758		8.58555	95.2019		8.58555	79.0981		8.58555	90.5883		130.82	0.07		130.82	0.07
8.5904	96.4184		8.5904	94.774		8.5904	78.7609		8.5904	90.1576		130.89	0.07		130.89	0.08
8.59525	95.9684		8.59525	94.3543		8.59525	78.4297		8.59525	89.7338		130.97	0.06		130.97	0.08
8.60011	95.5259		8.60011	93.9432		8.60011	78.1043		8.60011	89.3164		131.04	0.06		131.04	0.08
8.60496	95.091		8.60496	93.5401		8.60496	77.7843		8.60496	88.9047		131.11	0.06		131.11	0.08
8.60981	94.6642		8.60981	93.1446		8.60981	77.4692		8.60981	88.4988		131.19	0.06		131.19	0.08
8.61467	94.2459		8.61467	92.7564		8.61467	77.1588		8.61467	88.0987		131.26	0.06		131.26	0.07
8.61952	93.8365		8.61952	92.3749		8.61952	76.8525		8.61952	87.7044		131.33	0.07		131.33	0.07
8.62437	93.4359		8.62437	91.9999		8.62437	76.5501		8.62437	87.3164		131.4	0.07		131.4	0.07
8.62923	93.0441		8.62923	91.6312		8.62923	76.2515		8.62923	86.9353		131.48	0.07		131.48	0.07
8.63408	92.6607		8.63408	91.2684		8.63408	75.9569		8.63408	86.5613		131.55	0.07		131.55	0.07
8.63893	92.2853		8.63893	90.9116		8.63893	75.6665		8.63893	86.1947		131.62	0.07		131.62	0.08
8.64379	91.9171		8.64379	90.5606		8.64379	75.381		8.64379	85.8355		131.7	0.07		131.7	0.08
8.64864	91.5555		8.64864	90.2154		8.64864	75.1006		8.64864	85.4834		131.77	0.07		131.77	0.08
8.65349	91.2002		8.65349	89.8763		8.65349	74.8255		8.65349	85.1381		131.84	0.07		131.84	0.08
8.65835	90.8508		8.65835	89.5432		8.65835	74.5561		8.65835	84.7992		131.91	0.07		131.91	0.08
8.6632	90.5073		8.6632	89.2167		8.6632	74.2918		8.6632	84.4663		131.99	0.07		131.99	0.09
8.66805	90.17		8.66805	88.8968		8.66805	74.0329		8.66805	84.1391		132.06	0.07		132.06	0.09
8.67291	89.839		8.67291	88.5835		8.67291	73.7789		8.67291	83.8175		132.13	0.07		132.13	0.08
8.67776	89.5152		8.67776	88.2767		8.67776	73.5295		8.67776	83.5016		132.2	0.07		132.2	0.08
8.68261	89.1985		8.68261	87.9759		8.68261	73.2844		8.68261	83.1915		132.28	0.07		132.28	0.08
8.68747	88.8895		8.68747	87.6809		8.68747	73.0434		8.68747	82.8873		132.35	0.07		132.35	0.08
8.69232	88.5876		8.69232	87.3911		8.69232	72.8062		8.69232	82.5893		132.42	0.07		132.42	0.08
8.69717	88.2928		8.69717	87.1065		8.69717	72.5726		8.69717	82.2974		132.5	0.07		132.5	0.08
8.70203	88.0042		8.70203	86.8269		8.70203	72.3429		8.70203	82.012		132.57	0.07		132.57	0.08
8.70688	87.7214		8.70688	86.5524		8.70688	72.1171		8.70688	81.733		132.64	0.07		132.64	0.08
8.71173	87.4441		8.71173	86.2832		8.71173	71.8958		8.71173	81.4603		132.71	0.07		132.71	0.08
8.71659	87.172		8.71659	86.0195		8.71659	71.6793		8.71659	81.1933		132.79	0.07		132.79	0.08
8.72144	86.9052		8.72144	85.7617		8.72144	71.4679		8.72144	80.9317		132.86	0.07		132.86	0.08
8.72629	86.6438		8.72629	85.5097		8.72629	71.2614		8.72629	80.675		132.93	0.07		132.93	0.08
8.73115	86.3883		8.73115	85.2633		8.73115	71.0599		8.73115	80.4231		133.01	0.07		133.01	0.08
8.736	86.1388		8.736	85.0223		8.736	70.8628		8.736	80.1755		133.08	0.06		133.08	0.08
8.74085	85.8957		8.74085	84.7864		8.74085	70.6695		8.74085	79.9324		133.15	0.06		133.15	0.08
8.74571	85.6591		8.74571	84.555		8.74571	70.4796		8.74571	79.6941		133.22	0.06		133.22	0.08
8.75056	85.4289		8.75056	84.3279		8.75056	70.293		8.75056	79.4607		133.3	0.06		133.3	0.08
8.75541	85.2047		8.75541	84.105		8.75541	70.1093		8.75541	79.2329		133.37	0.07		133.37	0.08
8.76027	84.9863		8.76027	83.8864		8.76027	69.9288		8.76027	79.0105		133.44	0.07		133.44	0.08
8.76512	84.7731		8.76512	83.6722		8.76512	69.7516		8.76512	78.7937		133.52	0.07		133.52	0.08
8.76997	84.5646		8.76997	83.4624		8.76997	69.5783		8.76997	78.5823		133.59	0.06		133.59	0.08
8.77483	84.3603		8.77483	83.2573		8.77483	69.4091		8.77483	78.3759		133.66	0.06		133.66	0.08
8.77968	84.1601		8.77968	83.0569		8.77968	69.2438		8.77968	78.1744		133.73	0.07		133.73	0.08
8.78453	83.964		8.78453	82.8609		8.78453	69.0825		8.78453	77.977		133.81	0.07		133.81	0.08
8.78939	83.7718		8.78939	82.6695		8.78939	68.925		8.78939	77.7835		133.88	0.07		133.88	0.08
8.79424	83.5837		8.79424	82.4824		8.79424	68.7709		8.79424	77.5936		133.95	0.07		133.95	0.08
8.79909	83.3994		8.79909	82.2995		8.79909	68.6204		8.79909	77.4074		134.02	0.07		134.02	0.08
8.80395	83.2191		8.80395	82.1202		8.80395	68.4729		8.80395	77.2247		134.1	0.07		134.1	0.08
8.8088	83.0427		8.8088	81.9443		8.8088	68.3283		8.8088	77.0457		134.17	0.06		134.17	0.08
8.81365	82.8703		8.81365	81.7712		8.81365	68.1863		8.81365	76.8704		134.24	0.06		134.24	0.08
8.81851	82.7019		8.81851	81.6006		8.81851	68.0463		8.81851	76.6985		134.32	0.06		134.32	0.08
8.82336	82.5372		8.82336	81.4319		8.82336	67.908		8.82336	76.5303		134.39	0.07		134.39	0.08
8.82821	82.3761		8.82821	81.2653		8.82821	67.7711		8.82821	76.3655		134.46	0.07		134.46	0.08
8.83307	82.2179		8.83307	81.1005		8.83307	67.6356		8.83307	76.2039		134.53	0.07		134.53	0.07
8.83792	82.0623		8.83792	80.9379		8.83792	67.5017		8.83792	76.0456		134.61	0.07		134.61	0.08
8.84277	81.9086		8.84277	80.7775		8.84277	67.3699		8.84277	75.8902		134.68	0.07		134.68	0.08
8.84763	81.7564		8.84763	80.6197		8.84763	67.2402		8.84763	75.7371		134.75	0.07		134.75	0.09
8.85248	81.6057		8.85248	80.4643		8.85248	67.1127		8.85248	75.5857		134.83	0.07		134.83	0.09
8.85733	81.4567		8.85733	80.3115		8.85733	66.9873		8.85733	75.4356		134.9	0.06		134.9	0.09
8.86219	81.3094		8.86219	80.1609		8.86219	66.8633		8.86219	75.2863		134.97	0.06		134.97	0.09
8.86704	81.1638		8.86704	80.0122		8.86704	66.7404		8.86704	75.1377		135.04	0.07		135.04	0.09
8.87189	81.0195		8.87189	79.865		8.87189	66.6178		8.87189	74.9898		135.12	0.06		135.12	0.09
8.87675	80.8761		8.87675	79.7188		8.87675	66.4954		8.87675	74.8427		135.19	0.06		135.19	0.08
8.8816	80.7335		8.8816	79.5732		8.8816	66.3728		8.8816	74.6963		135.26	0.07		135.26	0.08
8.88645	80.5912		8.88645	79.4277		8.88645	66.2501		8.88645	74.5507		135.34	0.07		135.34	0.08
8.89131	80.449		8.89131	79.2819		8.89131	66.1268		8.89131	74.4057		135.41	0.07		135.41	0.08
8.89616	80.3071		8.89616	79.1359		8.89616	66.0033		8.89616	74.2612		135.48	0.06		135.48	0.08
8.90101	80.1651		8.90101	78.9893		8.90101	65.8793		8.90101	74.117		135.55	0.05		135.55	0.08
8.90587	80.0229		8.90587	78.8422		8.90587	65.755		8.90587	73.9729		135.63	0.05		135.63	0.08
8.91072	79.8799		8.91072	78.6943		8.91072	65.6301		8.91072	73.8283		135.7	0.05		135.7	0.09
8.91557	79.7359		8.91557	78.5457		8.91557	65.5047		8.91557	73.6829		135.77	0.06		135.77	0.09
8.92043	79.5903		8.92043	78.3961		8.92043	65.3784		8.92043	73.5361		135.84	0.07		135.84	0.09
8.92528	79.4432		8.92528	78.2453		8.92528	65.2514		8.92528	73.3873		135.92	0.07		135.92	0.09
8.93013	79.2945		8.93013	78.0931		8.93013	65.123		8.93013	73.2359		135.99	0.07		135.99	0.09
8.93499	79.1442		8.93499	77.9392		8.93499	64.9929		8.93499	73.0816		136.06	0.07		136.06	0.09
8.93984	78.9922		8.93984	77.7832		8.93984	64.861		8.93984	72.9244		136.14	0.07		136.14	0.09
8.94469	78.8383		8.94469	77.6252		8.94469	64.727		8.94469	72.7642		136.21	0.07		136.21	0.09
8.94955	78.682		8.94955	77.4645		8.94955	64.5902		8.94955	72.6012		136.28	0.07		136.28	0.09
8.9544	78.5232		8.9544	77.3013		8.9544	64.4507		8.9544	72.4354		136.35	0.07		136.35	0.09
8.95925	78.3612		8.95925	77.1349		8.95925	64.3084		8.95925	72.2669		136.43	0.07		136.43	0.09
8.96411	78.1961		8.96411	76.9653		8.96411	64.1634		8.96411	72.0958		136.5	0.06		136.5	0.09
8.96896	78.0277		8.96896	76.7923		8.96896	64.0158		8.96896	71.9221		136.57	0.06		136.57	0.09
8.97381	77.8559		8.97381	76.616		8.97381	63.8658		8.97381	71.7456		136.65	0.06		136.65	0.08
8.97867	77.6807		8.97867	76.4365		8.97867	63.7134		8.97867	71.5662		136.72	0.07		136.72	0.08
8.98352	77.502		8.98352	76.254		8.98352	63.5586		8.98352	71.3838		136.79	0.07		136.79	0.08
8.98837	77.3196		8.98837	76.0686		8.98837	63.4012		8.98837	71.1984		136.86	0.06		136.86	0.08
8.99323	77.1335		8.99323	75.8801		8.99323	63.2407		8.99323	71.0096		136.94	0.06		136.94	0.08
8.99808	76.9438		8.99808	75.6886		8.99808	63.0768		8.99808	70.8172		137.01	0.06		137.01	0.08
9.00293	76.7502		9.00293	75.4935		9.00293	62.9094		9.00293	70.6211		137.08	0.07		137.08	0.08
9.00779	76.553		9.00779	75.2946		9.00779	62.7383		9.00779	70.4212		137.16	0.07		137.16	0.07
9.01264	76.3525		9.01264	75.0915		9.01264	62.5636		9.01264	70.2178		137.23	0.07		137.23	0.07
9.01749	76.1488		9.01749	74.8843		9.01749	62.3856		9.01749	70.0108		137.3	0.07		137.3	0.08
9.02235	75.9419		9.02235	74.6728		9.02235	62.2044		9.02235	69.8004		137.37	0.08		137.37	0.08
9.0272	75.7318		9.0272	74.457		9.0272	62.0204		9.0272	69.5865		137.45	0.08		137.45	0.08
9.03205	75.5181		9.03205	74.2373		9.03205	61.8334		9.03205	69.369		137.52	0.08		137.52	0.08
9.03691	75.3006		9.03691	74.0138		9.03691	61.6435		9.03691	69.1476		137.59	0.08		137.59	0.08
9.04176	75.0788		9.04176	73.7868		9.04176	61.4505		9.04176	68.9223		137.66	0.08		137.66	0.09
9.04661	74.8527		9.04661	73.5564		9.04661	61.2543		9.04661	68.6931		137.74	0.08		137.74	0.09
9.05147	74.6225		9.05147	73.323		9.05147	61.055		9.05147	68.4602		137.81	0.07		137.81	0.09
9.05632	74.3885		9.05632	73.0863		9.05632	60.8526		9.05632	68.2242		137.88	0.07		137.88	0.08
9.06117	74.1512		9.06117	72.8465		9.06117	60.6475		9.06117	67.9851		137.96	0.07		137.96	0.08
9.06603	73.9109		9.06603	72.6039		9.06603	60.4396		9.06603	67.7432		138.03	0.07		138.03	0.08
9.07088	73.6682		9.07088	72.358		9.07088	60.229		9.07088	67.4985		138.1	0.08		138.1	0.08
9.07573	73.4229		9.07573	72.1091		9.07573	60.0158		9.07573	67.251		138.17	0.08		138.17	0.09
9.08059	73.1748		9.08059	71.8575		9.08059	59.7999		9.08059	67.0007		138.25	0.08		138.25	0.09
9.08544	72.9241		9.08544	71.6031		9.08544	59.5811		9.08544	66.7476		138.32	0.07		138.32	0.09
9.09029	72.6705		9.09029	71.3462		9.09029	59.3596		9.09029	66.4923		138.39	0.07		138.39	0.09
9.09515	72.4142		9.09515	71.0873		9.09515	59.1355		9.09515	66.2349		138.47	0.06		138.47	0.09
9.1	72.1552		9.1	70.8265		9.1	58.9092		9.1	65.9758		138.54	0.06		138.54	0.09
9.10485	71.8941		9.10485	70.5639		9.10485	58.6808		9.10485	65.7151		138.61	0.06		138.61	0.09
9.10971	71.6308		9.10971	70.2994		9.10971	58.4506		9.10971	65.4529		138.68	0.06		138.68	0.09
9.11456	71.3659		9.11456	70.0331		9.11456	58.2186		9.11456	65.1891		138.76	0.06		138.76	0.09
9.11941	71.0996		9.11941	69.7646		9.11941	57.9847		9.11941	64.9237		138.83	0.06		138.83	0.09
9.12427	70.8323		9.12427	69.494		9.12427	57.7489		9.12427	64.6567		138.9	0.06		138.9	0.09
9.12912	70.5637		9.12912	69.2213		9.12912	57.5114		9.12912	64.3883		138.98	0.07		138.98	0.08
9.13397	70.294		9.13397	68.9464		9.13397	57.2724		9.13397	64.1186		139.05	0.06		139.05	0.09
9.13883	70.0231		9.13883	68.6698		9.13883	57.0324		9.13883	63.848		139.12	0.06		139.12	0.09
9.14368	69.751		9.14368	68.3916		9.14368	56.7918		9.14368	63.5766		139.19	0.05		139.19	0.09
9.14853	69.4777		9.14853	68.1122		9.14853	56.5509		9.14853	63.3047		139.27	0.05		139.27	0.09
9.15339	69.2036		9.15339	67.8319		9.15339	56.3099		9.15339	63.0324		139.34	0.06		139.34	0.09
9.15824	68.9288		9.15824	67.5512		9.15824	56.0689		9.15824	62.7599		139.41	0.07		139.41	0.09
9.16309	68.6538		9.16309	67.27		9.16309	55.8277		9.16309	62.4872		139.48	0.08		139.48	0.09
9.16795	68.3786		9.16795	66.9889		9.16795	55.5865		9.16795	62.2149		139.56	0.08		139.56	0.09
9.1728	68.1034		9.1728	66.7077		9.1728	55.3447		9.1728	61.9426		139.63	0.08		139.63	0.09
9.17765	67.8282		9.17765	66.4265		9.17765	55.1025		9.17765	61.6708		139.7	0.07		139.7	0.08
9.18251	67.553		9.18251	66.1452		9.18251	54.8596		9.18251	61.3993		139.78	0.06		139.78	0.08
9.18736	67.2781		9.18736	65.8637		9.18736	54.6162		9.18736	61.1281		139.85	0.06		139.85	0.08
9.19221	67.0037		9.19221	65.5821		9.19221	54.3725		9.19221	60.8574		139.92	0.06		139.92	0.08
9.19707	66.7301		9.19707	65.3003		9.19707	54.1288		9.19707	60.5869		139.99	0.06		139.99	0.08
9.20192	66.4573		9.20192	65.0188		9.20192	53.8855		9.20192	60.3172		140.07	0.06		140.07	0.08
9.20677	66.1853		9.20677	64.738		9.20677	53.6426		9.20677	60.0482		140.14	0.06		140.14	0.08
9.21163	65.9142		9.21163	64.4583		9.21163	53.4006		9.21163	59.7803		140.21	0.06		140.21	0.08
9.21648	65.6437		9.21648	64.1797		9.21648	53.1591		9.21648	59.5139		140.29	0.07		140.29	0.08
9.22133	65.3737		9.22133	63.9025		9.22133	52.9182		9.22133	59.2487		140.36	0.08		140.36	0.09
9.22619	65.1044		9.22619	63.6265		9.22619	52.6775		9.22619	58.9849		140.43	0.09		140.43	0.09
9.23104	64.8359		9.23104	63.3516		9.23104	52.4374		9.23104	58.7223		140.5	0.09		140.5	0.09
9.23589	64.5686		9.23589	63.0773		9.23589	52.1977		9.23589	58.4607		140.58	0.08		140.58	0.09
9.24075	64.3024		9.24075	62.8038		9.24075	51.959		9.24075	58.1999		140.65	0.08		140.65	0.09
9.2456	64.038		9.2456	62.5309		9.2456	51.7213		9.2456	57.9401		140.72	0.07		140.72	0.08
9.25045	63.7752		9.25045	62.2586		9.25045	51.4849		9.25045	57.6816		140.8	0.07		140.8	0.08
9.25531	63.5145		9.25531	61.987		9.25531	51.2499		9.25531	57.4245		140.87	0.07		140.87	0.08
9.26016	63.2556		9.26016	61.7164		9.26016	51.0164		9.26016	57.1695		140.94	0.07		140.94	0.08
9.26501	62.9985		9.26501	61.4466		9.26501	50.7842		9.26501	56.9166		141.01	0.06		141.01	0.07
9.26987	62.7431		9.26987	61.178		9.26987	50.5537		9.26987	56.666		141.09	0.06		141.09	0.08
9.27472	62.4891		9.27472	60.911		9.27472	50.3248		9.27472	56.4175		141.16	0.06		141.16	0.08
9.27957	62.2367		9.27957	60.6458		9.27957	50.0975		9.27957	56.171		141.23	0.06		141.23	0.08
9.28443	61.9859		9.28443	60.3827		9.28443	49.8722		9.28443	55.9261		141.3	0.06		141.3	0.07
9.28928	61.7366		9.28928	60.1216		9.28928	49.6483		9.28928	55.6827		141.38	0.07		141.38	0.07
9.29413	61.489		9.29413	59.8627		9.29413	49.4257		9.29413	55.4403		141.45	0.06		141.45	0.07
9.29899	61.2432		9.29899	59.6059		9.29899	49.2043		9.29899	55.199		141.52	0.06		141.52	0.07
9.30384	60.9992		9.30384	59.3507		9.30384	48.9836		9.30384	54.9588		141.6	0.05		141.6	0.08
9.30869	60.7569		9.30869	59.0969		9.30869	48.764		9.30869	54.7199		141.67	0.05		141.67	0.07
9.31355	60.5162		9.31355	58.8446		9.31355	48.5455		9.31355	54.4827		141.74	0.06		141.74	0.07
9.3184	60.2772		9.3184	58.5938		9.3184	48.3287		9.3184	54.2474		141.81	0.06		141.81	0.07
9.32325	60.0401		9.32325	58.3447		9.32325	48.1136		9.32325	54.0146		141.89	0.06		141.89	0.08
9.32811	59.8047		9.32811	58.0976		9.32811	47.9006		9.32811	53.7847		141.96	0.06		141.96	0.08
9.33296	59.5711		9.33296	57.8525		9.33296	47.6898		9.33296	53.558		142.03	0.06		142.03	0.09
9.33781	59.3394		9.33781	57.6097		9.33781	47.4809		9.33781	53.3341		142.11	0.07		142.11	0.09
9.34267	59.1093		9.34267	57.3694		9.34267	47.2739		9.34267	53.1129		142.18	0.07		142.18	0.09
9.34752	58.8812		9.34752	57.1309		9.34752	47.0686		9.34752	52.894		142.25	0.07		142.25	0.09
9.35237	58.6545		9.35237	56.8945		9.35237	46.8647		9.35237	52.6769		142.32	0.07		142.32	0.09
9.35723	58.4294		9.35723	56.6597		9.35723	46.6624		9.35723	52.4614		142.4	0.07		142.4	0.08
9.36208	58.2061		9.36208	56.4265		9.36208	46.4615		9.36208	52.2475		142.47	0.07		142.47	0.08
9.36693	57.9845		9.36693	56.1948		9.36693	46.2623		9.36693	52.0352		142.54	0.07		142.54	0.08
9.37179	57.7645		9.37179	55.9649		9.37179	46.0649		9.37179	51.8245		142.62	0.07		142.62	0.08
9.37664	57.5463		9.37664	55.7367		9.37664	45.8689		9.37664	51.6155		142.69	0.07		142.69	0.08
9.38149	57.33		9.38149	55.5103		9.38149	45.6747		9.38149	51.4082		142.76	0.07		142.76	0.08
9.38635	57.1155		9.38635	55.2855		9.38635	45.4818		9.38635	51.2024		142.83	0.07		142.83	0.08
9.3912	56.9028		9.3912	55.0625		9.3912	45.2901		9.3912	50.998		142.91	0.07		142.91	0.09
9.39605	56.6918		9.39605	54.841		9.39605	45.0997		9.39605	50.795		142.98	0.07		142.98	0.09
9.40091	56.4824		9.40091	54.6212		9.40091	44.9105		9.40091	50.5939		143.05	0.08		143.05	0.09
9.40576	56.2747		9.40576	54.4028		9.40576	44.7229		9.40576	50.3944		143.12	0.08		143.12	0.09
9.41061	56.0683		9.41061	54.1859		9.41061	44.5369		9.41061	50.1972		143.2	0.09		143.2	0.09
9.41547	55.8634		9.41547	53.9708		9.41547	44.3528		9.41547	50.0025		143.27	0.09		143.27	0.09
9.42032	55.6601		9.42032	53.7571		9.42032	44.1707		9.42032	49.8101		143.34	0.09		143.34	0.09
9.42517	55.4584		9.42517	53.5452		9.42517	43.9904		9.42517	49.6199		143.42	0.08		143.42	0.09
9.43003	55.2584		9.43003	53.3346		9.43003	43.8117		9.43003	49.4314		143.49	0.08		143.49	0.09
9.43488	55.0601		9.43488	53.1256		9.43488	43.6344		9.43488	49.2447		143.56	0.08		143.56	0.09
9.43973	54.8633		9.43973	52.9182		9.43973	43.4583		9.43973	49.059		143.63	0.08		143.63	0.09
9.44459	54.6681		9.44459	52.7123		9.44459	43.2832		9.44459	48.8741		143.71	0.08		143.71	0.09
9.44944	54.4741		9.44944	52.508		9.44944	43.1089		9.44944	48.6902		143.78	0.08		143.78	0.09
9.45429	54.2812		9.45429	52.3053		9.45429	42.9357		9.45429	48.5073		143.85	0.08		143.85	0.09
9.45915	54.0895		9.45915	52.1046		9.45915	42.7638		9.45915	48.3253		143.93	0.08		143.93	0.09
9.464	53.8988		9.464	51.9057		9.464	42.5931		9.464	48.1444		144	0.08		144	0.09
9.46885	53.7093		9.46885	51.7083		9.46885	42.4238		9.46885	47.9649		144.07	0.07		144.07	0.09
9.47371	53.5209		9.47371	51.5125		9.47371	42.2558		9.47371	47.7868		144.14	0.06		144.14	0.09
9.47856	53.3336		9.47856	51.3182		9.47856	42.089		9.47856	47.6101		144.22	0.06		144.22	0.09
9.48341	53.1476		9.48341	51.125		9.48341	41.9236		9.48341	47.435		144.29	0.06		144.29	0.08
9.48827	52.9625		9.48827	50.9331		9.48827	41.7597		9.48827	47.2617		144.36	0.06		144.36	0.08
9.49312	52.7787		9.49312	50.7423		9.49312	41.5974		9.49312	47.09		144.44	0.06		144.44	0.08
9.49797	52.596		9.49797	50.5528		9.49797	41.4369		9.49797	46.9202		144.51	0.06		144.51	0.08
9.50283	52.4146		9.50283	50.3647		9.50283	41.278		9.50283	46.752		144.58	0.06		144.58	0.08
9.50768	52.2343		9.50768	50.1783		9.50768	41.1208		9.50768	46.5856		144.65	0.06		144.65	0.08
9.51253	52.0551		9.51253	49.9936		9.51253	40.9649		9.51253	46.4205		144.73	0.06		144.73	0.08
9.51739	51.8769		9.51739	49.8106		9.51739	40.8102		9.51739	46.2566		144.8	0.06		144.8	0.08
9.52224	51.6993		9.52224	49.6291		9.52224	40.6564		9.52224	46.0938		144.87	0.07		144.87	0.08
9.52709	51.5229		9.52709	49.4491		9.52709	40.5036		9.52709	45.9318		144.94	0.08		144.94	0.08
9.53195	51.3474		9.53195	49.2705		9.53195	40.3518		9.53195	45.7708		145.02	0.08		145.02	0.08
9.5368	51.1735		9.5368	49.0933		9.5368	40.2011		9.5368	45.6108		145.09	0.07		145.09	0.08
9.54165	51.0011		9.54165	48.9173		9.54165	40.0517		9.54165	45.4519		145.16	0.07		145.16	0.08
9.54651	50.8307		9.54651	48.7427		9.54651	39.9039		9.54651	45.2944		145.24	0.07		145.24	0.08
9.55136	50.6619		9.55136	48.5693		9.55136	39.7577		9.55136	45.1382		145.31	0.07		145.31	0.09
9.55621	50.4944		9.55621	48.3969		9.55621	39.6131		9.55621	44.9831		145.38	0.07		145.38	0.09
9.56107	50.3278		9.56107	48.2258		9.56107	39.47		9.56107	44.8291		145.45	0.07		145.45	0.09
9.56592	50.162		9.56592	48.0558		9.56592	39.328		9.56592	44.6758		145.53	0.07		145.53	0.09
9.57077	49.9969		9.57077	47.887		9.57077	39.1869		9.57077	44.5235		145.6	0.06		145.6	0.08
9.57563	49.8325		9.57563	47.7195		9.57563	39.046		9.57563	44.3721		145.67	0.07		145.67	0.08
9.58048	49.6686		9.58048	47.5534		9.58048	38.9056		9.58048	44.2221		145.75	0.07		145.75	0.09
9.58533	49.5058		9.58533	47.3887		9.58533	38.7656		9.58533	44.0735		145.82	0.07		145.82	0.1
9.59019	49.3437		9.59019	47.2255		9.59019	38.6264		9.59019	43.9267		145.89	0.08		145.89	0.1
9.59504	49.1826		9.59504	47.0638		9.59504	38.4884		9.59504	43.7816		145.96	0.08		145.96	0.1
9.59989	49.0223		9.59989	46.9034		9.59989	38.352		9.59989	43.6378		146.04	0.08		146.04	0.09
9.60475	48.8631		9.60475	46.7444		9.60475	38.2175		9.60475	43.4952		146.11	0.07		146.11	0.09
9.6096	48.7051		9.6096	46.5869		9.6096	38.085		9.6096	43.3536		146.18	0.07		146.18	0.09
9.61445	48.5482		9.61445	46.4306		9.61445	37.9543		9.61445	43.2131		146.26	0.07		146.26	0.09
9.61931	48.3927		9.61931	46.2757		9.61931	37.825		9.61931	43.0739		146.33	0.07		146.33	0.09
9.62416	48.2384		9.62416	46.1218		9.62416	37.6972		9.62416	42.9361		146.4	0.07		146.4	0.09
9.62901	48.0854		9.62901	45.9688		9.62901	37.5705		9.62901	42.7999		146.47	0.07		146.47	0.09
9.63387	47.9335		9.63387	45.8167		9.63387	37.4447		9.63387	42.665		146.55	0.07		146.55	0.09
9.63872	47.7828		9.63872	45.6655		9.63872	37.3197		9.63872	42.5313		146.62	0.07		146.62	0.09
9.64357	47.6334		9.64357	45.5157		9.64357	37.1958		9.64357	42.3984		146.69	0.08		146.69	0.09
9.64843	47.4854		9.64843	45.3675		9.64843	37.0728		9.64843	42.2663		146.76	0.08		146.76	0.09
9.65328	47.3385		9.65328	45.2214		9.65328	36.9508		9.65328	42.1351		146.84	0.08		146.84	0.09
9.65813	47.1929		9.65813	45.0775		9.65813	36.83		9.65813	42.0052		146.91	0.09		146.91	0.09
9.66299	47.0485		9.66299	44.9359		9.66299	36.7104		9.66299	41.8767		146.98	0.09		146.98	0.1
9.66784	46.9052		9.66784	44.7959		9.66784	36.5919		9.66784	41.7498		147.06	0.08		147.06	0.1
9.67269	46.7634		9.67269	44.6573		9.67269	36.4749		9.67269	41.6245		147.13	0.08		147.13	0.09
[truncated: 37,319 more rows]
[truncated: 6 more columns]
