# Supplementary material for: Structures and function of a tailoring oxidase in complex with a nonribosomal peptide synthetase module
Source: Nat Commun. 2022 Jan 27;13:548. doi: 10.1038/s41467-022-28221-y (PMC8795117; doi:10.1038/s41467-022-28221-y)
Supplement: Supplementary file 4 — Source Data [file 41467_2022_28221_MOESM4_ESM.zip › Source_data/Supplementary_Figure_1f.xlsx]

## Sheet: Sheet1
SUPPLEMENTARY FIGURE 1F
These are the raw data values for the UV
Replicate 1			Replicate 2			Replicate 3
UV (280.0nm) time[min]	UV (280.0nm) Intensity[mAU]		UV (280.0nm) time[min]	UV (280.0nm) Intensity[mAU]		UV (280.0nm) time[min]	UV (280.0nm) Intensity[mAU]
0	-0.0170469		0	-0.0121593		0	-0.00190735
0.00485333	-0.0163317		0.00485333	-0.0116229		0.00485333	-0.00166893
0.00970667	-0.0158548		0.00970667	-0.0112653		0.00970667	-0.0013113
0.01456	-0.0155568		0.01456	-0.0113249		0.01456	-0.00107288
0.0194133	-0.0152588		0.0194133	-0.0116229		0.0194133	-0.0013113
0.0242667	-0.0149012		0.0242667	-0.0118613		0.0242667	-0.00208616
0.02912	-0.0144243		0.02912	-0.0119805		0.02912	-0.00315905
0.0339733	-0.0137687		0.0339733	-0.0119209		0.0339733	-0.00452995
0.0388267	-0.0129938		0.0388267	-0.0118017		0.0388267	-0.00578165
0.04368	-0.0121593		0.04368	-0.0115037		0.04368	-0.00673532
0.0485333	-0.0111461		0.0485333	-0.0110865		0.0485333	-0.00715256
0.0533867	-0.010252		0.0533867	-0.0104308		0.0533867	-0.00751019
0.05824	-0.00935793		0.05824	-0.00977516		0.05824	-0.00739098
0.0630933	-0.00870228		0.0630933	-0.00905991		0.0630933	-0.00703335
0.0679467	-0.00858307		0.0679467	-0.00852346		0.0679467	-0.00631809
0.0728	-0.00876188		0.0728	-0.00852346		0.0728	-0.00530481
0.0776533	-0.00947714		0.0776533	-0.00923872		0.0776533	-0.0038743
0.0825067	-0.0103712		0.0825067	-0.0103116		0.0825067	-0.00208616
0.08736	-0.0113249		0.08736	-0.0118017		0.08736	-0.000357628
0.0922133	-0.0121593		0.0922133	-0.013411		0.0922133	0.00101328
0.0970667	-0.0128746		0.0970667	-0.014782		0.0970667	0.00202656
0.10192	-0.0137091		0.10192	-0.0157356		0.10192	0.0026226
0.106773	-0.0145435		0.106773	-0.0161529		0.106773	0.00286102
0.111627	-0.0153184		0.111627	-0.0160933		0.111627	0.00315905
0.11648	-0.0162125		0.11648	-0.0156164		0.11648	0.00351667
0.121333	-0.0168085		0.121333	-0.0149608		0.121333	0.00405312
0.126187	-0.0168085		0.126187	-0.0140071		0.126187	0.00435114
0.13104	-0.0161529		0.13104	-0.0130534		0.13104	0.00452995
0.135893	-0.014782		0.135893	-0.012219		0.135893	0.00417233
0.140747	-0.0132322		0.140747	-0.0113845		0.140747	0.00327826
0.1456	-0.0115633		0.1456	-0.010848		0.1456	0.00190735
0.150453	-0.0101328		0.150453	-0.0106096		0.150453	0.000536442
0.155307	-0.0090003		0.155307	-0.0107288		0.155307	-0.00089407
0.16016	-0.00834465		0.16016	-0.0110865		0.16016	-0.00202656
0.165013	-0.00792742		0.165013	-0.0113249		0.165013	-0.00280142
0.169867	-0.00786781		0.169867	-0.0115037		0.169867	-0.00321865
0.17472	-0.00816584		0.17472	-0.0111461		0.17472	-0.00369549
0.179573	-0.00882149		0.179573	-0.0103712		0.179573	-0.00405312
0.184427	-0.00971556		0.184427	-0.0090003		0.184427	-0.00441074
0.18928	-0.0109076		0.18928	-0.00739098		0.18928	-0.00482798
0.194133	-0.0120401		0.194133	-0.00584126		0.194133	-0.00506639
0.198987	-0.0132322		0.198987	-0.00452995		0.198987	-0.0051856
0.20384	-0.0141859		0.20384	-0.00369549		0.20384	-0.00506639
0.208693	-0.014782		0.208693	-0.00333786		0.208693	-0.00464916
0.213547	-0.0150204		0.213547	-0.00351667		0.213547	-0.00405312
0.2184	-0.0149608		0.2184	-0.00405312		0.2184	-0.00321865
0.223253	-0.0144839		0.223253	-0.00488758		0.223253	-0.00226498
0.228107	-0.0138283		0.228107	-0.00584126		0.228107	-0.00149012
0.23296	-0.0129938		0.23296	-0.00697374		0.23296	-0.00077486
0.237813	-0.0120997		0.237813	-0.00828505		0.237813	-0.000476837
0.242667	-0.0111461		0.242667	-0.00953674		0.242667	-0.000536442
0.24752	-0.0103712		0.24752	-0.01055		0.24752	-0.000834465
0.252373	-0.00971556		0.252373	-0.0111461		0.252373	-0.00143051
0.257227	-0.00923872		0.257227	-0.0110269		0.257227	-0.00184774
0.26208	-0.00911951		0.26208	-0.010252		0.26208	-0.00208616
0.266933	-0.00935793		0.266933	-0.00911951		0.266933	-0.00202656
0.271787	-0.00989437		0.271787	-0.00792742		0.271787	-0.00172853
0.27664	-0.0109673		0.27664	-0.00709295		0.27664	-0.00119209
0.281493	-0.012219		0.281493	-0.00679493		0.281493	-0.000536442
0.286347	-0.0134706		0.286347	-0.00727177		0.286347	-5.96046e-05
0.2912	-0.0143051		0.2912	-0.00816584		0.2912	0.000357628
0.296053	-0.0145435		0.296053	-0.00941753		0.296053	0.000536442
0.300907	-0.0140071		0.300907	-0.010848		0.300907	0.000417233
0.30576	-0.012815		0.30576	-0.0120997		0.30576	-5.96046e-05
0.310613	-0.0112057		0.310613	-0.0130534		0.310613	-0.000596046
0.315467	-0.00917912		0.315467	-0.0137687		0.315467	-0.00101328
0.32032	-0.00733137		0.32032	-0.0142455		0.32032	-0.0012517
0.325173	-0.00584126		0.325173	-0.0146031		0.325173	-0.0013113
0.330027	-0.00488758		0.330027	-0.0146627		0.330027	-0.00113249
0.33488	-0.00476837		0.33488	-0.0146627		0.33488	-0.00089407
0.339733	-0.0051856		0.339733	-0.0144839		0.339733	-0.000834465
0.344587	-0.00625849		0.344587	-0.0143647		0.344587	-0.00101328
0.34944	-0.00762939		0.34944	-0.0139475		0.34944	-0.00149012
0.354293	-0.00929832		0.354293	-0.0135899		0.354293	-0.00208616
0.359147	-0.0109673		0.359147	-0.0131726		0.359147	-0.00280142
0.364	-0.0124574		0.364	-0.0126958		0.364	-0.00345707
0.368853	-0.0138283		0.368853	-0.0124574		0.368853	-0.00399351
0.373707	-0.01508		0.373707	-0.0123978		0.373707	-0.00447035
0.37856	-0.015974		0.37856	-0.0128746		0.37856	-0.00464916
0.383413	-0.0167489		0.383413	-0.0137687		0.383413	-0.00464916
0.388267	-0.0172257		0.388267	-0.014782		0.388267	-0.00447035
0.39312	-0.0177622		0.39312	-0.0157356		0.39312	-0.00423193
0.397973	-0.017941		0.397973	-0.0162721		0.397973	-0.0038743
0.402827	-0.0181794		0.402827	-0.0163913		0.402827	-0.00345707
0.40768	-0.0183582		0.40768	-0.0160933		0.40768	-0.00321865
0.412533	-0.018537		0.412533	-0.0156164		0.412533	-0.00292063
0.417387	-0.0185966		0.417387	-0.0154972		0.417387	-0.00274181
0.42224	-0.0184178		0.42224	-0.0156164		0.42224	-0.00280142
0.427093	-0.0180602		0.427093	-0.0161529		0.427093	-0.00309944
0.431947	-0.0174046		0.431947	-0.0168085		0.431947	-0.00369549
0.4368	-0.0166893		0.4368	-0.0172853		0.4368	-0.00458956
0.441653	-0.015974		0.441653	-0.017345		0.441653	-0.00596046
0.446507	-0.0154972		0.446507	-0.0169277		0.446507	-0.00745058
0.45136	-0.0154972		0.45136	-0.0162721		0.45136	-0.0089407
0.456213	-0.0157356		0.456213	-0.0155568		0.456213	-0.0100136
0.461067	-0.0161529		0.461067	-0.0151396		0.461067	-0.0107884
0.46592	-0.0165701		0.46592	-0.01508		0.46592	-0.0110865
0.470773	-0.0168681		0.470773	-0.0155568		0.470773	-0.0107884
0.475627	-0.0169277		0.475627	-0.0161529		0.475627	-0.0100732
0.48048	-0.0169873		0.48048	-0.0166297		0.48048	-0.00917912
0.485333	-0.0168085		0.485333	-0.0168085		0.485333	-0.00804663
0.490187	-0.0166893		0.490187	-0.0164509		0.490187	-0.00691414
0.49504	-0.0165105		0.49504	-0.015676		0.49504	-0.00590086
0.499893	-0.0163317		0.499893	-0.014782		0.499893	-0.00506639
0.504747	-0.0157952		0.504747	-0.0138879		0.504747	-0.00452995
0.5096	-0.0152588		0.5096	-0.0133514		0.5096	-0.00429153
0.514453	-0.0146031		0.514453	-0.0132322		0.514453	-0.00411272
0.519307	-0.0138879		0.519307	-0.0134706		0.519307	-0.00405312
0.52416	-0.013411		0.52416	-0.0137091		0.52416	-0.0038743
0.529013	-0.0131726		0.529013	-0.0140071		0.529013	-0.00363588
0.533867	-0.0131726		0.533867	-0.0140667		0.533867	-0.00345707
0.53872	-0.0132918		0.53872	-0.0138879		0.53872	-0.00351667
0.543573	-0.0132322		0.543573	-0.0137687		0.543573	-0.00369549
0.548427	-0.0132918		0.548427	-0.0138283		0.548427	-0.00441074
0.55328	-0.0133514		0.55328	-0.0140071		0.55328	-0.0051856
0.558133	-0.013411		0.558133	-0.0141859		0.558133	-0.00602007
0.562987	-0.0136495		0.562987	-0.0145435		0.562987	-0.00679493
0.56784	-0.0140667		0.56784	-0.0148416		0.56784	-0.00697374
0.572693	-0.0146627		0.572693	-0.0148416		0.572693	-0.00691414
0.577547	-0.0151396		0.577547	-0.014782		0.577547	-0.0063777
0.5824	-0.0153184		0.5824	-0.0144839		0.5824	-0.00560284
0.587253	-0.015378		0.587253	-0.0141263		0.587253	-0.00500679
0.592107	-0.01508		0.592107	-0.0135899		0.592107	-0.00447035
0.59696	-0.0147223		0.59696	-0.0133514		0.59696	-0.00429153
0.601813	-0.0142455		0.601813	-0.0133514		0.601813	-0.00435114
0.606667	-0.0140667		0.606667	-0.0136495		0.606667	-0.00470877
0.61152	-0.0141263		0.61152	-0.0144243		0.61152	-0.00506639
0.616373	-0.0142455		0.616373	-0.0154376		0.616373	-0.00506639
0.621227	-0.0144243		0.621227	-0.0163913		0.621227	-0.00464916
0.62608	-0.0144839		0.62608	-0.0171661		0.62608	-0.0038147
0.630933	-0.0143647		0.630933	-0.017643		0.630933	-0.00286102
0.635787	-0.0142455		0.635787	-0.0177026		0.635787	-0.00172853
0.64064	-0.0140071		0.64064	-0.017643		0.64064	-0.00089407
0.645493	-0.0139475		0.645493	-0.0174642		0.645493	-0.000298023
0.650347	-0.0140071		0.650347	-0.0171661		0.650347	-5.96046e-05
0.6552	-0.0141859		0.6552	-0.0168681		0.6552	-5.96046e-05
0.660053	-0.0144839		0.660053	-0.0164509		0.660053	-0.000238419
0.664907	-0.0147223		0.664907	-0.0157356		0.664907	-0.000715256
0.66976	-0.014782		0.66976	-0.0149012		0.66976	-0.00143051
0.674613	-0.0149012		0.674613	-0.0141263		0.674613	-0.00238419
0.679467	-0.0149012		0.679467	-0.0135899		0.679467	-0.00345707
0.68432	-0.0148416		0.68432	-0.0136495		0.68432	-0.00482798
0.689173	-0.0146627		0.689173	-0.0142455		0.689173	-0.00619888
0.694027	-0.0144839		0.694027	-0.0153184		0.694027	-0.00733137
0.69888	-0.0142455		0.69888	-0.0166297		0.69888	-0.00822544
0.703733	-0.0138283		0.703733	-0.0177622		0.703733	-0.00858307
0.708587	-0.0131726		0.708587	-0.0182986		0.708587	-0.00864267
0.71344	-0.012517		0.71344	-0.0182986		0.71344	-0.00840425
0.718293	-0.0118017		0.718293	-0.017643		0.718293	-0.00798702
0.723147	-0.0112653		0.723147	-0.0169873		0.723147	-0.00745058
0.728	-0.0109673		0.728	-0.0162721		0.728	-0.00691414
0.732853	-0.0110865		0.732853	-0.0159144		0.732853	-0.0063777
0.737707	-0.0116825		0.737707	-0.0159144		0.737707	-0.00566244
0.74256	-0.0124574		0.74256	-0.0159144		0.74256	-0.00488758
0.747413	-0.013411		0.747413	-0.0159144		0.747413	-0.00405312
0.752267	-0.0143647		0.752267	-0.0155568		0.752267	-0.00321865
0.75712	-0.0149608		0.75712	-0.0152588		0.75712	-0.00244379
0.761973	-0.0153184		0.761973	-0.0151396		0.761973	-0.00208616
0.766827	-0.0151992		0.766827	-0.0151992		0.766827	-0.00202656
0.77168	-0.014782		0.77168	-0.0155568		0.77168	-0.00238419
0.776533	-0.0140667		0.776533	-0.015974		0.776533	-0.00327826
0.781387	-0.0133514		0.781387	-0.0165105		0.781387	-0.00464916
0.78624	-0.0126362		0.78624	-0.0166893		0.78624	-0.00619888
0.791093	-0.0120401		0.791093	-0.0165701		0.791093	-0.007689
0.795947	-0.0118613		0.795947	-0.0163317		0.795947	-0.00882149
0.8008	-0.0120997		0.8008	-0.0162125		0.8008	-0.00947714
0.805653	-0.012815		0.805653	-0.0163317		0.805653	-0.00953674
0.810507	-0.0138879		0.810507	-0.0166893		0.810507	-0.00923872
0.81536	-0.0150204		0.81536	-0.0171661		0.81536	-0.00888109
0.820213	-0.0159144		0.820213	-0.017643		0.820213	-0.00870228
0.825067	-0.0163317		0.825067	-0.0180006		0.825067	-0.00888109
0.82992	-0.0162721		0.82992	-0.0181794		0.82992	-0.00917912
0.834773	-0.0155568		0.834773	-0.0181794		0.834773	-0.00935793
0.839627	-0.014782		0.839627	-0.0181794		0.839627	-0.00923872
0.84448	-0.0139475		0.84448	-0.018239		0.84448	-0.00864267
0.849333	-0.0135303		0.849333	-0.018537		0.849333	-0.00762939
0.854187	-0.0134706		0.854187	-0.0188351		0.854187	-0.00613928
0.85904	-0.0137091		0.85904	-0.0192523		0.85904	-0.00464916
0.863893	-0.0143647		0.863893	-0.0196099		0.863893	-0.00321865
0.868747	-0.01508		0.868747	-0.0197887		0.868747	-0.00220537
0.8736	-0.015974		0.8736	-0.0197887		0.8736	-0.00178814
0.878453	-0.0166297		0.878453	-0.0198483		0.878453	-0.00190735
0.883307	-0.0171661		0.883307	-0.019908		0.883307	-0.00274181
0.88816	-0.0175834		0.88816	-0.0201464		0.88816	-0.0038147
0.893013	-0.0180602		0.893013	-0.020206		0.893013	-0.00482798
0.897867	-0.0188351		0.897867	-0.0200272		0.897867	-0.00572205
0.90272	-0.0200272		0.90272	-0.0194907		0.90272	-0.00607967
0.907573	-0.0216961		0.907573	-0.0186563		0.907573	-0.00578165
0.912427	-0.0235438		0.912427	-0.0174642		0.912427	-0.00494719
0.91728	-0.0252724		0.91728	-0.0160336		0.91728	-0.00369549
0.922133	-0.026226		0.922133	-0.0146031		0.922133	-0.00238419
0.926987	-0.026226		0.926987	-0.013411		0.926987	-0.00119209
0.93184	-0.0250936		0.93184	-0.012815		0.93184	-0.000476837
0.936693	-0.0234246		0.936693	-0.0127554		0.936693	-0.000417233
0.941547	-0.0213385		0.941547	-0.0131726		0.941547	-0.00107288
0.9464	-0.0195503		0.9464	-0.0141859		0.9464	-0.00232458
0.951253	-0.0181794		0.951253	-0.0155568		0.951253	-0.00399351
0.956107	-0.017345		0.956107	-0.0169277		0.956107	-0.00590086
0.96096	-0.0169873		0.96096	-0.018239		0.96096	-0.00751019
0.965813	-0.0168085		0.965813	-0.0191331		0.965813	-0.00858307
0.970667	-0.0166893		0.970667	-0.0197291		0.970667	-0.00888109
0.97552	-0.0164509		0.97552	-0.0198483		0.97552	-0.00852346
0.980373	-0.0161529		0.980373	-0.0197887		0.980373	-0.00756979
0.985227	-0.015676		0.985227	-0.0197291		0.985227	-0.0064373
0.99008	-0.0151396		0.99008	-0.0197291		0.99008	-0.00536442
0.994933	-0.0144839		0.994933	-0.0200868		0.994933	-0.00458956
0.999787	-0.0138879		0.999787	-0.0203252		0.999787	-0.00399351
1.00464	-0.0133514		1.00464	-0.0204444		1.00464	-0.00363588
1.00949	-0.0131726		1.00949	-0.0203848		1.00949	-0.00345707
1.01435	-0.013411		1.01435	-0.0199676		1.01435	-0.00309944
1.0192	-0.0139475		1.0192	-0.0193119		1.0192	-0.00268221
1.02405	-0.0146627		1.02405	-0.0186563		1.02405	-0.00232458
1.02891	-0.0153184		1.02891	-0.0182986		1.02891	-0.00214577
1.03376	-0.0157356		1.03376	-0.0184178		1.03376	-0.00226498
1.03861	-0.0159144		1.03861	-0.0187159		1.03861	-0.00274181
1.04347	-0.0157356		1.04347	-0.0193715		1.04347	-0.00357628
1.04832	-0.0154972		1.04832	-0.0201464		1.04832	-0.00452995
1.05317	-0.0151992		1.05317	-0.0209212		1.05317	-0.00554323
1.05803	-0.0151396		1.05803	-0.0216365		1.05803	-0.00619888
1.06288	-0.0152588		1.06288	-0.0222325		1.06288	-0.00673532
1.06773	-0.0154376		1.06773	-0.0227094		1.06773	-0.00721216
1.07259	-0.0157356		1.07259	-0.023067		1.07259	-0.00751019
1.07744	-0.0162125		1.07744	-0.023365		1.07744	-0.00798702
1.08229	-0.0166297		1.08229	-0.0236034		1.08229	-0.00852346
1.08715	-0.0171065		1.08715	-0.0237823		1.08715	-0.00929832
1.092	-0.0175238		1.092	-0.0241399		1.092	-0.0103712
1.09685	-0.0177026		1.09685	-0.0247359		1.09685	-0.0112057
1.10171	-0.017345		1.10171	-0.0255108		1.10171	-0.0119805
1.10656	-0.0165701		1.10656	-0.0262856		1.10656	-0.0127554
1.11141	-0.0151396		1.11141	-0.0271201		1.11141	-0.0132322
1.11627	-0.0133514		1.11627	-0.0276566		1.11627	-0.0135899
1.12112	-0.0115633		1.12112	-0.0277758		1.12112	-0.0138879
1.12597	-0.00989437		1.12597	-0.0275373		1.12597	-0.0138879
1.13083	-0.00852346		1.13083	-0.0268817		1.13083	-0.0135899
1.13568	-0.00745058		1.13568	-0.0257492		1.13568	-0.0129342
1.14053	-0.00673532		1.14053	-0.0244379		1.14053	-0.0119209
1.14539	-0.0064373		1.14539	-0.0231862		1.14539	-0.0107288
1.15024	-0.00679493		1.15024	-0.0219345		1.15024	-0.00929832
1.15509	-0.00762939		1.15509	-0.0210404		1.15509	-0.00792742
1.15995	-0.0089407		1.15995	-0.0206232		1.15995	-0.00673532
1.1648	-0.0106692		1.1648	-0.0206828		1.1648	-0.00596046
1.16965	-0.0125766		1.16965	-0.0211		1.16965	-0.00572205
1.17451	-0.0143051		1.17451	-0.0219345		1.17451	-0.00572205
1.17936	-0.0157952		1.17936	-0.0228286		1.17936	-0.00625849
1.18421	-0.0169873		1.18421	-0.0234246		1.18421	-0.00703335
1.18907	-0.0178814		1.18907	-0.0239015		1.18907	-0.00804663
1.19392	-0.018537		1.19392	-0.0242591		1.19392	-0.00905991
1.19877	-0.0188947		1.19877	-0.0244975		1.19877	-0.0100732
1.20363	-0.0188947		1.20363	-0.0247955		1.20363	-0.010848
1.20848	-0.0183582		1.20848	-0.0252128		1.20848	-0.0113845
1.21333	-0.017643		1.21333	-0.0255108		1.21333	-0.0118613
1.21819	-0.0168681		1.21819	-0.0255704		1.21819	-0.0118613
1.22304	-0.0162125		1.22304	-0.0252128		1.22304	-0.0116229
1.22789	-0.0158548		1.22789	-0.0246763		1.22789	-0.0113249
1.23275	-0.0158548		1.23275	-0.0237823		1.23275	-0.0106692
1.2376	-0.0160336		1.2376	-0.0227094		1.2376	-0.00989437
1.24245	-0.0161529		1.24245	-0.0216961		1.24245	-0.0090003
1.24731	-0.0162125		1.24731	-0.0209212		1.24731	-0.00792742
1.25216	-0.0160933		1.25216	-0.0203848		1.25216	-0.00691414
1.25701	-0.015676		1.25701	-0.0202656		1.25701	-0.00590086
1.26187	-0.0153184		1.26187	-0.0204444		1.26187	-0.00506639
1.26672	-0.0149608		1.26672	-0.0208616		1.26672	-0.00458956
1.27157	-0.014782		1.27157	-0.0216365		1.27157	-0.00441074
1.27643	-0.014782		1.27643	-0.0225306		1.27643	-0.00476837
1.28128	-0.0149608		1.28128	-0.0236034		1.28128	-0.00524521
1.28613	-0.015378		1.28613	-0.0244975		1.28613	-0.00602007
1.29099	-0.0159144		1.29099	-0.025332		1.29099	-0.00715256
1.29584	-0.0165701		1.29584	-0.0261068		1.29584	-0.00852346
1.30069	-0.0171065		1.30069	-0.0267029		1.30069	-0.0101924
1.30555	-0.017345		1.30555	-0.0270605		1.30555	-0.0118017
1.3104	-0.0174046		1.3104	-0.0271797		1.3104	-0.0130534
1.31525	-0.0172257		1.31525	-0.0269413		1.31525	-0.0140071
1.32011	-0.0168681		1.32011	-0.0265241		1.32011	-0.0141263
1.32496	-0.0166297		1.32496	-0.0259876		1.32496	-0.0136495
1.32981	-0.0162721		1.32981	-0.0254512		1.32981	-0.0126958
1.33467	-0.015974		1.33467	-0.025034		1.33467	-0.0116229
1.33952	-0.0156164		1.33952	-0.0249743		1.33952	-0.0107288
1.34437	-0.01508		1.34437	-0.0251532		1.34437	-0.0104308
1.34923	-0.0146627		1.34923	-0.0256896		1.34923	-0.0106692
1.35408	-0.0143647		1.35408	-0.0263453		1.35408	-0.0114441
1.35893	-0.0141859		1.35893	-0.0270605		1.35893	-0.0123978
1.36379	-0.0143051		1.36379	-0.0279546		1.36379	-0.0133514
1.36864	-0.0147223		1.36864	-0.0287294		1.36864	-0.0140667
1.37349	-0.0151396		1.37349	-0.0293851		1.37349	-0.0142455
1.37835	-0.0157356		1.37835	-0.0298619		1.37835	-0.0141263
1.3832	-0.0162125		1.3832	-0.0300407		1.3832	-0.0137687
1.38805	-0.0165105		1.38805	-0.0299811		1.38805	-0.013411
1.39291	-0.0166297		1.39291	-0.0298619		1.39291	-0.0129938
1.39776	-0.0166297		1.39776	-0.0295043		1.39776	-0.0127554
1.40261	-0.0164509		1.40261	-0.0290871		1.40261	-0.0126362
1.40747	-0.0160336		1.40747	-0.0286698		1.40747	-0.0123978
1.41232	-0.0156164		1.41232	-0.0282526		1.41232	-0.0120401
1.41717	-0.0151396		1.41717	-0.0278354		1.41717	-0.0113249
1.42203	-0.0148416		1.42203	-0.0273585		1.42203	-0.0104904
1.42688	-0.0146031		1.42688	-0.0268817		1.42688	-0.00971556
1.43173	-0.0144839		1.43173	-0.0264049		1.43173	-0.00917912
1.43659	-0.0146031		1.43659	-0.0258684		1.43659	-0.0089407
1.44144	-0.0146031		1.44144	-0.02563		1.44144	-0.00929832
1.44629	-0.0146031		1.44629	-0.0253916		1.44629	-0.00995398
1.45115	-0.0144839		1.45115	-0.0253916		1.45115	-0.0106692
1.456	-0.0141859		1.456	-0.02563		1.456	-0.0112057
1.46085	-0.0139475		1.46085	-0.0261068		1.46085	-0.0115633
1.46571	-0.0133514		1.46571	-0.0267029		1.46571	-0.0118017
1.47056	-0.0126362		1.47056	-0.0273585		1.47056	-0.0118613
1.47541	-0.0118017		1.47541	-0.0278354		1.47541	-0.0120997
1.48027	-0.0112653		1.48027	-0.0283122		1.48027	-0.0121593
1.48512	-0.0109673		1.48512	-0.0286698		1.48512	-0.0123382
1.48997	-0.0110269		1.48997	-0.0288486		1.48997	-0.0123382
1.49483	-0.0118017		1.49483	-0.0289679		1.49483	-0.0123382
1.49968	-0.0129342		1.49968	-0.0290871		1.49968	-0.012219
1.50453	-0.0142455		1.50453	-0.0290275		1.50453	-0.0121593
1.50939	-0.015378		1.50939	-0.0289083		1.50939	-0.0121593
1.51424	-0.015974		1.51424	-0.0285506		1.51424	-0.0122786
1.51909	-0.0160933		1.51909	-0.0283122		1.51909	-0.0122786
1.52395	-0.015676		1.52395	-0.027895		1.52395	-0.0121593
1.5288	-0.0149012		1.5288	-0.0272989		1.5288	-0.0118017
1.53365	-0.0142455		1.53365	-0.0266433		1.53365	-0.0112057
1.53851	-0.0138283		1.53851	-0.0258684		1.53851	-0.0107288
1.54336	-0.0138879		1.54336	-0.025034		1.54336	-0.0103116
1.54821	-0.0143051		1.54821	-0.0240803		1.54821	-0.0101924
1.55307	-0.0149608		1.55307	-0.0232458		1.55307	-0.0104308
1.55792	-0.015676		1.55792	-0.0228286		1.55792	-0.0109673
1.56277	-0.0163317		1.56277	-0.0228286		1.56277	-0.0116229
1.56763	-0.0166297		1.56763	-0.0231862		1.56763	-0.0123382
1.57248	-0.0168085		1.57248	-0.0241399		1.57248	-0.0129342
1.57733	-0.0168085		1.57733	-0.0255108		1.57733	-0.013411
1.58219	-0.0164509		1.58219	-0.0272393		1.58219	-0.0137687
1.58704	-0.0159144		1.58704	-0.0288486		1.58704	-0.0139475
1.59189	-0.0149608		1.59189	-0.0302196		1.59189	-0.0141859
1.59675	-0.0141263		1.59675	-0.031054		1.59675	-0.0141263
1.6016	-0.0132918		1.6016	-0.031054		1.6016	-0.0140071
1.60645	-0.0127554		1.60645	-0.0302196		1.60645	-0.0138879
1.61131	-0.0125766		1.61131	-0.0288486		1.61131	-0.0134706
1.61616	-0.012815		1.61616	-0.0272989		1.61616	-0.012815
1.62101	-0.0132918		1.62101	-0.0261068		1.62101	-0.0121593
1.62587	-0.0138283		1.62587	-0.0253916		1.62587	-0.0113249
1.63072	-0.0142455		1.63072	-0.0254512		1.63072	-0.01055
1.63557	-0.0148416		1.63557	-0.0259876		1.63557	-0.00983477
1.64043	-0.015378		1.64043	-0.0269413		1.64043	-0.00917912
1.64528	-0.0160336		1.64528	-0.0279546		1.64528	-0.0090003
1.65013	-0.0165701		1.65013	-0.0290871		1.65013	-0.00911951
1.65499	-0.0169277		1.65499	-0.0300407		1.65499	-0.00953674
1.65984	-0.0170469		1.65984	-0.031054		1.65984	-0.010252
1.66469	-0.0166297		1.66469	-0.0321865		1.66469	-0.0112057
1.66955	-0.015974		1.66955	-0.0333786		1.66955	-0.0119805
1.6744	-0.0152588		1.6744	-0.0342727		1.6744	-0.0125766
1.67925	-0.0149012		1.67925	-0.0347495		1.67925	-0.0128746
1.68411	-0.01508		1.68411	-0.0349283		1.68411	-0.0128746
1.68896	-0.0158548		1.68896	-0.0346899		1.68896	-0.0126362
1.69381	-0.0169873		1.69381	-0.0343919		1.69381	-0.012219
1.69867	-0.0181794		1.69867	-0.0340343		1.69867	-0.0116825
1.70352	-0.0187755		1.70352	-0.0338554		1.70352	-0.0110865
1.70837	-0.0188947		1.70837	-0.033915		1.70837	-0.0103116
1.71323	-0.0183582		1.71323	-0.0342131		1.71323	-0.00947714
1.71808	-0.0175238		1.71808	-0.0343919		1.71808	-0.00876188
1.72293	-0.0166297		1.72293	-0.0343323		1.72293	-0.00846386
1.72779	-0.0160336		1.72779	-0.033915		1.72779	-0.00846386
1.73264	-0.0160336		1.73264	-0.0331402		1.73264	-0.0090003
1.73749	-0.0164509		1.73749	-0.0321865		1.73749	-0.00977516
1.74235	-0.0172257		1.74235	-0.0311732		1.74235	-0.0107288
1.7472	-0.0180602		1.7472	-0.0305176		1.7472	-0.0115633
1.75205	-0.0187755		1.75205	-0.0302196		1.75205	-0.0119209
1.75691	-0.0192523		1.75691	-0.0302792		1.75691	-0.0117421
1.76176	-0.0193119		1.76176	-0.030756		1.76176	-0.0110269
1.76661	-0.0191927		1.76661	-0.031352		1.76661	-0.0101328
1.77147	-0.0191927		1.77147	-0.0320673		1.77147	-0.0090003
1.77632	-0.0193715		1.77632	-0.0325441		1.77632	-0.00816584
1.78117	-0.0197291		1.78117	-0.0327229		1.78117	-0.007689
1.78603	-0.0204444		1.78603	-0.0326037		1.78603	-0.007689
1.79088	-0.0213385		1.79088	-0.0321269		1.79088	-0.00810623
1.79573	-0.0222325		1.79573	-0.0312924		1.79573	-0.00864267
1.80059	-0.0228882		1.80059	-0.0305772		1.80059	-0.00935793
1.80544	-0.0233054		1.80544	-0.0301003		1.80544	-0.00995398
1.81029	-0.0232458		1.81029	-0.0298023		1.81029	-0.0104904
1.81515	-0.0231266		1.81515	-0.0299811		1.81515	-0.0109673
1.82	-0.0230074		1.82	-0.0302792		1.82	-0.0113845
1.82485	-0.0230074		1.82485	-0.0305176		1.82485	-0.0116825
1.82971	-0.0231862		1.82971	-0.0306964		1.82971	-0.0118613
1.83456	-0.0235438		1.83456	-0.0303984		1.83456	-0.0119209
1.83941	-0.0237226		1.83941	-0.03016		1.83941	-0.0116825
1.84427	-0.0237823		1.84427	-0.0299215		1.84427	-0.0113249
1.84912	-0.0234842		1.84912	-0.0302792		1.84912	-0.0107288
1.85397	-0.0228286		1.85397	-0.0309348		1.85397	-0.0101328
1.85883	-0.0221133		1.85883	-0.0320077		1.85883	-0.00935793
1.86368	-0.0213981		1.86368	-0.0330806		1.86368	-0.00876188
1.86853	-0.0208616		1.86853	-0.0339746		1.86853	-0.00834465
1.87339	-0.0206828		1.87339	-0.0345707		1.87339	-0.00816584
1.87824	-0.0206232		1.87824	-0.0346303		1.87824	-0.00816584
1.88309	-0.020802		1.88309	-0.0342131		1.88309	-0.00840425
1.88795	-0.0205636		1.88795	-0.0334978		1.88795	-0.00882149
1.8928	-0.0203252		1.8928	-0.0328422		1.8928	-0.00941753
1.89765	-0.0198483		1.89765	-0.0323057		1.89765	-0.00995398
1.90251	-0.0191331		1.90251	-0.0321269		1.90251	-0.0107884
1.90736	-0.0184774		1.90736	-0.0323057		1.90736	-0.0117421
1.91221	-0.0180006		1.91221	-0.0330806		1.91221	-0.012815
1.91707	-0.0178814		1.91707	-0.0339746		1.91707	-0.0138283
1.92192	-0.0181198		1.92192	-0.0350475		1.92192	-0.0146627
1.92677	-0.0185966		1.92677	-0.035882		1.92677	-0.0152588
1.93163	-0.0190735		1.93163	-0.0362396		1.93163	-0.0154376
1.93648	-0.0196099		1.93648	-0.0359416		1.93648	-0.01508
1.94133	-0.0200868		1.94133	-0.0350475		1.94133	-0.0142455
1.94619	-0.0202656		1.94619	-0.0337362		1.94619	-0.0133514
1.95104	-0.0202656		1.95104	-0.0323653		1.95104	-0.0125766
1.95589	-0.0199676		1.95589	-0.0312924		1.95589	-0.0120997
1.96075	-0.0193715		1.96075	-0.0305176		1.96075	-0.0120997
1.9656	-0.0186563		1.9656	-0.0302792		1.9656	-0.0123978
1.97045	-0.0178218		1.97045	-0.030458		1.97045	-0.012815
1.97531	-0.0171065		1.97531	-0.0309944		1.97531	-0.0129938
1.98016	-0.0164509		1.98016	-0.031352		1.98016	-0.0126958
1.98501	-0.0159144		1.98501	-0.0314116		1.98501	-0.0120997
1.98987	-0.015378		1.98987	-0.031054		1.98987	-0.0110865
1.99472	-0.0148416		1.99472	-0.0302792		1.99472	-0.0101328
1.99957	-0.0142455		1.99957	-0.0292659		1.99957	-0.00941753
2.00443	-0.0136495		2.00443	-0.0283122		2.00443	-0.00923872
2.00928	-0.0134706		2.00928	-0.027597		2.00928	-0.00953674
2.01413	-0.0135899		2.01413	-0.0271201		2.01413	-0.010252
2.01899	-0.0144839		2.01899	-0.0271797		2.01899	-0.0111461
2.02384	-0.0155568		2.02384	-0.0274777		2.02384	-0.0119805
2.02869	-0.0170469		2.02869	-0.027895		2.02869	-0.0125766
2.03355	-0.0182986		2.03355	-0.0282526		2.03355	-0.0129342
2.0384	-0.0192523		2.0384	-0.0286102		2.0384	-0.0132322
2.04325	-0.0197291		2.04325	-0.0290871		2.04325	-0.013411
2.04811	-0.0199676		2.04811	-0.0296235		2.04811	-0.0136495
2.05296	-0.019908		2.05296	-0.0300407		2.05296	-0.0138283
2.05781	-0.0196099		2.05781	-0.0305772		2.05781	-0.0141263
2.06267	-0.0188351		2.06267	-0.0311732		2.06267	-0.0142455
2.06752	-0.017643		2.06752	-0.0317097		2.06752	-0.0143647
2.07237	-0.0160336		2.07237	-0.0322461		2.07237	-0.0144243
2.07723	-0.0142455		2.07723	-0.0327826		2.07723	-0.0144243
2.08208	-0.0123978		2.08208	-0.0333786		2.08208	-0.0143647
2.08693	-0.0109673		2.08693	-0.033915		2.08693	-0.0142455
2.09179	-0.0101924		2.09179	-0.0343323		2.09179	-0.0138879
2.09664	-0.010252		2.09664	-0.0343323		2.09664	-0.0135303
2.10149	-0.0106692		2.10149	-0.0337362		2.10149	-0.0131726
2.10635	-0.0112653		2.10635	-0.0327229		2.10635	-0.013113
2.1112	-0.0114441		2.1112	-0.0314713		2.1112	-0.0132918
2.11605	-0.0112057		2.11605	-0.0301003		2.11605	-0.0137091
2.12091	-0.01055		2.12091	-0.0290871		2.12091	-0.0143051
2.12576	-0.00971556		2.12576	-0.028491		2.12576	-0.0149012
2.13061	-0.00911951		2.13061	-0.028491		2.13061	-0.0151992
2.13547	-0.00905991		2.13547	-0.0290275		2.13547	-0.0153184
2.14032	-0.00953674		2.14032	-0.0298023		2.14032	-0.0151992
2.14517	-0.0104308		2.14517	-0.0309944		2.14517	-0.0149608
2.15003	-0.0116229		2.15003	-0.0320673		2.15003	-0.0147223
2.15488	-0.0127554		2.15488	-0.0331998		2.15488	-0.0144839
2.15973	-0.0138879		2.15973	-0.0342727		2.15973	-0.0144243
2.16459	-0.0145435		2.16459	-0.0352859		2.16459	-0.0141859
2.16944	-0.0149012		2.16944	-0.0359416		2.16944	-0.0135303
2.17429	-0.0148416		2.17429	-0.0362396		2.17429	-0.0125766
2.17915	-0.0145435		2.17915	-0.0359416		2.17915	-0.0112653
2.184	-0.0138879		2.184	-0.0351667		2.184	-0.0100136
2.18885	-0.013411		2.18885	-0.0340343		2.18885	-0.00905991
2.19371	-0.0132322		2.19371	-0.0328422		2.19371	-0.00876188
2.19856	-0.013411		2.19856	-0.0319481		2.19856	-0.00941753
2.20341	-0.0137687		2.20341	-0.0315309		2.20341	-0.010848
2.20827	-0.0142455		2.20827	-0.0315309		2.20827	-0.012815
2.21312	-0.0147223		2.21312	-0.0318885		2.21312	-0.0149012
2.21797	-0.0148416		2.21797	-0.0322461		2.21797	-0.0165701
2.22283	-0.0147223		2.22283	-0.0323057		2.22283	-0.0177026
2.22768	-0.0143647		2.22768	-0.0321269		2.22768	-0.0180602
2.23253	-0.0138283		2.23253	-0.0315905		2.23253	-0.0177622
2.23739	-0.0132918		2.23739	-0.031054		2.23739	-0.0172257
2.24224	-0.0128746		2.24224	-0.0305772		2.24224	-0.0165701
2.24709	-0.0125766		2.24709	-0.0303984		2.24709	-0.0160336
2.25195	-0.012517		2.25195	-0.0306368		2.25195	-0.0158548
2.2568	-0.012815		2.2568	-0.0314116		2.2568	-0.0159144
2.26165	-0.0134706		2.26165	-0.0323653		2.26165	-0.0161529
2.26651	-0.0145435		2.26651	-0.0336766		2.26651	-0.0165701
2.27136	-0.0157952		2.27136	-0.0350475		2.27136	-0.0171065
2.27621	-0.0170469		2.27621	-0.0362992		2.27621	-0.0175834
2.28107	-0.0178814		2.28107	-0.0371933		2.28107	-0.0180006
2.28592	-0.018239		2.28592	-0.0376105		2.28592	-0.0183582
2.29077	-0.0177026		2.29077	-0.0376105		2.29077	-0.0186563
2.29563	-0.0167489		2.29563	-0.0373125		2.29563	-0.0186563
2.30048	-0.0156164		2.30048	-0.0369549		2.30048	-0.0183582
2.30533	-0.0146031		2.30533	-0.0367761		2.30533	-0.0177622
2.31019	-0.0139475		2.31019	-0.0368953		2.31019	-0.0169277
2.31504	-0.0137687		2.31504	-0.0370741		2.31504	-0.015974
2.31989	-0.0140667		2.31989	-0.0371933		2.31989	-0.01508
2.32475	-0.0145435		2.32475	-0.0371933		2.32475	-0.0143051
2.3296	-0.0149012		2.3296	-0.0366569		2.3296	-0.0137091
2.33445	-0.0151992		2.33445	-0.0357032		2.33445	-0.0131726
2.33931	-0.0154972		2.33931	-0.0346899		2.33931	-0.0127554
2.34416	-0.0156164		2.34416	-0.0335574		2.34416	-0.0123382
2.34901	-0.0155568		2.34901	-0.0327229		2.34901	-0.0120997
2.35387	-0.015378		2.35387	-0.0323653		2.35387	-0.0119209
2.35872	-0.0149012		2.35872	-0.0322461		2.35872	-0.0119209
2.36357	-0.0141263		2.36357	-0.0324249		2.36357	-0.0122786
2.36843	-0.0130534		2.36843	-0.0327826		2.36843	-0.0128746
2.37328	-0.0118017		2.37328	-0.0329614		2.37328	-0.013411
2.37813	-0.0104904		2.37813	-0.0329614		2.37813	-0.0141263
2.38299	-0.00959635		2.38299	-0.0327826		2.38299	-0.0145435
2.38784	-0.00905991		2.38784	-0.0325441		2.38784	-0.0147223
2.39269	-0.0089407		2.39269	-0.0323057		2.39269	-0.0147223
2.39755	-0.00905991		2.39755	-0.0322461		2.39755	-0.0146031
2.4024	-0.00941753		2.4024	-0.0324249		2.4024	-0.0144839
2.40725	-0.00995398		2.40725	-0.0327826		2.40725	-0.0144243
2.41211	-0.0103116		2.41211	-0.033319		2.41211	-0.0144839
2.41696	-0.0107288		2.41696	-0.033915		2.41696	-0.014782
2.42181	-0.0110269		2.42181	-0.0343323		2.42181	-0.0151992
2.42667	-0.0112653		2.42667	-0.0347495		2.42667	-0.015676
2.43152	-0.0115037		2.43152	-0.0349283		2.43152	-0.0161529
2.43637	-0.0117421		2.43637	-0.0349879		2.43637	-0.0163317
2.44123	-0.0120401		2.44123	-0.0346899		2.44123	-0.0161529
2.44608	-0.0123978		2.44608	-0.0342131		2.44608	-0.0155568
2.45093	-0.0127554		2.45093	-0.0333786		2.45093	-0.0146031
2.45579	-0.013113		2.45579	-0.0324249		2.45579	-0.0135899
2.46064	-0.013411		2.46064	-0.0316501		2.46064	-0.0126362
2.46549	-0.0136495		2.46549	-0.0309944		2.46549	-0.0119209
2.47035	-0.0137091		2.47035	-0.030756		2.47035	-0.0113845
2.4752	-0.0140071		2.4752	-0.030756		2.4752	-0.0112653
2.48005	-0.0143051		2.48005	-0.0309348		2.48005	-0.0114441
2.48491	-0.0147223		2.48491	-0.0314116		2.48491	-0.0117421
2.48976	-0.0153184		2.48976	-0.0318289		2.48976	-0.0120401
2.49461	-0.015676		2.49461	-0.0321865		2.49461	-0.0123978
2.49947	-0.0159144		2.49947	-0.0324845		2.49947	-0.0125766
2.50432	-0.0159144		2.50432	-0.0327229		2.50432	-0.0126958
2.50917	-0.0158548		2.50917	-0.0327229		2.50917	-0.0124574
2.51403	-0.0157952		2.51403	-0.0324845		2.51403	-0.0120997
2.51888	-0.0158548		2.51888	-0.0322461		2.51888	-0.0118613
2.52373	-0.0160336		2.52373	-0.0321269		2.52373	-0.0118017
2.52859	-0.0162721		2.52859	-0.0320077		2.52859	-0.0118017
2.53344	-0.0164509		2.53344	-0.0320077		2.53344	-0.0120401
2.53829	-0.0163317		2.53829	-0.0321269		2.53829	-0.0122786
2.54315	-0.0159144		2.54315	-0.0320673		2.54315	-0.0124574
2.548	-0.0151396		2.548	-0.0317097		2.548	-0.0125766
2.55285	-0.0143051		2.55285	-0.0311732		2.55285	-0.0126362
2.55771	-0.0133514		2.55771	-0.030458		2.55771	-0.0125766
2.56256	-0.012517		2.56256	-0.0296831		2.56256	-0.0123978
2.56741	-0.0119209		2.56741	-0.0290871		2.56741	-0.0120997
2.57227	-0.0115633		2.57227	-0.0284314		2.57227	-0.0116825
2.57712	-0.0114441		2.57712	-0.0283122		2.57712	-0.0109076
2.58197	-0.0116825		2.58197	-0.0284314		2.58197	-0.00995398
2.58683	-0.0120401		2.58683	-0.0289083		2.58683	-0.0089407
2.59168	-0.0125766		2.59168	-0.0295043		2.59168	-0.00792742
2.59653	-0.0131726		2.59653	-0.0303388		2.59653	-0.00733137
2.60139	-0.0135899		2.60139	-0.0309944		2.60139	-0.00727177
2.60624	-0.0138879		2.60624	-0.0314713		2.60624	-0.0077486
2.61109	-0.0141859		2.61109	-0.0315905		2.61109	-0.00858307
2.61595	-0.0145435		2.61595	-0.0316501		2.61595	-0.00929832
2.6208	-0.01508		2.6208	-0.0317693		2.6208	-0.00989437
2.62565	-0.0161529		2.62565	-0.0320673		2.62565	-0.0101924
2.63051	-0.0175238		2.63051	-0.0327229		2.63051	-0.010252
2.63536	-0.0191331		2.63536	-0.0334382		2.63536	-0.0101924
2.64021	-0.0207424		2.64021	-0.0342131		2.64021	-0.0101924
2.64507	-0.0220537		2.64507	-0.0346899		2.64507	-0.0100732
2.64992	-0.0228882		2.64992	-0.0348091		2.64992	-0.0100732
2.65477	-0.0231266		2.65477	-0.0346899		2.65477	-0.00983477
2.65963	-0.0230074		2.65963	-0.0342131		2.65963	-0.00929832
2.66448	-0.0225902		2.66448	-0.0337958		2.66448	-0.00876188
2.66933	-0.0219941		2.66933	-0.0334382		2.66933	-0.00822544
2.67419	-0.0214577		2.67419	-0.033021		2.67419	-0.00822544
2.67904	-0.0208616		2.67904	-0.0328422		2.67904	-0.00870228
2.68389	-0.0204444		2.68389	-0.0329018		2.68389	-0.00959635
2.68875	-0.0200868		2.68875	-0.0330806		2.68875	-0.0107288
2.6936	-0.0197887		2.6936	-0.033617		2.6936	-0.0117421
2.69845	-0.0197887		2.69845	-0.0343323		2.69845	-0.0124574
2.70331	-0.0197887		2.70331	-0.0349283		2.70331	-0.012815
2.70816	-0.0199676		2.70816	-0.0354052		2.70816	-0.0127554
2.71301	-0.0199676		2.71301	-0.0355244		2.71301	-0.0126958
2.71787	-0.0200272		2.71787	-0.0352859		2.71787	-0.0128746
2.72272	-0.0199676		2.72272	-0.0348091		2.72272	-0.0133514
2.72757	-0.019908		2.72757	-0.0341535		2.72757	-0.0140667
2.73243	-0.0197887		2.73243	-0.0334978		2.73243	-0.0151396
2.73728	-0.0197291		2.73728	-0.0330806		2.73728	-0.0162721
2.74213	-0.0195503		2.74213	-0.0326633		2.74213	-0.0172257
2.74699	-0.0191927		2.74699	-0.0323653		2.74699	-0.0180006
2.75184	-0.018537		2.75184	-0.0320673		2.75184	-0.0183582
2.75669	-0.0174642		2.75669	-0.0317693		2.75669	-0.0184774
2.76155	-0.0160336		2.76155	-0.0318885		2.76155	-0.0183582
2.7664	-0.0143051		2.7664	-0.0321269		2.7664	-0.0181794
2.77125	-0.0126958		2.77125	-0.0324845		2.77125	-0.0180006
2.77611	-0.0112653		2.77611	-0.0330806		2.77611	-0.0177622
2.78096	-0.0101924		2.78096	-0.0334978		2.78096	-0.0172257
2.78581	-0.00965595		2.78581	-0.033915		2.78581	-0.0162721
2.79067	-0.00941753		2.79067	-0.0341535		2.79067	-0.0150204
2.79552	-0.00959635		2.79552	-0.0343919		2.79552	-0.0133514
2.80037	-0.00965595		2.80037	-0.0346899		2.80037	-0.0116825
2.80523	-0.00971556		2.80523	-0.0350475		2.80523	-0.0104308
2.81008	-0.00971556		2.81008	-0.0354648		2.81008	-0.00977516
2.81493	-0.00977516		2.81493	-0.0358224		2.81493	-0.00971556
2.81979	-0.00995398		2.81979	-0.0360012		2.81979	-0.0104904
2.82464	-0.010252		2.82464	-0.0358224		2.82464	-0.0116229
2.82949	-0.01055		2.82949	-0.0352263		2.82949	-0.0127554
2.83435	-0.0110269		2.83435	-0.0346899		2.83435	-0.0137091
2.8392	-0.0114441		2.8392	-0.0341535		2.8392	-0.0141263
2.84405	-0.0118613		2.84405	-0.0338554		2.84405	-0.0143051
2.84891	-0.0123382		2.84891	-0.0339746		2.84891	-0.0141263
2.85376	-0.0129342		2.85376	-0.0343919		2.85376	-0.0137091
2.85861	-0.0136495		2.85861	-0.0351071		2.85861	-0.0134706
2.86347	-0.0143647		2.86347	-0.0358224		2.86347	-0.0133514
2.86832	-0.0149608		2.86832	-0.0365376		2.86832	-0.0133514
2.87317	-0.0152588		2.87317	-0.0371933		2.87317	-0.0132322
2.87803	-0.0151992		2.87803	-0.0377297		2.87803	-0.0130534
2.88288	-0.01508		2.88288	-0.0382662		2.88288	-0.0127554
2.88773	-0.0148416		2.88773	-0.0386834		2.88773	-0.0123382
2.89259	-0.0147223		2.89259	-0.039041		2.89259	-0.0120997
2.89744	-0.0145435		2.89744	-0.0392795		2.89744	-0.0118613
2.90229	-0.0143647		2.90229	-0.0393391		2.90229	-0.0118017
2.90715	-0.0139475		2.90715	-0.0393391		2.90715	-0.0119209
2.912	-0.0131726		2.912	-0.0392199		2.912	-0.0122786
2.91685	-0.0120401		2.91685	-0.0391603		2.91685	-0.0125766
2.92171	-0.0110269		2.92171	-0.0392199		2.92171	-0.012815
2.92656	-0.0103712		2.92656	-0.0389814		2.92656	-0.0128746
2.93141	-0.0101328		2.93141	-0.0385642		2.93141	-0.0129342
2.93627	-0.0104308		2.93627	-0.0377893		2.93627	-0.0128746
2.94112	-0.0112653		2.94112	-0.0367165		2.94112	-0.0126958
2.94597	-0.0120997		2.94597	-0.0355244		2.94597	-0.0126958
2.95083	-0.0126362		2.95083	-0.0342727		2.95083	-0.012815
2.95568	-0.0126958		2.95568	-0.0331998		2.95568	-0.0128746
2.96053	-0.0123978		2.96053	-0.0324249		2.96053	-0.0129342
2.96539	-0.0117421		2.96539	-0.0318885		2.96539	-0.0129342
2.97024	-0.0110865		2.97024	-0.0316501		2.97024	-0.0127554
2.97509	-0.0107884		2.97509	-0.031352		2.97509	-0.0126958
2.97995	-0.0109673		2.97995	-0.0308752		2.97995	-0.0126958
2.9848	-0.0115037		2.9848	-0.030458		2.9848	-0.0126958
2.98965	-0.0123382		2.98965	-0.0299811		2.98965	-0.012815
2.99451	-0.0131726		2.99451	-0.0293851		2.99451	-0.0126958
2.99936	-0.0138879		2.99936	-0.0289083		2.99936	-0.0123978
3.00421	-0.0143051		3.00421	-0.0284314		3.00421	-0.0119209
3.00907	-0.0146031		3.00907	-0.0282526		3.00907	-0.0113249
3.01392	-0.014782		3.01392	-0.0283718		3.01392	-0.0107884
3.01877	-0.0149608		3.01877	-0.0289083		3.01877	-0.0107288
3.02363	-0.0152588		3.02363	-0.0298619		3.02363	-0.0111461
3.02848	-0.0154972		3.02848	-0.0311136		3.02848	-0.0119209
3.03333	-0.0157356		3.03333	-0.0324249		3.03333	-0.0131726
3.03819	-0.015676		3.03819	-0.0335574		3.03819	-0.0146627
3.04304	-0.0154972		3.04304	-0.0343919		3.04304	-0.0160336
3.04789	-0.0150204		3.04789	-0.0349283		3.04789	-0.0172257
3.05275	-0.0146031		3.05275	-0.0351071		3.05275	-0.017941
3.0576	-0.0144243		3.0576	-0.0354052		3.0576	-0.0181794
3.06245	-0.0143647		3.06245	-0.0356436		3.06245	-0.0180006
3.06731	-0.0145435		3.06731	-0.035882		3.06731	-0.0175238
3.07216	-0.0147223		3.07216	-0.0360012		3.07216	-0.0171065
3.07701	-0.0149608		3.07701	-0.0359416		3.07701	-0.0167489
3.08187	-0.0150204		3.08187	-0.0357032		3.08187	-0.0168681
3.08672	-0.0149012		3.08672	-0.0352263		3.08672	-0.0172853
3.09157	-0.0148416		3.09157	-0.0346899		3.09157	-0.0178218
3.09643	-0.0146031		3.09643	-0.0343323		3.09643	-0.0183582
3.10128	-0.0143051		3.10128	-0.0343919		3.10128	-0.0187159
3.10613	-0.0138879		3.10613	-0.0348091		3.10613	-0.0187755
3.11099	-0.0133514		3.11099	-0.0354052		3.11099	-0.018239
3.11584	-0.0128746		3.11584	-0.0363588		3.11584	-0.0175238
3.12069	-0.0122786		3.12069	-0.0371933		3.12069	-0.0165701
3.12555	-0.0116229		3.12555	-0.0377297		3.12555	-0.0157356
3.1304	-0.0110865		3.1304	-0.0378489		3.1304	-0.0151396
3.13525	-0.01055		3.13525	-0.0375509		3.13525	-0.0148416
3.14011	-0.010252		3.14011	-0.0369549		3.14011	-0.0149012
3.14496	-0.0100732		3.14496	-0.0362396		3.14496	-0.0151992
3.14981	-0.0101328		3.14981	-0.035584		3.14981	-0.0156164
3.15467	-0.0104308		3.15467	-0.0352263		3.15467	-0.0161529
3.15952	-0.0110865		3.15952	-0.0351667		3.15952	-0.0168681
3.16437	-0.0120401		3.16437	-0.0354052		3.16437	-0.017643
3.16923	-0.013113		3.16923	-0.0357032		3.16923	-0.018537
3.17408	-0.0143647		3.17408	-0.035882		3.17408	-0.0193715
3.17893	-0.0154376		3.17893	-0.0361204		3.17893	-0.019908
3.18379	-0.0163317		3.18379	-0.0361204		3.18379	-0.020206
3.18864	-0.0166893		3.18864	-0.0359416		3.18864	-0.0200868
3.19349	-0.0165701		3.19349	-0.0357032		3.19349	-0.0196695
3.19835	-0.0160336		3.19835	-0.0355244		3.19835	-0.0192523
3.2032	-0.0151992		3.2032	-0.0354648		3.2032	-0.0191331
3.20805	-0.0144839		3.20805	-0.0354648		3.20805	-0.0193715
3.21291	-0.0139475		3.21291	-0.035584		3.21291	-0.019908
3.21776	-0.0138283		3.21776	-0.0358224		3.21776	-0.0205636
3.22261	-0.0142455		3.22261	-0.035882		3.22261	-0.0210404
3.22747	-0.0148416		3.22747	-0.0356436		3.22747	-0.0211
3.23232	-0.0154972		3.23232	-0.0354052		3.23232	-0.0206232
3.23717	-0.0158548		3.23717	-0.0349283		3.23717	-0.0195503
3.24203	-0.0158548		3.24203	-0.0341535		3.24203	-0.0181794
3.24688	-0.0155568		3.24688	-0.0332594		3.24688	-0.0166297
3.25173	-0.0149608		3.25173	-0.0325441		3.25173	-0.0151992
3.25659	-0.0143051		3.25659	-0.0318289		3.25659	-0.0140667
3.26144	-0.0137687		3.26144	-0.0312328		3.26144	-0.0133514
3.26629	-0.0135303		3.26629	-0.0308752		3.26629	-0.0130534
3.27115	-0.013411		3.27115	-0.0308156		3.27115	-0.0130534
3.276	-0.0135899		3.276	-0.0309348		3.276	-0.0132322
3.28085	-0.0140667		3.28085	-0.031352		3.28085	-0.0135303
3.28571	-0.0145435		3.28571	-0.0319481		3.28571	-0.0134706
3.29056	-0.0150204		3.29056	-0.0329018		3.29056	-0.0132322
3.29541	-0.015378		3.29541	-0.0336766		3.29541	-0.0125766
3.30027	-0.0154972		3.30027	-0.0346303		3.30027	-0.0117421
3.30512	-0.0154376		3.30512	-0.0352859		3.30512	-0.0107884
3.30997	-0.0150204		3.30997	-0.035584		3.30997	-0.0100136
3.31483	-0.0141859		3.31483	-0.0353456		3.31483	-0.00935793
3.31968	-0.013113		3.31968	-0.0346303		3.31968	-0.00917912
3.32453	-0.0118017		3.32453	-0.0334382		3.32453	-0.00935793
3.32939	-0.0104904		3.32939	-0.0323057		3.32939	-0.00995398
3.33424	-0.00923872		3.33424	-0.0312924		3.33424	-0.0106096
3.33909	-0.00840425		3.33909	-0.0305772		3.33909	-0.0115633
3.34395	-0.00798702		3.34395	-0.0303984		3.34395	-0.0126362
3.3488	-0.00798702		3.3488	-0.0303984		3.3488	-0.0137687
3.35365	-0.00846386		3.35365	-0.0303984		3.35365	-0.0148416
3.35851	-0.00935793		3.35851	-0.0302792		3.35851	-0.0157952
3.36336	-0.0104904		3.36336	-0.0298619		3.36336	-0.0163317
3.36821	-0.0116229		3.36821	-0.0293255		3.36821	-0.0164509
3.37307	-0.0124574		3.37307	-0.0287294		3.37307	-0.015974
3.37792	-0.012815		3.37792	-0.0283718		3.37792	-0.0152588
3.38277	-0.0126958		3.38277	-0.0281334		3.38277	-0.0144243
3.38763	-0.0120997		3.38763	-0.0282526		3.38763	-0.0135303
3.39248	-0.0114441		3.39248	-0.0286698		3.39248	-0.0128746
3.39733	-0.0107884		3.39733	-0.0295043		3.39733	-0.0124574
3.40219	-0.0106096		3.40219	-0.0308156		3.40219	-0.0119805
3.40704	-0.0109673		3.40704	-0.0324249		3.40704	-0.0113249
3.41189	-0.0116229		3.41189	-0.0342131		3.41189	-0.0104904
3.41675	-0.0123978		3.41675	-0.0360012		3.41675	-0.00929832
3.4216	-0.013113		3.4216	-0.0373125		3.4216	-0.00822544
3.42645	-0.0135303		3.42645	-0.0382662		3.42645	-0.00745058
3.43131	-0.0138283		3.43131	-0.0385046		3.43131	-0.00721216
3.43616	-0.0140071		3.43616	-0.0382662		3.43616	-0.00756979
3.44101	-0.0141263		3.44101	-0.0377893		3.44101	-0.00834465
3.44587	-0.0141859		3.44587	-0.0372529		3.44587	-0.00923872
3.45072	-0.0141859		3.45072	-0.0365973		3.45072	-0.0101328
3.45557	-0.0140667		3.45557	-0.035882		3.45557	-0.01055
3.46043	-0.0139475		3.46043	-0.0352263		3.46043	-0.01055
3.46528	-0.0135303		3.46528	-0.0344515		3.46528	-0.0103116
3.47013	-0.0132918		3.47013	-0.033617		3.47013	-0.00977516
3.47499	-0.0132918		3.47499	-0.0327826		3.47499	-0.00941753
3.47984	-0.0135303		3.47984	-0.0319481		3.47984	-0.00929832
3.48469	-0.0140071		3.48469	-0.0314116		3.48469	-0.00941753
3.48955	-0.0147223		3.48955	-0.0311136		3.48955	-0.00989437
3.4944	-0.0156164		3.4944	-0.0311136		3.4944	-0.0109076
3.49925	-0.0164509		3.49925	-0.0311732		3.49925	-0.012219
3.50411	-0.0168681		3.50411	-0.0312924		3.50411	-0.0137687
3.50896	-0.0170469		3.50896	-0.0314116		3.50896	-0.0152588
3.51381	-0.0168085		3.51381	-0.0312924		3.51381	-0.0165105
3.51867	-0.0162721		3.51867	-0.0312924		3.51867	-0.0175834
3.52352	-0.015676		3.52352	-0.0311136		3.52352	-0.0183582
3.52837	-0.0151992		3.52837	-0.031054		3.52837	-0.0188947
3.53323	-0.0149608		3.53323	-0.0308156		3.53323	-0.0192523
3.53808	-0.0149608		3.53808	-0.0303984		3.53808	-0.0196099
3.54293	-0.0150204		3.54293	-0.0297427		3.54293	-0.0197887
3.54779	-0.0147223		3.54779	-0.0291467		3.54779	-0.0197887
3.55264	-0.0142455		3.55264	-0.0283718		3.55264	-0.0196099
3.55749	-0.0132322		3.55749	-0.0277758		3.55749	-0.0193119
3.56235	-0.0120401		3.56235	-0.0272393		3.56235	-0.0188351
3.5672	-0.0107884		3.5672	-0.0271201		3.5672	-0.0185966
3.57205	-0.00989437		3.57205	-0.0272989		3.57205	-0.0184774
3.57691	-0.00947714		3.57691	-0.0276566		3.57691	-0.0182986
3.58176	-0.00953674		3.58176	-0.0282526		3.58176	-0.017941
3.58661	-0.00983477		3.58661	-0.0289679		3.58661	-0.017345
3.59147	-0.010252		3.59147	-0.0295639		3.59147	-0.0164509
3.59632	-0.0104904		3.59632	-0.0301003		3.59632	-0.0155568
3.60117	-0.0104904		3.60117	-0.0305772		3.60117	-0.014782
3.60603	-0.0103712		3.60603	-0.0309944		3.60603	-0.0143051
3.61088	-0.0101924		3.61088	-0.0312924		3.61088	-0.0144243
3.61573	-0.0100732		3.61573	-0.0315905		3.61573	-0.0150204
3.62059	-0.0101328		3.62059	-0.0320077		3.62059	-0.0157952
3.62544	-0.0103116		3.62544	-0.0324249		3.62544	-0.0164509
3.63029	-0.0106096		3.63029	-0.0327826		3.63029	-0.0169873
3.63515	-0.0109076		3.63515	-0.033021		3.63515	-0.0168681
3.64	-0.0113249		3.64	-0.0329614		3.64	-0.0164509
3.64485	-0.0118613		3.64485	-0.0327826		3.64485	-0.0157952
3.64971	-0.0124574		3.64971	-0.0323653		3.64971	-0.01508
3.65456	-0.0132322		3.65456	-0.0318885		3.65456	-0.0145435
3.65941	-0.0138879		3.65941	-0.0314713		3.65941	-0.0142455
3.66427	-0.0145435		3.66427	-0.0312328		3.66427	-0.0141263
3.66912	-0.014782		3.66912	-0.0314116		3.66912	-0.0142455
3.67397	-0.0147223		3.67397	-0.0316501		3.67397	-0.0144243
3.67883	-0.0141859		3.67883	-0.0320077		3.67883	-0.0145435
3.68368	-0.0132918		3.68368	-0.0325441		3.68368	-0.0146031
3.68853	-0.0120401		3.68853	-0.0330806		3.68853	-0.0147223
3.69339	-0.0107884		3.69339	-0.0336766		3.69339	-0.0147223
3.69824	-0.00953674		3.69824	-0.0341535		3.69824	-0.0148416
3.70309	-0.00840425		3.70309	-0.0345707		3.70309	-0.0150204
3.70795	-0.0077486		3.70795	-0.0348091		3.70795	-0.015378
3.7128	-0.00733137		3.7128	-0.0346899		3.7128	-0.0157356
3.71765	-0.00727177		3.71765	-0.0342131		3.71765	-0.015974
3.72251	-0.00727177		3.72251	-0.0334978		3.72251	-0.015974
3.72736	-0.00733137		3.72736	-0.0328422		3.72736	-0.0157952
3.73221	-0.00745058		3.73221	-0.0320077		3.73221	-0.0154376
3.73707	-0.007689		3.73707	-0.0317097		3.73707	-0.0149608
3.74192	-0.00822544		3.74192	-0.0315309		3.74192	-0.0143647
3.74677	-0.0090003		3.74677	-0.0318885		3.74677	-0.0138879
3.75163	-0.0101328		3.75163	-0.0325441		3.75163	-0.013411
3.75648	-0.0115037		3.75648	-0.0335574		3.75648	-0.0129342
3.76133	-0.0128746		3.76133	-0.0348091		3.76133	-0.0126958
3.76619	-0.0140071		3.76619	-0.0362396		3.76619	-0.012815
3.77104	-0.0149012		3.77104	-0.0375509		3.77104	-0.0135303
3.77589	-0.0153184		3.77589	-0.0385642		3.77589	-0.0145435
3.78075	-0.0152588		3.78075	-0.0391603		3.78075	-0.0157356
3.7856	-0.0146627		3.7856	-0.0393987		3.7856	-0.0171661
3.79045	-0.0137687		3.79045	-0.0393987		3.79045	-0.0183582
3.79531	-0.0126958		3.79531	-0.0391006		3.79531	-0.0191331
3.80016	-0.0115633		3.80016	-0.038743		3.80016	-0.0196099
3.80501	-0.0106692		3.80501	-0.0382662		3.80501	-0.0197291
3.80987	-0.0100136		3.80987	-0.0376701		3.80987	-0.0197887
3.81472	-0.00977516		3.81472	-0.0369549		3.81472	-0.0197887
3.81957	-0.00983477		3.81957	-0.0359416		3.81957	-0.019908
3.82443	-0.0103712		3.82443	-0.0347495		3.82443	-0.0201464
3.82928	-0.0110269		3.82928	-0.0338554		3.82928	-0.020504
3.83413	-0.0117421		3.83413	-0.0332594		3.83413	-0.020802
3.83899	-0.0123382		3.83899	-0.0329614		3.83899	-0.0210404
3.84384	-0.0127554		3.84384	-0.0331998		3.84384	-0.0211
3.84869	-0.0129342		3.84869	-0.0334382		3.84869	-0.0208616
3.85355	-0.0129342		3.85355	-0.0338554		3.85355	-0.020504
3.8584	-0.0127554		3.8584	-0.0340343		3.8584	-0.0200868
3.86325	-0.0123978		3.86325	-0.0340343		3.86325	-0.0197887
3.86811	-0.0120401		3.86811	-0.0339746		3.86811	-0.0197291
3.87296	-0.0117421		3.87296	-0.033617		3.87296	-0.019908
3.87781	-0.0115037		3.87781	-0.0331402		3.87781	-0.0201464
3.88267	-0.0114441		3.88267	-0.0326633		3.88267	-0.0201464
3.88752	-0.0117421		3.88752	-0.0320673		3.88752	-0.0199676
3.89237	-0.0122786		3.89237	-0.0315309		3.89237	-0.0194907
3.89723	-0.0131726		3.89723	-0.0309348		3.89723	-0.0189543
3.90208	-0.0142455		3.90208	-0.0303984		3.90208	-0.0183582
3.90693	-0.0156164		3.90693	-0.03016		3.90693	-0.017941
3.91179	-0.0169873		3.91179	-0.0299215		3.91179	-0.0177622
3.91664	-0.0183582		3.91664	-0.0298023		3.91664	-0.0178814
3.92149	-0.0193715		3.92149	-0.0295639		3.92149	-0.0178814
3.92635	-0.0198483		3.92635	-0.0295043		3.92635	-0.0178814
3.9312	-0.0197291		3.9312	-0.0293851		3.9312	-0.017941
3.93605	-0.0190139		3.93605	-0.0297427		3.93605	-0.0178814
3.94091	-0.0178814		3.94091	-0.0306368		3.94091	-0.0177622
3.94576	-0.0166893		3.94576	-0.0320077		3.94576	-0.0175238
3.95061	-0.0152588		3.95061	-0.033617		3.95061	-0.0172257
3.95547	-0.0141263		3.95547	-0.0353456		3.95547	-0.0168085
3.96032	-0.0130534		3.96032	-0.0367761		3.96032	-0.0163317
3.96517	-0.0119805		3.96517	-0.0377297		3.96517	-0.0160336
3.97003	-0.0110865		3.97003	-0.0382066		3.97003	-0.0158548
3.97488	-0.0104308		3.97488	-0.038147		3.97488	-0.0161529
3.97973	-0.00995398		3.97973	-0.0377893		3.97973	-0.0166297
3.98459	-0.00983477		3.98459	-0.0371933		3.98459	-0.0174642
3.98944	-0.0101328		3.98944	-0.0362992		3.98944	-0.0184774
3.99429	-0.0109673		3.99429	-0.0352263		3.99429	-0.0195503
3.99915	-0.0120997		3.99915	-0.0342727		3.99915	-0.0204444
4.004	-0.013411		4.004	-0.0334978		4.004	-0.0211
4.00885	-0.0145435		4.00885	-0.0332594		4.00885	-0.0214577
4.01371	-0.0151992		4.01371	-0.0333786		4.01371	-0.0215769
4.01856	-0.0151396		4.01856	-0.0339746		4.01856	-0.0213981
4.02341	-0.0143051		4.02341	-0.0346899		4.02341	-0.0209808
4.02827	-0.0129342		4.02827	-0.0354052		4.02827	-0.0205636
4.03312	-0.0109076		4.03312	-0.035882		4.03312	-0.0201464
4.03797	-0.0090003		4.03797	-0.0360012		4.03797	-0.0197887
4.04283	-0.00715256		4.04283	-0.0356436		4.04283	-0.0193715
4.04768	-0.00613928		4.04768	-0.0349283		4.04768	-0.0188351
4.05253	-0.00596046		4.05253	-0.0339746		4.05253	-0.018537
4.05739	-0.00655651		4.05739	-0.0327826		4.05739	-0.018239
4.06224	-0.00786781		4.06224	-0.0314116		4.06224	-0.0180006
4.06709	-0.00941753		4.06709	-0.0302196		4.06709	-0.0180602
4.07195	-0.0106692		4.07195	-0.0293255		4.07195	-0.0181794
4.0768	-0.0113249		4.0768	-0.0285506		4.0768	-0.0182986
4.08165	-0.0110865		4.08165	-0.0280142		4.08165	-0.0184178
4.08651	-0.0100136		4.08651	-0.0276566		4.08651	-0.0184178
4.09136	-0.00858307		4.09136	-0.0274777		4.09136	-0.0181794
4.09621	-0.00709295		4.09621	-0.0271797		4.09621	-0.0178218
4.10107	-0.00596046		4.10107	-0.0269413		4.10107	-0.0174642
4.10592	-0.00536442		4.10592	-0.0268817		4.10592	-0.0170469
4.11077	-0.00542402		4.11077	-0.0270605		4.11077	-0.0166893
4.11563	-0.00578165		4.11563	-0.0273585		4.11563	-0.0166297
4.12048	-0.00631809		4.12048	-0.0278354		4.12048	-0.0166893
4.12533	-0.00691414		4.12533	-0.0282526		4.12533	-0.0169277
4.13019	-0.00751019		4.13019	-0.028789		4.13019	-0.0171065
4.13504	-0.00816584		4.13504	-0.0292659		4.13504	-0.0172257
4.13989	-0.00876188		4.13989	-0.0298023		4.13989	-0.0169277
4.14475	-0.00935793		4.14475	-0.0306368		4.14475	-0.0165701
4.1496	-0.00971556		4.1496	-0.0316501		4.1496	-0.0158548
4.15445	-0.00977516		4.15445	-0.0328422		4.15445	-0.0152588
4.15931	-0.00965595		4.15931	-0.0342131		4.15931	-0.0149608
4.16416	-0.00917912		4.16416	-0.0354052		4.16416	-0.0150204
4.16901	-0.00852346		4.16901	-0.03618		4.16901	-0.015378
4.17387	-0.00804663		4.17387	-0.036478		4.17387	-0.0160336
4.17872	-0.00751019		4.17872	-0.0362396		4.17872	-0.0166297
4.18357	-0.00721216		4.18357	-0.035584		4.18357	-0.0171065
4.18843	-0.00691414		4.18843	-0.0346899		4.18843	-0.017345
4.19328	-0.00655651		4.19328	-0.033915		4.19328	-0.0172257
4.19813	-0.00602007		4.19813	-0.0331998		4.19813	-0.0171661
4.20299	-0.00548363		4.20299	-0.0328422		4.20299	-0.0168681
4.20784	-0.005126		4.20784	-0.0325441		4.20784	-0.0166893
4.21269	-0.00500679		4.21269	-0.0324249		4.21269	-0.0165701
4.21755	-0.00536442		4.21755	-0.0324249		4.21755	-0.0165105
4.2224	-0.00613928		4.2224	-0.0324249		4.2224	-0.0166893
4.22725	-0.00715256		4.22725	-0.0323057		4.22725	-0.0168681
4.23211	-0.00816584		4.23211	-0.0321865		4.23211	-0.0172257
4.23696	-0.00905991		4.23696	-0.0320673		4.23696	-0.0177622
4.24181	-0.00989437		4.24181	-0.0320077		4.24181	-0.0184774
4.24667	-0.0104308		4.24667	-0.0321269		4.24667	-0.0191927
4.25152	-0.0107288		4.25152	-0.0323653		4.25152	-0.0197291
4.25637	-0.010848		4.25637	-0.0328422		4.25637	-0.0199676
4.26123	-0.0107884		4.26123	-0.0334978		4.26123	-0.0198483
4.26608	-0.0103712		4.26608	-0.0342131		4.26608	-0.0193119
4.27093	-0.00953674		4.27093	-0.0348091		4.27093	-0.0186563
4.27579	-0.00846386		4.27579	-0.0351667		4.27579	-0.0178218
4.28064	-0.00703335		4.28064	-0.0348687		4.28064	-0.0172257
4.28549	-0.00542402		4.28549	-0.0340939		4.28549	-0.0171065
4.29035	-0.0038743		4.29035	-0.0327229		4.29035	-0.0175238
4.2952	-0.002563		4.2952	-0.0309944		4.2952	-0.0184774
4.30005	-0.00160933		4.30005	-0.0290871		4.30005	-0.0196695
4.30491	-0.00119209		4.30491	-0.0271797		4.30491	-0.0209808
4.30976	-0.00113249		4.30976	-0.0255108		4.30976	-0.0219941
4.31461	-0.0013113		4.31461	-0.0244379		4.31461	-0.0225902
4.31947	-0.00160933		4.31947	-0.0241399		4.31947	-0.0225306
4.32432	-0.00172853		4.32432	-0.0246763		4.32432	-0.0218153
4.32917	-0.00172853		4.32917	-0.0262856		4.32917	-0.020206
4.33403	-0.00149012		4.33403	-0.0286698		4.33403	-0.0181794
4.33888	-0.0012517		4.33888	-0.0315309		4.33888	-0.015974
4.34373	-0.00107288		4.34373	-0.0340939		4.34373	-0.0138283
4.34859	-0.00107288		4.34859	-0.0360608		4.34859	-0.0124574
4.35344	-0.0012517		4.35344	-0.0371337		4.35344	-0.0118613
4.35829	-0.00172853		4.35829	-0.0371933		4.35829	-0.0121593
4.36315	-0.00226498		4.36315	-0.0362992		4.36315	-0.0132322
4.368	-0.00303984		4.368	-0.0348687		4.368	-0.0146031
4.37285	-0.0038743		4.37285	-0.0333786		4.37285	-0.015974
4.37771	-0.00458956		4.37771	-0.0320673		4.37771	-0.0170469
4.38256	-0.00536442		4.38256	-0.031054		4.38256	-0.017643
4.38741	-0.00619888		4.38741	-0.0303984		4.38741	-0.0177026
4.39227	-0.00667572		4.39227	-0.03016		4.39227	-0.0174046
4.39712	-0.00709295		4.39712	-0.0299811		4.39712	-0.0168085
4.40197	-0.00721216		4.40197	-0.0299215		4.40197	-0.0162125
4.40683	-0.00697374		4.40683	-0.0298023		4.40683	-0.0157952
4.41168	-0.0064373		4.41168	-0.0295043		4.41168	-0.0154972
4.41653	-0.00572205		4.41653	-0.0292659		4.41653	-0.0156164
4.42139	-0.00500679		4.42139	-0.0290871		4.42139	-0.0160933
4.42624	-0.00441074		4.42624	-0.0291467		4.42624	-0.0167489
4.43109	-0.00405312		4.43109	-0.0296235		4.43109	-0.0174046
4.43595	-0.00411272		4.43595	-0.0303984		4.43595	-0.0180006
4.4408	-0.00447035		4.4408	-0.0315905		4.4408	-0.0183582
4.44565	-0.00476837		4.44565	-0.0329614		4.44565	-0.0184774
4.45051	-0.00506639		4.45051	-0.0342131		4.45051	-0.0186563
4.45536	-0.00506639		4.45536	-0.0353456		4.45536	-0.0188351
4.46021	-0.00488758		4.46021	-0.0362396		4.46021	-0.0193119
4.46507	-0.00441074		4.46507	-0.0367761		4.46507	-0.0197887
4.46992	-0.00393391		4.46992	-0.0371933		4.46992	-0.0203848
4.47477	-0.00357628		4.47477	-0.0373125		4.47477	-0.0207424
4.47963	-0.00357628		4.47963	-0.0373721		4.47963	-0.0208616
4.48448	-0.00399351		4.48448	-0.0371933		4.48448	-0.0205636
4.48933	-0.00488758		4.48933	-0.0368357		4.48933	-0.0201464
4.49419	-0.00602007		4.49419	-0.0361204		4.49419	-0.0193715
4.49904	-0.00715256		4.49904	-0.0352263		4.49904	-0.0185966
4.50389	-0.00828505		4.50389	-0.0342727		4.50389	-0.017941
4.50875	-0.0090003		4.50875	-0.0334978		4.50875	-0.0175238
4.5136	-0.00929832		4.5136	-0.0330806		4.5136	-0.0174046
4.51845	-0.00917912		4.51845	-0.0329614		4.51845	-0.017643
4.52331	-0.00852346		4.52331	-0.0333786		4.52331	-0.0181198
4.52816	-0.00762939		4.52816	-0.0343323		4.52816	-0.0188351
4.53301	-0.0063777		4.53301	-0.0353456		4.53301	-0.0193119
4.53787	-0.00524521		4.53787	-0.0364184		4.53787	-0.0196099
4.54272	-0.00411272		4.54272	-0.0371337		4.54272	-0.0194311
4.54757	-0.00333786		4.54757	-0.0376105		4.54757	-0.0188351
4.55243	-0.00280142		4.55243	-0.0376701		4.55243	-0.0180006
4.55728	-0.0025034		4.55728	-0.0371933		4.55728	-0.0171065
4.56213	-0.00238419		4.56213	-0.0365973		4.56213	-0.0163317
4.56699	-0.0025034		4.56699	-0.0356436		4.56699	-0.0159144
4.57184	-0.00286102		4.57184	-0.0344515		4.57184	-0.0158548
4.57669	-0.00345707		4.57669	-0.0331402		4.57669	-0.0163317
4.58155	-0.00411272		4.58155	-0.0320673		4.58155	-0.0170469
4.5864	-0.00488758		4.5864	-0.0311732		4.5864	-0.0180602
4.59125	-0.00554323		4.59125	-0.0308752		4.59125	-0.0192523
4.59611	-0.00596046		4.59611	-0.0312328		4.59611	-0.0203252
4.60096	-0.00578165		4.60096	-0.0321865		4.60096	-0.0209212
4.60581	-0.00530481		4.60581	-0.0335574		4.60581	-0.0212193
4.61067	-0.00464916		4.61067	-0.0347495		4.61067	-0.0208616
4.61552	-0.00405312		4.61552	-0.035584		4.61552	-0.0199676
4.62037	-0.00363588		4.62037	-0.0357032		4.62037	-0.0185966
4.62523	-0.00369549		4.62523	-0.0353456		4.62523	-0.0167489
4.63008	-0.00411272		4.63008	-0.0344515		4.63008	-0.0150204
4.63493	-0.00482798		4.63493	-0.0334382		4.63493	-0.0132918
4.63979	-0.00554323		4.63979	-0.0326633		4.63979	-0.0118017
4.64464	-0.00596046		4.64464	-0.0321865		4.64464	-0.0110865
4.64949	-0.00607967		4.64949	-0.0321865		4.64949	-0.0107884
4.65435	-0.00596046		4.65435	-0.0326037		4.65435	-0.0112653
4.6592	-0.00572205		4.6592	-0.033319		4.6592	-0.0120401
4.66405	-0.00536442		4.66405	-0.0340939		4.66405	-0.0132322
4.66891	-0.0051856		4.66891	-0.0347495		4.66891	-0.0144839
4.67376	-0.00488758		4.67376	-0.0351667		4.67376	-0.0154972
4.67861	-0.00452995		4.67861	-0.0353456		4.67861	-0.0160336
4.68347	-0.00399351		4.68347	-0.0351071		4.68347	-0.0160933
4.68832	-0.00303984		4.68832	-0.0346899		4.68832	-0.0156164
4.69317	-0.00178814		4.69317	-0.0342727		4.69317	-0.0147223
4.69803	-0.000596046		4.69803	-0.0338554		4.69803	-0.0135899
4.70288	0.000298023		4.70288	-0.033617		4.70288	-0.0124574
4.70773	0.00077486		4.70773	-0.033617		4.70773	-0.0113845
4.71259	0.000715256		4.71259	-0.0340939		4.71259	-0.0107288
4.71744	0.000417233		4.71744	-0.0346899		4.71744	-0.0103116
4.72229	0.000119209		4.72229	-0.0354648		4.72229	-0.010252
4.72715	5.96046e-05		4.72715	-0.0362396		4.72715	-0.0104308
4.732	0.000178814		4.732	-0.0370145		4.732	-0.010848
4.73685	0.000178814		4.73685	-0.0376701		4.73685	-0.0114441
4.74171	5.96046e-05		4.74171	-0.0383258		4.74171	-0.0119209
4.74656	-0.000417233		4.74656	-0.0388622		4.74656	-0.0123382
4.75141	-0.00113249		4.75141	-0.0393987		4.75141	-0.0124574
4.75627	-0.00202656		4.75627	-0.0398159		4.75627	-0.0121593
4.76112	-0.00244379		4.76112	-0.0400543		4.76112	-0.0117421
4.76597	-0.0025034		4.76597	-0.0400543		4.76597	-0.0112653
4.77083	-0.00196695		4.77083	-0.0397563		4.77083	-0.0107884
4.77568	-0.00119209		4.77568	-0.0392199		4.77568	-0.0104904
4.78053	-0.000357628		4.78053	-0.0386238		4.78053	-0.0104904
4.78539	0.000298023		4.78539	-0.0382066		4.78539	-0.0107288
4.79024	0.000476837		4.79024	-0.0376701		4.79024	-0.0110865
4.79509	0.000298023		4.79509	-0.0372529		4.79509	-0.0115633
4.79995	-5.96046e-05		4.79995	-0.0368953		4.79995	-0.0119805
4.8048	-0.000536442		4.8048	-0.0367165		4.8048	-0.0124574
4.80965	-0.00089407		4.80965	-0.0363588		4.80965	-0.012815
4.81451	-0.0013113		4.81451	-0.0362396		4.81451	-0.0129938
4.81936	-0.00178814		4.81936	-0.0364184		4.81936	-0.0128746
4.82421	-0.00226498		4.82421	-0.0368953		4.82421	-0.0125766
4.82907	-0.00280142		4.82907	-0.0377893		4.82907	-0.0121593
4.83392	-0.00327826		4.83392	-0.0386238		4.83392	-0.0116825
4.83877	-0.00363588		4.83877	-0.0392795		4.83877	-0.0112653
4.84363	-0.00375509		4.84363	-0.0395179		4.84363	-0.0109673
4.84848	-0.00393391		4.84848	-0.0392199		4.84848	-0.0107884
4.85333	-0.0038147		4.85333	-0.0386238		4.85333	-0.0107288
4.85819	-0.0038147		4.85819	-0.0379086		4.85819	-0.0106692
4.86304	-0.0038147		4.86304	-0.0373721		4.86304	-0.01055
4.86789	-0.00405312		4.86789	-0.0373125		4.86789	-0.0104308
4.87275	-0.00458956		4.87275	-0.0376105		4.87275	-0.0103116
4.8776	-0.00536442		4.8776	-0.038147		4.8776	-0.0103712
4.88245	-0.0063777		4.88245	-0.0385046		4.88245	-0.01055
4.88731	-0.00733137		4.88731	-0.0385046		4.88731	-0.0109076
4.89216	-0.00840425		4.89216	-0.0377893		4.89216	-0.0112057
4.89701	-0.00911951		4.89701	-0.0366569		4.89701	-0.0116229
4.90187	-0.00929832		4.90187	-0.0350475		4.90187	-0.0121593
4.90672	-0.0089407		4.90672	-0.0334978		4.90672	-0.0126958
4.91157	-0.00792742		4.91157	-0.0323057		4.91157	-0.0131726
4.91643	-0.00661612		4.91643	-0.0317097		4.91643	-0.0138879
4.92128	-0.00488758		4.92128	-0.0318289		4.92128	-0.0144839
4.92613	-0.00298023		4.92613	-0.0329614		4.92613	-0.0149608
4.93099	-0.00119209		4.93099	-0.0346899		4.93099	-0.0151992
4.93584	0.000357628		4.93584	-0.0366569		4.93584	-0.0149608
4.94069	0.00143051		4.94069	-0.0383854		4.94069	-0.0142455
4.94555	0.00220537		4.94555	-0.0394583		4.94555	-0.0131726
4.9504	0.002563		4.9504	-0.0395179		4.9504	-0.0120997
4.95525	0.00268221		4.95525	-0.038743		4.95525	-0.0111461
4.96011	0.002563		4.96011	-0.0371337		4.96011	-0.0106096
4.96496	0.0026226		4.96496	-0.0352859		4.96496	-0.0104904
4.96981	0.00274181		4.96981	-0.0337362		4.96981	-0.0109673
4.97467	0.00286102		4.97467	-0.0327229		4.97467	-0.0118017
4.97952	0.00274181		4.97952	-0.0324249		4.97952	-0.0127554
4.98437	0.00220537		4.98437	-0.0326037		4.98437	-0.0135303
4.98923	0.00113249		4.98923	-0.0328422		4.98923	-0.0140667
4.99408	-0.000476837		4.99408	-0.0329018		4.99408	-0.0143647
4.99893	-0.00214577		4.99893	-0.0326037		4.99893	-0.0143051
5.00379	-0.00375509		5.00379	-0.0318289		5.00379	-0.0141263
5.00864	-0.00488758		5.00864	-0.0309348		5.00864	-0.0137687
5.01349	-0.00530481		5.01349	-0.0302196		5.01349	-0.0136495
5.01835	-0.00506639		5.01835	-0.0299811		5.01835	-0.0137091
5.0232	-0.00447035		5.0232	-0.0302196		5.0232	-0.0139475
5.02805	-0.0038147		5.02805	-0.0309348		5.02805	-0.0143051
5.03291	-0.00345707		5.03291	-0.0318885		5.03291	-0.0147223
5.03776	-0.00339746		5.03776	-0.0326633		5.03776	-0.0151396
5.04261	-0.0038147		5.04261	-0.0330806		5.04261	-0.0152588
5.04747	-0.00441074		5.04747	-0.033021		5.04747	-0.01508
5.05232	-0.00494719		5.05232	-0.0324845		5.05232	-0.0145435
5.05717	-0.00524521		5.05717	-0.0317097		5.05717	-0.0137091
5.06203	-0.00500679		5.06203	-0.0311136		5.06203	-0.0126958
5.06688	-0.00441074		5.06688	-0.030756		5.06688	-0.0116825
5.07173	-0.00351667		5.07173	-0.0306964		5.07173	-0.010848
5.07659	-0.00268221		5.07659	-0.031054		5.07659	-0.0103116
5.08144	-0.00196695		5.08144	-0.0315905		5.08144	-0.0101924
5.08629	-0.00160933		5.08629	-0.0322461		5.08629	-0.0103116
5.09115	-0.00154972		5.09115	-0.0328422		5.09115	-0.0106692
5.096	-0.00190735		5.096	-0.033021		5.096	-0.0111461
5.10085	-0.00244379		5.10085	-0.0328422		5.10085	-0.0115037
5.10571	-0.00298023		5.10571	-0.0322461		5.10571	-0.0115037
5.11056	-0.00357628		5.11056	-0.0314713		5.11056	-0.0113249
5.11541	-0.00405312		5.11541	-0.0306368		5.11541	-0.0109076
5.12027	-0.00435114		5.12027	-0.0300407		5.12027	-0.0106096
5.12512	-0.00441074		5.12512	-0.0298023		5.12512	-0.0104904
5.12997	-0.00417233		5.12997	-0.0300407		5.12997	-0.0107288
5.13483	-0.0038147		5.13483	-0.0306368		5.13483	-0.0113845
5.13968	-0.00321865		5.13968	-0.0315309		5.13968	-0.0122786
5.14453	-0.00292063		5.14453	-0.0325441		5.14453	-0.0131726
5.14939	-0.00292063		5.14939	-0.0334978		5.14939	-0.0140071
5.15424	-0.00303984		5.15424	-0.0343323		5.15424	-0.0146031
5.15909	-0.00345707		5.15909	-0.0348687		5.15909	-0.0150204
5.16395	-0.00375509		5.16395	-0.0352859		5.16395	-0.015378
5.1688	-0.0038147		5.1688	-0.0354052		5.1688	-0.0157952
5.17365	-0.00357628		5.17365	-0.0355244		5.17365	-0.0165701
5.17851	-0.00298023		5.17851	-0.0357032		5.17851	-0.0175238
5.18336	-0.00214577		5.18336	-0.0357628		5.18336	-0.0186563
5.18821	-0.00149012		5.18821	-0.0357628		5.18821	-0.0196099
5.19307	-0.00089407		5.19307	-0.0357628		5.19307	-0.0202656
5.19792	-0.000357628		5.19792	-0.0357032		5.19792	-0.0203252
5.20277	0.000119209		5.20277	-0.0357032		5.20277	-0.0197291
5.20763	0.000953674		5.20763	-0.035882		5.20763	-0.0186563
5.21248	0.00190735		5.21248	-0.0362992		5.21248	-0.0172853
5.21733	0.00298023		5.21733	-0.0367761		5.21733	-0.015974
5.22219	0.0038743		5.22219	-0.0372529		5.22219	-0.0149608
5.22704	0.00435114		5.22704	-0.0373721		5.22704	-0.0143051
5.23189	0.00429153		5.23189	-0.0368953		5.23189	-0.0138879
5.23675	0.00357628		5.23675	-0.0360012		5.23675	-0.0139475
5.2416	0.0025034		5.2416	-0.0347495		5.2416	-0.0140667
5.24645	0.00113249		5.24645	-0.0334382		5.24645	-0.0144839
5.25131	-0.000178814		5.25131	-0.0324249		5.25131	-0.0150204
5.25616	-0.00143051		5.25616	-0.0317693		5.25616	-0.015676
5.26101	-0.0025034		5.26101	-0.0314116		5.26101	-0.0165701
5.26587	-0.00333786		5.26587	-0.0312328		5.26587	-0.0172853
5.27072	-0.0038743		5.27072	-0.031054		5.27072	-0.0178218
5.27557	-0.00417233		5.27557	-0.0309348		5.27557	-0.0181198
5.28043	-0.00417233		5.28043	-0.0306964		5.28043	-0.0178814
5.28528	-0.00375509		5.28528	-0.0305176		5.28528	-0.017345
5.29013	-0.00327826		5.29013	-0.0303984		5.29013	-0.0166297
5.29499	-0.00280142		5.29499	-0.0305176		5.29499	-0.015676
5.29984	-0.00232458		5.29984	-0.0308156		5.29984	-0.0149012
5.30469	-0.00220537		5.30469	-0.0311136		5.30469	-0.0143647
5.30955	-0.00196695		5.30955	-0.0314713		5.30955	-0.0141263
5.3144	-0.00190735		5.3144	-0.0316501		5.3144	-0.0143051
5.31925	-0.00160933		5.31925	-0.0317097		5.31925	-0.014782
5.32411	-0.00101328		5.32411	-0.0314713		5.32411	-0.0154972
5.32896	-0.000178814		5.32896	-0.0311136		5.32896	-0.0162125
5.33381	0.000834465		5.33381	-0.0305772		5.33381	-0.0166893
5.33867	0.00166893		5.33867	-0.0299215		5.33867	-0.0169277
5.34352	0.00214577		5.34352	-0.0293851		5.34352	-0.0168681
5.34837	0.00208616		5.34837	-0.0290275		5.34837	-0.0166297
5.35323	0.00154972		5.35323	-0.0285506		5.35323	-0.0163913
5.35808	0.000655651		5.35808	-0.0283122		5.35808	-0.0163317
5.36293	-0.000357628		5.36293	-0.0280738		5.36293	-0.0166297
5.36779	-0.00137091		5.36779	-0.0278354		5.36779	-0.0169277
5.37264	-0.00214577		5.37264	-0.0276566		5.37264	-0.0174642
5.37749	-0.00268221		5.37749	-0.0275373		5.37749	-0.017941
5.38235	-0.00321865		5.38235	-0.0274777		5.38235	-0.0182986
5.3872	-0.00363588		5.3872	-0.0272989		5.3872	-0.0188947
5.39205	-0.00393391		5.39205	-0.0270605		5.39205	-0.0195503
5.39691	-0.00405312		5.39691	-0.0267029		5.39691	-0.0203252
5.40176	-0.00375509		5.40176	-0.0262856		5.40176	-0.0213981
5.40661	-0.00309944		5.40661	-0.0259876		5.40661	-0.0223517
5.41147	-0.00190735		5.41147	-0.0260472		5.41147	-0.0231862
5.41632	-0.000596046		5.41632	-0.0265241		5.41632	-0.0234842
5.42117	0.00089407		5.42117	-0.027597		5.42117	-0.0231266
5.42603	0.00220537		5.42603	-0.0292063		5.42603	-0.0224113
5.43088	0.00298023		5.43088	-0.0309348		5.43088	-0.0216365
5.43573	0.00333786		5.43573	-0.0324845		5.43573	-0.0207424
5.44059	0.00339746		5.44059	-0.0336766		5.44059	-0.0203252
5.44544	0.00292063		5.44544	-0.0344515		5.44544	-0.0202656
5.45029	0.00226498		5.45029	-0.0348091		5.45029	-0.0203848
5.45515	0.00137091		5.45515	-0.0348091		5.45515	-0.0205636
5.46	0.000357628		5.46	-0.0345111		5.46	-0.0206232
5.46485	-0.00077486		5.46485	-0.0337958		5.46485	-0.020504
5.46971	-0.00196695		5.46971	-0.0328422		5.46971	-0.0200272
5.47456	-0.00333786		5.47456	-0.0314116		5.47456	-0.0190735
5.47941	-0.00482798		5.47941	-0.0299215		5.47941	-0.0177622
5.48427	-0.00625849		5.48427	-0.0284314		5.48427	-0.0163317
5.48912	-0.00739098		5.48912	-0.0274181		5.48912	-0.0149012
5.49397	-0.00810623		5.49397	-0.0271201		5.49397	-0.0137091
5.49883	-0.00828505		5.49883	-0.0274777		5.49883	-0.0131726
5.50368	-0.00786781		5.50368	-0.0283718		5.50368	-0.0131726
5.50853	-0.00685453		5.50853	-0.0293851		5.50853	-0.0140071
5.51339	-0.00572205		5.51339	-0.0303388		5.51339	-0.0151396
5.51824	-0.00435114		5.51824	-0.0308752		5.51824	-0.0164509
5.52309	-0.00321865		5.52309	-0.0311732		5.52309	-0.0175238
5.52795	-0.00214577		5.52795	-0.0314116		5.52795	-0.0181794
5.5328	-0.00137091		5.5328	-0.0314116		5.5328	-0.0182986
5.53765	-0.000715256		5.53765	-0.0314116		5.53765	-0.018239
5.54251	-0.000238419		5.54251	-0.0312924		5.54251	-0.0178218
5.54736	0.000238419		5.54736	-0.031054		5.54736	-0.0174642
5.55221	0.00089407		5.55221	-0.0306368		5.55221	-0.0172257
5.55707	0.0013113		5.55707	-0.0302196		5.55707	-0.0170469
5.56192	0.00154972		5.56192	-0.0298619		5.56192	-0.0169873
5.56677	0.00184774		5.56677	-0.0296831		5.56677	-0.0168085
5.57163	0.00220537		5.57163	-0.0295043		5.57163	-0.0166297
5.57648	0.00268221		5.57648	-0.0295639		5.57648	-0.0163913
5.58133	0.00321865		5.58133	-0.0294447		5.58133	-0.0162125
5.58619	0.00423193		5.58619	-0.0293255		5.58619	-0.0163913
5.59104	0.00536442		5.59104	-0.0290871		5.59104	-0.0167489
5.59589	0.00625849		5.59589	-0.0289679		5.59589	-0.017345
5.60075	0.00703335		5.60075	-0.028789		5.60075	-0.0178814
5.6056	0.00745058		5.6056	-0.0286698		5.6056	-0.0183582
5.61045	0.00762939		5.61045	-0.028491		5.61045	-0.0186563
5.61531	0.00745058		5.61531	-0.0283718		5.61531	-0.0188351
5.62016	0.00703335		5.62016	-0.028193		5.62016	-0.0189543
5.62501	0.00655651		5.62501	-0.0281334		5.62501	-0.0191927
5.62987	0.00602007		5.62987	-0.028193		5.62987	-0.0194311
5.63472	0.00524521		5.63472	-0.0284314		5.63472	-0.0195503
5.63957	0.00429153		5.63957	-0.0289679		5.63957	-0.0195503
5.64443	0.00321865		5.64443	-0.0298023		5.64443	-0.0192523
5.64928	0.00220537		5.64928	-0.0308752		5.64928	-0.0186563
5.65413	0.00119209		5.65413	-0.0320077		5.65413	-0.0178218
5.65899	0.000536442		5.65899	-0.0333786		5.65899	-0.0168681
5.66384	0.000119209		5.66384	-0.0345707		5.66384	-0.0159144
5.66869	0.000119209		5.66869	-0.0356436		5.66869	-0.0149608
5.67355	0.000596046		5.67355	-0.0364184		5.67355	-0.0141859
5.6784	0.00143051		5.6784	-0.0367165		5.6784	-0.0135899
5.68325	0.0026226		5.68325	-0.036478		5.68325	-0.0131726
5.68811	0.00393391		5.68811	-0.0360012		5.68811	-0.0129342
5.69296	0.00506639		5.69296	-0.0352859		5.69296	-0.0129938
5.69781	0.00602007		5.69781	-0.0346899		5.69781	-0.013411
5.70267	0.00673532		5.70267	-0.0342727		5.70267	-0.0140667
5.70752	0.00703335		5.70752	-0.0342131		5.70752	-0.0149012
5.71237	0.00691414		5.71237	-0.0346303		5.71237	-0.015676
5.71723	0.00667572		5.71723	-0.0351071		5.71723	-0.0163913
5.72208	0.00613928		5.72208	-0.035882		5.72208	-0.0168085
5.72693	0.00530481		5.72693	-0.036478		5.72693	-0.0172257
5.73179	0.00464916		5.73179	-0.0369549		5.73179	-0.0175238
5.73664	0.0038147		5.73664	-0.0368953		5.73664	-0.0175238
5.74149	0.00303984		5.74149	-0.0367165		5.74149	-0.0175238
5.74635	0.0025034		5.74635	-0.0361204		5.74635	-0.0172257
5.7512	0.00238419		5.7512	-0.0353456		5.7512	-0.0167489
5.75605	0.00268221		5.75605	-0.0345111		5.75605	-0.0162125
5.76091	0.00321865		5.76091	-0.0337362		5.76091	-0.015974
5.76576	0.00393391		5.76576	-0.0331998		5.76576	-0.0160933
5.77061	0.00452995		5.77061	-0.033021		5.77061	-0.0169277
5.77547	0.00506639		5.77547	-0.0332594		5.77547	-0.0183582
5.78032	0.00530481		5.78032	-0.0338554		5.78032	-0.0199676
5.78517	0.00542402		5.78517	-0.0345707		5.78517	-0.0214577
5.79003	0.00542402		5.79003	-0.0354052		5.79003	-0.0222325
5.79488	0.00524521		5.79488	-0.03618		5.79488	-0.0223517
5.79973	0.00530481		5.79973	-0.0367165		5.79973	-0.0215173
5.80459	0.00524521		5.80459	-0.0370741		5.80459	-0.0200868
5.80944	0.00524521		5.80944	-0.0372529		5.80944	-0.0185966
5.81429	0.00530481		5.81429	-0.0373721		5.81429	-0.017345
5.81915	0.00536442		5.81915	-0.0376701		5.81915	-0.0165701
5.824	0.00560284		5.824	-0.0380874		5.824	-0.0163317
5.82885	0.00596046		5.82885	-0.0385642		5.82885	-0.0166297
5.83371	0.0063777		5.83371	-0.0389814		5.83371	-0.0171661
5.83856	0.00673532		5.83856	-0.0391603		5.83856	-0.0178218
5.84341	0.00715256		5.84341	-0.039041		5.84341	-0.0182986
5.84827	0.00762939		5.84827	-0.0386834		5.84827	-0.0185966
5.85312	0.00804663		5.85312	-0.0380874		5.85312	-0.0184774
5.85797	0.00858307		5.85797	-0.0374317		5.85797	-0.0180602
5.86283	0.0089407		5.86283	-0.0370145		5.86283	-0.0174046
5.86768	0.00929832		5.86768	-0.0365973		5.86768	-0.0166893
5.87253	0.00905991		5.87253	-0.0364184		5.87253	-0.0164509
5.87739	0.00846386		5.87739	-0.0362992		5.87739	-0.0164509
5.88224	0.00733137		5.88224	-0.0362396		5.88224	-0.0167489
5.88709	0.00607967		5.88709	-0.0363588		5.88709	-0.0172853
5.89195	0.00488758		5.89195	-0.0361204		5.89195	-0.0175834
5.8968	0.00417233		5.8968	-0.0359416		5.8968	-0.017643
5.90165	0.00411272		5.90165	-0.0356436		5.90165	-0.0171065
5.90651	0.00470877		5.90651	-0.0352263		5.90651	-0.0164509
5.91136	0.00572205		5.91136	-0.0349283		5.91136	-0.0157356
5.91621	0.00685453		5.91621	-0.0348091		5.91621	-0.0151992
5.92107	0.0077486		5.92107	-0.0348091		5.92107	-0.0149608
5.92592	0.00816584		5.92592	-0.0350475		5.92592	-0.0148416
5.93077	0.00828505		5.93077	-0.0351667		5.93077	-0.014782
5.93563	0.00786781		5.93563	-0.0352263		5.93563	-0.0146031
5.94048	0.00727177		5.94048	-0.0351071		5.94048	-0.0143647
5.94533	0.00655651		5.94533	-0.0348687		5.94533	-0.0141859
5.95019	0.00596046		5.95019	-0.0347495		5.95019	-0.0141263
5.95504	0.00542402		5.95504	-0.0349283		5.95504	-0.0144243
5.95989	0.00530481		5.95989	-0.0354052		5.95989	-0.0149012
5.96475	0.00536442		5.96475	-0.0362396		5.96475	-0.0153184
5.9696	0.00572205		5.9696	-0.0372529		5.9696	-0.0156164
5.97445	0.00625849		5.97445	-0.038147		5.97445	-0.015676
5.97931	0.00697374		5.97931	-0.038743		5.97931	-0.0155568
5.98416	0.00762939		5.98416	-0.0388026		5.98416	-0.0152588
5.98901	0.00822544		5.98901	-0.038445		5.98901	-0.0152588
5.99387	0.00858307		5.99387	-0.0379086		5.99387	-0.0155568
5.99872	0.00852346		5.99872	-0.0373125		5.99872	-0.0163317
6.00357	0.00810623		6.00357	-0.0370741		6.00357	-0.0174046
6.00843	0.00756979		6.00843	-0.0371337		6.00843	-0.0184178
6.01328	0.00709295		6.01328	-0.0373125		6.01328	-0.0190735
6.01813	0.00685453		6.01813	-0.0376105		6.01813	-0.0191331
6.02299	0.00697374		6.02299	-0.0376105		6.02299	-0.0184774
6.02784	0.00762939		6.02784	-0.0374317		6.02784	-0.0170469
6.03269	0.00858307		6.03269	-0.0367165		6.03269	-0.0153184
6.03755	0.00941753		6.03755	-0.0358224		6.03755	-0.0136495
6.0424	0.0100136		6.0424	-0.0346899		6.0424	-0.0123382
6.04725	0.0103712		6.04725	-0.0336766		6.04725	-0.0118017
6.05211	0.010252		6.05211	-0.0327229		6.05211	-0.0119209
6.05696	0.00983477		6.05696	-0.0320077		6.05696	-0.012517
6.06181	0.00923872		6.06181	-0.0315905		6.06181	-0.0135303
6.06667	0.00870228		6.06667	-0.0316501		6.06667	-0.0148416
6.07152	0.00816584		6.07152	-0.0320673		6.07152	-0.0161529
6.07637	0.00762939		6.07637	-0.0328422		6.07637	-0.0174046
6.08123	0.00685453		6.08123	-0.0337958		6.08123	-0.0184774
6.08608	0.00566244		6.08608	-0.0345707		6.08608	-0.0194311
6.09093	0.00417233		6.09093	-0.0354052		6.09093	-0.019908
6.09579	0.002563		6.09579	-0.0360012		6.09579	-0.0200868
6.10064	0.00113249		6.10064	-0.0362992		6.10064	-0.0196695
6.10549	5.96046e-05		6.10549	-0.0365376		6.10549	-0.0188351
6.11035	-0.000238419		6.11035	-0.0365973		6.11035	-0.0178218
6.1152	0.000238419		6.1152	-0.0365376		6.1152	-0.0166297
6.12005	0.00137091		6.12005	-0.0362396		6.12005	-0.0154972
6.12491	0.00286102		6.12491	-0.0357032		6.12491	-0.0145435
6.12976	0.00429153		6.12976	-0.0350475		6.12976	-0.0137091
6.13461	0.00536442		6.13461	-0.0342131		6.13461	-0.0131726
6.13947	0.00613928		6.13947	-0.0335574		6.13947	-0.0128746
6.14432	0.00673532		6.14432	-0.0329018		6.14432	-0.012815
6.14917	0.00721216		6.14917	-0.0327826		6.14917	-0.0129938
6.15403	0.00786781		6.15403	-0.0328422		6.15403	-0.013411
6.15888	0.00882149		6.15888	-0.033021		6.15888	-0.0138283
6.16373	0.0100136		6.16373	-0.0331402		6.16373	-0.0141859
6.16859	0.0113249		6.16859	-0.0331998		6.16859	-0.0141859
6.17344	0.012517		6.17344	-0.0331402		6.17344	-0.0140071
6.17829	0.013411		6.17829	-0.0329614		6.17829	-0.0137091
6.18315	0.0139475		6.18315	-0.0326633		6.18315	-0.0134706
6.188	0.0138879		6.188	-0.0325441		6.188	-0.0134706
6.19285	0.0133514		6.19285	-0.0322461		6.19285	-0.0135303
6.19771	0.012517		6.19771	-0.0318289		6.19771	-0.0137687
6.20256	0.0112653		6.20256	-0.0315309		6.20256	-0.0138879
6.20741	0.0100732		6.20741	-0.0309944		6.20741	-0.0137687
6.21227	0.00923872		6.21227	-0.0303984		6.21227	-0.0132322
6.21712	0.00870228		6.21712	-0.0298619		6.21712	-0.0123978
6.22197	0.00852346		6.22197	-0.0293851		6.22197	-0.0115037
6.22683	0.00858307		6.22683	-0.0289679		6.22683	-0.0106096
6.23168	0.00858307		6.23168	-0.0288486		6.23168	-0.0100136
6.23653	0.00840425		6.23653	-0.0289083		6.23653	-0.00995398
6.24139	0.00792742		6.24139	-0.0292659		6.24139	-0.0101328
6.24624	0.00691414		6.24624	-0.0298619		6.24624	-0.0107884
6.25109	0.00578165		6.25109	-0.0306964		6.25109	-0.0118613
6.25595	0.00458956		6.25595	-0.0317097		6.25595	-0.0130534
6.2608	0.00369549		6.2608	-0.0329614		6.2608	-0.0143647
6.26565	0.00303984		6.26565	-0.0342131		6.26565	-0.0153184
6.27051	0.00280142		6.27051	-0.0351071		6.27051	-0.0157952
6.27536	0.00303984		6.27536	-0.0355244		6.27536	-0.0156164
6.28021	0.00357628		6.28021	-0.0354648		6.28021	-0.0149608
6.28507	0.00423193		6.28507	-0.0349879		6.28507	-0.0140667
6.28992	0.00482798		6.28992	-0.0340939		6.28992	-0.0132918
6.29477	0.00536442		6.29477	-0.0330806		6.29477	-0.0127554
6.29963	0.00560284		6.29963	-0.0323057		6.29963	-0.012815
6.30448	0.00584126		6.30448	-0.0320673		6.30448	-0.0131726
6.30933	0.00596046		6.30933	-0.0323653		6.30933	-0.0136495
6.31419	0.00625849		6.31419	-0.0331998		6.31419	-0.0140667
6.31904	0.00673532		6.31904	-0.0342131		6.31904	-0.0143647
6.32389	0.00715256		6.32389	-0.0352859		6.32389	-0.0145435
6.32875	0.00762939		6.32875	-0.0362396		6.32875	-0.0146031
6.3336	0.00804663		6.3336	-0.0368953		6.3336	-0.0149012
6.33845	0.00828505		6.33845	-0.0373721		6.33845	-0.0153184
6.34331	0.00840425		6.34331	-0.0375509		6.34331	-0.0158548
6.34816	0.00846386		6.34816	-0.0374317		6.34816	-0.0162125
6.35301	0.00870228		6.35301	-0.0367761		6.35301	-0.0163913
6.35787	0.00923872		6.35787	-0.035584		6.35787	-0.0161529
6.36272	0.00989437		6.36272	-0.0340939		6.36272	-0.0156164
6.36757	0.0109076		6.36757	-0.0326633		6.36757	-0.014782
6.37243	0.0119209		6.37243	-0.0316501		6.37243	-0.0140071
6.37728	0.0127554		6.37728	-0.0314116		6.37728	-0.0132322
6.38213	0.0132918		6.38213	-0.0320077		6.38213	-0.0125766
6.38699	0.0133514		6.38699	-0.033319		6.38699	-0.0120997
6.39184	0.0130534		6.39184	-0.0347495		6.39184	-0.0118613
6.39669	0.0124574		6.39669	-0.035882		6.39669	-0.0116825
6.40155	0.0119805		6.40155	-0.0364184		6.40155	-0.0118017
6.4064	0.0115037		6.4064	-0.0363588		6.4064	-0.0118613
6.41125	0.0113249		6.41125	-0.0358224		6.41125	-0.0121593
6.41611	0.0113845		6.41611	-0.0349879		6.41611	-0.0127554
6.42096	0.0114441		6.42096	-0.0340939		6.42096	-0.0137091
6.42581	0.0116825		6.42581	-0.0333786		6.42581	-0.0151396
6.43067	0.0118613		6.43067	-0.0326633		6.43067	-0.0165701
6.43552	0.012219		6.43552	-0.0321269		6.43552	-0.017941
6.44037	0.0126958		6.44037	-0.0314713		6.44037	-0.0190139
6.44523	0.013411		6.44523	-0.0309944		6.44523	-0.0193715
6.45008	0.0144839		6.45008	-0.0306964		6.45008	-0.0191331
6.45493	0.015676		6.45493	-0.0305176		6.45493	-0.0184774
6.45979	0.0169873		6.45979	-0.0303984		6.45979	-0.0177026
6.46464	0.018239		6.46464	-0.030458		6.46464	-0.0169277
6.46949	0.0193715		6.46949	-0.0303388		6.46949	-0.0162125
6.47435	0.0201464		6.47435	-0.0301003		6.47435	-0.015676
6.4792	0.0205636		6.4792	-0.0299811		6.4792	-0.01508
6.48405	0.0206828		6.48405	-0.0299215		6.48405	-0.0144839
6.48891	0.0205636		6.48891	-0.03016		6.48891	-0.0135899
6.49376	0.020206		6.49376	-0.0306368		6.49376	-0.012815
6.49861	0.0197291		6.49861	-0.0314116		6.49861	-0.012219
6.50347	0.0194311		6.50347	-0.0320077		6.50347	-0.0120997
6.50832	0.0191331		6.50832	-0.0324249		6.50832	-0.0124574
6.51317	0.0185966		6.51317	-0.0325441		6.51317	-0.0133514
6.51803	0.017941		6.51803	-0.0323653		6.51803	-0.0143051
6.52288	0.0169277		6.52288	-0.0319481		6.52288	-0.0151992
6.52773	0.015676		6.52773	-0.0315905		6.52773	-0.0157356
6.53259	0.0143051		6.53259	-0.0312328		6.53259	-0.0159144
6.53744	0.0132322		6.53744	-0.0312328		6.53744	-0.0157356
6.54229	0.0123978		6.54229	-0.0312328		6.54229	-0.0153184
6.54715	0.0120997		6.54715	-0.031054		6.54715	-0.014782
6.552	0.0123382		6.552	-0.030756		6.552	-0.0144839
6.55685	0.0129342		6.55685	-0.0303388		6.55685	-0.0143647
6.56171	0.0137687		6.56171	-0.0298023		6.56171	-0.0144243
6.56656	0.0145435		6.56656	-0.0292063		6.56656	-0.0146031
6.57141	0.0154972		6.57141	-0.0288486		6.57141	-0.0147223
6.57627	0.0162125		6.57627	-0.0284314		6.57627	-0.0147223
6.58112	0.0169277		6.58112	-0.028193		6.58112	-0.0145435
6.58597	0.0175238		6.58597	-0.0277758		6.58597	-0.0140667
6.59083	0.017941		6.59083	-0.0272393		6.59083	-0.0134706
6.59568	0.0180006		6.59568	-0.0266433		6.59568	-0.0129938
6.60053	0.017643		6.60053	-0.0259876		6.60053	-0.0126958
6.60539	0.0168681		6.60539	-0.0252724		6.60539	-0.0125766
6.61024	0.0161529		6.61024	-0.0247955		6.61024	-0.0126958
6.61509	0.0154376		6.61509	-0.0244975		6.61509	-0.0128746
6.61995	0.0149012		6.61995	-0.0245571		6.61995	-0.0129938
6.6248	0.0146627		6.6248	-0.0250936		6.6248	-0.0129938
6.62965	0.0146031		6.62965	-0.0261068		6.62965	-0.0128746
6.63451	0.0146031		6.63451	-0.0272393		6.63451	-0.0128746
6.63936	0.0146627		6.63936	-0.0287294		6.63936	-0.0131726
6.64421	0.0149012		6.64421	-0.0299215		6.64421	-0.0135899
6.64907	0.0153184		6.64907	-0.0308752		6.64907	-0.0143647
6.65392	0.0159144		6.65392	-0.0309944		6.65392	-0.0153184
6.65877	0.0168085		6.65877	-0.0302792		6.65877	-0.0160336
6.66363	0.0175834		6.66363	-0.0290275		6.66363	-0.0163317
6.66848	0.017941		6.66848	-0.0273585		6.66848	-0.0161529
6.67333	0.0175834		6.67333	-0.0258088		6.67333	-0.0156164
6.67819	0.0166893		6.67819	-0.0246763		6.67819	-0.0149012
6.68304	0.01508		6.68304	-0.0241995		6.68304	-0.0143051
6.68789	0.0135303		6.68789	-0.0244379		6.68789	-0.0137687
6.69275	0.0120997		6.69275	-0.0252724		6.69275	-0.013411
6.6976	0.0113249		6.6976	-0.0264049		6.6976	-0.0132918
6.70245	0.0113845		6.70245	-0.0276566		6.70245	-0.0131726
6.70731	0.0121593		6.70731	-0.0286698		6.70731	-0.0129938
6.71216	0.0132918		6.71216	-0.0293851		6.71216	-0.012815
6.71701	0.0146031		6.71701	-0.0298023		6.71701	-0.0128746
6.72187	0.015676		6.72187	-0.0298023		6.72187	-0.0132322
6.72672	0.0163317		6.72672	-0.0297427		6.72672	-0.0140667
6.73157	0.0165701		6.73157	-0.0293851		6.73157	-0.0151992
6.73643	0.0164509		6.73643	-0.0292063		6.73643	-0.0163317
6.74128	0.0161529		6.74128	-0.0292063		6.74128	-0.017345
6.74613	0.0157952		6.74613	-0.0293851		6.74613	-0.017941
6.75099	0.0154376		6.75099	-0.0298619		6.75099	-0.0177622
6.75584	0.01508		6.75584	-0.0303984		6.75584	-0.0171065
6.76069	0.0146627		6.76069	-0.0309348		6.76069	-0.0163317
6.76555	0.0142455		6.76555	-0.0312924		6.76555	-0.0156164
6.7704	0.0138879		6.7704	-0.0314116		6.7704	-0.0154376
6.77525	0.0135899		6.77525	-0.031054		6.77525	-0.0160933
6.78011	0.0135303		6.78011	-0.0303388		6.78011	-0.0172853
6.78496	0.0138283		6.78496	-0.0293851		6.78496	-0.0189543
6.78981	0.0142455		6.78981	-0.028193		6.78981	-0.020802
6.79467	0.0149012		6.79467	-0.0270009		6.79467	-0.0222921
6.79952	0.015676		6.79952	-0.0258088		6.79952	-0.023067
6.80437	0.0163913		6.80437	-0.025034		6.80437	-0.0231862
6.80923	0.0169873		6.80923	-0.0249147		6.80923	-0.0226498
6.81408	0.0177026		6.81408	-0.0254512		6.81408	-0.0216961
6.81893	0.0181794		6.81893	-0.0265837		6.81893	-0.020504
6.82379	0.0184774		6.82379	-0.0282526		6.82379	-0.0194907
6.82864	0.0184774		6.82864	-0.0300407		6.82864	-0.0186563
6.83349	0.0184774		6.83349	-0.0314713		6.83349	-0.0180006
6.83835	0.0181794		6.83835	-0.0323653		6.83835	-0.0172257
6.8432	0.0180602		6.8432	-0.0327229		6.8432	-0.0163913
6.84805	0.0180006		6.84805	-0.0322461		6.84805	-0.0152588
6.85291	0.0181794		6.85291	-0.0314713		6.85291	-0.0141263
6.85776	0.0183582		6.85776	-0.030458		6.85776	-0.013113
6.86261	0.0183582		6.86261	-0.0294447		6.86261	-0.012219
6.86747	0.018239		6.86747	-0.0286698		6.86747	-0.0118613
6.87232	0.0178814		6.87232	-0.0281334		6.87232	-0.0119209
6.87717	0.017345		6.87717	-0.027895		6.87717	-0.0124574
6.88203	0.0166297		6.88203	-0.0278354		6.88203	-0.0132322
6.88688	0.0162721		6.88688	-0.028193		6.88688	-0.0141859
6.89173	0.0161529		6.89173	-0.0286698		6.89173	-0.0149608
6.89659	0.0163913		6.89659	-0.0291467		6.89659	-0.015378
6.90144	0.0170469		6.90144	-0.0294447		6.90144	-0.0154376
6.90629	0.017643		6.90629	-0.0293255		6.90629	-0.0150204
6.91115	0.018239		6.91115	-0.028789		6.91115	-0.0143647
6.916	0.0184178		6.916	-0.0279546		6.916	-0.0135303
6.92085	0.0181794		6.92085	-0.0268817		6.92085	-0.012815
6.92571	0.0177622		6.92571	-0.0260472		6.92571	-0.012517
6.93056	0.0172257		6.93056	-0.02563		6.93056	-0.0126958
6.93541	0.0167489		6.93541	-0.0256896		6.93541	-0.0132322
6.94027	0.0163317		6.94027	-0.026226		6.94027	-0.0138283
6.94512	0.0162125		6.94512	-0.0271201		6.94512	-0.0144839
6.94997	0.0161529		6.94997	-0.0281334		6.94997	-0.0148416
6.95483	0.0161529		6.95483	-0.028789		6.95483	-0.01508
6.95968	0.0161529		6.95968	-0.0292659		6.95968	-0.01508
6.96453	0.0164509		6.96453	-0.0292659		6.96453	-0.0151396
6.96939	0.0169277		6.96939	-0.0288486		6.96939	-0.0151992
6.97424	0.0178218		6.97424	-0.0282526		6.97424	-0.0151992
6.97909	0.0187755		6.97909	-0.0275373		6.97909	-0.0150204
6.98395	0.020206		6.98395	-0.0271201		6.98395	-0.0145435
6.9888	0.0215769		6.9888	-0.0270605		6.9888	-0.0137687
6.99365	0.0225902		6.99365	-0.0270605		6.99365	-0.012517
6.99851	0.023365		6.99851	-0.0274181		6.99851	-0.0111461
7.00336	0.0234246		7.00336	-0.0277758		7.00336	-0.00995398
7.00821	0.0231266		7.00821	-0.028193		7.00821	-0.00911951
7.01307	0.0221729		7.01307	-0.0285506		7.01307	-0.00858307
7.01792	0.0211		7.01792	-0.0288486		7.01792	-0.00864267
7.02277	0.0198483		7.02277	-0.0290275		7.02277	-0.0090003
7.02763	0.018537		7.02763	-0.0290871		7.02763	-0.00953674
7.03248	0.0177026		7.03248	-0.0290275		7.03248	-0.00995398
7.03733	0.0171661		7.03733	-0.0288486		7.03733	-0.0103116
7.04219	0.0167489		7.04219	-0.0286698		7.04219	-0.01055
7.04704	0.0167489		7.04704	-0.028789		7.04704	-0.0106692
7.05189	0.0168085		7.05189	-0.0291467		7.05189	-0.01055
7.05675	0.0168681		7.05675	-0.0296235		7.05675	-0.0103712
7.0616	0.0169277		7.0616	-0.0301003		7.0616	-0.0100136
7.06645	0.0171661		7.06645	-0.0305176		7.06645	-0.00959635
7.07131	0.0174642		7.07131	-0.0303984		7.07131	-0.00929832
7.07616	0.0178218		7.07616	-0.0299215		7.07616	-0.00923872
7.08101	0.0181794		7.08101	-0.0289679		7.08101	-0.00941753
7.08587	0.0183582		7.08587	-0.028193		7.08587	-0.00995398
7.09072	0.0180602		7.09072	-0.0274181		7.09072	-0.0106692
7.09557	0.017345		7.09557	-0.0268817		7.09557	-0.0114441
7.10043	0.0164509		7.10043	-0.0263453		7.10043	-0.0120401
7.10528	0.0156164		7.10528	-0.0259876		7.10528	-0.012517
7.11013	0.01508		7.11013	-0.0254512		7.11013	-0.0128746
7.11499	0.0150204		7.11499	-0.0249743		7.11499	-0.0132918
7.11984	0.0152588		7.11984	-0.0246763		7.11984	-0.0137091
7.12469	0.0157952		7.12469	-0.0247955		7.12469	-0.0143647
7.12955	0.0162721		7.12955	-0.0254512		7.12955	-0.0152588
7.1344	0.0166297		7.1344	-0.0263453		7.1344	-0.0162721
7.13925	0.0168681		7.13925	-0.0273585		7.13925	-0.017345
7.14411	0.0168681		7.14411	-0.0282526		7.14411	-0.0183582
7.14896	0.0168085		7.14896	-0.0289679		7.14896	-0.0191331
7.15381	0.0169873		7.15381	-0.0292063		7.15381	-0.0196099
7.15867	0.017345		7.15867	-0.0292063		7.15867	-0.0197291
7.16352	0.0180006		7.16352	-0.0290275		7.16352	-0.0194907
7.16837	0.0187159		7.16837	-0.0288486		7.16837	-0.0188351
7.17323	0.0196695		7.17323	-0.0286102		7.17323	-0.0178218
7.17808	0.0207424		7.17808	-0.0283718		7.17808	-0.0166297
7.18293	0.0216365		7.18293	-0.0283122		7.18293	-0.015676
7.18779	0.022471		7.18779	-0.0284314		7.18779	-0.0148416
7.19264	0.0230074		7.19264	-0.028491		7.19264	-0.0143051
7.19749	0.0232458		7.19749	-0.028491		7.19749	-0.0138879
7.20235	0.0229478		7.20235	-0.0283718		7.20235	-0.0138879
7.2072	0.0224113		7.2072	-0.028193		7.2072	-0.0140071
7.21205	0.0216961		7.21205	-0.0279546		7.21205	-0.0141859
7.21691	0.0211596		7.21691	-0.0275373		7.21691	-0.0143051
7.22176	0.0207424		7.22176	-0.0271797		7.22176	-0.0144243
7.22661	0.0207424		7.22661	-0.0271201		7.22661	-0.0144839
7.23147	0.0211596		7.23147	-0.0271797		7.23147	-0.0143647
7.23632	0.0219345		7.23632	-0.027597		7.23632	-0.0141859
7.24117	0.0226498		7.24117	-0.028193		7.24117	-0.0138879
7.24603	0.0231862		7.24603	-0.028789		7.24603	-0.0137091
7.25088	0.0233054		7.25088	-0.0291467		7.25088	-0.0135303
7.25573	0.0231862		7.25573	-0.0290871		7.25573	-0.0134706
7.26059	0.0225306		7.26059	-0.0286102		7.26059	-0.0132322
7.26544	0.0216961		7.26544	-0.0279546		7.26544	-0.0128746
7.27029	0.0209212		7.27029	-0.0273585		7.27029	-0.0122786
7.27515	0.0203252		7.27515	-0.0269413		7.27515	-0.0114441
7.28	0.0198483		7.28	-0.0270009		7.28	-0.0106692
7.28485	0.0197887		7.28485	-0.027597		7.28485	-0.0101328
7.28971	0.0197887		7.28971	-0.0286102		7.28971	-0.0101924
7.29456	0.0201464		7.29456	-0.0296831		7.29456	-0.0107884
7.29941	0.0204444		7.29941	-0.0306368		7.29941	-0.0118017
7.30427	0.0208616		7.30427	-0.031352		7.30427	-0.0129342
7.30912	0.0212193		7.30912	-0.0318289		7.30912	-0.0137687
7.31397	0.0218153		7.31397	-0.0318289		7.31397	-0.0141263
7.31883	0.0222325		7.31883	-0.0314713		7.31883	-0.0138283
7.32368	0.0227094		7.32368	-0.030756		7.32368	-0.0129938
7.32853	0.023067		7.32853	-0.0294447		7.32853	-0.012219
7.33339	0.023365		7.33339	-0.0278354		7.33339	-0.0114441
7.33824	0.023663		7.33824	-0.0261068		7.33824	-0.010848
7.34309	0.0238419		7.34309	-0.0244975		7.34309	-0.0106692
7.34795	0.0240207		7.34795	-0.0235438		7.34795	-0.0106096
7.3528	0.0243187		7.3528	-0.0233054		7.3528	-0.0103712
7.35765	0.0246167		7.35765	-0.0237823		7.35765	-0.00989437
7.36251	0.0249743		7.36251	-0.0246763		7.36251	-0.00911951
7.36736	0.025332		7.36736	-0.02563		7.36736	-0.00822544
7.37221	0.0258088		7.37221	-0.0264049		7.37221	-0.00721216
7.37707	0.0261664		7.37707	-0.0268221		7.37707	-0.00631809
7.38192	0.0262856		7.38192	-0.0268221		7.38192	-0.00566244
7.38677	0.0261664		7.38677	-0.0265241		7.38677	-0.00536442
7.39163	0.0255108		7.39163	-0.0260472		7.39163	-0.00530481
7.39648	0.0243187		7.39648	-0.0256896		7.39648	-0.00548363
7.40133	0.0229478		7.40133	-0.0251532		7.40133	-0.00590086
7.40619	0.0215769		7.40619	-0.0246167		7.40619	-0.00655651
7.41104	0.0206828		7.41104	-0.0239015		7.41104	-0.00739098
7.41589	0.0203848		7.41589	-0.023067		7.41589	-0.00840425
7.42075	0.0209808		7.42075	-0.0221133		7.42075	-0.00929832
7.4256	0.0221729		7.4256	-0.0214577		7.4256	-0.0100136
7.43045	0.0234246		7.43045	-0.0212193		7.43045	-0.0106096
7.43531	0.0244975		7.43531	-0.0215173		7.43531	-0.0109076
7.44016	0.0252724		7.44016	-0.022471		7.44016	-0.0107884
7.44501	0.0255704		7.44501	-0.0239611		7.44501	-0.0104904
7.44987	0.0255704		7.44987	-0.0256896		7.44987	-0.0101328
7.45472	0.0258684		7.45472	-0.0272393		7.45472	-0.00971556
7.45957	0.0264049		7.45957	-0.0286102		7.45957	-0.00911951
7.46443	0.0271797		7.46443	-0.0295043		7.46443	-0.00864267
7.46928	0.0279546		7.46928	-0.0300407		7.46928	-0.00810623
7.47413	0.028491		7.47413	-0.0303984		7.47413	-0.00762939
7.47899	0.028491		7.47899	-0.030458		7.47899	-0.00709295
7.48384	0.0279546		7.48384	-0.0306368		7.48384	-0.00655651
7.48869	0.0270009		7.48869	-0.030756		7.48869	-0.00613928
7.49355	0.0260472		7.49355	-0.0309348		7.49355	-0.00578165
7.4984	0.025332		7.4984	-0.031352		7.4984	-0.00572205
7.50325	0.0250936		7.50325	-0.0317693		7.50325	-0.00584126
7.50811	0.025332		7.50811	-0.0322461		7.50811	-0.00625849
7.51296	0.025928		7.51296	-0.0327229		7.51296	-0.00679493
7.51781	0.0267625		7.51781	-0.0329018		7.51781	-0.00739098
7.52267	0.0277162		7.52267	-0.0329018		7.52267	-0.0077486
7.52752	0.028491		7.52752	-0.0326037		7.52752	-0.00798702
7.53237	0.0291467		7.53237	-0.0319481		7.53237	-0.007689
7.53723	0.0296235		7.53723	-0.031054		7.53723	-0.00727177
7.54208	0.0298619		7.54208	-0.0300407		7.54208	-0.00679493
7.54693	0.0298619		7.54693	-0.0289083		7.54693	-0.00631809
7.55179	0.0296235		7.55179	-0.027895		7.55179	-0.00602007
7.55664	0.0293851		7.55664	-0.0272393		7.55664	-0.00590086
7.56149	0.0289083		7.56149	-0.0268817		7.56149	-0.00602007
7.56635	0.028491		7.56635	-0.0270009		7.56635	-0.00607967
7.5712	0.0280142		7.5712	-0.0273585		7.5712	-0.00619888
7.57605	0.0276566		7.57605	-0.0278354		7.57605	-0.00625849
7.58091	0.0274777		7.58091	-0.0281334		7.58091	-0.00619888
7.58576	0.0272989		7.58576	-0.0281334		7.58576	-0.00602007
7.59061	0.0272989		7.59061	-0.0275373		7.59061	-0.00590086
7.59547	0.0274777		7.59547	-0.0265241		7.59547	-0.00560284
7.60032	0.0278354		7.60032	-0.0253916		7.60032	-0.00536442
7.60517	0.0284314		7.60517	-0.0241995		7.60517	-0.00494719
7.61003	0.0290275		7.61003	-0.0234842		7.61003	-0.00452995
7.61488	0.0294447		7.61488	-0.0230074		7.61488	-0.00399351
7.61973	0.0295043		7.61973	-0.0228882		7.61973	-0.00339746
7.62459	0.0291467		7.62459	-0.023067		7.62459	-0.00303984
7.62944	0.028491		7.62944	-0.0234246		7.62944	-0.00286102
7.63429	0.027597		7.63429	-0.0239015		7.63429	-0.00274181
7.63915	0.0266433		7.63915	-0.0243783		7.63915	-0.00315905
7.644	0.0259876		7.644	-0.025034		7.644	-0.00363588
7.64885	0.0255704		7.64885	-0.0256896		7.64885	-0.00429153
7.65371	0.0254512		7.65371	-0.0267029		7.65371	-0.00482798
7.65856	0.0255108		7.65856	-0.0275373		7.65856	-0.00524521
7.66341	0.0257492		7.66341	-0.028491		7.66341	-0.00536442
7.66827	0.0259876		7.66827	-0.0293255		7.66827	-0.00524521
7.67312	0.0262856		7.67312	-0.0300407		7.67312	-0.00500679
7.67797	0.0265837		7.67797	-0.0303388		7.67797	-0.00482798
7.68283	0.0269413		7.68283	-0.0302792		7.68283	-0.00494719
7.68768	0.0272393		7.68768	-0.0300407		7.68768	-0.00536442
7.69253	0.0275373		7.69253	-0.0293255		7.69253	-0.00596046
7.69739	0.0277162		7.69739	-0.0286102		7.69739	-0.00691414
7.70224	0.0276566		7.70224	-0.0278354		7.70224	-0.00798702
7.70709	0.027597		7.70709	-0.0271797		7.70709	-0.0089407
7.71195	0.0276566		7.71195	-0.0268221		7.71195	-0.00977516
7.7168	0.0277758		7.7168	-0.0266433		7.7168	-0.0103116
7.72165	0.0279546		7.72165	-0.0268221		7.72165	-0.0106096
7.72651	0.0281334		7.72651	-0.0271201		7.72651	-0.0107884
7.73136	0.028193		7.73136	-0.0273585		7.73136	-0.0107884
7.73621	0.0280738		7.73621	-0.0275373		7.73621	-0.0106096
7.74107	0.027597		7.74107	-0.0274181		7.74107	-0.0104308
7.74592	0.0268817		7.74592	-0.0271201		7.74592	-0.0101924
7.75077	0.0261664		7.75077	-0.0267029		7.75077	-0.0101328
7.75563	0.0255704		7.75563	-0.026226		7.75563	-0.0101328
7.76048	0.0252724		7.76048	-0.025928		7.76048	-0.0103712
7.76533	0.0253916		7.76533	-0.0257492		7.76533	-0.0106692
7.77019	0.0258088		7.77019	-0.0258684		7.77019	-0.010848
7.77504	0.0266433		7.77504	-0.0259876		7.77504	-0.0109673
7.77989	0.0275373		7.77989	-0.0261068		7.77989	-0.010848
7.78475	0.0285506		7.78475	-0.0261068		7.78475	-0.0106692
7.7896	0.0295043		7.7896	-0.025928		7.7896	-0.010252
7.79445	0.0302196		7.79445	-0.025332		7.79445	-0.00977516
7.79931	0.0305176		7.79931	-0.0244975		7.79931	-0.00929832
7.80416	0.0305176		7.80416	-0.0234246		7.80416	-0.00882149
7.80901	0.0303388		7.80901	-0.0221729		7.80901	-0.00840425
7.81387	0.0299811		7.81387	-0.0211596		7.81387	-0.00780821
7.81872	0.0295639		7.81872	-0.0204444		7.81872	-0.00745058
7.82357	0.0292063		7.82357	-0.020206		7.82357	-0.00715256
7.82843	0.028789		7.82843	-0.0205636		7.82843	-0.00709295
7.83328	0.0283718		7.83328	-0.0215769		7.83328	-0.00715256
7.83813	0.0279546		7.83813	-0.022769		7.83813	-0.00751019
7.84299	0.0274777		7.84299	-0.0239611		7.84299	-0.00798702
7.84784	0.0274181		7.84784	-0.0248551		7.84784	-0.00864267
7.85269	0.027597		7.85269	-0.0251532		7.85269	-0.00911951
7.85755	0.0282526		7.85755	-0.0249743		7.85755	-0.00953674
7.8624	0.0292063		7.8624	-0.0241399		7.8624	-0.00971556
7.86725	0.0300407		7.86725	-0.0230074		7.86725	-0.00965595
7.87211	0.030458		7.87211	-0.0219345		7.87211	-0.00929832
7.87696	0.0303388		7.87696	-0.0209808		7.87696	-0.00882149
7.88181	0.0296831		7.88181	-0.0203848		7.88181	-0.00828505
7.88667	0.0284314		7.88667	-0.020206		7.88667	-0.007689
7.89152	0.0273585		7.89152	-0.0204444		7.89152	-0.00703335
7.89637	0.0262856		7.89637	-0.0209212		7.89637	-0.00655651
7.90123	0.0255704		7.90123	-0.0214577		7.90123	-0.0064373
7.90608	0.0251532		7.90608	-0.0218749		7.90608	-0.00655651
7.91093	0.0249147		7.91093	-0.0220537		7.91093	-0.00703335
7.91579	0.0248551		7.91579	-0.0220537		7.91579	-0.00816584
7.92064	0.0248551		7.92064	-0.0219345		7.92064	-0.00965595
7.92549	0.025034		7.92549	-0.0216365		7.92549	-0.0113845
7.93035	0.0254512		7.93035	-0.0212789		7.93035	-0.0128746
7.9352	0.0261664		7.9352	-0.0209808		7.9352	-0.0139475
7.94005	0.0270605		7.94005	-0.0208616		7.94005	-0.0145435
7.94491	0.0279546		7.94491	-0.0210404		7.94491	-0.0146031
7.94976	0.0287294		7.94976	-0.0215173		7.94976	-0.0141859
7.95461	0.0292063		7.95461	-0.0222921		7.95461	-0.0136495
7.95947	0.0292659		7.95947	-0.0230074		7.95947	-0.0129342
7.96432	0.0289083		7.96432	-0.0239611		7.96432	-0.0123382
7.96917	0.0281334		7.96917	-0.0247359		7.96917	-0.0118017
7.97403	0.0275373		7.97403	-0.025332		7.97403	-0.0112653
7.97888	0.0268817		7.97888	-0.0257492		7.97888	-0.0109673
7.98373	0.0264645		7.98373	-0.0260472		7.98373	-0.0106096
7.98859	0.0264645		7.98859	-0.0262856		7.98859	-0.0103116
7.99344	0.0267625		7.99344	-0.0263453		7.99344	-0.00995398
7.99829	0.0271797		7.99829	-0.0264049		7.99829	-0.00959635
8.00315	0.0275373		8.00315	-0.0264049		8.00315	-0.00935793
8.008	0.027895		8.008	-0.0263453		8.008	-0.00941753
8.01285	0.0280142		8.01285	-0.0262856		8.01285	-0.0100136
8.01771	0.027895		8.01771	-0.0261068		8.01771	-0.0110269
8.02256	0.0277162		8.02256	-0.0259876		8.02256	-0.0125766
8.02741	0.0275373		8.02741	-0.0258088		8.02741	-0.0142455
8.03227	0.0274181		8.03227	-0.0254512		8.03227	-0.0159144
8.03712	0.027597		8.03712	-0.0251532		8.03712	-0.0169873
8.04197	0.0278354		8.04197	-0.0249147		8.04197	-0.017643
8.04683	0.0283718		8.04683	-0.025034		8.04683	-0.017643
8.05168	0.0290871		8.05168	-0.0255108		8.05168	-0.0172257
8.05653	0.0299811		8.05653	-0.0261664		8.05653	-0.0163913
8.06139	0.0308752		8.06139	-0.0270605		8.06139	-0.0152588
8.06624	0.0314116		8.06624	-0.0278354		8.06624	-0.0138283
8.07109	0.0315905		8.07109	-0.0283718		8.07109	-0.0123382
8.07595	0.0314116		8.07595	-0.028789		8.07595	-0.0106692
8.0808	0.030756		8.0808	-0.0290871		8.0808	-0.00929832
8.08565	0.0302792		8.08565	-0.0293851		8.08565	-0.00816584
8.09051	0.0298023		8.09051	-0.0298023		8.09051	-0.00739098
8.09536	0.0297427		8.09536	-0.0302196		8.09536	-0.00715256
8.10021	0.0298023		8.10021	-0.0303984		8.10021	-0.00751019
8.10507	0.0299811		8.10507	-0.0302792		8.10507	-0.00834465
8.10992	0.03016		8.10992	-0.0298023		8.10992	-0.00941753
8.11477	0.0299215		8.11477	-0.0290275		8.11477	-0.0107288
8.11963	0.0295639		8.11963	-0.027895		8.11963	-0.0120401
8.12448	0.0290871		8.12448	-0.0265837		8.12448	-0.0132918
8.12933	0.0287294		8.12933	-0.0255704		8.12933	-0.0142455
8.13419	0.0286102		8.13419	-0.0247359		8.13419	-0.0148416
8.13904	0.028789		8.13904	-0.0244379		8.13904	-0.014782
8.14389	0.0291467		8.14389	-0.0243783		8.14389	-0.0144839
8.14875	0.0295043		8.14875	-0.0247359		8.14875	-0.0138283
8.1536	0.0296235		8.1536	-0.0251532		8.1536	-0.0128746
8.15845	0.0298023		8.15845	-0.0255108		8.15845	-0.0118613
8.16331	0.0298619		8.16331	-0.0257492		8.16331	-0.0110865
8.16816	0.03016		8.16816	-0.0255704		8.16816	-0.01055
8.17301	0.0308752		8.17301	-0.0251532		8.17301	-0.0103116
8.17787	0.0318885		8.17787	-0.0245571		8.17787	-0.0104308
8.18272	0.033021		8.18272	-0.0239015		8.18272	-0.0107884
8.18757	0.033915		8.18757	-0.0234246		8.18757	-0.0112653
8.19243	0.0345111		8.19243	-0.0233054		8.19243	-0.0116825
8.19728	0.0344515		8.19728	-0.0234842		8.19728	-0.0120401
8.20213	0.033915		8.20213	-0.0238419		8.20213	-0.0122786
8.20699	0.0331402		8.20699	-0.0243187		8.20699	-0.0123978
8.21184	0.0323057		8.21184	-0.0249147		8.21184	-0.0124574
8.21669	0.0314713		8.21669	-0.0255108		8.21669	-0.012517
8.22155	0.0309944		8.22155	-0.0261068		8.22155	-0.0125766
8.2264	0.0306964		8.2264	-0.0266433		8.2264	-0.0123382
8.23125	0.0305772		8.23125	-0.0270605		8.23125	-0.0118613
8.23611	0.0303984		8.23611	-0.0270605		8.23611	-0.0109673
8.24096	0.0302196		8.24096	-0.0265837		8.24096	-0.00983477
8.24581	0.0301003		8.24581	-0.0257492		8.24581	-0.00852346
8.25067	0.0299811		8.25067	-0.0246167		8.25067	-0.00745058
8.25552	0.0301003		8.25552	-0.0232458		8.25552	-0.00679493
8.26037	0.0305176		8.26037	-0.0221133		8.26037	-0.00679493
8.26523	0.0314116		8.26523	-0.0213385		8.26523	-0.00727177
8.27008	0.0325441		8.27008	-0.0210404		8.27008	-0.00786781
8.27493	0.0336766		8.27493	-0.0212789		8.27493	-0.00864267
8.27979	0.0347495		8.27979	-0.0219345		8.27979	-0.00917912
8.28464	0.0353456		8.28464	-0.0228882		8.28464	-0.00953674
8.28949	0.0355244		8.28949	-0.0239015		8.28949	-0.00977516
8.29435	0.0352859		8.29435	-0.0248551		8.29435	-0.0101328
8.2992	0.0346303		8.2992	-0.0254512		8.2992	-0.0107884
8.30405	0.0341535		8.30405	-0.0255704		8.30405	-0.0115633
8.30891	0.0335574		8.30891	-0.025332		8.30891	-0.0122786
8.31376	0.033021		8.31376	-0.0246763		8.31376	-0.0130534
8.31861	0.0325441		8.31861	-0.0238419		8.31861	-0.0135899
8.32347	0.0323057		8.32347	-0.0231862		8.32347	-0.0140071
8.32832	0.0321865		8.32832	-0.0227094		8.32832	-0.0140667
8.33317	0.0323653		8.33317	-0.0225902		8.33317	-0.0141263
8.33803	0.033021		8.33803	-0.0229478		8.33803	-0.0138879
8.34288	0.0338554		8.34288	-0.0237226		8.34288	-0.0135899
8.34773	0.0347495		8.34773	-0.0246167		8.34773	-0.0131726
8.35259	0.0354052		8.35259	-0.02563		8.35259	-0.012815
8.35744	0.0356436		8.35744	-0.0264049		8.35744	-0.0123978
8.36229	0.0355244		8.36229	-0.0268221		8.36229	-0.0120401
8.36715	0.0351667		8.36715	-0.0267625		8.36715	-0.0117421
8.372	0.0349283		8.372	-0.026226		8.372	-0.0113249
8.37685	0.0348687		8.37685	-0.0254512		8.37685	-0.010848
8.38171	0.0351667		8.38171	-0.0244975		8.38171	-0.0103116
8.38656	0.0357032		8.38656	-0.0235438		8.38656	-0.00965595
8.39141	0.0362396		8.39141	-0.0229478		8.39141	-0.00882149
8.39627	0.036478		8.39627	-0.0225902		8.39627	-0.00798702
8.40112	0.0363588		8.40112	-0.0223517		8.40112	-0.00703335
8.40597	0.0357628		8.40597	-0.0222325		8.40597	-0.00631809
8.41083	0.0348091		8.41083	-0.0221133		8.41083	-0.00590086
8.41568	0.0337958		8.41568	-0.0217557		8.41568	-0.00619888
8.42053	0.033021		8.42053	-0.0211596		8.42053	-0.00715256
8.42539	0.0323653		8.42539	-0.0206232		8.42539	-0.00858307
8.43024	0.0320673		8.43024	-0.0200868		8.43024	-0.0103712
8.43509	0.0320077		8.43509	-0.0197887		8.43509	-0.0118613
8.43995	0.0321269		8.43995	-0.0196695		8.43995	-0.012815
8.4448	0.0323057		8.4448	-0.0195503		8.4448	-0.013113
8.44965	0.0324845		8.44965	-0.0194907		8.44965	-0.0129342
8.45451	0.0323057		8.45451	-0.0193715		8.45451	-0.0124574
8.45936	0.0320673		8.45936	-0.0193715		8.45936	-0.0120401
8.46421	0.0318289		8.46421	-0.0196099		8.46421	-0.0118017
8.46907	0.0315905		8.46907	-0.0201464		8.46907	-0.0119209
8.47392	0.0317097		8.47392	-0.0211		8.47392	-0.0121593
8.47877	0.0324249		8.47877	-0.0227094		8.47877	-0.0124574
8.48363	0.0334382		8.48363	-0.0245571		8.48363	-0.0125766
8.48848	0.0344515		8.48848	-0.0265241		8.48848	-0.0126362
8.49333	0.0352263		8.49333	-0.0284314		8.49333	-0.0122786
8.49819	0.035584		8.49819	-0.03016		8.49819	-0.0116825
8.50304	0.0351071		8.50304	-0.0314116		8.50304	-0.0110269
8.50789	0.0343323		8.50789	-0.0320077		8.50789	-0.0103116
8.51275	0.0332594		8.51275	-0.0322461		8.51275	-0.00953674
8.5176	0.0324249		8.5176	-0.0318289		8.5176	-0.00870228
8.52245	0.0321865		8.52245	-0.0311732		8.52245	-0.00798702
8.52731	0.0325441		8.52731	-0.0303984		8.52731	-0.00715256
8.53216	0.0335574		8.53216	-0.0297427		8.53216	-0.0064373
8.53701	0.0349879		8.53701	-0.0290275		8.53701	-0.00554323
8.54187	0.0365973		8.54187	-0.0284314		8.54187	-0.00458956
8.54672	0.0382066		8.54672	-0.0277758		8.54672	-0.00363588
8.55157	0.0393391		8.55157	-0.0268817		8.55157	-0.00280142
8.55643	0.0401139		8.55643	-0.0258088		8.55643	-0.00208616
8.56128	0.0404119		8.56128	-0.0244379		8.56128	-0.00166893
8.56613	0.0403523		8.56613	-0.0233054		8.56613	-0.00160933
8.57099	0.0401139		8.57099	-0.0223517		8.57099	-0.00196695
8.57584	0.0396371		8.57584	-0.0218153		8.57584	-0.00268221
8.58069	0.0389218		8.58069	-0.0216961		8.58069	-0.00369549
8.58555	0.0380278		8.58555	-0.0221133		8.58555	-0.005126
8.5904	0.0371337		8.5904	-0.0228286		8.5904	-0.00649691
8.59525	0.0362396		8.59525	-0.0235438		8.59525	-0.00780821
8.60011	0.035584		8.60011	-0.0241995		8.60011	-0.00876188
8.60496	0.0351667		8.60496	-0.0247359		8.60496	-0.00929832
8.60981	0.0351071		8.60981	-0.025034		8.60981	-0.00923872
8.61467	0.0351071		8.61467	-0.0252724		8.61467	-0.00858307
8.61952	0.0351071		8.61952	-0.0253916		8.61952	-0.00745058
8.62437	0.0351071		8.62437	-0.0254512		8.62437	-0.00578165
8.62923	0.0352263		8.62923	-0.025332		8.62923	-0.00411272
8.63408	0.0353456		8.63408	-0.0252128		8.63408	-0.00238419
8.63893	0.0356436		8.63893	-0.0247359		8.63893	-0.000953674
8.64379	0.03618		8.64379	-0.0240803		8.64379	-0.000119209
8.64864	0.0368953		8.64864	-0.0233054		8.64864	0.000119209
8.65349	0.0377297		8.65349	-0.022769		8.65349	-0.000357628
8.65835	0.038445		8.65835	-0.0223517		8.65835	-0.0012517
8.6632	0.0389218		8.6632	-0.022471		8.6632	-0.00244379
8.66805	0.0392795		8.66805	-0.0230074		8.66805	-0.00345707
8.67291	0.0393391		8.67291	-0.0239015		8.67291	-0.00423193
8.67776	0.0393391		8.67776	-0.0251532		8.67776	-0.00464916
8.68261	0.0393391		8.68261	-0.0261664		8.68261	-0.00470877
8.68747	0.0392199		8.68747	-0.0270009		8.68747	-0.00447035
8.69232	0.0391006		8.69232	-0.0271797		8.69232	-0.00429153
8.69717	0.0388622		8.69717	-0.0265837		8.69717	-0.00399351
8.70203	0.0386834		8.70203	-0.0254512		8.70203	-0.00375509
8.70688	0.0386238		8.70688	-0.0238419		8.70688	-0.00345707
8.71173	0.0388026		8.71173	-0.0221133		8.71173	-0.00303984
8.71659	0.0392199		8.71659	-0.0204444		8.71659	-0.00274181
8.72144	0.0398755		8.72144	-0.0191927		8.72144	-0.0025034
8.72629	0.0405908		8.72629	-0.0184178		8.72629	-0.00238419
8.73115	0.0412464		8.73115	-0.018239		8.73115	-0.002563
8.736	0.041604		8.736	-0.0185966		8.736	-0.00274181
8.74085	0.0416636		8.74085	-0.0194311		8.74085	-0.00274181
8.74571	0.0415444		8.74571	-0.0205636		8.74571	-0.0025034
8.75056	0.0412464		8.75056	-0.0217557		8.75056	-0.00202656
8.75541	0.0408292		8.75541	-0.0227094		8.75541	-0.00149012
8.76027	0.0404119		8.76027	-0.0233054		8.76027	-0.0013113
8.76512	0.0400543		8.76512	-0.023365		8.76512	-0.0013113
8.76997	0.0394583		8.76997	-0.0231266		8.76997	-0.00190735
8.77483	0.0386238		8.77483	-0.0228286		8.77483	-0.0026226
8.77968	0.0375509		8.77968	-0.0226498		8.77968	-0.00321865
8.78453	0.0365973		8.78453	-0.0228286		8.78453	-0.00363588
8.78939	0.035584		8.78939	-0.0234246		8.78939	-0.00333786
8.79424	0.0347495		8.79424	-0.0239611		8.79424	-0.00280142
8.79909	0.0342131		8.79909	-0.0244379		8.79909	-0.00184774
8.80395	0.0340343		8.80395	-0.0247955		8.80395	-0.000953674
8.8088	0.0342727		8.8088	-0.0249743		8.8088	-0.000178814
8.81365	0.0345707		8.81365	-0.0249147		8.81365	-5.96046e-05
8.81851	0.0348091		8.81851	-0.0252128		8.81851	-5.96046e-05
8.82336	0.0349879		8.82336	-0.0258088		8.82336	-0.000417233
8.82821	0.0349283		8.82821	-0.0268221		8.82821	-0.000715256
8.83307	0.0347495		8.83307	-0.0282526		8.83307	-0.000715256
8.83792	0.0343919		8.83792	-0.0298619		8.83792	-0.000357628
8.84277	0.0343919		8.84277	-0.031352		8.84277	0.000417233
8.84763	0.0346899		8.84763	-0.0324845		8.84763	0.00137091
8.85248	0.035584		8.85248	-0.0329018		8.85248	0.00232458
8.85733	0.0367165		8.85733	-0.0323653		8.85733	0.00298023
8.86219	0.0382066		8.86219	-0.031054		8.86219	0.00303984
8.86704	0.0396371		8.86704	-0.0289679		8.86704	0.0025034
8.87189	0.0408292		8.87189	-0.0268221		8.87189	0.00149012
8.87675	0.041604		8.87675	-0.0247955		8.87675	0.000238419
8.8816	0.0420213		8.8816	-0.023663		8.8816	-0.00101328
8.88645	0.0420213		8.88645	-0.0234842		8.88645	-0.00202656
8.89131	0.0417233		8.89131	-0.0242591		8.89131	-0.0026226
8.89616	0.041008		8.89616	-0.0256896		8.89616	-0.00298023
8.90101	0.0402331		8.90101	-0.0271797		8.90101	-0.00315905
8.90587	0.0392795		8.90587	-0.028491		8.90587	-0.00327826
8.91072	0.0382066		8.91072	-0.0291467		8.91072	-0.00357628
8.91557	0.0373721		8.91557	-0.0292659		8.91557	-0.00405312
8.92043	0.0369549		8.92043	-0.0289083		8.92043	-0.00476837
8.92528	0.0368357		8.92528	-0.0286102		8.92528	-0.00536442
8.93013	0.0371337		8.93013	-0.028491		8.93013	-0.00578165
8.93499	0.0375509		8.93499	-0.0286102		8.93499	-0.00584126
8.93984	0.0382066		8.93984	-0.0289679		8.93984	-0.00554323
8.94469	0.038743		8.94469	-0.0293255		8.94469	-0.00476837
8.94955	0.0391006		8.94955	-0.0294447		8.94955	-0.0038743
8.9544	0.0393987		8.9544	-0.0290871		8.9544	-0.00298023
8.95925	0.0395179		8.95925	-0.0284314		8.95925	-0.00244379
8.96411	0.0397563		8.96411	-0.0275373		8.96411	-0.00220537
8.96896	0.0401139		8.96896	-0.0265837		8.96896	-0.00238419
8.97381	0.0406504		8.97381	-0.025928		8.97381	-0.00292063
8.97867	0.041306		8.97867	-0.0256896		8.97867	-0.00357628
8.98352	0.0420213		8.98352	-0.0259876		8.98352	-0.00417233
8.98837	0.0425577		8.98837	-0.0267029		8.98837	-0.00435114
8.99323	0.0429749		8.99323	-0.0277758		8.99323	-0.00441074
8.99808	0.0430942		8.99808	-0.0289083		8.99808	-0.00423193
9.00293	0.0433326		9.00293	-0.0296235		9.00293	-0.00399351
9.00779	0.0436306		9.00779	-0.0296235		9.00779	-0.00369549
9.01264	0.0442266		9.01264	-0.0287294		9.01264	-0.00345707
9.01749	0.0449419		9.01749	-0.0270009		9.01749	-0.00303984
9.02235	0.045836		9.02235	-0.0248551		9.02235	-0.0026226
9.0272	0.0464916		9.0272	-0.0228882		9.0272	-0.00208616
9.03205	0.0466704		9.03205	-0.0215173		9.03205	-0.00137091
9.03691	0.0463128		9.03691	-0.0209808		9.03691	-0.000834465
9.04176	0.0454187		9.04176	-0.0213981		9.04176	-0.000596046
9.04661	0.0442266		9.04661	-0.0225306		9.04661	-0.000834465
9.05147	0.0429153		9.05147	-0.0238419		9.05147	-0.00154972
9.05632	0.0415444		9.05632	-0.0252128		9.05632	-0.00280142
9.06117	0.0403523		9.06117	-0.0262856		9.06117	-0.00417233
9.06603	0.0393987		9.06603	-0.0270009		9.06603	-0.00560284
9.07088	0.0386238		9.07088	-0.027597		9.07088	-0.00679493
9.07573	0.0378489		9.07573	-0.0279546		9.07573	-0.00786781
9.08059	0.0371337		9.08059	-0.0281334		9.08059	-0.00852346
9.08544	0.0365376		9.08544	-0.028193		9.08544	-0.00882149
9.09029	0.0360012		9.09029	-0.0280142		9.09029	-0.00882149
9.09515	0.0358224		9.09515	-0.027597		9.09515	-0.00852346
9.1	0.0357628		9.1	-0.0271201		9.1	-0.0077486
9.10485	0.0359416		9.10485	-0.0266433		9.10485	-0.00685453
9.10971	0.0363588		9.10971	-0.026226		9.10971	-0.00566244
9.11456	0.0366569		9.11456	-0.0259876		9.11456	-0.00464916
9.11941	0.0369549		9.11941	-0.02563		9.11941	-0.0038147
9.12427	0.0371337		9.12427	-0.0254512		9.12427	-0.00357628
9.12912	0.0370145		9.12912	-0.0251532		9.12912	-0.00357628
9.13397	0.0367761		9.13397	-0.0248551		9.13397	-0.00417233
9.13883	0.0365973		9.13883	-0.0246167		9.13883	-0.00482798
9.14368	0.0365376		9.14368	-0.0245571		9.14368	-0.00548363
9.14853	0.036478		9.14853	-0.0249743		9.14853	-0.00584126
9.15339	0.0365973		9.15339	-0.0258088		9.15339	-0.00560284
9.15824	0.0367165		9.15824	-0.0268221		9.15824	-0.005126
9.16309	0.0368357		9.16309	-0.027895		9.16309	-0.00429153
9.16795	0.0368357		9.16795	-0.0287294		9.16795	-0.00345707
9.1728	0.0366569		9.1728	-0.0289083		9.1728	-0.00292063
9.17765	0.0365376		9.17765	-0.0285506		9.17765	-0.00268221
9.18251	0.036478		9.18251	-0.0277162		9.18251	-0.00280142
9.18736	0.0365376		9.18736	-0.0267625		9.18736	-0.00315905
9.19221	0.0370145		9.19221	-0.0259876		9.19221	-0.00369549
9.19707	0.0376701		9.19707	-0.0255704		9.19707	-0.00411272
9.20192	0.0385642		9.20192	-0.0254512		9.20192	-0.00452995
9.20677	0.0395179		9.20677	-0.0256896		9.20677	-0.00476837
9.21163	0.0405312		9.21163	-0.025928		9.21163	-0.00494719
9.21648	0.041306		9.21648	-0.0260472		9.21648	-0.0051856
9.22133	0.041604		9.22133	-0.0261664		9.22133	-0.00542402
9.22619	0.0413656		9.22619	-0.0260472		9.22619	-0.00572205
9.23104	0.0409484		9.23104	-0.0261068		9.23104	-0.00584126
9.23589	0.0402927		9.23589	-0.0262856		9.23589	-0.00578165
9.24075	0.0397563		9.24075	-0.0266433		9.24075	-0.00560284
9.2456	0.0395775		9.2456	-0.0271797		9.2456	-0.00524521
9.25045	0.0398159		9.25045	-0.0279546		9.25045	-0.00488758
9.25531	0.0403523		9.25531	-0.028789		9.25531	-0.00447035
9.26016	0.041008		9.26016	-0.0295043		9.26016	-0.00435114
9.26501	0.0416636		9.26501	-0.0301003		9.26501	-0.00429153
9.26987	0.0419617		9.26987	-0.030458		9.26987	-0.00441074
9.27472	0.0420809		9.27472	-0.0303984		9.27472	-0.00458956
9.27957	0.0420213		9.27957	-0.0301003		9.27957	-0.00482798
9.28443	0.0418425		9.28443	-0.0295043		9.28443	-0.005126
9.28928	0.0417233		9.28928	-0.0287294		9.28928	-0.00542402
9.29413	0.0417233		9.29413	-0.0280738		9.29413	-0.00590086
9.29899	0.0420213		9.29899	-0.0276566		9.29899	-0.0064373
9.30384	0.0423193		9.30384	-0.0274777		9.30384	-0.00709295
9.30869	0.0426769		9.30869	-0.0275373		9.30869	-0.0077486
9.31355	0.0429153		9.31355	-0.0277162		9.31355	-0.00816584
9.3184	0.0431538		9.3184	-0.0278354		9.3184	-0.00840425
9.32325	0.0430942		9.32325	-0.0277162		9.32325	-0.00834465
9.32811	0.0431538		9.32811	-0.0273585		9.32811	-0.00792742
9.33296	0.0432134		9.33296	-0.0265837		9.33296	-0.00715256
9.33781	0.0435114		9.33781	-0.02563		9.33781	-0.00625849
9.34267	0.043869		9.34267	-0.0245571		9.34267	-0.00524521
9.34752	0.0442266		9.34752	-0.023663		9.34752	-0.00441074
9.35237	0.0442863		9.35237	-0.0229478		9.35237	-0.0038743
9.35723	0.0439882		9.35723	-0.0227094		9.35723	-0.00351667
9.36208	0.043273		9.36208	-0.0228882		9.36208	-0.00333786
9.36693	0.0423193		9.36693	-0.0233054		9.36693	-0.00315905
9.37179	0.0414252		9.37179	-0.0240207		9.37179	-0.00280142
9.37664	0.0407696		9.37664	-0.0246167		9.37664	-0.002563
9.38149	0.0408292		9.38149	-0.0249147		9.38149	-0.00232458
9.38635	0.0413656		9.38635	-0.0249743		9.38635	-0.00226498
9.3912	0.0423789		9.3912	-0.0249147		9.3912	-0.00226498
9.39605	0.0436306		9.39605	-0.0249147		9.39605	-0.00244379
9.40091	0.0448227		9.40091	-0.025034		9.40091	-0.00286102
9.40576	0.0457764		9.40576	-0.0253916		9.40576	-0.00309944
9.41061	0.0465512		9.41061	-0.0259876		9.41061	-0.00303984
9.41547	0.0470877		9.41547	-0.0265241		9.41547	-0.00298023
9.42032	0.0474453		9.42032	-0.0270009		9.42032	-0.00268221
9.42517	0.0477433		9.42517	-0.0272989		9.42517	-0.00244379
9.43003	0.0479817		9.43003	-0.0274181		9.43003	-0.00232458
9.43488	0.0481009		9.43488	-0.0274181		9.43488	-0.00238419
9.43973	0.0481009		9.43973	-0.0274181		9.43973	-0.0026226
9.44459	0.0479817		9.44459	-0.0272989		9.44459	-0.00315905
9.44944	0.0476837		9.44944	-0.0269413		9.44944	-0.00357628
9.45429	0.0473261		9.45429	-0.0264049		9.45429	-0.00369549
9.45915	0.0470877		9.45915	-0.0254512		9.45915	-0.00363588
9.464	0.0469089		9.464	-0.0244379		9.464	-0.00327826
9.46885	0.0470281		9.46885	-0.0235438		9.46885	-0.002563
9.47371	0.0473857		9.47371	-0.0229478		9.47371	-0.00178814
9.47856	0.0479221		9.47856	-0.0228286		9.47856	-0.00101328
9.48341	0.0484586		9.48341	-0.0232458		9.48341	-0.000596046
9.48827	0.048995		9.48827	-0.0240207		9.48827	-0.000238419
9.49312	0.0490546		9.49312	-0.0250936		9.49312	-0.000178814
9.49797	0.0487566		9.49797	-0.0265241		9.49797	0
9.50283	0.0482202		9.50283	-0.027895		9.50283	-5.96046e-05
9.50768	0.0474453		9.50768	-0.0293851		9.50768	-0.000178814
9.51253	0.04673		9.51253	-0.0308156		9.51253	-0.000178814
9.51739	0.0463724		9.51739	-0.0318885		9.51739	-5.96046e-05
9.52224	0.046432		9.52224	-0.0323653		9.52224	0.000178814
9.52709	0.0466704		9.52709	-0.0322461		9.52709	0.000655651
9.53195	0.0470877		9.53195	-0.0315905		9.53195	0.0013113
9.5368	0.0471473		9.5368	-0.03016		9.5368	0.00208616
9.54165	0.04673		9.54165	-0.028491		9.54165	0.00292063
9.54651	0.0460148		9.54651	-0.0267029		9.54651	0.00345707
9.55136	0.0450015		9.55136	-0.0251532		9.55136	0.00357628
9.55621	0.0442266		9.55621	-0.0239611		9.55621	0.00327826
9.56107	0.0436902		9.56107	-0.0229478		9.56107	0.0026226
9.56592	0.0437498		9.56592	-0.0223517		9.56592	0.00166893
9.57077	0.0443459		9.57077	-0.0216961		9.57077	0.000834465
9.57563	0.0453591		9.57563	-0.0212193		9.57563	0.000298023
9.58048	0.0466108		9.58048	-0.0206828		9.58048	0
9.58533	0.0477433		9.58533	-0.0204444		9.58533	-0.000119209
9.59019	0.0485778		9.59019	-0.0203252		9.59019	-0.000238419
9.59504	0.0489354		9.59504	-0.020504		9.59504	-0.000417233
9.59989	0.048995		9.59989	-0.0209212		9.59989	-0.000834465
9.60475	0.0489354		9.60475	-0.0213385		9.60475	-0.0012517
9.6096	0.048995		9.6096	-0.0215173		9.6096	-0.00160933
9.61445	0.0494719		9.61445	-0.0215173		9.61445	-0.00166893
9.61931	0.0503659		9.61931	-0.0212789		9.61931	-0.00154972
9.62416	0.0514984		9.62416	-0.0209212		9.62416	-0.00113249
9.62901	0.0525117		9.62901	-0.0207424		9.62901	-0.000715256
9.63387	0.0529885		9.63387	-0.020802		9.63387	-0.000298023
9.63872	0.0526905		9.63872	-0.0212193		9.63872	-0.000357628
9.64357	0.0514388		9.64357	-0.0218153		9.64357	-0.000655651
9.64843	0.0499487		9.64843	-0.0226498		9.64843	-0.0012517
9.65328	0.048399		9.65328	-0.0233054		9.65328	-0.00196695
9.65813	0.0473261		9.65813	-0.0237823		9.65813	-0.00280142
9.66299	0.04673		9.66299	-0.0239015		9.66299	-0.00363588
9.66784	0.04673		9.66784	-0.0239015		9.66784	-0.00447035
9.67269	0.0471473		9.67269	-0.023663		9.67269	-0.00536442
9.67755	0.0477433		9.67755	-0.0234246		9.67755	-0.00625849
9.6824	0.048399		9.6824	-0.023067		9.6824	-0.00697374
[truncated: 12,082 more rows]
[truncated: 2 more columns]
