# Supplementary material for: Structures and function of a tailoring oxidase in complex with a nonribosomal peptide synthetase module
Source: Nat Commun. 2022 Jan 27;13:548. doi: 10.1038/s41467-022-28221-y (PMC8795117; doi:10.1038/s41467-022-28221-y)
Supplement: Supplementary file 4 — Source Data [file 41467_2022_28221_MOESM4_ESM.zip › Source_data/Supplementary_Figure_1j.xlsx]

## Sheet: Sheet1
SUPPLEMENTARY FIGURE 1J
These are the raw data values for the UV
Replicate 1			Replicate 2			Replicate 3
UV (280.0nm) time[min]	UV (280.0nm) Intensity[mAU]		UV (280.0nm) time[min]	UV (280.0nm) Intensity[mAU]		UV (280.0nm) time[min]	UV (280.0nm) Intensity[mAU]
0	-0.0209808		0	0.00739098		0	0.0470281
0.00485333	-0.0219345		0.00485333	0.00751019		0.00485333	0.0460148
0.00970667	-0.0228286		0.00970667	0.00756979		0.00970667	0.0450015
0.01456	-0.0235438		0.01456	0.0077486		0.01456	0.0439286
0.0194133	-0.0238419		0.0194133	0.00804663		0.0194133	0.0433326
0.0242667	-0.0239611		0.0242667	0.00846386		0.0242667	0.0431538
0.02912	-0.0238419		0.02912	0.00888109		0.02912	0.0435114
0.0339733	-0.0239611		0.0339733	0.00935793		0.0339733	0.0442863
0.0388267	-0.0243783		0.0388267	0.00971556		0.0388267	0.0450015
0.04368	-0.0250936		0.04368	0.0101328		0.04368	0.0455976
0.0485333	-0.025928		0.0485333	0.0103712		0.0485333	0.0456572
0.0533867	-0.0267625		0.0533867	0.0106096		0.0533867	0.0454187
0.05824	-0.0272989		0.05824	0.0107288		0.05824	0.0450611
0.0630933	-0.0273585		0.0630933	0.0107288		0.0630933	0.0447035
0.0679467	-0.0268817		0.0679467	0.01055		0.0679467	0.0446439
0.0728	-0.0261068		0.0728	0.0101924		0.0728	0.0448227
0.0776533	-0.0252724		0.0776533	0.00959635		0.0776533	0.0453591
0.0825067	-0.0246763		0.0825067	0.00876188		0.0825067	0.0459552
0.08736	-0.0243187		0.08736	0.0077486		0.08736	0.0462532
0.0922133	-0.0243187		0.0922133	0.0064373		0.0922133	0.0462532
0.0970667	-0.0244975		0.0970667	0.00524521		0.0970667	0.0458956
0.10192	-0.0247955		0.10192	0.00423193		0.10192	0.0454187
0.106773	-0.0249743		0.106773	0.00357628		0.106773	0.0449419
0.111627	-0.0249743		0.111627	0.00321865		0.111627	0.0448823
0.11648	-0.0246167		0.11648	0.00339746		0.11648	0.0448823
0.121333	-0.0241995		0.121333	0.00375509		0.121333	0.0450015
0.126187	-0.0237823		0.126187	0.00447035		0.126187	0.0450015
0.13104	-0.0235438		0.13104	0.00530481		0.13104	0.0445247
0.135893	-0.0237226		0.135893	0.00619888		0.135893	0.0438094
0.140747	-0.0241399		0.140747	0.00703335		0.140747	0.0426769
0.1456	-0.0249743		0.1456	0.007689		0.1456	0.0414252
0.150453	-0.0256896		0.150453	0.00804663		0.150453	0.0401735
0.155307	-0.0263453		0.155307	0.00816584		0.155307	0.0392199
0.16016	-0.0264645		0.16016	0.00810623		0.16016	0.0386834
0.165013	-0.026226		0.165013	0.00798702		0.165013	0.038445
0.169867	-0.0256896		0.169867	0.0077486		0.169867	0.038445
0.17472	-0.0251532		0.17472	0.00756979		0.17472	0.0386238
0.179573	-0.0248551		0.179573	0.00745058		0.179573	0.039041
0.184427	-0.0248551		0.184427	0.00721216		0.184427	0.0396967
0.18928	-0.0250936		0.18928	0.00709295		0.18928	0.0404716
0.194133	-0.0252128		0.194133	0.00679493		0.194133	0.0410676
0.198987	-0.0249147		0.198987	0.00661612		0.198987	0.0415444
0.20384	-0.0241399		0.20384	0.00631809		0.20384	0.0416636
0.208693	-0.0226498		0.208693	0.00607967		0.208693	0.0414848
0.213547	-0.0209212		0.213547	0.00572205		0.213547	0.0412464
0.2184	-0.0193119		0.2184	0.00542402		0.2184	0.0408292
0.223253	-0.0181198		0.223253	0.00524521		0.223253	0.0406504
0.228107	-0.017643		0.228107	0.00542402		0.228107	0.0404716
0.23296	-0.0178218		0.23296	0.00613928		0.23296	0.0402927
0.237813	-0.0186563		0.237813	0.00709295		0.237813	0.0401735
0.242667	-0.0197887		0.242667	0.00858307		0.242667	0.0401139
0.24752	-0.0209212		0.24752	0.0100136		0.24752	0.0402331
0.252373	-0.0215769		0.252373	0.0111461		0.252373	0.0406504
0.257227	-0.0218153		0.257227	0.0117421		0.257227	0.0414848
0.26208	-0.0215173		0.26208	0.0119209		0.26208	0.0424981
0.266933	-0.0209808		0.266933	0.0114441		0.266933	0.0433326
0.271787	-0.0202656		0.271787	0.0107288		0.271787	0.0437498
0.27664	-0.0195503		0.27664	0.00977516		0.27664	0.043571
0.281493	-0.0191927		0.281493	0.00876188		0.281493	0.0428557
0.286347	-0.0191927		0.286347	0.00810623		0.286347	0.0417829
0.2912	-0.0197291		0.2912	0.00762939		0.2912	0.0405908
0.296053	-0.0206232		0.296053	0.00751019		0.296053	0.0395179
0.300907	-0.0216365		0.300907	0.00762939		0.300907	0.038743
0.30576	-0.0227094		0.30576	0.00804663		0.30576	0.038147
0.310613	-0.0234246		0.310613	0.00852346		0.310613	0.0377297
0.315467	-0.0237226		0.315467	0.0089407		0.315467	0.0374317
0.32032	-0.0237823		0.32032	0.0090003		0.32032	0.0371337
0.325173	-0.0234842		0.325173	0.00888109		0.325173	0.0370741
0.330027	-0.0230074		0.330027	0.00840425		0.330027	0.0370741
0.33488	-0.0225902		0.33488	0.00798702		0.33488	0.0371337
0.339733	-0.0219345		0.339733	0.00751019		0.339733	0.0370741
0.344587	-0.0213385		0.344587	0.00715256		0.344587	0.0369549
0.34944	-0.0207424		0.34944	0.00703335		0.34944	0.0367165
0.354293	-0.0200868		0.354293	0.00703335		0.354293	0.0364184
0.359147	-0.0193715		0.359147	0.00709295		0.359147	0.03618
0.364	-0.0188351		0.364	0.00733137		0.364	0.0360608
0.368853	-0.0185966		0.368853	0.00762939		0.368853	0.0361204
0.373707	-0.0184774		0.373707	0.00804663		0.373707	0.0362992
0.37856	-0.0187159		0.37856	0.00858307		0.37856	0.036478
0.383413	-0.0193119		0.383413	0.00941753		0.383413	0.0365376
0.388267	-0.020206		0.388267	0.0104308		0.388267	0.0365973
0.39312	-0.0215173		0.39312	0.0113845		0.39312	0.0365973
0.397973	-0.023067		0.397973	0.0120401		0.397973	0.0364184
0.402827	-0.0247359		0.402827	0.0119805		0.402827	0.0363588
0.40768	-0.0264645		0.40768	0.0113845		0.40768	0.0364184
0.412533	-0.0277758		0.412533	0.010252		0.412533	0.0367165
0.417387	-0.0288486		0.417387	0.00870228		0.417387	0.0371933
0.42224	-0.0292063		0.42224	0.00715256		0.42224	0.0377893
0.427093	-0.0289679		0.427093	0.00602007		0.427093	0.0383854
0.431947	-0.0282526		0.431947	0.00554323		0.431947	0.0389218
0.4368	-0.0271797		0.4368	0.00566244		0.4368	0.0393391
0.441653	-0.0257492		0.441653	0.00619888		0.441653	0.0396967
0.446507	-0.0242591		0.446507	0.00709295		0.446507	0.0398755
0.45136	-0.0229478		0.45136	0.007689		0.45136	0.0401735
0.456213	-0.0219941		0.456213	0.00804663		0.456213	0.0402331
0.461067	-0.0217557		0.461067	0.00780821		0.461067	0.0402331
0.46592	-0.0221729		0.46592	0.00709295		0.46592	0.0399947
0.470773	-0.023365		0.470773	0.00613928		0.470773	0.0395179
0.475627	-0.0252128		0.475627	0.005126		0.475627	0.0389218
0.48048	-0.0272393		0.48048	0.00423193		0.48048	0.0383258
0.485333	-0.0291467		0.485333	0.00375509		0.485333	0.0377297
0.490187	-0.0305772		0.490187	0.00369549		0.490187	0.0371337
0.49504	-0.0311732		0.49504	0.0038147		0.49504	0.0365973
0.499893	-0.0309944		0.499893	0.00417233		0.499893	0.035882
0.504747	-0.0299811		0.504747	0.00447035		0.504747	0.0351667
0.5096	-0.0285506		0.5096	0.00500679		0.5096	0.0343323
0.514453	-0.0268221		0.514453	0.00572205		0.514453	0.0336766
0.519307	-0.0249743		0.519307	0.00673532		0.519307	0.0331402
0.52416	-0.0233054		0.52416	0.00786781		0.52416	0.033021
0.529013	-0.0218153		0.529013	0.0090003		0.529013	0.0329614
0.533867	-0.0207424		0.533867	0.00989437		0.533867	0.0331402
0.53872	-0.020206		0.53872	0.0103712		0.53872	0.0331998
0.543573	-0.0201464		0.543573	0.010252		0.543573	0.033319
0.548427	-0.0206828		0.548427	0.00971556		0.548427	0.0333786
0.55328	-0.0215173		0.55328	0.0090003		0.55328	0.0335574
0.558133	-0.0227094		0.558133	0.00822544		0.558133	0.0340343
0.562987	-0.0238419		0.562987	0.00756979		0.562987	0.0348091
0.56784	-0.0247955		0.56784	0.00727177		0.56784	0.0358224
0.572693	-0.025332		0.572693	0.00727177		0.572693	0.0368357
0.577547	-0.0253916		0.577547	0.00751019		0.577547	0.0378489
0.5824	-0.025332		0.5824	0.00798702		0.5824	0.0383854
0.587253	-0.0252128		0.587253	0.00864267		0.587253	0.0386834
0.592107	-0.0251532		0.592107	0.00941753		0.592107	0.0385046
0.59696	-0.025332		0.59696	0.0101924		0.59696	0.0382066
0.601813	-0.0257492		0.601813	0.0106096		0.601813	0.0377297
0.606667	-0.026226		0.606667	0.0109076		0.606667	0.0372529
0.61152	-0.0264049		0.61152	0.0107884		0.61152	0.0370741
0.616373	-0.0263453		0.616373	0.0104904		0.616373	0.0373721
0.621227	-0.0260472		0.621227	0.010252		0.621227	0.0379682
0.62608	-0.0254512		0.62608	0.0100136		0.62608	0.038743
0.630933	-0.0246763		0.630933	0.0100732		0.630933	0.0395179
0.635787	-0.0239611		0.635787	0.0103116		0.635787	0.0402331
0.64064	-0.0234842		0.64064	0.01055		0.64064	0.0407696
0.645493	-0.0233054		0.645493	0.0106692		0.645493	0.041008
0.650347	-0.0233054		0.650347	0.01055		0.650347	0.0410676
0.6552	-0.0234246		0.6552	0.00989437		0.6552	0.0411868
0.660053	-0.0237226		0.660053	0.0090003		0.660053	0.0413656
0.664907	-0.0241399		0.664907	0.00798702		0.664907	0.0414848
0.66976	-0.0244379		0.66976	0.00721216		0.66976	0.0415444
0.674613	-0.0246763		0.674613	0.00667572		0.674613	0.0413656
0.679467	-0.0249743		0.679467	0.00655651		0.679467	0.0412464
0.68432	-0.025034		0.68432	0.00685453		0.68432	0.0408888
0.689173	-0.0249743		0.689173	0.00751019		0.689173	0.04071
0.694027	-0.0246763		0.694027	0.00816584		0.694027	0.04071
0.69888	-0.0243783		0.69888	0.0090003		0.69888	0.04071
0.703733	-0.0241995		0.703733	0.00965595		0.703733	0.04071
0.708587	-0.0241995		0.708587	0.0101328		0.708587	0.0406504
0.71344	-0.0243783		0.71344	0.01055		0.71344	0.0402331
0.718293	-0.0248551		0.718293	0.0109673		0.718293	0.0395775
0.723147	-0.0254512		0.723147	0.0111461		0.723147	0.0386834
0.728	-0.0260472		0.728	0.0111461		0.728	0.0376701
0.732853	-0.0267029		0.732853	0.0109673		0.732853	0.0368357
0.737707	-0.0272989		0.737707	0.0106096		0.737707	0.0363588
0.74256	-0.0280738		0.74256	0.0101328		0.74256	0.0361204
0.747413	-0.0290275		0.747413	0.00959635		0.747413	0.03618
0.752267	-0.0299811		0.752267	0.00911951		0.752267	0.0364184
0.75712	-0.0308752		0.75712	0.00888109		0.75712	0.0368357
0.761973	-0.0317693		0.761973	0.00888109		0.761973	0.0372529
0.766827	-0.0323653		0.766827	0.00882149		0.766827	0.0374317
0.77168	-0.0326037		0.77168	0.00864267		0.77168	0.0376105
0.776533	-0.0325441		0.776533	0.00840425		0.776533	0.0377297
0.781387	-0.0321269		0.781387	0.00810623		0.781387	0.0376701
0.78624	-0.0317693		0.78624	0.0077486		0.78624	0.0375509
0.791093	-0.031352		0.791093	0.00756979		0.791093	0.0374317
0.795947	-0.0311136		0.795947	0.00756979		0.795947	0.0374317
0.8008	-0.0309944		0.8008	0.0077486		0.8008	0.0374913
0.805653	-0.0309944		0.805653	0.00816584		0.805653	0.0377893
0.810507	-0.0309944		0.810507	0.00864267		0.810507	0.0380278
0.81536	-0.0308752		0.81536	0.00911951		0.81536	0.0383854
0.820213	-0.0305176		0.820213	0.00965595		0.820213	0.038743
0.825067	-0.0300407		0.825067	0.0101328		0.825067	0.0388026
0.82992	-0.0295043		0.82992	0.01055		0.82992	0.0388622
0.834773	-0.0292063		0.834773	0.010848		0.834773	0.038743
0.839627	-0.0292659		0.839627	0.0107288		0.839627	0.0383854
0.84448	-0.0298023		0.84448	0.0100136		0.84448	0.0379086
0.849333	-0.0308156		0.849333	0.0089407		0.849333	0.0371337
0.854187	-0.0319481		0.854187	0.00745058		0.854187	0.0362396
0.85904	-0.033021		0.85904	0.00607967		0.85904	0.0354052
0.863893	-0.0337362		0.863893	0.005126		0.863893	0.0345707
0.868747	-0.0337362		0.868747	0.00476837		0.868747	0.0338554
0.8736	-0.0333786		0.8736	0.005126		0.8736	0.033319
0.878453	-0.0326633		0.878453	0.00584126		0.878453	0.0329614
0.883307	-0.0319481		0.883307	0.00655651		0.883307	0.0328422
0.88816	-0.0314713		0.88816	0.00715256		0.88816	0.033021
0.893013	-0.0311732		0.893013	0.00721216		0.893013	0.0334978
0.897867	-0.0311732		0.897867	0.00703335		0.897867	0.0340939
0.90272	-0.0311732		0.90272	0.00661612		0.90272	0.0349283
0.907573	-0.0308752		0.907573	0.00625849		0.907573	0.0357032
0.912427	-0.0302196		0.912427	0.00613928		0.912427	0.0362396
0.91728	-0.0291467		0.91728	0.00631809		0.91728	0.0365973
0.922133	-0.027597		0.922133	0.00679493		0.922133	0.0367165
0.926987	-0.0261068		0.926987	0.00739098		0.926987	0.0364184
0.93184	-0.0248551		0.93184	0.00804663		0.93184	0.0357628
0.936693	-0.0241399		0.936693	0.00864267		0.936693	0.0349879
0.941547	-0.0241995		0.941547	0.00917912		0.941547	0.0342727
0.9464	-0.0247359		0.9464	0.00941753		0.9464	0.0337362
0.951253	-0.0257492		0.951253	0.00977516		0.951253	0.0335574
0.956107	-0.0268817		0.956107	0.00989437		0.956107	0.033915
0.96096	-0.027895		0.96096	0.0101328		0.96096	0.0346899
0.965813	-0.028789		0.965813	0.0104308		0.965813	0.0359416
0.970667	-0.0290871		0.970667	0.0107288		0.970667	0.0374317
0.97552	-0.0290275		0.97552	0.0109673		0.97552	0.0392199
0.980373	-0.0289083		0.980373	0.0110865		0.980373	0.0406504
0.985227	-0.0286102		0.985227	0.0110865		0.985227	0.0418425
0.99008	-0.0283718		0.99008	0.0109673		0.99008	0.0424981
0.994933	-0.028491		0.994933	0.0109673		0.994933	0.0429153
0.999787	-0.028789		0.999787	0.0110865		0.999787	0.0430942
1.00464	-0.0293851		1.00464	0.0113249		1.00464	0.0432134
1.00949	-0.03016		1.00949	0.0116825		1.00949	0.0433922
1.01435	-0.0311732		1.01435	0.0118017		1.01435	0.0436306
1.0192	-0.0321269		1.0192	0.0115037		1.0192	0.0438094
1.02405	-0.0331402		1.02405	0.0106096		1.02405	0.0439286
1.02891	-0.0341535		1.02891	0.00929832		1.02891	0.0437498
1.03376	-0.0348687		1.03376	0.00786781		1.03376	0.0434518
1.03861	-0.0352859		1.03861	0.00673532		1.03861	0.0428557
1.04347	-0.0352859		1.04347	0.00596046		1.04347	0.0423789
1.04832	-0.0347495		1.04832	0.00572205		1.04832	0.0421405
1.05317	-0.0340343		1.05317	0.00613928		1.05317	0.0420213
1.05803	-0.0331998		1.05803	0.00661612		1.05803	0.0420213
1.06288	-0.0323653		1.06288	0.00709295		1.06288	0.0420213
1.06773	-0.0318885		1.06773	0.00739098		1.06773	0.0417829
1.07259	-0.0318289		1.07259	0.007689		1.07259	0.0413656
1.07744	-0.0320673		1.07744	0.00804663		1.07744	0.0405908
1.08229	-0.0325441		1.08229	0.00864267		1.08229	0.0396967
1.08715	-0.0330806		1.08715	0.00953674		1.08715	0.0389218
1.092	-0.0335574		1.092	0.0104904		1.092	0.0386238
1.09685	-0.0339746		1.09685	0.0115633		1.09685	0.0386834
1.10171	-0.0340939		1.10171	0.0122786		1.10171	0.0391006
1.10656	-0.0340939		1.10656	0.0125766		1.10656	0.0396967
1.11141	-0.0338554		1.11141	0.012517		1.11141	0.0402927
1.11627	-0.0334382		1.11627	0.0121593		1.11627	0.04071
1.12112	-0.0329614		1.12112	0.0116825		1.12112	0.0407696
1.12597	-0.0325441		1.12597	0.0112653		1.12597	0.0404716
1.13083	-0.0319481		1.13083	0.0110865		1.13083	0.0399351
1.13568	-0.031352		1.13568	0.0110269		1.13568	0.0391603
1.14053	-0.030756		1.14053	0.010848		1.14053	0.0382066
1.14539	-0.03016		1.14539	0.0103712		1.14539	0.0373125
1.15024	-0.0296831		1.15024	0.00971556		1.15024	0.0365376
1.15509	-0.0293255		1.15509	0.00876188		1.15509	0.0360012
1.15995	-0.0293851		1.15995	0.00745058		1.15995	0.0361204
1.1648	-0.0298023		1.1648	0.00625849		1.1648	0.0368357
1.16965	-0.0305772		1.16965	0.0051856		1.16965	0.0379086
1.17451	-0.0315309		1.17451	0.00447035		1.17451	0.0394583
1.17936	-0.0323057		1.17936	0.00411272		1.17936	0.041008
1.18421	-0.0327229		1.18421	0.00417233		1.18421	0.0421405
1.18907	-0.0327826		1.18907	0.00447035		1.18907	0.0427365
1.19392	-0.0323653		1.19392	0.00506639		1.19392	0.0427961
1.19877	-0.0317693		1.19877	0.00584126		1.19877	0.0424981
1.20363	-0.0309944		1.20363	0.00667572		1.20363	0.0419021
1.20848	-0.0305176		1.20848	0.0077486		1.20848	0.0413656
1.21333	-0.03016		1.21333	0.00882149		1.21333	0.0407696
1.21819	-0.0299215		1.21819	0.00983477		1.21819	0.0403523
1.22304	-0.0298619		1.22304	0.010848		1.22304	0.0399351
1.22789	-0.0298023		1.22789	0.0114441		1.22789	0.0396371
1.23275	-0.0296831		1.23275	0.0113845		1.23275	0.0395775
1.2376	-0.0295043		1.2376	0.010848		1.2376	0.0397563
1.24245	-0.0289083		1.24245	0.00983477		1.24245	0.0399947
1.24731	-0.0281334		1.24731	0.00858307		1.24731	0.0400543
1.25216	-0.0271201		1.25216	0.00733137		1.25216	0.0399947
1.25701	-0.0261664		1.25701	0.00661612		1.25701	0.0397563
1.26187	-0.025332		1.26187	0.00631809		1.26187	0.0393391
1.26672	-0.0247955		1.26672	0.0064373		1.26672	0.038743
1.27157	-0.0246167		1.27157	0.00685453		1.27157	0.038445
1.27643	-0.0246167		1.27643	0.00733137		1.27643	0.0380874
1.28128	-0.0247359		1.28128	0.0077486		1.28128	0.0376701
1.28613	-0.0250936		1.28613	0.00798702		1.28613	0.0368953
1.29099	-0.0255108		1.29099	0.00810623		1.29099	0.0358224
1.29584	-0.0260472		1.29584	0.00822544		1.29584	0.0343919
1.30069	-0.0268221		1.30069	0.00846386		1.30069	0.0327826
1.30555	-0.0278354		1.30555	0.0090003		1.30555	0.0314713
1.3104	-0.0292063		1.3104	0.00965595		1.3104	0.0306964
1.31525	-0.0305176		1.31525	0.0106096		1.31525	0.0306368
1.32011	-0.0317693		1.32011	0.0117421		1.32011	0.031352
1.32496	-0.0327826		1.32496	0.0126362		1.32496	0.0323653
1.32981	-0.0334978		1.32981	0.0130534		1.32981	0.0335574
1.33467	-0.033617		1.33467	0.013113		1.33467	0.0346303
1.33952	-0.0334382		1.33952	0.0126958		1.33952	0.0353456
1.34437	-0.033021		1.34437	0.0120997		1.34437	0.0355244
1.34923	-0.0325441		1.34923	0.0115037		1.34923	0.0354052
1.35408	-0.0318885		1.35408	0.0112653		1.35408	0.0350475
1.35893	-0.031352		1.35893	0.0113249		1.35893	0.0343919
1.36379	-0.0308156		1.36379	0.0116229		1.36379	0.0336766
1.36864	-0.0302196		1.36864	0.0119209		1.36864	0.0330806
1.37349	-0.0294447		1.37349	0.0118017		1.37349	0.0326633
1.37835	-0.0285506		1.37835	0.0113249		1.37835	0.0326633
1.3832	-0.027597		1.3832	0.0104308		1.3832	0.0331998
1.38805	-0.0269413		1.38805	0.00941753		1.38805	0.0342131
1.39291	-0.0264645		1.39291	0.00840425		1.39291	0.0357032
1.39776	-0.0264645		1.39776	0.00780821		1.39776	0.0373721
1.40261	-0.0268221		1.40261	0.00756979		1.40261	0.0389814
1.40747	-0.0274777		1.40747	0.00762939		1.40747	0.0402927
1.41232	-0.028193		1.41232	0.00798702		1.41232	0.0408292
1.41717	-0.0287294		1.41717	0.00840425		1.41717	0.0405908
1.42203	-0.0290871		1.42203	0.00888109		1.42203	0.0393987
1.42688	-0.0291467		1.42688	0.00935793		1.42688	0.0376701
1.43173	-0.0290871		1.43173	0.00965595		1.43173	0.0357032
1.43659	-0.0290275		1.43659	0.00977516		1.43659	0.033915
1.44144	-0.0289083		1.44144	0.00983477		1.44144	0.0325441
1.44629	-0.0290871		1.44629	0.00977516		1.44629	0.0318289
1.45115	-0.0295043		1.45115	0.00965595		1.45115	0.0320077
1.456	-0.0301003		1.456	0.00953674		1.456	0.0326633
1.46085	-0.0309944		1.46085	0.00953674		1.46085	0.033617
1.46571	-0.0319481		1.46571	0.00947714		1.46571	0.0343919
1.47056	-0.0331402		1.47056	0.00929832		1.47056	0.0346899
1.47541	-0.0342131		1.47541	0.00911951		1.47541	0.0344515
1.48027	-0.0350475		1.48027	0.00905991		1.48027	0.0338554
1.48512	-0.0356436		1.48512	0.00905991		1.48512	0.0329018
1.48997	-0.0358224		1.48997	0.00917912		1.48997	0.0318885
1.49483	-0.0355244		1.49483	0.00941753		1.49483	0.0311136
1.49968	-0.0349879		1.49968	0.00965595		1.49968	0.0303388
1.50453	-0.0342131		1.50453	0.00983477		1.50453	0.0298619
1.50939	-0.0334382		1.50939	0.00965595		1.50939	0.0295639
1.51424	-0.0327229		1.51424	0.00905991		1.51424	0.0293255
1.51909	-0.0322461		1.51909	0.00822544		1.51909	0.0292063
1.52395	-0.0318885		1.52395	0.00727177		1.52395	0.0292063
1.5288	-0.0316501		1.5288	0.0063777		1.5288	0.0292659
1.53365	-0.031352		1.53365	0.00572205		1.53365	0.0292659
1.53851	-0.0311732		1.53851	0.005126		1.53851	0.0292063
1.54336	-0.0308156		1.54336	0.00476837		1.54336	0.0289083
1.54821	-0.030458		1.54821	0.00447035		1.54821	0.0282526
1.55307	-0.0301003		1.55307	0.00435114		1.55307	0.0272989
1.55792	-0.0296831		1.55792	0.00441074		1.55792	0.026226
1.56277	-0.0296235		1.56277	0.00464916		1.56277	0.0253916
1.56763	-0.0296831		1.56763	0.00530481		1.56763	0.0249147
1.57248	-0.0300407		1.57248	0.00619888		1.57248	0.0249743
1.57733	-0.0305772		1.57733	0.00745058		1.57733	0.0256896
1.58219	-0.031054		1.58219	0.00888109		1.58219	0.0267625
1.58704	-0.0317097		1.58704	0.0101328		1.58704	0.0280738
1.59189	-0.0321865		1.59189	0.0112653		1.59189	0.0291467
1.59675	-0.0325441		1.59675	0.0118017		1.59675	0.0301003
1.6016	-0.0326633		1.6016	0.0117421		1.6016	0.030458
1.60645	-0.0327826		1.60645	0.0113249		1.60645	0.0305176
1.61131	-0.0329018		1.61131	0.0104904		1.61131	0.0305176
1.61616	-0.033021		1.61616	0.00959635		1.61616	0.0305176
1.62101	-0.0331402		1.62101	0.00858307		1.62101	0.0306964
1.62587	-0.0333786		1.62587	0.0077486		1.62587	0.0312328
1.63072	-0.0334382		1.63072	0.00703335		1.63072	0.0321269
1.63557	-0.0334382		1.63557	0.00649691		1.63557	0.0331402
1.64043	-0.0332594		1.64043	0.00578165		1.64043	0.0344515
1.64528	-0.0329018		1.64528	0.005126		1.64528	0.035584
1.65013	-0.0326037		1.65013	0.00435114		1.65013	0.036478
1.65499	-0.0324249		1.65499	0.00345707		1.65499	0.0370741
1.65984	-0.0326633		1.65984	0.00244379		1.65984	0.0370145
1.66469	-0.0329614		1.66469	0.00143051		1.66469	0.0365973
1.66955	-0.033319		1.66955	0.000596046		1.66955	0.0360012
1.6744	-0.0334382		1.6744	0		1.6744	0.0353456
1.67925	-0.0331402		1.67925	-0.000417233		1.67925	0.0348687
1.68411	-0.0325441		1.68411	-0.000357628		1.68411	0.0345707
1.68896	-0.0317097		1.68896	-5.96046e-05		1.68896	0.0344515
1.69381	-0.0311732		1.69381	0.000596046		1.69381	0.0342131
1.69867	-0.0309944		1.69867	0.0012517		1.69867	0.0337362
1.70352	-0.0312328		1.70352	0.00184774		1.70352	0.0332594
1.70837	-0.0320077		1.70837	0.00238419		1.70837	0.0326633
1.71323	-0.0329614		1.71323	0.00274181		1.71323	0.0320673
1.71808	-0.0338554		1.71808	0.00298023		1.71808	0.0316501
1.72293	-0.0343323		1.72293	0.00309944		1.72293	0.0312924
1.72779	-0.0342727		1.72779	0.00286102		1.72779	0.0309944
1.73264	-0.0337958		1.73264	0.00238419		1.73264	0.0305772
1.73749	-0.0326037		1.73749	0.00137091		1.73749	0.0299811
1.74235	-0.0312328		1.74235	-5.96046e-05		1.74235	0.0293255
1.7472	-0.0297427		1.7472	-0.00166893		1.7472	0.0288486
1.75205	-0.028491		1.75205	-0.00315905		1.75205	0.028789
1.75691	-0.0276566		1.75691	-0.00417233		1.75691	0.0289679
1.76176	-0.0273585		1.76176	-0.00464916		1.76176	0.0294447
1.76661	-0.0276566		1.76661	-0.00452995		1.76661	0.03016
1.77147	-0.0284314		1.77147	-0.0038743		1.77147	0.0308156
1.77632	-0.0295639		1.77632	-0.00309944		1.77632	0.0311136
1.78117	-0.0309348		1.78117	-0.00220537		1.78117	0.0312924
1.78603	-0.0325441		1.78603	-0.00137091		1.78603	0.0312328
1.79088	-0.0342727		1.79088	-0.000596046		1.79088	0.0312328
1.79573	-0.0360012		1.79573	0.000119209		1.79573	0.0314713
1.80059	-0.0375509		1.80059	0.00107288		1.80059	0.0321269
1.80544	-0.0386238		1.80544	0.00178814		1.80544	0.033021
1.81029	-0.0392199		1.81029	0.00238419		1.81029	0.033915
1.81515	-0.0389814		1.81515	0.002563		1.81515	0.0342727
1.82	-0.0382662		1.82	0.00220537		1.82	0.0339746
1.82485	-0.0373125		1.82485	0.0013113		1.82485	0.0330806
1.82971	-0.0360012		1.82971	0		1.82971	0.0318289
1.83456	-0.0346899		1.83456	-0.0013113		1.83456	0.0305176
1.83941	-0.0334978		1.83941	-0.00238419		1.83941	0.0296831
1.84427	-0.0323653		1.84427	-0.00315905		1.84427	0.0295639
1.84912	-0.0314713		1.84912	-0.00351667		1.84912	0.0301003
1.85397	-0.0306368		1.85397	-0.00345707		1.85397	0.0311732
1.85883	-0.0299811		1.85883	-0.00309944		1.85883	0.0324249
1.86368	-0.0295043		1.86368	-0.00268221		1.86368	0.033319
1.86853	-0.0292063		1.86853	-0.00214577		1.86853	0.0336766
1.87339	-0.0289083		1.87339	-0.00172853		1.87339	0.0334382
1.87824	-0.0285506		1.87824	-0.00143051		1.87824	0.0324249
1.88309	-0.028193		1.88309	-0.00137091		1.88309	0.031352
1.88795	-0.0277162		1.88795	-0.00149012		1.88795	0.0299811
1.8928	-0.0271797		1.8928	-0.00143051		1.8928	0.0289679
1.89765	-0.0265837		1.89765	-0.0013113		1.89765	0.0282526
1.90251	-0.0264049		1.90251	-0.00089407		1.90251	0.0278354
1.90736	-0.0265241		1.90736	-0.000357628		1.90736	0.0274777
1.91221	-0.0269413		1.91221	5.96046e-05		1.91221	0.0273585
1.91707	-0.0280142		1.91707	0.000298023		1.91707	0.0272393
1.92192	-0.0292659		1.92192	5.96046e-05		1.92192	0.0273585
1.92677	-0.0305176		1.92677	-0.000596046		1.92677	0.0274777
1.93163	-0.0315905		1.93163	-0.00143051		1.93163	0.0278354
1.93648	-0.0321269		1.93648	-0.00208616		1.93648	0.0284314
1.94133	-0.0321269		1.94133	-0.00214577		1.94133	0.0290871
1.94619	-0.0320077		1.94619	-0.00149012		1.94619	0.0297427
1.95104	-0.0318885		1.95104	-0.000178814		1.95104	0.03016
1.95589	-0.0320077		1.95589	0.00166893		1.95589	0.03016
1.96075	-0.0326037		1.96075	0.00357628		1.96075	0.0298619
1.9656	-0.0335574		1.9656	0.00506639		1.9656	0.0292063
1.97045	-0.0345111		1.97045	0.00590086		1.97045	0.0284314
1.97531	-0.0354052		1.97531	0.00602007		1.97531	0.027895
1.98016	-0.035882		1.98016	0.00572205		1.98016	0.0277758
1.98501	-0.0360608		1.98501	0.00500679		1.98501	0.0283122
1.98987	-0.0360608		1.98987	0.00458956		1.98987	0.0293255
1.99472	-0.0360012		1.99472	0.00429153		1.99472	0.0306964
1.99957	-0.035882		1.99957	0.00435114		1.99957	0.0320077
2.00443	-0.0358224		2.00443	0.00452995		2.00443	0.0329614
2.00928	-0.0358224		2.00928	0.00482798		2.00928	0.0334382
2.01413	-0.035882		2.01413	0.00506639		2.01413	0.0332594
2.01899	-0.0358224		2.01899	0.00524521		2.01899	0.0327826
2.02384	-0.0358224		2.02384	0.00548363		2.02384	0.0323057
2.02869	-0.035882		2.02869	0.00572205		2.02869	0.0320077
2.03355	-0.0360012		2.03355	0.00578165		2.03355	0.0318289
2.0384	-0.0362396		2.0384	0.00554323		2.0384	0.0317693
2.04325	-0.03618		2.04325	0.00476837		2.04325	0.0317097
2.04811	-0.0360012		2.04811	0.00339746		2.04811	0.0315309
2.05296	-0.0357628		2.05296	0.00166893		2.05296	0.0314116
2.05781	-0.0352263		2.05781	-0.000119209		2.05781	0.0312924
2.06267	-0.0346303		2.06267	-0.00137091		2.06267	0.0312924
2.06752	-0.0340939		2.06752	-0.00160933		2.06752	0.0315309
2.07237	-0.0337362		2.07237	-0.00077486		2.07237	0.0318885
2.07723	-0.0336766		2.07723	0.000715256		2.07723	0.0324249
2.08208	-0.0336766		2.08208	0.00274181		2.08208	0.0327826
2.08693	-0.0337958		2.08693	0.00447035		2.08693	0.0329614
2.09179	-0.0335574		2.09179	0.00572205		2.09179	0.0327229
2.09664	-0.0332594		2.09664	0.00625849		2.09664	0.0321269
2.10149	-0.0325441		2.10149	0.00590086		2.10149	0.0312328
2.10635	-0.0317693		2.10635	0.0051856		2.10635	0.0301003
2.1112	-0.0311732		2.1112	0.00423193		2.1112	0.0289679
2.11605	-0.0309348		2.11605	0.00357628		2.11605	0.0282526
2.12091	-0.031054		2.12091	0.00339746		2.12091	0.027895
2.12576	-0.0315309		2.12576	0.0038743		2.12576	0.0280738
2.13061	-0.0321865		2.13061	0.00482798		2.13061	0.028789
2.13547	-0.0326037		2.13547	0.00602007		2.13547	0.0298619
2.14032	-0.033021		2.14032	0.00691414		2.14032	0.0309944
2.14517	-0.0331998		2.14517	0.00709295		2.14517	0.0320077
2.15003	-0.0334382		2.15003	0.00673532		2.15003	0.0328422
2.15488	-0.0334978		2.15488	0.00560284		2.15488	0.0335574
2.15973	-0.0334978		2.15973	0.00393391		2.15973	0.0342131
2.16459	-0.0334382		2.16459	0.00208616		2.16459	0.0346899
2.16944	-0.0329614		2.16944	0.000536442		2.16944	0.0349879
2.17429	-0.0321865		2.17429	-0.000655651		2.17429	0.0352859
2.17915	-0.0312924		2.17915	-0.00119209		2.17915	0.0352263
2.184	-0.0305176		2.184	-0.0012517		2.184	0.0350475
2.18885	-0.0300407		2.18885	-0.00077486		2.18885	0.0348091
2.19371	-0.0298619		2.19371	-0.000178814		2.19371	0.0344515
2.19856	-0.0299215		2.19856	0.000655651		2.19856	0.0342131
2.20341	-0.03016		2.20341	0.00137091		2.20341	0.0342131
2.20827	-0.03016		2.20827	0.00208616		2.20827	0.0343919
2.21312	-0.0299215		2.21312	0.00303984		2.21312	0.0348687
2.21797	-0.0296235		2.21797	0.0038743		2.21797	0.0352263
2.22283	-0.0293851		2.22283	0.00506639		2.22283	0.0354648
2.22768	-0.0296235		2.22768	0.00649691		2.22768	0.0354052
2.23253	-0.03016		2.23253	0.00804663		2.23253	0.0346899
2.23739	-0.0309944		2.23739	0.00941753		2.23739	0.0334382
2.24224	-0.0319481		2.24224	0.0103712		2.24224	0.0318289
2.24709	-0.0328422		2.24709	0.0106692		2.24709	0.03016
2.25195	-0.0333786		2.25195	0.0104904		2.25195	0.0289083
2.2568	-0.033617		2.2568	0.00983477		2.2568	0.0282526
2.26165	-0.033915		2.26165	0.00888109		2.26165	0.0284314
2.26651	-0.0341535		2.26651	0.00756979		2.26651	0.0293255
2.27136	-0.0344515		2.27136	0.00619888		2.27136	0.0305176
2.27621	-0.0348687		2.27621	0.00470877		2.27621	0.0315309
2.28107	-0.0353456		2.28107	0.00315905		2.28107	0.0320673
2.28592	-0.0358224		2.28592	0.00166893		2.28592	0.0321269
2.29077	-0.0361204		2.29077	0.000238419		2.29077	0.0317693
2.29563	-0.0363588		2.29563	-0.000953674		2.29563	0.0309944
2.30048	-0.0365973		2.30048	-0.00184774		2.30048	0.03016
2.30533	-0.0368357		2.30533	-0.002563		2.30533	0.0291467
2.31019	-0.0370145		2.31019	-0.00298023		2.31019	0.0280738
2.31504	-0.0369549		2.31504	-0.00315905		2.31504	0.0267029
2.31989	-0.0366569		2.31989	-0.00321865		2.31989	0.0253916
2.32475	-0.0361204		2.32475	-0.00315905		2.32475	0.0241995
2.3296	-0.0354648		2.3296	-0.00303984		2.3296	0.0234246
2.33445	-0.0347495		2.33445	-0.00286102		2.33445	0.0231266
2.33931	-0.0341535		2.33931	-0.00238419		2.33931	0.0235438
2.34416	-0.0337362		2.34416	-0.00190735		2.34416	0.0243187
2.34901	-0.0336766		2.34901	-0.0012517		2.34901	0.0252724
2.35387	-0.0337958		2.35387	-0.000476837		2.35387	0.026226
2.35872	-0.0343323		2.35872	0.000298023		2.35872	0.0271201
2.36357	-0.0350475		2.36357	0.00101328		2.36357	0.0280142
2.36843	-0.0357628		2.36843	0.00143051		2.36843	0.0289083
2.37328	-0.0363588		2.37328	0.00172853		2.37328	0.0298023
2.37813	-0.0367761		2.37813	0.00190735		2.37813	0.0306964
2.38299	-0.0370145		2.38299	0.00196695		2.38299	0.031352
2.38784	-0.0372529		2.38784	0.00226498		2.38784	0.0317097
2.39269	-0.0373721		2.39269	0.0026226		2.39269	0.0317097
2.39755	-0.0375509		2.39755	0.00321865		2.39755	0.0314713
2.4024	-0.0377893		2.4024	0.00399351		2.4024	0.0311732
2.40725	-0.0378489		2.40725	0.00458956		2.40725	0.0311732
2.41211	-0.0379086		2.41211	0.00524521		2.41211	0.0314713
2.41696	-0.0378489		2.41696	0.00560284		2.41696	0.0321865
2.42181	-0.0379086		2.42181	0.00566244		2.42181	0.0329614
2.42667	-0.0379682		2.42667	0.00542402		2.42667	0.0337362
2.43152	-0.038147		2.43152	0.00500679		2.43152	0.0342131
2.43637	-0.0380278		2.43637	0.00464916		2.43637	0.0344515
2.44123	-0.0377893		2.44123	0.00423193		2.44123	0.0341535
2.44608	-0.0372529		2.44608	0.00405312		2.44608	0.033617
2.45093	-0.0365973		2.45093	0.0038743		2.45093	0.0327826
2.45579	-0.0359416		2.45579	0.0038147		2.45579	0.0320077
2.46064	-0.0357032		2.46064	0.0038147		2.46064	0.0312924
2.46549	-0.0362396		2.46549	0.00363588		2.46549	0.030756
2.47035	-0.0373125		2.47035	0.00345707		2.47035	0.0305772
2.4752	-0.0389814		2.4752	0.00333786		2.4752	0.0306964
2.48005	-0.0406504		2.48005	0.00333786		2.48005	0.031054
2.48491	-0.0419617		2.48491	0.00339746		2.48491	0.0318289
2.48976	-0.0427961		2.48976	0.00357628		2.48976	0.0324845
2.49461	-0.0429749		2.49461	0.00363588		2.49461	0.0333786
2.49947	-0.0426769		2.49947	0.00351667		2.49947	0.0342131
2.50432	-0.0421405		2.50432	0.00298023		2.50432	0.0348091
2.50917	-0.0414252		2.50917	0.00202656		2.50917	0.0352263
2.51403	-0.0408292		2.51403	0.00077486		2.51403	0.0354648
2.51888	-0.0404119		2.51888	-0.00077486		2.51888	0.0352263
2.52373	-0.0399351		2.52373	-0.00220537		2.52373	0.0348091
2.52859	-0.0395179		2.52859	-0.00351667		2.52859	0.0340939
2.53344	-0.0391603		2.53344	-0.00441074		2.53344	0.033319
2.53829	-0.038743		2.53829	-0.00500679		2.53829	0.0326037
2.54315	-0.0382066		2.54315	-0.00530481		2.54315	0.0319481
2.548	-0.0377893		2.548	-0.00506639		2.548	0.0314116
2.55285	-0.0374913		2.55285	-0.00452995		2.55285	0.031054
2.55771	-0.0374913		2.55771	-0.00357628		2.55771	0.0308156
2.56256	-0.0376701		2.56256	-0.00220537		2.56256	0.030756
2.56741	-0.0380278		2.56741	-0.000596046		2.56741	0.0308752
2.57227	-0.0385046		2.57227	0.00119209		2.57227	0.0311136
2.57712	-0.0388026		2.57712	0.00286102		2.57712	0.0316501
2.58197	-0.0388622		2.58197	0.00429153		2.58197	0.0322461
2.58683	-0.0385046		2.58683	0.00536442		2.58683	0.0327229
2.59168	-0.0377893		2.59168	0.00596046		2.59168	0.0331998
2.59653	-0.0368357		2.59653	0.00607967		2.59653	0.0337362
2.60139	-0.0357628		2.60139	0.00602007		2.60139	0.0342727
2.60624	-0.0346303		2.60624	0.00566244		2.60624	0.0346899
2.61109	-0.0337362		2.61109	0.0051856		2.61109	0.0351667
2.61595	-0.0329018		2.61595	0.00452995		2.61595	0.035584
2.6208	-0.0322461		2.6208	0.00369549		2.6208	0.0357628
2.62565	-0.0317097		2.62565	0.00268221		2.62565	0.035882
2.63051	-0.0316501		2.63051	0.00149012		2.63051	0.0355244
2.63536	-0.0317097		2.63536	0.000178814		2.63536	0.0349879
2.64021	-0.0320077		2.64021	-0.00101328		2.64021	0.0343323
2.64507	-0.0324845		2.64507	-0.00202656		2.64507	0.033617
2.64992	-0.0330806		2.64992	-0.00274181		2.64992	0.033021
2.65477	-0.0337362		2.65477	-0.00298023		2.65477	0.0327229
2.65963	-0.0343919		2.65963	-0.00292063		2.65963	0.0328422
2.66448	-0.0349879		2.66448	-0.00238419		2.66448	0.0332594
2.66933	-0.0355244		2.66933	-0.00166893		2.66933	0.0336766
2.67419	-0.0360012		2.67419	-0.000834465		2.67419	0.0342727
2.67904	-0.0364184		2.67904	0.000119209		2.67904	0.0343919
2.68389	-0.0367761		2.68389	0.0012517		2.68389	0.0342727
2.68875	-0.0370741		2.68875	0.00232458		2.68875	0.0337362
2.6936	-0.0374317		2.6936	0.00363588		2.6936	0.0330806
2.69845	-0.0378489		2.69845	0.00488758		2.69845	0.0324249
2.70331	-0.0382066		2.70331	0.00596046		2.70331	0.0321269
2.70816	-0.0385046		2.70816	0.00679493		2.70816	0.0324845
2.71301	-0.0385642		2.71301	0.00745058		2.71301	0.0331402
2.71787	-0.038445		2.71787	0.00786781		2.71787	0.0343323
2.72272	-0.0382066		2.72272	0.00822544		2.72272	0.0356436
2.72757	-0.0379086		2.72757	0.00846386		2.72757	0.0367165
2.73243	-0.0375509		2.73243	0.00858307		2.73243	0.0375509
2.73728	-0.0371933		2.73728	0.00876188		2.73728	0.0376105
2.74213	-0.0367165		2.74213	0.00864267		2.74213	0.0370145
2.74699	-0.0360608		2.74699	0.00846386		2.74699	0.0357628
2.75184	-0.0351667		2.75184	0.00816584		2.75184	0.0340343
2.75669	-0.0340343		2.75669	0.00756979		2.75669	0.0321865
2.76155	-0.0330806		2.76155	0.00703335		2.76155	0.0305772
2.7664	-0.0323057		2.7664	0.0064373		2.7664	0.0295639
2.77125	-0.0319481		2.77125	0.00566244		2.77125	0.0291467
2.77611	-0.0320673		2.77611	0.00476837		2.77611	0.0293851
2.78096	-0.0323653		2.78096	0.00399351		2.78096	0.0298023
2.78581	-0.0327826		2.78581	0.00315905		2.78581	0.030458
2.79067	-0.0331402		2.79067	0.0026226		2.79067	0.0309944
2.79552	-0.0335574		2.79552	0.00238419		2.79552	0.0312328
2.80037	-0.0341535		2.80037	0.00238419		2.80037	0.0311732
2.80523	-0.0352859		2.80523	0.00280142		2.80523	0.0309944
2.81008	-0.0367165		2.81008	0.00333786		2.81008	0.0306964
2.81493	-0.0385046		2.81493	0.00399351		2.81493	0.0302792
2.81979	-0.0403523		2.81979	0.00470877		2.81979	0.0297427
2.82464	-0.0417233		2.82464	0.00548363		2.82464	0.0294447
2.82949	-0.0424385		2.82949	0.00625849		2.82949	0.0290275
2.83435	-0.0422001		2.83435	0.00715256		2.83435	0.0289679
2.8392	-0.0412464		2.8392	0.00786781		2.8392	0.0291467
2.84405	-0.0396967		2.84405	0.00852346		2.84405	0.0296235
2.84891	-0.0379682		2.84891	0.00888109		2.84891	0.0303388
2.85376	-0.0362992		2.85376	0.0090003		2.85376	0.0311732
2.85861	-0.0349283		2.85861	0.00882149		2.85861	0.0319481
2.86347	-0.0341535		2.86347	0.00840425		2.86347	0.0327826
2.86832	-0.0336766		2.86832	0.00798702		2.86832	0.0334978
2.87317	-0.033617		2.87317	0.00739098		2.87317	0.0342131
2.87803	-0.0337362		2.87803	0.00679493		2.87803	0.0347495
2.88288	-0.0339746		2.88288	0.00613928		2.88288	0.0353456
2.88773	-0.0343323		2.88773	0.00572205		2.88773	0.0357032
2.89259	-0.0345707		2.89259	0.00542402		2.89259	0.0354052
2.89744	-0.0348091		2.89744	0.00536442		2.89744	0.0346303
2.90229	-0.0350475		2.90229	0.00554323		2.90229	0.0334382
2.90715	-0.0351071		2.90715	0.00584126		2.90715	0.0321865
2.912	-0.0351071		2.912	0.00625849		2.912	0.0308752
2.91685	-0.0348687		2.91685	0.00667572		2.91685	0.0296831
2.92171	-0.0345707		2.92171	0.00721216		2.92171	0.0287294
2.92656	-0.0342131		2.92656	0.00786781		2.92656	0.0281334
2.93141	-0.0339746		2.93141	0.00864267		2.93141	0.0278354
2.93627	-0.0339746		2.93627	0.00953674		2.93627	0.0279546
2.94112	-0.0340939		2.94112	0.0104308		2.94112	0.0283718
2.94597	-0.0345707		2.94597	0.0112057		2.94597	0.0290275
2.95083	-0.0351667		2.95083	0.0115633		2.95083	0.0298023
2.95568	-0.0360012		2.95568	0.0115633		2.95568	0.0305772
2.96053	-0.0369549		2.96053	0.0110269		2.96053	0.0311732
2.96539	-0.0377893		2.96539	0.0103116		2.96539	0.0316501
2.97024	-0.0385046		2.97024	0.00959635		2.97024	0.0318885
2.97509	-0.0389814		2.97509	0.00929832		2.97509	0.0319481
2.97995	-0.0392199		2.97995	0.00953674		2.97995	0.0320673
2.9848	-0.0391006		2.9848	0.0103116		2.9848	0.0321865
2.98965	-0.0386834		2.98965	0.0115633		2.98965	0.0323653
2.99451	-0.0383258		2.99451	0.0127554		2.99451	0.0324249
2.99936	-0.0379086		2.99936	0.0135899		2.99936	0.0323653
3.00421	-0.0376105		3.00421	0.0140667		3.00421	0.0321865
3.00907	-0.0374317		3.00907	0.0138879		3.00907	0.0318885
3.01392	-0.0373721		3.01392	0.0132918		3.01392	0.0315309
3.01877	-0.0373721		3.01877	0.0124574		3.01877	0.031352
3.02363	-0.0371933		3.02363	0.0118017		3.02363	0.0314116
3.02848	-0.0367761		3.02848	0.0112653		3.02848	0.0314116
3.03333	-0.0362992		3.03333	0.0110269		3.03333	0.0315309
3.03819	-0.0357628		3.03819	0.0110269		3.03819	0.031352
3.04304	-0.0353456		3.04304	0.0112653		3.04304	0.0312328
3.04789	-0.0349879		3.04789	0.0116229		3.04789	0.031054
3.05275	-0.0347495		3.05275	0.0121593		3.05275	0.0308156
3.0576	-0.0346303		3.0576	0.0126362		3.0576	0.0308156
3.06245	-0.0348091		3.06245	0.0131726		3.06245	0.0309944
3.06731	-0.0351071		3.06731	0.0137091		3.06731	0.0311732
3.07216	-0.0355244		3.07216	0.0140667		3.07216	0.0314713
3.07701	-0.0362396		3.07701	0.0141859		3.07701	0.0316501
3.08187	-0.0370145		3.08187	0.0137091		3.08187	0.0317097
3.08672	-0.0376701		3.08672	0.0129342		3.08672	0.0318289
3.09157	-0.0383854		3.09157	0.0118017		3.09157	0.0320077
3.09643	-0.0385642		3.09643	0.0106096		3.09643	0.0322461
3.10128	-0.038445		3.10128	0.00953674		3.10128	0.0328422
3.10613	-0.038147		3.10613	0.0089407		3.10613	0.0334382
3.11099	-0.0377297		3.11099	0.00870228		3.11099	0.0340939
3.11584	-0.0376105		3.11584	0.00882149		3.11584	0.0348687
3.12069	-0.0377297		3.12069	0.00870228		3.12069	0.035584
3.12555	-0.038147		3.12555	0.00858307		3.12555	0.0362396
3.1304	-0.0385046		3.1304	0.00792742		3.1304	0.0365973
3.13525	-0.0388026		3.13525	0.00715256		3.13525	0.0368357
3.14011	-0.0388026		3.14011	0.00649691		3.14011	0.0367761
3.14496	-0.0382066		3.14496	0.00596046		3.14496	0.0365376
3.14981	-0.0373721		3.14981	0.00584126		3.14981	0.0362396
3.15467	-0.036478		3.15467	0.00607967		3.15467	0.0361204
3.15952	-0.0357032		3.15952	0.00673532		3.15952	0.0362992
3.16437	-0.0353456		3.16437	0.00756979		3.16437	0.0368953
3.16923	-0.0352859		3.16923	0.00852346		3.16923	0.0377893
3.17408	-0.035584		3.17408	0.00929832		3.17408	0.0386834
3.17893	-0.0359416		3.17893	0.00983477		3.17893	0.0391603
3.18379	-0.036478		3.18379	0.0100136		3.18379	0.0389218
3.18864	-0.0370145		3.18864	0.00989437		3.18864	0.0382066
3.19349	-0.0374913		3.19349	0.00971556		3.19349	0.0369549
3.19835	-0.0380874		3.19835	0.00965595		3.19835	0.0356436
3.2032	-0.0385046		3.2032	0.00977516		3.2032	0.0345707
3.20805	-0.0388026		3.20805	0.0103712		3.20805	0.033915
3.21291	-0.0389814		3.21291	0.0112057		3.21291	0.0337362
3.21776	-0.0389814		3.21776	0.0120997		3.21776	0.033617
3.22261	-0.0386834		3.22261	0.0130534		3.22261	0.0335574
3.22747	-0.0382662		3.22747	0.0137687		3.22747	0.0334978
3.23232	-0.0376105		3.23232	0.0140667		3.23232	0.0333786
3.23717	-0.0370145		3.23717	0.0141263		3.23717	0.0332594
3.24203	-0.0365376		3.24203	0.0140667		3.24203	0.033319
3.24688	-0.0362396		3.24688	0.0139475		3.24688	0.0334978
3.25173	-0.03618		3.25173	0.0137091		3.25173	0.033617
3.25659	-0.0364184		3.25659	0.0132918		3.25659	0.0336766
3.26144	-0.0367165		3.26144	0.0128746		3.26144	0.033617
3.26629	-0.0371933		3.26629	0.0123382		3.26629	0.0334978
3.27115	-0.0375509		3.27115	0.0116229		3.27115	0.033319
3.276	-0.0377297		3.276	0.0110865		3.276	0.033021
3.28085	-0.0374913		3.28085	0.0106692		3.28085	0.0329018
3.28571	-0.0370741		3.28571	0.01055		3.28571	0.0328422
3.29056	-0.0365973		3.29056	0.0110269		3.29056	0.0327826
3.29541	-0.03618		3.29541	0.0118017		3.29541	0.0327826
3.30027	-0.0359416		3.30027	0.012815		3.30027	0.0327229
3.30512	-0.0361204		3.30512	0.0138283		3.30512	0.0324845
3.30997	-0.0362992		3.30997	0.0146031		3.30997	0.0320673
3.31483	-0.0366569		3.31483	0.0149012		3.31483	0.0316501
3.31968	-0.0368953		3.31968	0.0146031		3.31968	0.031054
3.32453	-0.0367761		3.32453	0.0138879		3.32453	0.0306964
3.32939	-0.0362992		3.32939	0.012815		3.32939	0.0305772
3.33424	-0.0357032		3.33424	0.0117421		3.33424	0.030756
3.33909	-0.0352859		3.33909	0.0107884		3.33909	0.031352
3.34395	-0.0350475		3.34395	0.0100136		3.34395	0.0320673
3.3488	-0.0351071		3.3488	0.00959635		3.3488	0.0327229
3.35365	-0.0355244		3.35365	0.00953674		3.35365	0.0331998
3.35851	-0.035882		3.35851	0.00977516		3.35851	0.0332594
3.36336	-0.0363588		3.36336	0.0101328		3.36336	0.0327826
3.36821	-0.0365376		3.36821	0.0109673		3.36821	0.0320077
3.37307	-0.0366569		3.37307	0.0120401		3.37307	0.0309348
3.37792	-0.0366569		3.37792	0.0132918		3.37792	0.0297427
3.38277	-0.0367761		3.38277	0.0145435		3.38277	0.028789
3.38763	-0.0371337		3.38763	0.015676		3.38763	0.0279546
3.39248	-0.0376105		3.39248	0.0164509		3.39248	0.0274777
3.39733	-0.038147		3.39733	0.0167489		3.39733	0.0272393
3.40219	-0.0386238		3.40219	0.0165105		3.40219	0.0271201
3.40704	-0.0389218		3.40704	0.0160336		3.40704	0.0270605
3.41189	-0.0388622		3.41189	0.015378		3.41189	0.0271797
3.41675	-0.0386238		3.41675	0.014782		3.41675	0.0274777
3.4216	-0.0383258		3.4216	0.0142455		3.4216	0.0279546
3.42645	-0.0378489		3.42645	0.0137687		3.42645	0.028491
3.43131	-0.0376105		3.43131	0.0132322		3.43131	0.0293255
3.43616	-0.0375509		3.43616	0.012815		3.43616	0.0300407
3.44101	-0.0377297		3.44101	0.0122786		3.44101	0.0305772
3.44587	-0.038445		3.44587	0.0116825		3.44587	0.030756
3.45072	-0.0392795		3.45072	0.0110865		3.45072	0.0306368
3.45557	-0.0403523		3.45557	0.0106692		3.45557	0.0302196
3.46043	-0.041306		3.46043	0.0103712		3.46043	0.0298023
3.46528	-0.0420213		3.46528	0.0103712		3.46528	0.0296235
3.47013	-0.0426173		3.47013	0.0107288		3.47013	0.0299811
3.47499	-0.0427961		3.47499	0.0115633		3.47499	0.030756
3.47984	-0.0427365		3.47984	0.0126958		3.47984	0.0319481
3.48469	-0.0424981		3.48469	0.0143051		3.48469	0.0332594
3.48955	-0.0422001		3.48955	0.0158548		3.48955	0.0344515
3.4944	-0.0417829		3.4944	0.0172257		3.4944	0.0350475
3.49925	-0.041306		3.49925	0.0182986		3.49925	0.0349879
3.50411	-0.0406504		3.50411	0.0188947		3.50411	0.0341535
3.50896	-0.0399351		3.50896	0.0188947		3.50896	0.0327229
3.51381	-0.0392199		3.51381	0.0184178		3.51381	0.0311732
3.51867	-0.0386238		3.51867	0.0174642		3.51867	0.0296831
3.52352	-0.0382662		3.52352	0.0162125		3.52352	0.0287294
3.52837	-0.0382662		3.52837	0.0150204		3.52837	0.0283122
3.53323	-0.0386238		3.53323	0.0137687		3.53323	0.028491
3.53808	-0.0392795		3.53808	0.0126362		3.53808	0.0290275
3.54293	-0.0399947		3.54293	0.0117421		3.54293	0.0298023
3.54779	-0.0405908		3.54779	0.0113249		3.54779	0.0303388
3.55264	-0.0410676		3.55264	0.0112653		3.55264	0.0306964
3.55749	-0.0412464		3.55749	0.0115633		3.55749	0.0308752
3.56235	-0.0412464		3.56235	0.0122786		3.56235	0.0309348
3.5672	-0.0410676		3.5672	0.0129342		3.5672	0.0311136
3.57205	-0.0405908		3.57205	0.0137091		3.57205	0.0312328
3.57691	-0.0400543		3.57691	0.0143051		3.57691	0.0314116
3.58176	-0.0395775		3.58176	0.0147223		3.58176	0.031352
3.58661	-0.0391603		3.58661	0.0151992		3.58661	0.0311732
3.59147	-0.0388622		3.59147	0.0154972		3.59147	0.030756
3.59632	-0.0389814		3.59632	0.0157952		3.59632	0.0302792
3.60117	-0.0393391		3.60117	0.0158548		3.60117	0.0299215
3.60603	-0.0398159		3.60603	0.015676		3.60603	0.0295639
3.61088	-0.0402927		3.61088	0.0154376		3.61088	0.0295639
3.61573	-0.04071		3.61573	0.0151396		3.61573	0.0297427
3.62059	-0.0408292		3.62059	0.0149608		3.62059	0.0303388
3.62544	-0.0408292		3.62544	0.0150204		3.62544	0.0311136
3.63029	-0.0407696		3.63029	0.0154972		3.63029	0.0321269
3.63515	-0.04071		3.63515	0.0162721		3.63515	0.0330806
3.64	-0.0408292		3.64	0.0172853		3.64	0.0337362
3.64485	-0.0408888		3.64485	0.0181198		3.64485	0.0338554
3.64971	-0.041008		3.64971	0.0186563		3.64971	0.0332594
3.65456	-0.0408888		3.65456	0.0185966		3.65456	0.0321269
3.65941	-0.0404716		3.65941	0.0180602		3.65941	0.0306368
3.66427	-0.0399947		3.66427	0.0169277		3.66427	0.0294447
3.66912	-0.0396371		3.66912	0.0154972		3.66912	0.0289083
3.67397	-0.0392795		3.67397	0.0141263		3.67397	0.0293851
3.67883	-0.039041		3.67883	0.0128746		3.67883	0.030756
3.68368	-0.0388026		3.68368	0.0119209		3.68368	0.0327826
3.68853	-0.0386238		3.68853	0.0114441		3.68853	0.0348687
3.69339	-0.0383258		3.69339	0.0115633		3.69339	0.0365973
3.69824	-0.0380278		3.69824	0.0120997		3.69824	0.0374913
3.70309	-0.0374317		3.70309	0.012815		3.70309	0.0376105
3.70795	-0.0369549		3.70795	0.0136495		3.70795	0.0370741
3.7128	-0.0363588		3.7128	0.0140667		3.7128	0.0361204
3.71765	-0.035882		3.71765	0.0140667		3.71765	0.0351071
3.72251	-0.0354648		3.72251	0.0135899		3.72251	0.0342131
3.72736	-0.0351071		3.72736	0.0129342		3.72736	0.0336766
3.73221	-0.0351667		3.73221	0.0123978		3.73221	0.0335574
3.73707	-0.035584		3.73707	0.0120401		3.73707	0.0335574
3.74192	-0.0363588		3.74192	0.0120997		3.74192	0.0340343
3.74677	-0.0371337		3.74677	0.012517		3.74677	0.0346303
3.75163	-0.0379086		3.75163	0.0128746		3.75163	0.0354052
3.75648	-0.0383854		3.75648	0.013113		3.75648	0.0363588
3.76133	-0.0383854		3.76133	0.0129938		3.76133	0.0373721
3.76619	-0.0379682		3.76619	0.0127554		3.76619	0.0382066
3.77104	-0.0371933		3.77104	0.012517		3.77104	0.0389218
3.77589	-0.0364184		3.77589	0.0126362		3.77589	0.0392795
3.78075	-0.0357628		3.78075	0.0132918		3.78075	0.0394583
3.7856	-0.0354052		3.7856	0.0142455		3.7856	0.0392795
3.79045	-0.0353456		3.79045	0.0154376		3.79045	0.0388622
3.79531	-0.0353456		3.79531	0.0162721		3.79531	0.0382662
3.80016	-0.0353456		3.80016	0.0166297		3.80016	0.0374913
3.80501	-0.0349879		3.80501	0.0163317		3.80501	0.036478
3.80987	-0.0345707		3.80987	0.0155568		3.80987	0.0353456
3.81472	-0.0341535		3.81472	0.0147223		3.81472	0.0340939
3.81957	-0.0340939		3.81957	0.0139475		3.81957	0.0327229
3.82443	-0.0343323		3.82443	0.0135899		3.82443	0.0314116
3.82928	-0.0353456		3.82928	0.0132918		3.82928	0.0302196
3.83413	-0.0368357		3.83413	0.0131726		3.83413	0.0293255
3.83899	-0.0385642		3.83899	0.0129342		3.83899	0.0286698
3.84384	-0.0402927		3.84384	0.0123382		3.84384	0.0285506
3.84869	-0.0415444		3.84869	0.0116229		3.84869	0.028789
3.85355	-0.0424385		3.85355	0.0110269		3.85355	0.0292659
3.8584	-0.0427365		3.8584	0.0106096		3.8584	0.0299215
3.86325	-0.0425577		3.86325	0.0109076		3.86325	0.0305772
3.86811	-0.0419617		3.86811	0.0117421		3.86811	0.0311136
3.87296	-0.0413656		3.87296	0.0129342		3.87296	0.0315309
3.87781	-0.0403523		3.87781	0.0144839		3.87781	0.0320077
3.88267	-0.0393391		3.88267	0.0160336		3.88267	0.0326633
3.88752	-0.038445		3.88752	0.0172853		3.88752	0.0334978
3.89237	-0.0375509		3.89237	0.0182986		3.89237	0.0344515
3.89723	-0.0370145		3.89723	0.0190139		3.89723	0.0353456
3.90208	-0.0367761		3.90208	0.0192523		3.90208	0.0360608
3.90693	-0.0368953		3.90693	0.0190735		3.90693	0.0363588
3.91179	-0.0368953		3.91179	0.018537		3.91179	0.0362396
3.91664	-0.0369549		3.91664	0.0178814		3.91664	0.0357032
3.92149	-0.0368953		3.92149	0.0171661		3.92149	0.0352859
3.92635	-0.0364184		3.92635	0.0163913		3.92635	0.0348687
3.9312	-0.0359416		3.9312	0.0158548		3.9312	0.0344515
3.93605	-0.0354648		3.93605	0.0154972		3.93605	0.0341535
3.94091	-0.0349879		3.94091	0.0154972		3.94091	0.0335574
3.94576	-0.0346899		3.94576	0.0155568		3.94576	0.0324845
3.95061	-0.0345111		3.95061	0.0157356		3.95061	0.0309944
3.95547	-0.0346899		3.95547	0.015974		3.95547	0.0292659
3.96032	-0.0348687		3.96032	0.0162125		3.96032	0.0275373
3.96517	-0.0352859		3.96517	0.0162125		3.96517	0.0259876
3.97003	-0.0357628		3.97003	0.0163317		3.97003	0.025034
3.97488	-0.03618		3.97488	0.0162125		3.97488	0.0247359
3.97973	-0.0362396		3.97973	0.0161529		3.97973	0.0252128
3.98459	-0.0360608		3.98459	0.0161529		3.98459	0.0261664
3.98944	-0.0354052		3.98944	0.0163317		3.98944	0.0275373
3.99429	-0.0346899		3.99429	0.0167489		3.99429	0.0290275
3.99915	-0.033915		3.99915	0.0175238		3.99915	0.0302196
4.004	-0.0333786		4.004	0.0184774		4.004	0.031054
4.00885	-0.0331402		4.00885	0.0193715		4.00885	0.0312924
4.01371	-0.0331998		4.01371	0.0201464		4.01371	0.0309944
4.01856	-0.0335574		4.01856	0.0205636		4.01856	0.030458
4.02341	-0.0340939		4.02341	0.020504		4.02341	0.0296831
4.02827	-0.0347495		4.02827	0.019908		4.02827	0.0291467
4.03312	-0.0354052		4.03312	0.0189543		4.03312	0.0288486
4.03797	-0.0359416		4.03797	0.0180006		4.03797	0.0289679
4.04283	-0.0363588		4.04283	0.0172257		4.04283	0.0293851
4.04768	-0.0366569		4.04768	0.0166893		4.04768	0.0301003
4.05253	-0.0368953		4.05253	0.0168681		4.05253	0.0309944
4.05739	-0.0370145		4.05739	0.0172853		4.05739	0.0319481
4.06224	-0.0371933		4.06224	0.0180602		4.06224	0.0329614
4.06709	-0.0374913		4.06709	0.0188947		4.06709	0.0338554
4.07195	-0.0377297		4.07195	0.019908		4.07195	0.0346899
4.0768	-0.0378489		4.0768	0.0207424		4.0768	0.0352263
4.08165	-0.0376701		4.08165	0.0215173		4.08165	0.0357628
4.08651	-0.0370145		4.08651	0.0222325		4.08651	0.03618
4.09136	-0.0360608		4.09136	0.0225902		4.09136	0.0364184
4.09621	-0.0348091		4.09621	0.0227094		4.09621	0.0365973
4.10107	-0.033617		4.10107	0.0225306		4.10107	0.0365973
4.10592	-0.0326633		4.10592	0.0218153		4.10592	0.0364184
4.11077	-0.0323653		4.11077	0.0208616		4.11077	0.0360012
4.11563	-0.0327826		4.11563	0.0197291		4.11563	0.0351667
4.12048	-0.0336766		4.12048	0.0187159		4.12048	0.0341535
4.12533	-0.0351071		4.12533	0.0180006		4.12533	0.0331402
4.13019	-0.0366569		4.13019	0.017643		4.13019	0.0321865
4.13504	-0.0382066		4.13504	0.0174642		4.13504	0.0315905
4.13989	-0.0393391		4.13989	0.0175238		4.13989	0.0312924
4.14475	-0.0401139		4.14475	0.0175834		4.14475	0.031352
4.1496	-0.0405908		4.1496	0.0174046		4.1496	0.0315309
4.15445	-0.0408888		4.15445	0.0172257		4.15445	0.0317097
4.15931	-0.0410676		4.15931	0.0169873		4.15931	0.0318885
4.16416	-0.0411272		4.16416	0.0167489		4.16416	0.0317693
4.16901	-0.041306		4.16901	0.0165701		4.16901	0.0315309
4.17387	-0.0414252		4.17387	0.0164509		4.17387	0.0312328
4.17872	-0.041306		4.17872	0.0162721		4.17872	0.0306964
4.18357	-0.041008		4.18357	0.015974		4.18357	0.0301003
4.18843	-0.0404119		4.18843	0.0157952		4.18843	0.0296235
4.19328	-0.0393987		4.19328	0.0156164		4.19328	0.0292659
4.19813	-0.0383854		4.19813	0.0155568		4.19813	0.0293255
4.20299	-0.0375509		4.20299	0.015676		4.20299	0.0292063
4.20784	-0.0370741		4.20784	0.015974		4.20784	0.0292659
4.21269	-0.0371337		4.21269	0.0160933		4.21269	0.0292063
4.21755	-0.0377893		4.21755	0.0163913		4.21755	0.0289679
4.2224	-0.0391006		4.2224	0.0165701		4.2224	0.0286102
4.22725	-0.0405312		4.22725	0.0166893		4.22725	0.0282526
4.23211	-0.0420213		4.23211	0.0168681		4.23211	0.0280142
4.23696	-0.0430942		4.23696	0.0171065		4.23696	0.028193
4.24181	-0.043571		4.24181	0.0174046		4.24181	0.0286698
4.24667	-0.0437498		4.24667	0.0178218		4.24667	0.0294447
4.25152	-0.0433326		4.25152	0.018239		4.25152	0.0303984
4.25637	-0.0427365		4.25637	0.0187755		4.25637	0.0312924
4.26123	-0.0419617		4.26123	0.0191331		4.26123	0.0320077
4.26608	-0.0410676		4.26608	0.0196099		4.26608	0.0323057
4.27093	-0.0400543		4.27093	0.019908		4.27093	0.0322461
4.27579	-0.0392795		4.27579	0.020206		4.27579	0.0315905
4.28064	-0.038743		4.28064	0.0203252		4.28064	0.0305176
4.28549	-0.0385642		4.28549	0.0203848		4.28549	0.0292063
4.29035	-0.0385642		4.29035	0.0202656		4.29035	0.0277162
4.2952	-0.0389218		4.2952	0.0198483		4.2952	0.0265241
4.30005	-0.0391603		4.30005	0.0193119		4.30005	0.0257492
4.30491	-0.0392199		4.30491	0.0184178		4.30491	0.0253916
4.30976	-0.0389218		4.30976	0.017345		4.30976	0.025332
4.31461	-0.038445		4.31461	0.0162721		4.31461	0.0255704
4.31947	-0.0377893		4.31947	0.0154376		4.31947	0.0258684
4.32432	-0.0373721		4.32432	0.0151396		4.32432	0.0261068
4.32917	-0.0372529		4.32917	0.015378		4.32917	0.0263453
4.33403	-0.0373125		4.33403	0.0163913		4.33403	0.0265241
4.33888	-0.0376701		4.33888	0.0181198		4.33888	0.0267625
4.34373	-0.0380278		4.34373	0.0199676		4.34373	0.0268221
4.34859	-0.0385046		4.34859	0.0217557		4.34859	0.0267029
4.35344	-0.0388026		4.35344	0.023067		4.35344	0.0266433
4.35829	-0.0391603		4.35829	0.0236034		4.35829	0.0265241
4.36315	-0.0395179		4.36315	0.0233054		4.36315	0.0268221
4.368	-0.0399351		4.368	0.0223517		4.368	0.027597
4.37285	-0.0403523		4.37285	0.0207424		4.37285	0.0289679
4.37771	-0.0406504		4.37771	0.0189543		4.37771	0.0308156
4.38256	-0.04071		4.38256	0.0171661		4.38256	0.0327826
4.38741	-0.0403523		4.38741	0.015676		4.38741	0.0344515
4.39227	-0.0398755		4.39227	0.014782		4.39227	0.0354648
4.39712	-0.0391603		4.39712	0.0144243		4.39712	0.035882
4.40197	-0.0385046		4.40197	0.0146031		4.40197	0.0356436
4.40683	-0.038147		4.40683	0.01508		4.40683	0.0351071
4.41168	-0.0380874		4.41168	0.0156164		4.41168	0.0346303
4.41653	-0.0383258		4.41653	0.0160336		4.41653	0.0343323
4.42139	-0.0388622		4.42139	0.0162125		4.42139	0.0344515
4.42624	-0.0395179		4.42624	0.0161529		4.42624	0.0346899
4.43109	-0.0399947		4.43109	0.0160933		4.43109	0.0349879
4.43595	-0.0401735		4.43595	0.0161529		4.43595	0.0351667
4.4408	-0.0399947		4.4408	0.0162721		4.4408	0.0349879
4.44565	-0.0396371		4.44565	0.0165701		4.44565	0.0346899
4.45051	-0.0392199		4.45051	0.0168085		4.45051	0.0342727
4.45536	-0.0388026		4.45536	0.0170469		4.45536	0.0337362
4.46021	-0.0388026		4.46021	0.017345		4.46021	0.0332594
4.46507	-0.0392199		4.46507	0.0177026		4.46507	0.0329614
4.46992	-0.0398159		4.46992	0.018239		4.46992	0.0326633
4.47477	-0.0404119		4.47477	0.0188947		4.47477	0.0324845
4.47963	-0.0409484		4.47963	0.0196099		4.47963	0.0322461
4.48448	-0.0410676		4.48448	0.0201464		4.48448	0.0319481
4.48933	-0.0408292		4.48933	0.0205636		4.48933	0.0317693
4.49419	-0.0405312		4.49419	0.0206828		4.49419	0.0316501
4.49904	-0.0402927		4.49904	0.0206828		4.49904	0.0315309
4.50389	-0.0404119		4.50389	0.020802		4.50389	0.0314713
4.50875	-0.0406504		4.50875	0.020802		4.50875	0.0312924
4.5136	-0.0410676		4.5136	0.0209808		4.5136	0.0308156
4.51845	-0.0413656		4.51845	0.020802		4.51845	0.0301003
4.52331	-0.041306		4.52331	0.020206		4.52331	0.0292063
4.52816	-0.0407696		4.52816	0.0191331		4.52816	0.0280142
4.53301	-0.0399351		4.53301	0.0177026		4.53301	0.0268221
4.53787	-0.0388622		4.53787	0.0163317		4.53787	0.0258684
4.54272	-0.0379682		4.54272	0.0151396		4.54272	0.0255108
4.54757	-0.0371933		4.54757	0.0146627		4.54757	0.0255704
4.55243	-0.0368357		4.55243	0.0148416		4.55243	0.0261664
4.55728	-0.0365376		4.55728	0.015676		4.55728	0.0270605
4.56213	-0.0362992		4.56213	0.0168681		4.56213	0.027895
4.56699	-0.0360012		4.56699	0.0181198		4.56699	0.0285506
4.57184	-0.035584		4.57184	0.0193715		4.57184	0.0287294
4.57669	-0.0350475		4.57669	0.0202656		4.57669	0.0284314
4.58155	-0.0346899		4.58155	0.0208616		4.58155	0.0278354
4.5864	-0.0347495		4.5864	0.0211		4.5864	0.0272989
4.59125	-0.0353456		4.59125	0.0212789		4.59125	0.0271797
4.59611	-0.0364184		4.59611	0.0212193		4.59611	0.027597
4.60096	-0.0378489		4.60096	0.0213385		4.60096	0.0287294
4.60581	-0.0392795		4.60581	0.0215769		4.60581	0.030458
4.61067	-0.0406504		4.61067	0.0221729		4.61067	0.0321269
4.61552	-0.0414252		4.61552	0.022769		4.61552	0.033319
4.62037	-0.041604		4.62037	0.0234842		4.62037	0.0337362
4.62523	-0.041306		4.62523	0.0239015		4.62523	0.0332594
4.63008	-0.0405312		4.63008	0.0239015		4.63008	0.0320077
4.63493	-0.0396371		4.63493	0.0231266		4.63493	0.0305176
4.63979	-0.0386238		4.63979	0.0217557		4.63979	0.0292063
4.64464	-0.0375509		4.64464	0.0197887		4.64464	0.0285506
4.64949	-0.036478		4.64949	0.017941		4.64949	0.028491
4.65435	-0.035584		4.65435	0.0162721		4.65435	0.0291467
4.6592	-0.0349879		4.6592	0.0151992		4.6592	0.0300407
4.66405	-0.0348091		4.66405	0.0147223		4.66405	0.031054
4.66891	-0.0352859		4.66891	0.0147223		4.66891	0.0318885
4.67376	-0.0362396		4.67376	0.01508		4.67376	0.0326633
4.67861	-0.0375509		4.67861	0.0155568		4.67861	0.0332594
4.68347	-0.0389218		4.68347	0.0160933		4.68347	0.033617
4.68832	-0.0402331		4.68832	0.0163317		4.68832	0.0337958
4.69317	-0.041008		4.69317	0.0166893		4.69317	0.0334382
4.69803	-0.0413656		4.69803	0.0168085		4.69803	0.0327826
4.70288	-0.0411868		4.70288	0.0170469		4.70288	0.0318289
4.70773	-0.0408292		4.70773	0.0172257		4.70773	0.030756
4.71259	-0.0401735		4.71259	0.0175238		4.71259	0.0299811
4.71744	-0.0393987		4.71744	0.0178814		4.71744	0.0293851
4.72229	-0.0385642		4.72229	0.0184774		4.72229	0.0292659
4.72715	-0.0379682		4.72715	0.0191331		4.72715	0.0295043
4.732	-0.0374317		4.732	0.0197291		4.732	0.0297427
4.73685	-0.0369549		4.73685	0.020206		4.73685	0.03016
4.74171	-0.0366569		4.74171	0.0206232		4.74171	0.0303388
4.74656	-0.0365973		4.74656	0.0209212		4.74656	0.0303388
4.75141	-0.0366569		4.75141	0.0213385		4.75141	0.0299811
4.75627	-0.0365973		4.75627	0.0221133		4.75627	0.0295639
4.76112	-0.0363588		4.76112	0.023365		4.76112	0.0290871
4.76597	-0.0360012		4.76597	0.0249743		4.76597	0.0287294
4.77083	-0.0353456		4.77083	0.0263453		4.77083	0.0283718
4.77568	-0.0345707		4.77568	0.0272393		4.77568	0.028193
4.78053	-0.0337958		4.78053	0.027597		4.78053	0.028193
4.78539	-0.0332594		4.78539	0.0270009		4.78539	0.0283122
4.79024	-0.0331402		4.79024	0.0258088		4.79024	0.0283122
4.79509	-0.0334382		4.79509	0.0244379		4.79509	0.028491
4.79995	-0.0339746		4.79995	0.0231862		4.79995	0.0287294
4.8048	-0.0347495		4.8048	0.0223517		4.8048	0.0289083
4.80965	-0.0355244		4.80965	0.0219345		4.80965	0.0290275
4.81451	-0.0360608		4.81451	0.0219941		4.81451	0.0292659
4.81936	-0.03618		4.81936	0.022471		4.81936	0.0293851
4.82421	-0.0362992		4.82421	0.0231266		4.82421	0.0298619
4.82907	-0.0364184		4.82907	0.0238419		4.82907	0.030458
4.83392	-0.0367165		4.83392	0.0243783		4.83392	0.031352
4.83877	-0.0373721		4.83877	0.0247955		4.83877	0.0324845
4.84363	-0.038147		4.84363	0.0247955		4.84363	0.0337362
4.84848	-0.0388622		4.84848	0.0244975		4.84848	0.0349879
4.85333	-0.0393391		4.85333	0.0240207		4.85333	0.035882
4.85819	-0.0393987		4.85819	0.0232458		4.85819	0.036478
4.86304	-0.039041		4.86304	0.022471		4.86304	0.0366569
4.86789	-0.038445		4.86789	0.0216961		4.86789	0.0363588
4.87275	-0.0378489		4.87275	0.0207424		4.87275	0.0357032
4.8776	-0.0373721		4.8776	0.0197291		4.8776	0.0350475
4.88245	-0.0372529		4.88245	0.0187159		4.88245	0.0343919
4.88731	-0.0376701		4.88731	0.017941		4.88731	0.0338554
4.89216	-0.0382066		4.89216	0.017345		4.89216	0.033617
4.89701	-0.038743		4.89701	0.0172257		4.89701	0.0333786
4.90187	-0.039041		4.90187	0.0175238		4.90187	0.033021
4.90672	-0.039041		4.90672	0.0183582		4.90672	0.0326037
4.91157	-0.0388622		4.91157	0.0196099		4.91157	0.0318885
4.91643	-0.0386834		4.91643	0.0209212		4.91643	0.0311732
4.92128	-0.038445		4.92128	0.0224113		4.92128	0.0302196
4.92613	-0.0383258		4.92613	0.0237226		4.92613	0.0296235
4.93099	-0.0383258		4.93099	0.0249147		4.93099	0.0293255
4.93584	-0.0386238		4.93584	0.0256896		4.93584	0.0295043
4.94069	-0.0391006		4.94069	0.0261664		4.94069	0.0299215
4.94555	-0.0398159		4.94555	0.0264645		4.94555	0.0308156
4.9504	-0.0408888		4.9504	0.0266433		4.9504	0.0317693
4.95525	-0.0419617		4.95525	0.0267029		4.95525	0.0327229
4.96011	-0.0429153		4.96011	0.0267029		4.96011	0.0334978
4.96496	-0.0433922		4.96496	0.0265241		4.96496	0.0337958
4.96981	-0.0431538		4.96981	0.026226		4.96981	0.0337362
4.97467	-0.0420809		4.97467	0.02563		4.97467	0.0331998
4.97952	-0.0403523		4.97952	0.0248551		4.97952	0.0322461
4.98437	-0.0382066		4.98437	0.0241399		4.98437	0.0311732
4.98923	-0.0359416		4.98923	0.0234246		4.98923	0.0301003
4.99408	-0.0340939		4.99408	0.0228882		4.99408	0.0291467
4.99893	-0.0327229		4.99893	0.0226498		4.99893	0.0284314
5.00379	-0.0320077		5.00379	0.0226498		5.00379	0.027895
5.00864	-0.0317097		5.00864	0.0229478		5.00864	0.0277758
5.01349	-0.0318289		5.01349	0.0231862		5.01349	0.0279546
5.01835	-0.0322461		5.01835	0.0235438		5.01835	0.028193
5.0232	-0.0327826		5.0232	0.0238419		5.0232	0.0286698
5.02805	-0.0334382		5.02805	0.0239611		5.02805	0.0291467
5.03291	-0.0340939		5.03291	0.0238419		5.03291	0.0292659
5.03776	-0.0345707		5.03776	0.0236034		5.03776	0.0293851
5.04261	-0.0349283		5.04261	0.0231862		5.04261	0.0293255
5.04747	-0.0351071		5.04747	0.0228882		5.04747	0.0293255
5.05232	-0.0351667		5.05232	0.0225306		5.05232	0.0296235
5.05717	-0.0351667		5.05717	0.0221729		5.05717	0.0300407
5.06203	-0.0352263		5.06203	0.0219941		5.06203	0.0306964
5.06688	-0.0352859		5.06688	0.0219941		5.06688	0.031352
5.07173	-0.035584		5.07173	0.0219345		5.07173	0.0319481
5.07659	-0.0360012		5.07659	0.0220537		5.07659	0.0322461
5.08144	-0.036478		5.08144	0.0219941		5.08144	0.0323653
5.08629	-0.0371337		5.08629	0.0218749		5.08629	0.0323057
5.09115	-0.0377893		5.09115	0.0216961		5.09115	0.0321865
5.096	-0.0383854		5.096	0.0215173		5.096	0.0319481
5.10085	-0.0385046		5.10085	0.0213981		5.10085	0.0317097
5.10571	-0.038445		5.10571	0.0213981		5.10571	0.0312328
5.11056	-0.0377297		5.11056	0.0216365		5.11056	0.030756
5.11541	-0.0368953		5.11541	0.0219941		5.11541	0.0303388
5.12027	-0.035882		5.12027	0.0224113		5.12027	0.0302792
5.12512	-0.0349283		5.12512	0.0225306		5.12512	0.0303984
5.12997	-0.0342131		5.12997	0.0224113		5.12997	0.0308156
5.13483	-0.0337362		5.13483	0.0216961		5.13483	0.0314713
5.13968	-0.033319		5.13968	0.020802		5.13968	0.0320077
5.14453	-0.0331402		5.14453	0.0196695		5.14453	0.0326633
5.14939	-0.0331402		5.14939	0.0187755		5.14939	0.0330806
5.15424	-0.0331402		5.15424	0.0184178		5.15424	0.0332594
5.15909	-0.0333786		5.15909	0.0185966		5.15909	0.0332594
5.16395	-0.0336766		5.16395	0.0193119		5.16395	0.033021
5.1688	-0.0340939		5.1688	0.020504		5.1688	0.0327826
5.17365	-0.0345707		5.17365	0.0219941		5.17365	0.0325441
5.17851	-0.0349283		5.17851	0.0234842		5.17851	0.0323653
5.18336	-0.0350475		5.18336	0.0247359		5.18336	0.0323653
5.18821	-0.0347495		5.18821	0.0255704		5.18821	0.0326037
5.19307	-0.0341535		5.19307	0.025928		5.19307	0.0331402
5.19792	-0.033319		5.19792	0.0258684		5.19792	0.033915
5.20277	-0.0323057		5.20277	0.025332		5.20277	0.0349879
5.20763	-0.0314713		5.20763	0.0246763		5.20763	0.0359416
5.21248	-0.0308156		5.21248	0.0240207		5.21248	0.0367165
5.21733	-0.0305176		5.21733	0.0235438		5.21733	0.0370741
5.22219	-0.0302792		5.22219	0.0232458		5.22219	0.0368357
5.22704	-0.0301003		5.22704	0.0233054		5.22704	0.0360012
5.23189	-0.0299811		5.23189	0.023663		5.23189	0.0347495
5.23675	-0.0297427		5.23675	0.0240207		5.23675	0.0331998
5.2416	-0.0294447		5.2416	0.0241995		5.2416	0.0316501
5.24645	-0.0290871		5.24645	0.0242591		5.24645	0.0305772
5.25131	-0.0288486		5.25131	0.0242591		5.25131	0.0299811
5.25616	-0.0285506		5.25616	0.0241399		5.25616	0.0301003
5.26101	-0.0282526		5.26101	0.0242591		5.26101	0.0308156
5.26587	-0.0279546		5.26587	0.0247359		5.26587	0.0318885
5.27072	-0.0277162		5.27072	0.0254512		5.27072	0.0329018
5.27557	-0.0274777		5.27557	0.0262856		5.27557	0.033617
5.28043	-0.0272989		5.28043	0.0270009		5.28043	0.0338554
5.28528	-0.0271797		5.28528	0.0270009		5.28528	0.0335574
5.29013	-0.0271797		5.29013	0.0266433		5.29013	0.033021
5.29499	-0.0272989		5.29499	0.0256896		5.29499	0.0324845
5.29984	-0.027597		5.29984	0.0244975		5.29984	0.0321865
5.30469	-0.0280142		5.30469	0.0234246		5.30469	0.0321865
5.30955	-0.0287294		5.30955	0.0226498		5.30955	0.0327826
5.3144	-0.0296831		5.3144	0.022471		5.3144	0.033617
5.31925	-0.0305176		5.31925	0.022471		5.31925	0.0346899
5.32411	-0.0314116		5.32411	0.0227094		5.32411	0.0357628
5.32896	-0.0319481		5.32896	0.0228286		5.32896	0.0365376
5.33381	-0.0322461		5.33381	0.0227094		5.33381	0.0370741
5.33867	-0.0324249		5.33867	0.0222921		5.33867	0.0373721
5.34352	-0.0324845		5.34352	0.0216365		5.34352	0.0373125
5.34837	-0.0325441		5.34837	0.0210404		5.34837	0.0370145
5.35323	-0.0327229		5.35323	0.0203848		5.35323	0.0365376
5.35808	-0.0329018		5.35808	0.019908		5.35808	0.035882
5.36293	-0.0332594		5.36293	0.0196099		5.36293	0.0352859
5.36779	-0.0338554		5.36779	0.0194907		5.36779	0.0348091
5.37264	-0.0345111		5.37264	0.0194907		5.37264	0.0345111
5.37749	-0.0351667		5.37749	0.0193715		5.37749	0.0341535
5.38235	-0.0360012		5.38235	0.0193119		5.38235	0.0337362
5.3872	-0.0367165		5.3872	0.0190139		5.3872	0.0334978
5.39205	-0.0370741		5.39205	0.0186563		5.39205	0.0334382
5.39691	-0.0368953		5.39691	0.0182986		5.39691	0.0335574
5.40176	-0.0364184		5.40176	0.018239		5.40176	0.0337958
5.40661	-0.035584		5.40661	0.0186563		5.40661	0.0342131
5.41147	-0.0347495		5.41147	0.0194907		5.41147	0.0347495
5.41632	-0.0340939		5.41632	0.0209808		5.41632	0.0352263
5.42117	-0.0338554		5.42117	0.0225306		5.42117	0.0354648
5.42603	-0.0340343		5.42603	0.0239611		5.42603	0.0355244
5.43088	-0.0345707		5.43088	0.0249147		5.43088	0.0354648
5.43573	-0.0353456		5.43573	0.0250936		5.43573	0.0354648
5.44059	-0.0362992		5.44059	0.0244975		5.44059	0.0352263
5.44544	-0.0370741		5.44544	0.0235438		5.44544	0.0349283
5.45029	-0.0376105		5.45029	0.0220537		5.45029	0.0347495
5.45515	-0.0377893		5.45515	0.020504		5.45515	0.0343919
5.46	-0.0377297		5.46	0.0190735		5.46	0.0340939
5.46485	-0.0374317		5.46485	0.0180602		5.46485	0.0336766
5.46971	-0.0371337		5.46971	0.0174642		5.46971	0.0332594
5.47456	-0.0368357		5.47456	0.0174046		5.47456	0.0328422
5.47941	-0.0366569		5.47941	0.0178218		5.47941	0.0323653
5.48427	-0.036478		5.48427	0.0185966		5.48427	0.0320077
5.48912	-0.0363588		5.48912	0.0194907		5.48912	0.0317693
5.49397	-0.03618		5.49397	0.020504		5.49397	0.0318289
5.49883	-0.0359416		5.49883	0.0213981		5.49883	0.0320673
5.50368	-0.0357032		5.50368	0.0221133		5.50368	0.0327826
5.50853	-0.035584		5.50853	0.0227094		5.50853	0.0334978
5.51339	-0.0357032		5.51339	0.0230074		5.51339	0.0342131
5.51824	-0.03618		5.51824	0.0232458		5.51824	0.0346899
5.52309	-0.0368357		5.52309	0.0232458		5.52309	0.0348687
5.52795	-0.0375509		5.52795	0.0231862		5.52795	0.0345707
5.5328	-0.038147		5.5328	0.0229478		5.5328	0.0340939
5.53765	-0.0382066		5.53765	0.0229478		5.53765	0.033617
5.54251	-0.0378489		5.54251	0.023067		5.54251	0.0331402
5.54736	-0.0370741		5.54736	0.023663		5.54736	0.0327229
5.55221	-0.0362396		5.55221	0.0245571		5.55221	0.0324845
5.55707	-0.0355244		5.55707	0.0254512		5.55707	0.0324845
5.56192	-0.0349879		5.56192	0.0261068		5.56192	0.0327229
5.56677	-0.0348091		5.56677	0.0264645		5.56677	0.033319
5.57163	-0.0346899		5.57163	0.0263453		5.57163	0.0340343
5.57648	-0.0348687		5.57648	0.025928		5.57648	0.0349283
5.58133	-0.0352263		5.58133	0.0253916		5.58133	0.0358224
5.58619	-0.0356436		5.58619	0.0247955		5.58619	0.0364184
5.59104	-0.03618		5.59104	0.0244379		5.59104	0.0368357
5.59589	-0.036478		5.59589	0.0241995		5.59589	0.0368357
5.60075	-0.0366569		5.60075	0.0240803		5.60075	0.0365376
5.6056	-0.036478		5.6056	0.0240803		5.6056	0.0363588
5.61045	-0.0359416		5.61045	0.0241995		5.61045	0.0360608
5.61531	-0.0352859		5.61531	0.0243783		5.61531	0.0359416
5.62016	-0.0345707		5.62016	0.0248551		5.62016	0.0358224
5.62501	-0.0340343		5.62501	0.0254512		5.62501	0.0356436
5.62987	-0.0337958		5.62987	0.025928		5.62987	0.0352859
5.63472	-0.033915		5.63472	0.0263453		5.63472	0.0348687
5.63957	-0.0342727		5.63957	0.0264645		5.63957	0.0343919
5.64443	-0.0347495		5.64443	0.0262856		5.64443	0.0340343
5.64928	-0.0352263		5.64928	0.0258088		5.64928	0.033915
5.65413	-0.0355244		5.65413	0.0252128		5.65413	0.0342131
5.65899	-0.0357032		5.65899	0.0247359		5.65899	0.0348687
5.66384	-0.0359416		5.66384	0.0245571		5.66384	0.0357628
5.66869	-0.0360608		5.66869	0.0246167		5.66869	0.0367761
5.67355	-0.0362992		5.67355	0.025034		5.67355	0.0374913
5.6784	-0.0367165		5.6784	0.0255704		5.6784	0.0378489
5.68325	-0.0371337		5.68325	0.0261664		5.68325	0.0379086
5.68811	-0.0374913		5.68811	0.0267625		5.68811	0.0375509
5.69296	-0.0377893		5.69296	0.0272393		5.69296	0.0371933
5.69781	-0.0378489		5.69781	0.0277162		5.69781	0.0366569
5.70267	-0.0375509		5.70267	0.0281334		5.70267	0.0360012
5.70752	-0.0370741		5.70752	0.0284314		5.70752	0.0354648
5.71237	-0.0364184		5.71237	0.0286698		5.71237	0.0348091
5.71723	-0.0356436		5.71723	0.0286102		5.71723	0.0342131
5.72208	-0.0346899		5.72208	0.0282526		5.72208	0.0337362
5.72693	-0.0337362		5.72693	0.0275373		5.72693	0.033319
5.73179	-0.0329614		5.73179	0.0264645		5.73179	0.0331402
5.73664	-0.0323653		5.73664	0.0250936		5.73664	0.0333786
5.74149	-0.0321269		5.74149	0.023663		5.74149	0.033915
5.74635	-0.0321865		5.74635	0.0224113		5.74635	0.0345111
5.7512	-0.0327229		5.7512	0.0213981		5.7512	0.0351667
5.75605	-0.0334978		5.75605	0.0209212		5.75605	0.0356436
5.76091	-0.0340939		5.76091	0.0209212		5.76091	0.035882
5.76576	-0.0345707		5.76576	0.0215769		5.76576	0.0358224
5.77061	-0.0345707		5.77061	0.022471		5.77061	0.035584
5.77547	-0.0340939		5.77547	0.0236034		5.77547	0.0351071
5.78032	-0.033319		5.78032	0.0246167		5.78032	0.0344515
5.78517	-0.0323057		5.78517	0.0252724		5.78517	0.0339746
5.79003	-0.0314116		5.79003	0.0254512		5.79003	0.0335574
5.79488	-0.0308156		5.79488	0.0250936		5.79488	0.0332594
5.79973	-0.0306368		5.79973	0.0243783		5.79973	0.0328422
5.80459	-0.0308752		5.80459	0.0234842		5.80459	0.0323653
5.80944	-0.0314116		5.80944	0.022471		5.80944	0.0318885
5.81429	-0.0321269		5.81429	0.0218749		5.81429	0.0315309
5.81915	-0.0326633		5.81915	0.0218153		5.81915	0.0312924
5.824	-0.033021		5.824	0.0222325		5.824	0.0314116
5.82885	-0.0329614		5.82885	0.0233054		5.82885	0.0320077
5.83371	-0.0327229		5.83371	0.0247955		5.83371	0.0329018
5.83856	-0.0322461		5.83856	0.0264049		5.83856	0.033915
5.84341	-0.0317097		5.84341	0.027895		5.84341	0.0346899
5.84827	-0.0314713		5.84827	0.0289083		5.84827	0.0352263
5.85312	-0.0315309		5.85312	0.0293851		5.85312	0.0352859
5.85797	-0.0319481		5.85797	0.0291467		5.85797	0.0349283
5.86283	-0.0326633		5.86283	0.0283718		5.86283	0.0343323
5.86768	-0.0334382		5.86768	0.0272989		5.86768	0.0333786
5.87253	-0.0341535		5.87253	0.0261664		5.87253	0.0323653
5.87739	-0.0345111		5.87739	0.0252128		5.87739	0.0312328
5.88224	-0.0345111		5.88224	0.0246167		5.88224	0.0301003
5.88709	-0.0342727		5.88709	0.0243187		5.88709	0.0293851
5.89195	-0.0336766		5.89195	0.0241995		5.89195	0.0290275
5.8968	-0.0331402		5.8968	0.0241399		5.8968	0.0292063
5.90165	-0.0326037		5.90165	0.0239611		5.90165	0.0298619
5.90651	-0.0324249		5.90651	0.0237823		5.90651	0.0308752
5.91136	-0.0326633		5.91136	0.0232458		5.91136	0.0317097
5.91621	-0.0331402		5.91621	0.0225902		5.91621	0.0324249
5.92107	-0.0337958		5.92107	0.0221729		5.92107	0.0327826
5.92592	-0.0343919		5.92592	0.0218749		5.92592	0.0329018
5.93077	-0.0348091		5.93077	0.0219941		5.93077	0.0329614
5.93563	-0.0348091		5.93563	0.022769		5.93563	0.033021
5.94048	-0.0343919		5.94048	0.0240803		5.94048	0.0330806
5.94533	-0.0340343		5.94533	0.0257492		5.94533	0.033021
5.95019	-0.0337362		5.95019	0.0273585		5.95019	0.033021
5.95504	-0.033617		5.95504	0.0286102		5.95504	0.0327229
5.95989	-0.0337958		5.95989	0.0295043		5.95989	0.0323057
5.96475	-0.0340939		5.96475	0.0298023		5.96475	0.0318289
5.9696	-0.0344515		5.9696	0.0296831		5.9696	0.0314116
5.97445	-0.0345111		5.97445	0.0292659		5.97445	0.0311732
5.97931	-0.0345111		5.97931	0.0287294		5.97931	0.0311136
5.98416	-0.0344515		5.98416	0.0281334		5.98416	0.0312924
5.98901	-0.0344515		5.98901	0.0276566		5.98901	0.0315905
5.99387	-0.0344515		5.99387	0.0271797		5.99387	0.0317693
5.99872	-0.0345707		5.99872	0.0266433		5.99872	0.0318885
6.00357	-0.0345707		6.00357	0.025928		6.00357	0.0318289
6.00843	-0.0344515		6.00843	0.0251532		6.00843	0.0316501
6.01328	-0.0342727		6.01328	0.0244379		6.01328	0.0314116
6.01813	-0.0339746		6.01813	0.0239015		6.01813	0.0311732
6.02299	-0.0337362		6.02299	0.023663		6.02299	0.031054
6.02784	-0.0337958		6.02784	0.0239015		6.02784	0.0309944
6.03269	-0.0340939		6.03269	0.0246763		6.03269	0.0311136
6.03755	-0.0344515		6.03755	0.0258684		6.03755	0.0314116
6.0424	-0.0348687		6.0424	0.0272393		6.0424	0.0317097
6.04725	-0.0352263		6.04725	0.0282526		6.04725	0.0318885
6.05211	-0.0354052		6.05211	0.0289083		6.05211	0.0321269
6.05696	-0.0353456		6.05696	0.0289083		6.05696	0.0323057
6.06181	-0.0352263		6.06181	0.0283718		6.06181	0.0324845
6.06667	-0.0349879		6.06667	0.0273585		6.06667	0.0327229
6.07152	-0.0349283		6.07152	0.026226		6.07152	0.033319
6.07637	-0.0349283		6.07637	0.0251532		6.07637	0.0339746
6.08123	-0.0350475		6.08123	0.0240803		6.08123	0.0348687
6.08608	-0.0355244		6.08608	0.0233054		6.08608	0.035882
6.09093	-0.0360608		6.09093	0.0225306		6.09093	0.0367165
6.09579	-0.0365973		6.09579	0.0218749		6.09579	0.0373125
6.10064	-0.0371337		6.10064	0.0213385		6.10064	0.0374317
6.10549	-0.0376105		6.10549	0.0208616		6.10549	0.0373125
6.11035	-0.0377297		6.11035	0.0206828		6.11035	0.0366569
6.1152	-0.0373721		6.1152	0.0211		6.1152	0.0358224
6.12005	-0.0367165		6.12005	0.0219941		6.12005	0.0346899
6.12491	-0.0356436		6.12491	0.0233054		6.12491	0.0336766
6.12976	-0.0344515		6.12976	0.0243783		6.12976	0.0327229
6.13461	-0.0331998		6.13461	0.0250936		6.13461	0.0318885
6.13947	-0.0322461		6.13947	0.0252128		6.13947	0.0312328
6.14432	-0.0316501		6.14432	0.0246763		6.14432	0.0308752
6.14917	-0.0314713		6.14917	0.0235438		6.14917	0.030756
6.15403	-0.0317693		6.15403	0.022471		6.15403	0.0306964
6.15888	-0.0322461		6.15888	0.0216961		6.15888	0.0306368
6.16373	-0.0327229		6.16373	0.0215769		6.16373	0.030458
6.16859	-0.033021		6.16859	0.0219941		6.16859	0.0302792
6.17344	-0.033319		6.17344	0.0228882		6.17344	0.0298023
6.17829	-0.0334978		6.17829	0.0239611		6.17829	0.0292659
6.18315	-0.0337958		6.18315	0.025034		6.18315	0.0289679
6.188	-0.0342131		6.188	0.0258684		6.188	0.0288486
6.19285	-0.0348091		6.19285	0.0264645		6.19285	0.0291467
6.19771	-0.035584		6.19771	0.0269413		6.19771	0.0297427
6.20256	-0.036478		6.20256	0.0274777		6.20256	0.030458
6.20741	-0.0371933		6.20741	0.027895		6.20741	0.0311136
6.21227	-0.0376105		6.21227	0.0283122		6.21227	0.0314713
6.21712	-0.0377297		6.21712	0.0287294		6.21712	0.031352
6.22197	-0.0376701		6.22197	0.0290275		6.22197	0.0308156
6.22683	-0.0370741		6.22683	0.0292063		6.22683	0.0302792
6.23168	-0.0362992		6.23168	0.0293851		6.23168	0.0298619
6.23653	-0.0351071		6.23653	0.0292063		6.23653	0.0299811
6.24139	-0.0338554		6.24139	0.0289083		6.24139	0.030458
6.24624	-0.0324845		6.24624	0.0283122		6.24624	0.0312924
6.25109	-0.031352		6.25109	0.027597		6.25109	0.0323057
6.25595	-0.0303984		6.25595	0.0267029		6.25595	0.0329018
6.2608	-0.0299811		6.2608	0.0258088		6.2608	0.0330806
6.26565	-0.0300407		6.26565	0.0250936		6.26565	0.0327826
6.27051	-0.0303984		6.27051	0.0247359		6.27051	0.0320077
6.27536	-0.031054		6.27536	0.0247359		6.27536	0.0311136
6.28021	-0.0318885		6.28021	0.0252724		6.28021	0.030458
6.28507	-0.0327229		6.28507	0.025928		6.28507	0.0302792
6.28992	-0.0334978		6.28992	0.0267029		6.28992	0.0306368
6.29477	-0.0340343		6.29477	0.0274181		6.29477	0.0312328
6.29963	-0.0343919		6.29963	0.0278354		6.29963	0.0321865
6.30448	-0.0347495		6.30448	0.0277758		6.30448	0.0329018
6.30933	-0.0350475		6.30933	0.0273585		6.30933	0.0333786
6.31419	-0.0353456		6.31419	0.0266433		6.31419	0.0337362
6.31904	-0.0358224		6.31904	0.025928		6.31904	0.0337362
6.32389	-0.0362992		6.32389	0.0252724		6.32389	0.0337958
6.32875	-0.0367165		6.32875	0.0248551		6.32875	0.0337362
6.3336	-0.0368357		6.3336	0.0245571		6.3336	0.0337362
6.33845	-0.0365973		6.33845	0.0246167		6.33845	0.0336766
6.34331	-0.0361204		6.34331	0.0248551		6.34331	0.0334382
6.34816	-0.0352859		6.34816	0.0253916		6.34816	0.033021
6.35301	-0.0343919		6.35301	0.025928		6.35301	0.0324845
6.35787	-0.0336766		6.35787	0.0265837		6.35787	0.0318289
6.36272	-0.0331402		6.36272	0.0272989		6.36272	0.0312924
6.36757	-0.0329614		6.36757	0.027895		6.36757	0.0308752
6.37243	-0.0330806		6.37243	0.0283122		6.37243	0.0306964
6.37728	-0.0334382		6.37728	0.0285506		6.37728	0.0308752
6.38213	-0.0336766		6.38213	0.0289679		6.38213	0.0312328
6.38699	-0.0338554		6.38699	0.0293851		6.38699	0.0317693
6.39184	-0.0337958		6.39184	0.0299811		6.39184	0.0323653
6.39669	-0.0332594		6.39669	0.0306964		6.39669	0.033021
6.40155	-0.0324845		6.40155	0.0312924		6.40155	0.0334978
6.4064	-0.0317693		6.4064	0.0318289		6.4064	0.0339746
6.41125	-0.0314713		6.41125	0.0319481		6.41125	0.0343323
6.41611	-0.0315309		6.41611	0.0317097		6.41611	0.0347495
6.42096	-0.0320077		6.42096	0.031352		6.42096	0.0351667
6.42581	-0.0327229		6.42581	0.0311136		6.42581	0.0354052
6.43067	-0.0334382		6.43067	0.0309348		6.43067	0.0354648
6.43552	-0.0339746		6.43552	0.0312924		6.43552	0.0354052
6.44037	-0.0342131		6.44037	0.0320077		6.44037	0.0351667
6.44523	-0.033915		6.44523	0.0328422		6.44523	0.0349283
6.45008	-0.0334382		6.45008	0.033617		6.45008	0.0349283
6.45493	-0.0329018		6.45493	0.0341535		6.45493	0.0352859
6.45979	-0.0323057		6.45979	0.0344515		6.45979	0.0360012
6.46464	-0.0315905		6.46464	0.0344515		6.46464	0.0369549
6.46949	-0.0311136		6.46949	0.0340939		6.46949	0.0380278
6.47435	-0.0305772		6.47435	0.033617		6.47435	0.0391603
6.4792	-0.0301003		6.4792	0.0331998		6.4792	0.0398755
6.48405	-0.0298619		6.48405	0.033021		6.48405	0.0404119
6.48891	-0.0298023		6.48891	0.0331402		6.48891	0.0404716
6.49376	-0.03016		6.49376	0.0332594		6.49376	0.0401139
6.49861	-0.0306964		6.49861	0.033319		6.49861	0.0392795
6.50347	-0.031352		6.50347	0.033021		6.50347	0.0383854
6.50832	-0.0320673		6.50832	0.0322461		6.50832	0.0373125
6.51317	-0.0328422		6.51317	0.0311732		6.51317	0.0365376
6.51803	-0.0334978		6.51803	0.0296831		6.51803	0.0359416
6.52288	-0.0341535		6.52288	0.0283122		6.52288	0.0358224
6.52773	-0.0347495		6.52773	0.0272393		6.52773	0.035882
6.53259	-0.0352859		6.53259	0.0266433		6.53259	0.0362396
6.53744	-0.0354648		6.53744	0.0264645		6.53744	0.0367165
6.54229	-0.0354052		6.54229	0.0266433		6.54229	0.0372529
6.54715	-0.0349879		6.54715	0.0270605		6.54715	0.0377297
6.552	-0.0345111		6.552	0.0276566		6.552	0.0380278
6.55685	-0.033915		6.55685	0.0282526		6.55685	0.0377893
6.56171	-0.0335574		6.56171	0.0289679		6.56171	0.0368357
6.56656	-0.0334382		6.56656	0.0296831		6.56656	0.0352859
6.57141	-0.033617		6.57141	0.0305772		6.57141	0.0331998
6.57627	-0.0339746		6.57627	0.0311732		6.57627	0.0309348
6.58112	-0.0343919		6.58112	0.0317693		6.58112	0.0289083
6.58597	-0.0346899		6.58597	0.0321865		6.58597	0.0276566
6.59083	-0.0349879		6.59083	0.0322461		6.59083	0.0271797
6.59568	-0.0352859		6.59568	0.0321269		6.59568	0.0274181
6.60053	-0.0355244		6.60053	0.0318289		6.60053	0.0281334
6.60539	-0.0357032		6.60539	0.031352		6.60539	0.0289679
6.61024	-0.0359416		6.61024	0.0309348		6.61024	0.0296235
6.61509	-0.0358224		6.61509	0.0305772		6.61509	0.0299215
6.61995	-0.0354052		6.61995	0.0303388		6.61995	0.0298619
6.6248	-0.0349283		6.6248	0.0299811		6.6248	0.0295639
6.62965	-0.0343919		6.62965	0.0295043		6.62965	0.0292063
6.63451	-0.0338554		6.63451	0.0286698		6.63451	0.0289083
6.63936	-0.0335574		6.63936	0.0277162		6.63936	0.0287294
6.64421	-0.0334978		6.64421	0.0266433		6.64421	0.0286698
6.64907	-0.033617		6.64907	0.025928		6.64907	0.028789
6.65392	-0.033617		6.65392	0.0257492		6.65392	0.0289679
6.65877	-0.0334382		6.65877	0.0263453		6.65877	0.0293851
6.66363	-0.0327826		6.66363	0.0273585		6.66363	0.0298023
6.66848	-0.0320077		6.66848	0.028789		6.66848	0.0302792
6.67333	-0.0309348		6.67333	0.03016		6.67333	0.0305772
6.67819	-0.0299811		6.67819	0.0312328		6.67819	0.0308156
6.68304	-0.0294447		6.68304	0.0320077		6.68304	0.0308156
6.68789	-0.0294447		6.68789	0.0323057		6.68789	0.0306964
6.69275	-0.0300407		6.69275	0.0324249		6.69275	0.030458
6.6976	-0.0311136		6.6976	0.0324249		6.6976	0.0303984
6.70245	-0.0323057		6.70245	0.0324845		6.70245	0.0303388
6.70731	-0.0335574		6.70731	0.0326037		6.70731	0.0303984
6.71216	-0.0344515		6.71216	0.0328422		6.71216	0.030458
6.71701	-0.0349283		6.71701	0.0329018		6.71701	0.0306964
6.72187	-0.0350475		6.72187	0.0328422		6.72187	0.0308156
6.72672	-0.0349283		6.72672	0.0325441		6.72672	0.031054
6.73157	-0.0346899		6.73157	0.0320673		6.73157	0.031352
6.73643	-0.0345111		6.73643	0.0314116		6.73643	0.0316501
6.74128	-0.0344515		6.74128	0.0309944		6.74128	0.0321865
6.74613	-0.0345707		6.74613	0.0306964		6.74613	0.0324249
6.75099	-0.0347495		6.75099	0.030458		6.75099	0.0326633
6.75584	-0.0351071		6.75584	0.0303388		6.75584	0.0328422
6.76069	-0.0354052		6.76069	0.03016		6.76069	0.0329614
6.76555	-0.035584		6.76555	0.0297427		6.76555	0.0331998
6.7704	-0.0358224		6.7704	0.0292063		6.7704	0.0334978
6.77525	-0.0360608		6.77525	0.0286698		6.77525	0.0340939
6.78011	-0.0362396		6.78011	0.0282526		6.78011	0.0348687
6.78496	-0.0364184		6.78496	0.0281334		6.78496	0.0358224
6.78981	-0.0365973		6.78981	0.0284314		6.78981	0.0368357
6.79467	-0.0365376		6.79467	0.0292659		6.79467	0.0379682
6.79952	-0.0363588		6.79952	0.030458		6.79952	0.0389814
6.80437	-0.0360012		6.80437	0.0315309		6.80437	0.0400543
6.80923	-0.0354648		6.80923	0.0323653		6.80923	0.0407696
6.81408	-0.0349283		6.81408	0.0326633		6.81408	0.0411272
6.81893	-0.0345111		6.81893	0.0326037		6.81893	0.0411868
6.82379	-0.0343919		6.82379	0.0322461		6.82379	0.0407696
6.82864	-0.0345707		6.82864	0.0318885		6.82864	0.0398755
6.83349	-0.0348091		6.83349	0.0317097		6.83349	0.0388622
6.83835	-0.0351667		6.83835	0.0318289		6.83835	0.0379682
6.8432	-0.0354052		6.8432	0.0319481		6.8432	0.0371337
6.84805	-0.0352859		6.84805	0.0319481		6.84805	0.0366569
6.85291	-0.0348687		6.85291	0.0317693		6.85291	0.0365973
6.85776	-0.0342131		6.85776	0.031054		6.85776	0.0367761
6.86261	-0.033617		6.86261	0.0299811		6.86261	0.0370145
6.86747	-0.0329614		6.86747	0.0286698		6.86747	0.0373125
6.87232	-0.0326037		6.87232	0.027597		6.87232	0.0374317
6.87717	-0.0323057		6.87717	0.0268221		6.87717	0.0376105
6.88203	-0.0324845		6.88203	0.0264049		6.88203	0.0377297
6.88688	-0.0327229		6.88688	0.0266433		6.88688	0.0380278
6.89173	-0.033319		6.89173	0.0271797		6.89173	0.0386238
6.89659	-0.0340343		6.89659	0.0280738		6.89659	0.0392795
6.90144	-0.0346899		6.90144	0.0290871		6.90144	0.0399351
6.90629	-0.0353456		6.90629	0.0300407		6.90629	0.0402927
6.91115	-0.0357628		6.91115	0.0308156		6.91115	0.0402927
6.916	-0.0360608		6.916	0.0312328		6.916	0.0397563
6.92085	-0.036478		6.92085	0.0314116		6.92085	0.0389218
6.92571	-0.0368357		6.92571	0.0312328		6.92571	0.0380874
6.93056	-0.0374913		6.93056	0.0309944		6.93056	0.0374913
6.93541	-0.0380874		6.93541	0.030756		6.93541	0.0371933
6.94027	-0.0385642		6.94027	0.0305772		6.94027	0.0371933
6.94512	-0.0386238		6.94512	0.0303388		6.94512	0.0373125
6.94997	-0.0382066		6.94997	0.0302196		6.94997	0.0372529
6.95483	-0.0373125		6.95483	0.0300407		6.95483	0.0374317
6.95968	-0.0362396		6.95968	0.0296831		6.95968	0.0377297
6.96453	-0.0351071		6.96453	0.0293255		6.96453	0.0382662
6.96939	-0.0342727		6.96939	0.0288486		6.96939	0.0391006
6.97424	-0.0339746		6.97424	0.028193		6.97424	0.0399351
6.97909	-0.0341535		6.97909	0.0276566		6.97909	0.04071
6.98395	-0.0347495		6.98395	0.0271201		6.98395	0.0411868
6.9888	-0.0356436		6.9888	0.0267625		6.9888	0.0412464
6.99365	-0.0363588		6.99365	0.0267029		6.99365	0.0410676
6.99851	-0.0367761		6.99851	0.0268817		6.99851	0.0404119
7.00336	-0.0367761		7.00336	0.0274777		7.00336	0.0393987
7.00821	-0.0362396		7.00821	0.0283718		7.00821	0.038147
7.01307	-0.0352859		7.01307	0.0292063		7.01307	0.0367165
7.01792	-0.0340939		7.01792	0.0299215		7.01792	0.0351667
7.02277	-0.0330806		7.02277	0.0302792		7.02277	0.033617
7.02763	-0.0323653		7.02763	0.0302196		7.02763	0.0324249
7.03248	-0.0320077		7.03248	0.0298023		7.03248	0.031352
7.03733	-0.0318885		7.03733	0.0292659		7.03733	0.0306964
7.04219	-0.0320673		7.04219	0.0289679		7.04219	0.0302792
7.04704	-0.0321269		7.04704	0.0289083		7.04704	0.03016
7.05189	-0.0318885		7.05189	0.0291467		7.05189	0.03016
7.05675	-0.0316501		7.05675	0.0296235		7.05675	0.030458
7.0616	-0.0312924		7.0616	0.0301003		7.0616	0.031054
7.06645	-0.0309944		7.06645	0.030458		7.06645	0.0317693
7.07131	-0.0312328		7.07131	0.030756		7.07131	0.0327229
7.07616	-0.0318289		7.07616	0.0308156		7.07616	0.0336766
7.08101	-0.0327229		7.08101	0.0308752		7.08101	0.0345707
7.08587	-0.0337362		7.08587	0.0309944		7.08587	0.0354052
7.09072	-0.0345707		7.09072	0.0309944		7.09072	0.0360608
7.09557	-0.0349283		7.09557	0.0308752		7.09557	0.0362992
7.10043	-0.0349879		7.10043	0.0308156		7.10043	0.036478
7.10528	-0.0345111		7.10528	0.030756		7.10528	0.036478
7.11013	-0.033915		7.11013	0.030756		7.11013	0.0365376
7.11499	-0.033319		7.11499	0.0309944		7.11499	0.0366569
7.11984	-0.0328422		7.11984	0.031352		7.11984	0.0367761
7.12469	-0.0326633		7.12469	0.0318885		7.12469	0.0369549
7.12955	-0.033021		7.12955	0.0322461		7.12955	0.0371337
7.1344	-0.0336766		7.1344	0.0324845		7.1344	0.0371933
7.13925	-0.0344515		7.13925	0.0322461		7.13925	0.0371337
7.14411	-0.0351667		7.14411	0.0316501		7.14411	0.0371337
7.14896	-0.0355244		7.14896	0.0308752		7.14896	0.0371337
7.15381	-0.0351071		7.15381	0.0302792		7.15381	0.0373125
7.15867	-0.0340939		7.15867	0.0298619		7.15867	0.0376105
7.16352	-0.0324249		7.16352	0.0301003		7.16352	0.0380278
7.16837	-0.030458		7.16837	0.0306368		7.16837	0.0383258
7.17323	-0.0286698		7.17323	0.0314713		7.17323	0.038445
7.17808	-0.0274777		7.17808	0.0321865		7.17808	0.038445
7.18293	-0.0271201		7.18293	0.0326037		7.18293	0.038445
7.18779	-0.0275373		7.18779	0.0327229		7.18779	0.0385642
7.19264	-0.0286102		7.19264	0.0327826		7.19264	0.0389814
7.19749	-0.0299811		7.19749	0.0327826		7.19749	0.0395775
7.20235	-0.0312328		7.20235	0.0328422		7.20235	0.0401139
7.2072	-0.0321269		7.2072	0.033021		7.2072	0.0406504
7.21205	-0.0324845		7.21205	0.033319		7.21205	0.0408888
7.21691	-0.0324249		7.21691	0.0333786		7.21691	0.0409484
7.22176	-0.0320077		7.22176	0.0332594		7.22176	0.0408292
7.22661	-0.0315905		7.22661	0.0328422		7.22661	0.0405908
7.23147	-0.0314116		7.23147	0.0322461		7.23147	0.0402331
7.23632	-0.0314116		7.23632	0.0315905		7.23632	0.0397563
7.24117	-0.0317693		7.24117	0.0309348		7.24117	0.039041
7.24603	-0.0321865		7.24603	0.0303388		7.24603	0.0380278
7.25088	-0.0326633		7.25088	0.0296831		7.25088	0.0368357
7.25573	-0.0331998		7.25573	0.0288486		7.25573	0.0357032
7.26059	-0.0335574		7.26059	0.0280738		7.26059	0.0348687
7.26544	-0.0339746		7.26544	0.0272393		7.26544	0.0345111
7.27029	-0.0343919		7.27029	0.0266433		7.27029	0.0347495
7.27515	-0.0347495		7.27515	0.0265241		7.27515	0.0354052
7.28	-0.0352263		7.28	0.0267625		7.28	0.0362396
7.28485	-0.0356436		7.28485	0.0274777		7.28485	0.0370145
7.28971	-0.0360608		7.28971	0.0286102		7.28971	0.0376701
7.29456	-0.0363588		7.29456	0.0299215		7.29456	0.0380874
7.29941	-0.0365376		7.29941	0.0312924		7.29941	0.038445
7.30427	-0.0365376		7.30427	0.0326633		7.30427	0.0386238
7.30912	-0.0365376		7.30912	0.0339746		7.30912	0.0385046
7.31397	-0.0363588		7.31397	0.0351071		7.31397	0.0383258
7.31883	-0.0362992		7.31883	0.0360012		7.31883	0.0379682
7.32368	-0.0364184		7.32368	0.036478		7.32368	0.0374317
7.32853	-0.0367165		7.32853	0.036478		7.32853	0.0368953
7.33339	-0.0370741		7.33339	0.0360608		7.33339	0.0365376
7.33824	-0.0375509		7.33824	0.0353456		7.33824	0.0363588
7.34309	-0.0379086		7.34309	0.0345707		7.34309	0.0362992
7.34795	-0.038147		7.34795	0.0340939		7.34795	0.0363588
7.3528	-0.0382066		7.3528	0.0337362		7.3528	0.0362396
7.35765	-0.0382066		7.35765	0.0336766		7.35765	0.0359416
7.36251	-0.0383258		7.36251	0.0337362		7.36251	0.0356436
7.36736	-0.038445		7.36736	0.0334978		7.36736	0.0352263
7.37221	-0.0386238		7.37221	0.033021		7.37221	0.0348687
7.37707	-0.0388026		7.37707	0.0323057		7.37707	0.0348687
7.38192	-0.0386238		7.38192	0.0315309		7.38192	0.0352263
7.38677	-0.0382066		7.38677	0.030756		7.38677	0.0359416
7.39163	-0.0375509		7.39163	0.0303984		7.39163	0.0367761
7.39648	-0.0368357		7.39648	0.030458		7.39648	0.0374317
7.40133	-0.0362992		7.40133	0.0309348		7.40133	0.0377893
7.40619	-0.0359416		7.40619	0.0316501		7.40619	0.0378489
7.41104	-0.0355244		7.41104	0.0325441		7.41104	0.0374317
7.41589	-0.0350475		7.41589	0.0334978		7.41589	0.0370145
7.42075	-0.0343919		7.42075	0.0345707		7.42075	0.0366569
7.4256	-0.033617		7.4256	0.0354052		7.4256	0.0367165
7.43045	-0.0326633		7.43045	0.0360608		7.43045	0.0371933
7.43531	-0.0317097		7.43531	0.0365973		7.43531	0.0380874
7.44016	-0.0309348		7.44016	0.0368953		7.44016	0.0388622
7.44501	-0.0305176		7.44501	0.0368357		7.44501	0.0393987
7.44987	-0.0302792		7.44987	0.0365376		7.44987	0.0393987
7.45472	-0.0303984		7.45472	0.035882		7.45472	0.0388026
7.45957	-0.0308156		7.45957	0.0352263		7.45957	0.0376105
7.46443	-0.031352		7.46443	0.0342727		7.46443	0.03618
7.46928	-0.0320673		7.46928	0.0332594		7.46928	0.0349879
7.47413	-0.0325441		7.47413	0.0322461		7.47413	0.0342727
7.47899	-0.033021		7.47899	0.0312328		7.47899	0.0340939
7.48384	-0.0331402		7.48384	0.0303388		7.48384	0.0344515
7.48869	-0.0329614		7.48869	0.0297427		7.48869	0.0351071
7.49355	-0.0327826		7.49355	0.0295043		7.49355	0.0356436
7.4984	-0.0323057		7.4984	0.0296831		7.4984	0.0360012
7.50325	-0.0320673		7.50325	0.0303388		7.50325	0.035882
7.50811	-0.0320077		7.50811	0.0311136		7.50811	0.0352859
7.51296	-0.0320673		7.51296	0.0319481		7.51296	0.0346303
7.51781	-0.0321269		7.51781	0.0324249		7.51781	0.0342131
7.52267	-0.0319481		7.52267	0.0326037		7.52267	0.0340939
7.52752	-0.0312924		7.52752	0.0318289		7.52752	0.0345707
7.53237	-0.0303388		7.53237	0.0305772		7.53237	0.0353456
7.53723	-0.0290871		7.53723	0.0289083		7.53723	0.036478
7.54208	-0.0278354		7.54208	0.0270605		7.54208	0.0375509
7.54693	-0.0268221		7.54693	0.0254512		7.54693	0.038445
7.55179	-0.0263453		7.55179	0.0244379		7.55179	0.039041
7.55664	-0.0264049		7.55664	0.0243187		7.55664	0.0393391
7.56149	-0.0267625		7.56149	0.0248551		7.56149	0.0394583
7.56635	-0.0272393		7.56635	0.0258684		7.56635	0.0393391
7.5712	-0.0279546		7.5712	0.0273585		7.5712	0.0392199
7.57605	-0.028491		7.57605	0.0286698		7.57605	0.0391603
7.58091	-0.0290871		7.58091	0.0301003		7.58091	0.0389814
7.58576	-0.0294447		7.58576	0.0312924		7.58576	0.0388026
7.59061	-0.0296831		7.59061	0.0323653		7.59061	0.0385046
7.59547	-0.0299215		7.59547	0.033319		7.59547	0.0383258
7.60032	-0.0300407		7.60032	0.0340939		7.60032	0.0383854
7.60517	-0.03016		7.60517	0.0343919		7.60517	0.0388026
7.61003	-0.0303984		7.61003	0.0344515		7.61003	0.0392199
7.61488	-0.0308156		7.61488	0.0340939		7.61488	0.0397563
7.61973	-0.0315905		7.61973	0.0335574		7.61973	0.0401735
7.62459	-0.0325441		7.62459	0.0329614		7.62459	0.0402927
7.62944	-0.0334978		7.62944	0.0326037		7.62944	0.0402927
7.63429	-0.0342727		7.63429	0.0324249		7.63429	0.0401139
7.63915	-0.0345111		7.63915	0.0323653		7.63915	0.0397563
7.644	-0.0343323		7.644	0.0324845		7.644	0.0393987
7.64885	-0.033617		7.64885	0.0327229		7.64885	0.0393391
7.65371	-0.0327229		7.65371	0.0329614		7.65371	0.0393987
7.65856	-0.0317097		7.65856	0.0333786		7.65856	0.0395179
7.66341	-0.0308752		7.66341	0.0336766		7.66341	0.0396371
7.66827	-0.03016		7.66827	0.0340343		7.66827	0.0398755
7.67312	-0.0295639		7.67312	0.0343323		7.67312	0.0401139
7.67797	-0.0291467		7.67797	0.0343323		7.67797	0.0404119
7.68283	-0.0289083		7.68283	0.0342131		7.68283	0.0409484
7.68768	-0.028789		7.68768	0.0339746		7.68768	0.0415444
7.69253	-0.0287294		7.69253	0.0335574		7.69253	0.0422001
7.69739	-0.0289083		7.69739	0.0331998		7.69739	0.0424981
7.70224	-0.0292659		7.70224	0.0327826		7.70224	0.0424385
7.70709	-0.0296831		7.70709	0.0323653		7.70709	0.0419021
7.71195	-0.0303388		7.71195	0.0320077		7.71195	0.0411868
7.7168	-0.0309944		7.7168	0.0317097		7.7168	0.0403523
7.72165	-0.0316501		7.72165	0.0312924		7.72165	0.0396967
7.72651	-0.0322461		7.72651	0.0309944		7.72651	0.0392795
7.73136	-0.0324845		7.73136	0.0308156		7.73136	0.0389814
7.73621	-0.0324249		7.73621	0.0308752		7.73621	0.0388622
7.74107	-0.0321269		7.74107	0.0311732		7.74107	0.0389218
7.74592	-0.0315309		7.74592	0.0315905		7.74592	0.0389218
7.75077	-0.0308752		7.75077	0.0320077		7.75077	0.039041
7.75563	-0.0305772		7.75563	0.0323653		7.75563	0.0391006
7.76048	-0.0305176		7.76048	0.0323057		7.76048	0.0391603
7.76533	-0.0308156		7.76533	0.0318289		7.76533	0.0391603
7.77019	-0.0314713		7.77019	0.0309348		7.77019	0.039041
7.77504	-0.0322461		7.77504	0.0298619		7.77504	0.0386238
7.77989	-0.0329018		7.77989	0.0291467		7.77989	0.0379682
7.78475	-0.033319		7.78475	0.028789		7.78475	0.0372529
7.7896	-0.0334978		7.7896	0.0289083		7.7896	0.0365376
7.79445	-0.033319		7.79445	0.0293851		7.79445	0.0360012
7.79931	-0.0331402		7.79931	0.0296831		7.79931	0.0358224
7.80416	-0.0330806		7.80416	0.0299215		7.80416	0.0358224
7.80901	-0.0329018		7.80901	0.0298023		7.80901	0.0362992
7.81387	-0.0329614		7.81387	0.0295043		7.81387	0.0370145
7.81872	-0.0330806		7.81872	0.0295639		7.81872	0.0377297
7.82357	-0.0331402		7.82357	0.0300407		7.82357	0.0385046
7.82843	-0.0330806		7.82843	0.0309348		7.82843	0.0389218
7.83328	-0.0329018		7.83328	0.0322461		7.83328	0.0391006
7.83813	-0.0325441		7.83813	0.033319		7.83813	0.0391006
7.84299	-0.0321269		7.84299	0.0341535		7.84299	0.0391006
7.84784	-0.0314713		7.84784	0.0344515		7.84784	0.0393391
7.85269	-0.0308156		7.85269	0.0342131		7.85269	0.0397563
7.85755	-0.03016		7.85755	0.0335574		7.85755	0.0402927
7.8624	-0.0295043		7.8624	0.0327826		7.8624	0.0408888
7.86725	-0.0289679		7.86725	0.0319481		7.86725	0.0411868
7.87211	-0.028491		7.87211	0.0309944		7.87211	0.0411868
7.87696	-0.028193		7.87696	0.0299811		7.87696	0.0407696
7.88181	-0.028193		7.88181	0.028789		7.88181	0.0402331
7.88667	-0.0283718		7.88667	0.027597		7.88667	0.0398755
7.89152	-0.0286698		7.89152	0.0266433		7.89152	0.0397563
7.89637	-0.0288486		7.89637	0.0261068		7.89637	0.0400543
7.90123	-0.0290275		7.90123	0.0261068		7.90123	0.04071
7.90608	-0.0291467		7.90608	0.0268221		7.90608	0.0411868
7.91093	-0.0293255		7.91093	0.0280738		7.91093	0.0415444
7.91579	-0.0295639		7.91579	0.0298023		7.91579	0.0415444
7.92064	-0.0301003		7.92064	0.0316501		7.92064	0.0412464
7.92549	-0.0306964		7.92549	0.0334978		7.92549	0.0407696
7.93035	-0.0314116		7.93035	0.0350475		7.93035	0.0402331
7.9352	-0.0317693		7.9352	0.0363588		7.9352	0.0399351
7.94005	-0.0315905		7.94005	0.0372529		7.94005	0.0397563
7.94491	-0.0308156		7.94491	0.0375509		7.94491	0.0398159
7.94976	-0.0296831		7.94976	0.0373125		7.94976	0.0397563
7.95461	-0.0285506		7.95461	0.0366569		7.95461	0.0395775
7.95947	-0.027895		7.95947	0.0355244		7.95947	0.0392199
7.96432	-0.0280142		7.96432	0.0343919		7.96432	0.0386238
7.96917	-0.0290871		7.96917	0.0334382		7.96917	0.0377893
7.97403	-0.0306368		7.97403	0.0329018		7.97403	0.0367761
7.97888	-0.0323653		7.97888	0.0328422		7.97888	0.035882
7.98373	-0.0339746		7.98373	0.033319		7.98373	0.0351667
7.98859	-0.0349283		7.98859	0.033915		7.98859	0.0348687
7.99344	-0.0354648		7.99344	0.0346899		7.99344	0.0348687
7.99829	-0.0356436		7.99829	0.0352263		7.99829	0.0350475
8.00315	-0.035882		8.00315	0.0355244		8.00315	0.0354648
8.008	-0.0361204		8.008	0.0353456		8.008	0.0357032
8.01285	-0.036478		8.01285	0.0347495		8.01285	0.0359416
8.01771	-0.0368357		8.01771	0.0340343		8.01771	0.0360012
8.02256	-0.0369549		8.02256	0.0334382		8.02256	0.0359416
8.02741	-0.0368953		8.02741	0.0330806		8.02741	0.0359416
8.03227	-0.036478		8.03227	0.0331998		8.03227	0.0360012
8.03712	-0.0360012		8.03712	0.0338554		8.03712	0.03618
8.04197	-0.0352859		8.04197	0.0349283		8.04197	0.0366569
8.04683	-0.0345111		8.04683	0.0362396		8.04683	0.0374317
8.05168	-0.0337958		8.05168	0.0374913		8.05168	0.0382662
8.05653	-0.0331998		8.05653	0.038445		8.05653	0.0392199
8.06139	-0.0327229		8.06139	0.0391006		8.06139	0.0399947
8.06624	-0.0326633		8.06624	0.0394583		8.06624	0.0405908
8.07109	-0.0330806		8.07109	0.0393987		8.07109	0.04071
8.07595	-0.033617		8.07595	0.0391006		8.07595	0.0403523
8.0808	-0.0342131		8.0808	0.0386238		8.0808	0.0395775
8.08565	-0.0345707		8.08565	0.0379682		8.08565	0.0386238
8.09051	-0.0346303		8.09051	0.0371337		8.09051	0.0376105
8.09536	-0.0343323		8.09536	0.0362992		8.09536	0.0368953
8.10021	-0.0336766		8.10021	0.0356436		8.10021	0.0365376
8.10507	-0.033021		8.10507	0.035584		8.10507	0.0367165
8.10992	-0.0326633		8.10992	0.0360608		8.10992	0.0370741
8.11477	-0.0326037		8.11477	0.0371933		8.11477	0.0377893
8.11963	-0.0330806		8.11963	0.038743		8.11963	0.0385046
8.12448	-0.0340343		8.12448	0.0402927		8.12448	0.0389218
8.12933	-0.0354648		8.12933	0.0415444		8.12933	0.0391603
8.13419	-0.0370145		8.13419	0.0420809		8.13419	0.0388622
8.13904	-0.0385642		8.13904	0.0419021		8.13904	0.0379086
8.14389	-0.0399351		8.14389	0.0411272		8.14389	0.0366569
8.14875	-0.0407696		8.14875	0.0399351		8.14875	0.0352263
8.1536	-0.0407696		8.1536	0.0386238		8.1536	0.0341535
8.15845	-0.0400543		8.15845	0.0374317		8.15845	0.0337958
8.16331	-0.038743		8.16331	0.0366569		8.16331	0.0340939
8.16816	-0.0371933		8.16816	0.0364184		8.16816	0.0352859
8.17301	-0.0358224		8.17301	0.0365973		8.17301	0.0368357
8.17787	-0.0348687		8.17787	0.0370145		8.17787	0.0385046
8.18272	-0.0345707		8.18272	0.0374317		8.18272	0.0400543
8.18757	-0.0347495		8.18757	0.0377893		8.18757	0.0413656
8.19243	-0.0349283		8.19243	0.0377297		8.19243	0.0424385
8.19728	-0.0348091		8.19728	0.0373125		8.19728	0.0435114
8.20213	-0.0343323		8.20213	0.0368357		8.20213	0.0445247
8.20699	-0.0334978		8.20699	0.0363588		8.20699	0.0455379
8.21184	-0.0324249		8.21184	0.0362992		8.21184	0.0461936
8.21669	-0.0312328		8.21669	0.0366569		8.21669	0.0465512
8.22155	-0.0303984		8.22155	0.0376701		8.22155	0.0465512
8.2264	-0.0299811		8.2264	0.0391603		8.2264	0.0462532
8.23125	-0.0298619		8.23125	0.0408292		8.23125	0.0455976
8.23611	-0.0300407		8.23611	0.0424385		8.23611	0.0450015
8.24096	-0.0303984		8.24096	0.0436306		8.24096	0.0442863
8.24581	-0.0306964		8.24581	0.044167		8.24581	0.0435114
8.25067	-0.0309348		8.25067	0.0441074		8.25067	0.0426173
8.25552	-0.0309348		8.25552	0.0437498		8.25552	0.0417829
8.26037	-0.030756		8.26037	0.0429153		8.26037	0.041008
8.26523	-0.030458		8.26523	0.0420809		8.26523	0.0404716
8.27008	-0.0300407		8.27008	0.0412464		8.27008	0.0402927
8.27493	-0.0298023		8.27493	0.0404716		8.27493	0.0402927
8.27979	-0.0296235		8.27979	0.0398755		8.27979	0.0405908
8.28464	-0.0297427		8.28464	0.0393987		8.28464	0.0407696
8.28949	-0.03016		8.28949	0.0391006		8.28949	0.0408292
8.29435	-0.0305772		8.29435	0.0391006		8.29435	0.0408292
8.2992	-0.0309348		8.2992	0.0393987		8.2992	0.04071
8.30405	-0.0312924		8.30405	0.0401735		8.30405	0.04071
8.30891	-0.031352		8.30891	0.0411868		8.30891	0.0408292
8.31376	-0.031352		8.31376	0.0423193		8.31376	0.0411272
8.31861	-0.0312328		8.31861	0.0432134		8.31861	0.041604
8.32347	-0.0311136		8.32347	0.0437498		8.32347	0.0422597
8.32832	-0.0309348		8.32832	0.0438094		8.32832	0.0427961
8.33317	-0.0308752		8.33317	0.0433922		8.33317	0.0433922
8.33803	-0.0306368		8.33803	0.0426173		8.33803	0.0436902
8.34288	-0.0305772		8.34288	0.0416636		8.34288	0.0438094
8.34773	-0.0305772		8.34773	0.0405312		8.34773	0.0436902
8.35259	-0.030756		8.35259	0.0393391		8.35259	0.0431538
8.35744	-0.031054		8.35744	0.038445		8.35744	0.0424385
8.36229	-0.031352		8.36229	0.0376701		8.36229	0.0411868
8.36715	-0.0315309		8.36715	0.0371933		8.36715	0.0396967
8.372	-0.031352		8.372	0.0371337		8.372	0.0382066
8.37685	-0.031054		8.37685	0.0373721		8.37685	0.0368357
8.38171	-0.0303984		8.38171	0.0379682		8.38171	0.035882
8.38656	-0.0298619		8.38656	0.0386834		8.38656	0.0354052
8.39141	-0.0295043		8.39141	0.0393987		8.39141	0.0354648
8.39627	-0.0295639		8.39627	0.0401139		8.39627	0.035882
8.40112	-0.0299811		8.40112	0.0408888		8.40112	0.0364184
8.40597	-0.0305176		8.40597	0.0416636		8.40597	0.0367761
8.41083	-0.0311732		8.41083	0.0423193		8.41083	0.0368953
8.41568	-0.0317097		8.41568	0.0426173		8.41568	0.0368357
8.42053	-0.0321269		8.42053	0.0426173		8.42053	0.036478
8.42539	-0.0321865		8.42539	0.0422597		8.42539	0.0361204
8.43024	-0.0320673		8.43024	0.0416636		8.43024	0.0357032
8.43509	-0.0317097		8.43509	0.0409484		8.43509	0.0354648
8.43995	-0.031352		8.43995	0.0403523		8.43995	0.0352859
8.4448	-0.0306964		8.4448	0.0404119		8.4448	0.0351071
8.44965	-0.03016		8.44965	0.0407696		8.44965	0.0348687
8.45451	-0.0297427		8.45451	0.0414252		8.45451	0.0345707
8.45936	-0.0293851		8.45936	0.0422001		8.45936	0.0342131
8.46421	-0.0292063		8.46421	0.0426173		8.46421	0.0337958
8.46907	-0.0290871		8.46907	0.0427961		8.46907	0.0334978
8.47392	-0.028789		8.47392	0.0425577		8.47392	0.0331402
8.47877	-0.0286698		8.47877	0.0420809		8.47877	0.0329614
8.48363	-0.0283718		8.48363	0.0414252		8.48363	0.0327826
8.48848	-0.0280738		8.48848	0.0408292		8.48848	0.0326633
8.49333	-0.0277162		8.49333	0.0404119		8.49333	0.0327826
8.49819	-0.0275373		8.49819	0.0402331		8.49819	0.033021
8.50304	-0.0273585		8.50304	0.0401735		8.50304	0.033617
8.50789	-0.0272393		8.50789	0.0402927		8.50789	0.0342727
8.51275	-0.0273585		8.51275	0.0404716		8.51275	0.0350475
8.5176	-0.0276566		8.5176	0.0405312		8.5176	0.0357628
8.52245	-0.0283122		8.52245	0.0404716		8.52245	0.0364184
8.52731	-0.0292659		8.52731	0.0402331		8.52731	0.0368953
8.53216	-0.0303984		8.53216	0.0399351		8.53216	0.0373721
8.53701	-0.0315905		8.53701	0.0396967		8.53701	0.0377297
8.54187	-0.0326037		8.54187	0.0396371		8.54187	0.0380874
8.54672	-0.0331998		8.54672	0.0398755		8.54672	0.0382066
8.55157	-0.0335574		8.55157	0.0401139		8.55157	0.0380278
8.55643	-0.033319		8.55643	0.0404716		8.55643	0.0377297
8.56128	-0.0329018		8.56128	0.0408292		8.56128	0.0371337
8.56613	-0.0322461		8.56613	0.0408888		8.56613	0.036478
8.57099	-0.031352		8.57099	0.0409484		8.57099	0.035882
8.57584	-0.0303388		8.57584	0.0408888		8.57584	0.0353456
8.58069	-0.0294447		8.58069	0.0410676		8.58069	0.0351667
8.58555	-0.028789		8.58555	0.0412464		8.58555	0.035584
8.5904	-0.0285506		8.5904	0.0415444		8.5904	0.0362396
8.59525	-0.0288486		8.59525	0.041604		8.59525	0.0371933
8.60011	-0.0294447		8.60011	0.0414848		8.60011	0.0382662
8.60496	-0.0303388		8.60496	0.041008		8.60496	0.0391006
8.60981	-0.0311732		8.60981	0.0401735		8.60981	0.0395179
8.61467	-0.0320077		8.61467	0.0392795		8.61467	0.0393987
8.61952	-0.0325441		8.61952	0.0385642		8.61952	0.0388026
8.62437	-0.0329614		8.62437	0.0383854		8.62437	0.0380278
8.62923	-0.0331402		8.62923	0.0386834		8.62923	0.0371933
8.63408	-0.0331998		8.63408	0.0395179		8.63408	0.0362396
8.63893	-0.0330806		8.63893	0.0405908		8.63893	0.0357032
8.64379	-0.0329614		8.64379	0.0416636		8.64379	0.0354648
8.64864	-0.0326633		8.64864	0.0425577		8.64864	0.0357032
8.65349	-0.0321865		8.65349	0.0433326		8.65349	0.0367165
8.65835	-0.0315309		8.65835	0.0439882		8.65835	0.038445
8.6632	-0.0309944		8.6632	0.0447035		8.6632	0.0405312
8.66805	-0.030458		8.66805	0.0452995		8.66805	0.0426769
8.67291	-0.0302196		8.67291	0.0457764		8.67291	0.0442266
8.67776	-0.0302196		8.67776	0.046134		8.67776	0.0450015
8.68261	-0.0303984		8.68261	0.0461936		8.68261	0.0447631
8.68747	-0.0306368		8.68747	0.0459552		8.68747	0.0438094
8.69232	-0.0311136		8.69232	0.0454783		8.69232	0.0424385
8.69717	-0.0316501		8.69717	0.0450015		8.69717	0.0410676
8.70203	-0.0320673		8.70203	0.0447035		8.70203	0.0401139
8.70688	-0.0324845		8.70688	0.0445247		8.70688	0.0395179
8.71173	-0.0328422		8.71173	0.0445843		8.71173	0.0392199
8.71659	-0.0329614		8.71659	0.0447631		8.71659	0.0392795
8.72144	-0.0329614		8.72144	0.0448823		8.72144	0.0395179
8.72629	-0.0328422		8.72629	0.0448227		8.72629	0.0397563
8.73115	-0.0324249		8.73115	0.0446439		8.73115	0.0401735
8.736	-0.0320077		8.736	0.0444055		8.736	0.0406504
8.74085	-0.0317097		8.74085	0.0440478		8.74085	0.0410676
8.74571	-0.0315905		8.74571	0.0438094		8.74571	0.0412464
8.75056	-0.0317693		8.75056	0.0435114		8.75056	0.0411272
8.75541	-0.0321865		8.75541	0.0435114		8.75541	0.0405908
8.76027	-0.0326037		8.76027	0.043571		8.76027	0.0398755
8.76512	-0.033021		8.76512	0.0439882		8.76512	0.039041
8.76997	-0.0330806		8.76997	0.0444055		8.76997	0.0382662
8.77483	-0.0329614		8.77483	0.0450015		8.77483	0.0374913
8.77968	-0.0324845		8.77968	0.0456572		8.77968	0.0370145
8.78453	-0.0320077		8.78453	0.0462532		8.78453	0.0365973
8.78939	-0.0316501		8.78939	0.0466704		8.78939	0.0362992
8.79424	-0.0315309		8.79424	0.0471473		8.79424	0.0360608
8.79909	-0.0318289		8.79909	0.0472665		8.79909	0.0357628
8.80395	-0.0321865		8.80395	0.0474453		8.80395	0.0354648
8.8088	-0.0325441		8.8088	0.0472665		8.8088	0.0352859
8.81365	-0.0327229		8.81365	0.0468493		8.81365	0.0351667
8.81851	-0.0326633		8.81851	0.0462532		8.81851	0.0352859
8.82336	-0.0323653		8.82336	0.0452995		8.82336	0.0357628
8.82821	-0.0318885		8.82821	0.0439882		8.82821	0.036478
8.83307	-0.0314116		8.83307	0.0424981		8.83307	0.0373721
8.83792	-0.0309944		8.83792	0.0411868		8.83792	0.0382066
8.84277	-0.0305772		8.84277	0.0401139		8.84277	0.0386834
8.84763	-0.03016		8.84763	0.0395179		8.84763	0.0386834
8.85248	-0.0297427		8.85248	0.0395179		8.85248	0.0383258
8.85733	-0.0291467		8.85733	0.0397563		8.85733	0.0376105
8.86219	-0.028491		8.86219	0.0402331		8.86219	0.0369549
8.86704	-0.0280142		8.86704	0.04071		8.86704	0.0363588
8.87189	-0.0275373		8.87189	0.0410676		8.87189	0.0360608
8.87675	-0.0270605		8.87675	0.0413656		8.87675	0.0360012
8.8816	-0.0268817		8.8816	0.041604		8.8816	0.0361204
8.88645	-0.0268221		8.88645	0.0420213		8.88645	0.0362396
8.89131	-0.0267029		8.89131	0.0425577		8.89131	0.0362992
8.89616	-0.0267029		8.89616	0.0432134		8.89616	0.0362396
8.90101	-0.0266433		8.90101	0.0440478		8.90101	0.03618
8.90587	-0.0267029		8.90587	0.0449419		8.90587	0.0362396
8.91072	-0.0268817		8.91072	0.0455976		8.91072	0.03618
8.91557	-0.0272393		8.91557	0.0460148		8.91557	0.03618
8.92043	-0.0279546		8.92043	0.0461936		8.92043	0.0360608
8.92528	-0.028789		8.92528	0.0460148		8.92528	0.0359416
8.93013	-0.0298023		8.93013	0.0455379		8.93013	0.0359416
8.93499	-0.0308156		8.93499	0.0447035		8.93499	0.035882
8.93984	-0.0318289		8.93984	0.043869		8.93984	0.0360608
8.94469	-0.0324845		8.94469	0.0430942		8.94469	0.0365376
8.94955	-0.0328422		8.94955	0.0426769		8.94955	0.0372529
8.9544	-0.0326037		8.9544	0.0426769		8.9544	0.0380874
8.95925	-0.0319481		8.95925	0.0430942		8.95925	0.0389814
8.96411	-0.0309944		8.96411	0.0436306		8.96411	0.0398755
8.96896	-0.0298023		8.96896	0.0445247		8.96896	0.0405908
8.97381	-0.0288486		8.97381	0.0450611		8.97381	0.0411868
8.97867	-0.0282526		8.97867	0.0454187		8.97867	0.0414252
8.98352	-0.0279546		8.98352	0.0455379		8.98352	0.0414848
8.98837	-0.0277758		8.98837	0.0454187		8.98837	0.0413656
8.99323	-0.027597		8.99323	0.0452399		8.99323	0.0411272
8.99808	-0.0274181		8.99808	0.0450015		8.99808	0.0408888
9.00293	-0.0271201		9.00293	0.0450015		9.00293	0.0405908
9.00779	-0.0264049		9.00779	0.0452399		9.00779	0.0402331
9.01264	-0.0257492		9.01264	0.0456572		9.01264	0.0397563
9.01749	-0.0251532		9.01749	0.0460148		9.01749	0.039041
9.02235	-0.0247955		9.02235	0.0461936		9.02235	0.038147
9.0272	-0.0248551		9.0272	0.0460148		9.0272	0.0373721
9.03205	-0.0254512		9.03205	0.0455976		9.03205	0.0367165
9.03691	-0.0265241		9.03691	0.0447631		9.03691	0.0365973
9.04176	-0.0279546		9.04176	0.0439286		9.04176	0.0367761
9.04661	-0.0293255		9.04661	0.0432134		9.04661	0.0371337
9.05147	-0.0305772		9.05147	0.0427961		9.05147	0.0376105
9.05632	-0.0315309		9.05632	0.0426769		9.05632	0.0377893
9.06117	-0.0319481		9.06117	0.0430942		9.06117	0.0376701
9.06603	-0.0320673		9.06603	0.043571		9.06603	0.0371933
9.07088	-0.0318289		9.07088	0.0443459		9.07088	0.0365973
9.07573	-0.0315309		9.07573	0.0451207		9.07573	0.0360012
9.08059	-0.0311136		9.08059	0.0455976		9.08059	0.0356436
9.08544	-0.030756		9.08544	0.0458956		9.08544	0.0354052
9.09029	-0.0303984		9.09029	0.046134		9.09029	0.0353456
9.09515	-0.03016		9.09515	0.0461936		9.09515	0.0352859
9.1	-0.0301003		9.1	0.0460744		9.1	0.0351667
9.10485	-0.0303388		9.10485	0.0460148		9.10485	0.0349879
9.10971	-0.0306368		9.10971	0.045836		9.10971	0.0348091
9.11456	-0.031054		9.11456	0.0457168		9.11456	0.0347495
9.11941	-0.0312924		9.11941	0.0457764		9.11941	0.0349283
9.12427	-0.0311732		9.12427	0.0460744		9.12427	0.0354648
9.12912	-0.0306368		9.12912	0.0467896		9.12912	0.03618
9.13397	-0.0298023		9.13397	0.0478029		9.13397	0.0371337
9.13883	-0.0286698		9.13883	0.0491142		9.13883	0.0379086
9.14368	-0.0274777		9.14368	0.0504255		9.14368	0.0383854
9.14853	-0.0264645		9.14853	0.051558		9.14853	0.0383258
9.15339	-0.0255704		9.15339	0.0522137		9.15339	0.0377297
9.15824	-0.0247955		9.15824	0.0523329		9.15824	0.0368357
9.16309	-0.0244379		9.16309	0.051856		9.16309	0.0358224
9.16795	-0.0241399		9.16795	0.0507832		9.16795	0.0350475
9.1728	-0.0240207		9.1728	0.0494123		9.1728	0.0349283
9.17765	-0.0242591		9.17765	0.0479221		9.17765	0.0354052
9.18251	-0.0247955		9.18251	0.0464916		9.18251	0.036478
9.18736	-0.0255108		9.18736	0.0452399		9.18736	0.0380278
9.19221	-0.026226		9.19221	0.044167		9.19221	0.0394583
9.19707	-0.0268817		9.19707	0.0434518		9.19707	0.0405312
9.20192	-0.0271797		9.20192	0.0431538		9.20192	0.0408292
9.20677	-0.0270605		9.20677	0.0430942		9.20677	0.0405312
9.21163	-0.0267625		9.21163	0.0433922		9.21163	0.0395179
9.21648	-0.026226		9.21648	0.0438094		9.21648	0.0383854
9.22133	-0.02563		9.22133	0.0439286		9.22133	0.0372529
9.22619	-0.0250936		9.22619	0.0439286		9.22619	0.0364184
9.23104	-0.0246167		9.23104	0.043571		9.23104	0.035882
9.23589	-0.0244379		9.23589	0.0430942		9.23589	0.035882
9.24075	-0.0243187		9.24075	0.0426173		9.24075	0.0360012
9.2456	-0.0242591		9.2456	0.0423789		9.2456	0.0362396
9.25045	-0.0245571		9.25045	0.0424981		9.25045	0.0365376
9.25531	-0.0252128		9.25531	0.0430346		9.25531	0.0367165
9.26016	-0.0261068		9.26016	0.0439882		9.26016	0.0368357
9.26501	-0.0272393		9.26501	0.0451207		9.26501	0.0371337
9.26987	-0.028491		9.26987	0.0462532		9.26987	0.0374913
9.27472	-0.0295639		9.27472	0.0470281		9.27472	0.0382066
9.27957	-0.0303388		9.27957	0.0476837		9.27957	0.0389814
9.28443	-0.0305772		9.28443	0.0478625		9.28443	0.0400543
9.28928	-0.030458		9.28928	0.0477433		9.28928	0.0409484
9.29413	-0.03016		9.29413	0.0474453		9.29413	0.0414848
9.29899	-0.0297427		9.29899	0.0470877		9.29899	0.041604
9.30384	-0.0294447		9.30384	0.0466704		9.30384	0.041306
9.30869	-0.0294447		9.30869	0.0463128		9.30869	0.0407696
9.31355	-0.0295043		9.31355	0.0460148		9.31355	0.0401139
9.3184	-0.0295639		9.3184	0.0457764		9.3184	0.0393391
9.32325	-0.0296831		9.32325	0.0454783		9.32325	0.038743
9.32811	-0.0295639		9.32811	0.0449419		9.32811	0.0383854
9.33296	-0.0292659		9.33296	0.0442266		9.33296	0.0383854
9.33781	-0.0287294		9.33781	0.0433922		9.33781	0.0386834
9.34267	-0.0282526		9.34267	0.0426173		9.34267	0.0393987
9.34752	-0.027895		9.34752	0.0420213		9.34752	0.0404119
9.35237	-0.0276566		9.35237	0.0414848		9.35237	0.041604
9.35723	-0.027895		9.35723	0.0411868		9.35723	0.0423789
9.36208	-0.0283122		9.36208	0.0414252		9.36208	0.0426173
9.36693	-0.0289679		9.36693	0.0420213		9.36693	0.0420213
9.37179	-0.0298023		9.37179	0.0429749		9.37179	0.0405312
9.37664	-0.030458		9.37664	0.044167		9.37664	0.038445
9.38149	-0.0309944		9.38149	0.0454783		9.38149	0.0362396
9.38635	-0.031352		9.38635	0.046432		9.38635	0.0343919
9.3912	-0.031352		9.3912	0.0469685		9.3912	0.0331998
9.39605	-0.0311732		9.39605	0.0470877		9.39605	0.0329614
9.40091	-0.0308752		9.40091	0.0469685		9.40091	0.0334382
9.40576	-0.0305176		9.40576	0.0470281		9.40576	0.0346303
9.41061	-0.0299215		9.41061	0.0474453		9.41061	0.0360608
9.41547	-0.0290275		9.41547	0.0482202		9.41547	0.0374317
9.42032	-0.027895		9.42032	0.0494719		9.42032	0.0385046
9.42517	-0.0265837		9.42517	0.0508428		9.42517	0.0392795
9.43003	-0.0252128		9.43003	0.0521541		9.43003	0.0396371
9.43488	-0.0239015		9.43488	0.0530481		9.43488	0.0398159
9.43973	-0.022769		9.43973	0.053525		9.43973	0.0398159
9.44459	-0.0221729		9.44459	0.0535846		9.44459	0.0398159
9.44944	-0.0218153		9.44944	0.0532269		9.44944	0.0398159
9.45429	-0.0218749		9.45429	0.0524521		9.45429	0.0398755
9.45915	-0.0219941		9.45915	0.0513196		9.45915	0.0398755
9.464	-0.0222325		9.464	0.0496507		9.464	0.0399947
9.46885	-0.0222921		9.46885	0.0476837		9.46885	0.0399947
9.47371	-0.0222921		9.47371	0.0457764		9.47371	0.0399947
9.47856	-0.0221729		9.47856	0.0441074		9.47856	0.0399351
9.48341	-0.0221729		9.48341	0.0429153		9.48341	0.0398159
9.48827	-0.0219941		9.48827	0.0423789		9.48827	0.0395775
9.49312	-0.0219941		9.49312	0.0424385		9.49312	0.0391603
9.49797	-0.0219345		9.49797	0.0428557		9.49797	0.0385642
9.50283	-0.0219345		9.50283	0.0434518		9.50283	0.0379086
9.50768	-0.0219941		9.50768	0.0437498		9.50768	0.0373125
9.51253	-0.0222921		9.51253	0.0439882		9.51253	0.0367761
9.51739	-0.0228286		9.51739	0.0440478		9.51739	0.0364184
9.52224	-0.023663		9.52224	0.043869		9.52224	0.03618
9.52709	-0.0247955		9.52709	0.0436902		9.52709	0.0361204
9.53195	-0.0261664		9.53195	0.0436306		9.53195	0.0359416
9.5368	-0.0274181		9.5368	0.0436902		9.5368	0.0357032
9.54165	-0.0286102		9.54165	0.0437498		9.54165	0.0353456
9.54651	-0.0295639		9.54651	0.043869		9.54651	0.0350475
9.55136	-0.0301003		9.55136	0.0439286		9.55136	0.0348091
9.55621	-0.0303388		9.55621	0.044167		9.55621	0.0347495
9.56107	-0.0299811		9.56107	0.0444651		9.56107	0.0346899
9.56592	-0.0293255		9.56592	0.0449419		9.56592	0.0348687
9.57077	-0.0284314		9.57077	0.0455976		9.57077	0.0349283
9.57563	-0.0273585		9.57563	0.0461936		9.57563	0.0349283
9.58048	-0.0263453		9.58048	0.0466108		9.58048	0.0352263
9.58533	-0.0253916		9.58533	0.0466704		9.58533	0.035584
9.59019	-0.0246167		9.59019	0.0463724		9.59019	0.036478
9.59504	-0.0239015		9.59504	0.0457764		9.59504	0.0374913
9.59989	-0.0236034		9.59989	0.0448823		9.59989	0.0385642
9.60475	-0.0236034		9.60475	0.0440478		9.60475	0.0396967
9.6096	-0.0239611		9.6096	0.0435114		9.6096	0.0404716
9.61445	-0.0246167		9.61445	0.0433922		9.61445	0.0408292
9.61931	-0.0255704		9.61931	0.043571		9.61931	0.0410676
9.62416	-0.0264049		9.62416	0.0440478		9.62416	0.0411272
9.62901	-0.0270605		9.62901	0.0444651		9.62901	0.041306
9.63387	-0.0274181		9.63387	0.0447631		9.63387	0.0415444
9.63872	-0.0277162		9.63872	0.0448227		9.63872	0.0417829
9.64357	-0.0279546		9.64357	0.0445843		9.64357	0.0417829
9.64843	-0.0284314		9.64843	0.0442863		9.64843	0.0415444
9.65328	-0.0293255		9.65328	0.0439882		9.65328	0.04071
9.65813	-0.0303388		9.65813	0.0440478		9.65813	0.0393391
9.66299	-0.031352		9.66299	0.044167		9.66299	0.0379682
9.66784	-0.0320673		9.66784	0.0444651		9.66784	0.0364184
9.67269	-0.0322461		9.67269	0.0450015		9.67269	0.0353456
9.67755	-0.0318885		9.67755	0.0455976		9.67755	0.0349283
9.6824	-0.0311136		9.6824	0.0461936		9.6824	0.0351667
[truncated: 12,199 more rows]
[truncated: 2 more columns]
