# Supplementary material for: Structures and function of a tailoring oxidase in complex with a nonribosomal peptide synthetase module
Source: Nat Commun. 2022 Jan 27;13:548. doi: 10.1038/s41467-022-28221-y (PMC8795117; doi:10.1038/s41467-022-28221-y)
Supplement: Supplementary file 4 — Source Data [file 41467_2022_28221_MOESM4_ESM.zip › Source_data/Main_Figure_5c.xlsx]

## Sheet: Main_Figure_5c_UV
Figure 5C - In vitro reactions involving the embedded constructs
This is the consolidated data/ analysis of all the replicates of this experiment - Note that the values for the EICs were used
Isotopic distribution will be set to 6%
Below will be the results with the 317 isotopic mass of bacillamide D accounted for (~6%)
Rxn #	Bacillamide D (315Da)	Bacillamide E (317Da)	Isotopic contribtion of 317Da in Bacillamide D	Bacillamide E value with isotopic masses included	Total bacillamide with isotopic masses accounted	Average Bacillamide D (315Da)	Average Bacillamide E (317Da) with isotopic masses accounted	Average total bacillamide with isotopic masses accounted	Std. Dev. Bacillamide D	Std. Dev. Bacillamide E	Std. Dev. Total bacillamide
Reaction1a_PosBC	17468661760	1892120576	1.04812e+09	8.44001e+08	1.83127e+10	2.02598e+10	1.10304e+09	2.13628e+10	4.68413e+09	3.73125e+08	5.05543e+09
Reaction1b_PosBC	25667629056	3070776320	1.54006e+09	1.53072e+09	2.71983e+10
Reaction1c_PosBC	17643122688	1993000832	1.05859e+09	9.34413e+08	1.85775e+10
Reaction6a_PosBonly_withFMN	0	23557226496	0	23557226496	23557226496	0	2.27852e+10	2.27852e+10	0	7.27269e+08	7.27269e+08
Reaction6b_PosBonly_withFMN	0	22112991232	0	22112991232	22112991232
Reaction6c_PosBonly_withFMN	0	22685442048	0	22685442048	22685442048
Reaction3a_Neg	0	0	0	0	0	0	0	0	0	0	0
Reaction3b_Neg	0	0	0	0	0
Reaction3c_Neg_c	0	0	0	0	0
Reaction4a_Link1new	2672507392	2863401216	1.6035e+08	2.70305e+09	5.37556e+09	2.81173e+09	2.70125e+09	5.51297e+09	1.31623e+08	1.2597e+08	2.14753e+08
Reaction4b_Link1new	2828529536	2744095744	1.69712e+08	2.57438e+09	5.40291e+09
Reaction4c_Link1new	2934138880	3002353664	1.76048e+08	2.82631e+09	5.76044e+09
Reaction5a_Link2old	3502301440	5896843776	2.10138e+08	5.68671e+09	9.18901e+09	3.93233e+09	6.22059e+09	1.01529e+10	3.72657e+08	4.63178e+08	8.35778e+08
Reaction5b_Link2old	4160744704	6764683264	2.49645e+08	6.51504e+09	1.06758e+10
Reaction5c_Link2old	4133943552	6708076032	2.48037e+08	6.46004e+09	1.0594e+10
	Oxdized	Unoxidized
Everything below this are the raw data for the relevant runs in this figure
Note that the values under the peak in the EIC trace is what was used for the analysis - but the UV peak for each run is still shown below
Below are the raw data for the UV 280nm of all the replicates
Reaction1a_PosBC			Reaction1b_PosBC			Reaction1c_PosBC
Time (seconds)	UV 280nm (mAU)		Time (seconds)	UV 280nm (mAU)		Time (seconds)	UV 280nm (mAU)
0	-0.01		0	0		0	0
0.29	-0.01		0.29	0		0.29	0
0.58	-0.01		0.58	0		0.58	0.01
0.87	-0.01		0.87	0		0.87	0
1.16	-0.01		1.16	0		1.16	0
1.46	-0.01		1.46	0		1.46	0
1.75	-0.01		1.75	0		1.75	0
2.04	0		2.04	0		2.04	0
2.33	0		2.33	0		2.33	0
2.62	0		2.62	0		2.62	0
2.91	0		2.91	0		2.91	0
3.2	0		3.2	0		3.2	0
3.49	0		3.49	0		3.49	0
3.79	0		3.79	0		3.79	0
4.08	-0.01		4.08	0		4.08	0
4.37	-0.01		4.37	0		4.37	0
4.66	-0.01		4.66	0		4.66	0
4.95	-0.01		4.95	0		4.95	0
5.24	-0.01		5.24	0		5.24	0.01
5.53	-0.01		5.53	0		5.53	0.01
5.82	-0.01		5.82	0		5.82	0.01
6.12	-0.01		6.12	0		6.12	0.01
6.41	-0.01		6.41	0		6.41	0.01
6.7	-0.01		6.7	0		6.7	0.01
6.99	-0.01		6.99	0		6.99	0
7.28	-0.01		7.28	0		7.28	0
7.57	-0.01		7.57	-0.01		7.57	0
7.86	-0.01		7.86	-0.01		7.86	0
8.15	-0.01		8.15	-0.01		8.15	0
8.44	-0.01		8.44	0		8.44	0
8.74	-0.01		8.74	0		8.74	0
9.03	-0.01		9.03	0		9.03	0
9.32	-0.01		9.32	0		9.32	0
9.61	-0.01		9.61	0		9.61	0
9.9	-0.01		9.9	0		9.9	0
10.19	-0.01		10.19	0		10.19	0
10.48	-0.01		10.48	0		10.48	0
10.77	-0.01		10.77	0		10.77	0
11.07	-0.01		11.07	0		11.07	0
11.36	-0.01		11.36	-0.01		11.36	0
11.65	-0.01		11.65	-0.01		11.65	0
11.94	-0.01		11.94	-0.01		11.94	0
12.23	-0.01		12.23	-0.01		12.23	0
12.52	0		12.52	-0.01		12.52	0
12.81	0		12.81	-0.01		12.81	0
13.1	0		13.1	-0.01		13.1	0
13.4	0		13.4	-0.01		13.4	0
13.69	0		13.69	-0.01		13.69	0.01
13.98	-0.01		13.98	-0.01		13.98	0.01
14.27	-0.01		14.27	-0.01		14.27	0.01
14.56	-0.01		14.56	-0.01		14.56	0.01
14.85	-0.01		14.85	-0.01		14.85	0.01
15.14	-0.01		15.14	-0.01		15.14	0.01
15.43	-0.01		15.43	-0.01		15.43	0.01
15.72	-0.01		15.72	-0.01		15.72	0.01
16.02	-0.01		16.02	-0.01		16.02	0.01
16.31	-0.01		16.31	-0.01		16.31	0.01
16.6	-0.01		16.6	-0.01		16.6	0.01
16.89	-0.01		16.89	-0.01		16.89	0.01
17.18	-0.01		17.18	-0.01		17.18	0.01
17.47	-0.01		17.47	0		17.47	0
17.76	-0.01		17.76	0		17.76	0
18.05	-0.01		18.05	0		18.05	0
18.35	-0.01		18.35	0		18.35	0
18.64	-0.01		18.64	0		18.64	0
18.93	-0.01		18.93	-0.01		18.93	0
19.22	-0.01		19.22	-0.01		19.22	0
19.51	-0.01		19.51	-0.01		19.51	0
19.8	-0.01		19.8	-0.01		19.8	0
20.09	-0.01		20.09	-0.01		20.09	0
20.38	-0.01		20.38	-0.01		20.38	0
20.68	-0.01		20.68	-0.01		20.68	0
20.97	-0.01		20.97	-0.01		20.97	0
21.26	-0.01		21.26	-0.01		21.26	0
21.55	-0.01		21.55	-0.01		21.55	0
21.84	-0.01		21.84	-0.01		21.84	0
22.13	-0.01		22.13	-0.01		22.13	0
22.42	-0.01		22.42	-0.01		22.42	0
22.71	-0.01		22.71	-0.01		22.71	0
23	-0.01		23	-0.01		23	0
23.3	-0.01		23.3	-0.01		23.3	0
23.59	-0.01		23.59	-0.01		23.59	0
23.88	-0.01		23.88	-0.01		23.88	0
24.17	-0.01		24.17	-0.01		24.17	0
24.46	-0.01		24.46	-0.01		24.46	0
24.75	-0.01		24.75	-0.01		24.75	0
25.04	-0.01		25.04	-0.01		25.04	0
25.33	0		25.33	-0.01		25.33	0
25.63	0		25.63	-0.01		25.63	0
25.92	0		25.92	-0.01		25.92	0
26.21	0		26.21	-0.01		26.21	0
26.5	0		26.5	-0.01		26.5	0
26.79	-0.01		26.79	-0.01		26.79	0
27.08	-0.01		27.08	-0.01		27.08	0
27.37	-0.01		27.37	-0.01		27.37	0
27.66	-0.01		27.66	-0.01		27.66	0
27.96	-0.01		27.96	-0.01		27.96	0
28.25	-0.01		28.25	-0.01		28.25	0
28.54	-0.01		28.54	-0.01		28.54	0
28.83	-0.01		28.83	-0.01		28.83	0
29.12	-0.01		29.12	-0.01		29.12	0
29.41	0		29.41	-0.01		29.41	0
29.7	0		29.7	-0.01		29.7	0
29.99	0		29.99	-0.01		29.99	0
30.28	0		30.28	-0.01		30.28	0
30.58	0		30.58	-0.01		30.58	0
30.87	0		30.87	-0.01		30.87	0
31.16	-0.01		31.16	-0.01		31.16	0
31.45	-0.01		31.45	0		31.45	0
31.74	-0.01		31.74	-0.01		31.74	0
32.03	-0.01		32.03	-0.01		32.03	0
32.32	-0.01		32.32	-0.01		32.32	0
32.61	-0.01		32.61	-0.01		32.61	0
32.91	-0.01		32.91	-0.01		32.91	0
33.2	-0.01		33.2	-0.01		33.2	0
33.49	-0.01		33.49	-0.01		33.49	0
33.78	-0.01		33.78	-0.01		33.78	0
34.07	-0.01		34.07	0		34.07	0
34.36	-0.01		34.36	0		34.36	0
34.65	-0.01		34.65	0		34.65	0
34.94	-0.01		34.94	0		34.94	0
35.24	-0.01		35.24	0		35.24	0
35.53	-0.01		35.53	0		35.53	0
35.82	-0.01		35.82	0		35.82	0
36.11	-0.01		36.11	0		36.11	0
36.4	-0.01		36.4	0		36.4	0
36.69	-0.01		36.69	0		36.69	0
36.98	-0.01		36.98	-0.01		36.98	0
37.27	-0.01		37.27	-0.01		37.27	0
37.56	-0.01		37.56	-0.01		37.56	0
37.86	-0.01		37.86	-0.01		37.86	0
38.15	-0.01		38.15	-0.01		38.15	0
38.44	-0.01		38.44	-0.01		38.44	0
38.73	-0.01		38.73	-0.01		38.73	0
39.02	-0.01		39.02	-0.01		39.02	0
39.31	-0.01		39.31	-0.01		39.31	0
39.6	-0.01		39.6	-0.01		39.6	0
39.89	-0.01		39.89	-0.01		39.89	0
40.19	-0.01		40.19	-0.01		40.19	0
40.48	-0.01		40.48	-0.01		40.48	0
40.77	-0.01		40.77	0		40.77	0
41.06	-0.01		41.06	0		41.06	0
41.35	-0.01		41.35	-0.01		41.35	0
41.64	-0.01		41.64	-0.01		41.64	0
41.93	-0.01		41.93	-0.01		41.93	0
42.22	-0.01		42.22	-0.01		42.22	0
42.52	-0.01		42.52	-0.01		42.52	0.01
42.81	-0.01		42.81	-0.01		42.81	0.01
43.1	-0.01		43.1	-0.01		43.1	0.01
43.39	-0.01		43.39	-0.01		43.39	0.01
43.68	-0.01		43.68	-0.01		43.68	0.01
43.97	-0.01		43.97	-0.01		43.97	0.01
44.26	-0.01		44.26	-0.01		44.26	0.01
44.55	-0.01		44.55	-0.01		44.55	0.01
44.84	-0.01		44.84	-0.01		44.84	0
45.14	-0.01		45.14	-0.01		45.14	0
45.43	-0.01		45.43	-0.01		45.43	0
45.72	-0.01		45.72	-0.01		45.72	0
46.01	-0.01		46.01	-0.01		46.01	0
46.3	-0.01		46.3	-0.01		46.3	0
46.59	-0.01		46.59	-0.01		46.59	0.01
46.88	-0.01		46.88	0		46.88	0.01
47.17	-0.01		47.17	0		47.17	0.01
47.47	-0.01		47.47	0		47.47	0.01
47.76	-0.01		47.76	0		47.76	0.01
48.05	-0.01		48.05	0		48.05	0.01
48.34	-0.01		48.34	0		48.34	0.01
48.63	-0.01		48.63	0		48.63	0.01
48.92	-0.01		48.92	0		48.92	0.01
49.21	-0.01		49.21	0		49.21	0.01
49.5	-0.01		49.5	0		49.5	0.01
49.8	-0.01		49.8	0		49.8	0.01
50.09	-0.01		50.09	0		50.09	0.01
50.38	-0.01		50.38	0		50.38	0.01
50.67	-0.01		50.67	0		50.67	0.01
50.96	-0.01		50.96	0		50.96	0.01
51.25	-0.01		51.25	0		51.25	0.01
51.54	-0.01		51.54	0		51.54	0.01
51.83	-0.01		51.83	0		51.83	0.01
52.12	-0.01		52.12	0		52.12	0.01
52.42	-0.01		52.42	0		52.42	0.01
52.71	-0.01		52.71	0		52.71	0.01
53	-0.01		53	0		53	0.01
53.29	-0.01		53.29	0		53.29	0.01
53.58	-0.01		53.58	0		53.58	0.01
53.87	-0.01		53.87	0		53.87	0.01
54.16	-0.01		54.16	0		54.16	0.01
54.45	0		54.45	0		54.45	0.01
54.75	0		54.75	0		54.75	0.01
55.04	0		55.04	0		55.04	0.01
55.33	0		55.33	0		55.33	0.01
55.62	0		55.62	0		55.62	0.01
55.91	0		55.91	0		55.91	0.01
56.2	0		56.2	0		56.2	0.01
56.49	0		56.49	0		56.49	0.01
56.78	0		56.78	0		56.78	0.01
57.08	0		57.08	0		57.08	0.01
57.37	0		57.37	0		57.37	0.01
57.66	0		57.66	0.01		57.66	0.01
57.95	0		57.95	0.01		57.95	0.01
58.24	0		58.24	0.01		58.24	0.01
58.53	0		58.53	0.01		58.53	0.01
58.82	0		58.82	0.01		58.82	0.01
59.11	0		59.11	0		59.11	0.01
59.4	0		59.4	0		59.4	0.01
59.7	0		59.7	0		59.7	0.01
59.99	0		59.99	0		59.99	0.01
60.28	0		60.28	0		60.28	0.01
60.57	0		60.57	0		60.57	0.01
60.86	0		60.86	0		60.86	0.01
61.15	0		61.15	0		61.15	0.01
61.44	0		61.44	0		61.44	0.01
61.73	0		61.73	0		61.73	0.01
62.03	0		62.03	0		62.03	0.01
62.32	0		62.32	0		62.32	0.01
62.61	0		62.61	0		62.61	0.01
62.9	0		62.9	0		62.9	0.01
63.19	-0.01		63.19	0		63.19	0.01
63.48	-0.01		63.48	0		63.48	0.02
63.77	-0.01		63.77	0		63.77	0.02
64.06	-0.01		64.06	0		64.06	0.02
64.36	-0.01		64.36	0		64.36	0.02
64.65	-0.01		64.65	0		64.65	0.01
64.94	-0.01		64.94	0		64.94	0.01
65.23	0		65.23	0		65.23	0.01
65.52	-0.01		65.52	0		65.52	0.01
65.81	-0.01		65.81	0		65.81	0.01
66.1	-0.01		66.1	0		66.1	0.01
66.39	-0.01		66.39	0		66.39	0.01
66.68	-0.01		66.68	0		66.68	0
66.98	-0.01		66.98	0		66.98	0
67.27	-0.01		67.27	0		67.27	0
67.56	-0.01		67.56	0		67.56	0
67.85	-0.01		67.85	0		67.85	0
68.14	-0.01		68.14	0		68.14	0.01
68.43	-0.01		68.43	0		68.43	0.01
68.72	-0.01		68.72	0		68.72	0
69.01	-0.01		69.01	0		69.01	0
69.31	-0.01		69.31	0		69.31	0
69.6	-0.01		69.6	0		69.6	0
69.89	-0.01		69.89	0		69.89	0
70.18	-0.01		70.18	0		70.18	0
70.47	-0.01		70.47	0.01		70.47	0
70.76	-0.01		70.76	0.01		70.76	0
71.05	-0.01		71.05	0.01		71.05	0
71.34	-0.01		71.34	0		71.34	0.01
71.64	-0.01		71.64	0		71.64	0.01
71.93	0		71.93	0		71.93	0.01
72.22	0		72.22	0		72.22	0.01
72.51	0		72.51	0		72.51	0.01
72.8	0		72.8	0		72.8	0.01
73.09	0		73.09	0		73.09	0.01
73.38	0		73.38	0		73.38	0.01
73.67	-0.01		73.67	0		73.67	0.01
73.96	-0.01		73.96	0		73.96	0.01
74.26	0		74.26	0		74.26	0.01
74.55	0		74.55	0		74.55	0.01
74.84	0		74.84	0		74.84	0.01
75.13	0		75.13	0		75.13	0.01
75.42	0		75.42	0		75.42	0.01
75.71	0		75.71	0		75.71	0.01
76	0		76	0		76	0.01
76.29	0		76.29	0		76.29	0.01
76.59	0		76.59	0		76.59	0.01
76.88	0		76.88	0		76.88	0.01
77.17	0		77.17	0		77.17	0.01
77.46	0		77.46	0		77.46	0.01
77.75	0		77.75	0		77.75	0.01
78.04	0		78.04	0		78.04	0.01
78.33	0		78.33	0.01		78.33	0.01
78.62	0		78.62	0.01		78.62	0.01
78.92	0		78.92	0.01		78.92	0.01
79.21	0		79.21	0.01		79.21	0.01
79.5	0		79.5	0.01		79.5	0.01
79.79	0		79.79	0.01		79.79	0.01
80.08	0		80.08	0.01		80.08	0.01
80.37	0		80.37	0.01		80.37	0.01
80.66	0		80.66	0.01		80.66	0.01
80.95	0		80.95	0.01		80.95	0.01
81.24	0		81.24	0.01		81.24	0.01
81.54	0		81.54	0.01		81.54	0.01
81.83	0		81.83	0.01		81.83	0.01
82.12	0		82.12	0.01		82.12	0.01
82.41	0		82.41	0.01		82.41	0.01
82.7	0		82.7	0.01		82.7	0.01
82.99	0		82.99	0.01		82.99	0.01
83.28	0		83.28	0.01		83.28	0.01
83.57	0		83.57	0.01		83.57	0.01
83.87	0		83.87	0.01		83.87	0.01
84.16	0		84.16	0.01		84.16	0.01
84.45	0		84.45	0.01		84.45	0.01
84.74	0		84.74	0.01		84.74	0.01
85.03	0		85.03	0.01		85.03	0.01
85.32	0		85.32	0.01		85.32	0.01
85.61	0		85.61	0.01		85.61	0.01
85.9	0		85.9	0.01		85.9	0.01
86.2	0		86.2	0.01		86.2	0.01
86.49	0		86.49	0.01		86.49	0.01
86.78	0		86.78	0.01		86.78	0.01
87.07	0		87.07	0.01		87.07	0.01
87.36	0		87.36	0.01		87.36	0.01
87.65	0		87.65	0.01		87.65	0.01
87.94	0		87.94	0.01		87.94	0.01
88.23	0		88.23	0.01		88.23	0.01
88.52	0		88.52	0.01		88.52	0.01
88.82	0		88.82	0.01		88.82	0.01
89.11	0		89.11	0.01		89.11	0.01
89.4	0		89.4	0.01		89.4	0.01
89.69	0		89.69	0.01		89.69	0.01
89.98	0		89.98	0.01		89.98	0.01
90.27	0		90.27	0.01		90.27	0.01
90.56	0		90.56	0.01		90.56	0.01
90.85	0		90.85	0.01		90.85	0.01
91.15	0		91.15	0.01		91.15	0.01
91.44	0		91.44	0.01		91.44	0.01
91.73	0		91.73	0.01		91.73	0.01
92.02	0		92.02	0.01		92.02	0.01
92.31	0		92.31	0.01		92.31	0.01
92.6	0		92.6	0.01		92.6	0.01
92.89	0		92.89	0.01		92.89	0.01
93.18	0		93.18	0.01		93.18	0.01
93.48	0		93.48	0.01		93.48	0.01
93.77	0		93.77	0.01		93.77	0.01
94.06	0		94.06	0.01		94.06	0.01
94.35	0		94.35	0.01		94.35	0.01
94.64	0		94.64	0.01		94.64	0.01
94.93	-0.01		94.93	0.01		94.93	0.01
95.22	-0.01		95.22	0.01		95.22	0
95.51	-0.01		95.51	0.01		95.51	0
95.8	-0.01		95.8	0.01		95.8	0.01
96.1	0		96.1	0.01		96.1	0.01
96.39	0		96.39	0.01		96.39	0.01
96.68	0		96.68	0.01		96.68	0.01
96.97	0		96.97	0.01		96.97	0.01
97.26	0		97.26	0.01		97.26	0.01
97.55	0		97.55	0.01		97.55	0.01
97.84	0		97.84	0.01		97.84	0
98.13	0		98.13	0.01		98.13	0
98.43	0		98.43	0.01		98.43	0
98.72	0		98.72	0.01		98.72	0.01
99.01	0		99.01	0.01		99.01	0.01
99.3	0		99.3	0.01		99.3	0.01
99.59	0		99.59	0.01		99.59	0.01
99.88	0		99.88	0.01		99.88	0.01
100.17	0		100.17	0.01		100.17	0.01
100.46	0		100.46	0.01		100.46	0.01
100.76	0		100.76	0.01		100.76	0.01
101.05	0		101.05	0.01		101.05	0.01
101.34	0		101.34	0.01		101.34	0.01
101.63	0		101.63	0.01		101.63	0.01
101.92	0		101.92	0.01		101.92	0.01
102.21	0		102.21	0.01		102.21	0.01
102.5	0		102.5	0.01		102.5	0.01
102.79	0		102.79	0.01		102.79	0.01
103.08	0		103.08	0.01		103.08	0.01
103.38	0		103.38	0.01		103.38	0.01
103.67	0		103.67	0.01		103.67	0.01
103.96	0		103.96	0.01		103.96	0.01
104.25	0		104.25	0.01		104.25	0.01
104.54	0		104.54	0.01		104.54	0.01
104.83	0		104.83	0.01		104.83	0.01
105.12	0		105.12	0.01		105.12	0.01
105.41	0		105.41	0		105.41	0.01
105.71	0		105.71	0		105.71	0.01
106	0		106	0		106	0.01
106.29	0		106.29	0		106.29	0.01
106.58	0		106.58	0		106.58	0.01
106.87	0		106.87	0.01		106.87	0.01
107.16	0		107.16	0.01		107.16	0.01
107.45	0		107.45	0.01		107.45	0.01
107.74	0		107.74	0.01		107.74	0.01
108.04	0		108.04	0.01		108.04	0.01
108.33	0		108.33	0.01		108.33	0.01
108.62	0		108.62	0.01		108.62	0.01
108.91	0		108.91	0.01		108.91	0.01
109.2	0		109.2	0.01		109.2	0.01
109.49	0		109.49	0.01		109.49	0.01
109.78	0.01		109.78	0.01		109.78	0.01
110.07	0.01		110.07	0.01		110.07	0.01
110.36	0.01		110.36	0.01		110.36	0.01
110.66	0.01		110.66	0.01		110.66	0.01
110.95	0.01		110.95	0.01		110.95	0.01
111.24	0.01		111.24	0.01		111.24	0.01
111.53	0.01		111.53	0.01		111.53	0.01
111.82	0.01		111.82	0.01		111.82	0.01
112.11	0.01		112.11	0.01		112.11	0.01
112.4	0.01		112.4	0.01		112.4	0.01
112.69	0		112.69	0.01		112.69	0.01
112.99	0		112.99	0.01		112.99	0.01
113.28	0		113.28	0.01		113.28	0.02
113.57	0		113.57	0.01		113.57	0.02
113.86	0		113.86	0.01		113.86	0.02
114.15	0		114.15	0.01		114.15	0.02
114.44	0		114.44	0.01		114.44	0.02
114.73	0		114.73	0.01		114.73	0.02
115.02	0		115.02	0.01		115.02	0.02
115.32	0		115.32	0.01		115.32	0.02
115.61	0		115.61	0.01		115.61	0.02
115.9	0		115.9	0.01		115.9	0.02
116.19	0		116.19	0.01		116.19	0.01
116.48	0		116.48	0.01		116.48	0.01
116.77	0		116.77	0.01		116.77	0.01
117.06	0		117.06	0.01		117.06	0.01
117.35	0		117.35	0.01		117.35	0.01
117.64	0		117.64	0.01		117.64	0.01
117.94	0		117.94	0.01		117.94	0.01
118.23	0		118.23	0.01		118.23	0.01
118.52	0		118.52	0.01		118.52	0.01
118.81	0		118.81	0.01		118.81	0.01
119.1	0		119.1	0.01		119.1	0.01
119.39	0		119.39	0.01		119.39	0.01
119.68	0		119.68	0.01		119.68	0.01
119.97	0		119.97	0.01		119.97	0.01
120.27	0		120.27	0.01		120.27	0.01
120.56	0		120.56	0.01		120.56	0.01
120.85	0		120.85	0.01		120.85	0
121.14	0		121.14	0.01		121.14	0
121.43	0		121.43	0.01		121.43	0
121.72	0		121.72	0.01		121.72	0
122.01	0		122.01	0.01		122.01	0
122.3	0		122.3	0		122.3	0
122.6	0		122.6	0		122.6	0
122.89	0		122.89	0		122.89	0.01
123.18	0		123.18	0		123.18	0.01
123.47	0		123.47	0.01		123.47	0.01
123.76	0		123.76	0.01		123.76	0.01
124.05	0		124.05	0.01		124.05	0.01
124.34	0		124.34	0.01		124.34	0.01
124.63	0		124.63	0.01		124.63	0.01
124.92	0		124.92	0.01		124.92	0.01
125.22	0		125.22	0.01		125.22	0.01
125.51	0		125.51	0.01		125.51	0.01
125.8	0		125.8	0.01		125.8	0.01
126.09	0		126.09	0.01		126.09	0.01
126.38	0		126.38	0.01		126.38	0.01
126.67	0		126.67	0.01		126.67	0.01
126.96	0		126.96	0.02		126.96	0.01
127.25	0		127.25	0.02		127.25	0.01
127.55	0		127.55	0.02		127.55	0.01
127.84	0		127.84	0.02		127.84	0.01
128.13	0		128.13	0.02		128.13	0.01
128.42	0		128.42	0.02		128.42	0.01
128.71	0		128.71	0.01		128.71	0.01
129	0		129	0.01		129	0
129.29	0		129.29	0.01		129.29	0
129.58	0		129.58	0.01		129.58	0
129.88	0		129.88	0.01		129.88	0.01
130.17	0		130.17	0.01		130.17	0.01
130.46	0		130.46	0.01		130.46	0.01
130.75	0		130.75	0.01		130.75	0.01
131.04	0		131.04	0.01		131.04	0
131.33	0		131.33	0.01		131.33	0
131.62	0		131.62	0.01		131.62	0
131.91	0		131.91	0.01		131.91	0
132.2	0		132.2	0.01		132.2	0
132.5	0		132.5	0.01		132.5	0
132.79	0		132.79	0.01		132.79	0
133.08	0		133.08	0.01		133.08	0
133.37	0		133.37	0.01		133.37	0
133.66	0		133.66	0.01		133.66	0
133.95	0		133.95	0.01		133.95	0
134.24	0		134.24	0.01		134.24	0
134.53	0		134.53	0.01		134.53	0
134.83	0		134.83	0.01		134.83	0
135.12	0		135.12	0.01		135.12	0
135.41	0		135.41	0.01		135.41	0
135.7	0		135.7	0.01		135.7	0
135.99	0		135.99	0.01		135.99	0
136.28	-0.01		136.28	0.01		136.28	0
136.57	-0.01		136.57	0.01		136.57	0
136.86	-0.01		136.86	0.01		136.86	0
137.16	-0.01		137.16	0.01		137.16	0
137.45	-0.01		137.45	0.01		137.45	0
137.74	-0.01		137.74	0.01		137.74	0
138.03	-0.01		138.03	0.01		138.03	0
138.32	-0.01		138.32	0.01		138.32	0
138.61	-0.01		138.61	0.01		138.61	0
138.9	-0.01		138.9	0.01		138.9	0.01
139.19	-0.01		139.19	0.01		139.19	0.01
139.48	-0.01		139.48	0.01		139.48	0.01
139.78	-0.01		139.78	0.02		139.78	0.01
140.07	-0.01		140.07	0.02		140.07	0.01
140.36	-0.01		140.36	0.02		140.36	0.01
140.65	-0.01		140.65	0.02		140.65	0.01
140.94	-0.01		140.94	0.02		140.94	0.01
141.23	-0.01		141.23	0.02		141.23	0.01
141.52	-0.01		141.52	0.02		141.52	0.01
141.81	-0.01		141.81	0.02		141.81	0.01
142.11	0		142.11	0.02		142.11	0.01
142.4	0		142.4	0.02		142.4	0.01
142.69	0		142.69	0.02		142.69	0.01
142.98	0		142.98	0.02		142.98	0.01
143.27	0		143.27	0.02		143.27	0.01
143.56	0		143.56	0.02		143.56	0
143.85	0		143.85	0.01		143.85	0
144.14	0		144.14	0.01		144.14	0
144.44	0		144.44	0.01		144.44	0
144.73	0		144.73	0.01		144.73	0.01
145.02	-0.01		145.02	0.01		145.02	0.01
145.31	-0.01		145.31	0.01		145.31	0.01
145.6	-0.01		145.6	0.02		145.6	0.01
145.89	-0.01		145.89	0.02		145.89	0.01
146.18	-0.01		146.18	0.02		146.18	0.01
146.47	-0.01		146.47	0.02		146.47	0
146.76	0		146.76	0.02		146.76	0
147.06	0		147.06	0.02		147.06	0
147.35	0		147.35	0.02		147.35	0
147.64	0		147.64	0.01		147.64	0
147.93	0		147.93	0.01		147.93	0
148.22	0		148.22	0.02		148.22	0
148.51	-0.01		148.51	0.02		148.51	0
148.8	-0.01		148.8	0.02		148.8	0
149.09	-0.01		149.09	0.02		149.09	0
149.39	-0.01		149.39	0.02		149.39	0
149.68	-0.01		149.68	0.02		149.68	0
149.97	-0.01		149.97	0.02		149.97	0
150.26	-0.01		150.26	0.02		150.26	0
150.55	-0.01		150.55	0.02		150.55	0
150.84	-0.01		150.84	0.02		150.84	0
151.13	-0.01		151.13	0.02		151.13	0
151.42	-0.01		151.42	0.02		151.42	0
151.72	-0.01		151.72	0.02		151.72	0
152.01	-0.01		152.01	0.02		152.01	0.01
152.3	-0.01		152.3	0.02		152.3	0.01
152.59	-0.01		152.59	0.02		152.59	0.01
152.88	-0.01		152.88	0.02		152.88	0.01
153.17	-0.01		153.17	0.02		153.17	0.01
153.46	-0.01		153.46	0.02		153.46	0.01
153.75	-0.01		153.75	0.02		153.75	0.01
154.04	-0.01		154.04	0.02		154.04	0.01
154.34	-0.01		154.34	0.02		154.34	0.01
154.63	-0.01		154.63	0.02		154.63	0.01
154.92	-0.01		154.92	0.02		154.92	0
155.21	-0.01		155.21	0.02		155.21	0
155.5	-0.01		155.5	0.02		155.5	0
155.79	-0.01		155.79	0.02		155.79	0
156.08	-0.01		156.08	0.02		156.08	0
156.37	-0.01		156.37	0.02		156.37	0
156.67	-0.01		156.67	0.02		156.67	0
156.96	-0.01		156.96	0.02		156.96	0
157.25	-0.01		157.25	0.02		157.25	0
157.54	-0.01		157.54	0.02		157.54	0
157.83	-0.01		157.83	0.02		157.83	0
158.12	-0.01		158.12	0.02		158.12	0
158.41	-0.01		158.41	0.02		158.41	0
158.7	0		158.7	0.02		158.7	0
159	0		159	0.02		159	0
159.29	0		159.29	0.02		159.29	0
159.58	0		159.58	0.02		159.58	0
159.87	0		159.87	0.02		159.87	0
160.16	0		160.16	0.02		160.16	0
160.45	-0.01		160.45	0.02		160.45	0
160.74	-0.01		160.74	0.02		160.74	0
161.03	-0.01		161.03	0.02		161.03	0
161.32	-0.01		161.32	0.02		161.32	0
161.62	-0.01		161.62	0.02		161.62	0
161.91	-0.01		161.91	0.02		161.91	0
162.2	-0.01		162.2	0.02		162.2	0
162.49	-0.01		162.49	0.02		162.49	0.01
162.78	0		162.78	0.02		162.78	0.01
163.07	0		163.07	0.02		163.07	0.01
163.36	0		163.36	0.02		163.36	0.01
163.65	-0.01		163.65	0.02		163.65	0.01
163.95	-0.01		163.95	0.02		163.95	0.01
164.24	-0.01		164.24	0.02		164.24	0.01
164.53	-0.01		164.53	0.02		164.53	0
164.82	-0.01		164.82	0.02		164.82	0
165.11	-0.01		165.11	0.02		165.11	0
165.4	-0.01		165.4	0.02		165.4	0
165.69	-0.01		165.69	0.02		165.69	0
165.98	-0.01		165.98	0.02		165.98	0
166.28	-0.01		166.28	0.02		166.28	0
166.57	-0.01		166.57	0.02		166.57	0
166.86	-0.01		166.86	0.02		166.86	0
167.15	-0.01		167.15	0.02		167.15	0
167.44	-0.01		167.44	0.02		167.44	0
167.73	0		167.73	0.02		167.73	0
168.02	0		168.02	0.02		168.02	0
168.31	0		168.31	0.02		168.31	0
168.6	0		168.6	0.02		168.6	0
168.9	-0.01		168.9	0.02		168.9	0
169.19	-0.01		169.19	0.02		169.19	0.01
169.48	-0.01		169.48	0.02		169.48	0.01
169.77	-0.01		169.77	0.02		169.77	0.01
170.06	-0.01		170.06	0.02		170.06	0.01
170.35	-0.01		170.35	0.02		170.35	0.01
170.64	-0.01		170.64	0.02		170.64	0.01
170.93	-0.01		170.93	0.02		170.93	0.01
171.23	-0.01		171.23	0.02		171.23	0.01
171.52	-0.01		171.52	0.02		171.52	0.01
171.81	-0.01		171.81	0.02		171.81	0.01
172.1	-0.01		172.1	0.02		172.1	0.01
172.39	-0.01		172.39	0.02		172.39	0.01
172.68	-0.01		172.68	0.02		172.68	0.01
172.97	-0.01		172.97	0.02		172.97	0.01
173.26	-0.01		173.26	0.02		173.26	0.01
173.56	-0.01		173.56	0.02		173.56	0.01
173.85	-0.01		173.85	0.02		173.85	0.01
174.14	-0.01		174.14	0.02		174.14	0.01
174.43	-0.01		174.43	0.02		174.43	0.01
174.72	-0.01		174.72	0.02		174.72	0.01
175.01	-0.01		175.01	0.02		175.01	0.01
175.3	-0.01		175.3	0.02		175.3	0.01
175.59	-0.01		175.59	0.02		175.59	0.01
175.88	-0.01		175.88	0.02		175.88	0.01
176.18	-0.01		176.18	0.02		176.18	0.01
176.47	-0.01		176.47	0.02		176.47	0.01
176.76	-0.01		176.76	0.02		176.76	0.01
177.05	-0.01		177.05	0.02		177.05	0.01
177.34	-0.01		177.34	0.02		177.34	0.01
177.63	-0.01		177.63	0.02		177.63	0.01
177.92	-0.01		177.92	0.02		177.92	0.01
178.21	-0.01		178.21	0.02		178.21	0.01
178.51	-0.01		178.51	0.02		178.51	0.01
178.8	-0.01		178.8	0.02		178.8	0.01
179.09	-0.01		179.09	0.02		179.09	0.01
179.38	-0.01		179.38	0.02		179.38	0.01
179.67	0		179.67	0.02		179.67	0.01
179.96	0		179.96	0.02		179.96	0.01
180.25	0		180.25	0.02		180.25	0.01
180.54	0		180.54	0.03		180.54	0.01
180.84	-0.01		180.84	0.03		180.84	0.01
181.13	-0.01		181.13	0.03		181.13	0.01
181.42	-0.01		181.42	0.03		181.42	0.01
181.71	-0.01		181.71	0.03		181.71	0.01
182	-0.01		182	0.03		182	0.01
182.29	-0.01		182.29	0.03		182.29	0.01
182.58	-0.01		182.58	0.03		182.58	0.01
182.87	-0.01		182.87	0.03		182.87	0.01
183.16	-0.01		183.16	0.03		183.16	0.01
183.46	0		183.46	0.03		183.46	0.01
183.75	0		183.75	0.02		183.75	0.01
184.04	0		184.04	0.02		184.04	0.01
184.33	0		184.33	0.02		184.33	0.01
184.62	0		184.62	0.02		184.62	0.01
184.91	-0.01		184.91	0.02		184.91	0.01
185.2	-0.01		185.2	0.02		185.2	0.01
185.49	-0.01		185.49	0.02		185.49	0.01
185.79	-0.01		185.79	0.02		185.79	0.01
186.08	-0.01		186.08	0.03		186.08	0.01
186.37	-0.01		186.37	0.03		186.37	0.01
186.66	-0.01		186.66	0.03		186.66	0.01
186.95	-0.01		186.95	0.03		186.95	0.01
187.24	-0.01		187.24	0.03		187.24	0.01
187.53	-0.01		187.53	0.03		187.53	0.01
187.82	-0.01		187.82	0.03		187.82	0.01
188.12	-0.01		188.12	0.03		188.12	0.01
188.41	-0.01		188.41	0.03		188.41	0.01
188.7	-0.01		188.7	0.03		188.7	0.01
188.99	-0.01		188.99	0.03		188.99	0.01
189.28	-0.01		189.28	0.03		189.28	0.01
189.57	-0.01		189.57	0.03		189.57	0.01
189.86	-0.01		189.86	0.03		189.86	0.01
190.15	-0.01		190.15	0.03		190.15	0
190.44	-0.01		190.44	0.03		190.44	0
190.74	-0.01		190.74	0.03		190.74	0
191.03	-0.01		191.03	0.03		191.03	0
191.32	-0.01		191.32	0.03		191.32	0
191.61	-0.01		191.61	0.03		191.61	0
191.9	-0.01		191.9	0.03		191.9	0
192.19	-0.01		192.19	0.02		192.19	0
192.48	-0.01		192.48	0.02		192.48	0.01
192.77	-0.01		192.77	0.03		192.77	0.01
193.07	-0.01		193.07	0.03		193.07	0.01
193.36	-0.01		193.36	0.03		193.36	0.01
193.65	-0.01		193.65	0.03		193.65	0.01
193.94	-0.01		193.94	0.03		193.94	0.01
194.23	-0.01		194.23	0.03		194.23	0.01
194.52	-0.01		194.52	0.03		194.52	0.01
194.81	-0.01		194.81	0.03		194.81	0.01
195.1	-0.01		195.1	0.03		195.1	0.01
195.4	-0.01		195.4	0.03		195.4	0.01
195.69	-0.01		195.69	0.03		195.69	0.01
195.98	-0.01		195.98	0.03		195.98	0.01
196.27	-0.01		196.27	0.03		196.27	0.02
196.56	-0.01		196.56	0.03		196.56	0.02
196.85	-0.01		196.85	0.03		196.85	0.02
197.14	-0.01		197.14	0.03		197.14	0.02
197.43	-0.01		197.43	0.02		197.43	0.01
197.72	-0.01		197.72	0.02		197.72	0.01
198.02	-0.01		198.02	0.02		198.02	0.01
198.31	-0.01		198.31	0.02		198.31	0.01
198.6	-0.01		198.6	0.02		198.6	0.01
198.89	-0.01		198.89	0.02		198.89	0.01
199.18	-0.01		199.18	0.02		199.18	0.01
199.47	-0.01		199.47	0.02		199.47	0.01
199.76	-0.01		199.76	0.02		199.76	0.01
200.05	-0.01		200.05	0.02		200.05	0.01
200.35	-0.01		200.35	0.02		200.35	0.01
200.64	-0.01		200.64	0.02		200.64	0.01
200.93	-0.01		200.93	0.02		200.93	0.01
201.22	-0.01		201.22	0.02		201.22	0.01
201.51	-0.01		201.51	0.02		201.51	0.01
201.8	-0.01		201.8	0.02		201.8	0.01
202.09	-0.01		202.09	0.02		202.09	0
202.38	-0.01		202.38	0.02		202.38	0
202.68	-0.01		202.68	0.02		202.68	0.01
202.97	-0.01		202.97	0.02		202.97	0.01
203.26	-0.01		203.26	0.02		203.26	0.01
203.55	-0.01		203.55	0.03		203.55	0.01
203.84	-0.01		203.84	0.03		203.84	0.01
204.13	-0.01		204.13	0.03		204.13	0.01
204.42	-0.01		204.42	0.03		204.42	0.01
204.71	-0.01		204.71	0.03		204.71	0.01
205	-0.01		205	0.03		205	0.01
205.3	0		205.3	0.03		205.3	0.01
205.59	0		205.59	0.03		205.59	0.01
205.88	0		205.88	0.03		205.88	0
206.17	0		206.17	0.02		206.17	0
206.46	0		206.46	0.02		206.46	0
206.75	0		206.75	0.02		206.75	0
207.04	-0.01		207.04	0.02		207.04	0
207.33	-0.01		207.33	0.02		207.33	0.01
207.63	-0.01		207.63	0.02		207.63	0.01
207.92	-0.01		207.92	0.02		207.92	0.01
208.21	0		208.21	0.02		208.21	0.01
208.5	0		208.5	0.02		208.5	0.01
208.79	0		208.79	0.02		208.79	0.01
209.08	0		209.08	0.02		209.08	0.01
209.37	0		209.37	0.03		209.37	0.01
209.66	0		209.66	0.03		209.66	0.01
209.96	0		209.96	0.03		209.96	0.01
210.25	0		210.25	0.03		210.25	0.01
210.54	0		210.54	0.03		210.54	0.01
210.83	0		210.83	0.03		210.83	0.01
211.12	0		211.12	0.02		211.12	0.01
211.41	0		211.41	0.02		211.41	0.01
211.7	0		211.7	0.03		211.7	0.01
211.99	0		211.99	0.03		211.99	0.01
212.28	0		212.28	0.03		212.28	0.01
212.58	0		212.58	0.03		212.58	0.01
212.87	0		212.87	0.03		212.87	0.01
213.16	0		213.16	0.03		213.16	0.01
213.45	0		213.45	0.03		213.45	0.01
213.74	-0.01		213.74	0.03		213.74	0.01
214.03	-0.01		214.03	0.03		214.03	0.01
214.32	-0.01		214.32	0.02		214.32	0.01
214.61	-0.01		214.61	0.02		214.61	0.01
214.91	-0.01		214.91	0.02		214.91	0.01
215.2	-0.01		215.2	0.02		215.2	0.01
215.49	-0.01		215.49	0.02		215.49	0.01
215.78	-0.01		215.78	0.02		215.78	0.01
216.07	-0.01		216.07	0.02		216.07	0.01
216.36	-0.01		216.36	0.02		216.36	0.01
216.65	-0.01		216.65	0.02		216.65	0.01
216.94	-0.01		216.94	0.02		216.94	0.01
217.24	-0.01		217.24	0.02		217.24	0.01
217.53	-0.01		217.53	0.02		217.53	0.01
217.82	-0.01		217.82	0.02		217.82	0.02
218.11	-0.01		218.11	0.02		218.11	0.02
218.4	-0.01		218.4	0.02		218.4	0.02
218.69	-0.01		218.69	0.02		218.69	0.02
218.98	-0.01		218.98	0.02		218.98	0.02
219.27	-0.01		219.27	0.02		219.27	0.02
219.56	-0.01		219.56	0.02		219.56	0.02
219.86	-0.01		219.86	0.02		219.86	0.01
220.15	-0.01		220.15	0.02		220.15	0.01
220.44	-0.01		220.44	0.02		220.44	0.01
220.73	-0.01		220.73	0.03		220.73	0.01
221.02	-0.01		221.02	0.03		221.02	0.01
221.31	-0.01		221.31	0.03		221.31	0.01
221.6	-0.01		221.6	0.03		221.6	0.01
221.89	-0.01		221.89	0.03		221.89	0.01
222.19	-0.01		222.19	0.03		222.19	0.01
222.48	-0.01		222.48	0.03		222.48	0.01
222.77	-0.01		222.77	0.03		222.77	0.01
223.06	-0.02		223.06	0.03		223.06	0.01
223.35	-0.02		223.35	0.03		223.35	0.01
223.64	-0.02		223.64	0.03		223.64	0.01
223.93	-0.02		223.93	0.03		223.93	0.01
224.22	-0.02		224.22	0.03		224.22	0.01
224.52	-0.02		224.52	0.03		224.52	0.01
224.81	-0.02		224.81	0.03		224.81	0.01
225.1	-0.02		225.1	0.03		225.1	0.01
225.39	-0.02		225.39	0.03		225.39	0.01
225.68	-0.02		225.68	0.03		225.68	0.01
225.97	-0.01		225.97	0.03		225.97	0.01
226.26	-0.01		226.26	0.03		226.26	0.01
226.55	-0.01		226.55	0.03		226.55	0.01
226.84	-0.01		226.84	0.03		226.84	0.01
227.14	-0.01		227.14	0.03		227.14	0.01
227.43	-0.01		227.43	0.03		227.43	0.01
227.72	-0.01		227.72	0.02		227.72	0.01
228.01	-0.01		228.01	0.02		228.01	0.01
228.3	-0.01		228.3	0.02		228.3	0.01
228.59	-0.01		228.59	0.02		228.59	0.01
228.88	-0.01		228.88	0.02		228.88	0.01
229.17	-0.01		229.17	0.03		229.17	0.01
229.47	-0.01		229.47	0.02		229.47	0.01
229.76	-0.01		229.76	0.02		229.76	0.01
230.05	-0.01		230.05	0.02		230.05	0.01
230.34	-0.01		230.34	0.02		230.34	0.01
230.63	-0.01		230.63	0.02		230.63	0.01
230.92	-0.01		230.92	0.02		230.92	0.01
231.21	-0.01		231.21	0.02		231.21	0.01
231.5	-0.01		231.5	0.02		231.5	0.01
231.8	-0.01		231.8	0.02		231.8	0.01
232.09	-0.01		232.09	0.03		232.09	0.01
232.38	-0.01		232.38	0.03		232.38	0.01
232.67	-0.01		232.67	0.03		232.67	0.01
232.96	-0.01		232.96	0.03		232.96	0.01
233.25	-0.01		233.25	0.03		233.25	0.01
233.54	-0.01		233.54	0.03		233.54	0.01
233.83	-0.01		233.83	0.03		233.83	0.01
234.12	-0.01		234.12	0.03		234.12	0.01
234.42	-0.01		234.42	0.03		234.42	0.01
234.71	-0.01		234.71	0.03		234.71	0.01
235	-0.01		235	0.03		235	0.01
235.29	-0.01		235.29	0.03		235.29	0.01
235.58	-0.01		235.58	0.03		235.58	0.01
235.87	-0.01		235.87	0.03		235.87	0.01
236.16	-0.01		236.16	0.03		236.16	0.01
236.45	-0.01		236.45	0.03		236.45	0.01
236.75	-0.01		236.75	0.03		236.75	0.01
237.04	-0.01		237.04	0.03		237.04	0.01
237.33	-0.01		237.33	0.03		237.33	0.01
237.62	-0.01		237.62	0.03		237.62	0.01
237.91	-0.01		237.91	0.03		237.91	0.01
238.2	-0.01		238.2	0.03		238.2	0.01
238.49	-0.01		238.49	0.03		238.49	0.01
238.78	-0.01		238.78	0.03		238.78	0.01
239.08	-0.01		239.08	0.03		239.08	0.01
239.37	-0.01		239.37	0.03		239.37	0.01
239.66	-0.01		239.66	0.03		239.66	0.01
239.95	-0.01		239.95	0.03		239.95	0.01
240.24	-0.01		240.24	0.03		240.24	0.01
240.53	-0.01		240.53	0.03		240.53	0.01
240.82	-0.01		240.82	0.03		240.82	0.01
241.11	-0.01		241.11	0.03		241.11	0.01
241.4	-0.01		241.4	0.03		241.4	0.01
241.7	-0.01		241.7	0.03		241.7	0.01
241.99	-0.01		241.99	0.03		241.99	0.01
242.28	-0.01		242.28	0.03		242.28	0.01
242.57	-0.01		242.57	0.03		242.57	0.01
242.86	-0.01		242.86	0.03		242.86	0.01
243.15	-0.01		243.15	0.03		243.15	0.01
243.44	-0.01		243.44	0.02		243.44	0.01
243.73	-0.01		243.73	0.02		243.73	0.01
244.03	-0.01		244.03	0.02		244.03	0.01
244.32	-0.01		244.32	0.02		244.32	0.01
244.61	-0.01		244.61	0.02		244.61	0.01
244.9	-0.01		244.9	0.02		244.9	0.01
245.19	-0.01		245.19	0.02		245.19	0.01
245.48	-0.01		245.48	0.02		245.48	0.01
245.77	-0.01		245.77	0.02		245.77	0.01
246.06	0		246.06	0.02		246.06	0.01
246.36	0		246.36	0.03		246.36	0.01
246.65	0		246.65	0.03		246.65	0.01
246.94	0		246.94	0.03		246.94	0.01
247.23	0		247.23	0.03		247.23	0.01
247.52	0		247.52	0.03		247.52	0.02
247.81	0		247.81	0.03		247.81	0.02
248.1	-0.01		248.1	0.03		248.1	0.02
248.39	-0.01		248.39	0.03		248.39	0.02
248.68	-0.01		248.68	0.03		248.68	0.02
248.98	-0.01		248.98	0.03		248.98	0.02
249.27	-0.01		249.27	0.03		249.27	0.02
249.56	-0.01		249.56	0.03		249.56	0.02
249.85	-0.01		249.85	0.03		249.85	0.02
250.14	-0.01		250.14	0.03		250.14	0.02
250.43	-0.01		250.43	0.03		250.43	0.02
250.72	-0.01		250.72	0.03		250.72	0.02
251.01	-0.01		251.01	0.03		251.01	0.02
251.31	-0.01		251.31	0.03		251.31	0.02
251.6	-0.01		251.6	0.03		251.6	0.02
251.89	-0.01		251.89	0.03		251.89	0.02
252.18	-0.01		252.18	0.03		252.18	0.02
252.47	-0.01		252.47	0.03		252.47	0.02
252.76	-0.01		252.76	0.03		252.76	0.02
253.05	-0.01		253.05	0.03		253.05	0.01
253.34	-0.01		253.34	0.03		253.34	0.01
253.64	-0.01		253.64	0.03		253.64	0.01
253.93	-0.01		253.93	0.03		253.93	0.01
254.22	0		254.22	0.03		254.22	0.01
254.51	0		254.51	0.03		254.51	0.01
254.8	0		254.8	0.03		254.8	0.01
255.09	0		255.09	0.03		255.09	0.01
255.38	-0.01		255.38	0.03		255.38	0.01
255.67	-0.01		255.67	0.03		255.67	0.01
255.96	-0.01		255.96	0.03		255.96	0.01
256.26	-0.01		256.26	0.03		256.26	0.01
256.55	-0.01		256.55	0.03		256.55	0.01
256.84	-0.01		256.84	0.03		256.84	0.01
257.13	-0.01		257.13	0.03		257.13	0.01
257.42	-0.01		257.42	0.03		257.42	0.01
257.71	-0.01		257.71	0.03		257.71	0.01
258	-0.01		258	0.03		258	0.01
258.29	-0.01		258.29	0.03		258.29	0.01
258.59	-0.01		258.59	0.03		258.59	0.01
258.88	-0.01		258.88	0.03		258.88	0.01
259.17	-0.01		259.17	0.03		259.17	0.01
259.46	-0.01		259.46	0.03		259.46	0.01
259.75	-0.01		259.75	0.03		259.75	0.01
260.04	-0.01		260.04	0.03		260.04	0.01
260.33	-0.01		260.33	0.03		260.33	0.01
260.62	-0.01		260.62	0.03		260.62	0.01
260.92	-0.01		260.92	0.03		260.92	0.01
261.21	-0.01		261.21	0.03		261.21	0.01
261.5	-0.01		261.5	0.03		261.5	0.01
261.79	-0.01		261.79	0.03		261.79	0.01
262.08	-0.01		262.08	0.03		262.08	0.01
262.37	-0.01		262.37	0.03		262.37	0.01
262.66	-0.01		262.66	0.03		262.66	0.01
262.95	-0.01		262.95	0.03		262.95	0.01
263.24	-0.01		263.24	0.03		263.24	0.01
263.54	-0.01		263.54	0.03		263.54	0.02
263.83	-0.01		263.83	0.03		263.83	0.02
264.12	-0.01		264.12	0.03		264.12	0.02
264.41	-0.01		264.41	0.03		264.41	0.02
264.7	-0.01		264.7	0.03		264.7	0.02
264.99	-0.01		264.99	0.03		264.99	0.02
265.28	-0.01		265.28	0.03		265.28	0.02
265.57	-0.01		265.57	0.03		265.57	0.02
265.87	-0.01		265.87	0.03		265.87	0.02
266.16	-0.01		266.16	0.03		266.16	0.02
266.45	-0.01		266.45	0.03		266.45	0.02
266.74	-0.01		266.74	0.03		266.74	0.02
267.03	-0.01		267.03	0.03		267.03	0.02
267.32	-0.01		267.32	0.03		267.32	0.02
267.61	-0.01		267.61	0.03		267.61	0.02
267.9	-0.01		267.9	0.03		267.9	0.02
268.2	-0.01		268.2	0.03		268.2	0.02
268.49	-0.01		268.49	0.03		268.49	0.02
268.78	-0.01		268.78	0.03		268.78	0.02
269.07	-0.01		269.07	0.03		269.07	0.02
269.36	-0.01		269.36	0.03		269.36	0.02
269.65	-0.01		269.65	0.03		269.65	0.02
269.94	-0.01		269.94	0.03		269.94	0.02
270.23	-0.01		270.23	0.03		270.23	0.02
270.52	-0.01		270.52	0.03		270.52	0.02
270.82	-0.01		270.82	0.03		270.82	0.02
271.11	-0.01		271.11	0.03		271.11	0.02
271.4	-0.01		271.4	0.04		271.4	0.02
271.69	-0.01		271.69	0.04		271.69	0.02
271.98	-0.01		271.98	0.04		271.98	0.02
272.27	-0.01		272.27	0.04		272.27	0.02
272.56	-0.01		272.56	0.03		272.56	0.02
272.85	-0.01		272.85	0.03		272.85	0.02
273.15	-0.01		273.15	0.03		273.15	0.02
273.44	-0.01		273.44	0.03		273.44	0.02
273.73	-0.01		273.73	0.03		273.73	0.02
274.02	-0.01		274.02	0.03		274.02	0.02
274.31	-0.01		274.31	0.03		274.31	0.02
274.6	-0.01		274.6	0.03		274.6	0.01
274.89	-0.01		274.89	0.03		274.89	0.01
275.18	-0.01		275.18	0.03		275.18	0.01
275.48	-0.01		275.48	0.04		275.48	0.01
275.77	-0.01		275.77	0.04		275.77	0.01
276.06	-0.01		276.06	0.04		276.06	0.02
276.35	-0.01		276.35	0.04		276.35	0.02
276.64	-0.01		276.64	0.04		276.64	0.02
276.93	-0.01		276.93	0.04		276.93	0.02
277.22	-0.01		277.22	0.04		277.22	0.02
277.51	-0.01		277.51	0.04		277.51	0.02
277.8	-0.01		277.8	0.04		277.8	0.02
278.1	-0.01		278.1	0.04		278.1	0.02
278.39	-0.01		278.39	0.04		278.39	0.02
278.68	-0.01		278.68	0.04		278.68	0.01
278.97	-0.01		278.97	0.04		278.97	0.01
279.26	-0.01		279.26	0.04		279.26	0.01
279.55	-0.02		279.55	0.04		279.55	0.01
279.84	-0.02		279.84	0.04		279.84	0.01
280.13	-0.02		280.13	0.04		280.13	0.01
280.43	-0.02		280.43	0.04		280.43	0.01
280.72	-0.01		280.72	0.04		280.72	0.01
281.01	-0.01		281.01	0.04		281.01	0.02
281.3	-0.01		281.3	0.04		281.3	0.02
281.59	-0.01		281.59	0.03		281.59	0.02
281.88	-0.01		281.88	0.03		281.88	0.02
282.17	-0.01		282.17	0.03		282.17	0.01
282.46	-0.01		282.46	0.03		282.46	0.01
282.76	-0.01		282.76	0.04		282.76	0.01
283.05	-0.01		283.05	0.04		283.05	0.01
283.34	-0.01		283.34	0.04		283.34	0.01
283.63	-0.01		283.63	0.04		283.63	0.01
283.92	-0.01		283.92	0.04		283.92	0.01
284.21	-0.01		284.21	0.04		284.21	0.01
284.5	-0.01		284.5	0.04		284.5	0.01
284.79	-0.01		284.79	0.04		284.79	0.02
285.08	-0.01		285.08	0.04		285.08	0.02
285.38	-0.01		285.38	0.04		285.38	0.02
285.67	-0.01		285.67	0.04		285.67	0.02
285.96	-0.01		285.96	0.04		285.96	0.02
286.25	-0.01		286.25	0.04		286.25	0.02
286.54	-0.01		286.54	0.04		286.54	0.02
286.83	-0.01		286.83	0.04		286.83	0.02
287.12	-0.01		287.12	0.04		287.12	0.02
287.41	-0.01		287.41	0.04		287.41	0.02
287.71	-0.01		287.71	0.04		287.71	0.02
288	-0.01		288	0.04		288	0.02
288.29	-0.01		288.29	0.04		288.29	0.02
288.58	-0.01		288.58	0.04		288.58	0.02
288.87	-0.01		288.87	0.04		288.87	0.02
289.16	-0.01		289.16	0.04		289.16	0.02
289.45	-0.01		289.45	0.04		289.45	0.01
289.74	-0.01		289.74	0.04		289.74	0.01
290.04	-0.01		290.04	0.04		290.04	0.01
290.33	-0.01		290.33	0.04		290.33	0.01
290.62	-0.01		290.62	0.04		290.62	0.01
290.91	-0.01		290.91	0.04		290.91	0.02
291.2	-0.01		291.2	0.04		291.2	0.02
291.49	-0.01		291.49	0.04		291.49	0.02
291.78	-0.01		291.78	0.04		291.78	0.02
292.07	-0.01		292.07	0.04		292.07	0.02
292.36	-0.01		292.36	0.04		292.36	0.01
292.66	-0.01		292.66	0.04		292.66	0.01
292.95	-0.01		292.95	0.04		292.95	0.01
293.24	-0.01		293.24	0.04		293.24	0.01
293.53	-0.01		293.53	0.04		293.53	0.01
293.82	-0.01		293.82	0.04		293.82	0.01
294.11	-0.01		294.11	0.04		294.11	0.01
294.4	-0.01		294.4	0.04		294.4	0.01
294.69	-0.01		294.69	0.04		294.69	0.02
294.99	-0.02		294.99	0.04		294.99	0.02
295.28	-0.02		295.28	0.04		295.28	0.02
295.57	-0.01		295.57	0.04		295.57	0.02
295.86	-0.01		295.86	0.04		295.86	0.02
296.15	-0.01		296.15	0.04		296.15	0.02
296.44	-0.01		296.44	0.04		296.44	0.02
296.73	-0.01		296.73	0.04		296.73	0.02
297.02	-0.01		297.02	0.04		297.02	0.02
297.32	-0.01		297.32	0.04		297.32	0.02
297.61	-0.01		297.61	0.04		297.61	0.02
297.9	-0.01		297.9	0.04		297.9	0.02
298.19	-0.01		298.19	0.04		298.19	0.02
298.48	-0.01		298.48	0.04		298.48	0.02
298.77	-0.01		298.77	0.04		298.77	0.02
299.06	-0.01		299.06	0.04		299.06	0.02
299.35	-0.01		299.35	0.04		299.35	0.01
299.64	-0.01		299.64	0.04		299.64	0.01
299.94	-0.01		299.94	0.04		299.94	0.01
300.23	-0.01		300.23	0.04		300.23	0.01
300.52	-0.01		300.52	0.04		300.52	0.01
300.81	-0.01		300.81	0.04		300.81	0.01
301.1	-0.01		301.1	0.04		301.1	0.01
301.39	-0.01		301.39	0.04		301.39	0.01
301.68	-0.01		301.68	0.04		301.68	0.01
301.97	-0.01		301.97	0.04		301.97	0.01
302.27	-0.01		302.27	0.04		302.27	0.01
302.56	-0.01		302.56	0.04		302.56	0.01
302.85	-0.01		302.85	0.04		302.85	0.01
303.14	-0.02		303.14	0.04		303.14	0.01
303.43	-0.02		303.43	0.04		303.43	0.01
303.72	-0.02		303.72	0.04		303.72	0.01
304.01	-0.02		304.01	0.04		304.01	0.01
304.3	-0.02		304.3	0.04		304.3	0.02
304.6	-0.02		304.6	0.04		304.6	0.02
304.89	-0.02		304.89	0.04		304.89	0.02
305.18	-0.02		305.18	0.04		305.18	0.02
305.47	-0.02		305.47	0.04		305.47	0.02
305.76	-0.02		305.76	0.04		305.76	0.02
306.05	-0.02		306.05	0.04		306.05	0.02
306.34	-0.02		306.34	0.04		306.34	0.01
306.63	-0.02		306.63	0.04		306.63	0.01
306.92	-0.02		306.92	0.04		306.92	0.01
307.22	-0.02		307.22	0.04		307.22	0.01
307.51	-0.02		307.51	0.04		307.51	0.01
307.8	-0.02		307.8	0.04		307.8	0.01
308.09	-0.02		308.09	0.04		308.09	0.01
308.38	-0.02		308.38	0.04		308.38	0.01
308.67	-0.02		308.67	0.04		308.67	0.01
308.96	-0.02		308.96	0.04		308.96	0.01
309.25	-0.02		309.25	0.04		309.25	0.02
309.55	-0.02		309.55	0.04		309.55	0.02
309.84	-0.02		309.84	0.04		309.84	0.02
310.13	-0.02		310.13	0.04		310.13	0.02
310.42	-0.02		310.42	0.04		310.42	0.02
310.71	-0.02		310.71	0.04		310.71	0.02
311	-0.02		311	0.04		311	0.02
311.29	-0.01		311.29	0.04		311.29	0.01
311.58	-0.01		311.58	0.04		311.58	0.01
311.88	-0.01		311.88	0.04		311.88	0.01
312.17	-0.01		312.17	0.04		312.17	0.02
312.46	-0.01		312.46	0.04		312.46	0.02
312.75	-0.01		312.75	0.04		312.75	0.02
313.04	-0.01		313.04	0.04		313.04	0.02
313.33	-0.01		313.33	0.04		313.33	0.02
313.62	-0.01		313.62	0.04		313.62	0.02
313.91	-0.01		313.91	0.04		313.91	0.02
314.2	-0.01		314.2	0.04		314.2	0.01
314.5	-0.01		314.5	0.04		314.5	0.01
314.79	-0.01		314.79	0.04		314.79	0.01
315.08	-0.01		315.08	0.04		315.08	0.01
315.37	-0.01		315.37	0.04		315.37	0.01
315.66	-0.01		315.66	0.04		315.66	0.01
315.95	-0.01		315.95	0.04		315.95	0.01
316.24	-0.01		316.24	0.04		316.24	0.01
316.53	-0.01		316.53	0.04		316.53	0.01
316.83	-0.01		316.83	0.04		316.83	0.02
317.12	-0.01		317.12	0.04		317.12	0.02
317.41	-0.01		317.41	0.04		317.41	0.02
317.7	-0.02		317.7	0.04		317.7	0.02
317.99	-0.02		317.99	0.04		317.99	0.02
318.28	-0.02		318.28	0.04		318.28	0.01
318.57	-0.02		318.57	0.04		318.57	0.01
318.86	-0.02		318.86	0.04		318.86	0.01
319.16	-0.01		319.16	0.04		319.16	0.01
319.45	-0.01		319.45	0.04		319.45	0.01
319.74	-0.01		319.74	0.05		319.74	0.01
320.03	-0.01		320.03	0.05		320.03	0.01
320.32	-0.01		320.32	0.05		320.32	0.01
320.61	-0.01		320.61	0.05		320.61	0.01
320.9	-0.01		320.9	0.05		320.9	0.01
321.19	-0.01		321.19	0.05		321.19	0.01
321.48	-0.01		321.48	0.05		321.48	0.01
321.78	-0.01		321.78	0.05		321.78	0.01
322.07	-0.01		322.07	0.05		322.07	0.01
322.36	-0.01		322.36	0.05		322.36	0.01
322.65	-0.01		322.65	0.05		322.65	0.01
322.94	-0.01		322.94	0.05		322.94	0.01
323.23	-0.01		323.23	0.05		323.23	0.01
323.52	-0.01		323.52	0.05		323.52	0.01
323.81	-0.01		323.81	0.05		323.81	0.01
324.11	-0.01		324.11	0.04		324.11	0.01
324.4	-0.01		324.4	0.04		324.4	0.01
324.69	-0.01		324.69	0.04		324.69	0.01
324.98	-0.01		324.98	0.04		324.98	0.01
325.27	-0.01		325.27	0.04		325.27	0.01
325.56	-0.01		325.56	0.04		325.56	0.01
325.85	-0.01		325.85	0.04		325.85	0.01
326.14	-0.01		326.14	0.04		326.14	0.01
326.44	-0.01		326.44	0.04		326.44	0.01
326.73	-0.01		326.73	0.04		326.73	0.01
327.02	-0.01		327.02	0.04		327.02	0.01
327.31	-0.01		327.31	0.04		327.31	0.01
327.6	-0.01		327.6	0.04		327.6	0.01
327.89	-0.01		327.89	0.04		327.89	0.01
328.18	-0.01		328.18	0.04		328.18	0.01
328.47	-0.02		328.47	0.04		328.47	0.01
328.76	-0.02		328.76	0.04		328.76	0.01
329.06	-0.02		329.06	0.04		329.06	0.01
329.35	-0.02		329.35	0.04		329.35	0.01
329.64	-0.02		329.64	0.04		329.64	0.01
329.93	-0.02		329.93	0.04		329.93	0.01
330.22	-0.01		330.22	0.04		330.22	0.01
330.51	-0.01		330.51	0.04		330.51	0.01
330.8	-0.01		330.8	0.05		330.8	0.01
331.09	-0.01		331.09	0.05		331.09	0.01
331.39	-0.01		331.39	0.05		331.39	0.01
331.68	-0.01		331.68	0.05		331.68	0.01
331.97	-0.01		331.97	0.05		331.97	0.01
332.26	-0.01		332.26	0.04		332.26	0.01
332.55	-0.01		332.55	0.04		332.55	0.01
332.84	-0.01		332.84	0.04		332.84	0.01
333.13	-0.01		333.13	0.04		333.13	0.02
333.42	-0.01		333.42	0.04		333.42	0.02
333.72	-0.01		333.72	0.04		333.72	0.02
334.01	-0.01		334.01	0.04		334.01	0.02
334.3	-0.01		334.3	0.04		334.3	0.02
334.59	-0.01		334.59	0.04		334.59	0.02
334.88	-0.01		334.88	0.04		334.88	0.02
335.17	-0.01		335.17	0.04		335.17	0.02
335.46	-0.01		335.46	0.04		335.46	0.02
335.75	-0.01		335.75	0.04		335.75	0.02
336.04	-0.01		336.04	0.04		336.04	0.02
336.34	-0.01		336.34	0.04		336.34	0.02
336.63	-0.01		336.63	0.05		336.63	0.02
336.92	-0.01		336.92	0.05		336.92	0.02
337.21	-0.01		337.21	0.05		337.21	0.02
337.5	-0.01		337.5	0.05		337.5	0.02
337.79	-0.01		337.79	0.05		337.79	0.02
338.08	-0.01		338.08	0.05		338.08	0.02
338.37	-0.01		338.37	0.05		338.37	0.02
338.67	-0.01		338.67	0.04		338.67	0.02
338.96	-0.01		338.96	0.04		338.96	0.02
339.25	-0.01		339.25	0.04		339.25	0.02
339.54	-0.01		339.54	0.04		339.54	0.02
339.83	-0.01		339.83	0.04		339.83	0.02
340.12	-0.01		340.12	0.04		340.12	0.02
340.41	-0.01		340.41	0.04		340.41	0.02
340.7	-0.01		340.7	0.04		340.7	0.02
341	-0.01		341	0.04		341	0.02
341.29	-0.01		341.29	0.04		341.29	0.02
341.58	-0.01		341.58	0.04		341.58	0.01
341.87	-0.01		341.87	0.04		341.87	0.01
342.16	-0.01		342.16	0.04		342.16	0.01
342.45	-0.01		342.45	0.04		342.45	0.01
342.74	-0.01		342.74	0.04		342.74	0.01
343.03	-0.01		343.03	0.04		343.03	0.02
343.32	-0.01		343.32	0.04		343.32	0.02
343.62	-0.01		343.62	0.04		343.62	0.02
343.91	-0.01		343.91	0.05		343.91	0.02
344.2	-0.01		344.2	0.05		344.2	0.02
344.49	-0.01		344.49	0.05		344.49	0.02
344.78	-0.01		344.78	0.05		344.78	0.02
345.07	-0.01		345.07	0.05		345.07	0.02
345.36	-0.01		345.36	0.05		345.36	0.02
345.65	-0.01		345.65	0.05		345.65	0.02
345.95	-0.01		345.95	0.05		345.95	0.02
346.24	-0.01		346.24	0.05		346.24	0.02
346.53	-0.01		346.53	0.05		346.53	0.02
346.82	-0.01		346.82	0.05		346.82	0.02
347.11	-0.01		347.11	0.05		347.11	0.02
347.4	-0.01		347.4	0.05		347.4	0.02
347.69	-0.02		347.69	0.05		347.69	0.02
347.98	-0.02		347.98	0.05		347.98	0.02
348.28	-0.02		348.28	0.05		348.28	0.02
348.57	-0.02		348.57	0.05		348.57	0.02
348.86	-0.02		348.86	0.05		348.86	0.02
349.15	-0.02		349.15	0.05		349.15	0.02
349.44	-0.02		349.44	0.05		349.44	0.02
349.73	-0.02		349.73	0.05		349.73	0.02
350.02	-0.02		350.02	0.05		350.02	0.02
350.31	-0.01		350.31	0.05		350.31	0.02
350.6	-0.01		350.6	0.05		350.6	0.02
350.9	-0.01		350.9	0.05		350.9	0.02
351.19	-0.01		351.19	0.04		351.19	0.02
351.48	-0.01		351.48	0.04		351.48	0.02
351.77	-0.01		351.77	0.04		351.77	0.02
352.06	-0.01		352.06	0.04		352.06	0.02
352.35	-0.01		352.35	0.04		352.35	0.02
352.64	-0.01		352.64	0.04		352.64	0.02
352.93	-0.01		352.93	0.05		352.93	0.02
353.23	-0.01		353.23	0.05		353.23	0.02
353.52	-0.01		353.52	0.05		353.52	0.02
353.81	-0.01		353.81	0.05		353.81	0.02
354.1	-0.01		354.1	0.05		354.1	0.02
354.39	-0.01		354.39	0.05		354.39	0.02
354.68	-0.01		354.68	0.05		354.68	0.02
354.97	-0.01		354.97	0.05		354.97	0.02
355.26	-0.01		355.26	0.06		355.26	0.02
355.56	-0.01		355.56	0.06		355.56	0.02
355.85	-0.01		355.85	0.06		355.85	0.02
356.14	-0.01		356.14	0.06		356.14	0.02
356.43	-0.01		356.43	0.06		356.43	0.02
356.72	-0.01		356.72	0.06		356.72	0.02
357.01	-0.01		357.01	0.06		357.01	0.02
357.3	-0.01		357.3	0.06		357.3	0.02
357.59	-0.01		357.59	0.06		357.59	0.02
357.88	-0.02		357.88	0.05		357.88	0.02
358.18	-0.02		358.18	0.05		358.18	0.02
358.47	-0.02		358.47	0.05		358.47	0.02
358.76	-0.02		358.76	0.05		358.76	0.02
359.05	-0.02		359.05	0.05		359.05	0.02
359.34	-0.02		359.34	0.05		359.34	0.02
359.63	-0.02		359.63	0.05		359.63	0.02
359.92	-0.02		359.92	0.05		359.92	0.02
360.21	-0.02		360.21	0.05		360.21	0.02
360.51	-0.02		360.51	0.05		360.51	0.02
360.8	-0.02		360.8	0.05		360.8	0.01
361.09	-0.02		361.09	0.05		361.09	0.01
361.38	-0.02		361.38	0.05		361.38	0.01
361.67	-0.02		361.67	0.05		361.67	0.01
361.96	-0.02		361.96	0.05		361.96	0.01
362.25	-0.02		362.25	0.05		362.25	0.01
362.54	-0.02		362.54	0.05		362.54	0.01
362.84	-0.01		362.84	0.05		362.84	0.01
363.13	-0.01		363.13	0.05		363.13	0.01
363.42	-0.01		363.42	0.05		363.42	0.01
363.71	-0.01		363.71	0.05		363.71	0.01
364	-0.01		364	0.05		364	0.02
364.29	-0.02		364.29	0.05		364.29	0.02
364.58	-0.02		364.58	0.05		364.58	0.02
364.87	-0.02		364.87	0.05		364.87	0.02
365.16	-0.02		365.16	0.05		365.16	0.02
365.46	-0.02		365.46	0.05		365.46	0.02
365.75	-0.02		365.75	0.05		365.75	0.02
366.04	-0.02		366.04	0.05		366.04	0.02
366.33	-0.02		366.33	0.05		366.33	0.02
366.62	-0.02		366.62	0.05		366.62	0.02
366.91	-0.02		366.91	0.05		366.91	0.02
367.2	-0.02		367.2	0.05		367.2	0.02
367.49	-0.02		367.49	0.05		367.49	0.02
367.79	-0.02		367.79	0.05		367.79	0.02
368.08	-0.01		368.08	0.05		368.08	0.02
368.37	-0.01		368.37	0.05		368.37	0.02
368.66	-0.01		368.66	0.05		368.66	0.02
368.95	-0.01		368.95	0.05		368.95	0.02
369.24	-0.01		369.24	0.05		369.24	0.02
369.53	-0.01		369.53	0.05		369.53	0.02
369.82	-0.01		369.82	0.05		369.82	0.02
370.12	-0.01		370.12	0.05		370.12	0.02
370.41	-0.02		370.41	0.05		370.41	0.02
370.7	-0.02		370.7	0.05		370.7	0.02
370.99	-0.02		370.99	0.05		370.99	0.02
371.28	-0.02		371.28	0.05		371.28	0.02
371.57	-0.02		371.57	0.05		371.57	0.02
371.86	-0.02		371.86	0.05		371.86	0.02
372.15	-0.02		372.15	0.05		372.15	0.02
372.44	-0.02		372.44	0.05		372.44	0.02
372.74	-0.02		372.74	0.05		372.74	0.02
373.03	-0.02		373.03	0.05		373.03	0.01
373.32	-0.02		373.32	0.05		373.32	0.01
373.61	-0.02		373.61	0.05		373.61	0.01
373.9	-0.02		373.9	0.05		373.9	0.01
374.19	-0.02		374.19	0.05		374.19	0.01
374.48	-0.02		374.48	0.05		374.48	0.02
374.77	-0.02		374.77	0.05		374.77	0.02
375.07	-0.02		375.07	0.05		375.07	0.02
375.36	-0.02		375.36	0.05		375.36	0.02
375.65	-0.02		375.65	0.05		375.65	0.02
375.94	-0.02		375.94	0.05		375.94	0.01
376.23	-0.02		376.23	0.05		376.23	0.01
376.52	-0.02		376.52	0.05		376.52	0.01
376.81	-0.02		376.81	0.05		376.81	0.01
377.1	-0.02		377.1	0.05		377.1	0.01
377.4	-0.02		377.4	0.05		377.4	0.01
377.69	-0.02		377.69	0.05		377.69	0.01
377.98	-0.02		377.98	0.05		377.98	0.01
378.27	-0.02		378.27	0.05		378.27	0.01
378.56	-0.02		378.56	0.05		378.56	0.01
378.85	-0.02		378.85	0.05		378.85	0.01
379.14	-0.02		379.14	0.06		379.14	0.01
379.43	-0.01		379.43	0.06		379.43	0.01
379.72	-0.01		379.72	0.05		379.72	0.01
380.02	-0.01		380.02	0.05		380.02	0.01
380.31	-0.01		380.31	0.05		380.31	0.01
380.6	-0.01		380.6	0.05		380.6	0.01
380.89	-0.01		380.89	0.05		380.89	0.01
381.18	-0.01		381.18	0.05		381.18	0.01
381.47	-0.01		381.47	0.06		381.47	0.01
381.76	-0.02		381.76	0.06		381.76	0.01
382.05	-0.02		382.05	0.06		382.05	0.01
382.35	-0.02		382.35	0.06		382.35	0.02
382.64	-0.02		382.64	0.06		382.64	0.02
382.93	-0.02		382.93	0.06		382.93	0.02
383.22	-0.02		383.22	0.05		383.22	0.02
383.51	-0.02		383.51	0.05		383.51	0.02
383.8	-0.02		383.8	0.05		383.8	0.02
384.09	-0.02		384.09	0.05		384.09	0.02
384.38	-0.02		384.38	0.05		384.38	0.02
384.68	-0.02		384.68	0.05		384.68	0.02
384.97	-0.02		384.97	0.06		384.97	0.02
385.26	-0.02		385.26	0.06		385.26	0.02
385.55	-0.02		385.55	0.06		385.55	0.02
385.84	-0.02		385.84	0.06		385.84	0.02
386.13	-0.02		386.13	0.06		386.13	0.02
386.42	-0.02		386.42	0.06		386.42	0.02
386.71	-0.02		386.71	0.06		386.71	0.02
387	-0.02		387	0.05		387	0.02
387.3	-0.02		387.3	0.05		387.3	0.02
387.59	-0.02		387.59	0.05		387.59	0.02
387.88	-0.02		387.88	0.05		387.88	0.02
388.17	-0.02		388.17	0.05		388.17	0.02
388.46	-0.02		388.46	0.05		388.46	0.02
388.75	-0.02		388.75	0.05		388.75	0.02
389.04	-0.02		389.04	0.05		389.04	0.02
389.33	-0.02		389.33	0.05		389.33	0.02
389.63	-0.02		389.63	0.05		389.63	0.01
389.92	-0.01		389.92	0.05		389.92	0.01
390.21	-0.01		390.21	0.05		390.21	0.01
390.5	-0.01		390.5	0.05		390.5	0.01
390.79	-0.01		390.79	0.05		390.79	0.01
391.08	-0.01		391.08	0.05		391.08	0.01
391.37	-0.01		391.37	0.05		391.37	0.02
391.66	-0.01		391.66	0.05		391.66	0.02
391.96	-0.01		391.96	0.05		391.96	0.02
392.25	-0.01		392.25	0.05		392.25	0.02
392.54	-0.01		392.54	0.05		392.54	0.02
392.83	-0.02		392.83	0.05		392.83	0.02
393.12	-0.02		393.12	0.05		393.12	0.02
393.41	-0.02		393.41	0.05		393.41	0.02
393.7	-0.02		393.7	0.05		393.7	0.02
393.99	-0.02		393.99	0.05		393.99	0.02
394.28	-0.01		394.28	0.05		394.28	0.02
394.58	-0.01		394.58	0.05		394.58	0.02
394.87	-0.01		394.87	0.05		394.87	0.02
395.16	-0.01		395.16	0.05		395.16	0.02
395.45	-0.01		395.45	0.05		395.45	0.02
395.74	-0.01		395.74	0.05		395.74	0.02
396.03	-0.01		396.03	0.05		396.03	0.02
396.32	-0.01		396.32	0.05		396.32	0.02
396.61	-0.01		396.61	0.05		396.61	0.02
396.91	-0.01		396.91	0.05		396.91	0.02
397.2	-0.01		397.2	0.05		397.2	0.02
397.49	-0.01		397.49	0.05		397.49	0.02
397.78	-0.01		397.78	0.05		397.78	0.02
398.07	-0.01		398.07	0.05		398.07	0.02
398.36	-0.01		398.36	0.05		398.36	0.02
398.65	-0.01		398.65	0.05		398.65	0.02
398.94	-0.01		398.94	0.05		398.94	0.02
399.24	-0.01		399.24	0.05		399.24	0.02
399.53	-0.01		399.53	0.05		399.53	0.02
399.82	-0.02		399.82	0.05		399.82	0.02
400.11	-0.02		400.11	0.05		400.11	0.02
400.4	-0.02		400.4	0.05		400.4	0.02
400.69	-0.02		400.69	0.05		400.69	0.02
400.98	-0.01		400.98	0.05		400.98	0.02
401.27	-0.01		401.27	0.05		401.27	0.02
401.56	-0.01		401.56	0.05		401.56	0.02
401.86	-0.01		401.86	0.05		401.86	0.02
402.15	-0.01		402.15	0.05		402.15	0.01
402.44	-0.01		402.44	0.05		402.44	0.01
402.73	-0.01		402.73	0.05		402.73	0.01
403.02	-0.01		403.02	0.05		403.02	0.01
403.31	-0.01		403.31	0.05		403.31	0.01
403.6	-0.01		403.6	0.05		403.6	0.01
403.89	-0.01		403.89	0.05		403.89	0.01
404.19	-0.01		404.19	0.05		404.19	0.01
404.48	-0.01		404.48	0.05		404.48	0.01
404.77	-0.01		404.77	0.05		404.77	0.01
405.06	-0.01		405.06	0.05		405.06	0.01
405.35	-0.01		405.35	0.05		405.35	0.01
405.64	-0.01		405.64	0.05		405.64	0.02
405.93	-0.01		405.93	0.05		405.93	0.02
406.22	-0.01		406.22	0.05		406.22	0.02
406.52	-0.01		406.52	0.05		406.52	0.02
406.81	-0.01		406.81	0.05		406.81	0.02
407.1	-0.01		407.1	0.05		407.1	0.02
407.39	-0.01		407.39	0.05		407.39	0.02
407.68	-0.01		407.68	0.05		407.68	0.02
407.97	-0.01		407.97	0.05		407.97	0.02
408.26	-0.01		408.26	0.05		408.26	0.02
408.55	-0.01		408.55	0.05		408.55	0.02
408.84	-0.01		408.84	0.05		408.84	0.02
409.14	-0.01		409.14	0.05		409.14	0.02
409.43	-0.01		409.43	0.05		409.43	0.02
409.72	-0.01		409.72	0.05		409.72	0.02
410.01	-0.01		410.01	0.05		410.01	0.02
410.3	-0.01		410.3	0.05		410.3	0.02
410.59	-0.01		410.59	0.05		410.59	0.02
410.88	-0.01		410.88	0.05		410.88	0.02
411.17	-0.01		411.17	0.06		411.17	0.02
411.47	-0.01		411.47	0.06		411.47	0.02
411.76	-0.01		411.76	0.06		411.76	0.02
412.05	-0.01		412.05	0.05		412.05	0.02
412.34	-0.01		412.34	0.05		412.34	0.02
412.63	-0.01		412.63	0.05		412.63	0.02
412.92	-0.01		412.92	0.05		412.92	0.02
413.21	-0.01		413.21	0.05		413.21	0.02
413.5	-0.01		413.5	0.05		413.5	0.02
413.8	-0.01		413.8	0.06		413.8	0.02
414.09	-0.01		414.09	0.06		414.09	0.02
414.38	-0.01		414.38	0.06		414.38	0.02
414.67	-0.01		414.67	0.06		414.67	0.02
414.96	-0.01		414.96	0.06		414.96	0.02
415.25	-0.01		415.25	0.06		415.25	0.02
415.54	-0.01		415.54	0.06		415.54	0.02
415.83	-0.01		415.83	0.05		415.83	0.02
416.12	-0.01		416.12	0.05		416.12	0.02
416.42	-0.01		416.42	0.05		416.42	0.02
416.71	-0.01		416.71	0.05		416.71	0.02
417	-0.01		417	0.05		417	0.02
417.29	-0.01		417.29	0.05		417.29	0.02
417.58	-0.01		417.58	0.06		417.58	0.02
417.87	-0.02		417.87	0.06		417.87	0.02
418.16	-0.02		418.16	0.06		418.16	0.02
418.45	-0.02		418.45	0.06		418.45	0.02
418.75	-0.02		418.75	0.06		418.75	0.02
419.04	-0.02		419.04	0.06		419.04	0.02
419.33	-0.02		419.33	0.06		419.33	0.02
419.62	-0.02		419.62	0.06		419.62	0.02
419.91	-0.02		419.91	0.06		419.91	0.01
420.2	-0.02		420.2	0.06		420.2	0.01
420.49	-0.01		420.49	0.06		420.49	0.01
420.78	-0.01		420.78	0.06		420.78	0.01
421.08	-0.01		421.08	0.06		421.08	0.01
421.37	-0.01		421.37	0.05		421.37	0.01
421.66	-0.01		421.66	0.05		421.66	0.01
421.95	-0.01		421.95	0.05		421.95	0.01
422.24	-0.01		422.24	0.05		422.24	0.01
422.53	-0.01		422.53	0.06		422.53	0.01
422.82	-0.01		422.82	0.06		422.82	0.01
423.11	-0.01		423.11	0.06		423.11	0.01
423.4	-0.01		423.4	0.06		423.4	0.01
423.7	-0.01		423.7	0.06		423.7	0.01
423.99	-0.01		423.99	0.06		423.99	0.01
424.28	-0.01		424.28	0.06		424.28	0.01
424.57	-0.01		424.57	0.06		424.57	0.01
424.86	-0.01		424.86	0.06		424.86	0.02
425.15	-0.01		425.15	0.06		425.15	0.02
425.44	-0.01		425.44	0.06		425.44	0.01
425.73	-0.01		425.73	0.06		425.73	0.01
426.03	-0.02		426.03	0.06		426.03	0.01
426.32	-0.02		426.32	0.06		426.32	0.01
426.61	-0.02		426.61	0.06		426.61	0.01
426.9	-0.02		426.9	0.06		426.9	0.01
427.19	-0.02		427.19	0.06		427.19	0.01
427.48	-0.02		427.48	0.06		427.48	0.01
427.77	-0.02		427.77	0.06		427.77	0.01
428.06	-0.02		428.06	0.06		428.06	0.01
428.36	-0.02		428.36	0.06		428.36	0.01
428.65	-0.01		428.65	0.06		428.65	0.01
428.94	-0.01		428.94	0.06		428.94	0.01
429.23	-0.01		429.23	0.06		429.23	0.01
429.52	-0.01		429.52	0.06		429.52	0.01
429.81	-0.01		429.81	0.06		429.81	0.01
430.1	-0.02		430.1	0.06		430.1	0.02
430.39	-0.02		430.39	0.06		430.39	0.02
430.68	-0.02		430.68	0.06		430.68	0.02
430.98	-0.02		430.98	0.06		430.98	0.02
431.27	-0.02		431.27	0.06		431.27	0.02
431.56	-0.02		431.56	0.06		431.56	0.01
431.85	-0.02		431.85	0.06		431.85	0.01
432.14	-0.02		432.14	0.06		432.14	0.01
432.43	-0.02		432.43	0.06		432.43	0.01
432.72	-0.02		432.72	0.06		432.72	0.01
433.01	-0.02		433.01	0.06		433.01	0.01
433.31	-0.02		433.31	0.06		433.31	0.01
433.6	-0.02		433.6	0.06		433.6	0.01
433.89	-0.02		433.89	0.06		433.89	0.01
434.18	-0.02		434.18	0.06		434.18	0.01
434.47	-0.02		434.47	0.06		434.47	0.01
434.76	-0.02		434.76	0.06		434.76	0.01
435.05	-0.02		435.05	0.06		435.05	0.01
435.34	-0.02		435.34	0.06		435.34	0.01
435.64	-0.02		435.64	0.06		435.64	0.01
435.93	-0.02		435.93	0.06		435.93	0.01
436.22	-0.02		436.22	0.06		436.22	0.01
436.51	-0.02		436.51	0.06		436.51	0.01
436.8	-0.02		436.8	0.06		436.8	0.01
437.09	-0.02		437.09	0.06		437.09	0.01
437.38	-0.02		437.38	0.06		437.38	0.02
437.67	-0.02		437.67	0.06		437.67	0.02
437.96	-0.02		437.96	0.06		437.96	0.02
438.26	-0.02		438.26	0.06		438.26	0.01
438.55	-0.02		438.55	0.06		438.55	0.01
438.84	-0.02		438.84	0.06		438.84	0.01
439.13	-0.02		439.13	0.06		439.13	0.01
439.42	-0.02		439.42	0.06		439.42	0.01
439.71	-0.02		439.71	0.06		439.71	0.01
440	-0.02		440	0.06		440	0.01
440.29	-0.02		440.29	0.06		440.29	0.01
440.59	-0.02		440.59	0.06		440.59	0.01
440.88	-0.02		440.88	0.06		440.88	0.01
441.17	-0.02		441.17	0.06		441.17	0.01
441.46	-0.02		441.46	0.06		441.46	0.01
441.75	-0.02		441.75	0.06		441.75	0.01
442.04	-0.02		442.04	0.06		442.04	0.01
442.33	-0.02		442.33	0.06		442.33	0.01
442.62	-0.02		442.62	0.06		442.62	0.01
442.92	-0.02		442.92	0.06		442.92	0.02
443.21	-0.02		443.21	0.06		443.21	0.02
443.5	-0.02		443.5	0.06		443.5	0.02
443.79	-0.02		443.79	0.06		443.79	0.02
444.08	-0.02		444.08	0.06		444.08	0.02
444.37	-0.02		444.37	0.06		444.37	0.02
444.66	-0.02		444.66	0.06		444.66	0.02
444.95	-0.02		444.95	0.06		444.95	0.02
445.24	-0.02		445.24	0.06		445.24	0.02
445.54	-0.02		445.54	0.06		445.54	0.02
445.83	-0.02		445.83	0.06		445.83	0.02
446.12	-0.02		446.12	0.06		446.12	0.02
446.41	-0.02		446.41	0.06		446.41	0.02
446.7	-0.02		446.7	0.06		446.7	0.02
446.99	-0.02		446.99	0.06		446.99	0.02
447.28	-0.01		447.28	0.06		447.28	0.02
447.57	-0.01		447.57	0.06		447.57	0.02
447.87	-0.01		447.87	0.06		447.87	0.02
448.16	-0.01		448.16	0.06		448.16	0.02
448.45	-0.01		448.45	0.06		448.45	0.02
448.74	-0.02		448.74	0.06		448.74	0.02
449.03	-0.02		449.03	0.06		449.03	0.02
449.32	-0.02		449.32	0.06		449.32	0.02
449.61	-0.02		449.61	0.06		449.61	0.02
449.9	-0.02		449.9	0.06		449.9	0.02
450.2	-0.02		450.2	0.06		450.2	0.02
450.49	-0.02		450.49	0.06		450.49	0.02
450.78	-0.02		450.78	0.06		450.78	0.02
451.07	-0.02		451.07	0.06		451.07	0.02
451.36	-0.02		451.36	0.06		451.36	0.03
451.65	-0.02		451.65	0.06		451.65	0.03
451.94	-0.02		451.94	0.06		451.94	0.03
452.23	-0.02		452.23	0.06		452.23	0.02
452.52	-0.02		452.52	0.06		452.52	0.02
452.82	-0.02		452.82	0.06		452.82	0.02
453.11	-0.02		453.11	0.06		453.11	0.02
453.4	-0.02		453.4	0.06		453.4	0.02
453.69	-0.02		453.69	0.06		453.69	0.02
453.98	-0.02		453.98	0.06		453.98	0.02
454.27	-0.02		454.27	0.06		454.27	0.02
454.56	-0.02		454.56	0.06		454.56	0.02
454.85	-0.02		454.85	0.06		454.85	0.02
455.15	-0.02		455.15	0.06		455.15	0.02
455.44	-0.02		455.44	0.06		455.44	0.02
455.73	-0.02		455.73	0.06		455.73	0.02
456.02	-0.02		456.02	0.06		456.02	0.02
456.31	-0.02		456.31	0.06		456.31	0.02
456.6	-0.01		456.6	0.06		456.6	0.02
456.89	-0.01		456.89	0.06		456.89	0.02
457.18	-0.01		457.18	0.06		457.18	0.02
457.48	-0.01		457.48	0.06		457.48	0.02
457.77	-0.01		457.77	0.06		457.77	0.02
458.06	-0.02		458.06	0.06		458.06	0.02
458.35	-0.02		458.35	0.06		458.35	0.02
458.64	-0.02		458.64	0.06		458.64	0.02
458.93	-0.02		458.93	0.06		458.93	0.02
459.22	-0.02		459.22	0.06		459.22	0.02
459.51	-0.02		459.51	0.06		459.51	0.02
459.8	-0.02		459.8	0.06		459.8	0.02
460.1	-0.02		460.1	0.06		460.1	0.02
460.39	-0.02		460.39	0.06		460.39	0.02
460.68	-0.02		460.68	0.06		460.68	0.02
460.97	-0.02		460.97	0.06		460.97	0.02
461.26	-0.02		461.26	0.06		461.26	0.02
461.55	-0.02		461.55	0.06		461.55	0.02
461.84	-0.02		461.84	0.06		461.84	0.02
462.13	-0.02		462.13	0.06		462.13	0.02
462.43	-0.02		462.43	0.06		462.43	0.02
462.72	-0.02		462.72	0.06		462.72	0.02
463.01	-0.02		463.01	0.06		463.01	0.02
463.3	-0.02		463.3	0.06		463.3	0.02
463.59	-0.01		463.59	0.07		463.59	0.02
463.88	-0.01		463.88	0.07		463.88	0.02
464.17	-0.01		464.17	0.06		464.17	0.02
464.46	-0.01		464.46	0.06		464.46	0.02
464.76	-0.01		464.76	0.06		464.76	0.02
465.05	-0.01		465.05	0.06		465.05	0.02
465.34	-0.02		465.34	0.06		465.34	0.02
465.63	-0.02		465.63	0.06		465.63	0.02
465.92	-0.02		465.92	0.06		465.92	0.02
466.21	-0.02		466.21	0.06		466.21	0.02
466.5	-0.02		466.5	0.06		466.5	0.02
466.79	-0.01		466.79	0.06		466.79	0.02
467.08	-0.01		467.08	0.06		467.08	0.02
467.38	-0.01		467.38	0.06		467.38	0.02
467.67	-0.01		467.67	0.06		467.67	0.02
467.96	-0.01		467.96	0.06		467.96	0.02
468.25	-0.01		468.25	0.06		468.25	0.02
468.54	-0.01		468.54	0.06		468.54	0.02
468.83	-0.01		468.83	0.06		468.83	0.02
469.12	-0.01		469.12	0.06		469.12	0.02
469.41	-0.01		469.41	0.07		469.41	0.02
469.71	-0.01		469.71	0.07		469.71	0.02
470	-0.01		470	0.07		470	0.02
470.29	-0.01		470.29	0.07		470.29	0.02
470.58	-0.02		470.58	0.07		470.58	0.02
470.87	-0.02		470.87	0.07		470.87	0.02
471.16	-0.02		471.16	0.07		471.16	0.02
471.45	-0.02		471.45	0.07		471.45	0.02
471.74	-0.02		471.74	0.07		471.74	0.02
472.04	-0.02		472.04	0.07		472.04	0.02
472.33	-0.02		472.33	0.06		472.33	0.02
472.62	-0.02		472.62	0.06		472.62	0.02
472.91	-0.02		472.91	0.06		472.91	0.02
473.2	-0.02		473.2	0.06		473.2	0.02
473.49	-0.02		473.49	0.06		473.49	0.02
473.78	-0.02		473.78	0.06		473.78	0.02
474.07	-0.02		474.07	0.06		474.07	0.02
474.36	-0.02		474.36	0.06		474.36	0.02
474.66	-0.02		474.66	0.06		474.66	0.02
474.95	-0.02		474.95	0.06		474.95	0.02
475.24	-0.02		475.24	0.07		475.24	0.02
475.53	-0.02		475.53	0.07		475.53	0.02
475.82	-0.02		475.82	0.07		475.82	0.02
476.11	-0.02		476.11	0.07		476.11	0.02
476.4	-0.02		476.4	0.07		476.4	0.02
476.69	-0.02		476.69	0.07		476.69	0.02
476.99	-0.02		476.99	0.07		476.99	0.02
477.28	-0.01		477.28	0.06		477.28	0.02
477.57	-0.01		477.57	0.06		477.57	0.02
477.86	-0.01		477.86	0.06		477.86	0.02
478.15	-0.01		478.15	0.06		478.15	0.02
478.44	-0.01		478.44	0.06		478.44	0.02
478.73	-0.01		478.73	0.06		478.73	0.02
479.02	-0.01		479.02	0.06		479.02	0.02
479.32	-0.02		479.32	0.06		479.32	0.03
479.61	-0.02		479.61	0.06		479.61	0.03
479.9	-0.02		479.9	0.06		479.9	0.02
480.19	-0.02		480.19	0.06		480.19	0.02
480.48	-0.02		480.48	0.06		480.48	0.02
480.77	-0.02		480.77	0.06		480.77	0.02
481.06	-0.02		481.06	0.06		481.06	0.03
481.35	-0.02		481.35	0.06		481.35	0.03
481.64	-0.02		481.64	0.06		481.64	0.03
481.94	-0.02		481.94	0.06		481.94	0.03
482.23	-0.02		482.23	0.06		482.23	0.03
482.52	-0.02		482.52	0.06		482.52	0.03
482.81	-0.02		482.81	0.06		482.81	0.03
483.1	-0.02		483.1	0.06		483.1	0.03
483.39	-0.02		483.39	0.06		483.39	0.03
483.68	-0.02		483.68	0.06		483.68	0.03
483.97	-0.02		483.97	0.06		483.97	0.03
484.27	-0.02		484.27	0.06		484.27	0.03
484.56	-0.02		484.56	0.06		484.56	0.02
484.85	-0.02		484.85	0.06		484.85	0.02
485.14	-0.02		485.14	0.06		485.14	0.02
485.43	-0.02		485.43	0.06		485.43	0.02
485.72	-0.02		485.72	0.06		485.72	0.02
486.01	-0.02		486.01	0.06		486.01	0.02
486.3	-0.02		486.3	0.06		486.3	0.02
486.6	-0.02		486.6	0.06		486.6	0.02
486.89	-0.02		486.89	0.06		486.89	0.02
487.18	-0.02		487.18	0.06		487.18	0.02
487.47	-0.02		487.47	0.06		487.47	0.02
487.76	-0.02		487.76	0.06		487.76	0.02
488.05	-0.02		488.05	0.06		488.05	0.02
488.34	-0.02		488.34	0.07		488.34	0.02
488.63	-0.02		488.63	0.07		488.63	0.03
488.92	-0.01		488.92	0.07		488.92	0.03
489.22	-0.01		489.22	0.07		489.22	0.03
489.51	-0.01		489.51	0.07		489.51	0.02
489.8	-0.01		489.8	0.07		489.8	0.02
490.09	-0.01		490.09	0.07		490.09	0.02
490.38	-0.01		490.38	0.07		490.38	0.02
490.67	-0.01		490.67	0.07		490.67	0.02
490.96	-0.01		490.96	0.07		490.96	0.02
491.25	-0.02		491.25	0.07		491.25	0.02
491.55	-0.02		491.55	0.07		491.55	0.02
491.84	-0.02		491.84	0.07		491.84	0.02
492.13	-0.02		492.13	0.07		492.13	0.02
492.42	-0.02		492.42	0.07		492.42	0.02
492.71	-0.02		492.71	0.07		492.71	0.02
493	-0.02		493	0.07		493	0.02
493.29	-0.02		493.29	0.07		493.29	0.02
493.58	-0.02		493.58	0.07		493.58	0.02
493.88	-0.02		493.88	0.06		493.88	0.02
494.17	-0.02		494.17	0.06		494.17	0.02
494.46	-0.02		494.46	0.06		494.46	0.02
494.75	-0.02		494.75	0.06		494.75	0.02
495.04	-0.02		495.04	0.06		495.04	0.02
495.33	-0.02		495.33	0.06		495.33	0.02
495.62	-0.02		495.62	0.06		495.62	0.02
495.91	-0.02		495.91	0.06		495.91	0.02
496.2	-0.02		496.2	0.06		496.2	0.02
496.5	-0.02		496.5	0.06		496.5	0.02
496.79	-0.02		496.79	0.06		496.79	0.02
497.08	-0.02		497.08	0.06		497.08	0.02
497.37	-0.02		497.37	0.07		497.37	0.03
497.66	-0.02		497.66	0.07		497.66	0.03
497.95	-0.02		497.95	0.07		497.95	0.03
498.24	-0.02		498.24	0.07		498.24	0.03
498.53	-0.02		498.53	0.07		498.53	0.02
498.83	-0.02		498.83	0.07		498.83	0.02
499.12	-0.02		499.12	0.07		499.12	0.02
499.41	-0.02		499.41	0.07		499.41	0.02
499.7	-0.02		499.7	0.07		499.7	0.02
499.99	-0.02		499.99	0.07		499.99	0.02
500.28	-0.02		500.28	0.07		500.28	0.02
500.57	-0.02		500.57	0.07		500.57	0.02
500.86	-0.02		500.86	0.07		500.86	0.02
501.16	-0.02		501.16	0.07		501.16	0.02
501.45	-0.02		501.45	0.07		501.45	0.02
501.74	-0.02		501.74	0.07		501.74	0.02
502.03	-0.02		502.03	0.07		502.03	0.02
502.32	-0.02		502.32	0.07		502.32	0.02
502.61	-0.02		502.61	0.07		502.61	0.02
502.9	-0.02		502.9	0.07		502.9	0.02
503.19	-0.02		503.19	0.07		503.19	0.02
503.48	-0.02		503.48	0.07		503.48	0.02
503.78	-0.02		503.78	0.07		503.78	0.02
504.07	-0.02		504.07	0.07		504.07	0.02
504.36	-0.02		504.36	0.07		504.36	0.02
504.65	-0.02		504.65	0.07		504.65	0.02
504.94	-0.02		504.94	0.07		504.94	0.02
505.23	-0.02		505.23	0.07		505.23	0.02
505.52	-0.02		505.52	0.07		505.52	0.02
505.81	-0.02		505.81	0.07		505.81	0.02
506.11	-0.02		506.11	0.06		506.11	0.02
506.4	-0.02		506.4	0.06		506.4	0.02
506.69	-0.02		506.69	0.06		506.69	0.02
506.98	-0.02		506.98	0.06		506.98	0.02
507.27	-0.02		507.27	0.07		507.27	0.02
507.56	-0.02		507.56	0.07		507.56	0.02
507.85	-0.02		507.85	0.07		507.85	0.02
508.14	-0.02		508.14	0.07		508.14	0.02
508.44	-0.01		508.44	0.07		508.44	0.02
508.73	-0.01		508.73	0.07		508.73	0.02
509.02	-0.01		509.02	0.07		509.02	0.02
509.31	-0.01		509.31	0.07		509.31	0.02
509.6	-0.01		509.6	0.07		509.6	0.02
509.89	-0.01		509.89	0.07		509.89	0.02
510.18	-0.01		510.18	0.07		510.18	0.02
510.47	-0.01		510.47	0.07		510.47	0.02
510.76	-0.01		510.76	0.07		510.76	0.02
511.06	-0.01		511.06	0.06		511.06	0.03
511.35	-0.01		511.35	0.06		511.35	0.03
511.64	-0.01		511.64	0.06		511.64	0.03
511.93	-0.01		511.93	0.06		511.93	0.02
512.22	-0.01		512.22	0.06		512.22	0.02
512.51	-0.01		512.51	0.06		512.51	0.02
512.8	-0.01		512.8	0.06		512.8	0.02
513.09	-0.01		513.09	0.06		513.09	0.02
513.39	-0.01		513.39	0.06		513.39	0.02
513.68	-0.01		513.68	0.06		513.68	0.02
513.97	-0.01		513.97	0.06		513.97	0.02
514.26	-0.01		514.26	0.06		514.26	0.02
514.55	-0.01		514.55	0.06		514.55	0.02
514.84	-0.01		514.84	0.06		514.84	0.02
515.13	-0.01		515.13	0.06		515.13	0.02
515.42	-0.01		515.42	0.06		515.42	0.02
515.72	-0.01		515.72	0.06		515.72	0.02
516.01	-0.01		516.01	0.06		516.01	0.02
516.3	-0.01		516.3	0.06		516.3	0.02
516.59	-0.01		516.59	0.06		516.59	0.02
516.88	-0.01		516.88	0.06		516.88	0.02
517.17	-0.02		517.17	0.06		517.17	0.02
517.46	-0.02		517.46	0.06		517.46	0.02
517.75	-0.02		517.75	0.07		517.75	0.02
518.04	-0.02		518.04	0.07		518.04	0.02
518.34	-0.02		518.34	0.07		518.34	0.02
518.63	-0.02		518.63	0.07		518.63	0.02
518.92	-0.01		518.92	0.07		518.92	0.02
519.21	-0.01		519.21	0.07		519.21	0.02
519.5	-0.01		519.5	0.07		519.5	0.02
519.79	-0.01		519.79	0.07		519.79	0.02
520.08	-0.01		520.08	0.07		520.08	0.02
520.37	-0.01		520.37	0.07		520.37	0.02
520.67	-0.01		520.67	0.07		520.67	0.02
520.96	-0.01		520.96	0.07		520.96	0.02
521.25	-0.01		521.25	0.07		521.25	0.02
521.54	-0.01		521.54	0.07		521.54	0.02
521.83	-0.01		521.83	0.07		521.83	0.02
522.12	-0.01		522.12	0.07		522.12	0.02
522.41	-0.01		522.41	0.07		522.41	0.02
522.7	-0.01		522.7	0.07		522.7	0.02
523	-0.01		523	0.07		523	0.02
523.29	-0.01		523.29	0.07		523.29	0.02
523.58	-0.01		523.58	0.07		523.58	0.02
523.87	-0.01		523.87	0.07		523.87	0.02
524.16	-0.01		524.16	0.07		524.16	0.02
524.45	-0.01		524.45	0.07		524.45	0.02
524.74	-0.01		524.74	0.07		524.74	0.02
525.03	-0.01		525.03	0.07		525.03	0.02
525.32	-0.01		525.32	0.07		525.32	0.02
525.62	-0.02		525.62	0.07		525.62	0.02
525.91	-0.02		525.91	0.07		525.91	0.02
526.2	-0.02		526.2	0.07		526.2	0.02
526.49	-0.02		526.49	0.07		526.49	0.02
526.78	-0.02		526.78	0.07		526.78	0.02
527.07	-0.02		527.07	0.07		527.07	0.02
527.36	-0.02		527.36	0.07		527.36	0.02
527.65	-0.02		527.65	0.07		527.65	0.02
527.95	-0.02		527.95	0.07		527.95	0.02
528.24	-0.02		528.24	0.07		528.24	0.02
528.53	-0.02		528.53	0.07		528.53	0.02
528.82	-0.02		528.82	0.07		528.82	0.01
529.11	-0.02		529.11	0.07		529.11	0.02
529.4	-0.02		529.4	0.07		529.4	0.02
529.69	-0.02		529.69	0.07		529.69	0.02
529.98	-0.01		529.98	0.07		529.98	0.02
530.28	-0.01		530.28	0.07		530.28	0.02
530.57	-0.01		530.57	0.07		530.57	0.02
530.86	-0.01		530.86	0.07		530.86	0.02
531.15	-0.01		531.15	0.07		531.15	0.02
531.44	-0.01		531.44	0.07		531.44	0.02
531.73	-0.01		531.73	0.07		531.73	0.02
532.02	-0.01		532.02	0.07		532.02	0.02
532.31	-0.01		532.31	0.08		532.31	0.02
532.6	-0.01		532.6	0.08		532.6	0.02
532.9	-0.01		532.9	0.08		532.9	0.02
533.19	-0.01		533.19	0.07		533.19	0.02
533.48	-0.01		533.48	0.07		533.48	0.02
533.77	-0.01		533.77	0.07		533.77	0.02
534.06	-0.01		534.06	0.07		534.06	0.02
534.35	-0.01		534.35	0.07		534.35	0.02
534.64	-0.02		534.64	0.07		534.64	0.02
534.93	-0.02		534.93	0.07		534.93	0.02
535.23	-0.02		535.23	0.07		535.23	0.02
535.52	-0.02		535.52	0.07		535.52	0.02
535.81	-0.02		535.81	0.07		535.81	0.02
536.1	-0.02		536.1	0.08		536.1	0.02
536.39	-0.02		536.39	0.08		536.39	0.02
536.68	-0.02		536.68	0.08		536.68	0.02
536.97	-0.02		536.97	0.08		536.97	0.03
537.26	-0.02		537.26	0.08		537.26	0.03
537.56	-0.02		537.56	0.08		537.56	0.03
537.85	-0.02		537.85	0.08		537.85	0.03
538.14	-0.02		538.14	0.08		538.14	0.03
538.43	-0.02		538.43	0.08		538.43	0.03
538.72	-0.02		538.72	0.08		538.72	0.03
539.01	-0.02		539.01	0.08		539.01	0.03
539.3	-0.02		539.3	0.08		539.3	0.03
539.59	-0.02		539.59	0.08		539.59	0.02
539.88	-0.02		539.88	0.08		539.88	0.02
540.18	-0.02		540.18	0.08		540.18	0.02
540.47	-0.02		540.47	0.08		540.47	0.02
540.76	-0.02		540.76	0.08		540.76	0.02
541.05	-0.02		541.05	0.08		541.05	0.02
541.34	-0.02		541.34	0.08		541.34	0.02
541.63	-0.02		541.63	0.08		541.63	0.02
541.92	-0.02		541.92	0.08		541.92	0.02
542.21	-0.02		542.21	0.08		542.21	0.02
542.51	-0.02		542.51	0.08		542.51	0.02
542.8	-0.02		542.8	0.08		542.8	0.02
543.09	-0.02		543.09	0.08		543.09	0.02
543.38	-0.02		543.38	0.08		543.38	0.02
543.67	-0.02		543.67	0.08		543.67	0.02
543.96	-0.02		543.96	0.08		543.96	0.02
544.25	-0.02		544.25	0.08		544.25	0.02
544.54	-0.02		544.54	0.08		544.54	0.02
544.84	-0.02		544.84	0.08		544.84	0.02
545.13	-0.02		545.13	0.08		545.13	0.02
545.42	-0.02		545.42	0.08		545.42	0.02
545.71	-0.02		545.71	0.08		545.71	0.02
546	-0.02		546	0.08		546	0.02
546.29	-0.02		546.29	0.08		546.29	0.02
546.58	-0.02		546.58	0.08		546.58	0.02
546.87	-0.02		546.87	0.08		546.87	0.02
547.16	-0.02		547.16	0.08		547.16	0.02
547.46	-0.02		547.46	0.07		547.46	0.02
547.75	-0.02		547.75	0.07		547.75	0.02
548.04	-0.02		548.04	0.07		548.04	0.02
548.33	-0.02		548.33	0.07		548.33	0.02
548.62	-0.02		548.62	0.07		548.62	0.02
548.91	-0.02		548.91	0.07		548.91	0.02
549.2	-0.02		549.2	0.07		549.2	0.02
549.49	-0.02		549.49	0.07		549.49	0.02
549.79	-0.02		549.79	0.08		549.79	0.02
550.08	-0.02		550.08	0.08		550.08	0.02
550.37	-0.02		550.37	0.08		550.37	0.02
550.66	-0.02		550.66	0.08		550.66	0.02
550.95	-0.02		550.95	0.07		550.95	0.02
551.24	-0.02		551.24	0.07		551.24	0.02
551.53	-0.02		551.53	0.07		551.53	0.02
551.82	-0.02		551.82	0.07		551.82	0.02
552.12	-0.02		552.12	0.07		552.12	0.02
552.41	-0.02		552.41	0.07		552.41	0.02
552.7	-0.02		552.7	0.07		552.7	0.02
552.99	-0.02		552.99	0.07		552.99	0.02
553.28	-0.02		553.28	0.08		553.28	0.02
553.57	-0.02		553.57	0.08		553.57	0.02
553.86	-0.02		553.86	0.08		553.86	0.02
554.15	-0.02		554.15	0.08		554.15	0.02
554.44	-0.02		554.44	0.08		554.44	0.02
554.74	-0.02		554.74	0.07		554.74	0.02
555.03	-0.02		555.03	0.07		555.03	0.02
555.32	-0.02		555.32	0.07		555.32	0.02
555.61	-0.02		555.61	0.07		555.61	0.02
555.9	-0.02		555.9	0.07		555.9	0.02
556.19	-0.01		556.19	0.08		556.19	0.02
556.48	-0.01		556.48	0.08		556.48	0.02
556.77	-0.01		556.77	0.08		556.77	0.02
557.07	-0.01		557.07	0.08		557.07	0.02
557.36	-0.02		557.36	0.08		557.36	0.02
557.65	-0.02		557.65	0.08		557.65	0.02
557.94	-0.02		557.94	0.08		557.94	0.02
558.23	-0.02		558.23	0.08		558.23	0.02
558.52	-0.02		558.52	0.08		558.52	0.02
558.81	-0.02		558.81	0.08		558.81	0.02
559.1	-0.02		559.1	0.08		559.1	0.02
559.4	-0.02		559.4	0.08		559.4	0.02
559.69	-0.02		559.69	0.08		559.69	0.02
559.98	-0.02		559.98	0.07		559.98	0.02
560.27	-0.02		560.27	0.07		560.27	0.02
560.56	-0.02		560.56	0.07		560.56	0.02
560.85	-0.02		560.85	0.07		560.85	0.02
561.14	-0.02		561.14	0.08		561.14	0.02
561.43	-0.02		561.43	0.08		561.43	0.02
561.72	-0.02		561.72	0.08		561.72	0.02
562.02	-0.02		562.02	0.08		562.02	0.02
562.31	-0.02		562.31	0.08		562.31	0.02
562.6	-0.02		562.6	0.08		562.6	0.02
562.89	-0.02		562.89	0.08		562.89	0.02
563.18	-0.02		563.18	0.08		563.18	0.02
563.47	-0.02		563.47	0.08		563.47	0.02
563.76	-0.01		563.76	0.08		563.76	0.02
564.05	-0.01		564.05	0.08		564.05	0.02
564.35	-0.01		564.35	0.08		564.35	0.02
564.64	-0.01		564.64	0.08		564.64	0.02
564.93	-0.01		564.93	0.08		564.93	0.02
565.22	-0.01		565.22	0.08		565.22	0.02
565.51	-0.01		565.51	0.08		565.51	0.02
565.8	-0.01		565.8	0.08		565.8	0.02
566.09	-0.01		566.09	0.08		566.09	0.02
566.38	-0.01		566.38	0.08		566.38	0.02
566.68	-0.02		566.68	0.08		566.68	0.02
566.97	-0.02		566.97	0.08		566.97	0.02
567.26	-0.02		567.26	0.08		567.26	0.02
567.55	-0.02		567.55	0.08		567.55	0.02
567.84	-0.02		567.84	0.08		567.84	0.02
568.13	-0.02		568.13	0.08		568.13	0.02
568.42	-0.02		568.42	0.08		568.42	0.02
568.71	-0.02		568.71	0.08		568.71	0.02
569	-0.02		569	0.08		569	0.02
569.3	-0.02		569.3	0.08		569.3	0.02
569.59	-0.02		569.59	0.08		569.59	0.02
569.88	-0.02		569.88	0.08		569.88	0.02
570.17	-0.02		570.17	0.08		570.17	0.02
570.46	-0.02		570.46	0.08		570.46	0.02
570.75	-0.02		570.75	0.08		570.75	0.02
571.04	-0.02		571.04	0.08		571.04	0.02
571.33	-0.02		571.33	0.08		571.33	0.02
571.63	-0.02		571.63	0.08		571.63	0.03
571.92	-0.02		571.92	0.08		571.92	0.03
572.21	-0.02		572.21	0.08		572.21	0.02
572.5	-0.02		572.5	0.08		572.5	0.02
572.79	-0.02		572.79	0.08		572.79	0.02
573.08	-0.02		573.08	0.08		573.08	0.02
573.37	-0.02		573.37	0.08		573.37	0.02
573.66	-0.02		573.66	0.08		573.66	0.02
573.96	-0.02		573.96	0.08		573.96	0.02
574.25	-0.02		574.25	0.08		574.25	0.02
574.54	-0.02		574.54	0.08		574.54	0.02
[truncated: 49,512 more rows]

## Sheet: Main_Figure_5c_EICs
Figure 5C - In vitro reactions involving the embedded constructs
This is the consolidated data/ analysis of all the replicates of this experiment - Note that the values for the EICs were used
Isotopic distribution will be set to 6%
Below will be the results with the 317 isotopic mass of bacillamide D accounted for (~6%)
Rxn #	Bacillamide D (315Da)	Bacillamide E (317Da)	Isotopic contribtion of 317Da in Bacillamide D	Bacillamide E value with isotopic masses included	Total bacillamide with isotopic masses accounted	Average Bacillamide D (315Da)	Average Bacillamide E (317Da) with isotopic masses accounted	Average total bacillamide with isotopic masses accounted	Std. Dev. Bacillamide D	Std. Dev. Bacillamide E	Std. Dev. Total bacillamide
Reaction1a_PosBC	17468661760	1892120576	1.04812e+09	8.44001e+08	1.83127e+10	2.02598e+10	1.10304e+09	2.13628e+10	4.68413e+09	3.73125e+08	5.05543e+09
Reaction1b_PosBC	25667629056	3070776320	1.54006e+09	1.53072e+09	2.71983e+10
Reaction1c_PosBC	17643122688	1993000832	1.05859e+09	9.34413e+08	1.85775e+10
Reaction6a_PosBonly_withFMN	0	23557226496	0	23557226496	23557226496	0	2.27852e+10	2.27852e+10	0	7.27269e+08	7.27269e+08
Reaction6b_PosBonly_withFMN	0	22112991232	0	22112991232	22112991232
Reaction6c_PosBonly_withFMN	0	22685442048	0	22685442048	22685442048
Reaction3a_Neg	0	0	0	0	0	0	0	0	0	0	0
Reaction3b_Neg	0	0	0	0	0
Reaction3c_Neg_c	0	0	0	0	0
Reaction4a_Link1new	2672507392	2863401216	1.6035e+08	2.70305e+09	5.37556e+09	2.81173e+09	2.70125e+09	5.51297e+09	1.31623e+08	1.2597e+08	2.14753e+08
Reaction4b_Link1new	2828529536	2744095744	1.69712e+08	2.57438e+09	5.40291e+09
Reaction4c_Link1new	2934138880	3002353664	1.76048e+08	2.82631e+09	5.76044e+09
Reaction5a_Link2old	3502301440	5896843776	2.10138e+08	5.68671e+09	9.18901e+09	3.93233e+09	6.22059e+09	1.01529e+10	3.72657e+08	4.63178e+08	8.35778e+08
Reaction5b_Link2old	4160744704	6764683264	2.49645e+08	6.51504e+09	1.06758e+10
Reaction5c_Link2old	4133943552	6708076032	2.48037e+08	6.46004e+09	1.0594e+10
	Oxdized	Unoxidized
Everything below this are the raw data for the relevant runs in this figure
Note that the values under the peak in the EIC trace is what was used for the analysis - but the UV peak for each run is still shown below
THE raw EIC traces for 315 and 317 of the relevant replicates are shown below
Below are the raw data for the EIC- 315 for all the replicates
Reaction1a_PosBC - EIC 315			Reaction1b_PosBC - EIC 315			Reaction1c_PosBC - EIC 315
Time (seconds)	Intensity		Time (seconds)	Intensity		Time (seconds)	Intensity
1.93	0		1.95	0		2.01	0
3.12	0		3.15	0		3.2	0
4.32	0		4.34	0		4.4	0
5.51	0		5.54	0		5.6	0
6.71	0		6.73	0		6.79	0
7.9	0		7.93	0		7.99	0
9.1	0		9.12	0		9.18	0
10.29	0		10.32	0		10.38	0
11.49	0		11.51	0		11.57	0
12.68	0		12.71	0		12.77	0
13.88	0		13.9	0		13.96	0
15.07	0		15.1	0		15.16	0
16.27	0		16.29	0		16.35	0
17.46	0		17.49	0		17.55	0
18.66	0		18.68	0		18.74	0
19.86	0		19.88	0		19.94	0
21.05	0		21.07	0		21.13	0
22.25	0		22.27	0		22.33	0
23.44	0		23.47	0		23.52	0
24.64	0		24.66	0		24.72	0
25.83	0		25.85	0		25.92	0
27.03	0		27.05	0		27.11	0
28.22	0		28.24	0		28.31	0
29.42	0		29.44	0		29.5	0
30.61	0		30.63	0		30.7	0
31.81	0		31.83	0		31.89	0
33.01	0		33.03	0		33.09	0
34.2	0		34.22	0		34.28	0
35.4	0		35.42	0		35.48	0
36.59	0		36.61	0		36.67	0
37.79	0		37.81	0		37.87	0
38.98	0		39	0		39.06	0
40.18	0		40.2	0		40.26	0
41.37	0		41.39	0		41.45	0
42.57	0		42.59	0		42.65	0
43.76	0		43.78	0		43.85	0
44.96	0		44.98	0		45.04	0
46.15	0		46.17	0		46.24	0
47.35	0		47.37	0		47.43	0
48.55	0		48.56	0		48.63	0
49.74	0		49.76	0		49.82	0
50.94	0		50.95	0		51.02	0
52.13	0		52.15	0		52.21	0
53.33	0		53.34	0		53.41	0
54.52	0		54.54	0		54.6	0
55.72	0		55.74	0		55.8	0
56.91	0		56.93	0		57	0
58.11	0		58.13	0		58.19	0
59.3	0		59.32	0		59.39	0
60.5	0		60.52	0		60.58	0
61.69	0		61.71	0		61.78	0
62.89	0		62.91	0		62.97	0
64.08	0		64.11	0		64.17	0
65.28	0		65.3	0		65.36	0
66.47	0		66.5	0		66.56	0
67.67	0		67.69	0		67.75	0
68.86	0		68.89	0		68.95	0
70.06	0		70.08	0		70.14	0
71.25	0		71.28	0		71.34	0
72.45	0		72.47	0		72.53	0
73.64	0		73.67	0		73.73	0
74.84	0		74.87	0		74.92	0
76.03	0		76.06	0		76.12	0
77.23	0		77.26	0		77.31	0
78.42	0		78.45	0		78.51	0
79.62	0		79.65	0		79.7	0
80.81	0		80.84	0		80.9	0
82.01	0		82.04	0		82.09	0
83.21	0		83.23	0		83.29	0
84.4	0		84.43	0		84.49	0
85.6	0		85.62	0		85.68	0
86.79	0		86.82	0		86.87	0
87.99	0		88.01	0		88.07	0
89.18	0		89.21	0		89.27	0
90.38	0		90.4	0		90.46	0
91.57	0		91.6	0		91.66	0
92.77	0		92.79	0		92.85	0
93.96	0		93.99	0		94.05	0
95.16	0		95.18	0		95.24	0
96.35	0		96.38	0		96.44	0
97.55	0		97.57	0		97.63	0
98.74	0		98.77	0		98.83	0
99.94	0		99.97	0		100.02	0
101.13	0		101.16	0		101.22	0
102.33	0		102.36	0		102.41	0
103.52	0		103.55	0		103.61	0
104.72	0		104.75	0		104.8	0
105.91	0		105.94	0		106	0
107.11	0		107.14	0		107.19	0
108.3	0		108.33	0		108.39	0
109.5	0		109.53	0		109.58	0
110.7	0		110.72	0		110.78	0
111.89	0		111.92	0		111.97	0
113.09	0		113.11	0		113.17	0
114.28	0		114.31	0		114.36	0
115.48	0		115.5	0		115.56	0
116.67	0		116.7	0		116.75	0
117.87	0		117.89	0		117.95	0
119.06	0		119.09	0		119.15	0
120.26	0		120.29	0		120.34	0
121.45	0		121.48	0		121.54	0
122.65	0		122.68	0		122.73	0
123.84	0		123.87	0		123.93	0
125.04	0		125.07	0		125.12	0
126.23	0		126.26	0		126.32	0
127.43	0		127.46	0		127.51	0
128.63	0		128.65	0		128.71	0
129.82	0		129.85	0		129.9	0
131.01	0		131.04	0		131.1	0
132.21	0		132.24	0		132.29	0
133.4	0		133.43	0		133.49	0
134.6	0		134.63	0		134.68	0
135.8	0		135.82	0		135.88	0
136.99	0		137.02	0		137.07	0
138.19	0		138.22	0		138.27	0
139.38	0		139.41	0		139.47	0
140.58	0		140.61	0		140.66	0
141.77	0		141.8	0		141.86	0
142.97	0		143	0		143.05	0
144.16	0		144.19	0		144.25	0
145.36	0		145.39	0		145.44	0
146.55	0		146.58	0		146.64	0
147.75	0		147.78	0		147.83	0
148.94	0		148.97	0		149.03	0
150.14	0		150.17	0		150.22	0
151.34	0		151.36	0		151.42	0
152.53	0		152.56	0		152.61	0
153.73	0		153.75	0		153.81	0
154.92	0		154.95	0		155	0
156.12	0		156.14	0		156.2	0
157.31	0		157.34	0		157.39	0
158.51	0		158.54	0		158.59	0
159.7	0		159.73	0		159.78	0
160.9	0		160.93	0		160.98	0
162.09	0		162.12	0		162.18	0
163.29	0		163.32	0		163.37	0
164.48	0		164.51	0		164.57	0
165.68	0		165.71	0		165.76	0
166.88	0		166.9	0		166.96	0
168.07	0		168.1	0		168.15	0
169.27	0		169.29	0		169.35	0
170.46	0		170.49	0		170.54	0
171.66	0		171.68	0		171.74	0
172.85	0		172.88	0		172.93	0
174.05	0		174.07	0		174.13	0
175.24	0		175.27	0		175.32	0
176.44	0		176.46	0		176.52	0
177.63	0		177.66	0		177.71	0
178.83	0		178.85	0		178.91	0
180.02	0		180.05	0		180.1	0
181.22	0		181.24	0		181.3	0
182.41	0		182.44	0		182.49	0
183.61	0		183.64	0		183.69	0
184.8	0		184.83	0		184.88	0
186	0		186.03	0		186.08	0
187.2	0		187.22	0		187.27	0
188.39	0		188.42	0		188.47	0
189.59	0		189.61	0		189.67	0
190.78	0		190.81	0		190.86	0
191.98	0		192	0		192.06	0
193.17	0		193.2	0		193.25	0
194.37	0		194.39	0		194.45	0
195.56	0		195.59	0		195.64	0
196.76	0		196.78	0		196.84	0
197.95	0		197.98	0		198.03	0
199.15	0		199.17	0		199.23	0
200.34	0		200.37	0		200.42	0
201.54	0		201.56	0		201.62	0
202.73	0		202.76	0		202.81	0
203.93	0		203.95	0		204.01	0
205.12	0		205.15	0		205.21	0
206.32	0		206.34	0		206.4	0
207.52	0		207.54	0		207.59	0
208.71	0		208.73	0		208.79	0
209.91	0		209.93	0		209.98	0
211.1	0		211.12	0		211.18	0
212.3	0		212.32	0		212.38	0
213.49	0		213.52	0		213.57	0
214.69	0		214.71	0		214.77	0
215.88	0		215.91	0		215.96	0
217.08	0		217.1	0		217.16	0
218.27	0		218.3	0		218.35	0
219.47	0		219.49	0		219.55	0
220.66	0		220.69	0		220.74	0
221.86	0		221.88	0		221.94	0
223.05	0		223.08	0		223.13	0
224.25	0		224.27	0		224.33	0
225.44	0		225.47	0		225.52	0
226.64	0		226.66	0		226.72	0
227.84	0		227.86	0		227.92	0
229.03	0		229.06	0		229.11	0
230.23	0		230.25	0		230.31	0
231.42	0		231.45	0		231.5	0
232.62	0		232.64	0		232.7	0
233.81	0		233.84	0		233.89	0
235.01	0		235.03	0		235.09	0
236.2	0		236.23	0		236.28	0
237.4	0		237.42	0		237.48	0
238.59	0		238.62	0		238.67	0
239.79	0		239.82	0		239.87	0
240.98	0		241.01	0		241.06	0
242.18	0		242.21	0		242.26	0
243.37	0		243.4	0		243.45	0
244.57	0		244.6	0		244.65	0
245.76	0		245.79	0		245.84	0
246.96	0		246.99	0		247.04	0
248.15	0		248.18	0		248.24	0
249.35	0		249.38	0		249.43	0
250.55	0		250.57	0		250.63	0
251.74	0		251.77	0		251.82	0
252.93	0		252.96	0		253.02	0
254.13	0		254.16	0		254.21	0
255.33	0		255.35	0		255.41	0
256.52	0		256.55	0		256.6	0
257.72	0		257.75	0		257.8	0
258.91	0		258.94	0		259	0
260.11	0		260.14	0		260.19	0
261.3	0		261.33	0		261.39	0
262.5	0		262.53	0		262.58	0
263.69	0		263.72	0		263.78	0
264.89	0		264.92	0		264.97	0
266.09	0		266.12	0		266.17	0
267.28	0		267.31	0		267.36	0
268.48	0		268.5	0		268.56	0
269.67	0		269.7	0		269.75	0
270.87	0		270.89	0		270.95	0
272.06	0		272.09	0		272.14	0
273.26	0		273.28	0		273.34	0
274.45	0		274.48	0		274.54	0
275.65	0		275.68	0		275.73	0
276.84	0		276.87	0		276.93	0
278.04	0		278.07	0		278.12	0
279.23	0		279.26	0		279.32	0
280.43	0		280.46	0		280.51	0
281.62	0		281.65	0		281.71	0
282.82	0		282.85	0		282.9	0
284.01	0		284.04	0		284.1	0
285.21	0		285.24	0		285.29	0
286.4	0		286.43	0		286.49	0
287.6	0		287.63	0		287.68	0
288.8	0		288.82	0		288.88	0
289.99	0		290.02	0		290.07	0
291.19	0		291.21	0		291.27	0
292.38	0		292.41	0		292.46	0
293.58	0		293.61	0		293.66	0
294.77	0		294.8	0		294.86	0
295.97	0		296	0		296.05	0
297.16	0		297.19	0		297.25	0
298.36	0		298.39	0		298.44	0
299.55	0		299.58	0		299.64	0
300.75	0		300.78	0		300.83	0
301.94	0		301.97	0		302.03	0
303.14	0		303.17	0		303.22	0
304.33	0		304.36	0		304.42	0
305.53	0		305.56	0		305.61	0
306.73	0		306.75	0		306.81	0
307.92	0		307.95	0		308	0
309.12	0		309.14	0		309.2	0
310.31	0		310.34	0		310.39	0
311.51	0		311.53	0		311.59	0
312.7	0		312.73	0		312.78	0
313.9	0		313.92	0		313.98	0
315.09	0		315.12	0		315.18	0
316.29	0		316.31	0		316.37	0
317.48	0		317.51	0		317.57	0
318.68	0		318.71	0		318.76	0
319.88	0		319.9	0		319.96	0
321.07	0		321.1	0		321.15	0
322.27	0		322.29	0		322.35	0
323.46	0		323.49	0		323.54	0
324.66	0		324.68	0		324.74	0
325.85	0		325.88	0		325.93	0
327.05	0		327.07	0		327.13	0
328.24	0		328.27	0		328.32	0
329.44	0		329.46	0		329.52	0
330.63	0		330.66	0		330.71	0
331.83	0		331.85	0		331.91	0
333.02	0		333.05	0		333.11	0
334.22	0		334.24	0		334.3	0
335.41	0		335.44	0		335.5	0
336.61	0		336.63	0		336.69	0
337.81	0		337.83	0		337.89	0
339	0		339.02	0		339.08	0
340.19	0		340.22	0		340.28	0
341.39	0		341.41	0		341.47	0
342.59	0		342.61	0		342.67	0
343.78	0		343.8	0		343.86	0
344.98	0		345	0		345.06	0
346.17	0		346.19	0		346.25	0
347.37	0		347.39	0		347.45	0
348.56	0		348.58	0		348.64	0
349.76	0		349.78	0		349.84	0
350.95	0		350.97	0		351.03	0
352.15	0		352.17	0		352.23	0
353.34	0		353.36	0		353.42	0
354.54	0		354.56	0		354.62	0
355.73	0		355.76	0		355.81	0
356.93	0		356.95	0		357.01	0
358.13	0		358.15	0		358.21	0
359.32	0		359.34	0		359.4	0
360.52	0		360.54	0		360.6	0
361.71	0		361.73	0		361.79	0
362.91	0		362.93	0		362.99	0
364.1	0		364.12	0		364.18	0
365.3	0		365.32	0		365.38	0
366.49	0		366.51	0		366.57	0
367.69	0		367.71	0		367.77	0
368.88	0		368.9	0		368.96	0
370.08	0		370.1	0		370.16	0
371.28	0		371.29	0		371.35	0
372.47	0		372.49	0		372.55	0
373.67	0		373.68	0		373.74	0
374.86	0		374.88	0		374.94	0
376.06	0		376.07	0		376.13	0
377.25	0		377.27	0		377.33	0
378.45	0		378.47	0		378.52	0
379.64	0		379.66	0		379.72	0
380.84	0		380.85	0		380.91	0
382.03	0		382.05	0		382.11	0
383.23	0		383.25	0		383.3	0
384.42	0		384.44	0		384.5	0
385.62	0		385.64	0		385.7	0
386.81	0		386.83	0		386.89	0
388.01	0		388.03	0		388.09	0
389.2	0		389.22	0		389.28	0
390.4	0		390.42	0		390.48	0
391.59	0		391.61	0		391.67	0
392.79	0		392.81	0		392.87	0
393.99	0		394	0		394.06	0
395.18	0		395.2	0		395.26	0
396.38	0		396.39	0		396.45	0
397.57	0		397.59	0		397.65	0
398.77	0		398.78	0		398.84	0
399.96	0		399.98	0		400.04	0
401.16	0		401.18	0		401.23	0
402.35	0		402.37	0		402.43	0
403.55	0		403.57	0		403.62	0
404.74	0		404.76	0		404.82	0
405.94	0		405.96	0		406.02	0
407.13	0		407.15	0		407.21	0
408.33	0		408.35	0		408.41	0
409.52	0		409.54	0		409.6	0
410.72	0		410.74	0		410.8	0
411.91	0		411.93	0		411.99	0
413.11	0		413.13	0		413.19	0
414.3	0		414.32	0		414.38	0
415.5	0		415.52	0		415.58	0
416.69	0		416.72	0		416.78	0
417.89	0		417.91	0		417.97	0
419.09	0		419.11	0		419.17	0
420.28	0		420.3	0		420.36	0
421.48	0		421.5	0		421.56	0
422.67	0		422.69	0		422.75	0
423.87	0		423.89	0		423.95	0
425.06	0		425.08	0		425.14	0
426.26	0		426.28	0		426.34	0
427.45	0		427.47	0		427.53	0
428.65	0		428.67	0		428.73	0
429.84	0		429.86	0		429.92	0
431.04	0		431.06	0		431.12	0
432.23	0		432.25	0		432.31	0
433.43	0		433.45	0		433.51	0
434.62	0		434.64	0		434.7	0
435.82	0		435.84	0		435.9	0
437.01	0		437.04	0		437.09	0
438.21	0		438.23	0		438.29	0
439.4	0		439.43	0		439.48	0
440.6	0		440.62	0		440.68	0
441.79	0		441.82	0		441.88	0
442.99	0		443.01	0		443.07	0
444.18	0		444.21	0		444.27	0
445.38	0		445.4	0		445.46	0
446.58	0		446.6	0		446.66	0
447.77	0		447.79	0		447.85	0
448.97	0		448.99	0		449.05	0
450.16	0		450.18	0		450.24	0
451.36	0		451.38	0		451.44	0
452.55	0		452.57	0		452.63	0
453.75	0		453.77	0		453.83	0
454.94	0		454.96	0		455.02	0
456.14	0		456.16	0		456.22	0
457.33	0		457.35	0		457.42	0
458.53	0		458.55	0		458.61	0
459.72	0		459.75	0		459.81	0
460.92	0		460.94	0		461	0
462.11	0		462.14	0		462.2	0
463.31	0		463.33	0		463.39	0
464.5	0		464.53	0		464.59	0
465.7	0		465.72	0		465.78	0
466.9	0		466.92	0		466.98	0
468.09	0		468.11	0		468.17	0
469.29	0		469.31	0		469.37	0
470.48	0		470.5	0		470.56	0
471.68	0		471.7	0		471.76	0
472.87	0		472.89	0		472.95	0
474.07	0		474.09	0		474.15	0
475.26	0		475.28	0		475.35	0
476.46	0		476.48	0		476.54	0
477.65	0		477.67	0		477.74	0
478.85	0		478.87	0		478.93	0
480.04	0		480.07	0		480.13	0
481.24	0		481.26	0		481.32	0
482.43	0		482.46	0		482.52	0
483.63	0		483.65	0		483.71	0
484.82	0		484.85	0		484.91	0
486.02	0		486.04	0		486.1	0
487.21	0		487.24	0		487.3	0
488.41	0		488.43	0		488.49	0
489.61	0		489.63	0		489.69	0
490.8	0		490.82	0		490.88	0
491.99	0		492.02	0		492.08	0
493.19	0		493.21	0		493.27	0
494.39	0		494.41	0		494.47	0
495.58	0		495.6	0		495.67	0
496.78	0		496.8	0		496.86	0
497.97	0		497.99	0		498.06	0
499.17	0		499.19	0		499.25	0
500.36	0		500.39	0		500.45	0
501.56	0		501.58	0		501.64	0
502.75	0		502.78	0		502.84	0
503.95	0		503.97	0		504.03	0
505.15	0		505.17	0		505.23	0
506.34	0		506.36	0		506.42	0
507.53	0		507.56	0		507.62	0
508.73	0		508.75	0		508.81	0
509.93	0		509.95	0		510.01	0
511.12	0		511.14	0		511.2	0
512.32	0		512.34	0		512.4	0
513.51	0		513.53	0		513.6	0
514.71	0		514.73	0		514.79	0
515.9	0		515.92	0		515.99	0
517.1	0		517.12	0		517.18	0
518.29	0		518.32	0		518.38	0
519.49	0		519.51	0		519.57	0
520.69	0		520.71	0		520.77	0
521.88	0		521.9	0		521.96	0
523.08	0		523.1	0		523.16	0
524.27	0		524.29	0		524.35	0
525.47	0		525.49	0		525.55	0
526.66	0		526.68	0		526.74	0
527.86	0		527.88	0		527.94	0
529.05	0		529.07	0		529.13	0
530.25	0		530.27	0		530.33	0
531.45	0		531.47	0		531.52	0
532.64	0		532.66	0		532.72	0
533.84	0		533.86	0		533.91	0
535.03	0		535.05	0		535.11	0
536.23	0		536.25	0		536.3	0
537.42	0		537.44	0		537.5	0
538.62	0		538.64	0		538.69	0
539.81	0		539.83	0		539.89	0
541.01	0		541.03	0		541.08	0
542.2	0		542.22	0		542.28	0
543.4	0		543.42	0		543.47	0
544.59	0		544.61	0		544.67	0
545.79	0		545.81	0		545.86	0
546.98	0		547	0		547.06	0
548.18	0		548.2	0		548.25	0
549.37	0		549.39	0		549.45	0
550.57	0		550.59	0		550.65	0
551.77	0		551.78	0		551.84	0
552.96	0		552.98	0		553.04	0
554.16	0		554.18	0		554.23	0
555.35	0		555.37	0		555.43	0
556.55	0		556.57	0		556.62	0
557.74	0		557.76	0		557.82	0
558.94	0		558.96	0		559.01	0
560.13	0		560.15	0		560.21	0
561.33	0		561.35	0		561.4	0
562.52	0		562.54	0		562.6	0
563.72	0		563.74	0		563.79	0
564.91	0		564.93	0		564.99	0
566.11	0		566.13	0		566.18	0
567.31	0		567.32	0		567.38	0
568.5	0		568.52	0		568.57	0
569.7	0		569.71	0		569.77	0
570.89	0		570.91	0		570.96	0
572.09	0		572.1	0		572.16	0
573.28	0		573.3	0		573.35	0
574.48	0		574.5	0		574.55	0
575.67	0		575.69	0		575.74	0
576.87	0		576.89	0		576.94	0
578.06	0		578.08	0		578.14	0
579.26	0		579.28	0		579.33	0
580.45	0		580.47	0		580.53	0
581.65	0		581.67	0		581.72	0
582.84	0		582.86	0		582.92	0
584.04	0		584.06	0		584.11	0
585.23	0		585.25	0		585.31	0
586.43	0		586.45	0		586.5	0
587.63	0		587.64	0		587.7	0
588.82	0		588.84	0		588.89	0
590.02	0		590.03	0		590.09	0
591.21	0		591.23	0		591.28	0
592.41	0		592.43	0		592.48	0
593.6	0		593.62	0		593.67	0
594.8	0		594.82	0		594.87	0
595.99	0		596.01	0		596.06	0
597.19	0		597.21	0		597.26	0
598.38	0		598.4	0		598.46	0
599.58	0		599.6	0		599.65	0
600.77	0		600.79	0		601.5	0
601.97	0		601.99	0		602.45	0
603.16	0		603.18	0		603.4	0
604.36	0		604.38	0		604.36	0
605.55	0		605.57	0		605.31	0
606.75	0		606.77	0		606.26	0
607.95	0		607.97	0		607.21	0
609.14	0		609.16	0		608.16	0
610.34	0		610.36	0		609.11	0
611.53	0		611.55	0		610.06	0
612.73	0		612.75	0		611.02	0
613.92	0		613.94	0		611.97	0
615.12	0		615.14	0		612.92	1.49865e+06
616.31	0		616.33	0		613.87	1502078
617.51	0		617.53	0		614.82	0
618.7	0		618.72	0		615.77	0
619.9	0		619.92	0		616.72	307124
621.09	0		621.11	0		617.67	307798
622.29	0		622.31	0		618.63	0
623.48	0		623.51	0		619.58	0
624.68	0		624.7	0		620.53	0
625.87	0		625.9	0		621.48	0
627.07	0		627.09	0		622.43	0
628.26	0		628.29	0		623.38	0
629.46	0		629.48	0		624.33	499566
630.65	0		630.68	0		625.28	499575
631.85	0		631.87	0		626.24	417752
633.05	0		633.07	0		627.19	417740
634.24	0		634.26	0		628.14	0
635.44	0		635.46	0		629.09	0
636.63	0		636.65	0		630.04	0
637.83	0		637.85	0		630.99	0
639.02	0		639.04	0		631.94	0
640.22	0		640.24	0		632.89	0
641.41	0		641.43	0		633.84	0
642.61	0		642.63	0		634.8	0
643.8	0		643.82	0		635.75	0
645	0		645.02	0		636.7	0
646.2	0		646.22	0		637.65	0
647.39	0		647.41	0		638.6	0
648.59	0		648.61	0		639.55	0
649.78	0		649.8	0		640.5	0
650.98	0		651	0		641.45	0
652.17	0		652.19	0		642.41	0
653.37	0		653.39	0		643.36	0
654.56	0		654.58	0		644.31	0
655.76	0		655.78	0		645.26	0
656.95	0		656.97	0		646.21	0
658.15	0		658.17	0		647.16	0
659.34	0		659.36	0		648.11	0
660.54	0		660.56	0		649.06	0
661.73	0		661.75	0		650.02	283708
662.93	0		662.95	0		650.97	283707
664.12	0		664.15	0		651.92	0
665.32	0		665.34	0		652.87	0
666.51	0		666.54	0		653.82	798956
667.71	0		667.73	0		654.77	798953
668.9	0		668.93	0		655.72	0
670.1	0		670.12	0		656.67	0
671.29	0		671.32	0		657.63	0
672.49	0		672.51	0		658.58	0
673.69	0		673.71	0		659.53	0
674.88	0		674.9	0		660.48	0
676.08	0		676.1	0		661.43	0
677.27	0		677.29	0		662.38	0
678.47	0		678.49	0		663.33	0
679.66	0		679.69	0		664.28	0
680.86	0		680.88	0		665.24	0
682.05	0		682.08	0		666.19	0
683.25	0		683.27	0		667.14	0
684.44	0		684.47	0		668.09	0
685.64	0		685.66	0		669.04	0
686.83	0		686.86	0		669.99	0
688.03	0		688.05	0		670.94	0
689.22	0		689.25	0		671.9	0
690.42	0		690.44	0		672.85	0
691.61	0		691.64	0		673.8	0
692.81	0		692.83	0		674.75	0
694	0		694.03	0		675.7	0
695.2	0		695.22	0		676.65	0
696.4	0		696.42	0		677.6	0
697.59	0		697.61	0		678.55	0
698.79	0		698.81	0		679.51	0
699.98	0		700.01	0		680.46	0
701.18	0		701.2	0		681.41	0
702.37	0		702.4	0		682.36	0
703.57	0		703.59	0		683.31	0
704.76	0		704.79	0		684.26	0
705.96	0		705.98	0		685.21	0
707.15	0		707.18	0		686.16	0
708.35	0		708.37	0		687.12	0
709.54	0		709.57	0		688.07	0
710.74	0		710.76	0		689.02	0
711.94	0		711.96	0		689.97	0
713.13	0		713.15	0		690.92	0
714.33	0		714.35	0		691.87	0
715.52	0		715.54	0		692.82	0
716.72	0		716.74	0		693.77	0
717.91	0		717.93	0		694.73	0
719.11	0		719.13	0		695.68	0
720.3	0		720.33	0		696.63	0
721.5	0		721.52	0		697.58	0
722.69	0		722.72	0		698.53	0
723.89	0		723.91	0		699.48	0
725.08	0		725.11	0		700.43	0
726.28	0		726.3	0		701.38	0
727.47	0		727.5	0		702.34	0
728.67	0		728.69	0		703.29	0
729.86	0		729.89	0		704.24	0
731.06	0		731.08	0		705.19	0
732.25	0		732.28	0		706.14	0
733.45	0		733.47	0		707.09	0
734.64	0		734.67	0		708.04	0
735.84	0		735.86	0		708.99	0
737.03	0		737.06	0		709.95	0
738.23	0		738.25	0		710.9	0
739.42	0		739.45	0		711.85	0
740.62	0		740.65	0		712.8	0
741.82	0		741.84	0		713.75	0
743.01	0		743.04	0		714.7	0
744.21	0		744.23	0		715.65	0
745.4	0		745.43	0		716.6	1.95162e+06
746.6	0		746.62	0		717.56	1.95164e+06
747.79	0		747.82	0		718.51	0
748.99	0		749.01	0		719.46	0
750.18	0		750.21	0		720.41	0
751.38	0		751.4	0		721.36	0
752.57	0		752.6	0		722.31	0
753.77	0		753.8	0		723.26	0
754.96	0		754.99	0		724.21	0
756.16	0		756.19	0		725.17	0
757.35	0		757.38	0		726.12	0
758.55	0		758.58	0		727.07	0
759.74	0		759.77	0		728.02	0
760.94	0		760.97	0		728.97	0
762.13	0		762.16	0		729.92	0
763.33	0		763.36	0		730.87	0
764.52	0		764.55	0		731.82	0
765.72	0		765.75	0		732.78	0
766.92	0		766.94	0		733.73	0
768.11	0		768.14	0		734.68	0
769.31	0		769.33	0		735.63	0
770.5	0		770.53	0		736.58	0
771.7	0		771.72	0		737.53	0
772.89	0		772.92	0		738.48	0
774.09	0		774.11	0		739.43	0
775.28	0		775.31	0		740.39	0
776.48	0		776.51	0		741.34	0
777.67	0		777.7	0		742.29	0
778.87	0		778.9	0		743.24	0
780.06	0		780.09	0		744.19	0
781.26	0		781.29	0		745.14	0
782.45	0		782.48	0		746.09	0
783.65	0		783.68	0		747.04	0
784.85	0		784.87	0		748	0
786.04	0		786.07	0		748.95	0
787.24	0		787.26	0		749.9	0
788.43	0		788.46	0		750.85	1.10298e+06
789.63	0		789.65	0		751.8	1102970
790.82	0		790.85	0		752.75	0
792.02	0		792.04	0		753.7	0
793.21	0		793.24	0		754.66	578995
794.41	0		794.43	0		755.61	578997
795.6	0		795.63	0		756.56	639777
796.8	0		796.82	0		757.51	641375
798	0		798.02	0		758.46	0
799.19	0		799.21	0		759.41	0
800.39	0		800.41	0		760.36	0
801.58	0		801.61	0		761.31	0
802.78	0		802.8	0		762.26	0
803.97	0		804	0		763.22	0
805.17	0		805.19	0		764.17	0
806.36	0		806.39	0		765.12	0
807.56	0		807.58	0		766.07	0
808.75	0		808.78	0		767.02	0
809.95	0		809.97	0		767.97	0
811.14	0		811.17	0		768.92	0
812.34	0		812.36	0		769.87	0
813.53	0		813.56	0		770.83	0
814.73	0		814.75	0		771.78	0
815.92	0		815.95	0		772.73	0
817.12	0		817.14	0		773.68	0
818.32	0		818.34	0		774.63	0
819.51	0		819.53	0		775.58	0
820.71	0		820.73	0		776.53	0
821.9	0		821.92	0		777.49	0
823.1	0		823.12	0		778.44	0
824.29	0		824.31	0		779.39	0
825.49	0		825.51	0		780.34	0
826.68	0		826.71	0		781.29	0
827.88	0		827.9	0		782.24	0
829.07	0		829.1	0		783.19	0
830.27	0		830.29	0		784.14	0
831.46	0		831.49	0		785.1	0
832.66	0		832.68	0		786.05	0
833.86	0		833.88	0		787	0
835.05	0		835.07	0		787.95	0
836.25	0		836.27	0		788.9	0
837.44	0		837.46	0		789.85	0
838.64	0		838.66	0		790.8	0
839.83	0		839.86	0		791.75	0
841.03	0		841.05	0		792.71	0
842.22	0		842.25	0		793.66	0
843.42	0		843.44	0		794.61	0
844.61	0		844.64	0		795.56	0
845.81	0		845.83	0		796.51	0
847	0		847.03	0		797.46	0
848.2	0		848.22	0		798.41	0
849.4	0		849.42	0		799.36	0
850.59	0		850.62	0		800.32	0
851.79	0		851.81	0		801.27	0
852.98	0		853.01	0		802.22	0
854.18	0		854.2	0		803.17	0
855.37	0		855.4	0		804.12	0
856.57	0		856.59	0		805.07	0
857.76	0		857.79	0		806.02	0
858.96	0		858.98	0		806.97	0
860.15	0		860.18	0		807.93	0
861.35	0		861.37	0		808.88	0
862.54	0		862.57	0		809.83	0
863.74	0		863.76	0		810.78	0
864.93	0		864.96	0		811.73	0
866.13	0		866.15	0		812.68	0
867.33	0		867.35	0		813.63	0
868.52	0		868.55	0		814.58	0
869.72	0		869.74	0		815.54	0
870.91	0		870.94	0		816.49	0
872.11	0		872.13	0		817.44	0
873.3	0		873.33	0		818.39	0
874.5	0		874.52	0		819.34	0
875.69	0		875.72	0		820.29	0
876.89	0		876.91	0		821.24	0
878.08	0		878.11	0		822.19	0
879.28	0		879.3	0		823.15	0
880.47	0		880.5	0		824.1	0
881.67	0		881.69	0		825.05	0
882.86	0		882.89	0		826	0
884.06	0		884.08	0		826.95	0
885.25	0		885.28	0		827.9	0
886.45	0		886.47	0		828.85	0
887.64	0		887.67	0		829.8	0
888.84	0		888.86	0		830.76	0
890.03	0		890.06	0		831.71	0
891.23	0		891.25	0		832.66	0
892.42	0		892.45	0		833.61	0
893.62	0		893.65	0		834.56	0
894.81	0		894.84	0		835.51	1.03647e+06
896.01	0		896.04	0		836.46	1.03419e+06
897.21	0		897.23	0		837.41	0
898.4	0		898.43	0		838.36	0
899.6	0		899.62	0		839.32	0
900.79	0		900.82	0		840.27	0
901.99	0		902.01	0		841.22	0
903.18	0		903.21	0		842.17	0
904.38	0		904.4	0		843.12	0
905.57	0		905.6	0		844.07	0
906.77	0		906.79	0		845.02	0
907.96	0		907.99	0		845.97	0
909.16	0		909.18	0		846.93	0
910.35	0		910.38	0		847.88	0
911.55	0		911.57	0		848.83	0
912.74	0		912.77	0		849.78	0
913.94	0		913.96	0		850.73	0
915.13	0		915.16	0		851.68	0
916.33	0		916.35	0		852.63	0
917.52	0		917.55	0		853.58	0
918.72	0		918.74	0		854.54	0
919.92	0		919.94	0		855.49	0
921.11	0		921.13	0		856.44	520937
922.31	0		922.33	0		857.39	522083
923.5	0		923.52	0		858.34	0
924.7	0		924.72	0		859.29	0
925.89	0		925.92	0		860.24	0
927.09	0		927.11	0		861.19	0
928.28	0		928.31	0		862.15	0
929.48	0		929.5	0		863.1	0
930.67	0		930.7	0		864.05	258511
931.87	0		931.89	0		865	258511
933.06	0		933.09	0		865.95	0
934.26	0		934.28	0		866.9	0
935.45	0		935.48	0		867.85	0
936.65	0		936.67	0		868.8	0
937.85	0		937.87	0		869.75	0
939.04	0		939.07	0		870.71	0
940.24	0		940.26	0		871.66	0
941.43	0		941.46	0		872.61	0
942.63	0		942.65	0		873.56	0
943.82	0		943.85	0		874.51	0
945.02	0		945.04	0		875.46	0
946.21	0		946.24	0		876.41	0
947.41	0		947.43	0		877.37	0
948.6	0		948.63	0		878.32	0
949.8	0		949.82	0		879.27	0
950.99	0		951.02	0		880.22	0
952.19	0		952.22	0		881.17	0
953.38	0		953.41	0		882.12	0
954.58	0		954.61	0		883.07	0
955.77	0		955.8	0		884.02	0
956.97	0		957	0		884.98	0
958.16	0		958.19	0		885.93	0
959.36	0		959.39	0		886.88	0
960.56	0		960.58	0		887.83	0
961.75	0		961.78	0		888.78	0
962.95	0		962.97	0		889.73	231210
964.14	0		964.17	0		890.68	231722
965.34	0		965.36	0		891.63	0
966.53	0		966.56	0		892.59	0
967.73	0		967.75	0		893.54	0
968.92	0		968.95	0		894.49	0
970.12	0		970.14	0		895.44	0
971.32	0		971.34	0		896.39	0
972.51	0		972.53	0		897.34	0
973.71	0		973.73	0		898.29	0
974.9	0		974.93	0		899.24	0
976.1	0		976.12	0		900.2	0
977.29	0		977.32	0		901.15	0
978.49	0		978.51	0		902.1	0
979.68	0		979.71	0		903.05	0
980.88	0		980.9	0		904	0
982.07	0		982.1	0		904.95	0
983.27	0		983.29	0		905.9	0
984.46	0		984.49	0		906.85	0
985.66	0		985.68	0		907.81	0
986.86	0		986.88	0		908.76	0
988.05	0		988.08	0		909.71	0
989.25	0		989.27	0		910.66	1.47756e+06
990.44	0		990.47	0		911.61	1477561
991.64	0		991.66	0		912.56	0
992.83	0		992.86	0		913.51	0
994.03	0		994.05	0		914.46	0
995.22	0		995.25	0		915.42	0
996.42	0		996.44	0		916.37	0
997.61	0		997.64	0		917.32	0
998.81	0		998.83	0		918.27	0
1000	0		1000.03	0		919.22	0
1001.2	0		1001.22	0		920.17	0
1002.39	0		1002.42	0		921.12	1.5107e+06
1003.59	0		1003.61	0		922.08	1.5107e+06
1004.78	0		1004.81	0		923.03	0
1005.98	0		1006	0		923.98	0
1007.17	0		1007.2	0		924.93	0
1008.37	0		1008.39	0		925.88	0
1009.56	0		1009.59	0		926.83	0
1010.76	0		1010.78	0		927.78	0
1011.96	0		1011.98	0		928.73	0
1013.15	0		1013.17	0		929.69	0
1014.35	0		1014.37	0		930.64	0
1015.54	0		1015.57	0		931.59	0
1016.74	0		1016.76	0		932.54	0
1017.93	0		1017.96	0		933.49	0
1019.13	0		1019.15	0		934.44	0
1020.32	0		1020.35	0		935.39	0
1021.52	0		1021.54	0		936.34	0
1022.71	0		1022.74	0		937.3	0
1023.91	0		1023.93	0		938.25	0
1025.1	0		1025.13	0		939.2	0
1026.3	0		1026.32	0		940.15	0
1027.49	0		1027.52	0		941.1	0
1028.69	0		1028.71	0		942.05	0
1029.88	0		1029.91	0		943	0
1031.08	0		1031.11	0		943.95	0
1032.27	0		1032.3	0		944.91	0
1033.47	0		1033.5	0		945.86	0
1034.67	0		1034.69	0		946.81	0
1035.86	0		1035.89	0		947.76	0
1037.06	0		1037.08	0		948.71	0
1038.25	0		1038.28	0		949.66	0
1039.45	0		1039.47	0		950.61	0
1040.64	0		1040.67	0		951.56	0
1041.84	0		1041.86	0		952.51	0
1043.03	0		1043.06	0		953.47	0
1044.23	0		1044.25	0		954.42	0
1045.43	0		1045.45	0		955.37	0
1046.62	0		1046.64	0		956.32	0
1047.82	0		1047.84	0		957.27	0
1049.01	0		1049.03	0		958.22	0
1050.21	0		1050.23	0		959.17	0
1051.4	0		1051.42	0		960.12	0
1052.6	0		1052.62	0		961.08	0
1053.79	0		1053.81	0		962.03	0
1054.99	0		1055.01	0		962.98	0
1056.18	0		1056.21	0		963.93	0
1057.38	0		1057.4	0		964.88	0
1058.57	0		1058.6	0		965.83	0
1059.77	0		1059.79	0		966.78	0
1060.96	0		1060.99	0		967.73	0
1062.16	0		1062.18	0		968.69	0
1063.35	0		1063.38	0		969.64	0
1064.55	0		1064.57	0		970.59	0
1065.74	0		1065.77	0		971.54	0
1066.94	0		1066.96	0		972.49	0
1068.14	0		1068.16	0		973.44	0
1069.33	0		1069.35	0		974.39	0
1070.53	0		1070.55	0		975.34	0
1071.72	0		1071.75	0		976.3	0
1072.92	0		1072.94	0		977.25	0
1074.11	0		1074.14	0		978.2	0
1075.31	0		1075.33	0		979.15	0
1076.5	0		1076.53	0		980.1	0
1077.7	0		1077.72	0		981.05	0
1078.89	0		1078.92	0		982	0
1080.09	0		1080.11	0		982.95	0
1081.28	0		1081.31	0		983.91	0
1082.48	0		1082.5	0		984.86	0
1083.67	0		1083.7	0		985.81	0
1084.87	0		1084.89	0		986.76	0
1086.06	0		1086.09	0		987.71	1893293
1087.26	0		1087.28	0		988.66	1.89329e+06
1088.46	0		1088.48	0		989.61	0
1089.65	0		1089.68	0		990.56	0
1090.85	0		1090.87	0		991.51	0
1092.04	0		1092.07	0		992.47	0
1093.24	0		1093.26	0		993.42	0
1094.43	0		1094.46	0		994.37	0
1095.63	0		1095.65	0		995.32	0
1096.82	0		1096.85	0		996.27	0
1098.02	0		1098.04	0		997.22	0
1099.21	0		1099.24	0		998.17	0
1100.41	0		1100.43	0		999.12	0
1101.6	0		1101.63	0		1000.08	0
1102.8	0		1102.82	0		1001.03	0
1104	0		1104.02	0		1001.98	0
1105.19	0		1105.21	0		1002.93	0
1106.39	0		1106.41	0		1003.88	0
1107.58	0		1107.61	0		1004.83	0
1108.78	0		1108.8	0		1005.78	0
1109.97	0		1110	0		1006.73	0
1111.17	0		1111.19	0		1007.69	0
1112.36	0		1112.39	0		1008.64	0
1113.56	0		1113.58	0		1009.59	0
1114.75	0		1114.78	0		1010.54	0
1115.95	0		1115.97	0		1011.49	0
1117.14	0		1117.17	0		1012.44	0
1118.34	0		1118.36	0		1013.39	0
1119.53	0		1119.56	0		1014.34	0
1120.73	0		1120.75	0		1015.3	0
1121.92	0		1121.95	0		1016.25	0
1123.12	0		1123.14	0		1017.2	0
1124.31	0		1124.34	0		1018.15	0
1125.51	0		1125.53	0		1019.1	0
1126.7	0		1126.73	0		1020.05	0
1127.9	0		1127.93	0		1021	0
1129.09	0		1129.12	0		1021.95	0
1130.29	0		1130.32	0		1022.91	0
1131.49	0		1131.51	0		1023.86	0
1132.68	0		1132.71	0		1024.81	0
1133.88	0		1133.9	0		1025.76	0
1135.07	0		1135.1	0		1026.71	0
1136.27	0		1136.29	0		1027.66	0
1137.46	0		1137.49	0		1028.61	0
1138.66	0		1138.68	0		1029.56	0
1139.85	0		1139.88	0		1030.52	0
1141.05	0		1141.07	0		1031.47	0
1142.24	0		1142.27	0		1032.42	0
1143.44	0		1143.46	0		1033.37	0
1144.64	0		1144.66	0		1034.32	0
1145.83	0		1145.86	0		1035.27	0
1147.03	0		1147.05	0		1036.22	0
1148.22	0		1148.25	0		1037.17	0
1149.42	0		1149.44	0		1038.13	0
1150.61	0		1150.64	0		1039.08	0
1151.81	0		1151.83	0		1040.03	0
1153	0		1153.03	0		1040.98	0
1154.2	0		1154.22	0		1041.93	2.54139e+06
1155.39	0		1155.42	0		1042.88	2536048
1156.59	0		1156.61	0		1043.83	0
1157.78	0		1157.81	0		1044.78	0
1158.98	0		1159	0		1045.74	0
1160.17	0		1160.2	0		1046.69	0
1161.37	0		1161.39	0		1047.64	0
1162.56	0		1162.59	0		1048.59	0
1163.76	0		1163.79	0		1049.54	0
1164.96	0		1164.98	0		1050.49	2.90082e+06
1166.15	0		1166.18	0		1051.44	2.90082e+06
1167.35	0		1167.37	0		1052.39	0
1168.54	0		1168.57	0		1053.35	0
1169.74	0		1169.76	0		1054.3	0
1170.93	0		1170.96	0		1055.25	0
1172.13	0		1172.15	0		1056.2	0
1173.32	0		1173.35	0		1057.15	0
1174.52	0		1174.54	0		1058.1	0
1175.71	0		1175.74	0		1059.05	0
1176.91	0		1176.93	0		1060	0
1178.1	0		1178.13	0		1060.96	0
1179.3	0		1179.32	0		1061.91	0
1180.49	0		1180.52	0		1062.86	0
1181.69	0		1181.71	0		1063.81	8490943
1182.89	0		1182.91	0		1064.76	8509507
1184.08	0		1184.1	0		1065.71	0
1185.28	0		1185.3	0		1066.66	0
1186.47	0		1186.5	0		1067.62	0
1187.67	0		1187.69	0		1068.57	0
1188.86	0		1188.89	0		1069.52	0
1190.06	0		1190.08	0		1070.47	0
1191.25	206.79		1191.28	0		1071.42	0
1192.45	206.28		1192.47	0		1072.37	8278831
1193.64	0		1193.67	0		1073.32	8.26079e+06
1194.84	0		1194.86	0		1074.27	0
1196.04	0		1196.06	0		1075.23	0
1197.23	0		1197.25	0		1076.18	0
1198.43	0		1198.45	0		1077.13	0
1199.62	0		1199.64	0		1078.08	0
1201.47	0		1201.63	0		1079.03	0
1202.42	0		1202.58	2.06372e+06		1079.98	0
1203.38	0		1203.54	2.06874e+06		1080.93	0
1204.33	0		1204.49	0		1081.88	0
1205.28	0		1205.44	0		1082.84	0
1206.23	0		1206.39	0		1083.79	0
1207.18	0		1207.34	0		1084.74	0
1208.13	0		1208.29	0		1085.69	0
1209.08	0		1209.24	0		1086.64	0
1210.04	0		1210.19	0		1087.59	0
1210.99	0		1211.15	4440115		1088.54	0
1211.94	0		1212.1	4450491		1089.49	0
1212.89	1.17677e+06		1213.05	0		1090.44	0
1213.84	1.17949e+06		1214	0		1091.39	0
1214.79	0		1214.95	0		1092.35	0
1215.74	0		1215.9	0		1093.3	0
1216.69	0		1216.85	0		1094.25	0
1217.65	0		1217.81	146224		1095.2	0
1218.6	0		1218.76	147024		1096.15	0
1219.55	0		1219.71	0		1097.1	0
1220.5	0		1220.66	0		1098.05	0
1221.45	0		1221.61	0		1099	0
1222.4	0		1222.56	0		1099.96	0
1223.35	0		1223.51	0		1100.91	0
1224.31	0		1224.46	0		1101.86	0
1225.26	0		1225.42	0		1102.81	0
1226.21	0		1226.37	0		1103.76	0
1227.16	0		1227.32	0		1104.71	0
1228.11	0		1228.27	0		1105.66	0
1229.06	0		1229.22	1.90855e+06		1106.61	0
1230.01	0		1230.17	1.91281e+06		1107.57	0
1230.96	461189		1231.12	0		1108.52	0
1231.92	461187		1232.07	0		1109.47	0
1232.87	0		1233.03	0		1110.42	0
1233.82	0		1233.98	418187		1111.37	0
1234.77	0		1234.93	466316		1112.32	0
1235.72	0		1235.88	899338		1113.27	0
1236.67	0		1236.83	652103		1114.23	0
1237.62	0		1237.78	0		1115.18	0
1238.58	0		1238.73	0		1116.13	0
1239.53	1.01814e+06		1239.68	0		1117.08	0
1240.48	1018140		1240.64	0		1118.03	0
1241.43	0		1241.59	0		1118.98	0
1242.38	0		1242.54	621768		1119.93	0
1243.33	0		1243.49	1.02262e+06		1120.88	0
1244.28	324051		1244.44	395461		1121.83	0
1245.23	324052		1245.39	0		1122.79	0
1246.19	0		1246.34	1142073		1123.74	0
1247.14	0		1247.29	1.13951e+06		1124.69	0
1248.09	246185		1248.25	0		1125.64	0
1249.04	229236		1249.2	0		1126.59	0
1249.99	0		1250.15	0		1127.54	0
1250.94	0		1251.1	0		1128.49	0
1251.89	0		1252.05	1.62064e+06		1129.44	0
1252.85	1.02875e+06		1253	1620637		1130.4	0
1253.8	1.02875e+06		1253.95	913577		1131.35	0
1254.75	0		1254.9	911295		1132.3	0
1255.7	0		1255.86	0		1133.25	0
1256.65	0		1256.81	0		1134.2	0
1257.6	0		1257.76	431809		1135.15	0
1258.55	0		1258.71	431810		1136.1	0
1259.51	96624.4		1259.66	0		1137.05	0
1260.46	103371		1260.61	0		1138.01	0
1261.41	0		1261.56	0		1138.96	0
1262.36	153291		1262.52	0		1139.91	0
1263.31	152904		1263.47	856638		1140.86	0
1264.26	282414		1264.42	856640		1141.81	0
1265.21	282414		1265.37	0		1142.76	0
1266.16	0		1266.32	0		1143.71	0
1267.12	0		1267.27	0		1144.66	0
1268.07	0		1268.22	42653.2		1145.61	0
1269.02	0		1269.18	41227.8		1146.57	0
1269.97	0		1270.13	32738.8		1147.52	0
1270.92	0		1271.08	0		1148.47	0
1271.87	0		1272.03	0		1149.42	0
1272.82	0		1272.98	704221		1150.37	0
1273.78	0		1273.93	762118		1151.32	0
1274.73	0		1274.88	131177		1152.27	0
1275.68	0		1275.83	0		1153.22	0
1276.63	0		1276.79	532104		1154.18	0
1277.58	0		1277.74	532103		1155.13	0
1278.53	0		1278.69	0		1156.08	0
1279.48	0		1279.64	0		1157.03	0
1280.44	0		1280.59	0		1157.98	0
1281.39	0		1281.54	0		1158.93	0
1282.34	0		1282.49	52910.3		1159.88	0
1283.29	0		1283.45	40226.5		1160.83	0
1284.24	0		1284.4	357295		1161.79	0
1285.19	0		1285.35	357295		1162.74	0
1286.14	0		1286.3	0		1163.69	0
1287.1	0		1287.25	0		1164.64	0
1288.05	0		1288.2	0		1165.59	0
1289	0		1289.15	117290		1166.54	0
1289.95	0		1290.11	548874		1167.49	0
1290.9	0		1291.06	489878		1168.45	0
1291.85	0		1292.01	0		1169.4	0
1292.8	0		1292.96	193681		1170.35	0
1293.76	0		1293.91	193681		1171.3	0
1294.71	0		1294.86	838148		1172.25	0
1295.66	0		1295.81	838147		1173.2	0
1296.61	0		1296.77	0		1174.15	0
1297.56	0		1297.72	0		1175.1	0
1298.51	0		1298.67	0		1176.05	0
1299.46	794557		1299.62	0		1177.01	0
1300.41	1.13547e+06		1300.57	0		1177.96	0
1301.37	454282		1301.52	0		1178.91	0
1302.32	0		1302.47	0		1179.86	0
1303.27	0		1303.42	472463		1180.81	0
1304.22	0		1304.38	472463		1181.76	0
1305.17	0		1305.33	1.08289e+06		1182.71	0
1306.12	0		1306.28	1082887		1183.66	0
1307.07	0		1307.23	0		1184.62	0
1308.03	0		1308.18	0		1185.57	0
1308.98	0		1309.13	0		1186.52	0
1309.93	0		1310.08	421510		1187.47	0
1310.88	0		1311.04	421510		1188.42	0
1311.83	0		1311.99	0		1189.37	0
1312.78	223194		1312.94	0		1190.32	0
1313.73	223192		1313.89	123773		1191.27	0
1314.69	0		1314.84	419592		1192.23	0
1315.64	0		1315.79	760400		1193.18	0
1316.59	249763		1316.75	464838		1194.13	0
1317.54	249762		1317.7	402856		1195.08	0
1318.49	220972		1318.65	402855		1196.03	0
1319.44	220974		1319.6	0		1196.98	0
1320.39	0		1320.55	0		1197.93	0
1321.34	0		1321.5	174320		1198.88	0
1322.3	0		1322.45	733306		1199.84	0
1323.25	0		1323.41	2.0671e+06		1200.79	0
1324.2	0		1324.36	980357		1201.74	0
1325.15	0		1325.31	178447		1202.69	0
1326.1	0		1326.26	0		1203.64	0
1327.05	0		1327.21	207431		1204.59	0
1328	167932		1328.16	207916		1205.54	0
1328.96	1.61166e+06		1329.11	46541.5		1206.49	0
1329.91	1.72018e+06		1330.07	553218		1207.45	0
1330.86	0		1331.02	553948		1208.4	0
1331.81	0		1331.97	0		1209.35	0
1332.76	0		1332.92	0		1210.3	0
1333.71	0		1333.87	0		1211.25	0
1334.66	0		1334.82	0		1212.2	0
1335.62	0		1335.77	25431.8		1213.15	0
1336.57	0		1336.73	33448.7		1214.1	0
1337.52	0		1337.68	370238		1215.06	0
1338.47	0		1338.63	1.0412e+06		1216.01	0
1339.42	0		1339.58	1.28821e+06		1216.96	400016
1340.37	0		1340.53	636947		1217.91	399127
1341.32	0		1341.48	1.07677e+06		1218.86	0
1342.28	0		1342.43	1.07678e+06		1219.81	0
1343.23	103400		1343.39	0		1220.76	0
1344.18	343071		1344.34	111779		1221.71	0
1345.13	263474		1345.29	111779		1222.67	0
1346.08	0		1346.24	0		1223.62	0
1347.03	0		1347.19	131160		1224.57	0
1347.98	0		1348.14	358651		1225.52	0
1348.94	0		1349.09	883300		1226.47	702982
1349.89	0		1350.05	737078		1227.42	702979
1350.84	0		1351	409656		1228.37	0
1351.79	0		1351.95	358636		1229.32	0
1352.74	0		1352.9	342234		1230.28	0
1353.69	0		1353.85	601808		1231.23	0
1354.64	1.26565e+06		1354.8	275789		1232.18	0
1355.59	1.26848e+06		1355.75	0		1233.13	0
1356.54	0		1356.71	260394		1234.08	0
1357.5	600218		1357.66	260393		1235.03	0
1358.45	600220		1358.61	0		1235.98	0
1359.4	517529		1359.56	0		1236.93	0
1360.35	517530		1360.51	0		1237.89	0
1361.3	0		1361.46	210066		1238.84	0
1362.25	0		1362.41	195557		1239.79	0
1363.2	0		1363.37	189252		1240.74	0
1364.16	282684		1364.32	189731		1241.69	0
1365.11	282047		1365.27	0		1242.64	0
1366.06	583660		1366.22	0		1243.59	0
1367.01	583659		1367.17	0		1244.54	0
1367.96	0		1368.12	375316		1245.5	0
1368.91	0		1369.07	376260		1246.45	0
1369.86	244804		1370.02	0		1247.4	0
1370.82	244255		1370.97	0		1248.35	0
1371.77	0		1371.93	0		1249.3	388563
1372.72	0		1372.88	0		1250.25	389419
1373.67	0		1373.83	0		1251.2	0
1374.62	0		1374.78	1.78175e+06		1252.16	0
1375.57	0		1375.73	1.77773e+06		1253.11	0
1376.52	0		1376.68	0		1254.06	0
1377.48	80182.4		1377.63	0		1255.01	0
1378.43	364360		1378.58	0		1255.96	0
1379.38	282081		1379.54	0		1256.91	0
1380.33	228579		1380.49	285284		1257.86	0
1381.28	228577		1381.44	1.30375e+06		1258.81	0
1382.23	227722		1382.39	1.03684e+06		1259.77	0
1383.18	227718		1383.34	0		1260.72	0
1384.13	0		1384.29	0		1261.67	0
1385.09	0		1385.24	0		1262.62	0
1386.04	0		1386.2	0		1263.57	0
1386.99	0		1387.15	0		1264.52	226357
1387.94	0		1388.1	0		1265.47	226360
1388.89	0		1389.05	0		1266.43	0
1389.84	0		1390	0		1267.38	0
1390.79	0		1390.95	0		1268.33	0
1391.75	0		1391.9	0		1269.28	0
1392.7	0		1392.85	0		1270.23	0
1393.65	0		1393.81	140425		1271.18	0
1394.6	0		1394.76	140424		1272.13	0
1395.55	0		1395.71	987086		1273.08	0
1396.5	0		1396.66	987083		1274.04	0
1397.45	0		1397.61	456963		1274.99	0
1398.41	0		1398.56	456961		1275.94	0
1399.36	0		1399.51	0		1276.89	0
1400.31	0		1400.47	0		1277.84	0
1401.26	0		1401.42	0		1278.79	0
1402.21	0		1402.37	0		1279.74	0
1403.16	0		1403.32	0		1280.7	0
1404.11	0		1404.27	0		1281.65	0
1405.06	0		1405.22	95140.4		1282.6	0
1406.02	0		1406.17	1.07483e+06		1283.55	0
1406.97	624946		1407.13	1.01515e+06		1284.5	0
1407.92	624947		1408.08	0		1285.45	0
1408.87	0		1409.03	0		1286.4	0
1409.82	0		1409.98	0		1287.36	0
1410.77	0		1410.93	0		1288.31	0
1411.72	0		1411.88	0		1289.26	0
1412.67	0		1412.83	257791		1290.21	0
1413.63	0		1413.78	257791		1291.16	0
1414.58	0		1414.74	356168		1292.11	0
1415.53	0		1415.69	356169		1293.06	0
1416.48	727145		1416.64	0		1294.01	0
1417.43	727145		1417.59	0		1294.96	0
1418.38	0		1418.54	130245		1295.92	0
1419.33	0		1419.49	975501		1296.87	0
1420.29	0		1420.44	845256		1297.82	0
1421.24	0		1421.4	0		1298.77	0
1422.19	0		1422.35	132583		1299.72	0
1423.14	0		1423.3	142781		1300.67	0
1424.09	0		1424.25	66904.6		1301.62	0
1425.04	0		1425.2	77194.8		1302.57	0
1425.99	0		1426.15	0		1303.53	0
1426.94	0		1427.1	337330		1304.48	0
1427.9	0		1428.06	2823039		1305.43	0
1428.85	0		1429.01	2.48328e+06		1306.38	0
1429.8	0		1429.96	0		1307.33	0
1430.75	0		1430.91	0		1308.28	0
1431.7	0		1431.86	0		1309.23	0
1432.65	0		1432.81	0		1310.19	0
1433.6	0		1433.76	0		1311.14	579208
1434.56	0		1434.72	0		1312.09	579209
1435.51	0		1435.67	0		1313.04	0
1436.46	122790		1436.62	0		1313.99	298250
1437.41	3.27446e+06		1437.57	0		1314.94	298919
1438.36	17511082		1438.52	0		1315.89	0
1439.31	62760236		1439.47	0		1316.85	0
1440.26	154124448		1440.42	0		1317.8	0
1441.22	267992080		1441.37	0		1318.75	0
1442.17	379289536		1442.33	0		1319.7	0
1443.12	536924224		1443.28	0		1320.65	0
1444.07	781897024		1444.23	14946922		1321.6	0
1445.02	940261184		1445.18	36717728		1322.55	390445
1445.97	1021304768		1446.13	126397568		1323.5	390446
1446.92	1090161920		1447.08	284275360		1324.46	0
1447.87	1068508736		1448.03	391337568		1325.41	0
1448.82	947589376		1448.98	581423104		1326.36	0
1449.78	954004480		1449.94	790874432		1327.31	0
1450.73	1009588544		1450.89	1014884608		1328.26	0
1451.68	929132288		1451.84	1329019008		1329.21	0
1452.63	900019392		1452.79	1439200512		1330.16	0
1453.58	842931584		1453.74	1454279424		1331.12	0
1454.53	756661184		1454.69	1406457728		1332.07	0
1455.48	768875904		1455.64	1492947968		1333.02	0
1456.44	704476544		1456.59	1453582848		1333.97	0
1457.39	602156224		1457.55	1312366464		1334.92	0
1458.34	515219776		1458.5	1331002880		1335.87	0
1459.29	481754496		1459.45	1218130304		1336.82	0
1460.24	398338912		1460.4	1284156928		1337.78	0
1461.19	338701120		1461.35	1289192192		1338.73	0
1462.14	321185440		1462.3	1032973056		1339.68	0
1463.09	292780544		1463.25	986637760		1340.63	0
1464.05	243596656		1464.21	886964288		1341.58	284264
1465	184266112		1465.16	766260736		1342.53	284263
1465.95	159979408		1466.11	755125632		1343.48	0
1466.9	134587200		1467.06	694165888		1344.44	0
1467.85	120044224		1468.01	599878208		1345.39	0
1468.8	107745888		1468.96	528790176		1346.34	0
1469.75	72112696		1469.91	415778144		1347.29	0
1470.7	65526136		1470.86	336408832		1348.24	937432
1471.66	42989528		1471.82	293476736		1349.19	937436
1472.61	37336084		1472.77	266970672		1350.14	0
1473.56	34053416		1473.72	233939488		1351.09	0
1474.51	23863506		1474.67	172770416		1352.05	0
1475.46	18264108		1475.62	128500160		1353	0
1476.41	17082330		1476.57	122234600		1353.95	1.08686e+06
1477.36	15153137		1477.52	117836608		1354.9	1.08686e+06
1478.31	20408428		1478.47	95815424		1355.85	0
1479.27	12841549		1479.43	66116688		1356.8	0
1480.22	11981898		1480.38	46301520		1357.75	0
1481.17	11674981		1481.33	45900112		1358.7	0
1482.12	8751680		1482.28	38114328		1359.66	0
1483.07	6146926		1483.23	31278428		1360.61	0
1484.02	5.90953e+06		1484.18	28778680		1361.56	0
1484.97	4.63302e+06		1485.13	23875192		1362.51	0
1485.93	3.16963e+06		1486.08	28258586		1363.46	0
1486.88	4.2921e+06		1487.04	31564438		1364.41	0
1487.83	4835147		1487.99	24875070		1365.36	0
1488.78	4944020		1488.94	15031708		1366.31	0
1489.73	5758925		1489.89	11394782		1367.27	370106
1490.68	3087733		1490.84	8522718		1368.22	370938
1491.63	2.12671e+06		1491.79	11069061		1369.17	0
1492.58	4239037		1492.74	10871403		1370.12	0
1493.54	3.11742e+06		1493.69	8942899		1371.07	0
1494.49	948956		1494.65	6530887		1372.02	0
1495.44	2479961		1495.6	6474901		1372.97	1.73732e+06
1496.39	2291720		1496.55	7571573		1373.93	1.73732e+06
1497.34	1575547		1497.5	5.72008e+06		1374.88	0
1498.29	861240		1498.45	2.59594e+06		1375.83	0
1499.24	1.55511e+06		1499.4	3.64739e+06		1376.78	65041
1500.2	3.80731e+06		1500.35	5.46018e+06		1377.73	60550
1501.15	2.32045e+06		1501.31	5631998		1378.68	0
1502.1	635732		1502.26	5.91829e+06		1379.63	0
1503.05	2.36274e+06		1503.21	3.73152e+06		1380.59	0
1504	2.31015e+06		1504.16	4009645		1381.54	0
1504.95	1.63983e+06		1505.11	6606115		1382.49	530983
1505.91	2223360		1506.06	4.89395e+06		1383.44	530988
1506.86	1.66187e+06		1507.01	2.53906e+06		1384.39	200540
1507.81	1.51422e+06		1507.97	3.68899e+06		1385.34	230298
1508.76	1.00136e+06		1508.92	3.50038e+06		1386.29	0
1509.71	56195.8		1509.87	1.63742e+06		1387.24	0
1510.66	408674		1510.82	675186		1388.2	0
1511.61	886514		1511.77	1.11064e+06		1389.15	0
1512.57	1.01197e+06		1512.72	1.20263e+06		1390.1	0
1513.52	960263		1513.67	1.56596e+06		1391.05	0
1514.47	522430		1514.63	3.32596e+06		1392	0
1515.42	0		1515.58	4.10751e+06		1392.95	0
1516.37	283264		1516.53	2.13892e+06		1393.9	0
1517.32	485091		1517.48	2.0436e+06		1394.85	0
1518.27	1.49659e+06		1518.43	2.00519e+06		1395.81	384418
1519.23	1.49846e+06		1519.38	1.04065e+06		1396.76	384418
1520.18	662141		1520.33	2260738		1397.71	0
1521.13	866178		1521.28	2.64304e+06		1398.66	0
1522.08	2211484		1522.24	1.5873e+06		1399.61	0
1523.03	1.81468e+06		1523.19	277445		1400.56	0
1523.98	660599		1524.14	804930		1401.51	0
1524.93	660599		1525.09	1.52617e+06		1402.46	0
1525.89	393685		1526.04	2.20742e+06		1403.42	0
1526.84	1.36893e+06		1526.99	1.39463e+06		1404.37	0
1527.79	1.32631e+06		1527.94	3.2127e+06		1405.32	0
1528.74	197304		1528.9	3543389		1406.27	0
1529.69	1.05445e+06		1529.85	1.48375e+06		1407.22	0
1530.64	1.05445e+06		1530.8	1307320		1408.17	0
1531.59	360799		1531.75	553825		1409.12	0
1532.54	546336		1532.7	639318		1410.08	0
1533.5	657287		1533.65	662933		1411.03	0
1534.45	1466226		1534.6	971350		1411.98	0
1535.4	1.3694e+06		1535.56	1080190		1412.93	0
1536.35	592027		1536.51	995269		1413.88	0
1537.3	2.10536e+06		1537.46	2.26022e+06		1414.83	0
1538.25	1.82095e+06		1538.41	3.0834e+06		1415.78	0
1539.2	784974		1539.36	1.62268e+06		1416.73	0
1540.16	1.38313e+06		1540.31	1.01285e+06		1417.69	0
1541.11	598154		1541.26	808829		1418.64	0
1542.06	0		1542.22	1.36028e+06		1419.59	0
1543.01	329316		1543.17	969514		1420.54	0
1543.96	1630128		1544.12	2849765		1421.49	0
1544.91	1817199		1545.07	3.64218e+06		1422.44	0
1545.86	1.28497e+06		1546.02	1.05266e+06		1423.39	0
1546.81	831705		1546.97	1.95129e+06		1424.35	260185
1547.77	1.86286e+06		1547.92	4088554		1425.3	260186
1548.72	1.83477e+06		1548.87	2.76753e+06		1426.25	421571
1549.67	2.33027e+06		1549.82	1.495e+06		1427.2	421568
1550.62	3.41102e+06		1550.78	2140283		1428.15	0
1551.57	1.72795e+06		1551.73	1.3969e+06		1429.1	162853
1552.52	2.32701e+06		1552.68	1.09572e+06		1430.05	162854
1553.47	1.47261e+06		1553.63	583629		1431	0
1554.43	138498		1554.58	0		1431.96	0
1555.38	1.24621e+06		1555.53	779692		1432.91	0
1556.33	1.18214e+06		1556.48	779690		1433.86	0
1557.28	114769		1557.44	378924		1434.81	0
1558.23	230390		1558.39	1.36561e+06		1435.76	0
1559.18	274197		1559.34	2.53302e+06		1436.71	0
1560.13	258155		1560.29	1417153		1437.66	4.11585e+06
1561.08	0		1561.24	477369		1438.62	11905836
1562.04	0		1562.19	436719		1439.57	44984852
1562.99	0		1563.14	403791		1440.52	98287224
1563.94	306613		1564.1	1331832		1441.47	186034352
1564.89	306614		1565.05	2.07378e+06		1442.42	322332864
1565.84	1.20816e+06		1566	1.11465e+06		1443.37	411919840
1566.79	1.2102e+06		1566.95	308144		1444.32	620108608
1567.74	62869.8		1567.9	726739		1445.27	788307776
1568.7	0		1568.85	508291		1446.23	699916032
1569.65	420606		1569.8	0		1447.18	776794112
1570.6	1.02858e+06		1570.75	243155		1448.13	941062336
1571.55	607969		1571.71	941949		1449.08	1041984704
1572.5	0		1572.66	1267908		1450.03	1025585600
1573.45	1.42657e+06		1573.61	489638		1450.98	996867968
1574.4	1.42657e+06		1574.56	217161		1451.93	1062074752
1575.35	0		1575.51	0		1452.88	968231168
1576.31	0		1576.46	0		1453.84	828063104
1577.26	0		1577.41	0		1454.79	838487296
1578.21	0		1578.37	429920		1455.74	870528512
1579.16	97009.4		1579.32	1.61503e+06		1456.69	849580928
1580.11	84108.1		1580.27	1.94157e+06		1457.64	707708352
1581.06	0		1581.22	1.87834e+06		1458.59	606801216
1582.01	905967		1582.17	1.10765e+06		1459.54	593192960
1582.97	2.05389e+06		1583.12	0		1460.49	562018368
1583.92	1.87615e+06		1584.07	295812		1461.44	492046272
1584.87	771868		1585.02	931284		1462.4	438508480
1585.82	1.33238e+06		1585.98	1.1112e+06		1463.35	393958880
1586.77	1.01463e+06		1586.93	685447		1464.3	308233056
1587.72	132897		1587.88	1.87821e+06		1465.25	211012720
1588.67	624530		1588.83	1.20906e+06		1466.2	152166256
1589.62	769660		1589.78	1.29711e+06		1467.15	132740848
1590.58	177606		1590.73	1.29711e+06		1468.1	113502784
1591.53	325552		1591.68	0		1469.05	136341648
1592.48	284270		1592.63	0		1470.01	111116008
1593.43	0		1593.59	0		1470.96	77160944
1594.38	810870		1594.54	192891		1471.91	67088084
1595.33	809146		1595.49	273604		1472.86	37913620
1596.28	0		1596.44	256725		1473.81	31962004
1597.23	0		1597.39	0		1474.76	32032518
1598.19	0		1598.34	0		1475.71	27129464
1599.14	0		1599.29	0		1476.66	19260122
1600.09	0		1600.24	0		1477.62	17389952
1601.04	0		1601.2	0		1478.57	17841838
1601.99	0		1602.15	578938		1479.52	17300048
1602.94	0		1603.1	1.06408e+06		1480.47	11453733
1603.89	0		1604.05	503002		1481.42	8645034
1604.85	915255		1605	0		1482.37	9562175
1605.8	915254		1605.95	262984		1483.32	9640778
1606.75	0		1606.9	719608		1484.27	5.75872e+06
1607.7	1.14526e+06		1607.85	1.21982e+06		1485.23	2.7645e+06
1608.65	1.7174e+06		1608.81	908521		1486.18	4785215
1609.6	708027		1609.76	483769		1487.13	4.33856e+06
1610.55	346554		1610.71	1.5913e+06		1488.08	9654164
1611.51	1.30872e+06		1611.66	1.61392e+06		1489.03	9862789
1612.46	1.1891e+06		1612.61	1.44543e+06		1489.98	3183970
1613.41	273231		1613.56	769494		1490.93	7.54591e+06
1614.36	0		1614.51	0		1491.88	8343569
1615.31	0		1615.46	2.30888e+06		1492.84	6300666
1616.26	0		1616.42	2.46258e+06		1493.79	4.11321e+06
1617.21	0		1617.37	871143		1494.74	2.53651e+06
1618.16	0		1618.32	2.20208e+06		1495.69	3006535
1619.12	79585.4		1619.27	1.34256e+06		1496.64	4364667
1620.07	91791.4		1620.22	443332		1497.59	4538380
1621.02	0		1621.17	428243		1498.54	3536675
1621.97	428702		1622.12	0		1499.49	4.3107e+06
1622.92	585669		1623.07	1.54704e+06		1500.45	3.09995e+06
1623.87	476243		1624.03	2141414		1501.4	1.28483e+06
1624.82	483249		1624.98	1.14883e+06		1502.35	3.89657e+06
1625.78	0		1625.93	0		1503.3	4528099
1626.73	0		1626.88	0		1504.25	3303339
1627.68	0		1627.83	0		1505.2	7.38249e+06
1628.63	635794		1628.78	0		1506.15	7064967
1629.58	896960		1629.73	0		1507.1	997685
1630.53	366570		1630.69	559795		1508.06	1944136
1631.48	0		1631.64	559794		1509.01	1.44829e+06
1632.44	0		1632.59	0		1509.96	0
1633.39	0		1633.54	0		1510.91	461236
1634.34	0		1634.49	0		1511.86	1.69633e+06
1635.29	0		1635.44	0		1512.81	6560543
1636.24	0		1636.39	766437		1513.76	5188643
1637.19	921937		1637.34	1090400		1514.71	0
1638.14	1.33749e+06		1638.3	513612		1515.67	0
1639.09	412639		1639.25	83515.3		1516.62	557002
1640.05	0		1640.2	660733		1517.57	2.7309e+06
1641	0		1641.15	1352438		1518.52	2312467
1641.95	0		1642.1	862611		1519.47	558055
1642.9	758721		1643.05	454234		1520.42	1.37105e+06
1643.85	758723		1644	454231		1521.37	968559
1644.8	0		1644.96	0		1522.32	313295
1645.75	0		1645.91	1.12227e+06		1523.28	960855
1646.7	0		1646.86	1.12227e+06		1524.23	1.00608e+06
1647.66	0		1647.81	0		1525.18	1.44732e+06
1648.61	1.44527e+06		1648.76	0		1526.13	1.07579e+06
1649.56	2.01845e+06		1649.71	406102		1527.08	449190
1650.51	612226		1650.66	1.4982e+06		1528.03	472614
1651.46	0		1651.61	1.29206e+06		1528.98	656918
1652.41	0		1652.56	0		1529.93	866305
1653.36	0		1653.52	0		1530.89	238576
1654.32	0		1654.47	848222		1531.84	0
1655.27	0		1655.42	848221		1532.79	188901
1656.22	115789		1656.37	187993		1533.74	779897
1657.17	556377		1657.32	636093		1534.69	752764
1658.12	583166		1658.27	439065		1535.64	0
1659.07	0		1659.22	0		1536.59	1.68695e+06
1660.02	0		1660.18	0		1537.55	1.68695e+06
1660.97	0		1661.13	1842821		1538.5	900722
1661.93	0		1662.08	1.87919e+06		1539.45	900716
1662.88	0		1663.03	387920		1540.4	0
1663.83	0		1663.98	0		1541.35	337143
1664.78	0		1664.93	0		1542.3	656796
1665.73	511663		1665.88	216740		1543.25	390712
1666.68	956981		1666.84	1.93973e+06		1544.2	0
1667.63	605845		1667.79	1.73644e+06		1545.16	770165
1668.58	0		1668.74	0		1546.11	768418
1669.54	0		1669.69	1.45852e+06		1547.06	849300
1670.49	488334		1670.64	1.46185e+06		1548.01	1.65086e+06
1671.44	1.17425e+06		1671.59	0		1548.96	811657
1672.39	1.01947e+06		1672.54	0		1549.91	1.67435e+06
1673.34	539117		1673.49	0		1550.86	3.18335e+06
1674.29	1.20879e+06		1674.45	0		1551.81	1549121
1675.24	2.10198e+06		1675.4	378996		1552.77	1.15504e+06
1676.19	893626		1676.35	378997		1553.72	1.15511e+06
1677.15	143783		1677.3	0		1554.67	199165
1678.1	0		1678.25	0		1555.62	0
1679.05	0		1679.2	149978		1556.57	0
1680	0		1680.15	139415		1557.52	892857
1680.95	0		1681.1	514025		1558.47	892858
1681.9	0		1682.06	2.05826e+06		1559.42	672991
1682.85	0		1683.01	1941922		1560.38	634194
1683.81	0		1683.96	1.3501e+06		1561.33	121035
1684.76	0		1684.91	1350100		1562.28	440938
1685.71	0		1685.86	1.51468e+06		1563.23	440940
1686.66	630159		1686.81	1.51468e+06		1564.18	303966
1687.61	626052		1687.76	419875		1565.13	303273
1688.56	0		1688.71	568783		1566.08	0
1689.51	0		1689.67	142384		1567.03	487726
1690.47	1.01421e+06		1690.62	0		1567.99	773066
1691.42	1.01422e+06		1691.57	0		1568.94	270402
1692.37	0		1692.52	0		1569.89	0
1693.32	0		1693.47	0		1570.84	0
1694.27	0		1694.42	0		1571.79	329181
1695.22	0		1695.37	0		1572.74	349622
1696.17	464861		1696.33	0		1573.69	69077.9
1697.12	999505		1697.28	281653		1574.65	0
1698.08	568110		1698.23	281653		1575.6	0
1699.03	0		1699.18	124364		1576.55	0
1699.98	1031353		1700.13	107824		1577.5	1.209e+06
1700.93	1.03135e+06		1701.08	0		1578.45	1209001
1701.88	0		1702.03	0		1579.4	0
1702.83	0		1702.98	0		1580.35	641725
1703.78	2.30206e+06		1703.94	347596		1581.31	641726
1704.73	2.74198e+06		1704.89	729235		1582.26	0
1705.69	436733		1705.84	1393272		1583.21	0
1706.64	0		1706.79	1.53661e+06		1584.16	192035
1707.59	0		1707.74	143780		1585.11	192469
1708.54	0		1708.69	193130		1586.06	0
1709.49	149135		1709.64	193130		1587.01	0
1710.44	149134		1710.6	0		1587.96	375104
1711.39	0		1711.55	0		1588.92	1.36586e+06
1712.35	332091		1712.5	0		1589.87	1.41927e+06
1713.3	332090		1713.45	795866		1590.82	137962
1714.25	0		1714.4	795867		1591.77	0
1715.2	0		1715.35	334385		1592.72	1.81558e+06
1716.15	0		1716.3	613468		1593.67	1815580
1717.1	0		1717.25	381908		1594.62	0
1718.05	564022		1718.21	0		1595.57	353525
1719.01	1699969		1719.16	244588		1596.53	353524
1719.96	1.2458e+06		1720.11	244589		1597.48	826066
1720.91	1.55725e+06		1721.06	0		1598.43	826063
1721.86	1.63921e+06		1722.01	0		1599.38	0
1722.81	3.36431e+06		1722.96	0		1600.33	0
1723.76	4.35955e+06		1723.91	0		1601.28	0
1724.71	2.93588e+06		1724.86	0		1602.23	0
1725.66	2.03631e+06		1725.82	119951		1603.19	0
1726.62	1.75281e+06		1726.77	119951		1604.14	110752
1727.57	771607		1727.72	0		1605.09	344482
1728.52	660149		1728.67	1.42654e+06		1606.04	2.53799e+06
1729.47	1.20046e+06		1729.62	3.20278e+06		1606.99	2.49138e+06
1730.42	559270		1730.57	1.94672e+06		1607.94	0
1731.37	0		1731.52	817519		1608.89	737099
1732.32	0		1732.48	2.4771e+06		1609.84	1.40371e+06
1733.28	0		1733.43	2444231		1610.8	666610
1734.23	0		1734.38	256696		1611.75	0
1735.18	0		1735.33	0		1612.7	0
1736.13	0		1736.28	375926		1613.65	427366
1737.08	0		1737.23	376799		1614.6	427368
1738.03	0		1738.18	0		1615.55	0
1738.98	0		1739.13	2.57672e+06		1616.5	789182
1739.93	0		1740.09	3.2715e+06		1617.46	868796
1740.89	0		1741.04	1330909		1618.41	79611.2
1741.84	0		1741.99	99741.2		1619.36	437761
1742.79	0		1742.94	99969.6		1620.31	1.10249e+06
1743.74	0		1743.89	330905		1621.26	1.07854e+06
1744.69	0		1744.84	331663		1622.21	440173
1745.64	0		1745.79	0		1623.16	0
1746.59	0		1746.74	0		1624.11	0
1747.55	0		1747.7	0		1625.07	0
1748.5	0		1748.65	0		1626.02	62551.8
1749.45	0		1749.6	0		1626.97	62552.9
1750.4	0		1750.55	0		1627.92	77845.1
1751.35	0		1751.5	441256		1628.87	89560.2
1752.3	331691		1752.45	441254		1629.82	152289
1753.25	335356		1753.4	0		1630.77	141630
1754.2	0		1754.35	0		1631.73	0
1755.16	0		1755.31	0		1632.68	0
1756.11	0		1756.26	0		1633.63	0
1757.06	0		1757.21	0		1634.58	0
1758.01	0		1758.16	752584		1635.53	0
1758.96	0		1759.11	750883		1636.48	0
1759.91	0		1760.06	0		1637.43	0
1760.86	0		1761.01	0		1638.38	0
1761.81	0		1761.97	0		1639.34	440658
1762.77	416097		1762.92	345690		1640.29	452562
1763.72	416096		1763.87	389770		1641.24	130549
1764.67	0		1764.82	1.2137e+06		1642.19	0
1765.62	0		1765.77	1.20737e+06		1643.14	0
1766.57	0		1766.72	234858		1644.09	374963
1767.52	0		1767.67	252921		1645.04	676204
1768.47	1.49158e+06		1768.62	191751		1646	353145
1769.42	1.49158e+06		1769.58	846001		1646.95	0
1770.38	0		1770.53	1.3346e+06		1647.9	951763
1771.33	0		1771.48	651940		1648.85	956557
1772.28	0		1772.43	0		1649.8	312413
1773.23	350743		1773.38	0		1650.75	747399
1774.18	350739		1774.33	0		1651.7	712016
1775.13	1.03634e+06		1775.28	0		1652.65	1624423
1776.08	1.03635e+06		1776.24	330948		1653.6	1.62442e+06
1777.04	0		1777.19	330947		1654.56	0
1777.99	0		1778.14	460284		1655.51	0
1778.94	0		1779.09	459206		1656.46	1.7191e+06
1779.89	0		1780.04	0		1657.41	1719098
1780.84	0		1780.99	0		1658.36	0
1781.79	80278.9		1781.94	0		1659.31	0
1782.74	80280		1782.89	0		1660.26	0
1783.69	0		1783.85	0		1661.21	0
1784.65	0		1784.8	0		1662.17	0
1785.6	632015		1785.75	0		1663.12	1.94654e+06
1786.55	1103496		1786.7	931251		1664.07	2.19307e+06
1787.5	728926		1787.65	929059		1665.02	837805
1788.45	0		1788.6	0		1665.97	590655
1789.4	0		1789.55	0		1666.92	1.44519e+06
1790.35	0		1790.51	0		1667.87	1.44518e+06
1791.3	0		1791.46	85245.4		1668.82	0
1792.26	0		1792.41	112053		1669.78	64407
1793.21	0		1793.36	0		1670.73	86755.4
1794.16	0		1794.31	0		1671.68	0
1795.11	0		1795.26	0		1672.63	930837
1796.06	0		1796.21	0		1673.58	930835
1797.01	0		1797.16	0		1674.53	0
1797.96	0		1798.12	0		1675.48	0
1798.91	0		1799.07	0		1676.44	0
1799.87	0		1800.02	0		1677.39	0
1800.82	0		1800.97	0		1678.34	0
1801.77	0		1801.92	0		1679.29	2.12182e+06
1802.72	0		1802.87	0		1680.24	2.12182e+06
1803.67	0		1803.82	0		1681.19	0
1804.62	0		1804.78	0		1682.14	0
1805.57	0		1805.73	0		1683.09	248554
1806.52	0		1806.68	0		1684.05	248554
1807.47	0		1807.63	2811553		1685	0
1808.43	0		1808.58	3.34486e+06		1685.95	0
1809.38	0		1809.53	1.01204e+06		1686.9	0
1810.33	2.44122e+06		1810.48	0		1687.85	0
1811.28	2.44122e+06		1811.43	0		1688.8	0
1812.23	0		1812.39	1.00571e+06		1689.75	0
1813.18	0		1813.34	1.00339e+06		1690.7	0
1814.13	0		1814.29	0		1691.66	0
1815.08	0		1815.24	0		1692.61	0
1816.04	2.54572e+06		1816.19	0		1693.56	524820
1816.99	2539997		1817.14	0		1694.51	526015
1817.94	0		1818.09	0		1695.46	0
1818.89	70372.1		1819.04	0		1696.41	122910
1819.84	70373		1820	0		1697.36	141413
1820.79	0		1820.95	0		1698.31	0
1821.74	0		1821.9	0		1699.27	0
1822.69	0		1822.85	0		1700.22	0
1823.65	1.58928e+06		1823.8	0		1701.17	0
1824.6	1.58545e+06		1824.75	0		1702.12	0
1825.55	0		1825.7	0		1703.07	454952
1826.5	0		1826.65	0		1704.02	1.0674e+06
1827.45	0		1827.61	0		1704.97	567339
1828.4	0		1828.56	0		1705.92	0
1829.35	0		1829.51	0		1706.88	1199620
1830.31	558201		1830.46	0		1707.83	1.19962e+06
1831.26	558201		1831.41	0		1708.78	0
1832.21	0		1832.36	0		1709.73	0
1833.16	1.0307e+06		1833.31	0		1710.68	0
1834.11	1.02834e+06		1834.26	1.18723e+06		1711.63	0
1835.06	208190		1835.22	1.18723e+06		1712.58	0
1836.01	208190		1836.17	0		1713.54	0
1836.96	373929		1837.12	0		1714.49	604322
1837.92	353433		1838.07	0		1715.44	604323
1838.87	260605		1839.02	872896		1716.39	0
1839.82	260607		1839.97	870985		1717.34	0
1840.77	0		1840.92	0		1718.29	0
1841.72	0		1841.87	432000		1719.24	0
1842.67	0		1842.83	432001		1720.2	414872
1843.62	0		1843.78	0		1721.15	594155
1844.57	0		1844.73	0		1722.1	236695
1845.53	0		1845.68	0		1723.05	0
1846.48	0		1846.63	0		1724	0
1847.43	0		1847.58	0		1724.95	0
1848.38	0		1848.53	0		1725.9	0
1849.33	459460		1849.49	1.71969e+06		1726.85	77135.8
1850.28	459460		1850.44	3.14153e+06		1727.81	416662
1851.23	0		1851.39	2566176		1728.76	581020
1852.18	753332		1852.34	0		1729.71	1.08506e+06
1853.14	753333		1853.29	0		1730.66	905277
1854.09	0		1854.24	0		1731.61	0
1855.04	0		1855.19	0		1732.56	426353
1855.99	0		1856.14	195110		1733.51	426349
1856.94	0		1857.1	195110		1734.46	0
1857.89	0		1858.05	504368		1735.42	595543
1858.84	0		1859	1.27223e+06		1736.37	1.04788e+06
1859.79	0		1859.95	956660		1737.32	865916
1860.75	0		1860.9	0		1738.27	363381
1861.7	0		1861.85	157555		1739.22	723837
1862.65	0		1862.8	168778		1740.17	725482
1863.6	0		1863.75	0		1741.12	0
1864.55	0		1864.71	0		1742.07	0
1865.5	0		1865.66	0		1743.03	0
1866.45	0		1866.61	0		1743.98	0
1867.4	0		1867.56	0		1744.93	0
1868.36	0		1868.51	0		1745.88	0
1869.31	0		1869.46	796467		1746.83	0
1870.26	0		1870.41	796466		1747.78	0
1871.21	116053		1871.36	0		1748.73	0
1872.16	413981		1872.32	1.84644e+06		1749.68	0
1873.11	289764		1873.27	1.84644e+06		1750.64	68821.4
1874.06	0		1874.22	0		1751.59	68862.8
1875.02	0		1875.17	1.63554e+06		1752.54	0
1875.97	0		1876.12	1.63554e+06		1753.49	0
1876.92	0		1877.07	0		1754.44	837668
1877.87	0		1878.02	0		1755.39	837669
1878.82	0		1878.98	0		1756.34	0
1879.77	0		1879.93	0		1757.3	0
1880.72	0		1880.88	0		1758.25	0
1881.67	0		1881.83	579914		1759.2	0
1882.63	0		1882.78	579915		1760.15	0
1883.58	0		1883.73	0		1761.1	0
1884.53	0		1884.68	262622		1762.05	0
1885.48	0		1885.63	1.22059e+06		1763	0
1886.43	0		1886.59	1223188		1763.95	0
1887.38	540549		1887.54	755091		1764.91	0
1888.33	755835		1888.49	617688		1765.86	0
1889.28	344700		1889.44	0		1766.81	0
1890.24	0		1890.39	0		1767.76	0
1891.19	0		1891.34	0		1768.71	0
1892.14	0		1892.29	0		1769.66	0
1893.09	152353		1893.24	0		1770.61	173691
1894.04	141235		1894.2	0		1771.56	853981
1894.99	0		1895.15	0		1772.52	893230
1895.94	0		1896.1	0		1773.47	0
1896.9	0		1897.05	0		1774.42	557441
1897.85	0		1898	2.44892e+06		1775.37	552471
1898.8	0		1898.95	3110571		1776.32	342077
1899.75	0		1899.9	661658		1777.27	147294
1900.7	0		1900.85	745184		1778.22	0
1901.65	0		1901.81	745183		1779.17	0
1902.6	0		1902.76	0		1780.13	685828
1903.55	0		1903.71	0		1781.08	685827
1904.51	0		1904.66	0		1782.03	0
1905.46	0		1905.61	0		1782.98	0
1906.41	0		1906.56	0		1783.93	0
1907.36	0		1907.51	488197		1784.88	4700129
1908.31	0		1908.47	488196		1785.83	4700144
1909.26	3.59467e+06		1909.42	0		1786.79	1.34448e+06
1910.21	3602611		1910.37	0		1787.74	1.34754e+06
1911.16	0		1911.32	0		1788.69	0
1912.12	0		1912.27	0		1789.64	0
1913.07	0		1913.22	1.35089e+06		1790.59	0
1914.02	0		1914.17	1.35397e+06		1791.54	0
1914.97	0		1915.13	0		1792.49	0
1915.92	0		1916.08	0		1793.44	1917449
1916.87	0		1917.03	0		1794.4	1.91311e+06
1917.82	0		1917.98	0		1795.35	0
1918.77	0		1918.93	0		1796.3	0
1919.72	0		1919.88	0		1797.25	0
1920.68	0		1920.83	0		1798.2	0
1921.63	0		1921.78	0		1799.15	0
1922.58	0		1922.73	2.74164e+06		1800.1	0
1923.53	612108		1923.69	2.74773e+06		1801.05	0
1924.48	613286		1924.64	0		1802.01	0
1925.43	0		1925.59	0		1802.96	0
1926.38	0		1926.54	545580		1803.91	0
1927.33	0		1927.49	546649		1804.86	0
1928.29	0		1928.44	0		1805.81	1.11446e+06
1929.24	222264		1929.39	0		1806.76	1.117e+06
1930.19	154981		1930.35	0		1807.71	0
1931.14	0		1931.3	0		1808.66	0
1932.09	0		1932.25	0		1809.62	0
1933.04	0		1933.2	0		1810.57	0
1933.99	0		1934.15	0		1811.52	0
1934.94	0		1935.1	0		1812.47	0
1935.9	0		1936.05	0		1813.42	0
1936.85	0		1937	0		1814.37	0
1937.8	0		1937.96	0		1815.32	0
1938.75	0		1938.91	1.44425e+06		1816.27	0
1939.7	0		1939.86	1.4474e+06		1817.23	0
1940.65	0		1940.81	0		1818.18	1.71499e+06
1941.6	0		1941.76	2.41685e+06		1819.13	2.53992e+06
1942.56	0		1942.71	2.36059e+06		1820.08	1.09995e+06
1943.51	0		1943.66	782751		1821.03	0
1944.46	1.20162e+06		1944.61	0		1821.98	0
1945.41	1.2139e+06		1945.57	0		1822.93	0
1946.36	996067		1946.52	0		1823.88	290214
1947.31	1.22913e+06		1947.47	0		1824.84	290214
1948.26	1.22641e+06		1948.42	0		1825.79	0
1949.21	907088		1949.37	0		1826.74	304967
1950.17	1.05995e+06		1950.32	0		1827.69	304968
1951.12	186655		1951.27	0		1828.64	0
1952.07	0		1952.22	0		1829.59	0
1953.02	0		1953.17	0		1830.54	0
1953.97	1073027		1954.13	1.92799e+06		1831.5	349168
1954.92	1.34001e+06		1955.08	1923790		1832.45	348380
1955.87	254064		1956.03	0		1833.4	0
1956.83	0		1956.98	0		1834.35	0
1957.78	0		1957.93	0		1835.3	0
1958.73	330752		1958.88	0		1836.25	145668
1959.68	330753		1959.83	0		1837.2	167738
1960.63	0		1960.79	0		1838.15	0
1961.58	0		1961.74	0		1839.1	0
1962.53	0		1962.69	0		1840.06	0
1963.48	683121		1963.64	0		1841.01	0
1964.44	1.05404e+06		1964.59	0		1841.96	0
1965.39	391116		1965.54	0		1842.91	0
1966.34	0		1966.49	768401		1843.86	0
1967.29	0		1967.44	1752814		1844.81	902304
1968.24	0		1968.39	977861		1845.76	1.30765e+06
1969.19	0		1969.35	198529		1846.72	407813
1970.14	0		1970.3	185688		1847.67	0
1971.09	0		1971.25	1.05303e+06		1848.62	0
1972.05	0		1972.2	1.05071e+06		1849.57	0
1973	0		1973.15	0		1850.52	0
1973.95	0		1974.1	0		1851.47	0
1974.9	0		1975.05	0		1852.42	0
1975.85	0		1976	0		1853.37	0
1976.8	0		1976.96	608319		1854.33	0
1977.75	0		1977.91	606958		1855.28	0
1978.71	1.19489e+06		1978.86	459588		1856.23	0
1979.66	1.19702e+06		1979.81	458555		1857.18	0
1980.61	0		1980.76	0		1858.13	0
1981.56	566090		1981.71	0		1859.08	0
1982.51	567383		1982.66	730434		1860.03	0
1983.46	0		1983.61	728776		1860.98	632882
1984.41	0		1984.57	653731		1861.94	632880
1985.36	0		1985.52	653730		1862.89	0
1986.32	0		1986.47	0		1863.84	0
1987.27	0		1987.42	0		1864.79	0
1988.22	1.55574e+06		1988.37	0		1865.74	0
1989.17	1.5596e+06		1989.32	0		1866.69	345987
1990.12	167847		1990.27	0		1867.65	345993
1991.07	167846		1991.23	0		1868.6	0
1992.02	0		1992.18	0		1869.55	0
1992.98	0		1993.13	0		1870.5	0
1993.93	0		1994.08	0		1871.45	0
1994.88	0		1995.03	0		1872.4	0
1995.83	0		1995.98	0		1873.35	158653
1996.78	0		1996.93	0		1874.3	158655
1997.73	0		1997.89	0		1875.26	0
1998.68	0		1998.84	0		1876.21	0
1999.63	0		1999.79	0		1877.16	321863
2000.59	253613		2000.74	2.71071e+06		1878.11	299124
2001.54	497587		2001.69	3.41665e+06		1879.06	0
2002.49	224182		2002.64	703035		1880.01	0
2003.44	0		2003.59	608098		1880.96	0
2004.39	0		2004.54	608098		1881.91	0
2005.34	0		2005.5	0		1882.87	0
2006.29	0		2006.45	0		1883.82	0
2007.25	0		2007.4	0		1884.77	0
2008.2	222754		2008.35	0		1885.72	0
2009.15	454578		2009.3	0		1886.67	0
2010.1	231824		2010.25	0		1887.62	0
2011.05	0		2011.2	0		1888.57	427918
2012	0		2012.15	0		1889.52	427919
2012.95	0		2013.11	889608		1890.48	0
2013.91	0		2014.06	889607		1891.43	0
2014.86	210438		2015.01	0		1892.38	0
2015.81	318250		2015.96	0		1893.33	0
2016.76	329755		2016.91	0		1894.28	0
2017.71	0		2017.86	0		1895.23	0
2018.66	619011		2018.81	0		1896.18	0
2019.61	1.18006e+06		2019.76	0		1897.14	0
2020.56	658667		2020.72	0		1898.09	0
2021.52	0		2021.67	672238		1899.04	257556
2022.47	0		2022.62	1.92986e+06		1899.99	258141
2023.42	0		2023.57	1.22224e+06		1900.94	0
2024.37	0		2024.52	0		1901.89	0
2025.32	0		2025.47	0		1902.84	0
2026.27	0		2026.42	0		1903.79	0
2027.22	0		2027.37	0		1904.75	0
2028.17	0		2028.33	0		1905.7	0
2029.13	0		2029.28	0		1906.65	0
2030.08	540885		2030.23	0		1907.6	0
2031.03	539718		2031.18	0		1908.55	0
2031.98	0		2032.13	0		1909.5	0
2032.93	0		2033.08	0		1910.45	0
2033.88	0		2034.03	0		1911.4	0
2034.83	501838		2034.98	0		1912.35	0
2035.78	501838		2035.94	0		1913.31	0
2036.74	0		2036.89	0		1914.26	0
2037.69	119431		2037.84	0		1915.21	0
2038.64	205023		2038.79	0		1916.16	0
2039.59	191169		2039.74	9128143		1917.11	0
2040.54	0		2040.69	9128142		1918.06	0
2041.49	341424		2041.64	0		1919.01	0
2042.45	704447		2042.59	1.02754e+06		1919.96	0
2043.4	683383		2043.55	1027534		1920.91	0
2044.35	0		2044.5	0		1921.87	0
2045.3	905106		2045.45	0		1922.82	0
2046.25	1.56697e+06		2046.4	0		1923.77	0
2047.2	1.11112e+06		2047.35	0		1924.72	0
2048.15	405850		2048.3	0		1925.67	0
2049.11	463693		2049.25	0		1926.62	2.86742e+06
2050.06	297703		2050.2	0		1927.57	2.87368e+06
2051.01	0		2051.16	0		1928.52	0
2051.96	142884		2052.11	152603		1929.48	0
2052.91	470880		2053.06	152218		1930.43	0
2053.86	660757		2054.01	498820		1931.38	0
2054.81	543657		2054.96	2.88551e+06		1932.33	0
2055.77	321094		2055.91	2.38228e+06		1933.28	0
2056.72	137474		2056.86	0		1934.23	0
2057.67	0		2057.81	0		1935.18	0
2058.62	0		2058.77	593612		1936.13	0
2059.57	277503		2059.72	1.41311e+06		1937.09	1.12641e+06
2060.52	277501		2060.67	1.1864e+06		1938.04	1.12395e+06
2061.47	317293		2061.62	361860		1938.99	0
2062.43	317296		2062.57	361861		1939.94	0
2063.38	0		2063.52	0		1940.89	0
2064.33	325925		2064.47	234713		1941.84	0
2065.28	497647		2065.43	220542		1942.79	0
2066.23	1.16384e+06		2066.38	0		1943.74	0
2067.18	2.0225e+06		2067.33	0		1944.7	0
2068.13	1.34486e+06		2068.28	0		1945.65	1.16165e+06
2069.09	0		2069.23	0		1946.6	1.1591e+06
2070.04	0		2070.18	0		1947.55	0
2070.99	0		2071.13	0		1948.5	1.99777e+06
2071.94	0		2072.09	643004		1949.45	2177281
2072.89	475506		2073.04	643004		1950.4	1256562
2073.84	608599		2073.99	0		1951.36	1.03118e+06
2074.79	172646		2074.94	0		1952.31	99771.6
2075.74	0		2075.89	0		1953.26	96610.1
2076.7	578396		2076.84	0		1954.21	90273.4
2077.65	582052		2077.79	0		1955.16	0
2078.6	66677.2		2078.75	0		1956.11	0
2079.55	2509014		2079.7	0		1957.06	0
2080.5	2612187		2080.65	0		1958.01	0
2081.45	1.96598e+06		2081.6	0		1958.97	0
2082.4	1.84827e+06		2082.55	761330		1959.92	0
2083.36	1.42531e+06		2083.5	761330		1960.87	250719
2084.31	2.16987e+06		2084.45	0		1961.82	250720
2085.26	779974		2085.4	503774		1962.77	0
2086.21	1.69104e+06		2086.36	503775		1963.72	0
2087.16	2232858		2087.31	1.38486e+06		1964.67	0
2088.11	1.09332e+06		2088.26	1.38486e+06		1965.63	0
2089.06	267054		2089.21	125664		1966.58	0
2090.02	267053		2090.16	116603		1967.53	0
2090.97	497860		2091.11	0		1968.48	405206
2091.92	1.11619e+06		2092.06	0		1969.43	405208
2092.87	618477		2093.01	0		1970.38	0
2093.82	0		2093.97	1.34926e+06		1971.33	0
2094.77	0		2094.92	1.34926e+06		1972.28	357208
2095.72	0		2095.87	1.12842e+06		1973.24	356394
2096.68	140333		2096.82	1.12842e+06		1974.19	848440
2097.63	140332		2097.77	0		1975.14	846500
2098.58	0		2098.72	0		1976.09	0
2099.53	0		2099.67	299360		1977.04	0
2100.48	530215		2100.63	299359		1977.99	0
2101.43	530216		2101.58	108448		1978.94	0
2102.38	0		2102.53	266507		1979.89	0
2103.33	0		2103.48	888340		1980.85	0
2104.29	0		2104.43	630890		1981.8	893043
2105.24	1.0936e+06		2105.38	0		1982.75	895088
2106.19	1.0936e+06		2106.33	64833.6		1983.7	0
2107.14	0		2107.29	64833.2		1984.65	0
2108.09	0		2108.24	0		1985.6	0
2109.04	0		2109.19	0		1986.55	0
2109.99	866923		2110.14	0		1987.5	0
2110.94	866921		2111.09	0		1988.46	0
2111.9	89852.5		2112.04	0		1989.41	0
2112.85	711348		2112.99	0		1990.36	0
2113.8	688574		2113.94	0		1991.31	0
2114.75	0		2114.9	0		1992.26	0
2115.7	0		2115.85	0		1993.21	0
2116.65	0		2116.8	371115		1994.16	272746
2117.6	788998		2117.75	371981		1995.11	700333
2118.56	788997		2118.7	0		1996.06	499862
2119.51	0		2119.65	513327		1997.02	0
2120.46	0		2120.6	513327		1997.97	316776
2121.41	0		2121.56	759772		1998.92	315984
2122.36	0		2122.51	759772		1999.87	0
2123.31	144897		2123.46	0		2000.82	399893
[truncated: 27,264 more rows]
