# Supplementary material for: Structures and function of a tailoring oxidase in complex with a nonribosomal peptide synthetase module
Source: Nat Commun. 2022 Jan 27;13:548. doi: 10.1038/s41467-022-28221-y (PMC8795117; doi:10.1038/s41467-022-28221-y)
Supplement: Supplementary file 4 — Source Data [file 41467_2022_28221_MOESM4_ESM.zip › Source_data/Main_Figure_4e.xlsx]

## Sheet: Sheet1
FIGURE 4e - Raw data
Gel filtration/ Size exclusion raw data for all the samples applied
BmdC D225R + AdomWT			BmdC D225R			Adomain R1513D + BmdCWT			Adomain R1512D + BmdCWT			Adomain R1513D			Adomain R1512D			Adomain WT + BmdCWT			Adomain WT			BmdC WT
ml	mAU		ml	mAU		ml	mAU		ml	mAU		ml	mAU		ml	mAU		ml	mAU		ml	mAU		ml	mAU
0	-2.967		0	3.917		0	3.258		0	-0.589		0	-0.142		0	1.521		0	-1.196		0	1.187		0	19.116
0.025	0.433		0.025	1.425		0.025	0.643		0.025	0.594		0.025	0.724		0.025	0.72		0.025	0.576		0.025	0.513		0.025	18.913
0.05	0.573		0.05	0.913		0.05	0.341		0.05	0.637		0.05	0.673		0.05	0.289		0.05	0.362		0.05	0.324		0.05	0.006
0.075	0.265		0.075	0.354		0.075	0.024		0.075	0.559		0.075	0.383		0.075	0.171		0.075	0.31		0.075	-0.101		0.075	0.266
0.1	0.201		0.1	-0.187		0.1	-0.269		0.1	0.536		0.1	0.258		0.1	-0.086		0.1	0.151		0.1	-0.49		0.1	0.27
0.125	0.216		0.125	-0.504		0.125	-0.501		0.125	0.324		0.125	0.071		0.125	-0.399		0.125	0.005		0.125	-0.609		0.125	0.141
0.149	0.031		0.15	-1.241		0.15	-0.656		0.149	0.378		0.15	-0.149		0.149	-0.454		0.149	-0.059		0.15	-0.824		0.149	0.229
0.174	0.193		0.174	-1.878		0.174	-1.011		0.174	0.221		0.174	-0.252		0.174	-0.522		0.174	-0.112		0.174	-0.927		0.174	0.144
0.199	0.225		0.199	-2.146		0.199	-1.145		0.199	0.135		0.199	-0.34		0.199	-0.739		0.199	-0.151		0.199	-0.982		0.199	0.075
0.224	0.956		0.224	-1.545		0.224	-0.825		0.224	1.372		0.224	0.237		0.224	-0.049		0.224	0.644		0.224	-0.202		0.224	1.277
0.249	3.566		0.249	1.08		0.249	1.725		0.249	3.994		0.249	3.113		0.249	2.755		0.249	3.538		0.249	3.173		0.249	4.159
0.274	3.726		0.274	0.949		0.274	2.498		0.274	4.548		0.274	3.933		0.274	3.596		0.274	4.054		0.274	3.755		0.274	4.907
0.299	3.233		0.299	0.09		0.299	2.004		0.299	4.171		0.299	3.662		0.299	3.163		0.299	3.61		0.299	3.169		0.299	4.588
0.324	3.052		0.324	-0.583		0.324	1.987		0.324	3.602		0.324	3.225		0.324	2.819		0.324	3.328		0.324	2.605		0.324	4.245
0.349	2.911		0.349	-1.09		0.349	1.508		0.349	3.277		0.349	2.633		0.349	2.37		0.349	2.577		0.349	2.078		0.349	3.759
0.374	2.308		0.374	-1.489		0.374	1.049		0.374	2.613		0.374	1.967		0.374	1.713		0.374	1.858		0.374	1.361		0.374	3.205
0.399	1.821		0.399	-1.888		0.399	0.632		0.399	2.227		0.399	1.408		0.399	1.135		0.399	1.544		0.399	0.849		0.399	2.494
0.423	1.668		0.424	-2.167		0.424	0.139		0.423	1.649		0.424	1.089		0.423	0.694		0.423	1.105		0.424	0.449		0.423	2.204
0.448	1.202		0.449	-2.562		0.449	-0.396		0.448	1.438		0.449	0.717		0.448	0.306		0.448	0.757		0.449	0.066		0.448	1.894
0.473	0.824		0.473	-2.829		0.473	-0.703		0.473	1.3		0.473	0.612		0.473	0.118		0.473	0.486		0.473	-0.189		0.473	1.671
0.498	0.433		0.498	-2.999		0.498	-0.766		0.498	1.091		0.498	0.257		0.498	-0.165		0.498	0.201		0.498	-0.469		0.498	1.587
0.523	0.228		0.523	-3.178		0.523	-0.956		0.523	0.899		0.523	0.065		0.523	-0.407		0.523	0.006		0.523	-0.464		0.523	1.305
0.548	0.184		0.548	-3.532		0.548	-1.104		0.548	0.791		0.548	-0.111		0.548	-0.662		0.548	-0.244		0.548	-0.859		0.548	1.248
0.573	0.366		0.573	-3.787		0.573	-1.183		0.573	0.729		0.573	-0.298		0.573	-0.663		0.573	-0.537		0.573	-0.992		0.573	0.965
0.598	0.45		0.598	-3.964		0.598	-1.367		0.598	0.493		0.598	-0.289		0.598	-0.821		0.598	-0.518		0.598	-1.066		0.598	0.861
0.623	-0.251		0.623	-4.16		0.623	-1.621		0.623	0.345		0.623	-0.38		0.623	-0.944		0.623	-0.626		0.623	-1.134		0.623	0.695
0.648	-0.361		0.648	-4.245		0.648	-1.553		0.648	0.225		0.648	-0.48		0.648	-1.263		0.648	-0.664		0.648	-1.167		0.648	0.649
0.673	-0.298		0.673	-4.457		0.673	-1.705		0.673	0.225		0.673	-0.62		0.673	-1.174		0.673	-0.786		0.673	-1.332		0.673	0.736
0.697	0.016		0.698	-4.483		0.698	-1.707		0.697	0.107		0.698	-0.775		0.697	-1.303		0.697	-0.848		0.698	-1.417		0.697	0.709
0.722	-0.308		0.723	-4.631		0.723	-1.881		0.722	0.14		0.723	-0.762		0.722	-1.279		0.722	-0.79		0.723	-1.473		0.722	0.621
0.747	-0.544		0.748	-4.836		0.748	-1.767		0.747	0.006		0.748	-0.73		0.747	-1.302		0.747	-0.774		0.748	-1.553		0.747	0.446
0.772	-0.603		0.772	-4.831		0.772	-1.927		0.772	-0.035		0.772	-0.795		0.772	-1.524		0.772	-0.876		0.772	-1.726		0.772	0.479
0.797	-0.536		0.797	-4.984		0.797	-1.947		0.797	0.122		0.797	-0.876		0.797	-1.454		0.797	-1.119		0.797	-1.742		0.797	0.369
0.822	-0.587		0.822	-5.193		0.822	-2.057		0.822	0.151		0.822	-1.012		0.822	-1.55		0.822	-1.132		0.822	-1.799		0.822	0.208
0.847	-0.724		0.847	-5.117		0.847	-2.202		0.847	-0.019		0.847	-0.998		0.847	-1.461		0.847	-1.015		0.847	-1.948		0.847	0.24
0.872	-0.894		0.872	-5.337		0.872	-2.135		0.872	-0.113		0.872	-1.114		0.872	-1.354		0.872	-1.081		0.872	-2.017		0.872	0.178
0.897	-0.808		0.897	-5.325		0.897	-2.253		0.897	-0.067		0.897	-1.086		0.897	-1.376		0.897	-1.009		0.897	-2.06		0.897	0.069
0.922	-0.891		0.922	-5.271		0.922	-2.142		0.922	0.056		0.922	-1.232		0.922	-1.369		0.922	-0.74		0.922	-2.162		0.922	0.019
0.947	-0.884		0.947	-5.352		0.947	-2.231		0.947	0.052		0.947	-0.965		0.947	-1.321		0.947	-0.721		0.947	-2.011		0.947	0.044
0.971	-0.881		0.972	-5.254		0.972	-2.152		0.971	-0.084		0.972	-0.947		0.971	-1.418		0.971	-0.906		0.972	-2.002		0.971	0.09
0.996	-0.851		0.997	-5.365		0.997	-2.21		0.996	-0.011		0.997	-0.931		0.996	-1.485		0.996	-0.848		0.997	-2.186		0.996	-0.034
1.021	-0.916		1.022	-5.417		1.022	-2.255		1.021	-0.228		1.022	-0.972		1.021	-1.538		1.021	-0.9		1.022	-2.01		1.021	-0.049
1.046	-0.812		1.047	-5.519		1.047	-2.395		1.046	-0.017		1.047	-1.273		1.046	-1.431		1.046	-0.863		1.047	-2.039		1.046	-0.214
1.071	-0.702		1.072	-5.554		1.072	-2.144		1.071	-0.142		1.072	-1.236		1.071	-1.405		1.071	-0.897		1.072	-2.04		1.071	-0.284
1.096	-0.947		1.096	-5.666		1.096	-2.384		1.096	-0.275		1.096	-1.43		1.096	-1.541		1.096	-1.053		1.096	-2.169		1.096	-0.206
1.121	-0.969		1.121	-5.757		1.121	-2.267		1.121	-0.185		1.121	-1.306		1.121	-1.561		1.121	-1.005		1.121	-2.353		1.121	-0.173
1.146	-0.851		1.146	-5.8		1.146	-2.259		1.146	-0.129		1.146	-1.255		1.146	-1.653		1.146	-0.936		1.146	-2.261		1.146	-0.214
1.171	-1.053		1.171	-5.844		1.171	-2.34		1.171	-0.246		1.171	-1.369		1.171	-1.451		1.171	-1.031		1.171	-2.133		1.171	-0.502
1.196	-1.052		1.196	-6.045		1.196	-2.395		1.196	-0.431		1.196	-1.363		1.196	-1.471		1.196	-0.934		1.196	-2.42		1.196	-0.394
1.221	-0.792		1.221	-6.071		1.221	-2.444		1.221	-0.471		1.221	-1.408		1.221	-1.54		1.221	-1.172		1.221	-2.605		1.221	-0.542
1.245	-0.854		1.246	-6.042		1.246	-2.21		1.245	-0.501		1.246	-1.345		1.245	-1.773		1.245	-1.249		1.246	-2.395		1.245	-0.581
1.27	-0.948		1.271	-6.201		1.271	-2.5		1.27	-0.531		1.271	-1.496		1.27	-1.702		1.27	-1.286		1.271	-2.567		1.27	-0.623
1.295	-1.076		1.296	-6.303		1.296	-2.384		1.295	-0.677		1.296	-1.59		1.295	-1.703		1.295	-1.25		1.296	-2.928		1.295	-0.578
1.32	-0.966		1.321	-6.349		1.321	-2.456		1.32	-0.652		1.321	-1.699		1.32	-1.731		1.32	-1.304		1.321	-2.608		1.32	-0.737
1.345	-0.995		1.346	-6.31		1.346	-2.42		1.345	-0.764		1.346	-1.611		1.345	-1.783		1.345	-1.348		1.346	-2.516		1.345	-0.69
1.37	-0.89		1.371	-6.371		1.371	-2.567		1.37	-0.728		1.371	-1.708		1.37	-1.728		1.37	-1.409		1.371	-2.688		1.37	-0.765
1.395	-1.048		1.395	-6.314		1.395	-2.488		1.395	-0.608		1.395	-1.556		1.395	-1.672		1.395	-1.334		1.395	-2.649		1.395	-0.679
1.42	-1.345		1.42	-6.333		1.42	-2.572		1.42	-0.574		1.42	-1.614		1.42	-1.82		1.42	-1.393		1.42	-2.756		1.42	-0.667
1.445	-1.276		1.445	-6.296		1.445	-2.579		1.445	-0.675		1.445	-1.667		1.445	-1.856		1.445	-1.393		1.445	-2.73		1.445	-0.763
1.47	-1.325		1.47	-6.333		1.47	-2.717		1.47	-0.686		1.47	-1.757		1.47	-1.881		1.47	-1.462		1.47	-2.848		1.47	-0.797
1.495	-1.31		1.495	-6.504		1.495	-2.785		1.495	-0.61		1.495	-1.837		1.495	-1.839		1.495	-1.553		1.495	-2.874		1.495	-0.91
1.519	-1.43		1.52	-6.435		1.52	-2.633		1.519	-0.603		1.52	-1.675		1.519	-1.813		1.519	-1.486		1.52	-2.814		1.519	-0.853
1.544	-1.505		1.545	-6.545		1.545	-2.525		1.544	-0.7		1.545	-1.782		1.544	-1.945		1.544	-1.45		1.545	-2.763		1.544	-0.816
1.569	-1.447		1.57	-6.47		1.57	-2.511		1.569	-0.614		1.57	-1.576		1.569	-1.978		1.569	-1.618		1.57	-2.803		1.569	-0.865
1.594	-1.57		1.595	-6.528		1.595	-2.746		1.594	-0.727		1.595	-1.618		1.594	-1.926		1.594	-1.603		1.595	-2.851		1.594	-0.833
1.619	-1.642		1.62	-6.534		1.62	-2.82		1.619	-0.801		1.62	-1.773		1.619	-2		1.619	-1.558		1.62	-2.753		1.619	-0.914
1.644	-1.753		1.645	-6.59		1.645	-2.941		1.644	-0.754		1.645	-1.915		1.644	-1.996		1.644	-1.598		1.645	-2.893		1.644	-0.911
1.669	-1.871		1.67	-6.605		1.67	-2.861		1.669	-0.896		1.67	-1.755		1.669	-1.919		1.669	-1.705		1.67	-2.931		1.669	-0.918
1.694	-2.018		1.694	-6.514		1.694	-2.73		1.694	-0.655		1.694	-1.692		1.694	-2.073		1.694	-1.714		1.694	-2.795		1.694	-0.962
1.719	-1.897		1.719	-6.377		1.719	-2.666		1.719	-0.77		1.719	-1.731		1.719	-2.162		1.719	-1.752		1.719	-2.884		1.719	-1.04
1.744	-1.934		1.744	-6.684		1.744	-2.822		1.744	-0.701		1.744	-1.807		1.744	-2.244		1.744	-1.715		1.744	-2.8		1.744	-1.037
1.768	-2		1.769	-6.59		1.769	-2.79		1.768	-0.843		1.769	-1.748		1.768	-2.256		1.768	-1.706		1.769	-2.975		1.768	-1.035
1.793	-2.068		1.794	-6.723		1.794	-2.707		1.793	-0.856		1.794	-1.814		1.793	-2.197		1.793	-1.735		1.794	-2.788		1.793	-0.979
1.818	-2.079		1.819	-6.772		1.819	-2.794		1.818	-0.915		1.819	-1.798		1.818	-2.1		1.818	-1.802		1.819	-3.009		1.818	-1.054
1.843	-2.021		1.844	-6.722		1.844	-2.822		1.843	-1.093		1.844	-1.704		1.843	-2.41		1.843	-1.859		1.844	-2.832		1.843	-1.021
1.868	-2.219		1.869	-6.868		1.869	-2.836		1.868	-0.891		1.869	-1.828		1.868	-2.332		1.868	-1.833		1.869	-2.921		1.868	-1.104
1.893	-2.223		1.894	-6.713		1.894	-2.865		1.893	-0.894		1.894	-1.948		1.893	-2.286		1.893	-1.914		1.894	-2.939		1.893	-1.061
1.918	-2.243		1.919	-6.869		1.919	-2.849		1.918	-0.852		1.919	-1.934		1.918	-2.237		1.918	-1.909		1.919	-2.981		1.918	-0.995
1.943	-2.207		1.944	-6.754		1.944	-2.65		1.943	-0.762		1.944	-1.737		1.943	-2.108		1.943	-1.613		1.944	-3.044		1.943	-0.887
1.968	-2.32		1.969	-6.883		1.969	-2.691		1.968	-0.737		1.969	-1.853		1.968	-2.155		1.968	-1.713		1.969	-2.829		1.968	-0.895
1.993	-2.353		1.993	-6.746		1.993	-2.75		1.993	-0.682		1.993	-1.752		1.993	-2.225		1.993	-1.677		1.993	-2.817		1.993	-0.863
2.018	-2.284		2.018	-6.697		2.018	-2.821		2.018	-0.601		2.018	-1.832		2.018	-2.215		2.018	-1.728		2.018	-2.915		2.018	-0.948
2.042	-2.337		2.043	-6.72		2.043	-2.782		2.042	-0.739		2.043	-1.839		2.042	-2.397		2.042	-1.863		2.043	-2.919		2.042	-0.852
2.067	-2.256		2.068	-6.841		2.068	-2.66		2.067	-0.938		2.068	-1.801		2.067	-2.253		2.067	-1.759		2.068	-3.06		2.067	-0.937
2.092	-2.117		2.093	-6.816		2.093	-2.724		2.092	-0.982		2.093	-1.741		2.092	-2.232		2.092	-1.76		2.093	-3.233		2.092	-0.918
2.117	-2.421		2.118	-6.825		2.118	-2.706		2.117	-0.855		2.118	-1.644		2.117	-2.303		2.117	-1.741		2.118	-3.049		2.117	-1.02
2.142	-2.594		2.143	-6.79		2.143	-2.659		2.142	-0.836		2.143	-1.725		2.142	-2.384		2.142	-1.787		2.143	-2.986		2.142	-0.936
2.167	-2.435		2.168	-6.911		2.168	-2.774		2.167	-0.894		2.168	-1.864		2.167	-2.386		2.167	-1.979		2.168	-2.939		2.167	-0.957
2.192	-2.344		2.193	-6.884		2.193	-2.879		2.192	-0.8		2.193	-1.737		2.192	-2.384		2.192	-2.027		2.193	-3.144		2.192	-1.044
2.217	-2.377		2.218	-6.846		2.218	-2.957		2.217	-0.915		2.218	-1.764		2.217	-2.483		2.217	-1.934		2.218	-3.126		2.217	-1.108
2.242	-2.24		2.243	-6.948		2.243	-2.915		2.242	-1.085		2.243	-1.818		2.242	-2.527		2.242	-1.893		2.243	-3.134		2.242	-1.137
2.267	-2.13		2.268	-7.127		2.268	-3.159		2.267	-1.087		2.268	-1.821		2.267	-2.709		2.267	-2.056		2.268	-3.123		2.267	-1.337
2.292	-2.153		2.293	-7.031		2.293	-3.151		2.292	-0.983		2.293	-1.827		2.292	-2.634		2.292	-2.019		2.293	-3.175		2.292	-1.326
2.316	-2.246		2.317	-7.067		2.317	-3.054		2.316	-0.929		2.317	-1.879		2.316	-2.651		2.316	-2.092		2.317	-3.157		2.316	-1.261
2.341	-2.242		2.342	-6.727		2.342	-3.027		2.341	-0.975		2.342	-1.961		2.341	-2.706		2.341	-1.965		2.342	-3.408		2.341	-1.274
2.366	-2.283		2.367	-6.995		2.367	-3.063		2.366	-1.073		2.367	-2		2.366	-2.668		2.366	-2.115		2.367	-3.339		2.366	-1.255
2.391	-2.174		2.392	-7.262		2.392	-3.083		2.391	-1.219		2.392	-1.965		2.391	-2.718		2.391	-2.088		2.392	-3.293		2.391	-1.321
2.416	-2.208		2.417	-7.06		2.417	-3.151		2.416	-1.105		2.417	-1.92		2.416	-2.66		2.416	-2.132		2.417	-3.066		2.416	-1.329
2.441	-2.14		2.442	-7.032		2.442	-3.116		2.441	-1.051		2.442	-1.924		2.441	-2.667		2.441	-2.002		2.442	-3.21		2.441	-1.45
2.466	-2.219		2.467	-7.05		2.467	-3.142		2.466	-1.052		2.467	-1.981		2.466	-2.714		2.466	-2.139		2.467	-3.167		2.466	-1.27
2.491	-2.49		2.492	-6.933		2.492	-3.072		2.491	-1.094		2.492	-2.143		2.491	-2.768		2.491	-2.24		2.492	-3.345		2.491	-1.371
2.516	-2.537		2.517	-7.153		2.517	-3.159		2.516	-1.086		2.517	-2.088		2.516	-2.844		2.516	-2.17		2.517	-3.296		2.516	-1.423
2.541	-2.557		2.542	-6.946		2.542	-3.187		2.541	-1.154		2.542	-2.221		2.541	-2.869		2.541	-2.176		2.542	-3.398		2.541	-1.436
2.566	-2.569		2.567	-7.086		2.567	-3.259		2.566	-1.053		2.567	-2.145		2.566	-2.834		2.566	-2.064		2.567	-3.355		2.566	-1.337
2.59	-2.579		2.592	-7.166		2.592	-3.252		2.59	-1.187		2.592	-2.032		2.59	-2.783		2.59	-2.02		2.592	-3.364		2.59	-1.4
2.615	-2.586		2.616	-7.108		2.616	-3.134		2.615	-1.199		2.616	-2.061		2.615	-2.859		2.615	-2.228		2.616	-3.408		2.615	-1.45
2.64	-2.732		2.641	-7.01		2.641	-3.315		2.64	-1.171		2.641	-2.139		2.64	-2.837		2.64	-2.221		2.641	-3.486		2.64	-1.525
2.665	-2.622		2.666	-7.264		2.666	-3.193		2.665	-1.14		2.666	-2.142		2.665	-2.809		2.665	-2.269		2.666	-3.513		2.665	-1.409
2.69	-2.647		2.691	-7.1		2.691	-3.289		2.69	-1.276		2.691	-2.193		2.69	-2.809		2.69	-1.877		2.691	-3.467		2.69	-1.535
2.715	-2.712		2.716	-7.253		2.716	-3.25		2.715	-1.163		2.716	-2.072		2.715	-2.799		2.715	-2.166		2.716	-3.305		2.715	-1.398
2.74	-2.753		2.741	-7.155		2.741	-3.27		2.74	-1.163		2.741	-1.958		2.74	-3.013		2.74	-2.274		2.741	-3.396		2.74	-1.379
2.765	-2.58		2.766	-7.291		2.766	-3.271		2.765	-1.069		2.766	-2.212		2.765	-2.961		2.765	-2.201		2.766	-3.416		2.765	-1.364
2.79	-2.596		2.791	-7.095		2.791	-3.145		2.79	-1.206		2.791	-2.172		2.79	-2.957		2.79	-2.245		2.791	-3.578		2.79	-1.365
2.815	-2.612		2.816	-7.262		2.816	-3.324		2.815	-1.121		2.816	-2.188		2.815	-2.9		2.815	-2.341		2.816	-3.49		2.815	-1.386
2.84	-2.701		2.841	-7.221		2.841	-3.319		2.84	-1.204		2.841	-2.098		2.84	-2.967		2.84	-2.294		2.841	-3.403		2.84	-1.49
2.864	-2.677		2.866	-7.287		2.866	-3.314		2.864	-1.183		2.866	-2.144		2.864	-2.892		2.864	-2.321		2.866	-3.47		2.864	-1.499
2.889	-2.505		2.891	-7.303		2.891	-3.314		2.889	-1.136		2.891	-2.142		2.889	-2.908		2.889	-2.185		2.891	-3.529		2.889	-1.564
2.914	-2.698		2.915	-7.335		2.915	-3.313		2.914	-1.253		2.915	-2.15		2.914	-2.94		2.914	-2.399		2.915	-3.598		2.914	-1.446
2.939	-2.711		2.94	-7.367		2.94	-3.308		2.939	-1.085		2.94	-2.218		2.939	-2.817		2.939	-2.264		2.94	-3.63		2.939	-1.35
2.964	-2.775		2.965	-7.096		2.965	-3.24		2.964	-1.105		2.965	-2.369		2.964	-2.69		2.964	-2.064		2.965	-3.566		2.964	-1.274
2.989	-2.617		2.99	-7.093		2.99	-3.224		2.989	-0.972		2.99	-2.062		2.989	-2.787		2.989	-2.133		2.99	-3.407		2.989	-1.396
3.014	-2.693		3.015	-7.158		3.015	-3.268		3.014	-1.018		3.015	-2.005		3.014	-2.837		3.014	-2.041		3.015	-3.341		3.014	-1.435
3.039	-2.776		3.04	-7.284		3.04	-3.353		3.039	-0.991		3.04	-1.933		3.039	-2.948		3.039	-2.094		3.04	-3.376		3.039	-1.336
3.064	-2.694		3.065	-7.022		3.065	-3.213		3.064	-1.059		3.065	-2.051		3.064	-2.795		3.064	-2.133		3.065	-3.385		3.064	-1.398
3.089	-2.641		3.09	-7.085		3.09	-3.196		3.089	-1.098		3.09	-2.02		3.089	-3.12		3.089	-2.063		3.09	-3.412		3.089	-1.406
3.114	-2.587		3.115	-7.021		3.115	-3.374		3.114	-1.064		3.115	-1.982		3.114	-2.983		3.114	-2.014		3.115	-3.442		3.114	-1.444
3.138	-2.562		3.14	-7.153		3.14	-3.352		3.138	-1.081		3.14	-2.04		3.138	-2.925		3.138	-2.062		3.14	-3.389		3.138	-1.497
3.163	-2.7		3.165	-7.033		3.165	-3.187		3.163	-0.996		3.165	-2.03		3.163	-2.984		3.163	-2.051		3.165	-3.44		3.163	-1.582
3.188	-2.716		3.19	-6.991		3.19	-3.263		3.188	-1.125		3.19	-2.068		3.188	-2.999		3.188	-2.146		3.19	-3.518		3.188	-1.504
3.213	-2.702		3.215	-7.125		3.215	-3.177		3.213	-1.024		3.215	-1.95		3.213	-2.905		3.213	-2.156		3.215	-3.498		3.213	-1.49
3.238	-2.652		3.239	-7.181		3.239	-3.281		3.238	-1.11		3.239	-2.054		3.238	-2.878		3.238	-2.14		3.239	-3.516		3.238	-1.526
3.263	-2.456		3.264	-7.164		3.264	-3.339		3.263	-1.2		3.264	-2.198		3.263	-2.979		3.263	-2.276		3.264	-3.577		3.263	-1.693
3.288	-2.43		3.289	-7.364		3.289	-3.422		3.288	-1.126		3.289	-2.193		3.288	-3.028		3.288	-2.383		3.289	-3.648		3.288	-1.602
3.313	-2.492		3.314	-7.248		3.314	-3.419		3.313	-1.217		3.314	-2.358		3.313	-2.908		3.313	-2.455		3.314	-3.811		3.313	-1.606
3.338	-2.482		3.339	-7.267		3.339	-3.412		3.338	-1.29		3.339	-2.378		3.338	-3.135		3.338	-2.428		3.339	-3.736		3.338	-1.587
3.363	-2.574		3.364	-7.236		3.364	-3.4		3.363	-1.255		3.364	-2.334		3.363	-3.06		3.363	-2.348		3.364	-3.696		3.363	-1.517
3.388	-2.603		3.389	-7.288		3.389	-3.365		3.388	-1.361		3.389	-2.295		3.388	-3.044		3.388	-2.345		3.389	-3.833		3.388	-1.602
3.412	-2.558		3.414	-7.169		3.414	-3.447		3.412	-1.35		3.414	-2.315		3.412	-3.056		3.412	-2.488		3.414	-3.781		3.412	-1.765
3.437	-2.511		3.439	-7.222		3.439	-3.649		3.437	-1.32		3.439	-2.303		3.437	-3.078		3.437	-2.402		3.439	-3.838		3.437	-1.719
3.462	-2.531		3.464	-7.319		3.464	-3.376		3.462	-1.312		3.464	-2.491		3.462	-3.149		3.462	-2.448		3.464	-3.766		3.462	-1.577
3.487	-2.505		3.489	-7.414		3.489	-3.47		3.487	-1.282		3.489	-2.371		3.487	-3.07		3.487	-2.388		3.489	-3.821		3.487	-1.544
3.512	-2.594		3.514	-7.334		3.514	-3.468		3.512	-1.298		3.514	-2.383		3.512	-3.071		3.512	-2.409		3.514	-3.725		3.512	-1.544
3.537	-2.595		3.538	-7.365		3.538	-3.394		3.537	-1.288		3.538	-2.392		3.537	-3.05		3.537	-2.481		3.538	-3.777		3.537	-1.706
3.562	-2.563		3.563	-7.35		3.563	-3.481		3.562	-1.108		3.563	-2.483		3.562	-2.976		3.562	-2.437		3.563	-3.776		3.562	-1.785
3.587	-2.726		3.588	-7.353		3.588	-3.582		3.587	-1.403		3.588	-2.43		3.587	-3.01		3.587	-2.392		3.588	-3.898		3.587	-1.768
3.612	-2.751		3.613	-7.239		3.613	-3.572		3.612	-1.367		3.613	-2.381		3.612	-3.127		3.612	-2.403		3.613	-3.834		3.612	-1.603
3.637	-2.645		3.638	-7.247		3.638	-3.458		3.637	-1.369		3.638	-2.376		3.637	-3.144		3.637	-2.506		3.638	-3.845		3.637	-1.747
3.662	-2.796		3.663	-7.244		3.663	-3.425		3.662	-1.344		3.663	-2.344		3.662	-3.081		3.662	-2.436		3.663	-3.714		3.662	-1.646
3.686	-2.719		3.688	-7.346		3.688	-3.566		3.686	-1.29		3.688	-2.386		3.686	-3.276		3.686	-2.414		3.688	-3.812		3.686	-1.796
3.711	-2.678		3.713	-7.272		3.713	-3.516		3.711	-1.436		3.713	-2.369		3.711	-2.916		3.711	-2.413		3.713	-3.887		3.711	-1.758
3.736	-2.787		3.738	-7.282		3.738	-3.556		3.736	-1.27		3.738	-2.424		3.736	-3.108		3.736	-2.403		3.738	-3.855		3.736	-1.733
3.761	-2.771		3.763	-7.223		3.763	-3.493		3.761	-1.253		3.763	-2.325		3.761	-3.146		3.761	-2.424		3.763	-3.835		3.761	-1.747
3.786	-2.704		3.788	-7.353		3.788	-3.487		3.786	-1.205		3.788	-2.407		3.786	-3.197		3.786	-2.431		3.788	-3.799		3.786	-1.662
3.811	-2.761		3.813	-7.163		3.813	-3.322		3.811	-1.232		3.813	-2.345		3.811	-3.153		3.811	-2.34		3.813	-3.686		3.811	-1.705
3.836	-2.794		3.837	-7.155		3.837	-3.484		3.836	-1.205		3.837	-2.421		3.836	-3.108		3.836	-2.447		3.837	-3.742		3.836	-1.899
3.861	-2.737		3.862	-7.226		3.862	-3.43		3.861	-1.334		3.862	-2.481		3.861	-3.156		3.861	-2.392		3.862	-3.768		3.861	-1.829
3.886	-2.705		3.887	-7.349		3.887	-3.52		3.886	-1.261		3.887	-2.313		3.886	-3.232		3.886	-2.374		3.887	-3.758		3.886	-1.834
3.911	-2.695		3.912	-7.297		3.912	-3.505		3.911	-1.266		3.912	-2.333		3.911	-3.226		3.911	-2.387		3.912	-3.728		3.911	-1.823
3.936	-2.762		3.937	-7.35		3.937	-3.473		3.936	-1.386		3.937	-2.252		3.936	-3.271		3.936	-2.431		3.937	-3.713		3.936	-1.763
3.96	-2.689		3.962	-7.255		3.962	-3.454		3.96	-1.161		3.962	-2.291		3.96	-3.004		3.96	-2.354		3.962	-3.847		3.96	-1.728
3.985	-2.79		3.987	-7.126		3.987	-3.418		3.985	-1.2		3.987	-2.381		3.985	-3.015		3.985	-2.339		3.987	-3.811		3.985	-1.569
4.01	-2.649		4.012	-7.156		4.012	-3.371		4.01	-1.25		4.012	-2.393		4.01	-3.015		4.01	-2.249		4.012	-3.667		4.01	-1.494
4.035	-2.648		4.037	-7.14		4.037	-3.194		4.035	-1.225		4.037	-2.253		4.035	-3.045		4.035	-2.29		4.037	-3.761		4.035	-1.475
4.06	-2.665		4.062	-7.312		4.062	-3.278		4.06	-0.965		4.062	-2.207		4.06	-2.907		4.06	-2.269		4.062	-3.602		4.06	-1.649
4.085	-2.696		4.087	-7.092		4.087	-3.266		4.085	-1.183		4.087	-2.166		4.085	-2.98		4.085	-2.237		4.087	-3.703		4.085	-1.565
4.11	-2.751		4.112	-6.997		4.112	-3.363		4.11	-1.072		4.112	-2.236		4.11	-3.049		4.11	-2.217		4.112	-3.723		4.11	-1.625
4.135	-2.614		4.137	-7.004		4.137	-3.292		4.135	-1.198		4.137	-2.351		4.135	-2.946		4.135	-2.344		4.137	-3.82		4.135	-1.489
4.16	-2.683		4.161	-7.111		4.161	-3.293		4.16	-1.136		4.161	-2.298		4.16	-2.996		4.16	-2.402		4.161	-3.543		4.16	-1.607
4.185	-2.663		4.186	-7.114		4.186	-3.383		4.185	-1.251		4.186	-2.333		4.185	-3.052		4.185	-2.322		4.186	-3.734		4.185	-1.58
4.21	-2.702		4.211	-7.177		4.211	-3.26		4.21	-1.112		4.211	-2.254		4.21	-2.973		4.21	-2.309		4.211	-3.624		4.21	-1.706
4.234	-2.769		4.236	-7.215		4.236	-3.338		4.234	-1.197		4.236	-2.027		4.234	-2.956		4.234	-2.339		4.236	-3.64		4.234	-1.703
4.259	-2.711		4.261	-7.092		4.261	-3.402		4.259	-1.232		4.261	-2.062		4.259	-3.078		4.259	-2.27		4.261	-3.729		4.259	-1.799
4.284	-2.465		4.286	-7.138		4.286	-3.271		4.284	-1.223		4.286	-2.446		4.284	-3.199		4.284	-2.416		4.286	-3.733		4.284	-1.697
4.309	-2.505		4.311	-7.214		4.311	-3.454		4.309	-1.288		4.311	-2.266		4.309	-3.395		4.309	-2.485		4.311	-3.705		4.309	-1.758
4.334	-2.377		4.336	-7.137		4.336	-3.621		4.334	-1.267		4.336	-2.355		4.334	-3.216		4.334	-2.556		4.336	-3.845		4.334	-1.907
4.359	-2.453		4.361	-7.296		4.361	-3.518		4.359	-1.409		4.361	-2.308		4.359	-3.296		4.359	-2.472		4.361	-3.95		4.359	-1.844
4.384	-2.583		4.386	-7.187		4.386	-3.501		4.384	-1.267		4.386	-2.342		4.384	-3.211		4.384	-2.517		4.386	-3.836		4.384	-1.933
4.409	-2.504		4.411	-7.143		4.411	-3.471		4.409	-1.286		4.411	-2.525		4.409	-3.287		4.409	-2.514		4.411	-3.906		4.409	-1.817
4.434	-2.442		4.436	-7.151		4.436	-3.589		4.434	-1.36		4.436	-2.351		4.434	-3.26		4.434	-2.621		4.436	-3.864		4.434	-1.808
4.459	-2.432		4.46	-7.21		4.46	-3.464		4.459	-1.353		4.46	-2.397		4.459	-3.28		4.459	-2.585		4.46	-3.886		4.459	-1.754
4.484	-2.386		4.485	-6.999		4.485	-3.622		4.484	-1.354		4.485	-2.483		4.484	-3.27		4.484	-2.475		4.485	-3.917		4.484	-1.834
4.508	-2.381		4.51	-7.105		4.51	-3.496		4.508	-1.448		4.51	-2.384		4.508	-3.072		4.508	-2.462		4.51	-3.893		4.508	-1.946
4.533	-2.545		4.535	-7.175		4.535	-3.529		4.533	-1.349		4.535	-2.502		4.533	-3.197		4.533	-2.594		4.535	-3.847		4.533	-1.888
4.558	-2.589		4.56	-7.151		4.56	-3.494		4.558	-1.362		4.56	-2.412		4.558	-3.303		4.558	-2.446		4.56	-3.831		4.558	-1.903
4.583	-2.577		4.585	-7.145		4.585	-3.516		4.583	-1.365		4.585	-2.533		4.583	-3.269		4.583	-2.559		4.585	-3.875		4.583	-1.933
4.608	-2.641		4.61	-7.093		4.61	-3.468		4.608	-1.404		4.61	-2.52		4.608	-3.314		4.608	-2.529		4.61	-4.009		4.608	-2.008
4.633	-2.687		4.635	-7.036		4.635	-3.54		4.633	-1.44		4.635	-2.423		4.633	-3.367		4.633	-2.525		4.635	-3.901		4.633	-1.961
4.658	-2.669		4.66	-7.209		4.66	-3.527		4.658	-1.233		4.66	-2.585		4.658	-3.28		4.658	-2.449		4.66	-4.04		4.658	-2.04
4.683	-2.618		4.685	-6.989		4.685	-3.502		4.683	-1.414		4.685	-2.485		4.683	-3.243		4.683	-2.516		4.685	-3.928		4.683	-1.931
4.708	-2.746		4.71	-6.937		4.71	-3.521		4.708	-1.358		4.71	-2.522		4.708	-3.18		4.708	-2.598		4.71	-3.868		4.708	-1.889
4.733	-2.729		4.735	-7.141		4.735	-3.457		4.733	-1.362		4.735	-2.445		4.733	-3.343		4.733	-2.443		4.735	-4		4.733	-1.913
4.757	-2.659		4.759	-7.005		4.759	-3.48		4.757	-1.335		4.759	-2.488		4.757	-3.268		4.757	-2.471		4.759	-4.01		4.757	-1.913
4.782	-2.753		4.784	-7.044		4.784	-3.429		4.782	-1.392		4.784	-2.421		4.782	-3.293		4.782	-2.509		4.784	-3.65		4.782	-2.015
4.807	-2.641		4.809	-6.946		4.809	-3.543		4.807	-1.305		4.809	-2.572		4.807	-3.258		4.807	-2.496		4.809	-3.864		4.807	-1.941
4.832	-2.676		4.834	-6.998		4.834	-3.543		4.832	-1.36		4.834	-2.438		4.832	-3.2		4.832	-2.471		4.834	-3.902		4.832	-1.923
4.857	-2.726		4.859	-7.015		4.859	-3.46		4.857	-1.282		4.859	-2.54		4.857	-3.273		4.857	-2.572		4.859	-3.809		4.857	-1.973
4.882	-2.878		4.884	-7.126		4.884	-3.474		4.882	-1.318		4.884	-2.516		4.882	-3.21		4.882	-2.467		4.884	-3.934		4.882	-1.954
4.907	-2.724		4.909	-7.054		4.909	-3.547		4.907	-1.45		4.909	-2.555		4.907	-3.318		4.907	-2.515		4.909	-3.92		4.907	-1.869
4.932	-2.681		4.934	-7.122		4.934	-3.521		4.932	-1.312		4.934	-2.433		4.932	-3.325		4.932	-2.421		4.934	-3.989		4.932	-1.96
4.957	-2.738		4.959	-7.12		4.959	-3.725		4.957	-1.276		4.959	-2.517		4.957	-3.277		4.957	-2.556		4.959	-3.97		4.957	-2.005
4.982	-2.658		4.984	-6.987		4.984	-3.553		4.982	-1.248		4.984	-2.512		4.982	-3.266		4.982	-2.548		4.984	-3.977		4.982	-2.102
5.007	-2.659		5.009	-6.919		5.009	-3.418		5.007	-1.203		5.009	-2.525		5.007	-3.282		5.007	-2.235		5.009	-3.937		5.007	-1.875
5.031	-2.628		5.034	-6.926		5.034	-3.415		5.031	-0.988		5.034	-2.41		5.031	-3.229		5.031	-2.235		5.034	-3.821		5.031	-1.787
5.056	-2.72		5.059	-6.88		5.059	-3.401		5.056	-1.11		5.059	-2.293		5.056	-3.137		5.056	-2.278		5.059	-3.734		5.056	-1.78
5.081	-2.75		5.083	-6.901		5.083	-3.257		5.081	-1.122		5.083	-2.263		5.081	-3.194		5.081	-2.217		5.083	-3.696		5.081	-2.156
5.106	-2.665		5.108	-6.717		5.108	-3.406		5.106	-1.139		5.108	-2.139		5.106	-3.038		5.106	-2.144		5.108	-3.686		5.106	-1.901
5.131	-2.7		5.133	-6.784		5.133	-3.463		5.131	-1.128		5.133	-2.158		5.131	-3.199		5.131	-2.274		5.133	-3.601		5.131	-1.843
5.156	-2.459		5.158	-6.659		5.158	-3.495		5.156	-1.194		5.158	-2.109		5.156	-3.308		5.156	-2.276		5.158	-3.698		5.156	-1.861
5.181	-2.539		5.183	-6.932		5.183	-3.506		5.181	-1.18		5.183	-2.216		5.181	-3.335		5.181	-2.282		5.183	-3.729		5.181	-1.803
5.206	-2.595		5.208	-6.798		5.208	-3.383		5.206	-1.252		5.208	-2.247		5.206	-3.191		5.206	-2.399		5.208	-3.795		5.206	-2.026
5.231	-2.786		5.233	-6.75		5.233	-3.352		5.231	-1.054		5.233	-2.182		5.231	-3.143		5.231	-2.298		5.233	-3.69		5.231	-1.956
5.256	-2.811		5.258	-6.772		5.258	-3.469		5.256	-1.251		5.258	-2.302		5.256	-3.095		5.256	-2.303		5.258	-3.779		5.256	-2.095
5.281	-2.619		5.283	-6.767		5.283	-3.494		5.281	-1.201		5.283	-2.214		5.281	-3.259		5.281	-2.501		5.283	-3.775		5.281	-1.883
5.305	-2.503		5.308	-6.757		5.308	-3.511		5.305	-1.282		5.308	-2.149		5.305	-3.33		5.305	-2.349		5.308	-3.809		5.305	-2.022
5.33	-2.384		5.333	-6.814		5.333	-3.64		5.33	-1.275		5.333	-2.281		5.33	-3.476		5.33	-2.49		5.333	-3.791		5.33	-1.956
5.355	-2.549		5.358	-6.943		5.358	-3.518		5.355	-1.403		5.358	-2.453		5.355	-3.25		5.355	-2.62		5.358	-3.89		5.355	-2.215
5.38	-2.573		5.382	-6.902		5.382	-3.523		5.38	-1.395		5.382	-2.5		5.38	-3.299		5.38	-2.417		5.382	-3.904		5.38	-2.048
5.405	-2.609		5.407	-7.163		5.407	-3.544		5.405	-1.409		5.407	-2.434		5.405	-3.25		5.405	-2.518		5.407	-3.856		5.405	-2.116
5.43	-2.54		5.432	-6.971		5.432	-3.565		5.43	-1.531		5.432	-2.456		5.43	-3.446		5.43	-2.584		5.432	-3.974		5.43	-2.043
5.455	-2.436		5.457	-6.911		5.457	-3.511		5.455	-1.308		5.457	-2.426		5.455	-3.31		5.455	-2.526		5.457	-3.96		5.455	-2.083
5.48	-2.486		5.482	-6.95		5.482	-3.446		5.48	-1.452		5.482	-2.463		5.48	-3.229		5.48	-2.506		5.482	-3.941		5.48	-2.054
5.505	-2.529		5.507	-6.923		5.507	-3.492		5.505	-1.43		5.507	-2.473		5.505	-3.252		5.505	-2.589		5.507	-3.905		5.505	-2.143
5.53	-2.493		5.532	-6.868		5.532	-3.562		5.53	-1.442		5.532	-2.402		5.53	-3.185		5.53	-2.438		5.532	-3.952		5.53	-2.174
5.555	-2.588		5.557	-6.949		5.557	-3.566		5.555	-1.337		5.557	-2.422		5.555	-3.324		5.555	-2.511		5.557	-3.838		5.555	-2.095
5.579	-2.596		5.582	-6.809		5.582	-3.67		5.579	-1.377		5.582	-2.434		5.579	-3.225		5.579	-2.567		5.582	-3.925		5.579	-2.133
5.604	-2.492		5.607	-6.739		5.607	-3.555		5.604	-1.413		5.607	-2.478		5.604	-3.219		5.604	-2.573		5.607	-3.961		5.604	-2.182
5.629	-2.748		5.632	-6.755		5.632	-3.508		5.629	-1.367		5.632	-2.523		5.629	-3.257		5.629	-2.508		5.632	-3.885		5.629	-2.096
5.654	-2.66		5.657	-6.817		5.657	-3.558		5.654	-1.429		5.657	-2.515		5.654	-3.247		5.654	-2.549		5.657	-3.946		5.654	-2.098
5.679	-2.643		5.681	-6.839		5.681	-3.586		5.679	-1.246		5.681	-2.352		5.679	-3.249		5.679	-2.544		5.681	-3.912		5.679	-2.334
5.704	-2.696		5.706	-6.74		5.706	-3.646		5.704	-1.822		5.706	-2.367		5.704	-3.259		5.704	-2.653		5.706	-3.926		5.704	-2.243
5.729	-2.704		5.731	-6.859		5.731	-3.564		5.729	-1.372		5.731	-2.469		5.729	-3.282		5.729	-2.555		5.731	-3.904		5.729	-2.158
5.754	-2.744		5.756	-6.829		5.756	-3.61		5.754	-1.381		5.756	-2.443		5.754	-3.332		5.754	-2.45		5.756	-3.944		5.754	-2.181
5.779	-2.713		5.781	-6.796		5.781	-3.436		5.779	-1.342		5.781	-2.441		5.779	-3.298		5.779	-2.51		5.781	-4.03		5.779	-2.26
5.804	-2.801		5.806	-6.73		5.806	-3.482		5.804	-1.318		5.806	-2.431		5.804	-3.189		5.804	-2.456		5.806	-3.937		5.804	-2.165
5.829	-2.631		5.831	-6.781		5.831	-3.538		5.829	-1.378		5.831	-2.479		5.829	-3.148		5.829	-2.486		5.831	-3.971		5.829	-2.095
5.853	-2.682		5.856	-6.675		5.856	-3.796		5.853	-1.324		5.856	-2.475		5.853	-3.14		5.853	-2.354		5.856	-3.833		5.853	-2.2
5.878	-2.694		5.881	-6.725		5.881	-3.556		5.878	-1.35		5.881	-2.521		5.878	-3.236		5.878	-2.427		5.881	-3.797		5.878	-2.126
5.903	-2.534		5.906	-6.714		5.906	-3.553		5.903	-1.383		5.906	-2.328		5.903	-3.254		5.903	-2.38		5.906	-3.887		5.903	-2.138
5.928	-2.609		5.931	-6.756		5.931	-3.57		5.928	-1.29		5.931	-2.468		5.928	-3.325		5.928	-2.413		5.931	-3.898		5.928	-2.135
5.953	-2.673		5.956	-6.817		5.956	-3.627		5.953	-1.394		5.956	-2.382		5.953	-3.212		5.953	-2.574		5.956	-3.969		5.953	-2.344
5.978	-2.686		5.98	-6.853		5.98	-3.621		5.978	-1.267		5.98	-2.419		5.978	-3.242		5.978	-2.568		5.98	-3.976		5.978	-2.27
6.003	-2.697		6.005	-6.804		6.005	-3.578		6.003	-1.267		6.005	-2.359		6.003	-3.163		6.003	-2.494		6.005	-3.831		6.003	-2.172
6.028	-2.623		6.03	-6.644		6.03	-3.477		6.028	-1.065		6.03	-2.4		6.028	-2.952		6.028	-2.303		6.03	-3.897		6.028	-1.859
6.053	-2.616		6.055	-6.639		6.055	-3.368		6.053	-1.225		6.055	-2.477		6.053	-2.984		6.053	-2.198		6.055	-3.803		6.053	-1.989
6.078	-2.651		6.08	-6.591		6.08	-3.345		6.078	-1.235		6.08	-2.359		6.078	-3.029		6.078	-2.372		6.08	-3.648		6.078	-2.077
6.103	-2.59		6.105	-6.696		6.105	-3.34		6.103	-1.205		6.105	-2.276		6.103	-3.008		6.103	-2.468		6.105	-3.785		6.103	-1.958
6.127	-2.636		6.13	-6.675		6.13	-3.301		6.127	-1.204		6.13	-2.312		6.127	-3.013		6.127	-2.383		6.13	-3.774		6.127	-1.945
6.152	-2.427		6.155	-6.765		6.155	-3.395		6.152	-1.353		6.155	-2.156		6.152	-3.196		6.152	-2.426		6.155	-3.764		6.152	-1.977
6.177	-2.529		6.18	-6.555		6.18	-3.376		6.177	-1.11		6.18	-2.257		6.177	-3.022		6.177	-2.392		6.18	-3.752		6.177	-2.002
6.202	-2.529		6.205	-6.621		6.205	-3.414		6.202	-1.09		6.205	-2.309		6.202	-2.932		6.202	-2.382		6.205	-3.69		6.202	-2.042
6.227	-2.652		6.23	-6.655		6.23	-3.477		6.227	-1.306		6.23	-2.277		6.227	-3.15		6.227	-2.476		6.23	-3.781		6.227	-1.941
6.252	-2.676		6.255	-6.757		6.255	-3.348		6.252	-1.178		6.255	-2.373		6.252	-3.131		6.252	-2.367		6.255	-3.805		6.252	-2.032
6.277	-2.64		6.28	-6.664		6.28	-3.346		6.277	-1.297		6.28	-2.352		6.277	-3.119		6.277	-2.334		6.28	-3.781		6.277	-2.272
6.302	-2.514		6.304	-6.793		6.304	-3.45		6.302	-1.215		6.304	-2.276		6.302	-3.057		6.302	-2.443		6.304	-3.779		6.302	-2.081
6.327	-2.43		6.329	-6.693		6.329	-3.498		6.327	-1.221		6.329	-2.209		6.327	-3.195		6.327	-2.487		6.329	-3.808		6.327	-1.959
6.352	-2.38		6.354	-6.768		6.354	-3.7		6.352	-1.403		6.354	-2.345		6.352	-3.224		6.352	-2.471		6.354	-3.941		6.352	-2.072
6.377	-2.313		6.379	-6.871		6.379	-3.779		6.377	-1.284		6.379	-2.489		6.377	-3.314		6.377	-2.521		6.379	-3.933		6.377	-2.301
6.401	-2.269		6.404	-6.721		6.404	-3.715		6.401	-1.452		6.404	-2.522		6.401	-3.274		6.401	-2.631		6.404	-3.983		6.401	-2.25
6.426	-2.39		6.429	-6.883		6.429	-3.7		6.426	-1.436		6.429	-2.521		6.426	-3.326		6.426	-2.464		6.429	-3.936		6.426	-2.381
6.451	-2.41		6.454	-6.749		6.454	-3.689		6.451	-1.411		6.454	-2.637		6.451	-3.196		6.451	-2.5		6.454	-3.919		6.451	-2.206
6.476	-2.473		6.479	-6.768		6.479	-3.575		6.476	-1.42		6.479	-2.48		6.476	-3.281		6.476	-2.589		6.479	-4.05		6.476	-2.393
6.501	-2.377		6.504	-6.675		6.504	-3.596		6.501	-1.438		6.504	-2.38		6.501	-3.193		6.501	-2.758		6.504	-3.917		6.501	-2.425
6.526	-2.347		6.529	-6.786		6.529	-3.547		6.526	-1.463		6.529	-2.465		6.526	-3.299		6.526	-2.619		6.529	-3.827		6.526	-2.382
6.551	-2.229		6.554	-6.677		6.554	-3.618		6.551	-1.508		6.554	-2.455		6.551	-3.258		6.551	-2.472		6.554	-3.818		6.551	-2.172
6.576	-2.375		6.579	-6.729		6.579	-3.645		6.576	-1.516		6.579	-2.451		6.576	-3.251		6.576	-2.55		6.579	-3.787		6.576	-2.324
6.601	-2.638		6.603	-6.706		6.603	-3.671		6.601	-1.314		6.603	-2.402		6.601	-3.271		6.601	-2.477		6.603	-3.859		6.601	-2.227
6.626	-2.436		6.628	-6.722		6.628	-3.57		6.626	-1.507		6.628	-2.415		6.626	-3.175		6.626	-2.561		6.628	-3.852		6.626	-2.252
6.651	-2.558		6.653	-6.665		6.653	-3.496		6.651	-1.371		6.653	-2.401		6.651	-3.266		6.651	-2.578		6.653	-3.917		6.651	-2.361
6.675	-2.7		6.678	-6.647		6.678	-3.689		6.675	-1.404		6.678	-2.481		6.675	-3.219		6.675	-2.606		6.678	-3.899		6.675	-2.316
6.7	-2.668		6.703	-6.723		6.703	-3.511		6.7	-1.332		6.703	-2.449		6.7	-3.143		6.7	-2.591		6.703	-3.983		6.7	-2.406
6.725	-2.588		6.728	-6.736		6.728	-3.627		6.725	-1.343		6.728	-2.396		6.725	-3.161		6.725	-2.518		6.728	-3.884		6.725	-2.353
6.75	-2.601		6.753	-6.797		6.753	-3.605		6.75	-1.264		6.753	-2.49		6.75	-3.237		6.75	-2.526		6.753	-3.826		6.75	-2.361
6.775	-2.676		6.778	-6.609		6.778	-3.63		6.775	-1.426		6.778	-2.435		6.775	-3.224		6.775	-2.462		6.778	-3.823		6.775	-2.388
6.8	-2.604		6.803	-6.58		6.803	-3.646		6.8	-1.475		6.803	-2.509		6.8	-3.36		6.8	-2.588		6.803	-3.935		6.8	-2.361
6.825	-2.642		6.828	-6.718		6.828	-3.625		6.825	-1.464		6.828	-2.501		6.825	-3.3		6.825	-2.464		6.828	-3.957		6.825	-2.332
6.85	-2.659		6.853	-6.701		6.853	-3.592		6.85	-1.34		6.853	-2.41		6.85	-3.271		6.85	-2.536		6.853	-3.963		6.85	-2.284
6.875	-2.54		6.878	-6.558		6.878	-3.418		6.875	-1.402		6.878	-2.38		6.875	-3.186		6.875	-2.389		6.878	-3.802		6.875	-2.341
6.9	-2.561		6.902	-6.655		6.902	-3.349		6.9	-1.414		6.902	-2.428		6.9	-3.111		6.9	-2.607		6.902	-3.803		6.9	-2.212
6.925	-2.631		6.927	-6.62		6.927	-3.565		6.925	-1.441		6.927	-2.492		6.925	-3.273		6.925	-2.501		6.927	-3.835		6.925	-2.148
6.949	-2.587		6.952	-6.613		6.952	-3.7		6.949	-1.347		6.952	-2.464		6.949	-3.292		6.949	-2.459		6.952	-3.877		6.949	-2.19
6.974	-2.577		6.977	-6.796		6.977	-3.416		6.974	-1.358		6.977	-2.577		6.974	-3.275		6.974	-2.502		6.977	-3.94		6.974	-2.201
6.999	-2.676		7.002	-6.713		7.002	-3.494		6.999	-1.386		7.002	-2.478		6.999	-3.199		6.999	-2.565		7.002	-3.986		6.999	-2.19
7.024	-2.555		7.027	-6.758		7.027	-3.398		7.024	-1.382		7.027	-2.384		7.024	-3.194		7.024	-2.589		7.027	-4.254		7.024	-2.123
7.049	-2.474		7.052	-6.463		7.052	-3.427		7.049	-1.129		7.052	-2.474		7.049	-3.029		7.049	-2.462		7.052	-3.859		7.049	-2.285
7.074	-2.613		7.077	-6.418		7.077	-3.411		7.074	-1.098		7.077	-2.402		7.074	-3.042		7.074	-2.242		7.077	-3.719		7.074	-2.045
7.099	-2.515		7.102	-6.411		7.102	-3.365		7.099	-1.206		7.102	-2.147		7.099	-3.06		7.099	-2.211		7.102	-3.642		7.099	-2.187
7.124	-2.545		7.127	-6.38		7.127	-3.401		7.124	-1.106		7.127	-2.311		7.124	-3.161		7.124	-2.223		7.127	-3.714		7.124	-2.131
7.149	-2.554		7.152	-6.402		7.152	-3.417		7.149	-1.29		7.152	-2.217		7.149	-3.06		7.149	-2.349		7.152	-3.664		7.149	-2.27
7.174	-2.491		7.177	-6.341		7.177	-3.414		7.174	-1.202		7.177	-2.227		7.174	-3.052		7.174	-2.178		7.177	-3.57		7.174	-2.049
7.199	-2.386		7.202	-6.287		7.202	-3.413		7.199	-1.205		7.202	-2.104		7.199	-2.866		7.199	-2.307		7.202	-3.638		7.199	-2.226
7.223	-2.569		7.226	-6.414		7.226	-3.474		7.223	-1.263		7.226	-2.21		7.223	-3.14		7.223	-2.302		7.226	-3.691		7.223	-2.124
7.248	-2.594		7.251	-6.513		7.251	-3.432		7.248	-1.023		7.251	-2.195		7.248	-2.891		7.248	-2.271		7.251	-3.759		7.248	-2.088
7.273	-2.608		7.276	-6.517		7.276	-3.469		7.273	-1.184		7.276	-2.222		7.273	-3.057		7.273	-2.217		7.276	-3.746		7.273	-2.212
7.298	-2.596		7.301	-6.458		7.301	-3.42		7.298	-1.161		7.301	-2.187		7.298	-3.026		7.298	-2.355		7.301	-3.738		7.298	-2.247
7.323	-2.619		7.326	-6.644		7.326	-3.573		7.323	-1.273		7.326	-2.144		7.323	-3.128		7.323	-2.369		7.326	-3.791		7.323	-2.334
7.348	-2.347		7.351	-6.676		7.351	-3.509		7.348	-1.246		7.351	-2.208		7.348	-3.134		7.348	-2.503		7.351	-3.791		7.348	-2.217
7.373	-2.419		7.376	-6.768		7.376	-3.603		7.373	-1.316		7.376	-2.25		7.373	-3.279		7.373	-2.512		7.376	-3.8		7.373	-2.274
7.398	-2.453		7.401	-6.799		7.401	-3.494		7.398	-0.957		7.401	-2.281		7.398	-3.353		7.398	-2.51		7.401	-3.951		7.398	-2.312
7.423	-2.443		7.426	-6.655		7.426	-3.406		7.423	-1.507		7.426	-2.37		7.423	-3.231		7.423	-2.547		7.426	-3.919		7.423	-2.27
7.448	-2.302		7.451	-6.667		7.451	-3.464		7.448	-1.485		7.451	-2.402		7.448	-3.267		7.448	-2.493		7.451	-3.814		7.448	-2.43
7.473	-2.343		7.476	-6.818		7.476	-3.601		7.473	-1.475		7.476	-2.416		7.473	-3.068		7.473	-2.52		7.476	-3.855		7.473	-2.448
7.497	-2.337		7.501	-6.84		7.501	-3.55		7.497	-1.333		7.501	-2.359		7.497	-3.179		7.497	-2.612		7.501	-3.862		7.497	-2.377
7.522	-2.462		7.525	-6.743		7.525	-3.614		7.522	-1.644		7.525	-2.287		7.522	-3.318		7.522	-2.56		7.525	-3.889		7.522	-2.437
7.547	-2.561		7.55	-6.84		7.55	-3.626		7.547	-1.339		7.55	-2.544		7.547	-3.372		7.547	-2.559		7.55	-3.903		7.547	-2.376
7.572	-2.451		7.575	-6.761		7.575	-3.475		7.572	-1.364		7.575	-2.442		7.572	-3.333		7.572	-2.518		7.575	-3.948		7.572	-2.419
7.597	-2.394		7.6	-6.727		7.6	-3.638		7.597	-1.455		7.6	-2.39		7.597	-3.253		7.597	-2.603		7.6	-3.853		7.597	-2.422
7.622	-2.404		7.625	-6.802		7.625	-3.588		7.622	-1.474		7.625	-2.429		7.622	-3.236		7.622	-2.456		7.625	-3.868		7.622	-2.385
7.647	-2.525		7.65	-6.909		7.65	-3.591		7.647	-1.455		7.65	-2.397		7.647	-3.276		7.647	-2.518		7.65	-3.784		7.647	-2.348
7.672	-2.521		7.675	-6.87		7.675	-3.493		7.672	-1.388		7.675	-2.297		7.672	-3.208		7.672	-2.566		7.675	-3.822		7.672	-2.308
7.697	-2.503		7.7	-6.791		7.7	-3.626		7.697	-1.401		7.7	-2.481		7.697	-3.217		7.697	-2.602		7.7	-3.776		7.697	-2.468
7.722	-2.524		7.725	-6.825		7.725	-3.537		7.722	-1.428		7.725	-2.44		7.722	-3.279		7.722	-2.583		7.725	-3.828		7.722	-2.328
7.747	-2.564		7.75	-6.912		7.75	-3.457		7.747	-1.325		7.75	-2.416		7.747	-3.064		7.747	-2.453		7.75	-3.863		7.747	-2.349
7.771	-2.572		7.775	-6.892		7.775	-3.394		7.771	-1.282		7.775	-2.357		7.771	-3.252		7.771	-2.432		7.775	-3.85		7.771	-2.313
7.796	-2.594		7.8	-6.894		7.8	-3.492		7.796	-1.436		7.8	-2.284		7.796	-3.229		7.796	-2.559		7.8	-3.829		7.796	-2.236
7.821	-2.627		7.824	-6.843		7.824	-3.374		7.821	-1.517		7.824	-2.349		7.821	-3.222		7.821	-2.49		7.824	-3.799		7.821	-2.318
7.846	-2.597		7.849	-6.733		7.849	-3.368		7.846	-1.365		7.849	-2.315		7.846	-3.316		7.846	-2.468		7.849	-3.728		7.846	-2.22
7.871	-2.432		7.874	-6.8		7.874	-3.436		7.871	-1.452		7.874	-2.372		7.871	-3.183		7.871	-2.452		7.874	-3.786		7.871	-2.226
7.896	-2.557		7.899	-6.765		7.899	-3.502		7.896	-1.396		7.899	-2.363		7.896	-3.16		7.896	-2.455		7.899	-3.763		7.896	-2.164
7.921	-2.498		7.924	-6.839		7.924	-3.478		7.921	-1.378		7.924	-2.388		7.921	-3.069		7.921	-2.465		7.924	-3.451		7.921	-2.17
7.946	-2.587		7.949	-6.773		7.949	-3.321		7.946	-1.407		7.949	-2.273		7.946	-3.134		7.946	-2.46		7.949	-3.454		7.946	-2.177
7.971	-2.548		7.974	-6.655		7.974	-3.4		7.971	-1.395		7.974	-2.305		7.971	-3.211		7.971	-2.398		7.974	-3.534		7.971	-2.233
7.996	-2.555		7.999	-6.783		7.999	-3.366		7.996	-1.455		7.999	-2.337		7.996	-3.186		7.996	-2.486		7.999	-3.738		7.996	-2.276
8.02	-2.528		8.024	-6.905		8.024	-3.404		8.02	-1.434		8.024	-2.384		8.02	-3.067		8.02	-2.507		8.024	-3.748		8.02	-2.206
8.045	-2.483		8.049	-6.77		8.049	-3.38		8.045	-1.331		8.049	-2.41		8.045	-3.183		8.045	-2.471		8.049	-3.61		8.045	-2.258
8.07	-2.565		8.074	-6.797		8.074	-3.167		8.07	-1.302		8.074	-2.452		8.07	-3.045		8.07	-2.445		8.074	-3.65		8.07	-1.859
8.095	-2.523		8.099	-6.613		8.099	-3.127		8.095	-1.242		8.099	-2.339		8.095	-3.011		8.095	-2.278		8.099	-3.524		8.095	-1.854
8.12	-2.545		8.124	-6.667		8.124	-3.191		8.12	-1.239		8.124	-2.072		8.12	-2.976		8.12	-2.187		8.124	-3.501		8.12	-1.818
8.145	-2.421		8.148	-6.815		8.148	-3.15		8.145	-1.238		8.148	-2.141		8.145	-2.87		8.145	-2.259		8.148	-3.5		8.145	-1.801
8.17	-2.6		8.173	-6.709		8.173	-3.18		8.17	-1.273		8.173	-2.106		8.17	-2.901		8.17	-2.402		8.173	-3.565		8.17	-1.799
8.195	-2.416		8.198	-6.936		8.198	-3.157		8.195	-1.178		8.198	-2.29		8.195	-2.852		8.195	-2.233		8.198	-3.621		8.195	-1.842
8.22	-2.378		8.223	-6.747		8.223	-3.167		8.22	-1.256		8.223	-2.239		8.22	-2.87		8.22	-2.239		8.223	-3.497		8.22	-1.805
8.245	-2.366		8.248	-6.678		8.248	-3.142		8.245	-1.365		8.248	-2.074		8.245	-2.906		8.245	-2.063		8.248	-3.485		8.245	-1.714
8.27	-2.442		8.273	-6.718		8.273	-3.182		8.27	-1.181		8.273	-2.184		8.27	-2.917		8.27	-2.179		8.273	-3.553		8.27	-1.824
8.294	-2.503		8.298	-6.672		8.298	-3.149		8.294	-1.02		8.298	-2.202		8.294	-2.881		8.294	-2.233		8.298	-3.567		8.294	-1.836
8.319	-2.485		8.323	-6.692		8.323	-3.281		8.319	-1.128		8.323	-2.221		8.319	-2.954		8.319	-2.243		8.323	-3.595		8.319	-1.936
8.344	-2.435		8.348	-6.791		8.348	-3.291		8.344	-1.179		8.348	-2.202		8.344	-3.067		8.344	-2.227		8.348	-3.456		8.344	-1.841
8.369	-2.381		8.373	-6.825		8.373	-3.257		8.369	-1.189		8.373	-2.062		8.369	-3.062		8.369	-2.184		8.373	-3.387		8.369	-2.027
8.394	-2.106		8.398	-6.903		8.398	-3.206		8.394	-1.144		8.398	-2.101		8.394	-3.146		8.394	-2.224		8.398	-3.353		8.394	-1.913
8.419	-2.155		8.423	-6.934		8.423	-3.367		8.419	-1.272		8.423	-2.027		8.419	-3.086		8.419	-2.256		8.423	-3.398		8.419	-2.039
8.444	-2.239		8.447	-6.808		8.447	-3.355		8.444	-1.368		8.447	-2.245		8.444	-3.202		8.444	-2.293		8.447	-3.609		8.444	-1.904
8.469	-2.132		8.472	-6.825		8.472	-3.505		8.469	-1.294		8.472	-2.345		8.469	-3.131		8.469	-2.325		8.472	-3.541		8.469	-1.972
8.494	-2.124		8.497	-6.873		8.497	-3.514		8.494	-1.322		8.497	-2.208		8.494	-3.108		8.494	-2.158		8.497	-3.461		8.494	-1.925
8.519	-2.001		8.522	-6.895		8.522	-3.405		8.519	-1.225		8.522	-2.104		8.519	-3.119		8.519	-2.248		8.522	-3.434		8.519	-2.04
8.544	-2.104		8.547	-6.848		8.547	-3.445		8.544	-1.12		8.547	-2.223		8.544	-3.057		8.544	-2.292		8.547	-3.417		8.544	-1.977
8.568	-2.065		8.572	-6.995		8.572	-3.294		8.568	-1.128		8.572	-2.192		8.568	-3.099		8.568	-2.193		8.572	-3.395		8.568	-1.867
8.593	-2.226		8.597	-6.772		8.597	-3.441		8.593	-1.245		8.597	-2.328		8.593	-3.096		8.593	-2.217		8.597	-3.315		8.593	-1.911
8.618	-2.225		8.622	-6.921		8.622	-3.469		8.618	-1.151		8.622	-2.299		8.618	-3.231		8.618	-2.265		8.622	-3.437		8.618	-1.898
8.643	-2.055		8.647	-6.926		8.647	-3.349		8.643	-1.277		8.647	-2.264		8.643	-3.147		8.643	-2.142		8.647	-3.365		8.643	-2.012
8.668	-2.271		8.672	-6.773		8.672	-3.212		8.668	-1.182		8.672	-2.304		8.668	-3.093		8.668	-2.264		8.672	-3.311		8.668	-2.022
8.693	-2.307		8.697	-6.824		8.697	-3.223		8.693	-1.292		8.697	-2.133		8.693	-3.054		8.693	-2.147		8.697	-3.296		8.693	-2.013
8.718	-2.29		8.722	-6.928		8.722	-3.307		8.718	-0.891		8.722	-2.119		8.718	-3.159		8.718	-2.241		8.722	-3.394		8.718	-1.822
8.743	-2.368		8.746	-6.767		8.746	-3.351		8.743	-1.275		8.746	-2.251		8.743	-3.153		8.743	-2.177		8.746	-3.385		8.743	-1.888
8.768	-2.323		8.771	-6.881		8.771	-3.418		8.768	-1.386		8.771	-2.29		8.768	-3.106		8.768	-2.171		8.771	-3.304		8.768	-1.891
8.793	-2.291		8.796	-6.861		8.796	-3.251		8.793	-1.301		8.796	-2.242		8.793	-3.058		8.793	-2.197		8.796	-3.373		8.793	-1.775
8.818	-2.247		8.821	-6.891		8.821	-3.267		8.818	-1.239		8.821	-2.147		8.818	-3.11		8.818	-2.184		8.821	-3.308		8.818	-1.749
8.842	-2.284		8.846	-6.854		8.846	-3.23		8.842	-1.165		8.846	-2.25		8.842	-3.054		8.842	-2.174		8.846	-3.452		8.842	-1.848
8.867	-2.219		8.871	-6.833		8.871	-3.319		8.867	-1.295		8.871	-2.239		8.867	-3.014		8.867	-2.152		8.871	-3.473		8.867	-1.752
8.892	-2.24		8.896	-6.701		8.896	-3.274		8.892	-1.213		8.896	-2.156		8.892	-3.129		8.892	-1.931		8.896	-3.316		8.892	-1.958
8.917	-2.245		8.921	-6.845		8.921	-3.171		8.917	-1.244		8.921	-2.315		8.917	-3.065		8.917	-2.056		8.921	-3.388		8.917	-1.736
8.942	-2.215		8.946	-6.822		8.946	-3.109		8.942	-1.259		8.946	-2.257		8.942	-3.047		8.942	-1.998		8.946	-3.252		8.942	-1.938
8.967	-2.299		8.971	-6.847		8.971	-3.037		8.967	-1.357		8.971	-2.154		8.967	-3.106		8.967	-2.219		8.971	-3.366		8.967	-1.768
8.992	-2.479		8.996	-6.806		8.996	-3.294		8.992	-1.248		8.996	-2.309		8.992	-3.073		8.992	-1.891		8.996	-3.387		8.992	-2.05
9.017	-2.247		9.021	-6.81		9.021	-3.192		9.017	-1.292		9.021	-2.259		9.017	-3.116		9.017	-2.313		9.021	-3.44		9.017	-1.922
9.042	-2.291		9.046	-6.767		9.046	-3.303		9.042	-1.299		9.046	-2.274		9.042	-3.131		9.042	-2.301		9.046	-3.419		9.042	-2.288
9.067	-2.259		9.07	-6.962		9.07	-3.291		9.067	-1.312		9.07	-2.272		9.067	-3.105		9.067	-2.033		9.07	-3.524		9.067	-1.766
9.092	-2.332		9.095	-6.737		9.095	-3.037		9.092	-1.259		9.095	-2.337		9.092	-3.016		9.092	-1.979		9.095	-3.526		9.092	-1.594
9.116	-2.326		9.12	-6.638		9.12	-2.846		9.116	-1.061		9.12	-2.211		9.116	-2.972		9.116	-1.95		9.12	-3.381		9.116	-1.914
9.141	-2.343		9.145	-6.626		9.145	-3.144		9.141	-1.064		9.145	-2.14		9.141	-2.986		9.141	-1.714		9.145	-3.262		9.141	-1.805
9.166	-2.215		9.17	-6.539		9.17	-3.193		9.166	-1.018		9.17	-2.09		9.166	-3.002		9.166	-1.902		9.17	-3.157		9.166	-1.768
9.191	-2.347		9.195	-6.578		9.195	-3.205		9.191	-1.166		9.195	-2.001		9.191	-3.041		9.191	-1.859		9.195	-3.173		9.191	-1.616
9.216	-2.329		9.22	-6.55		9.22	-3.078		9.216	-1.068		9.22	-2.036		9.216	-3.085		9.216	-2.096		9.22	-3.21		9.216	-1.902
9.241	-2.22		9.245	-6.662		9.245	-2.997		9.241	-1.016		9.245	-1.976		9.241	-3		9.241	-1.954		9.245	-3.257		9.241	-2.026
9.266	-2.382		9.27	-6.598		9.27	-3.154		9.266	-1.043		9.27	-2.278		9.266	-2.979		9.266	-2.201		9.27	-3.395		9.266	-2.108
9.291	-2.266		9.295	-6.629		9.295	-3.221		9.291	-1.129		9.295	-2.039		9.291	-3.032		9.291	-2.047		9.295	-3.262		9.291	-2.07
9.316	-2.321		9.32	-6.58		9.32	-3.22		9.316	-1.039		9.32	-2.09		9.316	-3.127		9.316	-2.14		9.32	-3.358		9.316	-1.857
9.341	-2.322		9.345	-6.592		9.345	-3.139		9.341	-1.128		9.345	-1.971		9.341	-3.069		9.341	-1.907		9.345	-3.303		9.341	-1.848
9.366	-2.311		9.369	-6.732		9.369	-3.13		9.366	-1.21		9.369	-1.958		9.366	-3.112		9.366	-2.202		9.369	-3.289		9.366	-1.865
9.39	-2.418		9.394	-6.702		9.394	-3.161		9.39	-1.282		9.394	-2.085		9.39	-3.105		9.39	-2.237		9.394	-3.282		9.39	-1.958
9.415	-2.192		9.419	-6.729		9.419	-3.232		9.415	-1.382		9.419	-2.239		9.415	-3.149		9.415	-2.229		9.419	-3.44		9.415	-2.01
9.44	-2.198		9.444	-6.713		9.444	-3.327		9.44	-1.376		9.444	-2.141		9.44	-3.251		9.44	-2.194		9.444	-3.487		9.44	-2.064
9.465	-2.114		9.469	-6.677		9.469	-3.378		9.465	-1.394		9.469	-2.171		9.465	-3.229		9.465	-2.417		9.469	-3.419		9.465	-2.033
9.49	-2.055		9.494	-6.824		9.494	-3.362		9.49	-1.367		9.494	-2.163		9.49	-3.184		9.49	-2.408		9.494	-3.393		9.49	-2.223
9.515	-2.222		9.519	-6.811		9.519	-3.371		9.515	-1.214		9.519	-2.38		9.515	-3.282		9.515	-2.248		9.519	-3.578		9.515	-2.123
9.54	-2.195		9.544	-6.837		9.544	-3.323		9.54	-1.282		9.544	-2.369		9.54	-3.151		9.54	-2.172		9.544	-3.604		9.54	-2.123
9.565	-2.212		9.569	-6.716		9.569	-3.407		9.565	-1.204		9.569	-2.261		9.565	-3.203		9.565	-2.214		9.569	-3.581		9.565	-2.199
9.59	-2.279		9.594	-6.865		9.594	-3.325		9.59	-1.367		9.594	-2.26		9.59	-3.2		9.59	-2.131		9.594	-3.496		9.59	-2.174
9.615	-2.168		9.619	-6.765		9.619	-3.357		9.615	-1.338		9.619	-2.234		9.615	-3.329		9.615	-2.118		9.619	-3.475		9.615	-2.136
9.64	-2.203		9.644	-6.988		9.644	-3.373		9.64	-1.295		9.644	-2.232		9.64	-3.179		9.64	-2.107		9.644	-3.511		9.64	-2.089
9.664	-2.341		9.668	-6.865		9.668	-3.382		9.664	-1.314		9.668	-2.127		9.664	-3.24		9.664	-2.217		9.668	-3.656		9.664	-2.226
9.689	-2.428		9.693	-6.919		9.693	-3.359		9.689	-1.318		9.693	-2.231		9.689	-3.252		9.689	-2.311		9.693	-3.496		9.689	-2.243
9.714	-2.36		9.718	-6.867		9.718	-3.216		9.714	-1.359		9.718	-2.354		9.714	-3.132		9.714	-2.259		9.718	-3.518		9.714	-2.322
9.739	-2.352		9.743	-6.807		9.743	-3.355		9.739	-1.267		9.743	-2.255		9.739	-3.266		9.739	-2.349		9.743	-3.509		9.739	-2.285
9.764	-2.381		9.768	-6.858		9.768	-3.342		9.764	-1.219		9.768	-2.225		9.764	-3.236		9.764	-2.182		9.768	-3.586		9.764	-2.378
9.789	-2.468		9.793	-6.878		9.793	-3.507		9.789	-1.208		9.793	-2.318		9.789	-3.314		9.789	-2.316		9.793	-3.629		9.789	-2.198
9.814	-2.535		9.818	-6.833		9.818	-3.325		9.814	-1.255		9.818	-2.221		9.814	-3.243		9.814	-2.233		9.818	-3.572		9.814	-2.297
9.839	-2.41		9.843	-6.836		9.843	-3.359		9.839	-1.313		9.843	-2.384		9.839	-3.239		9.839	-2.276		9.843	-3.702		9.839	-2.313
9.864	-2.347		9.868	-6.762		9.868	-3.356		9.864	-1.384		9.868	-2.404		9.864	-3.273		9.864	-2.214		9.868	-3.701		9.864	-2.371
9.889	-2.474		9.893	-6.91		9.893	-3.383		9.889	-1.315		9.893	-2.308		9.889	-3.243		9.889	-2.29		9.893	-3.603		9.889	-2.224
9.914	-2.507		9.918	-6.799		9.918	-3.387		9.914	-1.37		9.918	-2.259		9.914	-3.33		9.914	-2.226		9.918	-3.542		9.914	-2.227
9.938	-2.386		9.943	-6.724		9.943	-3.299		9.938	-1.268		9.943	-2.289		9.938	-3.196		9.938	-2.243		9.943	-3.694		9.938	-2.207
9.963	-2.416		9.967	-6.935		9.967	-3.341		9.963	-1.23		9.967	-2.348		9.963	-3.208		9.963	-2.307		9.967	-3.697		9.963	-2.293
9.988	-2.484		9.992	-6.813		9.992	-3.311		9.988	-1.347		9.992	-2.268		9.988	-3.131		9.988	-2.279		9.992	-3.641		9.988	-2.396
10.013	-2.379		10.017	-6.822		10.017	-3.311		10.013	-1.383		10.017	-2.379		10.013	-3.246		10.013	-2.32		10.017	-3.554		10.013	-2.427
10.038	-2.446		10.042	-6.951		10.042	-3.39		10.038	-1.275		10.042	-2.168		10.038	-3.33		10.038	-2.339		10.042	-3.532		10.038	-2.361
10.063	-2.418		10.067	-6.787		10.067	-3.478		10.063	-1.331		10.067	-2.242		10.063	-3.231		10.063	-2.358		10.067	-3.664		10.063	-2.389
10.088	-2.32		10.092	-6.739		10.092	-3.233		10.088	-1.361		10.092	-2.318		10.088	-3.293		10.088	-2.329		10.092	-3.619		10.088	-2.217
10.113	-2.475		10.117	-6.684		10.117	-3.238		10.113	-1.247		10.117	-2.262		10.113	-3.073		10.113	-2.254		10.117	-3.735		10.113	-2.1
10.138	-2.509		10.142	-6.743		10.142	-3.001		10.138	-1.22		10.142	-2.294		10.138	-3.016		10.138	-2.115		10.142	-3.711		10.138	-2.232
10.163	-2.578		10.167	-6.819		10.167	-2.867		10.163	-1.21		10.167	-2.272		10.163	-3.004		10.163	-2.124		10.167	-3.578		10.163	-1.98
10.188	-2.495		10.192	-6.665		10.192	-2.899		10.188	-1.263		10.192	-2.129		10.188	-2.984		10.188	-2.212		10.192	-3.433		10.188	-2.088
10.212	-2.376		10.217	-6.65		10.217	-3.057		10.212	-1.23		10.217	-2.088		10.212	-2.851		10.212	-2.113		10.217	-3.469		10.212	-2.026
10.237	-2.344		10.242	-6.787		10.242	-3.052		10.237	-1.15		10.242	-2.121		10.237	-2.981		10.237	-2.073		10.242	-3.49		10.237	-2.11
10.262	-2.353		10.267	-6.571		10.267	-3.015		10.262	-1.186		10.267	-2.274		10.262	-3.005		10.262	-2.063		10.267	-3.713		10.262	-2.075
10.287	-2.411		10.291	-6.676		10.291	-3.153		10.287	-1.261		10.291	-2.351		10.287	-2.948		10.287	-2.262		10.291	-3.808		10.287	-2.101
10.312	-2.328		10.316	-6.782		10.316	-3.117		10.312	-1.311		10.316	-2.215		10.312	-3.059		10.312	-2.267		10.316	-3.56		10.312	-2.108
10.337	-2.39		10.341	-6.755		10.341	-3.024		10.337	-1.16		10.341	-2.166		10.337	-2.943		10.337	-2.131		10.341	-3.59		10.337	-2.165
10.362	-2.345		10.366	-6.454		10.366	-3.091		10.362	-1.135		10.366	-2.26		10.362	-3.207		10.362	-2.092		10.366	-3.539		10.362	-2.14
10.387	-2.375		10.391	-6.546		10.391	-3.214		10.387	-1.188		10.391	-2.153		10.387	-3.212		10.387	-2.194		10.391	-3.586		10.387	-2.123
10.412	-2.202		10.416	-6.695		10.416	-3.106		10.412	-1.301		10.416	-2.241		10.412	-3.051		10.412	-2.245		10.416	-3.633		10.412	-2.229
10.437	-2.086		10.441	-6.776		10.441	-3.299		10.437	-1.239		10.441	-2.411		10.437	-3.363		10.437	-2.406		10.441	-3.616		10.437	-2.321
10.462	-2.148		10.466	-6.736		10.466	-3.205		10.462	-1.327		10.466	-2.142		10.462	-3.404		10.462	-2.201		10.466	-3.629		10.462	-2.371
10.486	-2.116		10.491	-6.604		10.491	-3.174		10.486	-1.406		10.491	-2.274		10.486	-3.219		10.486	-2.261		10.491	-3.624		10.486	-2.436
10.511	-2.069		10.516	-6.659		10.516	-3.272		10.511	-1.35		10.516	-2.258		10.511	-3.239		10.511	-2.313		10.516	-3.662		10.511	-2.502
10.536	-2.14		10.541	-6.704		10.541	-3.402		10.536	-1.266		10.541	-2.361		10.536	-3.29		10.536	-2.34		10.541	-3.801		10.536	-2.454
10.561	-2.129		10.566	-6.796		10.566	-3.271		10.561	-1.412		10.566	-2.398		10.561	-3.302		10.561	-2.258		10.566	-3.765		10.561	-2.289
10.586	-2.158		10.59	-6.755		10.59	-3.337		10.586	-1.394		10.59	-2.408		10.586	-3.34		10.586	-2.28		10.59	-3.741		10.586	-2.312
10.611	-2.13		10.615	-6.719		10.615	-3.188		10.611	-1.317		10.615	-2.316		10.611	-3.289		10.611	-2.231		10.615	-3.751		10.611	-2.26
10.636	-2.078		10.64	-6.56		10.64	-3.253		10.636	-1.301		10.64	-2.306		10.636	-3.233		10.636	-2.198		10.64	-3.672		10.636	-2.476
10.661	-2.085		10.665	-6.644		10.665	-3.274		10.661	-1.222		10.665	-2.31		10.661	-3.38		10.661	-2.03		10.665	-3.749		10.661	-2.374
10.686	-2.059		10.69	-6.679		10.69	-3.43		10.686	-1.358		10.69	-2.518		10.686	-3.251		10.686	-2.168		10.69	-3.73		10.686	-2.423
10.711	-2.08		10.715	-6.719		10.715	-3.407		10.711	-1.383		10.715	-2.492		10.711	-3.321		10.711	-2.151		10.715	-3.748		10.711	-2.349
10.736	-2.306		10.74	-6.717		10.74	-3.276		10.736	-1.325		10.74	-2.425		10.736	-3.335		10.736	-2.164		10.74	-3.791		10.736	-2.423
10.76	-2.331		10.765	-6.664		10.765	-3.275		10.76	-1.435		10.765	-2.409		10.76	-3.235		10.76	-2.105		10.765	-3.731		10.76	-2.487
10.785	-2.451		10.79	-6.67		10.79	-3.307		10.785	-1.433		10.79	-2.308		10.785	-3.16		10.785	-2.14		10.79	-3.733		10.785	-2.508
10.81	-2.392		10.815	-6.715		10.815	-3.306		10.81	-1.419		10.815	-2.386		10.81	-3.301		10.81	-2.045		10.815	-3.777		10.81	-2.592
10.835	-2.402		10.84	-6.743		10.84	-3.299		10.835	-1.423		10.84	-2.317		10.835	-3.488		10.835	-2.09		10.84	-3.761		10.835	-2.302
10.86	-2.303		10.865	-6.706		10.865	-3.354		10.86	-1.391		10.865	-2.489		10.86	-3.472		10.86	-2.231		10.865	-3.739		10.86	-2.531
10.885	-2.35		10.889	-6.686		10.889	-3.247		10.885	-1.368		10.889	-2.395		10.885	-3.339		10.885	-2.106		10.889	-3.741		10.885	-2.516
10.91	-2.273		10.914	-6.565		10.914	-3.359		10.91	-1.42		10.914	-2.312		10.91	-3.243		10.91	-2.216		10.914	-3.716		10.91	-2.465
10.935	-2.247		10.939	-6.565		10.939	-3.26		10.935	-1.384		10.939	-2.383		10.935	-3.301		10.935	-2.017		10.939	-3.711		10.935	-2.589
10.96	-2.293		10.964	-6.443		10.964	-3.383		10.96	-1.128		10.964	-2.366		10.96	-3.177		10.96	-1.891		10.964	-3.678		10.96	-2.404
10.985	-2.294		10.989	-6.539		10.989	-3.271		10.985	-1.43		10.989	-2.369		10.985	-3.329		10.985	-1.862		10.989	-3.569		10.985	-2.463
11.009	-2.49		11.014	-6.559		11.014	-3.179		11.009	-1.505		11.014	-2.253		11.009	-3.297		11.009	-1.922		11.014	-3.645		11.009	-2.39
11.034	-2.281		11.039	-6.613		11.039	-3.259		11.034	-1.485		11.039	-2.429		11.034	-3.359		11.034	-1.981		11.039	-3.653		11.034	-2.409
11.059	-2.215		11.064	-6.618		11.064	-3.182		11.059	-1.272		11.064	-2.319		11.059	-3.286		11.059	-1.842		11.064	-3.656		11.059	-2.557
11.084	-2.281		11.089	-6.634		11.089	-3.253		11.084	-1.325		11.089	-2.352		11.084	-3.221		11.084	-1.808		11.089	-3.679		11.084	-2.451
11.109	-2.206		11.114	-6.683		11.114	-3.147		11.109	-1.355		11.114	-2.304		11.109	-3.354		11.109	-1.825		11.114	-3.743		11.109	-2.434
11.134	-2.115		11.139	-6.34		11.139	-3.251		11.134	-1.178		11.139	-2.354		11.134	-3.238		11.134	-1.718		11.139	-3.753		11.134	-2.225
11.159	-2.158		11.164	-6.282		11.164	-2.949		11.159	-1.155		11.164	-2.351		11.159	-3.189		11.159	-1.632		11.164	-3.717		11.159	-2.223
11.184	-2.166		11.189	-6.281		11.189	-3.079		11.184	-1.15		11.189	-2.064		11.184	-3.015		11.184	-1.488		11.189	-3.512		11.184	-2.342
11.209	-2.18		11.213	-6.351		11.213	-3.077		11.209	-1.067		11.213	-2.115		11.209	-3.211		11.209	-1.581		11.213	-3.5		11.209	-2.408
11.234	-2.237		11.238	-6.252		11.238	-3.236		11.234	-1.003		11.238	-2.15		11.234	-3.351		11.234	-1.515		11.238	-3.551		11.234	-2.383
11.259	-2.144		11.263	-6.278		11.263	-3.095		11.259	-1.021		11.263	-1.957		11.259	-3.306		11.259	-1.468		11.263	-3.461		11.259	-2.291
11.283	-2.109		11.288	-6.349		11.288	-3.083		11.283	-1.03		11.288	-2.141		11.283	-3.168		11.283	-1.392		11.288	-3.482		11.283	-2.326
11.308	-2.093		11.313	-6.319		11.313	-3.061		11.308	-0.942		11.313	-2.151		11.308	-3.366		11.308	-1.338		11.313	-3.609		11.308	-2.255
11.333	-2.07		11.338	-6.301		11.338	-3.127		11.333	-0.993		11.338	-2.107		11.333	-3.089		11.333	-1.247		11.338	-3.575		11.333	-2.423
11.358	-2.19		11.363	-6.298		11.363	-3.076		11.358	-1.157		11.363	-2.025		11.358	-3.08		11.358	-1.2		11.363	-3.585		11.358	-2.414
11.383	-2.1		11.388	-6.204		11.388	-3.021		11.383	-1.051		11.388	-2.101		11.383	-3.145		11.383	-1.141		11.388	-3.574		11.383	-2.409
11.408	-2.146		11.413	-6.274		11.413	-3.167		11.408	-1.238		11.413	-2.097		11.408	-3.262		11.408	-1.435		11.413	-3.518		11.408	-2.255
11.433	-2.02		11.438	-6.353		11.438	-2.985		11.433	-1.277		11.438	-2.191		11.433	-3.167		11.433	-1.222		11.438	-3.56		11.433	-2.237
11.458	-1.777		11.463	-6.355		11.463	-3.327		11.458	-1.25		11.463	-2.148		11.458	-3.34		11.458	-1.327		11.463	-3.61		11.458	-2.337
11.483	-1.963		11.488	-6.516		11.488	-3.249		11.483	-1.314		11.488	-2.189		11.483	-3.3		11.483	-1.313		11.488	-3.719		11.483	-2.452
11.508	-1.749		11.512	-6.496		11.512	-3.336		11.508	-1.307		11.512	-2.329		11.508	-3.31		11.508	-1.324		11.512	-3.72		11.508	-2.5
11.533	-1.853		11.537	-6.416		11.537	-3.12		11.533	-1.215		11.537	-2.376		11.533	-3.321		11.533	-1.225		11.537	-3.818		11.533	-2.358
11.557	-1.796		11.562	-6.359		11.562	-3.199		11.557	-1.283		11.562	-2.437		11.557	-3.337		11.557	-1.183		11.562	-3.656		11.557	-2.391
11.582	-1.872		11.587	-6.364		11.587	-3.215		11.582	-1.31		11.587	-2.373		11.582	-3.415		11.582	-1.279		11.587	-3.728		11.582	-2.42
11.607	-1.822		11.612	-6.253		11.612	-3.178		11.607	-1.295		11.612	-2.349		11.607	-3.243		11.607	-1.006		11.612	-3.801		11.607	-2.476
11.632	-1.765		11.637	-6.408		11.637	-3.067		11.632	-1.261		11.637	-2.479		11.632	-3.315		11.632	-1.064		11.637	-3.771		11.632	-2.384
11.657	-1.864		11.662	-6.498		11.662	-3.054		11.657	-1.292		11.662	-2.339		11.657	-3.311		11.657	-1.003		11.662	-3.847		11.657	-2.434
11.682	-1.822		11.687	-6.438		11.687	-3.203		11.682	-1.179		11.687	-2.359		11.682	-3.355		11.682	-0.984		11.687	-3.67		11.682	-2.354
11.707	-1.925		11.712	-6.337		11.712	-3.326		11.707	-1.207		11.712	-2.394		11.707	-3.223		11.707	-0.859		11.712	-3.578		11.707	-2.448
11.732	-1.743		11.737	-6.303		11.737	-3.191		11.732	-1.198		11.737	-2.331		11.732	-3.394		11.732	-0.946		11.737	-3.689		11.732	-2.325
11.757	-2.01		11.762	-6.2		11.762	-3.199		11.757	-1.044		11.762	-2.381		11.757	-3.221		11.757	-0.845		11.762	-3.826		11.757	-2.442
11.782	-2.037		11.787	-6.315		11.787	-3.176		11.782	-1.261		11.787	-2.423		11.782	-3.305		11.782	-0.799		11.787	-3.736		11.782	-2.485
11.807	-2.147		11.811	-6.258		11.811	-3.157		11.807	-1.216		11.811	-2.318		11.807	-3.363		11.807	-0.638		11.811	-3.81		11.807	-2.422
11.831	-2.017		11.836	-6.199		11.836	-3.345		11.831	-1.113		11.836	-2.32		11.831	-3.336		11.831	-0.775		11.836	-3.633		11.831	-2.406
11.856	-2.017		11.861	-6.075		11.861	-3.369		11.856	-1.221		11.861	-2.37		11.856	-3.49		11.856	-0.76		11.861	-3.793		11.856	-2.474
11.881	-2.097		11.886	-6.151		11.886	-3.279		11.881	-1.321		11.886	-2.496		11.881	-3.485		11.881	-0.684		11.886	-3.773		11.881	-2.402
11.906	-1.868		11.911	-6.164		11.911	-3.153		11.906	-1.121		11.911	-2.491		11.906	-3.392		11.906	-0.66		11.911	-3.749		11.906	-2.301
11.931	-1.877		11.936	-6.078		11.936	-3.157		11.931	-1.224		11.936	-2.408		11.931	-3.388		11.931	-0.756		11.936	-3.691		11.931	-2.451
11.956	-1.93		11.961	-6.037		11.961	-3.16		11.956	-1.204		11.961	-2.413		11.956	-3.288		11.956	-0.598		11.961	-3.649		11.956	-2.379
11.981	-1.744		11.986	-5.972		11.986	-3.224		11.981	-1.156		11.986	-2.338		11.981	-3.27		11.981	-0.335		11.986	-3.604		11.981	-2.298
12.006	-1.878		12.011	-5.956		12.011	-3.281		12.006	-1.138		12.011	-2.337		12.006	-3.374		12.006	-0.45		12.011	-3.654		12.006	-2.16
12.031	-1.853		12.036	-5.976		12.036	-3.178		12.031	-1.222		12.036	-2.383		12.031	-3.515		12.031	-0.404		12.036	-3.706		12.031	-2.299
12.056	-1.771		12.061	-5.936		12.061	-3.206		12.056	-1.009		12.061	-2.445		12.056	-3.298		12.056	-0.211		12.061	-3.633		12.056	-2.308
12.081	-1.833		12.086	-5.907		12.086	-3.112		12.081	-1.104		12.086	-2.384		12.081	-3.369		12.081	-0.226		12.086	-3.681		12.081	-2.443
12.105	-1.673		12.111	-6.005		12.111	-3.175		12.105	-1.107		12.111	-2.354		12.105	-3.325		12.105	-0.241		12.111	-3.633		12.105	-2.355
12.13	-1.626		12.135	-5.875		12.135	-3.146		12.13	-1.174		12.135	-2.357		12.13	-3.382		12.13	-0.118		12.135	-3.624		12.13	-2.356
12.155	-1.673		12.16	-5.866		12.16	-3.193		12.155	-1.081		12.16	-2.481		12.155	-3.265		12.155	-0.067		12.16	-3.582		12.155	-2.155
12.18	-1.609		12.185	-5.511		12.185	-2.914		12.18	-0.788		12.185	-2.37		12.18	-3.022		12.18	0.313		12.185	-3.5		12.18	-2.069
12.205	-1.568		12.21	-5.724		12.21	-2.947		12.205	-0.99		12.21	-2.286		12.205	-3.042		12.205	0.77		12.21	-3.593		12.205	-1.992
12.23	-1.591		12.235	-5.716		12.235	-2.896		12.23	-1.037		12.235	-2.226		12.23	-3.05		12.23	1.54		12.235	-3.522		12.23	-2.023
12.255	-1.446		12.26	-5.924		12.26	-2.838		12.255	-0.986		12.26	-2.194		12.255	-2.988		12.255	3.123		12.26	-3.571		12.255	-2.012
12.28	-1.429		12.285	-5.587		12.285	-2.866		12.28	-0.899		12.285	-2.114		12.28	-3.067		12.28	5.593		12.285	-3.469		12.28	-1.941
12.305	-1.298		12.31	-5.54		12.31	-2.819		12.305	-0.968		12.31	-2.235		12.305	-3.108		12.305	9.178		12.31	-3.476		12.305	-1.927
12.33	-1.354		12.335	-5.595		12.335	-2.801		12.33	-0.971		12.335	-2.337		12.33	-3.15		12.33	14.514		12.335	-3.52		12.33	-1.934
12.355	-1.286		12.36	-5.51		12.36	-2.743		12.355	-0.992		12.36	-2.365		12.355	-3.043		12.355	21.658		12.36	-3.442		12.355	-1.898
12.379	-1.261		12.385	-5.514		12.385	-2.765		12.379	-0.937		12.385	-2.349		12.379	-3.023		12.379	29.448		12.385	-3.436		12.379	-1.941
12.404	-1.09		12.41	-5.37		12.41	-2.682		12.404	-1.111		12.41	-2.226		12.404	-3.021		12.404	38.807		12.41	-3.424		12.404	-1.941
12.429	-1.208		12.434	-5.32		12.434	-2.805		12.429	-0.937		12.434	-2.293		12.429	-3.199		12.429	49.218		12.434	-3.4		12.429	-1.888
12.454	-1.139		12.459	-5.138		12.459	-2.871		12.454	-0.921		12.459	-2.173		12.454	-3.261		12.454	60.126		12.459	-3.424		12.454	-1.911
12.479	-0.849		12.484	-5.326		12.484	-2.961		12.479	-0.476		12.484	-2.146		12.479	-3.16		12.479	72.351		12.484	-3.343		12.479	-2.025
12.504	-0.735		12.509	-5.431		12.509	-3.037		12.504	-1.086		12.509	-2.318		12.504	-3.276		12.504	84.847		12.509	-3.392		12.504	-2.081
12.529	-0.81		12.534	-5.37		12.534	-2.905		12.529	-1.073		12.534	-2.283		12.529	-3.144		12.529	97.072		12.534	-3.424		12.529	-1.888
12.554	-0.743		12.559	-5.336		12.559	-2.954		12.554	-1.095		12.559	-2.303		12.554	-3.227		12.554	110.364		12.559	-3.271		12.554	-2.022
12.579	-0.728		12.584	-5.338		12.584	-2.932		12.579	-1.058		12.584	-2.192		12.579	-3.097		12.579	123.187		12.584	-3.283		12.579	-1.872
12.604	-0.686		12.609	-5.399		12.609	-2.931		12.604	-1.042		12.609	-2.35		12.604	-3.279		12.604	135.251		12.609	-3.211		12.604	-1.764
12.629	-0.654		12.634	-5.17		12.634	-2.85		12.629	-1.078		12.634	-2.284		12.629	-3.26		12.629	147.759		12.634	-3.275		12.629	-1.773
12.653	-0.528		12.659	-5.15		12.659	-2.868		12.653	-0.903		12.659	-2.393		12.653	-3.235		12.653	159.077		12.659	-3.275		12.653	-1.785
12.678	-0.61		12.684	-5.164		12.684	-2.858		12.678	-1.05		12.684	-2.308		12.678	-3.22		12.678	168.862		12.684	-3.158		12.678	-1.503
12.703	-0.655		12.709	-5.048		12.709	-2.7		12.703	-0.88		12.709	-2.343		12.703	-3.212		12.703	178.653		12.709	-3.133		12.703	-1.572
12.728	-0.713		12.733	-5.072		12.733	-2.654		12.728	-0.911		12.733	-2.29		12.728	-3.228		12.728	186.795		12.733	-3.237		12.728	-1.49
12.753	-0.698		12.758	-5.002		12.758	-2.692		12.753	-0.858		12.758	-2.315		12.753	-3.201		12.753	193.726		12.758	-3.075		12.753	-1.505
12.778	-0.57		12.783	-4.927		12.783	-2.702		12.778	-0.796		12.783	-2.401		12.778	-3.311		12.778	199.94		12.783	-3.126		12.778	-1.302
12.803	-0.811		12.808	-4.895		12.808	-2.632		12.803	-0.77		12.808	-2.306		12.803	-3.177		12.803	204.645		12.808	-3.033		12.803	-1.262
12.828	-0.59		12.833	-4.69		12.833	-2.454		12.828	-0.814		12.833	-2.324		12.828	-3.142		12.828	208.062		12.833	-2.884		12.828	-1.182
12.853	-0.656		12.858	-4.626		12.858	-2.479		12.853	-0.651		12.858	-2.222		12.853	-3.084		12.853	210.789		12.858	-3.003		12.853	-1.068
12.878	-0.508		12.883	-4.451		12.883	-2.364		12.878	-0.619		12.883	-2.363		12.878	-3.199		12.878	212.204		12.883	-2.759		12.878	-1.107
12.903	-0.554		12.908	-4.324		12.908	-2.365		12.903	-0.457		12.908	-2.338		12.903	-3.166		12.903	213.072		12.908	-2.772		12.903	-0.895
12.927	-0.404		12.933	-4.372		12.933	-2.307		12.927	-0.377		12.933	-2.357		12.927	-3.055		12.927	212.979		12.933	-2.952		12.927	-0.823
12.952	-0.273		12.958	-3.947		12.958	-2.137		12.952	-0.366		12.958	-2.422		12.952	-3.272		12.952	212.274		12.958	-2.92		12.952	-0.671
12.977	0.004		12.983	-3.838		12.983	-2.072		12.977	-0.186		12.983	-2.336		12.977	-3.282		12.977	211.264		12.983	-2.87		12.977	-0.727
13.002	0.06		13.008	-3.555		13.008	-1.893		13.002	-0.021		13.008	-2.303		13.002	-3.065		13.002	209.804		13.008	-2.901		13.002	-0.548
13.027	0.281		13.032	-3.21		13.032	-1.891		13.027	0.044		13.032	-2.128		13.027	-3.147		13.027	207.438		13.032	-2.725		13.027	-0.588
13.052	0.483		13.057	-2.872		13.057	-1.789		13.052	0.139		13.057	-2.16		13.052	-3.223		13.052	205.016		13.057	-2.832		13.052	-0.378
13.077	0.729		13.082	-2.771		13.082	-1.7		13.077	0.143		13.082	-2.298		13.077	-3.12		13.077	202.248		13.082	-2.842		13.077	-0.426
13.102	1.055		13.107	-2.537		13.107	-1.554		13.102	0.215		13.107	-2.263		13.102	-3.115		13.102	199.238		13.107	-2.838		13.102	-0.308
13.127	1.32		13.132	-2.151		13.132	-1.477		13.127	0.285		13.132	-2.162		13.127	-3.196		13.127	195.911		13.132	-2.774		13.127	-0.512
13.152	1.708		13.157	-1.806		13.157	-1.378		13.152	0.428		13.157	-2.219		13.152	-3.087		13.152	192.83		13.157	-2.6		13.152	-0.338
13.177	2.026		13.182	-1.221		13.182	-1.256		13.177	0.654		13.182	-2.199		13.177	-2.961		13.177	189.475		13.182	-2.774		13.177	-0.256
13.201	2.382		13.207	-0.627		13.207	-1.194		13.201	0.685		13.207	-2.178		13.201	-3.058		13.201	185.989		13.207	-2.701		13.201	-0.097
13.226	2.758		13.232	-0.351		13.232	-1.22		13.226	0.894		13.232	-2.202		13.226	-2.97		13.226	182.341		13.232	-2.252		13.226	-0.083
13.251	3.168		13.257	0.076		13.257	-1.048		13.251	1.03		13.257	-2.098		13.251	-2.958		13.251	178.946		13.257	-2.054		13.251	-0.109
13.276	3.389		13.282	0.423		13.282	-0.847		13.276	1.022		13.282	-1.992		13.276	-2.912		13.276	174.855		13.282	-1.917		13.276	-0.248
13.301	3.825		13.307	0.691		13.307	-0.951		13.301	1.169		13.307	-1.979		13.301	-2.809		13.301	171.202		13.307	-1.835		13.301	-0.251
13.326	4.515		13.332	1.057		13.332	-0.9		13.326	1.166		13.332	-1.94		13.326	-2.9		13.326	167.377		13.332	-1.802		13.326	-0.138
13.351	4.829		13.356	1.249		13.356	-0.977		13.351	1.297		13.356	-1.927		13.351	-2.95		13.351	163.366		13.356	-1.453		13.351	-0.228
13.376	5.171		13.381	1.569		13.381	-0.849		13.376	1.263		13.381	-1.961		13.376	-2.796		13.376	159.579		13.381	-1.381		13.376	-0.169
13.401	5.428		13.406	1.888		13.406	-0.731		13.401	1.389		13.406	-1.946		13.401	-2.842		13.401	155.708		13.406	-1.281		13.401	-0.155
13.426	5.955		13.431	2.12		13.431	-0.575		13.426	1.396		13.431	-1.945		13.426	-2.596		13.426	151.81		13.431	-1.151		13.426	-0.245
13.451	6.104		13.456	2.189		13.456	-0.649		13.451	1.362		13.456	-1.972		13.451	-2.569		13.451	148.063		13.456	-0.971		13.451	-0.19
13.475	6.365		13.481	2.361		13.481	-0.786		13.475	1.216		13.481	-1.808		13.475	-2.696		13.475	144.13		13.481	-0.827		13.475	-0.286
13.5	6.754		13.506	2.526		13.506	-0.766		13.5	1.277		13.506	-1.935		13.5	-2.62		13.5	140.226		13.506	-0.7		13.5	-0.12
13.525	7.074		13.531	2.619		13.531	-0.76		13.525	1.263		13.531	-1.862		13.525	-2.658		13.525	136.204		13.531	-0.653		13.525	-0.369
13.55	7.253		13.556	2.804		13.556	-0.693		13.55	1.298		13.556	-1.939		13.55	-2.547		13.55	132.25		13.556	-0.772		13.55	-0.272
13.575	7.182		13.581	2.719		13.581	-0.819		13.575	1.348		13.581	-2.08		13.575	-2.543		13.575	128.626		13.581	-0.657		13.575	-0.43
13.6	7.399		13.606	2.78		13.606	-0.729		13.6	1.299		13.606	-2.09		13.6	-2.559		13.6	124.957		13.606	-0.656		13.6	-0.267
13.625	7.586		13.631	2.726		13.631	-0.745		13.625	1.418		13.631	-1.984		13.625	-2.368		13.625	121.25		13.631	-0.651		13.625	-0.275
13.65	7.722		13.655	2.777		13.655	-0.825		13.65	1.559		13.655	-2.04		13.65	-2.391		13.65	117.748		13.655	-0.654		13.65	-0.3
13.675	7.786		13.68	2.814		13.68	-0.697		13.675	1.531		13.68	-1.995		13.675	-2.261		13.675	113.955		13.68	-0.81		13.675	-0.327
13.7	7.727		13.705	2.847		13.705	-0.591		13.7	1.581		13.705	-1.962		13.7	-2.319		13.7	110.626		13.705	-0.761		13.7	-0.302
13.725	7.633		13.73	2.674		13.73	-0.67		13.725	1.593		13.73	-1.933		13.725	-2.028		13.725	107.269		13.73	-0.783		13.725	-0.223
13.749	7.819		13.755	2.625		13.755	-0.7		13.749	1.624		13.755	-1.806		13.749	-2.23		13.749	103.88		13.755	-0.692		13.749	-0.155
13.774	7.634		13.78	2.561		13.78	-0.719		13.774	1.801		13.78	-1.699		13.774	-2.314		13.774	100.672		13.78	-0.747		13.774	-0.076
13.799	7.603		13.805	2.523		13.805	-0.636		13.799	1.732		13.805	-1.865		13.799	-2.183		13.799	97.594		13.805	-0.767		13.799	-0.178
13.824	7.315		13.83	2.345		13.83	-0.452		13.824	1.849		13.83	-1.873		13.824	-2.118		13.824	94.403		13.83	-0.837		13.824	0.138
13.849	7.196		13.855	2.417		13.855	-0.481		13.849	1.754		13.855	-1.987		13.849	-2.182		13.849	91.759		13.855	-0.981		13.849	-0.071
13.874	7.073		13.88	2.198		13.88	-0.591		13.874	1.685		13.88	-1.889		13.874	-2.043		13.874	89.009		13.88	-1.177		13.874	-0.002
13.899	6.97		13.905	2.098		13.905	-0.375		13.899	1.868		13.905	-1.748		13.899	-1.97		13.899	86.283		13.905	-1.12		13.899	0.05
13.924	6.969		13.93	2.155		13.93	-0.464		13.924	1.898		13.93	-1.895		13.924	-2.104		13.924	83.983		13.93	-1.205		13.924	0.238
13.949	6.858		13.954	2.106		13.954	-0.375		13.949	2.084		13.954	-1.796		13.949	-1.926		13.949	81.569		13.954	-1.174		13.949	0.363
13.974	6.645		13.979	2.087		13.979	-0.286		13.974	2.136		13.979	-1.857		13.974	-2.052		13.974	79.348		13.979	-1.244		13.974	0.462
13.998	6.458		14.004	2.027		14.004	-0.25		13.998	1.949		14.004	-1.855		13.998	-1.982		13.998	77.434		14.004	-1.326		13.998	0.383
14.023	6.423		14.029	1.881		14.029	-0.175		14.023	2.144		14.029	-1.852		14.023	-1.956		14.023	75.508		14.029	-1.248		14.023	0.578
14.048	6.272		14.054	1.85		14.054	-0.045		14.048	2.214		14.054	-1.754		14.048	-1.974		14.048	73.925		14.054	-1.446		14.048	0.651
14.073	6.181		14.079	1.771		14.079	-0.044		14.073	2.271		14.079	-1.69		14.073	-2.111		14.073	72.377		14.079	-1.451		14.073	0.852
14.098	5.993		14.104	1.709		14.104	0.079		14.098	2.36		14.104	-1.725		14.098	-2.118		14.098	70.762		14.104	-1.503		14.098	0.909
14.123	5.907		14.129	1.829		14.129	0.171		14.123	2.535		14.129	-1.814		14.123	-2.069		14.123	69.434		14.129	-1.666		14.123	0.861
14.148	5.769		14.154	1.747		14.154	0.165		14.148	2.516		14.154	-1.835		14.148	-2.064		14.148	68.256		14.154	-1.736		14.148	1.038
14.173	5.596		14.179	1.836		14.179	0.244		14.173	2.623		14.179	-1.787		14.173	-2.064		14.173	67.154		14.179	-1.704		14.173	1.115
14.198	5.443		14.204	1.827		14.204	0.562		14.198	2.713		14.204	-1.772		14.198	-1.978		14.198	66.168		14.204	-1.797		14.198	1.36
14.223	5.501		14.229	1.998		14.229	0.74		14.223	2.903		14.229	-1.819		14.223	-1.937		14.223	65.699		14.229	-1.679		14.223	1.477
14.248	5.303		14.254	2.055		14.254	0.926		14.248	3.109		14.254	-1.696		14.248	-1.794		14.248	64.693		14.254	-1.877		14.248	1.666
14.272	5.342		14.278	2.231		14.278	0.867		14.272	3.191		14.278	-1.667		14.272	-1.909		14.272	64.005		14.278	-2.106		14.272	1.826
14.297	5.238		14.303	2.255		14.303	1.095		14.297	3.011		14.303	-1.777		14.297	-1.779		14.297	63.397		14.303	-1.755		14.297	1.948
14.322	5.14		14.328	2.3		14.328	1.245		14.322	3.185		14.328	-1.655		14.322	-1.916		14.322	62.79		14.328	-1.868		14.322	2.141
14.347	5.105		14.353	2.512		14.353	1.327		14.347	3.383		14.353	-1.744		14.347	-1.912		14.347	62.555		14.353	-2.039		14.347	2.313
14.372	5.1		14.378	2.724		14.378	1.565		14.372	3.557		14.378	-1.795		14.372	-1.868		14.372	62.51		14.378	-2.363		14.372	2.47
14.397	5.111		14.403	3.032		14.403	1.592		14.397	3.708		14.403	-1.715		14.397	-2.016		14.397	61.806		14.403	-2.207		14.397	2.887
14.422	5.052		14.428	3.497		14.428	2.11		14.422	3.865		14.428	-1.774		14.422	-1.918		14.422	61.638		14.428	-2.348		14.422	3.312
14.447	4.978		14.453	3.845		14.453	2.449		14.447	4.012		14.453	-1.76		14.447	-1.873		14.447	61.659		14.453	-2.255		14.447	3.82
14.472	5.089		14.478	4.403		14.478	2.902		14.472	4.394		14.478	-1.73		14.472	-2.129		14.472	61.583		14.478	-2.315		14.472	4.236
14.497	5.304		14.503	5.097		14.503	3.203		14.497	4.892		14.503	-1.651		14.497	-1.986		14.497	61.729		14.503	-2.475		14.497	5.079
14.522	5.871		14.528	6.134		14.528	4.147		14.522	5.708		14.528	-1.772		14.522	-2.204		14.522	61.606		14.528	-2.367		14.522	6.348
14.546	6.398		14.553	7.135		14.553	5.024		14.546	6.269		14.553	-1.719		14.546	-2.068		14.546	61.493		14.553	-2.364		14.546	7.903
14.571	7.004		14.577	8.738		14.577	6.218		14.571	7.505		14.577	-1.797		14.571	-2.216		14.571	61.918		14.577	-2.179		14.571	9.778
14.596	7.892		14.602	10.435		14.602	8.112		14.596	8.927		14.602	-1.801		14.596	-2.441		14.596	62.139		14.602	-2.614		14.596	12.395
14.621	9.144		14.627	12.665		14.627	10.376		14.621	10.925		14.627	-1.861		14.621	-2.074		14.621	62.595		14.627	-2.343		14.621	15.501
14.646	10.893		14.652	15.573		14.652	13.266		14.646	13.363		14.652	-1.83		14.646	-2.268		14.646	62.85		14.652	-2.526		14.646	19.216
14.671	12.927		14.677	18.8		14.677	16.721		14.671	16.448		14.677	-1.917		14.671	-2.215		14.671	63.225		14.677	-2.162		14.671	23.734
14.696	15.917		14.702	22.687		14.702	21.225		14.696	20.157		14.702	-1.919		14.696	-2.109		14.696	63.672		14.702	-2.192		14.696	29.092
14.721	19.3		14.727	27.392		14.727	26.479		14.721	24.676		14.727	-1.906		14.721	-2.331		14.721	64.104		14.727	-2.145		14.721	34.989
14.746	23.847		14.752	32.251		14.752	32.769		14.746	30.333		14.752	-1.828		14.746	-2.18		14.746	64.423		14.752	-1.838		14.746	42.17
14.771	29.328		14.777	38.618		14.777	40.379		14.771	36.368		14.777	-1.816		14.771	-2.131		14.771	64.788		14.777	-1.623		14.771	49.704
14.796	35.439		14.802	45.094		14.802	48.865		14.796	43.635		14.802	-1.762		14.796	-1.954		14.796	65.631		14.802	-1.308		14.796	58.38
14.82	42.784		14.827	52.085		14.827	58.434		14.82	51.758		14.827	-1.511		14.82	-1.663		14.82	65.429		14.827	-0.828		14.82	67.606
14.845	51.641		14.852	59.986		14.852	69.304		14.845	60.527		14.852	-1.44		14.845	-1.527		14.845	65.71		14.852	-0.542		14.845	77.236
14.87	61.044		14.876	67.96		14.876	80.937		14.87	70.132		14.876	-1.149		14.87	-1.152		14.87	65.829		14.876	-0.074		14.87	87.456
14.895	71.423		14.901	76.242		14.901	93.57		14.895	80.424		14.901	-0.91		14.895	-0.707		14.895	65.914		14.901	0.445		14.895	98.012
14.92	83.14		14.926	85.217		14.926	106.711		14.92	90.71		14.926	-0.593		14.92	0.072		14.92	65.971		14.926	1.115		14.92	108.265
14.945	94.651		14.951	93.307		14.951	120.088		14.945	102.171		14.951	0.217		14.945	0.895		14.945	65.713		14.951	2.036		14.945	118.804
14.97	107.11		14.976	101.961		14.976	134.043		14.97	113.788		14.976	1.119		14.97	2.129		14.97	65.516		14.976	3.089		14.97	128.963
14.995	120.529		15.001	110.626		15.001	147.8		14.995	125.101		15.001	2.225		14.995	3.483		14.995	64.964		15.001	4.406		14.995	138.593
15.02	132.642		15.026	117.708		15.026	161.505		15.02	137.058		15.026	3.743		15.02	5.318		15.02	64.569		15.026	6.119		15.02	147.891
15.045	145.112		15.051	125.423		15.051	174.923		15.045	148.501		15.051	5.575		15.045	7.685		15.045	63.897		15.051	8.114		15.045	156.461
15.07	157.28		15.076	132.478		15.076	187.861		15.07	159.771		15.076	8.057		15.07	10.583		15.07	63.173		15.076	11.035		15.07	164.259
15.094	168.418		15.101	138.091		15.101	199.863		15.094	171.167		15.101	11.329		15.094	13.776		15.094	62.371		15.101	14.16		15.094	170.923
15.119	179.34		15.126	143.647		15.126	211.293		15.119	181.809		15.126	14.641		15.119	17.506		15.119	61.168		15.126	17.878		15.119	176.773
15.144	189.58		15.151	148.452		15.151	221.452		15.144	191.938		15.151	18.869		15.144	21.724		15.144	60.255		15.151	22.461		15.144	181.56
15.169	198.609		15.176	151.99		15.176	231.23		15.169	202.305		15.176	23.835		15.169	26.289		15.169	59.014		15.176	27.631		15.169	185.734
15.194	207.137		15.2	155.035		15.2	240.087		15.194	211.557		15.2	29.332		15.194	31.679		15.194	57.938		15.2	33.328		15.194	189.002
15.219	214.576		15.225	157.472		15.225	247.576		15.219	221.007		15.225	35.312		15.219	37.371		15.219	56.838		15.225	39.856		15.219	191.142
15.244	221.237		15.25	159.344		15.25	255.403		15.244	230.54		15.25	42.51		15.244	43.525		15.244	55.503		15.25	47.465		15.244	192.726
15.269	227.499		15.275	160.224		15.275	261.114		15.269	238.489		15.275	49.571		15.269	50.399		15.269	54.293		15.275	55.335		15.269	193.671
15.294	232.857		15.3	160.654		15.3	266.684		15.294	246.622		15.3	57.351		15.294	56.674		15.294	52.835		15.3	63.585		15.294	193.415
15.319	237.084		15.325	160.205		15.325	271.265		15.319	254.33		15.325	65.636		15.319	63.475		15.319	51.496		15.325	72.095		15.319	192.827
15.344	240.96		15.35	159.405		15.35	275.318		15.344	261.171		15.35	73.538		15.344	70.752		15.344	49.969		15.35	80.914		15.344	191.425
15.368	244.486		15.375	158.108		15.375	278.145		15.368	267.66		15.375	81.612		15.368	77.298		15.368	48.554		15.375	89.822		15.368	189.572
15.393	247.348		15.4	156.486		15.4	280.993		15.393	273.228		15.4	89.664		15.393	84.388		15.393	47.199		15.4	99.008		15.393	187.049
15.418	249.653		15.425	154.239		15.425	282.28		15.418	278.477		15.425	97.218		15.418	91.001		15.418	45.723		15.425	107.584		15.418	184.711
15.443	250.857		15.45	152.119		15.45	283.017		15.443	282.88		15.45	104.553		15.443	96.935		15.443	44.198		15.45	115.899		15.443	181.674
15.468	252.182		15.475	149.21		15.475	283.505		15.468	286.302		15.475	111.215		15.468	103.252		15.468	42.669		15.475	123.967		15.468	178.37
15.493	252.423		15.499	146.132		15.499	282.916		15.493	289.182		15.499	117.061		15.493	108.302		15.493	41.398		15.499	131.194		15.493	174.773
15.518	252.321		15.524	143.142		15.524	281.995		15.518	290.831		15.524	122.463		15.518	112.978		15.518	39.775		15.524	137.808		15.518	170.526
15.543	251.544		15.549	139.523		15.549	279.866		15.543	291.778		15.549	126.859		15.543	117.513		15.543	38.364		15.549	143.771		15.543	166.809
15.568	250.234		15.574	135.864		15.574	277.083		15.568	291.829		15.574	130.405		15.568	120.832		15.568	36.897		15.574	148.845		15.568	162.562
15.593	248.256		15.599	132.565		15.599	273.922		15.593	290.958		15.599	133.303		15.593	123.666		15.593	35.289		15.599	153.244		15.593	158.365
15.618	246.022		15.624	128.722		15.624	270.32		15.618	289.56		15.624	135.1		15.618	126.533		15.618	34.07		15.624	156.64		15.618	153.977
15.642	242.756		15.649	124.941		15.649	266.102		15.642	287.238		15.649	136.603		15.642	128.297		15.642	32.666		15.649	159.436		15.642	149.359
15.667	239.389		15.674	121.408		15.674	261.575		15.667	283.978		15.674	137.263		15.667	129.945		15.667	31.39		15.674	161.684		15.667	144.705
15.692	235.758		15.699	117.233		15.699	256.139		15.692	280.228		15.699	137.428		15.692	130.992		15.692	29.983		15.699	162.756		15.692	140.302
15.717	231.187		15.724	113.565		15.724	250.753		15.717	276.004		15.724	137.047		15.717	131.278		15.717	28.656		15.724	163.71		15.717	135.67
15.742	226.387		15.749	109.924		15.749	244.933		15.742	271.139		15.749	136.289		15.742	131.195		15.742	27.349		15.749	163.773		15.742	131.057
15.767	221.61		15.774	105.818		15.774	238.788		15.767	265.677		15.774	135.12		15.767	130.618		15.767	26.188		15.774	163.483		15.767	126.499
15.792	216.65		15.798	101.896		15.798	232.832		15.792	259.612		15.798	133.361		15.792	129.931		15.792	24.968		15.798	162.742		15.792	121.845
15.817	210.616		15.823	98.115		15.823	226.041		15.817	253.293		15.823	131.48		15.817	128.556		15.817	23.816		15.823	161.346		15.817	117.423
15.842	205.12		15.848	94.058		15.848	218.971		15.842	246.877		15.848	129.179		15.842	126.981		15.842	22.635		15.848	159.753		15.842	112.799
15.867	199.566		15.873	90.245		15.873	212.709		15.867	240.175		15.873	126.648		15.867	125.079		15.867	21.537		15.873	157.906		15.867	108.463
15.892	193.733		15.898	86.468		15.898	205.408		15.892	233.207		15.898	124.027		15.892	122.985		15.892	20.466		15.898	155.533		15.892	103.957
15.916	187.741		15.923	82.603		15.923	198.469		15.916	226.266		15.923	120.976		15.916	120.44		15.916	19.381		15.923	152.929		15.916	99.733
15.941	181.633		15.948	79.199		15.948	192.079		15.941	219.098		15.948	117.779		15.941	118.245		15.941	18.304		15.948	150.353		15.941	95.337
15.966	175.627		15.973	75.446		15.973	184.544		15.966	211.649		15.973	114.767		15.966	115.156		15.966	17.414		15.973	147.241		15.966	91.314
15.991	169.593		15.998	71.814		15.998	177.608		15.991	204.525		15.998	111.485		15.991	112.472		15.991	16.327		15.998	144.271		15.991	87.099
16.016	163.592		16.023	68.502		16.023	170.923		16.016	197.191		16.023	108.168		16.016	109.563		16.016	15.462		16.023	140.992		16.016	83.17
16.041	157.76		16.048	65.09		16.048	164.072		16.041	190.285		16.048	104.557		16.041	106.081		16.041	14.628		16.048	137.406		16.041	79.098
16.066	151.757		16.073	61.606		16.073	157.608		16.066	183.062		16.073	101.194		16.066	103.199		16.066	13.717		16.073	134.16		16.066	75.399
16.091	145.862		16.098	58.592		16.098	150.906		16.091	175.969		16.098	97.552		16.091	99.911		16.091	13.141		16.098	130.435		16.091	71.507
16.116	139.957		16.122	55.413		16.122	143.949		16.116	168.674		16.122	94.126		16.116	96.384		16.116	12.353		16.122	126.772		16.116	67.844
16.141	134.741		16.147	52.42		16.147	137.793		16.141	161.781		16.147	90.654		16.141	93.221		16.141	11.685		16.147	123.135		16.141	64.48
16.166	128.875		16.172	49.52		16.172	131.224		16.166	155.165		16.172	87.078		16.166	89.629		16.166	10.791		16.172	119.257		16.166	61.045
16.19	123.438		16.197	46.397		16.197	125.182		16.19	148.207		16.197	83.552		16.19	85.935		16.19	10.19		16.197	115.187		16.19	57.814
16.215	118.165		16.222	43.803		16.222	119.207		16.215	141.342		16.222	79.901		16.215	82.681		16.215	9.489		16.222	111.213		16.215	54.535
16.24	112.522		16.247	41.087		16.247	113.064		16.24	135.174		16.247	76.464		16.24	79.172		16.24	8.934		16.247	107.534		16.24	51.68
16.265	107.56		16.272	38.625		16.272	107.753		16.265	128.792		16.272	72.856		16.265	75.982		16.265	8.438		16.272	103.271		16.265	48.759
16.29	102.508		16.297	36.45		16.297	102.353		16.29	122.852		16.297	69.679		16.29	72.799		16.29	7.955		16.297	99.677		16.29	46.011
16.315	97.614		16.322	34.102		16.322	96.904		16.315	117.117		16.322	66.652		16.315	69.55		16.315	7.551		16.322	95.562		16.315	43.371
16.34	93.006		16.347	31.752		16.347	91.587		16.34	110.952		16.347	63.251		16.34	66.372		16.34	7.08		16.347	91.623		16.34	40.844
16.365	88.138		16.372	29.873		16.372	86.732		16.365	105.53		16.372	59.991		16.365	63.251		16.365	6.559		16.372	87.489		16.365	38.439
16.39	83.642		16.397	27.738		16.397	81.972		16.39	100.049		16.397	56.872		16.39	59.932		16.39	6.281		16.397	83.815		16.39	36.069
16.415	79.783		16.421	25.682		16.421	77.327		16.415	94.53		16.421	53.863		16.415	57.016		16.415	6.005		16.421	79.951		16.415	33.919
16.44	75.504		16.446	24.053		16.446	72.898		16.44	89.622		16.446	51.058		16.44	54.176		16.44	5.515		16.446	76.344		16.44	31.734
16.464	71.474		16.471	22.229		16.471	68.519		16.464	84.959		16.471	48.266		16.464	51.254		16.464	4.999		16.471	72.637		16.464	29.819
16.489	68.032		16.496	20.477		16.496	64.441		16.489	80.105		16.496	45.523		16.489	48.572		16.489	4.829		16.496	68.781		16.489	27.856
16.514	63.922		16.521	18.998		16.521	60.402		16.514	75.58		16.521	42.699		16.514	45.64		16.514	4.599		16.521	65.261		16.514	26.084
16.539	60.556		16.546	17.619		16.546	56.675		16.539	71.367		16.546	40.124		16.539	43.037		16.539	4.341		16.546	61.901		16.539	24.51
16.564	57.344		16.571	15.965		16.571	52.945		16.564	67.443		16.571	37.514		16.564	40.61		16.564	4.005		16.571	58.599		16.564	22.694
16.589	53.891		16.596	14.519		16.596	49.652		16.589	63.556		16.596	35.463		16.589	38.182		16.589	3.645		16.596	55.412		16.589	21.215
16.614	50.907		16.621	13.313		16.621	46.356		16.614	59.805		16.621	32.976		16.614	35.738		16.614	3.42		16.621	52.079		16.614	19.56
16.639	47.977		16.646	12.111		16.646	43.356		16.639	56.259		16.646	30.764		16.639	33.717		16.639	3.03		16.646	48.991		16.639	18.413
16.664	45.012		16.671	10.981		16.671	40.472		16.664	53.013		16.671	28.635		16.664	31.727		16.664	2.834		16.671	46.365		16.664	17.058
16.689	42.326		16.696	9.946		16.696	37.818		16.689	49.481		16.696	26.639		16.689	29.523		16.689	2.73		16.696	43.281		16.689	15.922
16.714	39.702		16.72	8.895		16.72	35.159		16.714	46.322		16.72	24.958		16.714	27.662		16.714	2.59		16.72	40.693		16.714	14.687
16.738	37.295		16.745	7.96		16.745	32.745		16.738	43.626		16.745	23.224		16.738	25.907		16.738	2.434		16.745	38.273		16.738	13.555
16.763	35.076		16.77	7.135		16.77	30.443		16.763	40.727		16.77	21.534		16.763	24.233		16.763	2.216		16.77	35.747		16.763	12.636
16.788	32.865		16.795	6.222		16.795	28.067		16.788	38.196		16.795	20.037		16.788	22.566		16.788	1.914		16.795	33.394		16.788	11.622
16.813	30.602		16.82	5.369		16.82	26.016		16.813	35.686		16.82	18.662		16.813	20.922		16.813	1.764		16.82	31.054		16.813	10.919
16.838	28.483		16.845	4.605		16.845	24.218		16.838	33.316		16.845	17.173		16.838	19.452		16.838	1.702		16.845	28.875		16.838	9.946
16.863	26.58		16.87	3.977		16.87	22.266		16.863	31.117		16.87	15.928		16.863	18.112		16.863	1.664		16.87	26.909		16.863	9.206
16.888	24.634		16.895	3.27		16.895	20.686		16.888	29.109		16.895	14.699		16.888	16.795		16.888	1.356		16.895	24.944		16.888	8.492
16.913	23.07		16.92	2.808		16.92	19.023		16.913	27.167		16.92	13.3		16.913	15.501		16.913	1.356		16.92	23.108		16.913	7.691
16.938	21.59		16.945	2.167		16.945	17.52		16.938	25.356		16.945	12.328		16.938	14.337		16.938	1.282		16.945	21.329		16.938	7.113
16.963	20.089		16.97	1.551		16.97	16.016		16.963	23.55		16.97	11.21		16.963	13.147		16.963	1.245		16.97	19.617		16.963	6.555
16.988	18.61		16.995	1.065		16.995	14.707		16.988	21.858		16.995	10.432		16.988	12.127		16.988	0.934		16.995	18.09		16.988	6.016
17.012	17.176		17.019	0.504		17.019	13.572		17.012	20.27		17.019	9.524		17.012	11.178		17.012	0.734		17.019	16.705		17.012	5.363
17.037	15.967		17.044	0.076		17.044	12.599		17.037	18.929		17.044	8.733		17.037	10.266		17.037	0.692		17.044	15.438		17.037	4.925
17.062	14.867		17.069	-0.212		17.069	11.25		17.062	17.428		17.069	7.944		17.062	9.437		17.062	0.563		17.069	13.793		17.062	4.541
17.087	13.843		17.094	-0.654		17.094	10.338		17.087	16.389		17.094	7.102		17.087	8.663		17.087	0.551		17.094	12.696		17.087	4.13
17.112	12.771		17.119	-0.871		17.119	9.42		17.112	15.193		17.119	6.475		17.112	7.855		17.112	0.597		17.119	11.64		17.112	3.706
17.137	11.694		17.144	-1.372		17.144	8.571		17.137	13.935		17.144	5.792		17.137	7.05		17.137	0.499		17.144	10.564		17.137	3.365
17.162	10.725		17.169	-1.561		17.169	7.761		17.162	13.106		17.169	5.225		17.162	6.34		17.162	0.35		17.169	9.518		17.162	2.923
17.187	9.886		17.194	-1.872		17.194	6.935		17.187	12.16		17.194	4.681		17.187	5.631		17.187	0.19		17.194	8.41		17.187	2.601
17.212	9.227		17.219	-2.083		17.219	6.277		17.212	11.158		17.219	4.141		17.212	4.984		17.212	0.109		17.219	7.526		17.212	2.396
17.237	8.459		17.244	-2.42		17.244	5.541		17.237	10.343		17.244	3.557		17.237	4.366		17.237	-0.006		17.244	6.908		17.237	2.152
17.261	7.902		17.269	-2.615		17.269	5.072		17.261	9.528		17.269	3.216		17.261	3.9		17.261	0.046		17.269	5.906		17.261	1.742
17.286	7.222		17.294	-2.685		17.294	4.579		17.286	8.949		17.294	2.786		17.286	3.496		17.286	0.137		17.294	5.181		17.286	1.745
17.311	6.482		17.319	-2.8		17.319	4.144		17.311	8.215		17.319	2.359		17.311	3.298		17.311	0.227		17.319	4.756		17.311	1.411
17.336	5.933		17.343	-2.927		17.343	3.593		17.336	7.786		17.343	2.211		17.336	2.66		17.336	0.152		17.343	3.968		17.336	1.26
17.361	5.405		17.368	-2.997		17.368	2.977		17.361	7.218		17.368	1.959		17.361	2.238		17.361	0.059		17.368	3.481		17.361	1.116
17.386	5.075		17.393	-3.188		17.393	2.773		17.386	6.635		17.393	1.62		17.386	1.725		17.386	0.041		17.393	2.921		17.386	0.793
17.411	4.628		17.418	-3.505		17.418	2.369		17.411	6.058		17.418	1.445		17.411	1.483		17.411	-0.047		17.418	2.487		17.411	0.734
17.436	4.214		17.443	-3.405		17.443	2.013		17.436	5.743		17.443	1.088		17.436	1.128		17.436	-0.265		17.443	2.09		17.436	0.49
17.461	3.794		17.468	-3.707		17.468	1.6		17.461	5.183		17.468	0.979		17.461	0.728		17.461	-0.311		17.468	1.674		17.461	0.456
17.486	3.378		17.493	-3.691		17.493	1.247		17.486	4.863		17.493	0.641		17.486	0.533		17.486	-0.283		17.493	1.22		17.486	0.21
17.511	3.098		17.518	-3.987		17.518	0.984		17.511	4.402		17.518	0.524		17.511	0.12		17.511	-0.389		17.518	1.043		17.511	0.242
17.535	2.792		17.543	-3.926		17.543	0.673		17.535	4.05		17.543	0.295		17.535	-0.178		17.535	-0.412		17.543	0.558		17.535	0.049
17.56	2.47		17.568	-3.991		17.568	0.528		17.56	3.697		17.568	0.011		17.56	-0.291		17.56	-0.488		17.568	0.363		17.56	-0.005
17.585	2.144		17.593	-4.156		17.593	0.438		17.585	3.488		17.593	-0.191		17.585	-0.466		17.585	-0.645		17.593	0.037		17.585	-0.247
17.61	1.91		17.618	-4.265		17.618	0.141		17.61	3.214		17.618	-0.372		17.61	-0.736		17.61	-0.675		17.618	-0.272		17.61	-0.392
17.635	1.759		17.642	-4.555		17.642	-0.09		17.635	2.89		17.642	-0.418		17.635	-1.06		17.635	-0.68		17.642	-0.778		17.635	-0.471
17.66	1.65		17.667	-4.466		17.667	-0.307		17.66	2.563		17.667	-0.789		17.66	-1.157		17.66	-0.804		17.667	-0.824		17.66	-0.477
17.685	1.37		17.692	-4.612		17.692	-0.556		17.685	2.324		17.692	-0.952		17.685	-1.183		17.685	-0.813		17.692	-1.099		17.685	-0.553
17.71	1.271		17.717	-4.697		17.717	-0.682		17.71	2.238		17.717	-1.028		17.71	-1.581		17.71	-0.866		17.717	-1.241		17.71	-0.581
17.735	0.931		17.742	-4.649		17.742	-0.746		17.735	1.979		17.742	-1.119		17.735	-1.577		17.735	-0.884		17.742	-1.551		17.735	-0.772
17.76	0.829		17.767	-4.774		17.767	-0.802		17.76	1.653		17.767	-1.171		17.76	-1.729		17.76	-0.901		17.767	-1.81		17.76	-0.799
17.785	0.761		17.792	-4.597		17.792	-1.024		17.785	1.59		17.792	-1.345		17.785	-1.935		17.785	-0.985		17.792	-1.693		17.785	-0.773
17.809	0.612		17.817	-4.781		17.817	-1.176		17.809	1.518		17.817	-1.277		17.809	-1.956		17.809	-1.011		17.817	-1.765		17.809	-0.843
17.834	0.421		17.842	-4.856		17.842	-1.127		17.834	1.316		17.842	-1.414		17.834	-2.004		17.834	-1.117		17.842	-1.955		17.834	-0.812
17.859	0.254		17.867	-4.883		17.867	-1.316		17.859	1.256		17.867	-1.433		17.859	-2.169		17.859	-1.114		17.867	-2.077		17.859	-0.909
17.884	0.186		17.892	-4.931		17.892	-1.339		17.884	0.885		17.892	-1.596		17.884	-2.21		17.884	-1.194		17.892	-2.209		17.884	-0.879
17.909	0.105		17.917	-4.766		17.917	-1.471		17.909	0.638		17.917	-1.6		17.909	-2.275		17.909	-1.159		17.917	-2.355		17.909	-0.901
17.934	0.135		17.941	-5.058		17.941	-1.651		17.934	0.8		17.941	-1.649		17.934	-2.364		17.934	-1.24		17.941	-2.315		17.934	-1.065
17.959	-0.208		17.966	-5.083		17.966	-1.587		17.959	0.664		17.966	-1.727		17.959	-2.419		17.959	-1.189		17.966	-2.45		17.959	-1.037
17.984	-0.192		17.991	-4.771		17.991	-1.731		17.984	0.612		17.991	-1.705		17.984	-2.552		17.984	-1.178		17.991	-2.504		17.984	-0.996
18.009	-0.285		18.016	-4.847		18.016	-1.755		18.009	0.574		18.016	-1.735		18.009	-2.533		18.009	-1.136		18.016	-2.555		18.009	-0.947
18.034	-0.265		18.041	-4.856		18.041	-1.81		18.034	0.618		18.041	-1.785		18.034	-2.61		18.034	-1.267		18.041	-2.653		18.034	-1.201
18.059	-0.477		18.066	-4.981		18.066	-1.788		18.059	0.468		18.066	-1.908		18.059	-2.652		18.059	-1.387		18.066	-2.761		18.059	-1.123
18.083	-0.412		18.091	-4.99		18.091	-1.916		18.083	0.203		18.091	-1.869		18.083	-2.713		18.083	-1.4		18.091	-2.743		18.083	-1.103
18.108	-0.392		18.116	-4.875		18.116	-1.88		18.108	0.223		18.116	-1.905		18.108	-2.68		18.108	-1.348		18.116	-2.842		18.108	-1.08
18.133	-0.563		18.141	-4.929		18.141	-1.768		18.133	0.296		18.141	-1.895		18.133	-2.686		18.133	-1.321		18.141	-2.885		18.133	-1.074
18.158	-0.662		18.166	-4.769		18.166	-1.904		18.158	0.309		18.166	-1.915		18.158	-2.696		18.158	-1.342		18.166	-2.961		18.158	-1.208
18.183	-0.768		18.191	-4.822		18.191	-1.928		18.183	0.204		18.191	-1.941		18.183	-2.714		18.183	-1.293		18.191	-3.029		18.183	-1.035
18.208	-0.845		18.216	-5.01		18.216	-2.076		18.208	-0.024		18.216	-1.961		18.208	-2.722		18.208	-1.366		18.216	-2.995		18.208	-1.173
18.233	-0.743		18.241	-4.965		18.241	-2.227		18.233	-0.026		18.241	-1.983		18.233	-2.848		18.233	-1.41		18.241	-2.972		18.233	-1.278
18.258	-0.744		18.265	-5.113		18.265	-2.285		18.258	-0.013		18.265	-2.072		18.258	-2.928		18.258	-1.449		18.265	-2.895		18.258	-1.167
18.283	-0.753		18.29	-5.08		18.29	-2.12		18.283	-0.157		18.29	-2.145		18.283	-2.838		18.283	-1.453		18.29	-3.023		18.283	-1.205
18.308	-0.765		18.315	-4.765		18.315	-2.07		18.308	-0.165		18.315	-2.141		18.308	-2.729		18.308	-1.295		18.315	-3.039		18.308	-1.07
18.333	-0.918		18.34	-4.733		18.34	-2.061		18.333	-0.06		18.34	-2.032		18.333	-2.664		18.333	-1.272		18.34	-3.039		18.333	-0.959
18.357	-0.871		18.365	-4.758		18.365	-2.103		18.357	-0.056		18.365	-1.944		18.357	-2.72		18.357	-1.307		18.365	-2.978		18.357	-0.99
18.382	-0.809		18.39	-4.872		18.39	-2.067		18.382	-0.114		18.39	-1.901		18.382	-2.636		18.382	-1.265		18.39	-3.006		18.382	-0.984
18.407	-0.833		18.415	-4.89		18.415	-2.199		18.407	-0.214		18.415	-1.833		18.407	-2.656		18.407	-1.241		18.415	-2.87		18.407	-1.001
18.432	-0.678		18.44	-5.054		18.44	-2.14		18.432	-0.258		18.44	-1.992		18.432	-2.687		18.432	-1.462		18.44	-3.007		18.432	-1.018
18.457	-0.919		18.465	-4.98		18.465	-2.171		18.457	-0.283		18.465	-2.059		18.457	-2.651		18.457	-1.339		18.465	-3.15		18.457	-1.11
18.482	-1.012		18.49	-4.804		18.49	-2.179		18.482	-0.23		18.49	-2.101		18.482	-2.649		18.482	-1.457		18.49	-3.136		18.482	-1.187
18.507	-0.945		18.515	-4.902		18.515	-2.074		18.507	-0.449		18.515	-1.995		18.507	-2.702		18.507	-1.319		18.515	-3.174		18.507	-1.13
18.532	-0.851		18.54	-4.848		18.54	-2.339		18.532	-0.375		18.54	-1.986		18.532	-2.746		18.532	-1.351		18.54	-3.076		18.532	-1.268
18.557	-0.875		18.564	-4.928		18.564	-2.146		18.557	-0.241		18.564	-1.862		18.557	-2.655		18.557	-1.415		18.564	-2.898		18.557	-1.284
18.582	-0.918		18.589	-5.117		18.589	-2.33		18.582	-0.324		18.589	-1.927		18.582	-2.804		18.582	-1.603		18.589	-3.117		18.582	-1.315
18.607	-0.733		18.614	-4.881		18.614	-2.332		18.607	-0.373		18.614	-1.946		18.607	-2.848		18.607	-1.534		18.614	-3.197		18.607	-1.383
18.631	-0.685		18.639	-4.86		18.639	-2.371		18.631	-0.412		18.639	-2.099		18.631	-2.851		18.631	-1.511		18.639	-3.043		18.631	-1.413
18.656	-0.73		18.664	-4.972		18.664	-2.359		18.656	-0.393		18.664	-2.015		18.656	-3.013		18.656	-1.718		18.664	-3.178		18.656	-1.621
18.681	-0.694		18.689	-5.064		18.689	-2.363		18.681	-0.517		18.689	-2.06		18.681	-2.897		18.681	-1.713		18.689	-3.247		18.681	-1.459
18.706	-0.702		18.714	-5.03		18.714	-2.42		18.706	-0.396		18.714	-2.098		18.706	-3.063		18.706	-1.673		18.714	-3.367		18.706	-1.598
18.731	-0.765		18.739	-5.093		18.739	-2.433		18.731	-0.636		18.739	-2.099		18.731	-3.071		18.731	-1.687		18.739	-3.159		18.731	-1.601
18.756	-0.711		18.764	-5.017		18.764	-2.59		18.756	-0.623		18.764	-2.167		18.756	-3.082		18.756	-1.649		18.764	-3.19		18.756	-1.721
18.781	-0.769		18.789	-4.962		18.789	-2.448		18.781	-0.653		18.789	-2.13		18.781	-2.913		18.781	-1.68		18.789	-3.293		18.781	-1.565
18.806	-0.712		18.814	-4.938		18.814	-2.458		18.806	-0.615		18.814	-2.12		18.806	-2.984		18.806	-1.625		18.814	-3.15		18.806	-1.496
18.831	-0.681		18.839	-5.165		18.839	-2.282		18.831	-0.691		18.839	-2.066		18.831	-2.966		18.831	-1.756		18.839	-2.932		18.831	-1.608
18.856	-0.885		18.863	-5.07		18.863	-2.383		18.856	-0.709		18.863	-2.12		18.856	-3.037		18.856	-1.71		18.863	-3.184		18.856	-1.67
18.881	-0.732		18.888	-5.073		18.888	-2.44		18.881	-0.639		18.888	-2.109		18.881	-3.12		18.881	-1.808		18.888	-3.185		18.881	-1.573
18.905	-0.737		18.913	-5.11		18.913	-2.528		18.905	-0.611		18.913	-2.083		18.905	-3.045		18.905	-1.636		18.913	-3.203		18.905	-1.553
18.93	-0.884		18.938	-5.013		18.938	-2.403		18.93	-0.65		18.938	-2.068		18.93	-3.023		18.93	-1.677		18.938	-3.164		18.93	-1.574
18.955	-0.839		18.963	-5.028		18.963	-2.441		18.955	-0.55		18.963	-2.144		18.955	-2.957		18.955	-1.509		18.963	-3.203		18.955	-1.678
18.98	-0.927		18.988	-5.008		18.988	-2.356		18.98	-0.584		18.988	-2.011		18.98	-2.928		18.98	-1.634		18.988	-3.191		18.98	-1.564
19.005	-0.846		19.013	-5.064		19.013	-2.432		19.005	-0.663		19.013	-1.983		19.005	-2.9		19.005	-1.641		19.013	-3.081		19.005	-1.572
19.03	-0.827		19.038	-5.122		19.038	-2.373		19.03	-0.562		19.038	-2.175		19.03	-3.067		19.03	-1.616		19.038	-3.101		19.03	-1.56
19.055	-0.764		19.063	-5.065		19.063	-2.42		19.055	-0.572		19.063	-1.97		19.055	-3.029		19.055	-1.549		19.063	-3.089		19.055	-1.564
19.08	-0.806		19.088	-4.919		19.088	-2.26		19.08	-0.707		19.088	-2.048		19.08	-2.959		19.08	-1.499		19.088	-3.13		19.08	-1.531
19.105	-0.708		19.113	-5.079		19.113	-2.261		19.105	-0.641		19.113	-1.7		19.105	-2.998		19.105	-1.575		19.113	-3.019		19.105	-1.594
19.13	-0.64		19.138	-4.988		19.138	-2.267		19.13	-0.68		19.138	-2.129		19.13	-2.966		19.13	-1.438		19.138	-3.013		19.13	-1.552
19.155	-0.63		19.163	-4.821		19.163	-2.348		19.155	-0.623		19.163	-1.924		19.155	-2.815		19.155	-1.405		19.163	-2.94		19.155	-1.415
19.179	-0.498		19.187	-4.855		19.187	-2.276		19.179	-0.541		19.187	-2.009		19.179	-2.784		19.179	-1.449		19.187	-2.89		19.179	-1.354
19.204	-0.673		19.212	-4.819		19.212	-2.176		19.204	-0.408		19.212	-1.832		19.204	-2.804		19.204	-1.353		19.212	-2.948		19.204	-1.258
19.229	-0.536		19.237	-4.898		19.237	-2.079		19.229	-0.456		19.237	-1.888		19.229	-2.79		19.229	-1.237		19.237	-2.849		19.229	-1.36
19.254	-0.495		19.262	-4.924		19.262	-2.069		19.254	-0.458		19.262	-1.836		19.254	-2.862		19.254	-1.269		19.262	-2.852		19.254	-1.259
19.279	-0.433		19.287	-4.861		19.287	-2.106		19.279	-0.376		19.287	-1.828		19.279	-2.804		19.279	-1.336		19.287	-2.731		19.279	-1.292
19.304	-0.291		19.312	-4.86		19.312	-2.1		19.304	-0.388		19.312	-1.847		19.304	-2.917		19.304	-1.224		19.312	-2.669		19.304	-1.24
19.329	-0.165		19.337	-4.848		19.337	-2.015		19.329	-0.293		19.337	-1.873		19.329	-2.671		19.329	-1.1		19.337	-2.831		19.329	-0.984
19.354	-0.126		19.362	-4.598		19.362	-1.919		19.354	-0.183		19.362	-1.856		19.354	-2.488		19.354	-0.917		19.362	-2.689		19.354	-1.109
19.379	-0.128		19.387	-4.545		19.387	-1.76		19.379	-0.098		19.387	-1.779		19.379	-2.57		19.379	-0.768		19.387	-2.363		19.379	-0.937
19.404	-0.057		19.412	-4.598		19.412	-1.698		19.404	-0.272		19.412	-1.684		19.404	-2.251		19.404	-0.739		19.412	-2.469		19.404	-0.951
19.429	0.187		19.437	-4.419		19.437	-1.743		19.429	-0.143		19.437	-1.505		19.429	-2.369		19.429	-0.708		19.437	-2.446		19.429	-0.951
19.453	0.293		19.462	-4.32		19.462	-1.722		19.453	-0.201		19.462	-1.6		19.453	-2.418		19.453	-0.617		19.462	-2.286		19.453	-0.786
19.478	0.342		19.486	-4.372		19.486	-1.605		19.478	0.024		19.486	-1.489		19.478	-2.409		19.478	-0.684		19.486	-2.165		19.478	-0.618
19.503	0.304		19.511	-4.326		19.511	-1.674		19.503	0.062		19.511	-1.391		19.503	-2.374		19.503	-0.614		19.511	-2.214		19.503	-0.526
19.528	0.355		19.536	-4.311		19.536	-1.561		19.528	0.056		19.536	-1.546		19.528	-2.404		19.528	-0.532		19.536	-2.107		19.528	-0.714
19.553	0.553		19.561	-4.292		19.561	-1.576		19.553	-0.011		19.561	-1.429		19.553	-2.368		19.553	-0.573		19.561	-2.164		19.553	-0.673
19.578	0.676		19.586	-4.165		19.586	-1.468		19.578	0.191		19.586	-1.408		19.578	-2.174		19.578	-0.547		19.586	-2.064		19.578	-0.518
19.603	0.767		19.611	-4.378		19.611	-1.487		19.603	0.084		19.611	-1.338		19.603	-2.122		19.603	-0.499		19.611	-1.891		19.603	-0.526
19.628	0.985		19.636	-4.418		19.636	-1.472		19.628	-0.007		19.636	-1.405		19.628	-2.352		19.628	-0.474		19.636	-2.091		19.628	-0.383
19.653	1.002		19.661	-4.337		19.661	-1.397		19.653	-0.108		19.661	-1.57		19.653	-2.331		19.653	-0.553		19.661	-2.131		19.653	-0.347
19.678	0.913		19.686	-4.497		19.686	-1.533		19.678	0.032		19.686	-1.454		19.678	-2.304		19.678	-0.636		19.686	-2.026		19.678	-0.324
19.703	1.04		19.711	-4.404		19.711	-1.323		19.703	0.022		19.711	-1.463		19.703	-2.222		19.703	-0.562		19.711	-2.139		19.703	-0.266
19.727	1.08		19.736	-4.328		19.736	-1.305		19.727	0.068		19.736	-1.593		19.727	-2.309		19.727	-0.557		19.736	-1.978		19.727	-0.153
19.752	1.3		19.761	-4.398		19.761	-1.217		19.752	0.123		19.761	-1.474		19.752	-2.241		19.752	-0.453		19.761	-2.059		19.752	-0.036
19.777	1.411		19.785	-4.34		19.785	-1.382		19.777	0.062		19.785	-1.479		19.777	-2.27		19.777	-0.235		19.785	-1.947		19.777	0.054
19.802	1.287		19.81	-4.568		19.81	-1.333		19.802	0.048		19.81	-1.424		19.802	-2.157		19.802	-0.363		19.81	-1.98		19.802	0.037
19.827	1.343		19.835	-4.183		19.835	-1.348		19.827	0.258		19.835	-1.529		19.827	-2.177		19.827	-0.275		19.835	-1.84		19.827	0.129
19.852	1.353		19.86	-4.191		19.86	-1.126		19.852	0.261		19.86	-1.39		19.852	-2.112		19.852	-0.286		19.86	-1.91		19.852	0.143
19.877	1.437		19.885	-4.275		19.885	-1.23		19.877	0.251		19.885	-1.319		19.877	-2.128		19.877	-0.335		19.885	-1.778		19.877	0.208
19.902	1.574		19.91	-4.487		19.91	-1.132		19.902	0.233		19.91	-1.331		19.902	-2.217		19.902	-0.303		19.91	-1.779		19.902	0.312
19.927	1.736		19.935	-4.423		19.935	-1.196		19.927	0.239		19.935	-1.386		19.927	-2.141		19.927	-0.147		19.935	-1.688		19.927	0.365
19.952	1.515		19.96	-4.28		19.96	-1.017		19.952	0.719		19.96	-1.253		19.952	-2.116		19.952	-0.226		19.96	-1.774		19.952	0.444
19.977	1.599		19.985	-4.489		19.985	-1.049		19.977	0.398		19.985	-1.298		19.977	-2.004		19.977	-0.142		19.985	-1.607		19.977	0.679
20.001	1.579		20.01	-4.447		20.01	-1.041		20.001	0.368		20.01	-1.265		20.001	-2.017		20.001	0.003		20.01	-1.724		20.001	0.646
20.026	1.741		20.035	-4.706		20.035	-0.966		20.026	0.269		20.035	-1.188		20.026	-2.062		20.026	0.038		20.035	-1.649		20.026	0.642
20.051	1.671		20.06	-4.77		20.06	-0.985		20.051	0.253		20.06	-1.172		20.051	-2.043		20.051	-0.106		20.06	-1.512		20.051	0.85
20.076	1.846		20.085	-4.874		20.085	-1.089		20.076	0.195		20.085	-1.152		20.076	-1.893		20.076	-0.077		20.085	-1.47		20.076	0.9
20.101	1.812		20.109	-5.195		20.109	-0.894		20.101	0.389		20.109	-1.174		20.101	-1.836		20.101	0.043		20.109	-1.466		20.101	1.036
20.126	1.728		20.134	-5.282		20.134	-0.86		20.126	0.449		20.134	-1.196		20.126	-1.838		20.126	0.125		20.134	-1.641		20.126	0.909
20.151	1.946		20.159	-5.557		20.159	-0.743		20.151	0.557		20.159	-0.985		20.151	-1.939		20.151	-0.058		20.159	-1.574		20.151	0.924
20.176	1.925		20.184	-5.866		20.184	-0.827		20.176	0.616		20.184	-1.209		20.176	-1.687		20.176	0.067		20.184	-1.574		20.176	1.198
20.201	1.939		20.209	-6.037		20.209	-0.834		20.201	0.411		20.209	-0.976		20.201	-1.583		20.201	0.112		20.209	-1.416		20.201	1.243
20.226	2.015		20.234	-6.37		20.234	-0.89		20.226	0.465		20.234	-0.937		20.226	-1.666		20.226	0.2		20.234	-1.528		20.226	1.18
20.25	1.903		20.259	-6.783		20.259	-0.85		20.25	0.495		20.259	-0.97		20.25	-1.609		20.25	0.346		20.259	-1.515		20.25	1.218
20.275	1.767		20.284	-7.265		20.284	-0.74		20.275	0.446		20.284	-1.017		20.275	-1.736		20.275	0.278		20.284	-1.451		20.275	1.198
20.3	2.017		20.309	-7.703		20.309	-0.809		20.3	0.545		20.309	-1.109		20.3	-1.723		20.3	0.206		20.309	-1.589		20.3	1.077
20.325	1.886		20.334	-8.117		20.334	-0.863		20.325	0.442		20.334	-1.01		20.325	-1.627		20.325	0.279		20.334	-1.466		20.325	1.336
20.35	2.044		20.359	-8.281		20.359	-0.536		20.35	0.515		20.359	-0.927		20.35	-1.567		20.35	0.298		20.359	-1.452		20.35	1.598
20.375	1.952		20.384	-8.561		20.384	-0.46		20.375	0.584		20.384	-0.941		20.375	-1.482		20.375	0.52		20.384	-1.362		20.375	1.624
20.4	1.928		20.408	-8.854		20.408	-0.503		20.4	0.733		20.408	-0.925		20.4	-1.354		20.4	0.399		20.408	-1.273		20.4	1.689
20.425	2.003		20.433	-9.393		20.433	-0.463		20.425	0.629		20.433	-0.834		20.425	-1.255		20.425	0.617		20.433	-1.373		20.425	1.606
20.45	2.015		20.458	-9.515		20.458	-0.475		20.45	0.638		20.458	-0.861		20.45	-1.177		20.45	0.523		20.458	-1.651		20.45	1.58
20.475	1.937		20.483	-9.995		20.483	-0.595		20.475	0.667		20.483	-0.891		20.475	-1.244		20.475	0.516		20.483	-1.341		20.475	1.676
20.5	1.991		20.508	-10.279		20.508	-0.563		20.5	0.553		20.508	-0.99		20.5	-1.173		20.5	0.446		20.508	-1.519		20.5	1.546
20.524	1.907		20.533	-10.71		20.533	-0.654		20.524	0.556		20.533	-0.895		20.524	-1.025		20.524	0.462		20.533	-1.41		20.524	1.392
20.549	1.781		20.558	-10.849		20.558	-0.48		20.549	0.595		20.558	-1.135		20.549	-1.185		20.549	0.465		20.558	-1.475		20.549	1.369
20.574	1.864		20.583	-11.109		20.583	-0.595		20.574	0.64		20.583	-0.925		20.574	-1.187		20.574	0.563		20.583	-1.484		20.574	1.564
20.599	1.694		20.608	-11.228		20.608	-0.598		20.599	0.51		20.608	-0.972		20.599	-1.245		20.599	0.456		20.608	-1.44		20.599	1.759
20.624	1.729		20.633	-11.225		20.633	-0.562		20.624	0.597		20.633	-0.896		20.624	-1.263		20.624	0.676		20.633	-1.366		20.624	1.677
20.649	1.96		20.658	-11.602		20.658	-0.597		20.649	0.593		20.658	-0.88		20.649	-1.291		20.649	0.462		20.658	-1.415		20.649	1.151
20.674	1.969		20.683	-11.544		20.683	-0.817		20.674	0.612		20.683	-1.126		20.674	-1.48		20.674	0.495		20.683	-1.436		20.674	1.381
20.699	1.896		20.707	-11.79		20.707	-0.638		20.699	0.528		20.707	-1.042		20.699	-1.579		20.699	0.46		20.707	-1.728		20.699	1.36
20.724	1.848		20.732	-11.569		20.732	-0.829		20.724	0.486		20.732	-1.108		20.724	-1.496		20.724	0.358		20.732	-1.873		20.724	1.383
20.749	1.707		20.757	-11.561		20.757	-0.877		20.749	0.61		20.757	-1.226		20.749	-1.574		20.749	0.294		20.757	-1.822		20.749	1.153
20.774	1.669		20.782	-11.381		20.782	-0.895		20.774	0.468		20.782	-1.187		20.774	-1.551		20.774	0.338		20.782	-1.924		20.774	1.134
20.798	1.604		20.807	-11.239		20.807	-0.822		20.798	0.508		20.807	-1.217		20.798	-1.446		20.798	0.295		20.807	-1.732		20.798	1.103
20.823	1.546		20.832	-10.876		20.832	-0.936		20.823	0.518		20.832	-1.292		20.823	-1.401		20.823	0.355		20.832	-1.796		20.823	1.235
20.848	1.5		20.857	-10.607		20.857	-1.082		20.848	0.58		20.857	-1.158		20.848	-1.641		20.848	0.235		20.857	-1.891		20.848	1.262
20.873	1.565		20.882	-10.147		20.882	-1.076		20.873	0.47		20.882	-1.083		20.873	-1.67		20.873	0.21		20.882	-1.945		20.873	1.203
20.898	1.501		20.907	-9.571		20.907	-1.01		20.898	0.635		20.907	-1.16		20.898	-1.727		20.898	0.177		20.907	-1.716		20.898	1.133
20.923	1.263		20.932	-9.048		20.932	-0.894		20.923	0.305		20.932	-1.264		20.923	-1.72		20.923	0.151		20.932	-1.818		20.923	0.95
20.948	1.384		20.957	-8.472		20.957	-1.123		20.948	0.34		20.957	-1.281		20.948	-1.666		20.948	0.022		20.957	-1.893		20.948	0.889
20.973	1.211		20.982	-7.896		20.982	-1.197		20.973	0.398		20.982	-1.265		20.973	-1.684		20.973	0.08		20.982	-2.043		20.973	0.79
20.998	0.961		21.006	-6.943		21.006	-1.236		20.998	0.48		21.006	-1.242		20.998	-1.824		20.998	0.074		21.006	-2.012		20.998	0.594
21.023	0.985		21.031	-6.233		21.031	-1.165		21.023	0.374		21.031	-1.322		21.023	-1.764		21.023	-0.035		21.031	-1.765		21.023	0.557
21.048	0.926		21.056	-5.325		21.056	-1.225		21.048	0.31		21.056	-1.289		21.048	-1.802		21.048	-0.014		21.056	-2.077		21.048	0.516
21.072	1.069		21.081	-4.427		21.081	-1.329		21.072	0.312		21.081	-1.272		21.072	-1.906		21.072	-0.17		21.081	-2.081		21.072	0.185
21.097	0.848		21.106	-3.397		21.106	-1.438		21.097	0.262		21.106	-1.366		21.097	-1.893		21.097	-0.052		21.106	-2.256		21.097	0.3
21.122	0.931		21.131	-2.492		21.131	-1.38		21.122	0.176		21.131	-1.329		21.122	-1.99		21.122	-0.308		21.131	-2.069		21.122	0.446
21.147	0.953		21.156	-1.589		21.156	-1.416		21.147	0.331		21.156	-1.358		21.147	-1.899		21.147	-0.156		21.156	-2.206		21.147	0.285
21.172	0.793		21.181	-0.73		21.181	-1.36		21.172	0.137		21.181	-1.309		21.172	-1.968		21.172	-0.216		21.181	-2.165		21.172	0.283
21.197	0.886		21.206	0.054		21.206	-1.352		21.197	0.159		21.206	-1.397		21.197	-1.987		21.197	-0.265		21.206	-2.216		21.197	0.362
21.222	0.665		21.231	0.736		21.231	-1.422		21.222	0.057		21.231	-1.338		21.222	-1.977		21.222	-0.273		21.231	-2.197		21.222	0.391
21.247	0.654		21.256	1.276		21.256	-1.485		21.247	0.114		21.256	-1.231		21.247	-2.018		21.247	-0.208		21.256	-2.177		21.247	0.314
21.272	0.683		21.281	1.708		21.281	-1.596		21.272	0.108		21.281	-1.378		21.272	-2.064		21.272	-0.329		21.281	-2.296		21.272	-0.001
21.297	0.635		21.306	1.964		21.306	-1.53		21.297	0.061		21.306	-1.522		21.297	-2.173		21.297	-0.449		21.306	-2.311		21.297	-0.196
21.322	0.654		21.33	2.195		21.33	-1.55		21.322	0.08		21.33	-1.385		21.322	-2.298		21.322	-0.433		21.33	-2.342		21.322	-0.286
21.346	0.563		21.355	2.269		21.355	-1.647		21.346	-0.031		21.355	-1.504		21.346	-2.079		21.346	-0.451		21.355	-2.365		21.346	-0.319
21.371	0.593		21.38	2.385		21.38	-1.488		21.371	0.06		21.38	-1.543		21.371	-2.305		21.371	-0.453		21.38	-2.276		21.371	-0.204
21.396	0.646		21.405	2.308		21.405	-1.697		21.396	0.221		21.405	-1.569		21.396	-2.098		21.396	-0.217		21.405	-2.293		21.396	-0.062
21.421	0.535		21.43	2.008		21.43	-1.53		21.421	0.082		21.43	-1.408		21.421	-2.135		21.421	-0.203		21.43	-2.236		21.421	0.032
21.446	0.476		21.455	1.535		21.455	-1.546		21.446	0.161		21.455	-1.191		21.446	-2.129		21.446	-0.287		21.455	-2.141		21.446	-0.272
21.471	0.495		21.48	1.069		21.48	-1.479		21.471	0.067		21.48	-1.324		21.471	-2.123		21.471	-0.226		21.48	-2.292		21.471	-0.179
21.496	0.417		21.505	0.492		21.505	-1.538		21.496	0.047		21.505	-1.296		21.496	-2.153		21.496	-0.278		21.505	-2.133		21.496	-0.152
21.521	0.464		21.53	-0.033		21.53	-1.686		21.521	0.135		21.53	-1.292		21.521	-2.114		21.521	-0.307		21.53	-2.104		21.521	-0.213
21.546	0.501		21.555	-0.844		21.555	-1.656		21.546	0.105		21.555	-1.216		21.546	-2.209		21.546	-0.445		21.555	-2.079		21.546	-0.204
21.571	0.468		21.58	-1.498		21.58	-1.707		21.571	0.1		21.58	-1.323		21.571	-2.152		21.571	-0.52		21.58	-2.182		21.571	-0.426
21.596	0.331		21.605	-2.166		21.605	-1.685		21.596	0.033		21.605	-1.413		21.596	-2.311		21.596	-0.486		21.605	-2.23		21.596	-0.244
21.62	0.267		21.629	-2.948		21.629	-1.632		21.62	-0.04		21.629	-1.4		21.62	-2.273		21.62	-0.461		21.629	-2.203		21.62	-0.545
21.645	0.316		21.654	-3.692		21.654	-1.802		21.645	-0.12		21.654	-1.439		21.645	-2.267		21.645	-0.573		21.654	-2.256		21.645	-0.433
21.67	0.372		21.679	-4.372		21.679	-1.809		21.67	-0.008		21.679	-1.459		21.67	-2.292		21.67	-0.619		21.679	-2.39		21.67	-0.67
21.695	0.368		21.704	-5.249		21.704	-1.805		21.695	0.017		21.704	-1.456		21.695	-2.3		21.695	-0.645		21.704	-2.441		21.695	-0.327
21.72	0.323		21.729	-5.953		21.729	-1.997		21.72	-0.208		21.729	-1.473		21.72	-2.403		21.72	-0.842		21.729	-2.342		21.72	-0.843
21.745	0.144		21.754	-6.397		21.754	-1.862		21.745	-0.258		21.754	-1.61		21.745	-2.452		21.745	-0.861		21.754	-2.493		21.745	-0.751
21.77	0.16		21.779	-6.915		21.779	-1.933		21.77	-0.189		21.779	-1.71		21.77	-2.546		21.77	-0.874		21.779	-2.615		21.77	-0.553
21.795	0.081		21.804	-7.503		21.804	-1.976		21.795	-0.092		21.804	-1.564		21.795	-2.371		21.795	-0.887		21.804	-2.549		21.795	-0.831
21.82	0.089		21.829	-7.941		21.829	-2.087		21.82	-0.109		21.829	-1.656		21.82	-2.435		21.82	-0.843		21.829	-2.638		21.82	-0.861
21.845	0.025		21.854	-8.288		21.854	-1.965		21.845	-0.188		21.854	-1.721		21.845	-2.519		21.845	-0.813		21.854	-2.417		21.845	-0.841
21.87	0.033		21.879	-8.665		21.879	-1.981		21.87	-0.174		21.879	-1.677		21.87	-2.386		21.87	-0.913		21.879	-2.52		21.87	-0.792
21.894	0.034		21.904	-8.902		21.904	-1.98		21.894	-0.263		21.904	-1.561		21.894	-2.554		21.894	-0.915		21.904	-2.752		21.894	-0.758
21.919	0.022		21.928	-9.066		21.928	-2.063		21.919	-0.104		21.928	-1.735		21.919	-2.365		21.919	-0.914		21.928	-2.679		21.919	-0.682
21.944	0		21.953	-9.206		21.953	-2.042		21.944	-0.177		21.953	-1.69		21.944	-2.219		21.944	-0.827		21.953	-2.655		21.944	-0.767
21.969	0.05		21.978	-9.519		21.978	-2.061		21.969	-0.208		21.978	-1.619		21.969	-2.269		21.969	-0.843		21.978	-2.65		21.969	-0.578
21.994	0.029		22.003	-9.487		22.003	-2.037		21.994	-0.197		22.003	-1.626		21.994	-2.362		21.994	-0.942		22.003	-2.587		21.994	-0.577
22.019	-0.105		22.028	-9.429		22.028	-1.896		22.019	-0.282		22.028	-1.641		22.019	-2.214		22.019	-0.861		22.028	-2.762		22.019	-0.589
22.044	-0.077		22.053	-9.481		22.053	-1.974		22.044	-0.182		22.053	-1.603		22.044	-2.479		22.044	-0.892		22.053	-2.729		22.044	-0.718
22.069	-0.172		22.078	-9.235		22.078	-1.933		22.069	-0.127		22.078	-1.614		22.069	-2.344		22.069	-0.867		22.078	-2.682		22.069	-0.731
22.094	-0.098		22.103	-9.109		22.103	-1.934		22.094	-0.134		22.103	-1.623		22.094	-2.508		22.094	-0.789		22.103	-2.614		22.094	-0.784
22.119	-0.086		22.128	-9.039		22.128	-1.926		22.119	-0.155		22.128	-1.538		22.119	-2.449		22.119	-0.682		22.128	-2.61		22.119	-0.663
22.144	-0.027		22.153	-8.675		22.153	-2.053		22.144	-0.06		22.153	-1.539		22.144	-2.235		22.144	-0.729		22.153	-2.615		22.144	-0.642
22.168	0.107		22.178	-8.506		22.178	-1.939		22.168	-0.094		22.178	-1.536		22.168	-2.298		22.168	-0.778		22.178	-2.598		22.168	-0.708
22.193	-0.001		22.203	-7.978		22.203	-1.965		22.193	-0.058		22.203	-1.492		22.193	-2.307		22.193	-0.822		22.203	-2.678		22.193	-0.703
22.218	-0.058		22.228	-7.646		22.228	-1.782		22.218	-0.057		22.228	-1.553		22.218	-2.195		22.218	-0.625		22.228	-2.488		22.218	-0.46
22.243	-0.061		22.252	-7.312		22.252	-1.852		22.243	-0.059		22.252	-1.727		22.243	-2.151		22.243	-0.605		22.252	-2.586		22.243	-0.548
22.268	0.047		22.277	-6.946		22.277	-1.95		22.268	-0.091		22.277	-1.49		22.268	-2.195		22.268	-0.51		22.277	-2.451		22.268	-0.795
22.293	0.109		22.302	-6.504		22.302	-1.941		22.293	-0.091		22.302	-1.494		22.293	-2.133		22.293	-0.531		22.302	-2.5		22.293	-0.544
22.318	-0.01		22.327	-6.164		22.327	-1.87		22.318	-0.193		22.327	-1.456		22.318	-2.224		22.318	-0.623		22.327	-2.42		22.318	-0.673
22.343	-0.063		22.352	-5.755		22.352	-1.761		22.343	-0.076		22.352	-1.474		22.343	-2.242		22.343	-0.527		22.352	-2.585		22.343	-0.552
22.368	-0.039		22.377	-5.313		22.377	-1.838		22.368	-0.013		22.377	-1.465		22.368	-2.201		22.368	-0.539		22.377	-2.561		22.368	-0.711
22.393	0.092		22.402	-4.856		22.402	-1.746		22.393	-0.072		22.402	-1.575		22.393	-2.083		22.393	-0.683		22.402	-2.513		22.393	-0.663
22.418	0.089		22.427	-4.401		22.427	-1.493		22.418	0.192		22.427	-1.572		22.418	-2.041		22.418	-0.337		22.427	-2.566		22.418	-0.334
22.442	0.16		22.452	-3.972		22.452	-1.568		22.442	0.049		22.452	-1.498		22.442	-1.947		22.442	-0.349		22.452	-2.274		22.442	-0.43
22.467	0.186		22.477	-3.615		22.477	-1.498		22.467	0.064		22.477	-1.228		22.467	-1.922		22.467	-0.461		22.477	-2.3		22.467	-0.362
22.492	0.079		22.502	-3.311		22.502	-1.532		22.492	0.047		22.502	-1.327		22.492	-1.953		22.492	-0.352		22.502	-2.285		22.492	-0.401
22.517	0.196		22.527	-3.041		22.527	-1.582		22.517	0.105		22.527	-1.299		22.517	-1.906		22.517	-0.331		22.527	-2.507		22.517	-0.451
22.542	0.196		22.551	-2.807		22.551	-1.549		22.542	0.063		22.551	-1.37		22.542	-2.073		22.542	-0.393		22.551	-2.39		22.542	-0.483
22.567	0.321		22.576	-2.841		22.576	-1.647		22.567	0.14		22.576	-1.472		22.567	-1.843		22.567	-0.44		22.576	-2.432		22.567	-0.544
22.592	0.222		22.601	-2.711		22.601	-1.526		22.592	-0.101		22.601	-1.3		22.592	-1.98		22.592	-0.454		22.601	-2.366		22.592	-0.463
22.617	0.154		22.626	-2.527		22.626	-1.599		22.617	-0.197		22.626	-1.341		22.617	-1.943		22.617	-0.413		22.626	-2.49		22.617	-0.519
22.642	0.172		22.651	-2.409		22.651	-1.507		22.642	-0.015		22.651	-1.483		22.642	-1.86		22.642	-0.374		22.651	-2.456		22.642	-0.734
22.667	0.138		22.676	-2.375		22.676	-1.539		22.667	-0.038		22.676	-1.428		22.667	-1.994		22.667	-0.329		22.676	-2.479		22.667	-0.825
22.692	0.383		22.701	-2.38		22.701	-1.513		22.692	-0.033		22.701	-1.384		22.692	-2.07		22.692	-0.364		22.701	-2.457		22.692	-0.749
22.716	0.42		22.726	-2.455		22.726	-1.56		22.716	-0.03		22.726	-1.399		22.716	-2.08		22.716	-0.441		22.726	-2.335		22.716	-0.787
22.741	0.55		22.751	-2.508		22.751	-1.625		22.741	-0.189		22.751	-1.416		22.741	-2.229		22.741	-0.634		22.751	-2.352		22.741	-1.001
22.766	0.504		22.776	-2.511		22.776	-1.732		22.766	-0.122		22.776	-1.499		22.766	-2.246		22.766	-0.617		22.776	-2.405		22.766	-0.962
22.791	0.424		22.801	-2.66		22.801	-1.707		22.791	-0.059		22.801	-1.626		22.791	-2.145		22.791	-0.656		22.801	-2.51		22.791	-0.94
22.816	0.37		22.826	-2.529		22.826	-1.718		22.816	-0.073		22.826	-1.614		22.816	-2.345		22.816	-0.521		22.826	-2.467		22.816	-0.958
22.841	0.551		22.85	-2.639		22.85	-1.775		22.841	-0.135		22.85	-1.639		22.841	-2.565		22.841	-0.738		22.85	-2.465		22.841	-1.01
22.866	0.432		22.875	-2.706		22.875	-1.745		22.866	-0.259		22.875	-1.507		22.866	-2.368		22.866	-0.608		22.875	-2.572		22.866	-1.02
22.891	0.338		22.9	-2.842		22.9	-1.9		22.891	-0.179		22.9	-1.591		22.891	-2.34		22.891	-0.771		22.9	-2.542		22.891	-0.9
22.916	0.395		22.925	-2.826		22.925	-1.798		22.916	-0.066		22.925	-1.585		22.916	-2.295		22.916	-0.681		22.925	-2.564		22.916	-0.908
22.941	0.41		22.95	-2.991		22.95	-1.812		22.941	-0.278		22.95	-1.627		22.941	-2.277		22.941	-0.688		22.95	-2.521		22.941	-1.034
22.966	0.315		22.975	-2.916		22.975	-1.809		22.966	-0.153		22.975	-1.601		22.966	-2.45		22.966	-0.615		22.975	-2.501		22.966	-1.041
22.99	0.253		23	-3.095		23	-1.872		22.99	-0.176		23	-1.596		22.99	-2.305		22.99	-0.756		23	-2.371		22.99	-1.155
23.015	0.215		23.025	-3.145		23.025	-1.896		23.015	-0.138		23.025	-1.674		23.015	-2.328		23.015	-0.653		23.025	-2.52		23.015	-1.083
23.04	0.227		23.05	-3.255		23.05	-1.931		23.04	-0.329		23.05	-1.488		23.04	-2.36		23.04	-0.626		23.05	-2.443		23.04	-1.06
23.065	0.126		23.075	-3.231		23.075	-1.91		23.065	-0.123		23.075	-1.7		23.065	-2.338		23.065	-0.703		23.075	-2.531		23.065	-1.003
23.09	0.185		23.1	-3.179		23.1	-1.955		23.09	-0.249		23.1	-1.672		23.09	-2.467		23.09	-0.614		23.1	-2.461		23.09	-1.118
23.115	0.112		23.125	-3.313		23.125	-1.888		23.115	-0.172		23.125	-1.631		23.115	-2.451		23.115	-0.71		23.125	-2.496		23.115	-1.05
23.14	0.278		23.15	-3.466		23.15	-1.857		23.14	-0.307		23.15	-1.617		23.14	-2.578		23.14	-0.539		23.15	-2.403		23.14	-1.16
23.165	0.3		23.174	-3.381		23.174	-1.918		23.165	-0.112		23.174	-1.688		23.165	-2.528		23.165	-0.709		23.174	-2.525		23.165	-1.052
23.19	0.247		23.199	-3.386		23.199	-1.983		23.19	-0.315		23.199	-1.65		23.19	-2.429		23.19	-0.783		23.199	-2.511		23.19	-1.065
23.215	0.165		23.224	-3.417		23.224	-1.948		23.215	0.217		23.224	-1.714		23.215	-2.629		23.215	-0.652		23.224	-2.623		23.215	-1.2
23.24	0.253		23.249	-3.506		23.249	-1.823		23.24	-0.078		23.249	-1.677		23.24	-2.46		23.24	-0.765		23.249	-2.521		23.24	-0.953
23.264	0.281		23.274	-3.465		23.274	-1.88		23.264	-0.182		23.274	-1.664		23.264	-2.481		23.264	-0.548		23.274	-2.47		23.264	-1.023
23.289	0.317		23.299	-3.486		23.299	-1.828		23.289	-0.138		23.299	-1.622		23.289	-2.506		23.289	-0.648		23.299	-2.405		23.289	-1.162
23.314	0.299		23.324	-3.58		23.324	-1.902		23.314	-0.114		23.324	-1.566		23.314	-2.272		23.314	-0.57		23.324	-2.257		23.314	-1.073
23.339	0.321		23.349	-3.544		23.349	-1.988		23.339	-0.258		23.349	-1.666		23.339	-2.385		23.339	-0.537		23.349	-2.494		23.339	-1.065
23.364	0.253		23.374	-3.624		23.374	-1.959		23.364	-0.276		23.374	-1.603		23.364	-2.435		23.364	-0.583		23.374	-2.558		23.364	-1.059
23.389	0.242		23.399	-3.556		23.399	-1.843		23.389	-0.146		23.399	-1.619		23.389	-2.378		23.389	-0.63		23.399	-2.515		23.389	-0.985
23.414	0.493		23.424	-3.58		23.424	-1.796		23.414	-0.032		23.424	-1.693		23.414	-2.528		23.414	-0.619		23.424	-2.559		23.414	-0.965
23.439	0.367		23.449	-3.407		23.449	-1.676		23.439	0.077		23.449	-1.639		23.439	-2.376		23.439	-0.48		23.449	-2.628		23.439	-0.878
23.464	0.431		23.473	-3.448		23.473	-1.72		23.464	0.089		23.473	-1.606		23.464	-2.352		23.464	-0.321		23.473	-2.251		23.464	-1.078
23.489	0.257		23.498	-3.548		23.498	-1.691		23.489	0.136		23.498	-1.549		23.489	-2.33		23.489	-0.318		23.498	-2.182		23.489	-1.036
23.513	0.403		23.523	-3.632		23.523	-1.793		23.513	0.073		23.523	-1.423		23.513	-2.315		23.513	-0.332		23.523	-2.116		23.513	-1.112
23.538	0.481		23.548	-3.643		23.548	-1.657		23.538	0.038		23.548	-1.429		23.538	-2.403		23.538	-0.188		23.548	-2.194		23.538	-1.002
23.563	0.465		23.573	-3.724		23.573	-1.63		23.563	0.083		23.573	-1.227		23.563	-2.31		23.563	-0.237		23.573	-2.187		23.563	-1.138
23.588	0.386		23.598	-3.813		23.598	-1.65		23.588	0.063		23.598	-1.405		23.588	-2.342		23.588	-0.321		23.598	-2.279		23.588	-1.27
23.613	0.434		23.623	-3.866		23.623	-1.572		23.613	0.091		23.623	-1.441		23.613	-2.468		23.613	-0.258		23.623	-2.152		23.613	-1.271
23.638	0.385		23.648	-3.834		23.648	-1.944		23.638	0.047		23.648	-1.382		23.638	-2.553		23.638	-0.304		23.648	-2.124		23.638	-1.07
23.663	0.37		23.673	-3.959		23.673	-1.763		23.663	0.004		23.673	-1.34		23.663	-2.333		23.663	-0.386		23.673	-2.096		23.663	-1.054
23.688	0.365		23.698	-3.855		23.698	-1.802		23.688	0.079		23.698	-1.325		23.688	-2.322		23.688	-0.467		23.698	-2.191		23.688	-1.073
23.713	0.404		23.723	-4.042		23.723	-1.722		23.713	0.022		23.723	-1.303		23.713	-2.338		23.713	-0.417		23.723	-2.173		23.713	-1.179
23.738	0.454		23.748	-4.159		23.748	-1.797		23.738	0.039		23.748	-1.538		23.738	-2.378		23.738	-0.484		23.748	-2.163		23.738	-1.186
23.763	0.536		23.772	-4.397		23.772	-1.753		23.763	-0.074		23.772	-1.476		23.763	-2.617		23.763	-0.58		23.772	-2.27		23.763	-1.216
23.787	0.506		23.797	-4.467		23.797	-1.79		23.787	-0.184		23.797	-1.377		23.787	-2.635		23.787	-0.595		23.797	-2.336		23.787	-1.335
23.812	0.611		23.822	-4.486		23.822	-2.084		23.812	-0.269		23.822	-1.682		23.812	-2.658		23.812	-0.623		23.822	-2.426		23.812	-1.229
23.837	0.44		23.847	-4.44		23.847	-1.885		23.837	-0.205		23.847	-1.698		23.837	-2.602		23.837	-0.696		23.847	-2.396		23.837	-1.303
23.862	0.457		23.872	-4.612		23.872	-1.826		23.862	-0.201		23.872	-1.735		23.862	-2.586		23.862	-0.708		23.872	-2.534		23.862	-1.415
23.887	0.521		23.897	-4.634		23.897	-1.803		23.887	-0.331		23.897	-1.747		23.887	-2.587		23.887	-0.666		23.897	-2.548		23.887	-1.486
23.912	0.399		23.922	-4.74		23.922	-2.046		23.912	-0.254		23.922	-1.657		23.912	-2.674		23.912	-0.768		23.922	-2.452		23.912	-1.479
23.937	0.357		23.947	-4.708		23.947	-2.006		23.937	-0.283		23.947	-1.625		23.937	-2.633		23.937	-0.814		23.947	-2.463		23.937	-1.522
23.962	0.379		23.972	-4.835		23.972	-1.969		23.962	-0.259		23.972	-1.726		23.962	-2.736		23.962	-0.736		23.972	-2.387		23.962	-1.494
23.987	0.271		23.997	-4.79		23.997	-1.959		23.987	-0.268		23.997	-1.643		23.987	-2.566		23.987	-0.81		23.997	-2.633		23.987	-1.241
