# Supplementary material for: Structures and function of a tailoring oxidase in complex with a nonribosomal peptide synthetase module
Source: Nat Commun. 2022 Jan 27;13:548. doi: 10.1038/s41467-022-28221-y (PMC8795117; doi:10.1038/s41467-022-28221-y)
Supplement: Supplementary file 4 — Source Data [file 41467_2022_28221_MOESM4_ESM.zip › Source_data/Main_Figure_1b.xlsx]

## Sheet: Sheet1
Figure 1B
These are the raw data values for the UV
Replicate 1			Replicate 2			Replicate 3
UV (280.0nm) time[min]	UV (280.0nm) Intensity[mAU]		UV (280.0nm) time[min]	UV (280.0nm) Intensity[mAU]		UV (280.0nm) time[min]	UV (280.0nm) Intensity[mAU]
0	-0.0166893		0	0.0163913		0	-0.00727177
0.00485333	-0.0171661		0.00485333	0.0166297		0.00485333	-0.00733137
0.00970667	-0.0168681		0.00970667	0.0171065		0.00970667	-0.00739098
0.01456	-0.0160933		0.01456	0.0175834		0.01456	-0.00745058
0.0194133	-0.0148416		0.0194133	0.0177622		0.0194133	-0.00739098
0.0242667	-0.0132918		0.0242667	0.0177026		0.0242667	-0.00721216
0.02912	-0.0117421		0.02912	0.017345		0.02912	-0.00703335
0.0339733	-0.0104308		0.0339733	0.0167489		0.0339733	-0.00679493
0.0388267	-0.00929832		0.0388267	0.015974		0.0388267	-0.00673532
0.04368	-0.00882149		0.04368	0.0152588		0.04368	-0.00691414
0.0485333	-0.00888109		0.0485333	0.0145435		0.0485333	-0.00727177
0.0533867	-0.00941753		0.0533867	0.0142455		0.0533867	-0.00798702
0.05824	-0.010252		0.05824	0.0142455		0.05824	-0.00858307
0.0630933	-0.0115633		0.0630933	0.0147223		0.0630933	-0.0090003
0.0679467	-0.012815		0.0679467	0.0156164		0.0679467	-0.00882149
0.0728	-0.0138283		0.0728	0.0167489		0.0728	-0.00816584
0.0776533	-0.0144839		0.0776533	0.017941		0.0776533	-0.00721216
0.0825067	-0.0146627		0.0825067	0.0186563		0.0825067	-0.00619888
0.08736	-0.0144839		0.08736	0.0189543		0.08736	-0.00554323
0.0922133	-0.0138879		0.0922133	0.0183582		0.0922133	-0.00548363
0.0970667	-0.0131726		0.0970667	0.017345		0.0970667	-0.00590086
0.10192	-0.012517		0.10192	0.0162125		0.10192	-0.00667572
0.106773	-0.0119805		0.106773	0.0152588		0.106773	-0.00762939
0.111627	-0.0114441		0.111627	0.0149012		0.111627	-0.00852346
0.11648	-0.010848		0.11648	0.0153184		0.11648	-0.00935793
0.121333	-0.0106692		0.121333	0.0163913		0.121333	-0.00983477
0.126187	-0.0107288		0.126187	0.0178218		0.126187	-0.010252
0.13104	-0.0111461		0.13104	0.0193119		0.13104	-0.0104308
0.135893	-0.0120997		0.135893	0.020504		0.135893	-0.0104904
0.140747	-0.0131726		0.140747	0.0213981		0.140747	-0.0100136
0.1456	-0.0144243		0.1456	0.0217557		0.1456	-0.00935793
0.150453	-0.015378		0.150453	0.0216365		0.150453	-0.00828505
0.155307	-0.0159144		0.155307	0.0213981		0.155307	-0.00709295
0.16016	-0.0157952		0.16016	0.0208616		0.16016	-0.00584126
0.165013	-0.0154972		0.165013	0.0201464		0.165013	-0.00464916
0.169867	-0.01508		0.169867	0.0192523		0.169867	-0.0038147
0.17472	-0.014782		0.17472	0.0183582		0.17472	-0.00345707
0.179573	-0.014782		0.179573	0.0175238		0.179573	-0.00333786
0.184427	-0.01508		0.184427	0.0168681		0.184427	-0.00363588
0.18928	-0.0155568		0.18928	0.0165701		0.18928	-0.00417233
0.194133	-0.0162125		0.194133	0.0167489		0.194133	-0.00506639
0.198987	-0.0169277		0.198987	0.0172257		0.198987	-0.00590086
0.20384	-0.0174642		0.20384	0.0180602		0.20384	-0.00649691
0.208693	-0.0177026		0.208693	0.0190735		0.208693	-0.00697374
0.213547	-0.0172853		0.213547	0.0200272		0.213547	-0.00715256
0.2184	-0.0165105		0.2184	0.0209808		0.2184	-0.00733137
0.223253	-0.0152588		0.223253	0.0216961		0.223253	-0.00745058
0.228107	-0.0137091		0.228107	0.0222325		0.228107	-0.0077486
0.23296	-0.0120997		0.23296	0.0223517		0.23296	-0.00810623
0.237813	-0.0106096		0.237813	0.0221729		0.237813	-0.00858307
0.242667	-0.00953674		0.242667	0.0219345		0.242667	-0.0089407
0.24752	-0.00905991		0.24752	0.0216961		0.24752	-0.00917912
0.252373	-0.00911951		0.252373	0.0215769		0.252373	-0.00953674
0.257227	-0.00965595		0.257227	0.0218153		0.257227	-0.00989437
0.26208	-0.0106692		0.26208	0.0221133		0.26208	-0.0104308
0.266933	-0.0119209		0.266933	0.0224113		0.266933	-0.0110269
0.271787	-0.0133514		0.271787	0.0222921		0.271787	-0.0118613
0.27664	-0.0145435		0.27664	0.0219345		0.27664	-0.0126362
0.281493	-0.0154972		0.281493	0.0211596		0.281493	-0.013411
0.286347	-0.0160336		0.286347	0.0204444		0.286347	-0.0140667
0.2912	-0.0162125		0.2912	0.0197887		0.2912	-0.0144839
0.296053	-0.0160933		0.296053	0.0193119		0.296053	-0.014782
0.300907	-0.0157356		0.300907	0.0190735		0.300907	-0.0150204
0.30576	-0.015378		0.30576	0.0188947		0.30576	-0.0151992
0.310613	-0.0150204		0.310613	0.0185966		0.310613	-0.015378
0.315467	-0.0146627		0.315467	0.0183582		0.315467	-0.015676
0.32032	-0.0142455		0.32032	0.0180602		0.32032	-0.0160933
0.325173	-0.0139475		0.325173	0.017941		0.325173	-0.0164509
0.330027	-0.0137091		0.330027	0.0178814		0.330027	-0.0167489
0.33488	-0.0135899		0.33488	0.0180602		0.33488	-0.0168681
0.339733	-0.0138283		0.339733	0.018239		0.339733	-0.0166297
0.344587	-0.0144243		0.344587	0.0183582		0.344587	-0.0159144
0.34944	-0.015378		0.34944	0.0186563		0.34944	-0.0147223
0.354293	-0.0167489		0.354293	0.0187755		0.354293	-0.0132322
0.359147	-0.0182986		0.359147	0.0191331		0.359147	-0.0117421
0.364	-0.0197291		0.364	0.0196099		0.364	-0.0103116
0.368853	-0.0209212		0.368853	0.0203252		0.368853	-0.00941753
0.373707	-0.0216961		0.373707	0.0210404		0.373707	-0.00888109
0.37856	-0.0219941		0.37856	0.0217557		0.37856	-0.00882149
0.383413	-0.0219345		0.383413	0.0222325		0.383413	-0.00917912
0.388267	-0.0216365		0.388267	0.0221729		0.388267	-0.00965595
0.39312	-0.0210404		0.39312	0.0218749		0.39312	-0.0101924
0.397973	-0.0205636		0.397973	0.0211596		0.397973	-0.0107288
0.402827	-0.0200868		0.402827	0.0200868		0.402827	-0.0113249
0.40768	-0.0196099		0.40768	0.0188947		0.40768	-0.0117421
0.412533	-0.0190735		0.412533	0.017643		0.412533	-0.0120997
0.417387	-0.018239		0.417387	0.0164509		0.417387	-0.0124574
0.42224	-0.0174046		0.42224	0.015676		0.42224	-0.0125766
0.427093	-0.0166893		0.427093	0.0151992		0.427093	-0.0123978
0.431947	-0.0162125		0.431947	0.0151992		0.431947	-0.0120997
0.4368	-0.0161529		0.4368	0.0154972		0.4368	-0.0119209
0.441653	-0.0165105		0.441653	0.0161529		0.441653	-0.0118613
0.446507	-0.0171661		0.446507	0.0167489		0.446507	-0.0119209
0.45136	-0.017941		0.45136	0.017345		0.45136	-0.012219
0.456213	-0.0182986		0.456213	0.0178218		0.456213	-0.0125766
0.461067	-0.0182986		0.461067	0.0180006		0.461067	-0.0129342
0.46592	-0.017643		0.46592	0.0180602		0.46592	-0.012815
0.470773	-0.0165701		0.470773	0.017941		0.470773	-0.0123978
0.475627	-0.0151992		0.475627	0.0180006		0.475627	-0.0115037
0.48048	-0.0138283		0.48048	0.0181198		0.48048	-0.0106692
0.485333	-0.0128746		0.485333	0.0183582		0.485333	-0.00983477
0.490187	-0.012219		0.490187	0.0185966		0.490187	-0.00917912
0.49504	-0.0119209		0.49504	0.0189543		0.49504	-0.0090003
0.499893	-0.0117421		0.499893	0.0191927		0.499893	-0.00911951
0.504747	-0.0116825		0.504747	0.0193119		0.504747	-0.00953674
0.5096	-0.0114441		0.5096	0.0194907		0.5096	-0.0100136
0.514453	-0.0112653		0.514453	0.0196695		0.514453	-0.0103712
0.519307	-0.0110269		0.519307	0.0196695		0.519307	-0.0103116
0.52416	-0.0109076		0.52416	0.0195503		0.52416	-0.0101924
0.529013	-0.0111461		0.529013	0.0193715		0.529013	-0.00965595
0.533867	-0.0117421		0.533867	0.0191927		0.533867	-0.00911951
0.53872	-0.0128746		0.53872	0.0188947		0.53872	-0.00876188
0.543573	-0.0143051		0.543573	0.0188351		0.543573	-0.00864267
0.548427	-0.0158548		0.548427	0.0187159		0.548427	-0.00882149
0.55328	-0.017345		0.55328	0.0187755		0.55328	-0.00935793
0.558133	-0.018537		0.558133	0.0187159		0.558133	-0.010252
0.562987	-0.0191331		0.562987	0.0184774		0.562987	-0.0110865
0.56784	-0.0190139		0.56784	0.0180006		0.56784	-0.0117421
0.572693	-0.0183582		0.572693	0.0172257		0.572693	-0.0120997
0.577547	-0.0172257		0.577547	0.0162721		0.577547	-0.0122786
0.5824	-0.0158548		0.5824	0.015378		0.5824	-0.012219
0.587253	-0.0144243		0.587253	0.0146627		0.587253	-0.0120997
0.592107	-0.0131726		0.592107	0.0145435		0.592107	-0.0119209
0.59696	-0.0123978		0.59696	0.0149608		0.59696	-0.0117421
0.601813	-0.0120401		0.601813	0.0156164		0.601813	-0.0115037
0.606667	-0.0120401		0.606667	0.0166297		0.606667	-0.0112653
0.61152	-0.0123978		0.61152	0.017643		0.61152	-0.0110269
0.616373	-0.0128746		0.616373	0.0184178		0.616373	-0.0106096
0.621227	-0.0133514		0.621227	0.0190735		0.621227	-0.010252
0.62608	-0.0136495		0.62608	0.0193119		0.62608	-0.0100136
0.630933	-0.0138283		0.630933	0.0191927		0.630933	-0.00989437
0.635787	-0.0138283		0.635787	0.0188947		0.635787	-0.00995398
0.64064	-0.0139475		0.64064	0.0183582		0.64064	-0.00989437
0.645493	-0.0141263		0.645493	0.0178218		0.645493	-0.00971556
0.650347	-0.0144243		0.650347	0.017345		0.650347	-0.00923872
0.6552	-0.014782		0.6552	0.0170469		0.6552	-0.00846386
0.660053	-0.01508		0.660053	0.0169873		0.660053	-0.00756979
0.664907	-0.0149012		0.664907	0.0172853		0.664907	-0.00685453
0.66976	-0.0144243		0.66976	0.0178218		0.66976	-0.00631809
0.674613	-0.0132918		0.674613	0.018537		0.674613	-0.00619888
0.679467	-0.0118017		0.679467	0.0193119		0.679467	-0.0063777
0.68432	-0.010252		0.68432	0.0200272		0.68432	-0.00673532
0.689173	-0.0090003		0.689173	0.0206828		0.689173	-0.00715256
0.694027	-0.00834465		0.694027	0.0211		0.694027	-0.00739098
0.69888	-0.00876188		0.69888	0.0213981		0.69888	-0.00739098
0.703733	-0.0100136		0.703733	0.0215173		0.703733	-0.00733137
0.708587	-0.0120997		0.708587	0.0215769		0.708587	-0.00703335
0.71344	-0.0145435		0.71344	0.0215769		0.71344	-0.00667572
0.718293	-0.0169873		0.718293	0.0216365		0.718293	-0.00631809
0.723147	-0.0192523		0.723147	0.0216365		0.723147	-0.00607967
0.728	-0.0208616		0.728	0.0216961		0.728	-0.00613928
0.732853	-0.0220537		0.732853	0.0216365		0.732853	-0.00631809
0.737707	-0.0228286		0.737707	0.0215173		0.737707	-0.00679493
0.74256	-0.0231862		0.74256	0.0213385		0.74256	-0.00762939
0.747413	-0.0229478		0.747413	0.0213385		0.747413	-0.00852346
0.752267	-0.0222921		0.752267	0.0215173		0.752267	-0.00947714
0.75712	-0.0211596		0.75712	0.0218749		0.75712	-0.0103712
0.761973	-0.0196695		0.761973	0.0223517		0.761973	-0.0112057
0.766827	-0.0182986		0.766827	0.0225902		0.766827	-0.0118017
0.77168	-0.017345		0.77168	0.0228882		0.77168	-0.012219
0.776533	-0.0169873		0.776533	0.0229478		0.776533	-0.0125766
0.781387	-0.0171661		0.781387	0.0228286		0.781387	-0.0128746
0.78624	-0.017643		0.78624	0.022769		0.78624	-0.0131726
0.791093	-0.0182986		0.791093	0.022769		0.791093	-0.0133514
0.795947	-0.0185966		0.795947	0.0228882		0.795947	-0.013411
0.8008	-0.0184774		0.8008	0.0230074		0.8008	-0.013411
0.805653	-0.0180006		0.805653	0.023067		0.805653	-0.0131726
0.810507	-0.0174642		0.810507	0.0230074		0.810507	-0.012815
0.81536	-0.0171661		0.81536	0.0228286		0.81536	-0.0123978
0.820213	-0.0169873		0.820213	0.0225306		0.820213	-0.0118613
0.825067	-0.0171065		0.825067	0.0221133		0.825067	-0.0112057
0.82992	-0.0171065		0.82992	0.0215769		0.82992	-0.0104904
0.834773	-0.0171661		0.834773	0.0211		0.834773	-0.00941753
0.839627	-0.0169277		0.839627	0.0206828		0.839627	-0.00834465
0.84448	-0.0168085		0.84448	0.0203848		0.84448	-0.00727177
0.849333	-0.0168085		0.849333	0.0203252		0.849333	-0.0063777
0.854187	-0.0169277		0.854187	0.020802		0.854187	-0.00602007
0.85904	-0.017345		0.85904	0.0214577		0.85904	-0.00619888
0.863893	-0.017941		0.863893	0.022471		0.863893	-0.00691414
0.868747	-0.0182986		0.868747	0.0235438		0.868747	-0.00792742
0.8736	-0.0184178		0.8736	0.0244975		0.8736	-0.0089407
0.878453	-0.018239		0.878453	0.0252128		0.878453	-0.00965595
0.883307	-0.0178814		0.883307	0.0255704		0.883307	-0.00995398
0.88816	-0.0175238		0.88816	0.0253916		0.88816	-0.00983477
0.893013	-0.0174046		0.893013	0.0247359		0.893013	-0.00935793
0.897867	-0.0175238		0.897867	0.023663		0.897867	-0.0090003
0.90272	-0.017941		0.90272	0.0223517		0.90272	-0.0090003
0.907573	-0.0186563		0.907573	0.0210404		0.907573	-0.00911951
0.912427	-0.0195503		0.912427	0.0201464		0.912427	-0.00977516
0.91728	-0.0203252		0.91728	0.019908		0.91728	-0.0104904
0.922133	-0.0210404		0.922133	0.0202656		0.922133	-0.0112653
0.926987	-0.0213981		0.926987	0.0214577		0.926987	-0.0117421
0.93184	-0.0215769		0.93184	0.0228882		0.93184	-0.012219
0.936693	-0.0215769		0.936693	0.0242591		0.936693	-0.0123978
0.941547	-0.0213981		0.941547	0.0252128		0.941547	-0.0126362
0.9464	-0.0212789		0.9464	0.0255108		0.9464	-0.0130534
0.951253	-0.0212789		0.951253	0.0252724		0.951253	-0.0134706
0.956107	-0.0213385		0.956107	0.0245571		0.956107	-0.0137687
0.96096	-0.0212193		0.96096	0.0238419		0.96096	-0.0139475
0.965813	-0.0211		0.965813	0.0231862		0.965813	-0.0138879
0.970667	-0.0208616		0.970667	0.0227094		0.970667	-0.0132918
0.97552	-0.0205636		0.97552	0.0225306		0.97552	-0.0123382
0.980373	-0.0203252		0.980373	0.0222325		0.980373	-0.0113249
0.985227	-0.020206		0.985227	0.0218749		0.985227	-0.0104904
0.99008	-0.0203252		0.99008	0.0211		0.99008	-0.00995398
0.994933	-0.0206828		0.994933	0.0200868		0.994933	-0.0100732
0.999787	-0.0209212		0.999787	0.0190139		0.999787	-0.0107884
1.00464	-0.0212789		1.00464	0.0178814		1.00464	-0.0120401
1.00949	-0.0214577		1.00949	0.0166893		1.00949	-0.0132918
1.01435	-0.0214577		1.01435	0.0158548		1.01435	-0.0142455
1.0192	-0.0212193		1.0192	0.0152588		1.0192	-0.0146627
1.02405	-0.0207424		1.02405	0.0150204		1.02405	-0.0147223
1.02891	-0.0199676		1.02891	0.0149608		1.02891	-0.0143051
1.03376	-0.0190139		1.03376	0.0152588		1.03376	-0.0140667
1.03861	-0.017941		1.03861	0.0158548		1.03861	-0.0141859
1.04347	-0.0168681		1.04347	0.0165701		1.04347	-0.0149012
1.04832	-0.0163317		1.04832	0.0174642		1.04832	-0.0161529
1.05317	-0.0162721		1.05317	0.0181794		1.05317	-0.0175834
1.05803	-0.0168085		1.05803	0.0187159		1.05803	-0.0187755
1.06288	-0.0177622		1.06288	0.0190735		1.06288	-0.0193715
1.06773	-0.0187159		1.06773	0.0189543		1.06773	-0.0193119
1.07259	-0.0194907		1.07259	0.0187159		1.07259	-0.0187159
1.07744	-0.0198483		1.07744	0.0183582		1.07744	-0.0178814
1.08229	-0.019908		1.08229	0.0180602		1.08229	-0.0172257
1.08715	-0.0198483		1.08715	0.0177026		1.08715	-0.0169873
1.092	-0.0198483		1.092	0.017643		1.092	-0.0175238
1.09685	-0.0203252		1.09685	0.0178814		1.09685	-0.0187755
1.10171	-0.0210404		1.10171	0.0184178		1.10171	-0.0204444
1.10656	-0.0220537		1.10656	0.0191331		1.10656	-0.0223517
1.11141	-0.0231266		1.11141	0.0197887		1.11141	-0.0241399
1.11627	-0.0239015		1.11627	0.0203252		1.11627	-0.0252724
1.12112	-0.0241995		1.12112	0.0206232		1.12112	-0.02563
1.12597	-0.0241399		1.12597	0.0203252		1.12597	-0.0252724
1.13083	-0.0237823		1.13083	0.0197291		1.13083	-0.0239015
1.13568	-0.0231862		1.13568	0.0187755		1.13568	-0.0221729
1.14053	-0.0225306		1.14053	0.017643		1.14053	-0.0200272
1.14539	-0.0219345		1.14539	0.0166297		1.14539	-0.0178218
1.15024	-0.0213385		1.15024	0.015974		1.15024	-0.0158548
1.15509	-0.0208616		1.15509	0.0157952		1.15509	-0.0143051
1.15995	-0.020504		1.15995	0.0161529		1.15995	-0.0135899
1.1648	-0.0203848		1.1648	0.0168681		1.1648	-0.0135303
1.16965	-0.020504		1.16965	0.0180006		1.16965	-0.0140667
1.17451	-0.0208616		1.17451	0.0192523		1.17451	-0.0149012
1.17936	-0.0214577		1.17936	0.0204444		1.17936	-0.0157356
1.18421	-0.0219941		1.18421	0.0213981		1.18421	-0.0163317
1.18907	-0.0227094		1.18907	0.0220537		1.18907	-0.0167489
1.19392	-0.0233054		1.19392	0.0222921		1.19392	-0.0168681
1.19877	-0.023663		1.19877	0.0221133		1.19877	-0.0168681
1.20363	-0.0240803		1.20363	0.0216961		1.20363	-0.0169873
1.20848	-0.0244975		1.20848	0.0213385		1.20848	-0.0171661
1.21333	-0.0246167		1.21333	0.0209212		1.21333	-0.0172853
1.21819	-0.0244975		1.21819	0.0205636		1.21819	-0.017643
1.22304	-0.0240207		1.22304	0.0203252		1.22304	-0.017941
1.22789	-0.0231862		1.22789	0.0202656		1.22789	-0.017941
1.23275	-0.0221729		1.23275	0.0204444		1.23275	-0.0178814
1.2376	-0.0209808		1.2376	0.0208616		1.2376	-0.0178218
1.24245	-0.019908		1.24245	0.0215173		1.24245	-0.0178218
1.24731	-0.0191927		1.24731	0.0224113		1.24731	-0.0180006
1.25216	-0.0188947		1.25216	0.023365		1.25216	-0.0184774
1.25701	-0.0189543		1.25701	0.0242591		1.25701	-0.0191927
1.26187	-0.0193715		1.26187	0.0248551		1.26187	-0.0201464
1.26672	-0.0198483		1.26672	0.0249743		1.26672	-0.0209212
1.27157	-0.0203848		1.27157	0.0244975		1.27157	-0.0214577
1.27643	-0.020802		1.27643	0.0236034		1.27643	-0.0215769
1.28128	-0.0212789		1.28128	0.0222325		1.28128	-0.0212789
1.28613	-0.0218749		1.28613	0.0206828		1.28613	-0.020504
1.29099	-0.0225306		1.29099	0.0191927		1.29099	-0.0194907
1.29584	-0.023067		1.29584	0.017941		1.29584	-0.0184774
1.30069	-0.0234842		1.30069	0.0169277		1.30069	-0.0177026
1.30555	-0.0236034		1.30555	0.0161529		1.30555	-0.0172257
1.3104	-0.0234842		1.3104	0.0158548		1.3104	-0.0169873
1.31525	-0.0233054		1.31525	0.0157952		1.31525	-0.0169277
1.32011	-0.023067		1.32011	0.0160933		1.32011	-0.0169873
1.32496	-0.0230074		1.32496	0.0165105		1.32496	-0.0169873
1.32981	-0.0230074		1.32981	0.0171065		1.32981	-0.0168681
1.33467	-0.0231862		1.33467	0.0178814		1.33467	-0.0166297
1.33952	-0.0232458		1.33952	0.018537		1.33952	-0.0162721
1.34437	-0.0229478		1.34437	0.0191927		1.34437	-0.0159144
1.34923	-0.0225306		1.34923	0.0198483		1.34923	-0.0156164
1.35408	-0.0219345		1.35408	0.0203848		1.35408	-0.015676
1.35893	-0.0213981		1.35893	0.0206232		1.35893	-0.0160933
1.36379	-0.0210404		1.36379	0.0207424		1.36379	-0.0168085
1.36864	-0.0210404		1.36864	0.0206232		1.36864	-0.0177622
1.37349	-0.0213981		1.37349	0.020206		1.37349	-0.0187755
1.37835	-0.0220537		1.37835	0.0197291		1.37835	-0.019908
1.3832	-0.0229478		1.3832	0.0193715		1.3832	-0.0207424
1.38805	-0.0238419		1.38805	0.0193119		1.38805	-0.0213385
1.39291	-0.0247359		1.39291	0.0196099		1.39291	-0.0217557
1.39776	-0.0251532		1.39776	0.020206		1.39776	-0.0218749
1.40261	-0.025332		1.40261	0.0210404		1.40261	-0.0218153
1.40747	-0.0249147		1.40747	0.0219345		1.40747	-0.0217557
1.41232	-0.0240803		1.41232	0.022471		1.41232	-0.0218153
1.41717	-0.0230074		1.41717	0.0230074		1.41717	-0.0219345
1.42203	-0.0221133		1.42203	0.0233054		1.42203	-0.0223517
1.42688	-0.0213981		1.42688	0.023365		1.42688	-0.0231266
1.43173	-0.0211		1.43173	0.0232458		1.43173	-0.0241399
1.43659	-0.0213385		1.43659	0.0228882		1.43659	-0.0251532
1.44144	-0.0220537		1.44144	0.0223517		1.44144	-0.0261068
1.44629	-0.023067		1.44629	0.0214577		1.44629	-0.0267625
1.45115	-0.0239611		1.45115	0.0202656		1.45115	-0.0270009
1.456	-0.0246763		1.456	0.0193119		1.456	-0.0268817
1.46085	-0.0252128		1.46085	0.0184178		1.46085	-0.0263453
1.46571	-0.0253916		1.46571	0.017941		1.46571	-0.0258088
1.47056	-0.0253916		1.47056	0.0177622		1.47056	-0.0251532
1.47541	-0.0254512		1.47541	0.0177026		1.47541	-0.0245571
1.48027	-0.0256896		1.48027	0.017643		1.48027	-0.0240207
1.48512	-0.0260472		1.48512	0.017643		1.48512	-0.023365
1.48997	-0.0263453		1.48997	0.0174642		1.48997	-0.0226498
1.49483	-0.0265837		1.49483	0.0172257		1.49483	-0.0217557
1.49968	-0.0265241		1.49968	0.0168681		1.49968	-0.0210404
1.50453	-0.0258684		1.50453	0.0165105		1.50453	-0.0202656
1.50939	-0.0249147		1.50939	0.015974		1.50939	-0.019908
1.51424	-0.0237823		1.51424	0.0154376		1.51424	-0.0200272
1.51909	-0.0228286		1.51909	0.0149608		1.51909	-0.0206828
1.52395	-0.0222325		1.52395	0.0146031		1.52395	-0.0216961
1.5288	-0.0220537		1.5288	0.0146627		1.5288	-0.0229478
1.53365	-0.0222921		1.53365	0.01508		1.53365	-0.0240803
1.53851	-0.0229478		1.53851	0.0157952		1.53851	-0.0249743
1.54336	-0.0238419		1.54336	0.0166297		1.54336	-0.0253916
1.54821	-0.0248551		1.54821	0.0170469		1.54821	-0.025332
1.55307	-0.0261068		1.55307	0.0172257		1.55307	-0.0249147
1.55792	-0.0274181		1.55792	0.0170469		1.55792	-0.0242591
1.56277	-0.0289083		1.56277	0.0167489		1.56277	-0.0235438
1.56763	-0.0302196		1.56763	0.0166297		1.56763	-0.022769
1.57248	-0.031352		1.57248	0.0167489		1.57248	-0.0221133
1.57733	-0.0318885		1.57733	0.0172853		1.57733	-0.0214577
1.58219	-0.0319481		1.58219	0.0182986		1.58219	-0.0211
1.58704	-0.031352		1.58704	0.0193715		1.58704	-0.0212193
1.59189	-0.0302196		1.59189	0.0204444		1.59189	-0.0216365
1.59675	-0.0288486		1.59675	0.0212193		1.59675	-0.0225306
1.6016	-0.0273585		1.6016	0.0217557		1.6016	-0.0237226
1.60645	-0.0259876		1.60645	0.0220537		1.60645	-0.0249743
1.61131	-0.0248551		1.61131	0.0220537		1.61131	-0.0258684
1.61616	-0.0240207		1.61616	0.0218749		1.61616	-0.0261068
1.62101	-0.0237226		1.62101	0.0215173		1.62101	-0.0256896
1.62587	-0.0238419		1.62587	0.020802		1.62587	-0.0246763
1.63072	-0.0245571		1.63072	0.019908		1.63072	-0.0232458
1.63557	-0.0256896		1.63557	0.0189543		1.63557	-0.0219345
1.64043	-0.0271201		1.64043	0.017941		1.64043	-0.0208616
1.64528	-0.0286102		1.64528	0.0169873		1.64528	-0.0203252
1.65013	-0.0297427		1.65013	0.0162721		1.65013	-0.020206
1.65499	-0.0305772		1.65499	0.0157952		1.65499	-0.020504
1.65984	-0.0306368		1.65984	0.0157356		1.65984	-0.0211596
1.66469	-0.0299811		1.66469	0.015974		1.66469	-0.0218749
1.66955	-0.0288486		1.66955	0.0163913		1.66955	-0.0225902
1.6744	-0.0272989		1.6744	0.0169277		1.6744	-0.0233054
1.67925	-0.025928		1.67925	0.017345		1.67925	-0.0238419
1.68411	-0.0247359		1.68411	0.017345		1.68411	-0.0244379
1.68896	-0.0240803		1.68896	0.0170469		1.68896	-0.0249147
1.69381	-0.0240207		1.69381	0.0164509		1.69381	-0.0251532
1.69867	-0.0245571		1.69867	0.0156164		1.69867	-0.025332
1.70352	-0.0257492		1.70352	0.0147223		1.70352	-0.0251532
1.70837	-0.0272989		1.70837	0.0140071		1.70837	-0.0248551
1.71323	-0.0287294		1.71323	0.0135899		1.71323	-0.0241399
1.71808	-0.0298619		1.71808	0.0133514		1.71808	-0.0233054
1.72293	-0.030458		1.72293	0.013411		1.72293	-0.0225902
1.72779	-0.0302792		1.72779	0.013411		1.72779	-0.0218749
1.73264	-0.0295639		1.73264	0.013411		1.73264	-0.0215173
1.73749	-0.0286102		1.73749	0.0132322		1.73749	-0.0211596
1.74235	-0.0276566		1.74235	0.0130534		1.74235	-0.0208616
1.7472	-0.0270009		1.7472	0.012815		1.7472	-0.0206232
1.75205	-0.0266433		1.75205	0.0129342		1.75205	-0.0202656
1.75691	-0.0265241		1.75691	0.0132322		1.75691	-0.0199676
1.76176	-0.0263453		1.76176	0.0140071		1.76176	-0.0196695
1.76661	-0.0261068		1.76661	0.0151396		1.76661	-0.0195503
1.77147	-0.0256896		1.77147	0.0164509		1.77147	-0.0196099
1.77632	-0.0253916		1.77632	0.0178218		1.77632	-0.0198483
1.78117	-0.0252724		1.78117	0.0188351		1.78117	-0.020206
1.78603	-0.0255704		1.78603	0.0195503		1.78603	-0.0204444
1.79088	-0.026226		1.79088	0.0198483		1.79088	-0.0206828
1.79573	-0.0272989		1.79573	0.0197887		1.79573	-0.0209808
1.80059	-0.0282526		1.80059	0.0194311		1.80059	-0.0210404
1.80544	-0.0291467		1.80544	0.0190139		1.80544	-0.0209212
1.81029	-0.0296831		1.81029	0.0187159		1.81029	-0.020504
1.81515	-0.0298619		1.81515	0.018537		1.81515	-0.0198483
1.82	-0.0297427		1.82	0.0184774		1.82	-0.0190139
1.82485	-0.0293851		1.82485	0.018537		1.82485	-0.0180602
1.82971	-0.0289679		1.82971	0.0185966		1.82971	-0.017345
1.83456	-0.0284314		1.83456	0.018537		1.83456	-0.0168681
1.83941	-0.027895		1.83941	0.018239		1.83941	-0.0168681
1.84427	-0.0274181		1.84427	0.0177622		1.84427	-0.0171065
1.84912	-0.0270605		1.84912	0.0171065		1.84912	-0.0177622
1.85397	-0.0267029		1.85397	0.0163913		1.85397	-0.0184774
1.85883	-0.0264645		1.85883	0.0157952		1.85883	-0.0191927
1.86368	-0.0262856		1.86368	0.0152588		1.86368	-0.0197887
1.86853	-0.0260472		1.86853	0.0148416		1.86853	-0.0203252
1.87339	-0.0258684		1.87339	0.0146031		1.87339	-0.0205636
1.87824	-0.0257492		1.87824	0.0142455		1.87824	-0.0205636
1.88309	-0.0256896		1.88309	0.0139475		1.88309	-0.020504
1.88795	-0.0255108		1.88795	0.0138879		1.88795	-0.0203848
1.8928	-0.0255108		1.8928	0.0139475		1.8928	-0.020206
1.89765	-0.0254512		1.89765	0.0141859		1.89765	-0.0200272
1.90251	-0.0255108		1.90251	0.0142455		1.90251	-0.0200868
1.90736	-0.0254512		1.90736	0.0142455		1.90736	-0.0202656
1.91221	-0.0252724		1.91221	0.0139475		1.91221	-0.0205636
1.91707	-0.0252128		1.91707	0.0133514		1.91707	-0.0211
1.92192	-0.0251532		1.92192	0.0127554		1.92192	-0.0218153
1.92677	-0.025332		1.92677	0.012517		1.92677	-0.0225306
1.93163	-0.02563		1.93163	0.0125766		1.93163	-0.0232458
1.93648	-0.0259876		1.93648	0.013113		1.93648	-0.023663
1.94133	-0.0265241		1.94133	0.0138879		1.94133	-0.0235438
1.94619	-0.0268817		1.94619	0.0147223		1.94619	-0.0229478
1.95104	-0.0271797		1.95104	0.0151992		1.95104	-0.0219941
1.95589	-0.0277162		1.95589	0.0153184		1.95589	-0.0209808
1.96075	-0.0283122		1.96075	0.0152588		1.96075	-0.0203252
1.9656	-0.0290871		1.9656	0.0151396		1.9656	-0.0201464
1.97045	-0.0299811		1.97045	0.0150204		1.97045	-0.020206
1.97531	-0.0305176		1.97531	0.0151992		1.97531	-0.0209212
1.98016	-0.030756		1.98016	0.015378		1.98016	-0.0215769
1.98501	-0.030458		1.98501	0.0156164		1.98501	-0.0221729
1.98987	-0.0297427		1.98987	0.0156164		1.98987	-0.0223517
1.99472	-0.028789		1.99472	0.0154376		1.99472	-0.0221729
1.99957	-0.0279546		1.99957	0.0151992		1.99957	-0.0216365
2.00443	-0.0272989		2.00443	0.0149012		2.00443	-0.0209808
2.00928	-0.0268817		2.00928	0.0147223		2.00928	-0.0201464
2.01413	-0.0268221		2.01413	0.0145435		2.01413	-0.0196099
2.01899	-0.0269413		2.01899	0.0145435		2.01899	-0.0193119
2.02384	-0.0271797		2.02384	0.0146627		2.02384	-0.0194311
2.02869	-0.0275373		2.02869	0.0149012		2.02869	-0.0199676
2.03355	-0.0279546		2.03355	0.015378		2.03355	-0.0206828
2.0384	-0.0284314		2.0384	0.0160933		2.0384	-0.0217557
2.04325	-0.0287294		2.04325	0.0169873		2.04325	-0.0227094
2.04811	-0.0290275		2.04811	0.017941		2.04811	-0.0234842
2.05296	-0.0290275		2.05296	0.0187755		2.05296	-0.0241995
2.05781	-0.0289679		2.05781	0.0193715		2.05781	-0.0245571
2.06267	-0.0287294		2.06267	0.0196099		2.06267	-0.0246763
2.06752	-0.0283718		2.06752	0.0194907		2.06752	-0.0244975
2.07237	-0.0280142		2.07237	0.0193119		2.07237	-0.0240803
2.07723	-0.0274777		2.07723	0.0189543		2.07723	-0.0235438
2.08208	-0.0268817		2.08208	0.0187755		2.08208	-0.023067
2.08693	-0.0261664		2.08693	0.0187159		2.08693	-0.0226498
2.09179	-0.0255704		2.09179	0.0188351		2.09179	-0.0224113
2.09664	-0.025034		2.09664	0.0190139		2.09664	-0.0222325
2.10149	-0.0249147		2.10149	0.0191331		2.10149	-0.0221729
2.10635	-0.0250936		2.10635	0.0193119		2.10635	-0.0222325
2.1112	-0.02563		2.1112	0.0196099		2.1112	-0.0222921
2.11605	-0.0264645		2.11605	0.0200272		2.11605	-0.022471
2.12091	-0.027597		2.12091	0.0206828		2.12091	-0.0225306
2.12576	-0.0287294		2.12576	0.0213385		2.12576	-0.0225902
2.13061	-0.0298023		2.13061	0.0219941		2.13061	-0.0223517
2.13547	-0.0306368		2.13547	0.0225306		2.13547	-0.0219941
2.14032	-0.0312328		2.14032	0.0226498		2.14032	-0.0213385
2.14517	-0.0314116		2.14517	0.0225306		2.14517	-0.0206828
2.15003	-0.0312924		2.15003	0.0223517		2.15003	-0.0200272
2.15488	-0.030756		2.15488	0.0220537		2.15488	-0.0196695
2.15973	-0.0299215		2.15973	0.0219345		2.15973	-0.0196099
2.16459	-0.0289083		2.16459	0.0219941		2.16459	-0.019908
2.16944	-0.027895		2.16944	0.0222921		2.16944	-0.020504
2.17429	-0.0270605		2.17429	0.0226498		2.17429	-0.0211596
2.17915	-0.0265837		2.17915	0.0230074		2.17915	-0.0216365
2.184	-0.026226		2.184	0.023365		2.184	-0.0218749
2.18885	-0.0260472		2.18885	0.0234246		2.18885	-0.0217557
2.19371	-0.0260472		2.19371	0.0233054		2.19371	-0.0213385
2.19856	-0.0261664		2.19856	0.0228286		2.19856	-0.0207424
2.20341	-0.0262856		2.20341	0.0222921		2.20341	-0.020206
2.20827	-0.0264645		2.20827	0.0215173		2.20827	-0.0200868
2.21312	-0.0266433		2.21312	0.020802		2.21312	-0.0204444
2.21797	-0.0271201		2.21797	0.0202656		2.21797	-0.0213385
2.22283	-0.0275373		2.22283	0.0197291		2.22283	-0.0227094
2.22768	-0.0281334		2.22768	0.0193715		2.22768	-0.0241399
2.23253	-0.0286102		2.23253	0.0190139		2.23253	-0.025332
2.23739	-0.0288486		2.23739	0.0188351		2.23739	-0.0260472
2.24224	-0.0288486		2.24224	0.0187159		2.24224	-0.0261068
2.24709	-0.0286102		2.24709	0.0187755		2.24709	-0.0257492
2.25195	-0.0282526		2.25195	0.0190139		2.25195	-0.0250936
2.2568	-0.0278354		2.2568	0.0195503		2.2568	-0.0244975
2.26165	-0.0274181		2.26165	0.0200272		2.26165	-0.0240803
2.26651	-0.0270605		2.26651	0.0205636		2.26651	-0.0241995
2.27136	-0.0268817		2.27136	0.0209212		2.27136	-0.0247359
2.27621	-0.0268221		2.27621	0.0210404		2.27621	-0.0258088
2.28107	-0.0267625		2.28107	0.0208616		2.28107	-0.0268817
2.28592	-0.0266433		2.28592	0.0203848		2.28592	-0.0281334
2.29077	-0.0264645		2.29077	0.0197291		2.29077	-0.0291467
2.29563	-0.0261068		2.29563	0.0190139		2.29563	-0.0296235
2.30048	-0.0254512		2.30048	0.018239		2.30048	-0.0296831
2.30533	-0.0244975		2.30533	0.0177026		2.30533	-0.0293255
2.31019	-0.023365		2.31019	0.0174046		2.31019	-0.0284314
2.31504	-0.0222921		2.31504	0.017345		2.31504	-0.0272393
2.31989	-0.0213981		2.31989	0.017643		2.31989	-0.0257492
2.32475	-0.0209212		2.32475	0.0181794		2.32475	-0.0240803
2.3296	-0.020802		2.3296	0.0190139		2.3296	-0.0225306
2.33445	-0.0210404		2.33445	0.0197291		2.33445	-0.0209808
2.33931	-0.0214577		2.33931	0.0203848		2.33931	-0.0198483
2.34416	-0.0220537		2.34416	0.020802		2.34416	-0.0190139
2.34901	-0.0226498		2.34901	0.0209212		2.34901	-0.0185966
2.35387	-0.0232458		2.35387	0.0206828		2.35387	-0.0183582
2.35872	-0.0239611		2.35872	0.0204444		2.35872	-0.018537
2.36357	-0.0247955		2.36357	0.0203848		2.36357	-0.0188947
2.36843	-0.02563		2.36843	0.020504		2.36843	-0.0194907
2.37328	-0.0261664		2.37328	0.0209808		2.37328	-0.0203252
2.37813	-0.0262856		2.37813	0.0215173		2.37813	-0.0212193
2.38299	-0.0258684		2.38299	0.0220537		2.38299	-0.0224113
2.38784	-0.025034		2.38784	0.0225306		2.38784	-0.0235438
2.39269	-0.0237226		2.39269	0.0228286		2.39269	-0.0246167
2.39755	-0.0222921		2.39755	0.023067		2.39755	-0.0252724
2.4024	-0.0211		2.4024	0.023067		2.4024	-0.0254512
2.40725	-0.0201464		2.40725	0.0230074		2.40725	-0.0254512
2.41211	-0.0196695		2.41211	0.0227094		2.41211	-0.0250936
2.41696	-0.0195503		2.41696	0.0223517		2.41696	-0.0247955
2.42181	-0.0197887		2.42181	0.0218749		2.42181	-0.0247955
2.42667	-0.020206		2.42667	0.0214577		2.42667	-0.0252724
2.43152	-0.0208616		2.43152	0.0213385		2.43152	-0.0261068
2.43637	-0.0215173		2.43637	0.0215769		2.43637	-0.0272989
2.44123	-0.0222325		2.44123	0.0222921		2.44123	-0.0285506
2.44608	-0.0230074		2.44608	0.0233054		2.44608	-0.0296831
2.45093	-0.023663		2.45093	0.0244379		2.45093	-0.0306964
2.45579	-0.0241995		2.45579	0.025332		2.45579	-0.0314116
2.46064	-0.0247359		2.46064	0.0256896		2.46064	-0.0320673
2.46549	-0.025034		2.46549	0.0255108		2.46549	-0.0325441
2.47035	-0.0249743		2.47035	0.025034		2.47035	-0.0327826
2.4752	-0.0245571		2.4752	0.0242591		2.4752	-0.0327826
2.48005	-0.0237823		2.48005	0.0235438		2.48005	-0.0323653
2.48491	-0.0229478		2.48491	0.0228286		2.48491	-0.0316501
2.48976	-0.0219941		2.48976	0.022471		2.48976	-0.030756
2.49461	-0.0214577		2.49461	0.0221133		2.49461	-0.0298023
2.49947	-0.0213981		2.49947	0.0219345		2.49947	-0.0290275
2.50432	-0.0217557		2.50432	0.0218749		2.50432	-0.0284314
2.50917	-0.022471		2.50917	0.0219941		2.50917	-0.028193
2.51403	-0.0234246		2.51403	0.022471		2.51403	-0.0281334
2.51888	-0.0243783		2.51888	0.0233054		2.51888	-0.0281334
2.52373	-0.0252724		2.52373	0.0242591		2.52373	-0.0280142
2.52859	-0.0260472		2.52859	0.0252724		2.52859	-0.027597
2.53344	-0.0265241		2.53344	0.025928		2.53344	-0.0272393
2.53829	-0.0268817		2.53829	0.0261664		2.53829	-0.0266433
2.54315	-0.0270605		2.54315	0.0257492		2.54315	-0.0262856
2.548	-0.0269413		2.548	0.0248551		2.548	-0.0260472
2.55285	-0.0266433		2.55285	0.0235438		2.55285	-0.0261068
2.55771	-0.0261068		2.55771	0.0221729		2.55771	-0.0264645
2.56256	-0.0252128		2.56256	0.0211		2.56256	-0.0268817
2.56741	-0.0242591		2.56741	0.020206		2.56741	-0.0274777
2.57227	-0.0230074		2.57227	0.0197291		2.57227	-0.0280142
2.57712	-0.0218749		2.57712	0.0195503		2.57712	-0.0285506
2.58197	-0.0209808		2.58197	0.0196099		2.58197	-0.0290275
2.58683	-0.020206		2.58683	0.0197887		2.58683	-0.0294447
2.59168	-0.0198483		2.59168	0.0201464		2.59168	-0.0296235
2.59653	-0.019908		2.59653	0.020802		2.59653	-0.0299811
2.60139	-0.0201464		2.60139	0.0216365		2.60139	-0.0302196
2.60624	-0.0207424		2.60624	0.0226498		2.60624	-0.030458
2.61109	-0.0215173		2.61109	0.023663		2.61109	-0.030756
2.61595	-0.0222921		2.61595	0.0243783		2.61595	-0.0312924
2.6208	-0.0228882		2.6208	0.0247359		2.6208	-0.0320673
2.62565	-0.0232458		2.62565	0.0246167		2.62565	-0.0329018
2.63051	-0.0234246		2.63051	0.0240207		2.63051	-0.0338554
2.63536	-0.0233054		2.63536	0.023067		2.63536	-0.0346899
2.64021	-0.0233054		2.64021	0.0218153		2.64021	-0.0352263
2.64507	-0.0232458		2.64507	0.020504		2.64507	-0.0355244
2.64992	-0.023365		2.64992	0.0191331		2.64992	-0.0354648
2.65477	-0.0235438		2.65477	0.0181198		2.65477	-0.0352859
2.65963	-0.0239611		2.65963	0.0174046		2.65963	-0.0349879
2.66448	-0.0241995		2.66448	0.0172853		2.66448	-0.0346899
2.66933	-0.0244379		2.66933	0.0175834		2.66933	-0.0344515
2.67419	-0.0246763		2.67419	0.018239		2.67419	-0.033915
2.67904	-0.0247955		2.67904	0.0191331		2.67904	-0.0334382
2.68389	-0.0249147		2.68389	0.019908		2.68389	-0.0329018
2.68875	-0.0249147		2.68875	0.020206		2.68875	-0.0324249
2.6936	-0.0248551		2.6936	0.0200272		2.6936	-0.0323057
2.69845	-0.0247955		2.69845	0.0193715		2.69845	-0.0324845
2.70331	-0.0247359		2.70331	0.0182986		2.70331	-0.0332594
2.70816	-0.0246167		2.70816	0.0170469		2.70816	-0.0343919
2.71301	-0.0246763		2.71301	0.0161529		2.71301	-0.0355244
2.71787	-0.0245571		2.71787	0.0154376		2.71787	-0.0364184
2.72272	-0.0244975		2.72272	0.0151396		2.72272	-0.0368953
2.72757	-0.0243783		2.72757	0.0153184		2.72757	-0.0367165
2.73243	-0.0240803		2.73243	0.0156164		2.73243	-0.0360608
2.73728	-0.0237823		2.73728	0.0160336		2.73728	-0.0350475
2.74213	-0.0234842		2.74213	0.0164509		2.74213	-0.0339746
2.74699	-0.0231862		2.74699	0.0166893		2.74699	-0.0331998
2.75184	-0.0229478		2.75184	0.0166893		2.75184	-0.0328422
2.75669	-0.0228882		2.75669	0.0166893		2.75669	-0.0327229
2.76155	-0.0228882		2.76155	0.0166297		2.76155	-0.0329018
2.7664	-0.0229478		2.7664	0.0167489		2.7664	-0.0330806
2.77125	-0.0232458		2.77125	0.0169873		2.77125	-0.0330806
2.77611	-0.0238419		2.77611	0.0175238		2.77611	-0.0329018
2.78096	-0.0246763		2.78096	0.0181794		2.78096	-0.0325441
2.78581	-0.0258088		2.78581	0.0188947		2.78581	-0.0323057
2.79067	-0.0268221		2.79067	0.0194907		2.79067	-0.0322461
2.79552	-0.0277162		2.79552	0.0198483		2.79552	-0.0323057
2.80037	-0.0282526		2.80037	0.0199676		2.80037	-0.0326037
2.80523	-0.0283122		2.80523	0.0199676		2.80523	-0.0328422
2.81008	-0.0281334		2.81008	0.019908		2.81008	-0.0327826
2.81493	-0.0276566		2.81493	0.0197291		2.81493	-0.0323653
2.81979	-0.0272989		2.81979	0.0197291		2.81979	-0.0315905
2.82464	-0.0270009		2.82464	0.0198483		2.82464	-0.030756
2.82949	-0.0267625		2.82949	0.0201464		2.82949	-0.0299811
2.83435	-0.0266433		2.83435	0.0203848		2.83435	-0.0295043
2.8392	-0.0265241		2.8392	0.0206232		2.8392	-0.0297427
2.84405	-0.0263453		2.84405	0.0209212		2.84405	-0.0305176
2.84891	-0.0262856		2.84891	0.0208616		2.84891	-0.0315309
2.85376	-0.026226		2.85376	0.0206828		2.85376	-0.0324249
2.85861	-0.026226		2.85861	0.0201464		2.85861	-0.033021
2.86347	-0.0262856		2.86347	0.0192523		2.86347	-0.0331402
2.86832	-0.026226		2.86832	0.018239		2.86832	-0.0327229
2.87317	-0.0258684		2.87317	0.0171065		2.87317	-0.0320077
2.87803	-0.0254512		2.87803	0.0159144		2.87803	-0.0311136
2.88288	-0.0249743		2.88288	0.0149012		2.88288	-0.0302792
2.88773	-0.0246167		2.88773	0.0140667		2.88773	-0.0295639
2.89259	-0.0244379		2.89259	0.0133514		2.89259	-0.0291467
2.89744	-0.0246763		2.89744	0.0128746		2.89744	-0.0288486
2.90229	-0.0251532		2.90229	0.0126362		2.90229	-0.0289679
2.90715	-0.0255704		2.90715	0.0128746		2.90715	-0.0293255
2.912	-0.0257492		2.912	0.013411		2.912	-0.0301003
2.91685	-0.0255108		2.91685	0.0142455		2.91685	-0.0311136
2.92171	-0.0249743		2.92171	0.0151992		2.92171	-0.0323057
2.92656	-0.0241995		2.92656	0.0162125		2.92656	-0.0333786
2.93141	-0.0232458		2.93141	0.0170469		2.93141	-0.0340939
2.93627	-0.022471		2.93627	0.0177026		2.93627	-0.0343919
2.94112	-0.0219941		2.94112	0.0181198		2.94112	-0.0342727
2.94597	-0.0219345		2.94597	0.018239		2.94597	-0.0339746
2.95083	-0.0221729		2.95083	0.0183582		2.95083	-0.0337958
2.95568	-0.0225306		2.95568	0.018537		2.95568	-0.0337958
2.96053	-0.0228882		2.96053	0.0187755		2.96053	-0.0340343
2.96539	-0.0229478		2.96539	0.0192523		2.96539	-0.0343919
2.97024	-0.022769		2.97024	0.0199676		2.97024	-0.0348687
2.97509	-0.0224113		2.97509	0.0209212		2.97509	-0.0351667
2.97995	-0.0219941		2.97995	0.0218153		2.97995	-0.0352263
2.9848	-0.0216961		2.9848	0.0222921		2.9848	-0.0349879
2.98965	-0.0218749		2.98965	0.022471		2.98965	-0.0345111
2.99451	-0.022471		2.99451	0.0223517		2.99451	-0.033915
2.99936	-0.023365		2.99936	0.0219941		2.99936	-0.0333786
3.00421	-0.0244379		3.00421	0.0213385		3.00421	-0.0327229
3.00907	-0.025332		3.00907	0.0209808		3.00907	-0.0321865
3.01392	-0.025928		3.01392	0.0206232		3.01392	-0.0317097
3.01877	-0.025928		3.01877	0.020504		3.01877	-0.0314713
3.02363	-0.0254512		3.02363	0.0204444		3.02363	-0.0315309
3.02848	-0.0246167		3.02848	0.0203252		3.02848	-0.0320077
3.03333	-0.0237823		3.03333	0.0202656		3.03333	-0.0330806
3.03819	-0.0232458		3.03819	0.0203848		3.03819	-0.0344515
3.04304	-0.023067		3.04304	0.0206232		3.04304	-0.0357032
3.04789	-0.0234842		3.04789	0.0212193		3.04789	-0.0365973
3.05275	-0.0243187		3.05275	0.0222325		3.05275	-0.0367761
3.0576	-0.0253916		3.0576	0.023365		3.0576	-0.0362396
3.06245	-0.0264645		3.06245	0.0244975		3.06245	-0.0352859
3.06731	-0.0271797		3.06731	0.0253916		3.06731	-0.0344515
3.07216	-0.0275373		3.07216	0.0260472		3.07216	-0.033915
3.07701	-0.027597		3.07701	0.0264049		3.07701	-0.0342131
3.08187	-0.0274181		3.08187	0.0263453		3.08187	-0.0351667
3.08672	-0.0273585		3.08672	0.026226		3.08672	-0.0366569
3.09157	-0.0274181		3.09157	0.025928		3.09157	-0.0383258
3.09643	-0.0279546		3.09643	0.0255108		3.09643	-0.0398159
3.10128	-0.028491		3.10128	0.0250936		3.10128	-0.0407696
3.10613	-0.0290275		3.10613	0.0246167		3.10613	-0.0411272
3.11099	-0.0295639		3.11099	0.0240803		3.11099	-0.041008
3.11584	-0.0299215		3.11584	0.0235438		3.11584	-0.0404119
3.12069	-0.03016		3.12069	0.023067		3.12069	-0.0395179
3.12555	-0.0302196		3.12555	0.0225902		3.12555	-0.0385046
3.1304	-0.0301003		3.1304	0.0223517		3.1304	-0.0375509
3.13525	-0.0299215		3.13525	0.0221133		3.13525	-0.0368357
3.14011	-0.0296831		3.14011	0.0222921		3.14011	-0.0363588
3.14496	-0.0294447		3.14496	0.022769		3.14496	-0.035882
3.14981	-0.0292659		3.14981	0.0235438		3.14981	-0.0354648
3.15467	-0.0292063		3.15467	0.0244379		3.15467	-0.0349879
3.15952	-0.0292659		3.15952	0.0254512		3.15952	-0.0345707
3.16437	-0.0292659		3.16437	0.026226		3.16437	-0.0340939
3.16923	-0.0291467		3.16923	0.0267029		3.16923	-0.0338554
3.17408	-0.028789		3.17408	0.0268817		3.17408	-0.0336766
3.17893	-0.0282526		3.17893	0.0267625		3.17893	-0.0334978
3.18379	-0.0275373		3.18379	0.0265837		3.18379	-0.0332594
3.18864	-0.0267625		3.18864	0.0265241		3.18864	-0.0329018
3.19349	-0.0260472		3.19349	0.0267625		3.19349	-0.0324845
3.19835	-0.0255108		3.19835	0.0272393		3.19835	-0.0319481
3.2032	-0.025034		3.2032	0.0276566		3.2032	-0.0315309
3.20805	-0.0246167		3.20805	0.0279546		3.20805	-0.0311732
3.21291	-0.0241995		3.21291	0.0276566		3.21291	-0.0308752
3.21776	-0.0239015		3.21776	0.0268221		3.21776	-0.0305772
3.22261	-0.0235438		3.22261	0.0255704		3.22261	-0.03016
3.22747	-0.0231862		3.22747	0.0241995		3.22747	-0.0298023
3.23232	-0.0229478		3.23232	0.0228882		3.23232	-0.0295043
3.23717	-0.0227094		3.23717	0.0217557		3.23717	-0.0292063
3.24203	-0.0225902		3.24203	0.0209808		3.24203	-0.028789
3.24688	-0.0227094		3.24688	0.0205636		3.24688	-0.0284314
3.25173	-0.0229478		3.25173	0.0203848		3.25173	-0.027895
3.25659	-0.0233054		3.25659	0.0203848		3.25659	-0.0272989
3.26144	-0.0236034		3.26144	0.0205636		3.26144	-0.0265837
3.26629	-0.0239015		3.26629	0.0209212		3.26629	-0.0257492
3.27115	-0.0241995		3.27115	0.0213981		3.27115	-0.0250936
3.276	-0.0243783		3.276	0.0221133		3.276	-0.0247359
3.28085	-0.0244379		3.28085	0.022769		3.28085	-0.0246763
3.28571	-0.0243187		3.28571	0.0231862		3.28571	-0.0249147
3.29056	-0.0241399		3.29056	0.023365		3.29056	-0.025332
3.29541	-0.0238419		3.29541	0.0230074		3.29541	-0.0258684
3.30027	-0.0234842		3.30027	0.0222325		3.30027	-0.0265837
3.30512	-0.0231862		3.30512	0.0212193		3.30512	-0.0272393
3.30997	-0.023067		3.30997	0.0201464		3.30997	-0.027895
3.31483	-0.0230074		3.31483	0.0193119		3.31483	-0.0284314
3.31968	-0.023067		3.31968	0.0188351		3.31968	-0.028789
3.32453	-0.0230074		3.32453	0.0188947		3.32453	-0.0289679
3.32939	-0.0226498		3.32939	0.0193119		3.32939	-0.0289679
3.33424	-0.0218153		3.33424	0.019908		3.33424	-0.0290871
3.33909	-0.0206828		3.33909	0.0206828		3.33909	-0.0291467
3.34395	-0.0194907		3.34395	0.0213385		3.34395	-0.0293255
3.3488	-0.018537		3.3488	0.0218153		3.3488	-0.0296831
3.35365	-0.0178814		3.35365	0.0221729		3.35365	-0.0299811
3.35851	-0.0177622		3.35851	0.0221133		3.35851	-0.0302196
3.36336	-0.0180006		3.36336	0.0217557		3.36336	-0.0302792
3.36821	-0.0184178		3.36821	0.0211		3.36821	-0.0299215
3.37307	-0.0185966		3.37307	0.0201464		3.37307	-0.0292659
3.37792	-0.0186563		3.37792	0.0191331		3.37792	-0.0283718
3.38277	-0.0184774		3.38277	0.0182986		3.38277	-0.0275373
3.38763	-0.0181794		3.38763	0.0178218		3.38763	-0.0270009
3.39248	-0.0180602		3.39248	0.0178218		3.39248	-0.0268817
3.39733	-0.018239		3.39733	0.0183582		3.39733	-0.0273585
3.40219	-0.0187159		3.40219	0.0191927		3.40219	-0.0280738
3.40704	-0.0193715		3.40704	0.020206		3.40704	-0.0287294
3.41189	-0.0197887		3.41189	0.0209808		3.41189	-0.0292063
3.41675	-0.020206		3.41675	0.0215769		3.41675	-0.0293255
3.4216	-0.0203252		3.4216	0.0220537		3.4216	-0.0289083
3.42645	-0.0203252		3.42645	0.022471		3.42645	-0.0282526
3.43131	-0.0203252		3.43131	0.023067		3.43131	-0.0276566
3.43616	-0.020504		3.43616	0.0236034		3.43616	-0.0271201
3.44101	-0.0209212		3.44101	0.0241995		3.44101	-0.0267625
3.44587	-0.0214577		3.44587	0.0244975		3.44587	-0.0267029
3.45072	-0.0219345		3.45072	0.0244379		3.45072	-0.0267029
3.45557	-0.0223517		3.45557	0.0240803		3.45557	-0.0268221
3.46043	-0.0227094		3.46043	0.0237226		3.46043	-0.0271201
3.46528	-0.0230074		3.46528	0.0236034		3.46528	-0.027597
3.47013	-0.0232458		3.47013	0.0239611		3.47013	-0.0282526
3.47499	-0.023365		3.47499	0.0247955		3.47499	-0.0290275
3.47984	-0.0236034		3.47984	0.0259876		3.47984	-0.0300407
3.48469	-0.0238419		3.48469	0.0272989		3.48469	-0.0308752
3.48955	-0.0240803		3.48955	0.0282526		3.48955	-0.0317693
3.4944	-0.0243783		3.4944	0.0283122		3.4944	-0.0324249
3.49925	-0.0244975		3.49925	0.0276566		3.49925	-0.0328422
3.50411	-0.0245571		3.50411	0.0264049		3.50411	-0.0329614
3.50896	-0.0242591		3.50896	0.0247955		3.50896	-0.033021
3.51381	-0.0238419		3.51381	0.023067		3.51381	-0.0328422
3.51867	-0.0233054		3.51867	0.0217557		3.51867	-0.0324845
3.52352	-0.0228882		3.52352	0.0209212		3.52352	-0.0318885
3.52837	-0.0228286		3.52837	0.0206828		3.52837	-0.0312924
3.53323	-0.023067		3.53323	0.0209212		3.53323	-0.0308156
3.53808	-0.0236034		3.53808	0.0214577		3.53808	-0.0303984
3.54293	-0.0243187		3.54293	0.0222921		3.54293	-0.030458
3.54779	-0.0246167		3.54779	0.0232458		3.54779	-0.030756
3.55264	-0.0244379		3.55264	0.0240803		3.55264	-0.0312328
3.55749	-0.0238419		3.55749	0.0246167		3.55749	-0.0319481
3.56235	-0.0230074		3.56235	0.025034		3.56235	-0.0326037
3.5672	-0.0222325		3.5672	0.0251532		3.5672	-0.0327229
3.57205	-0.0218153		3.57205	0.0252128		3.57205	-0.0325441
3.57691	-0.0219345		3.57691	0.0251532		3.57691	-0.0320077
3.58176	-0.0224113		3.58176	0.0249743		3.58176	-0.0311136
3.58661	-0.0232458		3.58661	0.0247359		3.58661	-0.0300407
3.59147	-0.0237823		3.59147	0.0242591		3.59147	-0.0290275
3.59632	-0.0241995		3.59632	0.0234246		3.59632	-0.028193
3.60117	-0.0241995		3.60117	0.0222325		3.60117	-0.0277758
3.60603	-0.0239611		3.60603	0.0205636		3.60603	-0.0278354
3.61088	-0.0234842		3.61088	0.0187159		3.61088	-0.0282526
3.61573	-0.0229478		3.61573	0.0170469		3.61573	-0.0289679
3.62059	-0.0222921		3.62059	0.015676		3.62059	-0.0295639
3.62544	-0.0217557		3.62544	0.0147223		3.62544	-0.0296831
3.63029	-0.0211		3.63029	0.0144243		3.63029	-0.0293851
3.63515	-0.0206232		3.63515	0.0149012		3.63515	-0.0285506
3.64	-0.0204444		3.64	0.0157952		3.64	-0.0273585
3.64485	-0.0204444		3.64485	0.0172853		3.64485	-0.0264645
3.64971	-0.0209212		3.64971	0.0190139		3.64971	-0.0258088
3.65456	-0.0214577		3.65456	0.020802		3.65456	-0.02563
3.65941	-0.0219345		3.65941	0.0223517		3.65941	-0.0259876
3.66427	-0.0220537		3.66427	0.0234842		3.66427	-0.0265837
3.66912	-0.0218153		3.66912	0.0240803		3.66912	-0.0272989
3.67397	-0.0212789		3.67397	0.0239015		3.67397	-0.0279546
3.67883	-0.0207424		3.67883	0.0234246		3.67883	-0.0286102
3.68368	-0.0203848		3.68368	0.0226498		3.68368	-0.0290871
3.68853	-0.0204444		3.68853	0.0218749		3.68853	-0.0295043
3.69339	-0.0208616		3.69339	0.0213385		3.69339	-0.0297427
3.69824	-0.0216365		3.69824	0.0211596		3.69824	-0.0298619
3.70309	-0.022471		3.70309	0.0211		3.70309	-0.0299215
3.70795	-0.0232458		3.70795	0.0212193		3.70795	-0.0299215
3.7128	-0.0236034		3.7128	0.0213385		3.7128	-0.0299811
3.71765	-0.023663		3.71765	0.0213981		3.71765	-0.0299811
3.72251	-0.0235438		3.72251	0.0213385		3.72251	-0.0299811
3.72736	-0.023365		3.72736	0.0212789		3.72736	-0.0299215
3.73221	-0.023365		3.73221	0.0212789		3.73221	-0.0297427
3.73707	-0.0235438		3.73707	0.0212789		3.73707	-0.0293255
3.74192	-0.0239611		3.74192	0.0212789		3.74192	-0.028491
3.74677	-0.0246167		3.74677	0.0213385		3.74677	-0.0277162
3.75163	-0.025332		3.75163	0.0213385		3.75163	-0.0267625
3.75648	-0.0258684		3.75648	0.0214577		3.75648	-0.0257492
3.76133	-0.0263453		3.76133	0.0216365		3.76133	-0.025034
3.76619	-0.0266433		3.76619	0.0219941		3.76619	-0.0246763
3.77104	-0.0267625		3.77104	0.0222921		3.77104	-0.0246763
3.77589	-0.0267029		3.77589	0.0225902		3.77589	-0.0251532
3.78075	-0.0265837		3.78075	0.0226498		3.78075	-0.025928
3.7856	-0.0262856		3.7856	0.0226498		3.7856	-0.0271797
3.79045	-0.0258088		3.79045	0.022471		3.79045	-0.0286102
3.79531	-0.0252128		3.79531	0.0221133		3.79531	-0.0301003
3.80016	-0.0249147		3.80016	0.0218153		3.80016	-0.0315905
3.80501	-0.0246763		3.80501	0.0216961		3.80501	-0.0328422
3.80987	-0.0249147		3.80987	0.0216961		3.80987	-0.0337958
3.81472	-0.02563		3.81472	0.0220537		3.81472	-0.0343323
3.81957	-0.0267029		3.81957	0.0226498		3.81957	-0.0342727
3.82443	-0.0277162		3.82443	0.0235438		3.82443	-0.0337958
3.82928	-0.0283718		3.82928	0.0247359		3.82928	-0.0329614
3.83413	-0.0285506		3.83413	0.0259876		3.83413	-0.0319481
3.83899	-0.028193		3.83899	0.0271201		3.83899	-0.0309944
3.84384	-0.0274777		3.84384	0.0280738		3.84384	-0.0301003
3.84869	-0.0265837		3.84869	0.0286698		3.84869	-0.0295639
3.85355	-0.0258684		3.85355	0.0289083		3.85355	-0.0292659
3.8584	-0.02563		3.8584	0.0290275		3.8584	-0.0292063
3.86325	-0.0257492		3.86325	0.028789		3.86325	-0.0295639
3.86811	-0.025928		3.86811	0.0284314		3.86811	-0.0300407
3.87296	-0.0261664		3.87296	0.0277758		3.87296	-0.0305772
3.87781	-0.026226		3.87781	0.0268221		3.87781	-0.0309944
3.88267	-0.0261068		3.88267	0.0258684		3.88267	-0.0311136
3.88752	-0.0257492		3.88752	0.0248551		3.88752	-0.0309348
3.89237	-0.0252128		3.89237	0.0239611		3.89237	-0.0303984
3.89723	-0.0246763		3.89723	0.0231862		3.89723	-0.0296831
3.90208	-0.0242591		3.90208	0.0225306		3.90208	-0.0292063
3.90693	-0.0240207		3.90693	0.0221729		3.90693	-0.0289679
3.91179	-0.023663		3.91179	0.0219941		3.91179	-0.0290275
3.91664	-0.0231862		3.91664	0.0219941		3.91664	-0.0296831
3.92149	-0.0227094		3.92149	0.0221133		3.92149	-0.0305772
3.92635	-0.0221133		3.92635	0.0225306		3.92635	-0.0315905
3.9312	-0.0215769		3.9312	0.0231862		3.9312	-0.0324845
3.93605	-0.0211		3.93605	0.023663		3.93605	-0.033319
3.94091	-0.0209808		3.94091	0.0239611		3.94091	-0.0336766
3.94576	-0.0212789		3.94576	0.0237823		3.94576	-0.0337958
3.95061	-0.0218749		3.95061	0.0230074		3.95061	-0.0334382
3.95547	-0.022769		3.95547	0.0218153		3.95547	-0.0326633
3.96032	-0.0237823		3.96032	0.0203252		3.96032	-0.0315309
3.96517	-0.0246763		3.96517	0.0187159		3.96517	-0.03016
3.97003	-0.0253916		3.97003	0.0172257		3.97003	-0.0288486
3.97488	-0.0258088		3.97488	0.0160336		3.97488	-0.0276566
3.97973	-0.0258088		3.97973	0.015378		3.97973	-0.0268221
3.98459	-0.02563		3.98459	0.0153184		3.98459	-0.0263453
3.98944	-0.025034		3.98944	0.0157356		3.98944	-0.0261664
3.99429	-0.0244379		3.99429	0.0165105		3.99429	-0.0262856
3.99915	-0.0239015		3.99915	0.0175238		3.99915	-0.0265837
4.004	-0.0234842		4.004	0.018537		4.004	-0.0270009
4.00885	-0.0233054		4.00885	0.0191927		4.00885	-0.0273585
4.01371	-0.0232458		4.01371	0.0196695		4.01371	-0.0277162
4.01856	-0.0234842		4.01856	0.0197291		4.01856	-0.0281334
4.02341	-0.0238419		4.02341	0.0196695		4.02341	-0.0284314
4.02827	-0.0241399		4.02827	0.0196695		4.02827	-0.0289679
4.03312	-0.0244379		4.03312	0.0199676		4.03312	-0.0296831
4.03797	-0.0249147		4.03797	0.0203848		4.03797	-0.0305176
4.04283	-0.0254512		4.04283	0.0208616		4.04283	-0.0315309
4.04768	-0.0261068		4.04768	0.0213981		4.04768	-0.0324249
4.05253	-0.0270009		4.05253	0.0218153		4.05253	-0.0332594
4.05739	-0.0280142		4.05739	0.0221729		4.05739	-0.0338554
4.06224	-0.0291467		4.06224	0.0222921		4.06224	-0.0343323
4.06709	-0.0301003		4.06709	0.0224113		4.06709	-0.0346303
4.07195	-0.030756		4.07195	0.0223517		4.07195	-0.0347495
4.0768	-0.031054		4.0768	0.0222325		4.0768	-0.0346303
4.08165	-0.0308156		4.08165	0.0219941		4.08165	-0.0341535
4.08651	-0.0303984		4.08651	0.0217557		4.08651	-0.0334382
4.09136	-0.0295639		4.09136	0.0213981		4.09136	-0.0324249
4.09621	-0.0287294		4.09621	0.0210404		4.09621	-0.0312924
4.10107	-0.0278354		4.10107	0.020802		4.10107	-0.0305772
4.10592	-0.0271797		4.10592	0.0206232		4.10592	-0.0300407
4.11077	-0.0265837		4.11077	0.0209212		4.11077	-0.0299811
4.11563	-0.0262856		4.11563	0.0213981		4.11563	-0.0303388
4.12048	-0.0261068		4.12048	0.0222921		4.12048	-0.030756
4.12533	-0.0258684		4.12533	0.023365		4.12533	-0.0315309
4.13019	-0.0255704		4.13019	0.0243783		4.13019	-0.0323653
4.13504	-0.0252724		4.13504	0.0252128		4.13504	-0.033319
4.13989	-0.0249147		4.13989	0.0258088		4.13989	-0.033915
4.14475	-0.0246763		4.14475	0.025928		4.14475	-0.0344515
4.1496	-0.0246167		4.1496	0.0256896		4.1496	-0.0345111
4.15445	-0.0247359		4.15445	0.0248551		4.15445	-0.0340939
4.15931	-0.0249147		4.15931	0.0240803		4.15931	-0.033319
4.16416	-0.0250936		4.16416	0.0232458		4.16416	-0.0323653
4.16901	-0.0249147		4.16901	0.0225306		4.16901	-0.0315309
4.17387	-0.0246167		4.17387	0.0221133		4.17387	-0.0308752
4.17872	-0.0240803		4.17872	0.0219941		4.17872	-0.0305176
4.18357	-0.0235438		4.18357	0.0219941		4.18357	-0.0305772
4.18843	-0.0228882		4.18843	0.0222921		4.18843	-0.0308156
4.19328	-0.0223517		4.19328	0.0225306		4.19328	-0.0312328
4.19813	-0.0218153		4.19813	0.0228286		4.19813	-0.0316501
4.20299	-0.0212789		4.20299	0.0229478		4.20299	-0.0320077
4.20784	-0.0205636		4.20784	0.0231862		4.20784	-0.0323057
4.21269	-0.019908		4.21269	0.0233054		4.21269	-0.0327229
4.21755	-0.0195503		4.21755	0.0233054		4.21755	-0.0330806
4.2224	-0.0196695		4.2224	0.023365		4.2224	-0.0334978
4.22725	-0.0204444		4.22725	0.0230074		4.22725	-0.0338554
4.23211	-0.0218153		4.23211	0.022471		4.23211	-0.0339746
4.23696	-0.0235438		4.23696	0.0219345		4.23696	-0.0341535
4.24181	-0.0254512		4.24181	0.0214577		4.24181	-0.0340343
4.24667	-0.0271201		4.24667	0.0211		4.24667	-0.0338554
4.25152	-0.0282526		4.25152	0.0209808		4.25152	-0.033617
4.25637	-0.0288486		4.25637	0.0211		4.25637	-0.0337362
4.26123	-0.0289083		4.26123	0.0213981		4.26123	-0.0339746
4.26608	-0.0283718		4.26608	0.0219345		4.26608	-0.0343323
4.27093	-0.0275373		4.27093	0.0225306		4.27093	-0.0346899
4.27579	-0.0263453		4.27579	0.0231266		4.27579	-0.0347495
4.28064	-0.0249743		4.28064	0.0239611		4.28064	-0.0344515
4.28549	-0.0239015		4.28549	0.0246763		4.28549	-0.033617
4.29035	-0.0228882		4.29035	0.025332		4.29035	-0.0325441
4.2952	-0.0224113		4.2952	0.0258088		4.2952	-0.0312924
4.30005	-0.0222921		4.30005	0.0261068		4.30005	-0.0302792
4.30491	-0.0226498		4.30491	0.0262856		4.30491	-0.0296235
4.30976	-0.0232458		4.30976	0.0264645		4.30976	-0.0292659
4.31461	-0.0237823		4.31461	0.0266433		4.31461	-0.0295639
4.31947	-0.0242591		4.31947	0.0268817		4.31947	-0.0302792
4.32432	-0.0242591		4.32432	0.0271201		4.32432	-0.0315309
4.32917	-0.0241995		4.32917	0.0275373		4.32917	-0.0331998
4.33403	-0.0241399		4.33403	0.0279546		4.33403	-0.0348687
4.33888	-0.0243187		4.33888	0.028491		4.33888	-0.0364184
4.34373	-0.0247359		4.34373	0.0291467		4.34373	-0.0376701
4.34859	-0.0255108		4.34859	0.0300407		4.34859	-0.0382066
4.35344	-0.026226		4.35344	0.0309348		4.35344	-0.0383258
4.35829	-0.0269413		4.35829	0.0316501		4.35829	-0.038147
4.36315	-0.0271201		4.36315	0.0321269		4.36315	-0.0378489
4.368	-0.0268817		4.368	0.0322461		4.368	-0.0375509
4.37285	-0.0259876		4.37285	0.0321269		4.37285	-0.0372529
4.37771	-0.0248551		4.37771	0.0317097		4.37771	-0.0368357
4.38256	-0.0235438		4.38256	0.031054		4.38256	-0.03618
4.38741	-0.0222921		4.38741	0.0303984		4.38741	-0.0351667
4.39227	-0.0214577		4.39227	0.0296235		4.39227	-0.0337958
4.39712	-0.0210404		4.39712	0.0288486		4.39712	-0.0325441
4.40197	-0.0209808		4.40197	0.0281334		4.40197	-0.0314116
4.40683	-0.0213385		4.40683	0.0276566		4.40683	-0.0303984
4.41168	-0.0220537		4.41168	0.0274777		4.41168	-0.0296235
4.41653	-0.0231266		4.41653	0.0278354		4.41653	-0.0289083
4.42139	-0.0245571		4.42139	0.0286698		4.42139	-0.0282526
4.42624	-0.0261068		4.42624	0.0297427		4.42624	-0.0277162
4.43109	-0.0275373		4.43109	0.0309944		4.43109	-0.0271797
4.43595	-0.0287294		4.43595	0.0320673		4.43595	-0.0268221
4.4408	-0.0295043		4.4408	0.0329614		4.4408	-0.0264645
4.44565	-0.0298023		4.44565	0.0334978		4.44565	-0.0264049
4.45051	-0.0296235		4.45051	0.0336766		4.45051	-0.0266433
4.45536	-0.0290871		4.45536	0.0334382		4.45536	-0.0268221
4.46021	-0.0283122		4.46021	0.033021		4.46021	-0.0271797
4.46507	-0.0275373		4.46507	0.0322461		4.46507	-0.0276566
4.46992	-0.0267625		4.46992	0.0312328		4.46992	-0.0283718
4.47477	-0.0261068		4.47477	0.0301003		4.47477	-0.0292659
4.47963	-0.0257492		4.47963	0.0291467		4.47963	-0.0302792
4.48448	-0.0255108		4.48448	0.0287294		4.48448	-0.0312924
4.48933	-0.025332		4.48933	0.0289679		4.48933	-0.0322461
4.49419	-0.0249743		4.49419	0.0296831		4.49419	-0.0329614
4.49904	-0.0244975		4.49904	0.030756		4.49904	-0.0334978
4.50389	-0.0239015		4.50389	0.0318885		4.50389	-0.0334382
4.50875	-0.023365		4.50875	0.0327229		4.50875	-0.0329614
4.5136	-0.0231266		4.5136	0.0329018		4.5136	-0.0320673
4.51845	-0.0232458		4.51845	0.0323057		4.51845	-0.0308752
4.52331	-0.0237823		4.52331	0.0312328		4.52331	-0.0295043
4.52816	-0.0246167		4.52816	0.0297427		4.52816	-0.0283122
4.53301	-0.025332		4.53301	0.0283122		4.53301	-0.0274181
4.53787	-0.0258088		4.53787	0.0273585		4.53787	-0.0268817
4.54272	-0.0258684		4.54272	0.0270605		4.54272	-0.0267625
4.54757	-0.0254512		4.54757	0.027597		4.54757	-0.0270009
4.55243	-0.0246167		4.55243	0.028789		4.55243	-0.0273585
4.55728	-0.0237226		4.55728	0.0302196		4.55728	-0.0277162
4.56213	-0.0229478		4.56213	0.0318289		4.56213	-0.0282526
4.56699	-0.0222921		4.56699	0.0329614		4.56699	-0.0288486
4.57184	-0.0221133		4.57184	0.0335574		4.57184	-0.0298023
4.57669	-0.0220537		4.57669	0.0334978		4.57669	-0.0309944
4.58155	-0.0222921		4.58155	0.0329018		4.58155	-0.0323057
4.5864	-0.0224113		4.5864	0.0320077		4.5864	-0.033319
4.59125	-0.0225902		4.59125	0.031352		4.59125	-0.0340939
4.59611	-0.0225306		4.59611	0.031054		4.59611	-0.0341535
4.60096	-0.0222921		4.60096	0.031352		4.60096	-0.0335574
4.60581	-0.0218749		4.60581	0.0320077		4.60581	-0.0324845
4.61067	-0.0211596		4.61067	0.0328422		4.61067	-0.0312328
4.61552	-0.020504		4.61552	0.033617		4.61552	-0.0301003
4.62037	-0.0199676		4.62037	0.0338554		4.62037	-0.0292659
4.62523	-0.0198483		4.62523	0.033915		4.62523	-0.028789
4.63008	-0.020206		4.63008	0.0336766		4.63008	-0.028789
4.63493	-0.0209212		4.63493	0.0333786		4.63493	-0.0290871
4.63979	-0.0220537		4.63979	0.0331998		4.63979	-0.0295043
4.64464	-0.0232458		4.64464	0.0328422		4.64464	-0.0299215
4.64949	-0.0244379		4.64949	0.0322461		4.64949	-0.0303984
4.65435	-0.0252724		4.65435	0.0315309		4.65435	-0.0309348
4.6592	-0.0253916		4.6592	0.0305772		4.6592	-0.031352
4.66405	-0.025034		4.66405	0.0297427		4.66405	-0.0318885
4.66891	-0.0240803		4.66891	0.0289679		4.66891	-0.0324249
4.67376	-0.0228286		4.67376	0.0287294		4.67376	-0.0329614
4.67861	-0.0216365		4.67861	0.0288486		4.67861	-0.033617
4.68347	-0.0206232		4.68347	0.0293851		4.68347	-0.0341535
4.68832	-0.020206		4.68832	0.0298023		4.68832	-0.0346899
4.69317	-0.0203252		4.69317	0.03016		4.69317	-0.0349879
4.69803	-0.020802		4.69803	0.0302196		4.69803	-0.0352859
4.70288	-0.0214577		4.70288	0.0301003		4.70288	-0.0357628
4.70773	-0.0223517		4.70773	0.0297427		4.70773	-0.0365376
4.71259	-0.0230074		4.71259	0.0292659		4.71259	-0.0375509
4.71744	-0.0234246		4.71744	0.028789		4.71744	-0.0389218
4.72229	-0.0235438		4.72229	0.0282526		4.72229	-0.0404119
4.72715	-0.023365		4.72715	0.0277758		4.72715	-0.0414848
4.732	-0.0229478		4.732	0.0271797		4.732	-0.0422001
4.73685	-0.0225306		4.73685	0.0267625		4.73685	-0.0420809
4.74171	-0.0222921		4.74171	0.0263453		4.74171	-0.0411868
4.74656	-0.0223517		4.74656	0.026226		4.74656	-0.0398159
4.75141	-0.0228286		4.75141	0.026226		4.75141	-0.0382066
4.75627	-0.0234842		4.75627	0.0262856		4.75627	-0.0367165
4.76112	-0.0244975		4.76112	0.0266433		4.76112	-0.0354648
4.76597	-0.0253916		4.76597	0.0272393		4.76597	-0.0347495
4.77083	-0.0261068		4.77083	0.0278354		4.77083	-0.0344515
4.77568	-0.0265241		4.77568	0.0282526		4.77568	-0.0346899
4.78053	-0.0267029		4.78053	0.0286698		4.78053	-0.0351071
4.78539	-0.0266433		4.78539	0.0288486		4.78539	-0.0358224
4.79024	-0.0264645		4.79024	0.0289083		4.79024	-0.0367165
4.79509	-0.026226		4.79509	0.0289083		4.79509	-0.0377297
4.79995	-0.0259876		4.79995	0.0288486		4.79995	-0.038743
4.8048	-0.0257492		4.8048	0.0289679		4.8048	-0.0397563
4.80965	-0.0254512		4.80965	0.0293255		4.80965	-0.0404716
4.81451	-0.0250936		4.81451	0.0297427		4.81451	-0.0406504
4.81936	-0.0247359		4.81936	0.0303984		4.81936	-0.0402331
4.82421	-0.0243187		4.82421	0.0311136		4.82421	-0.0392795
4.82907	-0.0239611		4.82907	0.0317097		4.82907	-0.0379086
4.83392	-0.0238419		4.83392	0.0320077		4.83392	-0.0367165
4.83877	-0.0239611		4.83877	0.0321269		4.83877	-0.0357032
4.84363	-0.0241995		4.84363	0.0322461		4.84363	-0.0351071
4.84848	-0.0246167		4.84848	0.0324845		4.84848	-0.0347495
4.85333	-0.0249743		4.85333	0.0329018		4.85333	-0.0343323
4.85819	-0.0252724		4.85819	0.0337958		4.85819	-0.0335574
4.86304	-0.0253916		4.86304	0.0349879		4.86304	-0.0321865
4.86789	-0.0253916		4.86789	0.0363588		4.86789	-0.0305176
4.87275	-0.0253916		4.87275	0.0373721		4.87275	-0.0289679
4.8776	-0.0252128		4.8776	0.0378489		4.8776	-0.0278354
4.88245	-0.0251532		4.88245	0.0374913		4.88245	-0.0272989
4.88731	-0.025034		4.88731	0.0365973		4.88731	-0.0276566
4.89216	-0.0249147		4.89216	0.0352263		4.89216	-0.028491
4.89701	-0.025034		4.89701	0.033915		4.89701	-0.0297427
4.90187	-0.0251532		4.90187	0.0329614		4.90187	-0.0309348
4.90672	-0.025332		4.90672	0.0325441		4.90672	-0.0318289
4.91157	-0.0255704		4.91157	0.0327229		4.91157	-0.0323653
4.91643	-0.0258088		4.91643	0.0332594		4.91643	-0.0326633
4.92128	-0.0261664		4.92128	0.0337958		4.92128	-0.0328422
4.92613	-0.0264645		4.92613	0.0340939		4.92613	-0.033021
4.93099	-0.0266433		4.93099	0.0342727		4.93099	-0.033319
4.93584	-0.0265837		4.93584	0.0341535		4.93584	-0.0337362
4.94069	-0.0261664		4.94069	0.0337958		4.94069	-0.0342727
4.94555	-0.0255704		4.94555	0.0333786		4.94555	-0.0348091
4.9504	-0.0247955		4.9504	0.0329018		4.9504	-0.0352263
4.95525	-0.0239611		4.95525	0.0325441		4.95525	-0.0355244
4.96011	-0.023365		4.96011	0.0320673		4.96011	-0.035584
4.96496	-0.0233054		4.96496	0.0315905		4.96496	-0.0356436
4.96981	-0.023663		4.96981	0.0311732		4.96981	-0.0357032
4.97467	-0.0241399		4.97467	0.0306368		4.97467	-0.0357628
4.97952	-0.0244975		4.97952	0.0299811		4.97952	-0.0360012
4.98437	-0.0246763		4.98437	0.0292659		4.98437	-0.0362992
4.98923	-0.0246167		4.98923	0.0286698		4.98923	-0.0362992
4.99408	-0.0241995		4.99408	0.0282526		4.99408	-0.0361204
4.99893	-0.0237823		4.99893	0.0281334		4.99893	-0.0358224
5.00379	-0.0235438		5.00379	0.0283122		5.00379	-0.0353456
5.00864	-0.0235438		5.00864	0.0288486		5.00864	-0.0346899
5.01349	-0.023663		5.01349	0.0297427		5.01349	-0.0339746
5.01835	-0.023663		5.01835	0.030458		5.01835	-0.033319
5.0232	-0.023663		5.0232	0.0308752		5.0232	-0.0327826
5.02805	-0.0234842		5.02805	0.0308752		5.02805	-0.0324249
5.03291	-0.0232458		5.03291	0.0303984		5.03291	-0.0323653
5.03776	-0.0233054		5.03776	0.0299215		5.03776	-0.0323653
5.04261	-0.023663		5.04261	0.0295043		5.04261	-0.0324845
5.04747	-0.0242591		5.04747	0.0292063		5.04747	-0.0325441
5.05232	-0.0249147		5.05232	0.0295043		5.05232	-0.0324845
5.05717	-0.02563		5.05717	0.0301003		5.05717	-0.0323057
5.06203	-0.0261068		5.06203	0.0309944		5.06203	-0.0320077
5.06688	-0.0261068		5.06688	0.0318885		5.06688	-0.0317097
5.07173	-0.0257492		5.07173	0.0329018		5.07173	-0.0314116
5.07659	-0.0252128		5.07659	0.0336766		5.07659	-0.031054
5.08144	-0.0246167		5.08144	0.0341535		5.08144	-0.030756
5.08629	-0.0240803		5.08629	0.0342131		5.08629	-0.0305176
5.09115	-0.0237823		5.09115	0.0337362		5.09115	-0.0303388
5.096	-0.0235438		5.096	0.0329614		5.096	-0.030458
5.10085	-0.0234842		5.10085	0.0317693		5.10085	-0.0306368
5.10571	-0.023365		5.10571	0.030458		5.10571	-0.0309944
5.11056	-0.023365		5.11056	0.0289083		5.11056	-0.0312924
5.11541	-0.0234842		5.11541	0.0274777		5.11541	-0.0312924
5.12027	-0.0236034		5.12027	0.0261068		5.12027	-0.0308156
5.12512	-0.0237823		5.12512	0.0248551		5.12512	-0.0299811
5.12997	-0.0240207		5.12997	0.0236034		5.12997	-0.0289679
5.13483	-0.0241399		5.13483	0.0228286		5.13483	-0.0280142
5.13968	-0.0240207		5.13968	0.0223517		5.13968	-0.0274181
5.14453	-0.0236034		5.14453	0.0223517		5.14453	-0.0270605
5.14939	-0.0228286		5.14939	0.0231266		5.14939	-0.0274181
5.15424	-0.0221133		5.15424	0.0243187		5.15424	-0.0280142
5.15909	-0.0216961		5.15909	0.0258088		5.15909	-0.0289679
5.16395	-0.0217557		5.16395	0.0273585		5.16395	-0.0299811
5.1688	-0.0222921		5.1688	0.0286102		5.1688	-0.0311732
5.17365	-0.0233054		5.17365	0.0293851		5.17365	-0.0324845
5.17851	-0.0243783		5.17851	0.0298619		5.17851	-0.0335574
5.18336	-0.0253916		5.18336	0.0301003		5.18336	-0.0343323
5.18821	-0.0256896		5.18821	0.0302196		5.18821	-0.0343919
5.19307	-0.0255704		5.19307	0.0303984		5.19307	-0.0340343
5.19792	-0.0247359		5.19792	0.0305772		5.19792	-0.0329614
5.20277	-0.0238419		5.20277	0.0308752		5.20277	-0.0315905
5.20763	-0.0228882		5.20763	0.0312328		5.20763	-0.0303984
5.21248	-0.0222325		5.21248	0.0314116		5.21248	-0.0293255
5.21733	-0.0218749		5.21733	0.0315905		5.21733	-0.0287294
5.22219	-0.0216961		5.22219	0.0314713		5.22219	-0.028491
5.22704	-0.0216961		5.22704	0.0312328		5.22704	-0.0286698
5.23189	-0.0215173		5.23189	0.0305772		5.23189	-0.0292063
5.23675	-0.0211596		5.23675	0.0298619		5.23675	-0.0299215
5.2416	-0.0206232		5.2416	0.0289083		5.2416	-0.0308156
5.24645	-0.0201464		5.24645	0.027895		5.24645	-0.0317097
5.25131	-0.019908		5.25131	0.0271201		5.25131	-0.0325441
5.25616	-0.0200272		5.25616	0.0265241		5.25616	-0.0329614
5.26101	-0.0206232		5.26101	0.026226		5.26101	-0.0329614
5.26587	-0.0215769		5.26587	0.0261664		5.26587	-0.0325441
5.27072	-0.0225306		5.27072	0.0263453		5.27072	-0.0319481
5.27557	-0.0233054		5.27557	0.0266433		5.27557	-0.0311136
5.28043	-0.0234842		5.28043	0.0271797		5.28043	-0.0303984
5.28528	-0.0234246		5.28528	0.0279546		5.28528	-0.0298023
5.29013	-0.0231862		5.29013	0.0289679		5.29013	-0.0295639
5.29499	-0.0229478		5.29499	0.0301003		5.29499	-0.0295639
5.29984	-0.0231862		5.29984	0.0312328		5.29984	-0.0298619
5.30469	-0.0237823		5.30469	0.0324249		5.30469	-0.0301003
5.30955	-0.0249743		5.30955	0.033319		5.30955	-0.0303984
5.3144	-0.0263453		5.3144	0.033915		5.3144	-0.0302196
5.31925	-0.0275373		5.31925	0.0342727		5.31925	-0.0299215
5.32411	-0.028193		5.32411	0.0342131		5.32411	-0.0295043
5.32896	-0.0282526		5.32896	0.033915		5.32896	-0.0292659
5.33381	-0.0276566		5.33381	0.0334978		5.33381	-0.0296831
5.33867	-0.0267625		5.33867	0.033021		5.33867	-0.0306964
5.34352	-0.0256896		5.34352	0.0326633		5.34352	-0.0323653
5.34837	-0.025034		5.34837	0.0324845		5.34837	-0.0340939
5.35323	-0.0246763		5.35323	0.0324249		5.35323	-0.0355244
5.35808	-0.0247359		5.35808	0.0326037		5.35808	-0.03618
5.36293	-0.0250936		5.36293	0.0327229		5.36293	-0.035882
5.36779	-0.0254512		5.36779	0.0329018		5.36779	-0.0347495
5.37264	-0.0254512		5.37264	0.033021		5.37264	-0.0332594
5.37749	-0.025034		5.37749	0.0331402		5.37749	-0.0317693
5.38235	-0.0244975		5.38235	0.0331402		5.38235	-0.0306964
5.3872	-0.0237823		5.3872	0.0330806		5.3872	-0.0298619
5.39205	-0.0231266		5.39205	0.0329614		5.39205	-0.0294447
5.39691	-0.022769		5.39691	0.0329018		5.39691	-0.0291467
5.40176	-0.0225902		5.40176	0.0329614		5.40176	-0.0290871
5.40661	-0.0227094		5.40661	0.0332594		5.40661	-0.0292063
5.41147	-0.0230074		5.41147	0.033915		5.41147	-0.0295043
5.41632	-0.023365		5.41632	0.0345707		5.41632	-0.0300407
5.42117	-0.0236034		5.42117	0.0354648		5.42117	-0.030756
5.42603	-0.0237226		5.42603	0.0360608		5.42603	-0.0315309
5.43088	-0.0234842		5.43088	0.0365376		5.43088	-0.0320673
5.43573	-0.0230074		5.43573	0.0365973		5.43573	-0.0323653
5.44059	-0.0222325		5.44059	0.0365376		5.44059	-0.0323653
5.44544	-0.0214577		5.44544	0.0363588		5.44544	-0.0322461
5.45029	-0.0206232		5.45029	0.03618		5.45029	-0.0320673
5.45515	-0.020206		5.45515	0.0360608		5.45515	-0.0320673
5.46	-0.0200272		5.46	0.0360012		5.46	-0.0321269
5.46485	-0.0203252		5.46485	0.0357628		5.46485	-0.0324845
5.46971	-0.0209808		5.46971	0.0352859		5.46971	-0.0328422
5.47456	-0.0218153		5.47456	0.0344515		5.47456	-0.0331402
5.47941	-0.0227094		5.47941	0.0332594		5.47941	-0.0334382
5.48427	-0.0235438		5.48427	0.0320077		5.48427	-0.0335574
5.48912	-0.0242591		5.48912	0.0308156		5.48912	-0.033617
5.49397	-0.0246763		5.49397	0.0299811		5.49397	-0.0335574
5.49883	-0.0248551		5.49883	0.0299215		5.49883	-0.0333786
5.50368	-0.0245571		5.50368	0.030458		5.50368	-0.0330806
5.50853	-0.0239611		5.50853	0.0316501		5.50853	-0.0326037
5.51339	-0.023067		5.51339	0.0331998		5.51339	-0.0322461
5.51824	-0.0222325		5.51824	0.0348091		5.51824	-0.0317693
5.52309	-0.0215769		5.52309	0.03618		5.52309	-0.0315309
5.52795	-0.0214577		5.52795	0.0370741		5.52795	-0.0314713
5.5328	-0.0218153		5.5328	0.0374317		5.5328	-0.0315905
5.53765	-0.0226498		5.53765	0.0374913		5.53765	-0.0318885
5.54251	-0.0236034		5.54251	0.0372529		5.54251	-0.0320673
5.54736	-0.0245571		5.54736	0.0368953		5.54736	-0.0321865
5.55221	-0.0251532		5.55221	0.0362396		5.55221	-0.0320077
5.55707	-0.0253916		5.55707	0.0355244		5.55707	-0.0317693
5.56192	-0.0255108		5.56192	0.0345111		5.56192	-0.031352
5.56677	-0.0254512		5.56677	0.0335574		5.56677	-0.0309944
5.57163	-0.0254512		5.57163	0.0328422		5.57163	-0.0309348
5.57648	-0.02563		5.57648	0.0324845		5.57648	-0.0309944
5.58133	-0.0258684		5.58133	0.0325441		5.58133	-0.0314713
5.58619	-0.0259876		5.58619	0.0329614		5.58619	-0.0319481
5.59104	-0.025928		5.59104	0.0335574		5.59104	-0.0323653
5.59589	-0.025928		5.59589	0.0342131		5.59589	-0.0327826
5.60075	-0.0257492		5.60075	0.0347495		5.60075	-0.033021
5.6056	-0.0253916		5.6056	0.0351071		5.6056	-0.0331998
5.61045	-0.025034		5.61045	0.0355244		5.61045	-0.0332594
5.61531	-0.0246763		5.61531	0.035882		5.61531	-0.033319
5.62016	-0.0243187		5.62016	0.03618		5.62016	-0.0334382
5.62501	-0.0240803		5.62501	0.0362396		5.62501	-0.0334978
5.62987	-0.0238419		5.62987	0.0362396		5.62987	-0.0335574
5.63472	-0.0239015		5.63472	0.0361204		5.63472	-0.0334382
5.63957	-0.0240803		5.63957	0.035882		5.63957	-0.0332594
5.64443	-0.0241995		5.64443	0.035882		5.64443	-0.0329018
5.64928	-0.0242591		5.64928	0.0363588		5.64928	-0.0326633
5.65413	-0.0241399		5.65413	0.0371337		5.65413	-0.0324845
5.65899	-0.0237226		5.65899	0.0379682		5.65899	-0.0324249
5.66384	-0.0231862		5.66384	0.0386238		5.66384	-0.0322461
5.66869	-0.0225306		5.66869	0.0388026		5.66869	-0.0321269
5.67355	-0.0218749		5.67355	0.038445		5.67355	-0.0320673
5.6784	-0.0214577		5.6784	0.0373125		5.6784	-0.0318885
5.68325	-0.0212789		5.68325	0.0361204		5.68325	-0.0316501
5.68811	-0.0215769		5.68811	0.0348687		5.68811	-0.0314116
5.69296	-0.0222921		5.69296	0.0338554		5.69296	-0.0309348
5.69781	-0.0231266		5.69781	0.0332594		5.69781	-0.0305772
5.70267	-0.0243187		5.70267	0.0328422		5.70267	-0.03016
5.70752	-0.025332		5.70752	0.0325441		5.70752	-0.0296235
5.71237	-0.0264049		5.71237	0.0323653		5.71237	-0.0293255
5.71723	-0.0270605		5.71723	0.0321865		5.71723	-0.0292659
5.72208	-0.0272989		5.72208	0.0321865		5.72208	-0.0292659
5.72693	-0.0271201		5.72693	0.0322461		5.72693	-0.0294447
5.73179	-0.0263453		5.73179	0.0325441		5.73179	-0.0295639
5.73664	-0.0254512		5.73664	0.0328422		5.73664	-0.0296831
5.74149	-0.0244379		5.74149	0.0332594		5.74149	-0.0299215
5.74635	-0.0234842		5.74635	0.033617		5.74635	-0.03016
5.7512	-0.0228286		5.7512	0.0341535		5.7512	-0.030458
5.75605	-0.0227094		5.75605	0.0347495		5.75605	-0.0308156
5.76091	-0.0228286		5.76091	0.0355244		5.76091	-0.0309348
5.76576	-0.0231266		5.76576	0.0365376		5.76576	-0.031054
5.77061	-0.0235438		5.77061	0.0376701		5.77061	-0.0308156
5.77547	-0.0238419		5.77547	0.0386238		5.77547	-0.0303984
5.78032	-0.0240207		5.78032	0.0394583		5.78032	-0.0299215
5.78517	-0.0240207		5.78517	0.0399351		5.78517	-0.0293851
5.79003	-0.0240803		5.79003	0.0402331		5.79003	-0.0290871
5.79488	-0.0240207		5.79488	0.0400543		5.79488	-0.0292659
5.79973	-0.0240207		5.79973	0.0395775		5.79973	-0.0301003
5.80459	-0.0238419		5.80459	0.0388026		5.80459	-0.0312924
5.80944	-0.0234842		5.80944	0.0379086		5.80944	-0.0327826
5.81429	-0.0231266		5.81429	0.0368953		5.81429	-0.0343919
5.81915	-0.0225902		5.81915	0.0359416		5.81915	-0.0356436
5.824	-0.0218749		5.824	0.0353456		5.824	-0.0362992
5.82885	-0.0209212		5.82885	0.0348687		5.82885	-0.0362992
5.83371	-0.0199676		5.83371	0.0348091		5.83371	-0.0357628
5.83856	-0.0188947		5.83856	0.0349283		5.83856	-0.0348091
5.84341	-0.0180602		5.84341	0.0352263		5.84341	-0.0336766
5.84827	-0.0175238		5.84827	0.0356436		5.84827	-0.0326633
5.85312	-0.017345		5.85312	0.0361204		5.85312	-0.0321269
5.85797	-0.0175238		5.85797	0.0366569		5.85797	-0.0320077
5.86283	-0.017941		5.86283	0.0370145		5.86283	-0.0326037
5.86768	-0.0184178		5.86768	0.0373721		5.86768	-0.033617
5.87253	-0.0188947		5.87253	0.0377297		5.87253	-0.0348091
5.87739	-0.0190139		5.87739	0.0377893		5.87739	-0.0357628
5.88224	-0.0188947		5.88224	0.0376701		5.88224	-0.0363588
5.88709	-0.0187755		5.88709	0.0373125		5.88709	-0.036478
5.89195	-0.0186563		5.89195	0.0368357		5.89195	-0.0364184
5.8968	-0.0185966		5.8968	0.0362396		5.8968	-0.0364184
5.90165	-0.018537		5.90165	0.0359416		5.90165	-0.0365973
5.90651	-0.0184774		5.90651	0.0357628		5.90651	-0.0372529
5.91136	-0.018239		5.91136	0.0357628		5.91136	-0.0380874
5.91621	-0.0178814		5.91621	0.035882		5.91621	-0.0388622
5.92107	-0.0172853		5.92107	0.0360608		5.92107	-0.0393987
5.92592	-0.0168085		5.92592	0.035882		5.92592	-0.0394583
5.93077	-0.0163913		5.93077	0.0357628		5.93077	-0.0391006
5.93563	-0.0163317		5.93563	0.0352859		5.93563	-0.0383854
5.94048	-0.0166893		5.94048	0.0346899		5.94048	-0.0375509
5.94533	-0.0175238		5.94533	0.0340343		5.94533	-0.0368953
5.95019	-0.0187159		5.95019	0.0334978		5.95019	-0.0364184
5.95504	-0.0203252		5.95504	0.0331998		5.95504	-0.0362992
5.95989	-0.0218749		5.95989	0.0331998		5.95989	-0.0363588
5.96475	-0.0230074		5.96475	0.0335574		5.96475	-0.0367165
5.9696	-0.0234842		5.9696	0.0343323		5.9696	-0.0371337
5.97445	-0.0231862		5.97445	0.0352859		5.97445	-0.0374913
5.97931	-0.0222921		5.97931	0.0364184		5.97931	-0.0377893
5.98416	-0.0211596		5.98416	0.0371933		5.98416	-0.0379682
5.98901	-0.0200272		5.98901	0.0377893		5.98901	-0.0379086
5.99387	-0.0193119		5.99387	0.0380278		5.99387	-0.0377297
5.99872	-0.0191331		5.99872	0.0379682		5.99872	-0.0374913
6.00357	-0.0195503		6.00357	0.0377297		6.00357	-0.0371337
6.00843	-0.0201464		6.00843	0.0374317		6.00843	-0.036478
6.01328	-0.0209808		6.01328	0.0371337		6.01328	-0.0359416
6.01813	-0.0219941		6.01813	0.0367165		6.01813	-0.0351667
6.02299	-0.0229478		6.02299	0.0363588		6.02299	-0.0344515
6.02784	-0.0239015		6.02784	0.0357628		6.02784	-0.0338554
6.03269	-0.0247359		6.03269	0.0351071		6.03269	-0.0334978
6.03755	-0.0252724		6.03755	0.0344515		6.03755	-0.0331402
6.0424	-0.0254512		6.0424	0.0340343		6.0424	-0.0329614
6.04725	-0.0250936		6.04725	0.0338554		6.04725	-0.0328422
6.05211	-0.0242591		6.05211	0.0339746		6.05211	-0.0326633
6.05696	-0.0228882		6.05696	0.0342131		6.05696	-0.0326633
6.06181	-0.0211596		6.06181	0.0346899		6.06181	-0.0328422
6.06667	-0.0194907		6.06667	0.0352263		6.06667	-0.033021
6.07152	-0.0178218		6.07152	0.035882		6.07152	-0.0335574
6.07637	-0.0166297		6.07637	0.0366569		6.07637	-0.0341535
6.08123	-0.015676		6.08123	0.0376105		6.08123	-0.0348091
6.08608	-0.01508		6.08608	0.0385642		6.08608	-0.0353456
6.09093	-0.0148416		6.09093	0.0393987		6.09093	-0.0358224
6.09579	-0.0147223		6.09579	0.0397563		6.09579	-0.0361204
6.10064	-0.0146627		6.10064	0.0395775		6.10064	-0.0362396
6.10549	-0.0146627		6.10549	0.0388622		6.10549	-0.0362396
6.11035	-0.0148416		6.11035	0.0374913		6.11035	-0.0360608
6.1152	-0.0151992		6.1152	0.0361204		6.1152	-0.0357628
6.12005	-0.0160933		6.12005	0.0347495		6.12005	-0.0353456
6.12491	-0.0172257		6.12491	0.0337362		6.12491	-0.0349283
6.12976	-0.0184774		6.12976	0.0331402		6.12976	-0.0345707
6.13461	-0.0194907		6.13461	0.0327229		6.13461	-0.0342131
6.13947	-0.0199676		6.13947	0.0325441		6.13947	-0.033915
6.14432	-0.0197291		6.14432	0.0321865		6.14432	-0.0336766
6.14917	-0.0190139		6.14917	0.0316501		6.14917	-0.0334978
6.15403	-0.0180006		6.15403	0.0311136		6.15403	-0.0334978
6.15888	-0.017345		6.15888	0.030756		6.15888	-0.0337362
6.16373	-0.0171661		6.16373	0.030756		6.16373	-0.0345111
6.16859	-0.0178814		6.16859	0.0312924		6.16859	-0.0356436
6.17344	-0.0192523		6.17344	0.0323057		6.17344	-0.0368953
6.17829	-0.0211596		6.17829	0.0336766		6.17829	-0.038147
6.18315	-0.0232458		6.18315	0.0352263		6.18315	-0.0389814
6.188	-0.0251532		6.188	0.0364184		6.188	-0.0395179
6.19285	-0.0268221		6.19285	0.0373721		6.19285	-0.0398159
6.19771	-0.0279546		6.19771	0.0377297		6.19771	-0.0396371
6.20256	-0.028491		6.20256	0.0374913		6.20256	-0.0394583
6.20741	-0.0283718		6.20741	0.0368953		6.20741	-0.0394583
6.21227	-0.027597		6.21227	0.0359416		6.21227	-0.0393987
6.21712	-0.0263453		6.21712	0.0349879		6.21712	-0.0395179
6.22197	-0.0247955		6.22197	0.0343323		6.22197	-0.0395775
6.22683	-0.023365		6.22683	0.0337362		6.22683	-0.0393987
6.23168	-0.0219941		6.23168	0.0334978		6.23168	-0.0389814
6.23653	-0.0211		6.23653	0.0334978		6.23653	-0.0383258
6.24139	-0.0206232		6.24139	0.033617		6.24139	-0.0374317
6.24624	-0.0202656		6.24624	0.0338554		6.24624	-0.0364184
6.25109	-0.0198483		6.25109	0.0341535		6.25109	-0.035584
6.25595	-0.0196099		6.25595	0.0345707		6.25595	-0.0350475
6.2608	-0.0190735		6.2608	0.0351667		6.2608	-0.0350475
6.26565	-0.0184774		6.26565	0.0359416		6.26565	-0.0354648
6.27051	-0.017941		6.27051	0.0365973		6.27051	-0.0362992
6.27536	-0.0175238		6.27536	0.0371337		6.27536	-0.0373125
6.28021	-0.0172853		6.28021	0.0374913		6.28021	-0.0382662
6.28507	-0.0172257		6.28507	0.0374913		6.28507	-0.0388622
6.28992	-0.0172853		6.28992	0.0373721		6.28992	-0.0389814
6.29477	-0.0175834		6.29477	0.0373721		6.29477	-0.0388622
6.29963	-0.0181198		6.29963	0.0374317		6.29963	-0.0386238
6.30448	-0.0190139		6.30448	0.0376105		6.30448	-0.0382066
6.30933	-0.020206		6.30933	0.0377297		6.30933	-0.0377893
6.31419	-0.0216961		6.31419	0.0376105		6.31419	-0.0374317
6.31904	-0.0234246		6.31904	0.0371933		6.31904	-0.0368357
6.32389	-0.0249743		6.32389	0.0362396		6.32389	-0.0360012
6.32875	-0.0261068		6.32875	0.0351667		6.32875	-0.0352859
6.3336	-0.0267029		6.3336	0.0340939		6.3336	-0.0345111
6.33845	-0.0266433		6.33845	0.0333786		6.33845	-0.0342727
6.34331	-0.0263453		6.34331	0.033319		6.34331	-0.0346899
6.34816	-0.0259876		6.34816	0.0338554		6.34816	-0.0356436
6.35301	-0.0258088		6.35301	0.0350475		6.35301	-0.0370145
6.35787	-0.0256896		6.35787	0.036478		6.35787	-0.0385046
6.36272	-0.0257492		6.36272	0.0377893		6.36272	-0.0398159
6.36757	-0.02563		6.36757	0.0386238		6.36757	-0.0405908
6.37243	-0.0250936		6.37243	0.0388026		6.37243	-0.0408292
6.37728	-0.0242591		6.37728	0.0382066		6.37728	-0.0405908
6.38213	-0.023067		6.38213	0.0371337		6.38213	-0.0399351
6.38699	-0.0218749		6.38699	0.0358224		6.38699	-0.0391006
6.39184	-0.0211		6.39184	0.0345707		6.39184	-0.0382662
6.39669	-0.0208616		6.39669	0.0336766		6.39669	-0.0371933
6.40155	-0.0212193		6.40155	0.0332594		6.40155	-0.0362992
6.4064	-0.0220537		6.4064	0.0334382		6.4064	-0.0353456
6.41125	-0.0232458		6.41125	0.0340939		6.41125	-0.0342727
6.41611	-0.0241995		6.41611	0.0350475		6.41611	-0.0331998
6.42096	-0.0248551		6.42096	0.0359416		6.42096	-0.0319481
6.42581	-0.025034		6.42581	0.0366569		6.42581	-0.0308752
6.43067	-0.0249147		6.43067	0.0371933		6.43067	-0.0299215
6.43552	-0.0245571		6.43552	0.0374317		6.43552	-0.0292063
6.44037	-0.0240207		6.44037	0.0374913		6.44037	-0.028789
6.44523	-0.0234246		6.44523	0.0373721		6.44523	-0.0287294
6.45008	-0.0229478		6.45008	0.0374317		6.45008	-0.028789
6.45493	-0.0224113		6.45493	0.0374317		6.45493	-0.0289679
6.45979	-0.0219345		6.45979	0.0375509		6.45979	-0.0289679
6.46464	-0.0213981		6.46464	0.0376105		6.46464	-0.028789
6.46949	-0.0208616		6.46949	0.0373721		6.46949	-0.028789
6.47435	-0.020206		6.47435	0.0367761		6.47435	-0.028789
6.4792	-0.0196695		6.4792	0.0357628		6.4792	-0.0289083
6.48405	-0.0191927		6.48405	0.0343323		6.48405	-0.0293255
6.48891	-0.0189543		6.48891	0.0330806		6.48891	-0.0299215
6.49376	-0.0190735		6.49376	0.0323653		6.49376	-0.0305176
6.49861	-0.0194311		6.49861	0.0323057		6.49861	-0.0312328
6.50347	-0.020206		6.50347	0.0333786		6.50347	-0.0318885
6.50832	-0.0213385		6.50832	0.0351667		6.50832	-0.0327229
6.51317	-0.022471		6.51317	0.0373721		6.51317	-0.0336766
6.51803	-0.0233054		6.51803	0.0395775		6.51803	-0.0345111
6.52288	-0.0238419		6.52288	0.0412464		6.52288	-0.0352263
6.52773	-0.0240207		6.52773	0.0423789		6.52773	-0.0357032
6.53259	-0.0238419		6.53259	0.0430346		6.53259	-0.0360012
6.53744	-0.023365		6.53744	0.0433922		6.53744	-0.0360012
6.54229	-0.0227094		6.54229	0.043571		6.54229	-0.0360608
6.54715	-0.0218153		6.54715	0.0437498		6.54715	-0.0360012
6.552	-0.0209808		6.552	0.0441074		6.552	-0.0360608
6.55685	-0.020206		6.55685	0.0442863		6.55685	-0.03618
6.56171	-0.0197291		6.56171	0.0442863		6.56171	-0.0360608
6.56656	-0.0194311		6.56656	0.044167		6.56656	-0.0358224
6.57141	-0.0193715		6.57141	0.0439286		6.57141	-0.0353456
6.57627	-0.0195503		6.57627	0.0437498		6.57627	-0.0347495
6.58112	-0.0198483		6.58112	0.0436306		6.58112	-0.0340939
6.58597	-0.0201464		6.58597	0.0436306		6.58597	-0.0334978
6.59083	-0.0202656		6.59083	0.043869		6.59083	-0.0329614
6.59568	-0.020206		6.59568	0.0440478		6.59568	-0.0325441
6.60053	-0.019908		6.60053	0.0442863		6.60053	-0.0319481
6.60539	-0.0193119		6.60539	0.0442266		6.60539	-0.031352
6.61024	-0.0185966		6.61024	0.0439286		6.61024	-0.0308156
6.61509	-0.0178218		6.61509	0.043273		6.61509	-0.0303984
6.61995	-0.0171065		6.61995	0.0424385		6.61995	-0.0299811
6.6248	-0.0167489		6.6248	0.0413656		6.6248	-0.0297427
6.62965	-0.0166297		6.62965	0.0404119		6.62965	-0.0298023
6.63451	-0.0169277		6.63451	0.0396967		6.63451	-0.0299215
6.63936	-0.0175238		6.63936	0.0392199		6.63936	-0.0303388
6.64421	-0.0182986		6.64421	0.039041		6.64421	-0.030756
6.64907	-0.0191331		6.64907	0.0392199		6.64907	-0.0312924
6.65392	-0.0197887		6.65392	0.0395775		6.65392	-0.0315905
6.65877	-0.0202656		6.65877	0.0398755		6.65877	-0.0318885
6.66363	-0.0203848		6.66363	0.0401139		6.66363	-0.0320077
6.66848	-0.0203252		6.66848	0.0402927		6.66848	-0.0320673
6.67333	-0.0200272		6.67333	0.0401735		6.67333	-0.0321269
6.67819	-0.0194907		6.67819	0.0398159		6.67819	-0.0323057
6.68304	-0.0188947		6.68304	0.0392199		6.68304	-0.0323057
6.68789	-0.0184178		6.68789	0.0385046		6.68789	-0.0324249
6.69275	-0.0180602		6.69275	0.0380278		6.69275	-0.0324845
6.6976	-0.0180006		6.6976	0.0376105		6.6976	-0.0324845
6.70245	-0.0180602		6.70245	0.0376105		6.70245	-0.0326037
6.70731	-0.0182986		6.70731	0.0380874		6.70731	-0.0328422
6.71216	-0.0184774		6.71216	0.0389218		6.71216	-0.0334382
6.71701	-0.018537		6.71701	0.0401735		6.71701	-0.0340939
6.72187	-0.0183582		6.72187	0.0414252		6.72187	-0.0348091
6.72672	-0.0180006		6.72672	0.0425577		6.72672	-0.0352859
6.73157	-0.0174046		6.73157	0.0433922		6.73157	-0.0354648
6.73643	-0.0168085		6.73643	0.043571		6.73643	-0.0353456
6.74128	-0.0161529		6.74128	0.0433922		6.74128	-0.0351071
6.74613	-0.0157356		6.74613	0.0427961		6.74613	-0.0350475
6.75099	-0.0157356		6.75099	0.0420809		6.75099	-0.0354052
6.75584	-0.0160933		6.75584	0.041306		6.75584	-0.0361204
6.76069	-0.0166893		6.76069	0.0405908		6.76069	-0.0373721
6.76555	-0.0175238		6.76555	0.0398755		6.76555	-0.0385046
6.7704	-0.0184774		6.7704	0.0392199		6.7704	-0.0396967
6.77525	-0.0191927		6.77525	0.0386834		6.77525	-0.0404119
6.78011	-0.0195503		6.78011	0.0382066		6.78011	-0.0406504
6.78496	-0.0195503		6.78496	0.0379086		6.78496	-0.0403523
6.78981	-0.0191927		6.78981	0.0377893		6.78981	-0.0397563
6.79467	-0.0186563		6.79467	0.0380278		6.79467	-0.0389814
6.79952	-0.0181794		6.79952	0.0385046		6.79952	-0.0382066
6.80437	-0.017941		6.80437	0.0392199		6.80437	-0.0376701
6.80923	-0.0180006		6.80923	0.0401139		6.80923	-0.0371337
6.81408	-0.0182986		6.81408	0.041008		6.81408	-0.0365973
6.81893	-0.018537		6.81893	0.0418425		6.81893	-0.0361204
6.82379	-0.018537		6.82379	0.0423193		6.82379	-0.0354648
6.82864	-0.017941		6.82864	0.0424981		6.82864	-0.0349283
6.83349	-0.0171065		6.83349	0.0422597		6.83349	-0.0344515
6.83835	-0.0158548		6.83835	0.0416636		6.83835	-0.0342131
6.8432	-0.0147223		6.8432	0.0405908		6.8432	-0.0342727
6.84805	-0.0140071		6.84805	0.0396371		6.84805	-0.0343919
6.85291	-0.0138283		6.85291	0.0388026		6.85291	-0.0346899
6.85776	-0.0142455		6.85776	0.038445		6.85776	-0.0349879
6.86261	-0.01508		6.86261	0.0383854		6.86261	-0.0351071
6.86747	-0.0159144		6.86747	0.038445		6.86747	-0.0352263
6.87232	-0.0166893		6.87232	0.038743		6.87232	-0.0351667
6.87717	-0.0172853		6.87717	0.0388622		6.87717	-0.0351667
6.88203	-0.017643		6.88203	0.0389218		6.88203	-0.0352263
6.88688	-0.0180006		6.88688	0.038743		6.88688	-0.0351667
6.89173	-0.0184178		6.89173	0.038743		6.89173	-0.0349283
6.89659	-0.0190139		6.89659	0.0389814		6.89659	-0.0344515
6.90144	-0.0197291		6.90144	0.0393987		6.90144	-0.0338554
6.90629	-0.020504		6.90629	0.0400543		6.90629	-0.0331402
6.91115	-0.0211		6.91115	0.0409484		6.91115	-0.0324845
6.916	-0.0213981		6.916	0.0419021		6.916	-0.0320673
6.92085	-0.0211596		6.92085	0.0427365		6.92085	-0.0321269
6.92571	-0.020504		6.92571	0.0435114		6.92571	-0.0325441
6.93056	-0.0195503		6.93056	0.0439882		6.93056	-0.0334382
6.93541	-0.018537		6.93541	0.0442863		6.93541	-0.0346303
6.94027	-0.0175834		6.94027	0.0443459		6.94027	-0.035882
6.94512	-0.0166297		6.94512	0.0440478		6.94512	-0.0370145
6.94997	-0.0157952		6.94997	0.043571		6.94997	-0.0377893
6.95483	-0.0149608		6.95483	0.0428557		6.95483	-0.038445
6.95968	-0.0140667		6.95968	0.0421405		6.95968	-0.0386834
6.96453	-0.0133514		6.96453	0.041604		6.96453	-0.0388622
6.96939	-0.012815		6.96939	0.0412464		6.96939	-0.0388026
6.97424	-0.0127554		6.97424	0.0410676		6.97424	-0.0386834
6.97909	-0.0131726		6.97909	0.0408888		6.97909	-0.0385046
6.98395	-0.0140071		6.98395	0.0408292		6.98395	-0.0383854
6.9888	-0.0152588		6.9888	0.0405312		6.9888	-0.0383854
6.99365	-0.0163317		6.99365	0.0399351		6.99365	-0.0385642
6.99851	-0.017345		6.99851	0.0391603		6.99851	-0.039041
7.00336	-0.0180006		7.00336	0.0383258		7.00336	-0.0396967
7.00821	-0.0181794		7.00821	0.0373125		7.00821	-0.0404716
7.01307	-0.0178814		7.01307	0.0366569		7.01307	-0.0408292
7.01792	-0.0174046		7.01792	0.0362992		7.01792	-0.0409484
7.02277	-0.0169277		7.02277	0.0362396		7.02277	-0.04071
7.02763	-0.0165701		7.02763	0.0367165		7.02763	-0.0399947
7.03248	-0.0166297		7.03248	0.0374317		7.03248	-0.0391006
7.03733	-0.0169873		7.03733	0.0383258		7.03733	-0.0380874
7.04219	-0.0177026		7.04219	0.0392199		7.04219	-0.0370145
7.04704	-0.0184178		7.04704	0.0400543		7.04704	-0.0359416
7.05189	-0.0189543		7.05189	0.0405908		7.05189	-0.0350475
7.05675	-0.0191927		7.05675	0.0408292		7.05675	-0.0343919
7.0616	-0.0188947		7.0616	0.0407696		7.0616	-0.0339746
7.06645	-0.0184178		7.06645	0.0406504		7.06645	-0.0340343
7.07131	-0.0177622		7.07131	0.0404119		7.07131	-0.0343919
7.07616	-0.0171661		7.07616	0.0404716		7.07616	-0.0349879
7.08101	-0.0168085		7.08101	0.0408292		7.08101	-0.0353456
7.08587	-0.0168085		7.08587	0.041604		7.08587	-0.0356436
7.09072	-0.0171065		7.09072	0.0424981		7.09072	-0.0358224
7.09557	-0.0180006		7.09557	0.0433326		7.09557	-0.035584
7.10043	-0.0192523		7.10043	0.043869		7.10043	-0.0350475
7.10528	-0.0206828		7.10528	0.0437498		7.10528	-0.0343323
7.11013	-0.0218749		7.11013	0.0429749		7.11013	-0.0337362
7.11499	-0.022769		7.11499	0.0417233		7.11499	-0.0332594
7.11984	-0.0231266		7.11984	0.0402331		7.11984	-0.033021
7.12469	-0.0228882		7.12469	0.0388622		7.12469	-0.0330806
7.12955	-0.0221133		7.12955	0.0379682		7.12955	-0.0334382
7.1344	-0.0213385		7.1344	0.0378489		7.1344	-0.0340343
7.13925	-0.0206828		7.13925	0.0385642		7.13925	-0.0348687
7.14411	-0.020206		7.14411	0.0398755		7.14411	-0.0356436
7.14896	-0.0198483		7.14896	0.0414848		7.14896	-0.0362992
7.15381	-0.0195503		7.15381	0.0430942		7.15381	-0.0365376
7.15867	-0.0191927		7.15867	0.0443459		7.15867	-0.0365973
7.16352	-0.0185966		7.16352	0.0448823		7.16352	-0.0362992
7.16837	-0.0180006		7.16837	0.0447035		7.16837	-0.0359416
7.17323	-0.0174046		7.17323	0.0441074		7.17323	-0.0355244
7.17808	-0.0169277		7.17808	0.0430346		7.17808	-0.0353456
7.18293	-0.0165701		7.18293	0.0419617		7.18293	-0.0351667
7.18779	-0.0162721		7.18779	0.0410676		7.18779	-0.0351667
7.19264	-0.015974		7.19264	0.0407696		7.19264	-0.0349879
7.19749	-0.0154972		7.19749	0.0411272		7.19749	-0.0348687
7.20235	-0.0151396		7.20235	0.0417233		7.20235	-0.0346303
7.2072	-0.0149608		7.2072	0.0427961		7.2072	-0.0344515
7.21205	-0.0151992		7.21205	0.0439286		7.21205	-0.0345707
7.21691	-0.0157356		7.21691	0.0449419		7.21691	-0.0349879
7.22176	-0.0163913		7.22176	0.0457764		7.22176	-0.0357032
7.22661	-0.0171661		7.22661	0.0462532		7.22661	-0.0364184
7.23147	-0.0175834		7.23147	0.0462532		7.23147	-0.0368357
7.23632	-0.0177026		7.23632	0.0460148		7.23632	-0.0368357
7.24117	-0.017643		7.24117	0.0454187		7.24117	-0.0362992
7.24603	-0.017345		7.24603	0.0445843		7.24603	-0.0351667
7.25088	-0.0171661		7.25088	0.0433326		7.25088	-0.0337362
7.25573	-0.017345		7.25573	0.0419617		7.25573	-0.0322461
7.26059	-0.017643		7.26059	0.0405908		7.26059	-0.0309944
7.26544	-0.0180602		7.26544	0.0392795		7.26544	-0.0301003
7.27029	-0.0184178		7.27029	0.0380874		7.27029	-0.0297427
7.27515	-0.0187159		7.27515	0.0373721		7.27515	-0.0298023
7.28	-0.0189543		7.28	0.0371337		7.28	-0.03016
7.28485	-0.0190735		7.28485	0.0371933		7.28485	-0.0305176
7.28971	-0.0193715		7.28971	0.0377297		7.28971	-0.0308156
7.29456	-0.0196695		7.29456	0.0385642		7.29456	-0.0309348
7.29941	-0.019908		7.29941	0.0396371		7.29941	-0.0311732
7.30427	-0.0200272		7.30427	0.0408292		7.30427	-0.0314713
7.30912	-0.0197887		7.30912	0.0418425		7.30912	-0.0318289
7.31397	-0.0192523		7.31397	0.0426173		7.31397	-0.0322461
7.31883	-0.0184774		7.31883	0.0429153		7.31883	-0.0327229
7.32368	-0.0178814		7.32368	0.0427365		7.32368	-0.0327826
7.32853	-0.0175238		7.32853	0.0422001		7.32853	-0.0325441
7.33339	-0.0174642		7.33339	0.041604		7.33339	-0.0318885
7.33824	-0.0175834		7.33824	0.041008		7.33824	-0.0309348
7.34309	-0.0177026		7.34309	0.0406504		7.34309	-0.0299811
7.34795	-0.0177026		7.34795	0.0406504		7.34795	-0.0292063
7.3528	-0.0174046		7.3528	0.0410676		7.3528	-0.0286102
7.35765	-0.0169873		7.35765	0.0416636		7.35765	-0.0286698
7.36251	-0.0167489		7.36251	0.0425577		7.36251	-0.0289679
7.36736	-0.0166297		7.36736	0.0436902		7.36736	-0.0296235
7.37221	-0.0169277		7.37221	0.0447631		7.37221	-0.0303388
7.37707	-0.017345		7.37707	0.0456572		7.37707	-0.0311732
7.38192	-0.0175238		7.38192	0.0462532		7.38192	-0.0319481
7.38677	-0.017643		7.38677	0.046432		7.38677	-0.0326037
7.39163	-0.0174642		7.39163	0.0462532		7.39163	-0.0331402
7.39648	-0.0170469		7.39648	0.0455976		7.39648	-0.033617
7.40133	-0.0165701		7.40133	0.0446439		7.40133	-0.0340343
7.40619	-0.0163317		7.40619	0.0438094		7.40619	-0.0343323
7.41104	-0.0163913		7.41104	0.0431538		7.41104	-0.0345111
7.41589	-0.0165105		7.41589	0.0429749		7.41589	-0.0345111
7.42075	-0.0166297		7.42075	0.0430942		7.42075	-0.0343919
7.4256	-0.0166893		7.4256	0.0433922		7.4256	-0.0340343
7.43045	-0.0166893		7.43045	0.0437498		7.43045	-0.0332594
7.43531	-0.0167489		7.43531	0.0440478		7.43531	-0.0320673
7.44016	-0.0171065		7.44016	0.0442863		7.44016	-0.0306964
7.44501	-0.0175834		7.44501	0.0445843		7.44501	-0.0295043
7.44987	-0.0182986		7.44987	0.0448227		7.44987	-0.0286698
7.45472	-0.0190735		7.45472	0.0450015		7.45472	-0.0284314
7.45957	-0.0195503		7.45957	0.0453591		7.45957	-0.0289083
7.46443	-0.0196695		7.46443	0.045836		7.46443	-0.0300407
7.46928	-0.0193119		7.46928	0.0462532		7.46928	-0.0316501
7.47413	-0.0184774		7.47413	0.0466108		7.47413	-0.0333786
7.47899	-0.0175238		7.47899	0.0469685		7.47899	-0.0349283
7.48384	-0.0165105		7.48384	0.0470281		7.48384	-0.0360608
7.48869	-0.015676		7.48869	0.0470281		7.48869	-0.0368357
7.49355	-0.0151992		7.49355	0.0468493		7.49355	-0.0371933
7.4984	-0.01508		7.4984	0.0464916		7.4984	-0.0373721
7.50325	-0.0151992		7.50325	0.0460744		7.50325	-0.0371933
7.50811	-0.0155568		7.50811	0.0457764		7.50811	-0.0367165
7.51296	-0.015974		7.51296	0.0455379		7.51296	-0.03618
7.51781	-0.0165105		7.51781	0.0454187		7.51781	-0.0354648
7.52267	-0.0170469		7.52267	0.0453591		7.52267	-0.0345707
7.52752	-0.0177622		7.52752	0.0455379		7.52752	-0.0338554
7.53237	-0.0184178		7.53237	0.0456572		7.53237	-0.0331998
7.53723	-0.0191927		7.53723	0.0458956		7.53723	-0.0326037
7.54208	-0.0197887		7.54208	0.0460744		7.54208	-0.0321269
7.54693	-0.0204444		7.54693	0.0463128		7.54693	-0.0317693
7.55179	-0.0212193		7.55179	0.0464916		7.55179	-0.031352
7.55664	-0.0219941		7.55664	0.0463724		7.55664	-0.0309944
7.56149	-0.022769		7.56149	0.0459552		7.56149	-0.0308156
7.56635	-0.0231862		7.56635	0.0452399		7.56635	-0.0309348
7.5712	-0.0233054		7.5712	0.0443459		7.5712	-0.031352
7.57605	-0.023067		7.57605	0.043273		7.57605	-0.0320673
7.58091	-0.0225902		7.58091	0.0420809		7.58091	-0.0328422
7.58576	-0.0218749		7.58576	0.0408888		7.58576	-0.033617
7.59061	-0.0211		7.59061	0.0398755		7.59061	-0.0342131
7.59547	-0.0205636		7.59547	0.0391603		7.59547	-0.0345111
7.60032	-0.0203252		7.60032	0.0389218		7.60032	-0.0345111
7.60517	-0.0202656		7.60517	0.0392795		7.60517	-0.0342727
7.61003	-0.020504		7.61003	0.0401735		7.61003	-0.033915
7.61488	-0.0209808		7.61488	0.0414848		7.61488	-0.0334382
7.61973	-0.0215173		7.61973	0.0426173		7.61973	-0.0331998
7.62459	-0.0219941		7.62459	0.0433922		7.62459	-0.0329614
7.62944	-0.022471		7.62944	0.0433922		7.62944	-0.0329614
7.63429	-0.0228882		7.63429	0.0426769		7.63429	-0.0327826
7.63915	-0.0231266		7.63915	0.0412464		7.63915	-0.0327229
7.644	-0.023365		7.644	0.0393987		7.644	-0.0324845
7.64885	-0.0234842		7.64885	0.0377297		7.64885	-0.0323057
7.65371	-0.0234246		7.65371	0.0362396		7.65371	-0.0324249
7.65856	-0.0234246		7.65856	0.0352859		7.65856	-0.0326037
7.66341	-0.0231862		7.66341	0.0348091		7.66341	-0.0332594
7.66827	-0.0229478		7.66827	0.0348687		7.66827	-0.0341535
7.67312	-0.0228882		7.67312	0.0351667		7.67312	-0.0351667
7.67797	-0.0228286		7.67797	0.0359416		7.67797	-0.0360608
7.68283	-0.023067		7.68283	0.0370741		7.68283	-0.0364184
7.68768	-0.0232458		7.68768	0.0382066		7.68768	-0.03618
7.69253	-0.023365		7.69253	0.0395179		7.69253	-0.0354648
7.69739	-0.0232458		7.69739	0.0408292		7.69739	-0.0341535
7.70224	-0.0228882		7.70224	0.0417829		7.70224	-0.0326037
7.70709	-0.0222325		7.70709	0.0424385		7.70709	-0.0311732
7.71195	-0.0215173		7.71195	0.0425577		7.71195	-0.0301003
7.7168	-0.0208616		7.7168	0.0423789		7.7168	-0.0292659
7.72165	-0.0203848		7.72165	0.0420809		7.72165	-0.0286698
7.72651	-0.0199676		7.72651	0.0418425		7.72651	-0.028491
7.73136	-0.0195503		7.73136	0.0417829		7.73136	-0.0284314
7.73621	-0.0188947		7.73621	0.0420213		7.73621	-0.0286698
7.74107	-0.0178218		7.74107	0.0423789		7.74107	-0.0291467
7.74592	-0.0167489		7.74592	0.0427961		7.74592	-0.0298619
7.75077	-0.0154972		7.75077	0.043273		7.75077	-0.0309348
7.75563	-0.0146031		7.75563	0.043571		7.75563	-0.0321865
7.76048	-0.0142455		7.76048	0.0439286		7.76048	-0.0334978
7.76533	-0.0144243		7.76533	0.0442863		7.76533	-0.0346899
7.77019	-0.0151396		7.77019	0.0448823		7.77019	-0.0354648
7.77504	-0.0162125		7.77504	0.0456572		7.77504	-0.0358224
7.77989	-0.0172257		7.77989	0.0465512		7.77989	-0.0357032
7.78475	-0.0181198		7.78475	0.0473857		7.78475	-0.0353456
7.7896	-0.0188351		7.7896	0.0481009		7.7896	-0.0347495
7.79445	-0.0193119		7.79445	0.0485182		7.79445	-0.0343323
7.79931	-0.0194907		7.79931	0.048399		7.79931	-0.0338554
7.80416	-0.0195503		7.80416	0.0479817		7.80416	-0.0334382
7.80901	-0.0195503		7.80901	0.0473857		7.80901	-0.0329614
7.81387	-0.0194311		7.81387	0.04673		7.81387	-0.0324249
7.81872	-0.0191927		7.81872	0.0462532		7.81872	-0.0318885
7.82357	-0.0190139		7.82357	0.045836		7.82357	-0.0315309
7.82843	-0.0188947		7.82843	0.0455976		7.82843	-0.0312924
7.83328	-0.0189543		7.83328	0.0451207		7.83328	-0.0314713
7.83813	-0.0191927		7.83813	0.0446439		7.83813	-0.0321865
7.84299	-0.0194907		7.84299	0.0440478		7.84299	-0.0331402
7.84784	-0.0199676		7.84784	0.0433326		7.84784	-0.0342131
7.85269	-0.020504		7.85269	0.0430942		7.85269	-0.0352263
7.85755	-0.0211		7.85755	0.0432134		7.85755	-0.0358224
7.8624	-0.0216365		7.8624	0.0438094		7.8624	-0.035882
7.86725	-0.0222325		7.86725	0.0448227		7.86725	-0.0353456
7.87211	-0.0226498		7.87211	0.0458956		7.87211	-0.0342131
7.87696	-0.0228286		7.87696	0.0466704		7.87696	-0.0328422
7.88181	-0.0225902		7.88181	0.0469089		7.88181	-0.0314116
7.88667	-0.0219345		7.88667	0.046432		7.88667	-0.0302196
7.89152	-0.0208616		7.89152	0.0455976		7.89152	-0.0295043
7.89637	-0.0196695		7.89637	0.0444055		7.89637	-0.0292659
7.90123	-0.0184178		7.90123	0.043273		7.90123	-0.0292063
7.90608	-0.0172257		7.90608	0.0423789		7.90608	-0.0292659
7.91093	-0.0164509		7.91093	0.0419021		7.91093	-0.0290275
7.91579	-0.015974		7.91579	0.0418425		7.91579	-0.0287294
7.92064	-0.0158548		7.92064	0.0422001		7.92064	-0.0283718
7.92549	-0.0157952		7.92549	0.0427961		7.92549	-0.0283122
7.93035	-0.015676		7.93035	0.043571		7.93035	-0.0285506
7.9352	-0.0153184		7.9352	0.0445843		7.9352	-0.0293255
7.94005	-0.0149608		7.94005	0.0455976		7.94005	-0.0303388
7.94491	-0.0142455		7.94491	0.0464916		7.94491	-0.0314713
7.94976	-0.0135303		7.94976	0.0470281		7.94976	-0.0324249
7.95461	-0.0128746		7.95461	0.0470281		7.95461	-0.0331998
7.95947	-0.012517		7.95947	0.0464916		7.95947	-0.0335574
7.96432	-0.0124574		7.96432	0.0454187		7.96432	-0.0335574
7.96917	-0.012815		7.96917	0.0439286		7.96917	-0.0332594
7.97403	-0.0135899		7.97403	0.0425577		7.97403	-0.0326633
7.97888	-0.0144839		7.97888	0.0414252		7.97888	-0.0318289
7.98373	-0.0151992		7.98373	0.0407696		7.98373	-0.0309944
7.98859	-0.0156164		7.98859	0.0404716		7.98859	-0.03016
7.99344	-0.015676		7.99344	0.0406504		7.99344	-0.0296235
7.99829	-0.0154376		7.99829	0.0408888		7.99829	-0.0296831
8.00315	-0.0147223		8.00315	0.041306		8.00315	-0.0300407
8.008	-0.0139475		8.008	0.0414252		8.008	-0.031054
8.01285	-0.0130534		8.01285	0.0415444		8.01285	-0.0322461
8.01771	-0.012219		8.01771	0.041604		8.01771	-0.0335574
8.02256	-0.0113845		8.02256	0.0415444		8.02256	-0.0347495
8.02741	-0.010848		8.02741	0.0414848		8.02741	-0.0358224
8.03227	-0.0106096		8.03227	0.0415444		8.03227	-0.0365973
8.03712	-0.0106096		8.03712	0.0419617		8.03712	-0.0373721
8.04197	-0.0109673		8.04197	0.0426769		8.04197	-0.0379086
8.04683	-0.0115037		8.04683	0.0437498		8.04683	-0.0380278
8.05168	-0.0119805		8.05168	0.0451207		8.05168	-0.0376105
8.05653	-0.0122786		8.05653	0.046432		8.05653	-0.0367761
8.06139	-0.0122786		8.06139	0.0476241		8.06139	-0.0355244
8.06624	-0.0118613		8.06624	0.0484586		8.06624	-0.0339746
8.07109	-0.0111461		8.07109	0.0487566		8.07109	-0.0324845
8.07595	-0.0101924		8.07595	0.0486374		8.07595	-0.0312328
8.0808	-0.00923872		8.0808	0.0481606		8.0808	-0.030458
8.08565	-0.00858307		8.08565	0.0475049		8.08565	-0.0303388
8.09051	-0.00834465		8.09051	0.0467896		8.09051	-0.0308156
8.09536	-0.00870228		8.09536	0.0459552		8.09536	-0.0318289
8.10021	-0.00947714		8.10021	0.0452399		8.10021	-0.0329614
8.10507	-0.0106692		8.10507	0.0447035		8.10507	-0.0343323
8.10992	-0.0118613		8.10992	0.0442266		8.10992	-0.0355244
8.11477	-0.0127554		8.11477	0.0439882		8.11477	-0.036478
8.11963	-0.0132322		8.11963	0.0439286		8.11963	-0.0370145
8.12448	-0.0129938		8.12448	0.0440478		8.12448	-0.0372529
8.12933	-0.0120401		8.12933	0.0442863		8.12933	-0.0367761
8.13419	-0.0107884		8.13419	0.0444651		8.13419	-0.0359416
8.13904	-0.00935793		8.13904	0.0447631		8.13904	-0.0346303
8.14389	-0.00816584		8.14389	0.0449419		8.14389	-0.0331402
8.14875	-0.00745058		8.14875	0.0452399		8.14875	-0.0317097
8.1536	-0.00727177		8.1536	0.0457168		8.1536	-0.0306368
8.15845	-0.00786781		8.15845	0.046134		8.15845	-0.0300407
8.16331	-0.00905991		8.16331	0.0466108		8.16331	-0.0301003
8.16816	-0.0106692		8.16816	0.0471473		8.16816	-0.0306368
8.17301	-0.0122786		8.17301	0.0475049		8.17301	-0.0312924
8.17787	-0.0134706		8.17787	0.0478625		8.17787	-0.0318885
8.18272	-0.0141263		8.18272	0.0477433		8.18272	-0.0320673
8.18757	-0.0138879		8.18757	0.0478029		8.18757	-0.0317693
8.19243	-0.013113		8.19243	0.0475049		8.19243	-0.0312328
8.19728	-0.0119209		8.19728	0.0470877		8.19728	-0.0305772
8.20213	-0.0106096		8.20213	0.046432		8.20213	-0.0301003
8.20699	-0.00929832		8.20699	0.0455379		8.20699	-0.0301003
8.21184	-0.00828505		8.21184	0.044167		8.21184	-0.0305772
8.21669	-0.00751019		8.21669	0.0426769		8.21669	-0.0315905
8.22155	-0.00703335		8.22155	0.0412464		8.22155	-0.0327229
8.2264	-0.00691414		8.2264	0.0398159		8.2264	-0.0339746
8.23125	-0.00727177		8.23125	0.0389218		8.23125	-0.0349283
8.23611	-0.00810623		8.23611	0.0385642		8.23611	-0.0355244
8.24096	-0.00935793		8.24096	0.038743		8.24096	-0.0357628
8.24581	-0.0109076		8.24581	0.0392795		8.24581	-0.0357628
8.25067	-0.0125766		8.25067	0.0400543		8.25067	-0.0357628
8.25552	-0.0141859		8.25552	0.0408292		8.25552	-0.035882
8.26037	-0.0154376		8.26037	0.0415444		8.26037	-0.03618
8.26523	-0.0162721		8.26523	0.0424981		8.26523	-0.036478
8.27008	-0.0164509		8.27008	0.0436306		8.27008	-0.0365973
8.27493	-0.0162721		8.27493	0.0451803		8.27493	-0.0363588
8.27979	-0.0155568		8.27979	0.0469089		8.27979	-0.0358224
8.28464	-0.0144243		8.28464	0.0485778		8.28464	-0.0351667
8.28949	-0.0132322		8.28949	0.0500679		8.28949	-0.0343323
8.29435	-0.0119209		8.29435	0.0510216		8.29435	-0.0337362
8.2992	-0.0111461		8.2992	0.0513196		8.2992	-0.0334978
8.30405	-0.010848		8.30405	0.0508428		8.30405	-0.0334382
8.30891	-0.0111461		8.30891	0.0498891		8.30891	-0.0335574
8.31376	-0.0120997		8.31376	0.0485182		8.31376	-0.0337362
8.31861	-0.0135303		8.31861	0.0467896		8.31861	-0.033915
8.32347	-0.0149608		8.32347	0.0450611		8.32347	-0.0339746
8.32832	-0.0162125		8.32832	0.0435114		8.32832	-0.0341535
8.33317	-0.0168681		8.33317	0.0421405		8.33317	-0.0343919
8.33803	-0.0169873		8.33803	0.0410676		8.33803	-0.0346899
8.34288	-0.0166297		8.34288	0.0402927		8.34288	-0.0350475
8.34773	-0.015974		8.34773	0.0396371		8.34773	-0.0352859
8.35259	-0.015378		8.35259	0.0393987		8.35259	-0.0352263
8.35744	-0.0151396		8.35744	0.0393391		8.35744	-0.0349879
8.36229	-0.0151992		8.36229	0.0395179		8.36229	-0.0345111
8.36715	-0.0156164		8.36715	0.0401139		8.36715	-0.0340343
8.372	-0.0161529		8.372	0.041008		8.372	-0.0338554
8.37685	-0.0168085		8.37685	0.0418425		8.37685	-0.033915
8.38171	-0.0172853		8.38171	0.0426769		8.38171	-0.0345707
8.38656	-0.017643		8.38656	0.0432134		8.38656	-0.0356436
8.39141	-0.0174642		8.39141	0.0434518		8.39141	-0.0370741
8.39627	-0.0169873		8.39627	0.0433326		8.39627	-0.0383854
8.40112	-0.0162721		8.40112	0.0428557		8.40112	-0.0395775
8.40597	-0.015378		8.40597	0.0424981		8.40597	-0.0403523
8.41083	-0.0143647		8.41083	0.0421405		8.41083	-0.0404716
8.41568	-0.0135899		8.41568	0.0419617		8.41568	-0.0397563
8.42053	-0.0131726		8.42053	0.0417829		8.42053	-0.0386834
8.42539	-0.0132322		8.42539	0.041604		8.42539	-0.0373721
8.43024	-0.0137091		8.43024	0.0412464		8.43024	-0.0361204
8.43509	-0.0143051		8.43509	0.0407696		8.43509	-0.0354648
8.43995	-0.01508		8.43995	0.0403523		8.43995	-0.0355244
8.4448	-0.0154376		8.4448	0.0398159		8.4448	-0.0362396
8.44965	-0.0154972		8.44965	0.0393987		8.44965	-0.0374913
8.45451	-0.01508		8.45451	0.0392199		8.45451	-0.0389218
8.45936	-0.0143647		8.45936	0.0393987		8.45936	-0.0402331
8.46421	-0.0133514		8.46421	0.0398159		8.46421	-0.0408888
8.46907	-0.0121593		8.46907	0.0404716		8.46907	-0.041008
8.47392	-0.0110269		8.47392	0.0412464		8.47392	-0.0405908
8.47877	-0.0101328		8.47877	0.0420809		8.47877	-0.0397563
8.48363	-0.00935793		8.48363	0.0427365		8.48363	-0.0386238
8.48848	-0.00888109		8.48848	0.0433326		8.48848	-0.0376105
8.49333	-0.0089407		8.49333	0.0439882		8.49333	-0.0368357
8.49819	-0.00941753		8.49819	0.0445843		8.49819	-0.0363588
8.50304	-0.0103712		8.50304	0.0453591		8.50304	-0.03618
8.50789	-0.0114441		8.50789	0.0462532		8.50789	-0.0362396
8.51275	-0.012517		8.51275	0.0471473		8.51275	-0.0365376
8.5176	-0.0134706		8.5176	0.0479221		8.5176	-0.0370145
8.52245	-0.0141859		8.52245	0.0485778		8.52245	-0.0373721
8.52731	-0.0145435		8.52731	0.0488162		8.52731	-0.0376701
8.53216	-0.0147223		8.53216	0.0485778		8.53216	-0.0378489
8.53701	-0.0147223		8.53701	0.0478625		8.53701	-0.0379682
8.54187	-0.0145435		8.54187	0.0466108		8.54187	-0.0379086
8.54672	-0.0141859		8.54672	0.0449419		8.54672	-0.0377297
8.55157	-0.0138283		8.55157	0.043273		8.55157	-0.0375509
8.55643	-0.0134706		8.55643	0.0419021		8.55643	-0.0374317
8.56128	-0.013411		8.56128	0.041008		8.56128	-0.0373125
8.56613	-0.0136495		8.56613	0.0408888		8.56613	-0.0373125
8.57099	-0.0141263		8.57099	0.0415444		8.57099	-0.0373721
8.57584	-0.0146031		8.57584	0.0426173		8.57584	-0.0375509
8.58069	-0.0148416		8.58069	0.0438094		8.58069	-0.0377893
8.58555	-0.0147223		8.58555	0.0447631		8.58555	-0.0380874
8.5904	-0.0140667		8.5904	0.0453591		8.5904	-0.038445
8.59525	-0.0130534		8.59525	0.0455379		8.59525	-0.0386834
8.60011	-0.0119805		8.60011	0.0452399		8.60011	-0.038743
8.60496	-0.0113845		8.60496	0.0450611		8.60496	-0.0386834
8.60981	-0.0112057		8.60981	0.0447631		8.60981	-0.0382662
8.61467	-0.0117421		8.61467	0.0448823		8.61467	-0.0377297
8.61952	-0.0126362		8.61952	0.0448823		8.61952	-0.0373125
8.62437	-0.0137687		8.62437	0.0450015		8.62437	-0.0368953
8.62923	-0.0147223		8.62923	0.0449419		8.62923	-0.0370145
8.63408	-0.015378		8.63408	0.0448227		8.63408	-0.0371933
8.63893	-0.015676		8.63893	0.0444055		8.63893	-0.0376105
8.64379	-0.0153184		8.64379	0.043869		8.64379	-0.0380278
8.64864	-0.0146031		8.64864	0.0433922		8.64864	-0.0383258
8.65349	-0.0136495		8.65349	0.0432134		8.65349	-0.0385642
8.65835	-0.012517		8.65835	0.0433326		8.65835	-0.0388622
8.6632	-0.0116229		8.6632	0.043869		8.6632	-0.0388622
8.66805	-0.0107884		8.66805	0.0446439		8.66805	-0.0389218
8.67291	-0.0104904		8.67291	0.0454783		8.67291	-0.0388622
8.67776	-0.01055		8.67776	0.0463724		8.67776	-0.0385046
8.68261	-0.0109673		8.68261	0.0469089		8.68261	-0.0379682
8.68747	-0.0115633		8.68747	0.0473261		8.68747	-0.0372529
8.69232	-0.012219		8.69232	0.0475049		8.69232	-0.0362992
8.69717	-0.0129342		8.69717	0.0476241		8.69717	-0.0353456
8.70203	-0.0136495		8.70203	0.0478029		8.70203	-0.0345707
8.70688	-0.0143051		8.70688	0.0480413		8.70688	-0.0340939
8.71173	-0.0148416		8.71173	0.0482798		8.71173	-0.0339746
8.71659	-0.015378		8.71659	0.0485182		8.71659	-0.0343919
8.72144	-0.015676		8.72144	0.0486374		8.72144	-0.0349879
8.72629	-0.0157356		8.72629	0.0484586		8.72629	-0.035882
8.73115	-0.0157356		8.73115	0.0481009		8.73115	-0.0367165
8.736	-0.0154972		8.736	0.0477433		8.736	-0.0376701
8.74085	-0.0153184		8.74085	0.0470877		8.74085	-0.0383854
8.74571	-0.0150204		8.74571	0.0463724		8.74571	-0.038743
8.75056	-0.0146031		8.75056	0.0454187		8.75056	-0.0386834
8.75541	-0.0141263		8.75541	0.0444651		8.75541	-0.0382066
8.76027	-0.0134706		8.76027	0.0435114		8.76027	-0.0373125
8.76512	-0.012815		8.76512	0.0425577		8.76512	-0.0360012
8.76997	-0.0122786		8.76997	0.0420809		8.76997	-0.0348091
8.77483	-0.0120401		8.77483	0.0419617		8.77483	-0.033915
8.77968	-0.0119209		8.77968	0.0422597		8.77968	-0.033617
8.78453	-0.0121593		8.78453	0.0427961		8.78453	-0.0340343
8.78939	-0.012517		8.78939	0.0433922		8.78939	-0.0348687
8.79424	-0.0129342		8.79424	0.043869		8.79424	-0.035882
8.79909	-0.0132322		8.79909	0.0441074		8.79909	-0.0370145
8.80395	-0.0132918		8.80395	0.0440478		8.80395	-0.0377893
8.8088	-0.0132918		8.8088	0.0439882		8.8088	-0.038147
8.81365	-0.0132322		8.81365	0.044167		8.81365	-0.038147
8.81851	-0.0132322		8.81851	0.0446439		8.81851	-0.0380874
8.82336	-0.0131726		8.82336	0.0457168		8.82336	-0.0378489
8.82821	-0.0132918		8.82821	0.0473261		8.82821	-0.0377893
8.83307	-0.0135899		8.83307	0.0488758		8.83307	-0.0376701
8.83792	-0.0139475		8.83792	0.0504255		8.83792	-0.0377297
8.84277	-0.0143051		8.84277	0.0514388		8.84277	-0.0377297
8.84763	-0.0149012		8.84763	0.0519753		8.84763	-0.0372529
8.85248	-0.0154376		8.85248	0.0519156		8.85248	-0.0366569
8.85733	-0.0160933		8.85733	0.0514388		8.85733	-0.0357032
8.86219	-0.0165105		8.86219	0.0510812		8.86219	-0.0345111
8.86704	-0.0166893		8.86704	0.0508428		8.86704	-0.033319
8.87189	-0.0165105		8.87189	0.0505447		8.87189	-0.0321865
8.87675	-0.015974		8.87675	0.0503063		8.87675	-0.0314116
8.8816	-0.0149012		8.8816	0.0497699		8.8816	-0.0308752
8.88645	-0.0132918		8.88645	0.0491142		8.88645	-0.0303388
8.89131	-0.0115633		8.89131	0.0482202		8.89131	-0.0298023
8.89616	-0.00971556		8.89616	0.0475645		8.89616	-0.0293851
8.90101	-0.00810623		8.90101	0.0472069		8.90101	-0.0288486
8.90587	-0.00715256		8.90587	0.0475049		8.90587	-0.0284314
8.91072	-0.00685453		8.91072	0.0482202		8.91072	-0.0282526
8.91557	-0.00733137		8.91557	0.0491142		8.91557	-0.0286102
8.92043	-0.00852346		8.92043	0.0500679		8.92043	-0.0295043
8.92528	-0.0100136		8.92528	0.0507832		8.92528	-0.0308156
8.93013	-0.0116229		8.93013	0.0512004		8.93013	-0.0324249
8.93499	-0.013113		8.93499	0.05126		8.93499	-0.0341535
8.93984	-0.0141859		8.93984	0.050962		8.93984	-0.0358224
8.94469	-0.0146627		8.94469	0.0504851		8.94469	-0.0371337
8.94955	-0.0146627		8.94955	0.0499487		8.94955	-0.038147
8.9544	-0.0143647		8.9544	0.0493526		8.9544	-0.0386834
8.95925	-0.0138283		8.95925	0.0485778		8.95925	-0.039041
8.96411	-0.013411		8.96411	0.0479221		8.96411	-0.039041
8.96896	-0.0132322		8.96896	0.0471473		8.96896	-0.0389218
8.97381	-0.013411		8.97381	0.0463724		8.97381	-0.0388622
8.97867	-0.0137091		8.97867	0.0454187		8.97867	-0.038743
8.98352	-0.0140667		8.98352	0.0444055		8.98352	-0.0386238
8.98837	-0.0144839		8.98837	0.0432134		8.98837	-0.0383854
8.99323	-0.0146627		8.99323	0.0419021		8.99323	-0.038147
8.99808	-0.014782		8.99808	0.0409484		8.99808	-0.0379086
9.00293	-0.0146031		9.00293	0.0401735		9.00293	-0.0376105
9.00779	-0.0143647		9.00779	0.0401139		9.00779	-0.0370741
9.01264	-0.0142455		9.01264	0.04071		9.01264	-0.0365376
9.01749	-0.0141263		9.01749	0.0419617		9.01749	-0.0358224
9.02235	-0.0138879		9.02235	0.0435114		9.02235	-0.0348091
9.0272	-0.0136495		9.0272	0.0450611		9.0272	-0.0337362
9.03205	-0.0133514		9.03205	0.0462532		9.03205	-0.0328422
9.03691	-0.0131726		9.03691	0.0471473		9.03691	-0.0325441
9.04176	-0.0129938		9.04176	0.0477433		9.04176	-0.0327229
9.04661	-0.0128746		9.04661	0.0482202		9.04661	-0.0333786
9.05147	-0.0127554		9.05147	0.0488162		9.05147	-0.0342131
9.05632	-0.0124574		9.05632	0.0495315		9.05632	-0.0350475
9.06117	-0.0123382		9.06117	0.0505447		9.06117	-0.0354052
9.06603	-0.0119805		9.06603	0.0514388		9.06603	-0.0352263
9.07088	-0.0116229		9.07088	0.0519753		9.07088	-0.0344515
9.07573	-0.0111461		9.07573	0.0519156		9.07573	-0.0335574
9.08059	-0.0104904		9.08059	0.0513792		9.08059	-0.0327229
9.08544	-0.00965595		9.08544	0.0505447		9.08544	-0.0320673
9.09029	-0.00864267		9.09029	0.0494719		9.09029	-0.0317693
9.09515	-0.007689		9.09515	0.0486374		9.09515	-0.0318885
9.1	-0.00673532		9.1	0.0479817		9.1	-0.0321865
9.10485	-0.00607967		9.10485	0.0477433		9.10485	-0.0327826
9.10971	-0.00596046		9.10971	0.0476837		9.10971	-0.0333786
9.11456	-0.00625849		9.11456	0.0479221		9.11456	-0.0339746
9.11941	-0.00679493		9.11941	0.0481606		9.11941	-0.0343919
9.12427	-0.00745058		9.12427	0.0483394		9.12427	-0.0345111
9.12912	-0.00810623		9.12912	0.0485182		9.12912	-0.0342131
9.13397	-0.00840425		9.13397	0.0486374		9.13397	-0.0334382
9.13883	-0.00846386		9.13883	0.0488758		9.13883	-0.0323653
9.14368	-0.00834465		9.14368	0.049293		9.14368	-0.0311732
9.14853	-0.00816584		9.14853	0.0498295		9.14853	-0.0301003
9.15339	-0.00804663		9.15339	0.0506043		9.15339	-0.0292659
9.15824	-0.00798702		9.15824	0.0514388		9.15824	-0.028789
9.16309	-0.00810623		9.16309	0.0520945		9.16309	-0.0285506
9.16795	-0.00822544		9.16795	0.0525117		9.16795	-0.0287294
9.1728	-0.00846386		9.1728	0.0526905		9.1728	-0.0289679
9.17765	-0.00882149		9.17765	0.0524521		9.17765	-0.0293255
9.18251	-0.00941753		9.18251	0.0520349		9.18251	-0.0297427
9.18736	-0.0101924		9.18736	0.0516176		9.18736	-0.0303984
9.19221	-0.0111461		9.19221	0.0513196		9.19221	-0.0311732
9.19707	-0.0120401		9.19707	0.05126		9.19707	-0.0320673
9.20192	-0.012815		9.20192	0.0514388		9.20192	-0.0327826
9.20677	-0.0130534		9.20677	0.051856		9.20677	-0.0334382
9.21163	-0.0126958		9.21163	0.0522733		9.21163	-0.0335574
9.21648	-0.012219		9.21648	0.0525117		9.21648	-0.0332594
9.22133	-0.0115037		9.22133	0.0523925		9.22133	-0.0325441
9.22619	-0.0110269		9.22619	0.0520349		9.22619	-0.0317097
9.23104	-0.0106096		9.23104	0.0510812		9.23104	-0.031054
9.23589	-0.0104308		9.23589	0.0500083		9.23589	-0.0306368
9.24075	-0.010252		9.24075	0.048995		9.24075	-0.0306368
9.2456	-0.00995398		9.2456	0.0482798		9.2456	-0.0309348
9.25045	-0.00935793		9.25045	0.0481606		9.25045	-0.0314116
9.25531	-0.00858307		9.25531	0.0483394		9.25531	-0.0319481
9.26016	-0.00780821		9.26016	0.0487566		9.26016	-0.0322461
9.26501	-0.00703335		9.26501	0.0492334		9.26501	-0.0323057
9.26987	-0.00649691		9.26987	0.0494719		9.26987	-0.0321865
9.27472	-0.00619888		9.27472	0.0494123		9.27472	-0.0318289
9.27957	-0.0063777		9.27957	0.0490546		9.27957	-0.0315309
9.28443	-0.00679493		9.28443	0.0485778		9.28443	-0.0311136
9.28928	-0.007689		9.28928	0.0482798		9.28928	-0.0309944
9.29413	-0.00870228		9.29413	0.0481606		9.29413	-0.0311136
9.29899	-0.00995398		9.29899	0.0484586		9.29899	-0.0315309
9.30384	-0.0111461		9.30384	0.0489354		9.30384	-0.0320077
9.30869	-0.0122786		9.30869	0.0496507		9.30869	-0.0326037
9.31355	-0.0129938		9.31355	0.0503659		9.31355	-0.0329614
9.3184	-0.0135303		9.3184	0.0509024		9.3184	-0.0331998
9.32325	-0.0137687		9.32325	0.0510216		9.32325	-0.0331402
9.32811	-0.0137091		9.32811	0.0507236		9.32811	-0.0329614
9.33296	-0.0133514		9.33296	0.0501275		9.33296	-0.0328422
9.33781	-0.012815		9.33781	0.0494123		9.33781	-0.0327826
9.34267	-0.012219		9.34267	0.048697		9.34267	-0.0329018
9.34752	-0.0113845		9.34752	0.0481606		9.34752	-0.0331402
9.35237	-0.0104308		9.35237	0.0479817		9.35237	-0.0334382
9.35723	-0.00923872		9.35723	0.0481009		9.35723	-0.0336766
9.36208	-0.00810623		9.36208	0.0482798		9.36208	-0.0339746
9.36693	-0.00697374		9.36693	0.0485778		9.36693	-0.0342131
9.37179	-0.00596046		9.37179	0.048995		9.37179	-0.0348091
9.37664	-0.00524521		9.37664	0.0494719		9.37664	-0.0357032
9.38149	-0.00464916		9.38149	0.0499487		9.38149	-0.0367165
9.38635	-0.00423193		9.38635	0.0503659		9.38635	-0.0377893
9.3912	-0.0038147		9.3912	0.0507236		9.3912	-0.0386834
9.39605	-0.00345707		9.39605	0.050962		9.39605	-0.0389218
9.40091	-0.00303984		9.40091	0.0511408		9.40091	-0.0385642
9.40576	-0.00268221		9.40576	0.0510812		9.40576	-0.0376105
9.41061	-0.00226498		9.41061	0.0510216		9.41061	-0.0364184
9.41547	-0.00220537		9.41547	0.0509024		9.41547	-0.0354052
9.42032	-0.00238419		9.42032	0.0507236		9.42032	-0.0348687
9.42517	-0.00280142		9.42517	0.0504851		9.42517	-0.0346899
9.43003	-0.00339746		9.43003	0.0502467		9.43003	-0.0351071
9.43488	-0.00429153		9.43488	0.0498891		9.43488	-0.035882
9.43973	-0.0051856		9.43973	0.0496507		9.43973	-0.036478
9.44459	-0.00607967		9.44459	0.0494719		9.44459	-0.0369549
9.44944	-0.00661612		9.44944	0.049293		9.44944	-0.0370145
9.45429	-0.00685453		9.45429	0.0491738		9.45429	-0.0370145
9.45915	-0.00655651		9.45915	0.0492334		9.45915	-0.0367165
9.464	-0.00584126		9.464	0.0495315		9.464	-0.0365376
9.46885	-0.00500679		9.46885	0.0501275		9.46885	-0.0365973
9.47371	-0.00423193		9.47371	0.0510216		9.47371	-0.0365973
9.47856	-0.00369549		9.47856	0.0520349		9.47856	-0.0365376
9.48341	-0.00345707		9.48341	0.0529289		9.48341	-0.0362396
9.48827	-0.00351667		9.48827	0.0534654		9.48827	-0.035882
9.49312	-0.00375509		9.49312	0.0534654		9.49312	-0.0354648
9.49797	-0.00399351		9.49797	0.0528097		9.49797	-0.0351667
9.50283	-0.00417233		9.50283	0.051856		9.50283	-0.0349879
9.50768	-0.00447035		9.50768	0.0508428		9.50768	-0.0352263
9.51253	-0.00464916		9.51253	0.0499487		9.51253	-0.0356436
9.51739	-0.00470877		9.51739	0.0495911		9.51739	-0.0362396
9.52224	-0.00452995		9.52224	0.0495315		9.52224	-0.0367761
9.52709	-0.00423193		9.52709	0.0495911		9.52709	-0.0371933
9.53195	-0.0038147		9.53195	0.0497103		9.53195	-0.0373125
9.5368	-0.00333786		9.5368	0.0497699		9.5368	-0.0368953
9.54165	-0.00309944		9.54165	0.0496507		9.54165	-0.0359416
9.54651	-0.00298023		9.54651	0.0495315		9.54651	-0.0346899
9.55136	-0.00315905		9.55136	0.049293		9.55136	-0.033021
9.55621	-0.00345707		9.55621	0.0491142		9.55621	-0.0314713
9.56107	-0.00369549		9.56107	0.0490546		9.56107	-0.03016
9.56592	-0.00393391		9.56592	0.0491142		9.56592	-0.0294447
9.57077	-0.00417233		9.57077	0.049293		9.57077	-0.0292659
9.57563	-0.00441074		9.57563	0.0494719		9.57563	-0.0296235
9.58048	-0.00470877		9.58048	0.0498295		9.58048	-0.0302196
9.58533	-0.00524521		9.58533	0.0502467		9.58533	-0.0309944
9.59019	-0.00560284		9.59019	0.0505447		9.59019	-0.0317097
9.59504	-0.00607967		9.59504	0.0507236		9.59504	-0.0321269
9.59989	-0.0063777		9.59989	0.0509024		9.59989	-0.0324845
9.60475	-0.00655651		9.60475	0.05126		9.60475	-0.0326037
9.6096	-0.00661612		9.6096	0.0516772		9.6096	-0.0329614
9.61445	-0.00661612		9.61445	0.0522137		9.61445	-0.0334382
9.61931	-0.0064373		9.61931	0.0529289		9.61931	-0.0343323
9.62416	-0.00613928		9.62416	0.0535846		9.62416	-0.0352859
9.62901	-0.00554323		9.62901	0.0541806		9.62901	-0.0364184
9.63387	-0.00482798		9.63387	0.0544786		9.63387	-0.0374913
9.63872	-0.00393391		9.63872	0.0545979		9.63872	-0.0382066
9.64357	-0.00298023		9.64357	0.0545979		9.64357	-0.0385046
9.64843	-0.00202656		9.64843	0.0545979		9.64843	-0.0383258
9.65328	-0.00137091		9.65328	0.0546575		9.65328	-0.0377893
9.65813	-0.00101328		9.65813	0.0546575		9.65813	-0.0371933
9.66299	-0.000953674		9.66299	0.054419		9.66299	-0.0365376
9.66784	-0.00137091		9.66784	0.0539422		9.66784	-0.0360608
9.67269	-0.00190735		9.67269	0.0529885		9.67269	-0.0358224
9.67755	-0.0025034		9.67755	0.0517964		9.67755	-0.0357032
9.6824	-0.00280142		9.6824	0.0504851		9.6824	-0.035584
[truncated: 12,007 more rows]
[truncated: 2 more columns]
