# Supplementary material for: Structures and function of a tailoring oxidase in complex with a nonribosomal peptide synthetase module
Source: Nat Commun. 2022 Jan 27;13:548. doi: 10.1038/s41467-022-28221-y (PMC8795117; doi:10.1038/s41467-022-28221-y)
Supplement: Supplementary file 4 — Source Data [file 41467_2022_28221_MOESM4_ESM.zip › Source_data/Supplementary_Figure_3f.xlsx]

## Sheet: Sheet1
Cummulated data for the time courses for the time course with the deflavinated BmdC mutant
The UV area is converted to concentration based on the linear regression described in Supplementary Fig. 3g
Native BmdB Reaction
Time (Min)	UV - Replicate 1	UV - Replicate 2	UV - Replicate 3	Conversion to Conc. - Rep 1	Conversion to Conc. - Rep 2	Conversion to Conc. - Rep 3	UV- Average	UV- Stnd Dev	Concentration - Average	Concentration - Stnd Dev
0	20.709	24.702	19.958	3.53336	4.21464	3.40522	21.7897	2.54995	3.71774	0.435071
1	30.241	25.487	23.298	5.1597	4.34858	3.97509	26.342	3.54959	4.49445	0.605629
2	34.023	29.188	29.288	5.80498	4.98004	4.9971	30.833	2.76307	5.26071	0.471434
5	70.92	51.254	60.474	12.1003	8.74492	10.318	60.8827	9.83937	10.3878	1.67879
10	149.89	142.43	119.55	25.5741	24.3013	20.3975	137.29	15.8096	23.4243	2.69742
15	229.34	186.08	194.87	39.1298	31.7488	33.2486	203.43	22.8651	34.7091	3.90123
30	473.63	403.19	480.31	80.8104	68.792	81.9502	452.377	42.7276	77.1842	7.29016
60	773.58	678.58	684.54	131.988	115.779	116.796	712.233	53.2113	121.521	9.07887
120	1155.3	851.48	1008.7	197.117	145.279	172.104	1005.16	151.941	171.5	25.9241
Native BmdB + BmdC Reaction
Time (Min)	UV - Replicate 1	UV - Replicate 2	UV - Replicate 3	Conversion to Conc. - Rep 1	Conversion to Conc. - Rep 2	Conversion to Conc. - Rep 3	UV- Average	UV- Stnd Dev	Concentration - Average	Concentration - Stnd Dev
0	0	14.061	9.3309	0	3.94086	2.61516	7.7973	7.15485	2.18534	2.00528
1	16.285	25.531	14.252	4.56418	7.15555	3.99439	18.6893	6.01162	5.23804	1.68487
2	33.312	36.785	26.059	9.33632	10.3097	7.30353	32.052	5.47288	8.98318	1.53388
5	75.253	126.86	83.765	21.0911	35.5549	23.4767	95.2927	27.6674	26.7076	7.75432
10	96.707	206.97	156.9	27.104	58.0073	43.9742	153.526	55.2089	43.0285	15.4733
15	226.13	319.27	211.12	63.3772	89.4815	59.1704	252.173	58.5901	70.6764	16.421
30	421.648	534.25	502.86	118.175	149.734	140.936	486.253	58.109	136.282	16.2862
60	652.94	790.43	566.16	182.999	221.533	158.677	669.843	113.086	187.736	31.6946
120	827.005	829.31	641.55	231.784	232.43	179.807	765.955	107.744	214.673	30.1973
Native BmdB + BmdC R146E S92F
Time (Min)	UV - Replicate 1	UV - Replicate 2	UV - Replicate 3	Conversion to Conc. - Rep 1	Conversion to Conc. - Rep 2	Conversion to Conc. - Rep 3	UV- Average	UV- Stnd Dev	Concentration - Average	Concentration - Stnd Dev
0	16.081	14.062	17.082	2.74373	2.39925	2.91452	15.7417	1.53833	2.68583	0.262469
1	27.338	19.052	20.57	4.66439	3.25064	3.50964	22.32	4.4115	3.80822	0.752687
2	34.957	22.77	21.742	5.96434	3.885	3.70961	26.4897	7.35092	4.51965	1.25421
5	62	47.284	42.309	10.5784	8.06757	7.21873	50.531	10.2392	8.62157	1.747
10	139.84	125.81	89.514	23.8594	21.4656	15.2728	118.388	25.971	20.1993	4.43115
15	207.57	189	135.02	35.4155	32.2471	23.037	177.197	37.6877	30.2332	6.43026
30	414.67	403.59	415.16	70.7507	68.8603	70.8343	411.14	6.54308	70.1484	1.11638
60	693.28	623.93	608.56	118.287	106.455	103.832	641.923	45.1352	109.525	7.70094
120	1091.3	1176.92	1043.8	186.197	200.805	178.092	1104.01	67.4635	188.365	11.5106
The raw data for each of those runs for the UV will be seen below
Native BmdB Reaction - Replicate 1
0 mins		1 min		2mins		5 min		10 mins		15 min		30 mins		60 min		120 mins
UV (280.0nm) time[min]	UV (280.0nm) Intensity[mAU]	UV (280.0nm) time[min]	UV (280.0nm) Intensity[mAU]	UV (280.0nm) time[min]	UV (280.0nm) Intensity[mAU]	UV (280.0nm) time[min]	UV (280.0nm) Intensity[mAU]	UV (280.0nm) time[min]	UV (280.0nm) Intensity[mAU]	UV (280.0nm) time[min]	UV (280.0nm) Intensity[mAU]	UV (280.0nm) time[min]	UV (280.0nm) Intensity[mAU]	UV (280.0nm) time[min]	UV (280.0nm) Intensity[mAU]	UV (280.0nm) time[min]	UV (280.0nm) Intensity[mAU]
0	0.0177622	0	-0.0279546	0	0.000536442	0	-0.00476837	0	0.0372529	0	0.0209808	0	0.00667572	0	0.00298023	0	-0.0242591
0.00485333	0.0182986	0.00485333	-0.0270009	0.00485333	-0.000596046	0.00485333	-0.00524521	0.00485333	0.0372529	0.00485333	0.0209212	0.00485333	0.00756979	0.00485333	0.00327826	0.00485333	-0.0236034
0.00970667	0.0187159	0.00970667	-0.0261664	0.00970667	-0.00149012	0.00970667	-0.00572205	0.00970667	0.0371337	0.00970667	0.0207424	0.00970667	0.00846386	0.00970667	0.00357628	0.00970667	-0.0225902
0.01456	0.0191331	0.01456	-0.02563	0.01456	-0.00220537	0.01456	-0.00596046	0.01456	0.0367165	0.01456	0.0203848	0.01456	0.0090003	0.01456	0.00393391	0.01456	-0.0216961
0.0194133	0.0193715	0.0194133	-0.0258088	0.0194133	-0.0026226	0.0194133	-0.00613928	0.0194133	0.0362396	0.0194133	0.0200272	0.0194133	0.0089407	0.0194133	0.00423193	0.0194133	-0.0209212
0.0242667	0.0194907	0.0242667	-0.0264049	0.0242667	-0.0026226	0.0242667	-0.00619888	0.0242667	0.0357032	0.0242667	0.0196099	0.0242667	0.00834465	0.0242667	0.00452995	0.0242667	-0.0204444
0.02912	0.0194907	0.02912	-0.0275373	0.02912	-0.00244379	0.02912	-0.00625849	0.02912	0.0351071	0.02912	0.0192523	0.02912	0.00756979	0.02912	0.00482798	0.02912	-0.0203848
0.0339733	0.0195503	0.0339733	-0.0287294	0.0339733	-0.00220537	0.0339733	-0.00649691	0.0339733	0.0345707	0.0339733	0.0189543	0.0339733	0.00667572	0.0339733	0.005126	0.0339733	-0.0206828
0.0388267	0.0196099	0.0388267	-0.0296831	0.0388267	-0.00190735	0.0388267	-0.00715256	0.0388267	0.0341535	0.0388267	0.0188351	0.0388267	0.00566244	0.0388267	0.00542402	0.0388267	-0.0213981
0.04368	0.0197887	0.04368	-0.03016	0.04368	-0.00172853	0.04368	-0.00798702	0.04368	0.0340343	0.04368	0.0185966	0.04368	0.00500679	0.04368	0.00578165	0.04368	-0.0222921
0.0485333	0.0203252	0.0485333	-0.0300407	0.0485333	-0.00154972	0.0485333	-0.00911951	0.0485333	0.0340939	0.0485333	0.0183582	0.0485333	0.00464916	0.0485333	0.0063777	0.0485333	-0.023067
0.0533867	0.0212789	0.0533867	-0.0293255	0.0533867	-0.00149012	0.0533867	-0.0101924	0.0533867	0.0344515	0.0533867	0.0181794	0.0533867	0.00452995	0.0533867	0.00667572	0.0533867	-0.023663
0.05824	0.022471	0.05824	-0.0282526	0.05824	-0.00166893	0.05824	-0.0109076	0.05824	0.0350475	0.05824	0.0181794	0.05824	0.00458956	0.05824	0.00709295	0.05824	-0.0238419
0.0630933	0.0235438	0.0630933	-0.0271201	0.0630933	-0.00166893	0.0630933	-0.0112057	0.0630933	0.0358224	0.0630933	0.0181794	0.0630933	0.00494719	0.0630933	0.00715256	0.0630933	-0.0234246
0.0679467	0.0244379	0.0679467	-0.026226	0.0679467	-0.00172853	0.0679467	-0.0106096	0.0679467	0.0368357	0.0679467	0.0183582	0.0679467	0.00542402	0.0679467	0.00697374	0.0679467	-0.0227094
0.0728	0.0246763	0.0728	-0.0255704	0.0728	-0.00166893	0.0728	-0.00947714	0.0728	0.0375509	0.0728	0.0185966	0.0728	0.00602007	0.0728	0.00667572	0.0728	-0.0216961
0.0776533	0.0243783	0.0776533	-0.0252128	0.0776533	-0.00143051	0.0776533	-0.007689	0.0776533	0.0379086	0.0776533	0.0190139	0.0776533	0.00649691	0.0776533	0.00625849	0.0776533	-0.020802
0.0825067	0.0234246	0.0825067	-0.0250936	0.0825067	-0.00149012	0.0825067	-0.00578165	0.0825067	0.0376701	0.0825067	0.0194907	0.0825067	0.00667572	0.0825067	0.00590086	0.0825067	-0.0201464
0.08736	0.0221133	0.08736	-0.0249743	0.08736	-0.00154972	0.08736	-0.00399351	0.08736	0.0370145	0.08736	0.0200272	0.08736	0.00655651	0.08736	0.00566244	0.08736	-0.0197887
0.0922133	0.0207424	0.0922133	-0.0246763	0.0922133	-0.00184774	0.0922133	-0.00268221	0.0922133	0.0361204	0.0922133	0.0205636	0.0922133	0.00613928	0.0922133	0.00554323	0.0922133	-0.0197887
0.0970667	0.0194907	0.0970667	-0.0243187	0.0970667	-0.00244379	0.0970667	-0.00202656	0.0970667	0.0353456	0.0970667	0.0211	0.0970667	0.00554323	0.0970667	0.00560284	0.0970667	-0.019908
0.10192	0.0186563	0.10192	-0.0240207	0.10192	-0.00327826	0.10192	-0.00190735	0.10192	0.0351071	0.10192	0.0215769	0.10192	0.00506639	0.10192	0.00566244	0.10192	-0.0201464
0.106773	0.0181794	0.106773	-0.0238419	0.106773	-0.00441074	0.106773	-0.00220537	0.106773	0.0352859	0.106773	0.0220537	0.106773	0.00476837	0.106773	0.00572205	0.106773	-0.0203252
0.111627	0.0181198	0.111627	-0.0238419	0.111627	-0.00560284	0.111627	-0.00274181	0.111627	0.0362992	0.111627	0.0225306	0.111627	0.00494719	0.111627	0.00560284	0.111627	-0.0205636
0.11648	0.0186563	0.11648	-0.0239611	0.11648	-0.00685453	0.11648	-0.00315905	0.11648	0.0376105	0.11648	0.0231862	0.11648	0.00542402	0.11648	0.00548363	0.11648	-0.0206828
0.121333	0.0194907	0.121333	-0.0242591	0.121333	-0.00798702	0.121333	-0.00321865	0.121333	0.0389218	0.121333	0.0240207	0.121333	0.00619888	0.121333	0.00542402	0.121333	-0.0207424
0.126187	0.020504	0.126187	-0.0246763	0.126187	-0.00888109	0.126187	-0.00303984	0.126187	0.0401139	0.126187	0.0249743	0.126187	0.00721216	0.126187	0.00542402	0.126187	-0.0205636
0.13104	0.0216365	0.13104	-0.0250936	0.13104	-0.00953674	0.13104	-0.00274181	0.13104	0.0408888	0.13104	0.0260472	0.13104	0.00816584	0.13104	0.00554323	0.13104	-0.0202656
0.135893	0.0227094	0.135893	-0.0256896	0.135893	-0.00995398	0.135893	-0.00226498	0.135893	0.041306	0.135893	0.0268817	0.135893	0.00911951	0.135893	0.00596046	0.135893	-0.0197291
0.140747	0.0234842	0.140747	-0.0261664	0.140747	-0.0100732	0.140747	-0.00178814	0.140747	0.0412464	0.140747	0.0274181	0.140747	0.00983477	0.140747	0.00649691	0.140747	-0.0190735
0.1456	0.0237823	0.1456	-0.0263453	0.1456	-0.00989437	0.1456	-0.00160933	0.1456	0.0410676	0.1456	0.0275373	0.1456	0.0100136	0.1456	0.00703335	0.1456	-0.018537
0.150453	0.0236034	0.150453	-0.0262856	0.150453	-0.00959635	0.150453	-0.00166893	0.150453	0.0408292	0.150453	0.0270605	0.150453	0.00995398	0.150453	0.00762939	0.150453	-0.0181794
0.155307	0.0228882	0.155307	-0.0256896	0.155307	-0.0089407	0.155307	-0.00208616	0.155307	0.0407696	0.155307	0.026226	0.155307	0.00953674	0.155307	0.00798702	0.155307	-0.0180602
0.16016	0.0218749	0.16016	-0.0247359	0.16016	-0.00792742	0.16016	-0.0026226	0.16016	0.04071	0.16016	0.025034	0.16016	0.00905991	0.16016	0.00822544	0.16016	-0.0180602
0.165013	0.0207424	0.165013	-0.0234842	0.165013	-0.00667572	0.165013	-0.00315905	0.165013	0.0405908	0.165013	0.0237226	0.165013	0.00840425	0.165013	0.00828505	0.165013	-0.018239
0.169867	0.0197887	0.169867	-0.0222921	0.169867	-0.00506639	0.169867	-0.00357628	0.169867	0.0404119	0.169867	0.0225902	0.169867	0.00804663	0.169867	0.00816584	0.169867	-0.018239
0.17472	0.0193119	0.17472	-0.0216961	0.17472	-0.00339746	0.17472	-0.00345707	0.17472	0.0400543	0.17472	0.0217557	0.17472	0.00780821	0.17472	0.00804663	0.17472	-0.0180006
0.179573	0.0193715	0.179573	-0.0215173	0.179573	-0.00166893	0.179573	-0.00274181	0.179573	0.0392795	0.179573	0.0213385	0.179573	0.00780821	0.179573	0.00798702	0.179573	-0.017643
0.184427	0.0197887	0.184427	-0.0218153	0.184427	-0.000178814	0.184427	-0.00172853	0.184427	0.038445	0.184427	0.0215173	0.184427	0.00792742	0.184427	0.00816584	0.184427	-0.0169873
0.18928	0.0204444	0.18928	-0.0223517	0.18928	0.000834465	0.18928	-0.000476837	0.18928	0.0375509	0.18928	0.0222325	0.18928	0.00792742	0.18928	0.00864267	0.18928	-0.0163317
0.194133	0.0211596	0.194133	-0.0228882	0.194133	0.00113249	0.194133	0.00077486	0.194133	0.0370741	0.194133	0.0234842	0.194133	0.00792742	0.194133	0.00923872	0.194133	-0.0157356
0.198987	0.0216961	0.198987	-0.0232458	0.198987	0.00107288	0.198987	0.00149012	0.198987	0.0369549	0.198987	0.0249147	0.198987	0.00792742	0.198987	0.0100732	0.198987	-0.0154376
0.20384	0.0218153	0.20384	-0.023365	0.20384	0.000536442	0.20384	0.00184774	0.20384	0.0371337	0.20384	0.0262856	0.20384	0.00786781	0.20384	0.0109076	0.20384	-0.0155568
0.208693	0.0219345	0.208693	-0.0234246	0.208693	-5.96046e-05	0.208693	0.00160933	0.208693	0.0376105	0.208693	0.0274181	0.208693	0.00780821	0.208693	0.0116825	0.208693	-0.0161529
0.213547	0.0218153	0.213547	-0.023663	0.213547	-0.000357628	0.213547	0.00107288	0.213547	0.0382066	0.213547	0.0280738	0.213547	0.0077486	0.213547	0.0122786	0.213547	-0.0171065
0.2184	0.0216961	0.2184	-0.0239611	0.2184	-0.000238419	0.2184	0.000476837	0.2184	0.0388026	0.2184	0.0281334	0.2184	0.00786781	0.2184	0.012517	0.2184	-0.0182986
0.223253	0.0218749	0.223253	-0.0244975	0.223253	0.000417233	0.223253	-0.000238419	0.223253	0.0391006	0.223253	0.0277758	0.223253	0.00780821	0.223253	0.012517	0.223253	-0.0196099
0.228107	0.0221133	0.228107	-0.0249147	0.228107	0.00154972	0.228107	-0.000953674	0.228107	0.0392795	0.228107	0.0271201	0.228107	0.00751019	0.228107	0.012219	0.228107	-0.020504
0.23296	0.0226498	0.23296	-0.0251532	0.23296	0.00274181	0.23296	-0.00160933	0.23296	0.0393987	0.23296	0.026226	0.23296	0.00679493	0.23296	0.0118017	0.23296	-0.0207424
0.237813	0.0236034	0.237813	-0.0251532	0.237813	0.00375509	0.237813	-0.00238419	0.237813	0.0395179	0.237813	0.0251532	0.237813	0.00566244	0.237813	0.0114441	0.237813	-0.0204444
0.242667	0.0248551	0.242667	-0.0249743	0.242667	0.00429153	0.242667	-0.00298023	0.242667	0.0395775	0.242667	0.0241995	0.242667	0.00429153	0.242667	0.0110865	0.242667	-0.0195503
0.24752	0.0262856	0.24752	-0.0245571	0.24752	0.00405312	0.24752	-0.00339746	0.24752	0.0397563	0.24752	0.0231862	0.24752	0.00298023	0.24752	0.0109076	0.24752	-0.0184178
0.252373	0.0276566	0.252373	-0.0241399	0.252373	0.00303984	0.252373	-0.00345707	0.252373	0.0398159	0.252373	0.0221133	0.252373	0.00202656	0.252373	0.010848	0.252373	-0.0175238
0.257227	0.0288486	0.257227	-0.0238419	0.257227	0.0012517	0.257227	-0.00333786	0.257227	0.0397563	0.257227	0.0209808	0.257227	0.00190735	0.257227	0.0107884	0.257227	-0.0169277
0.26208	0.0297427	0.26208	-0.023663	0.26208	-0.000834465	0.26208	-0.00298023	0.26208	0.0394583	0.26208	0.0198483	0.26208	0.0025034	0.26208	0.0106692	0.26208	-0.0172853
0.266933	0.0300407	0.266933	-0.0234842	0.266933	-0.00292063	0.266933	-0.00280142	0.266933	0.0389218	0.266933	0.0186563	0.266933	0.00375509	0.266933	0.0107288	0.266933	-0.018239
0.271787	0.0297427	0.271787	-0.0235438	0.271787	-0.00458956	0.271787	-0.00286102	0.271787	0.0385046	0.271787	0.017643	0.271787	0.00530481	0.271787	0.0107884	0.271787	-0.0196099
0.27664	0.0289679	0.27664	-0.0235438	0.27664	-0.00542402	0.27664	-0.00333786	0.27664	0.0379682	0.27664	0.0168085	0.27664	0.00655651	0.27664	0.0110865	0.27664	-0.0209212
0.281493	0.0280142	0.281493	-0.0234842	0.281493	-0.00548363	0.281493	-0.00405312	0.281493	0.0375509	0.281493	0.0165105	0.281493	0.00756979	0.281493	0.0116825	0.281493	-0.0216961
0.286347	0.0268817	0.286347	-0.0233054	0.286347	-0.00470877	0.286347	-0.00482798	0.286347	0.0375509	0.286347	0.0166893	0.286347	0.00804663	0.286347	0.0126362	0.286347	-0.0218153
0.2912	0.025928	0.2912	-0.0230074	0.2912	-0.00321865	0.2912	-0.00542402	0.2912	0.0377893	0.2912	0.017345	0.2912	0.00810623	0.2912	0.0138283	0.2912	-0.0213385
0.296053	0.0252724	0.296053	-0.022769	0.296053	-0.00137091	0.296053	-0.00560284	0.296053	0.0382066	0.296053	0.0183582	0.296053	0.007689	0.296053	0.0150204	0.296053	-0.0203252
0.300907	0.0247955	0.300907	-0.022471	0.300907	0.000536442	0.300907	-0.00536442	0.300907	0.0389218	0.300907	0.0194907	0.300907	0.00703335	0.300907	0.0161529	0.300907	-0.0193119
0.30576	0.0244975	0.30576	-0.0221729	0.30576	0.00232458	0.30576	-0.005126	0.30576	0.0395775	0.30576	0.0204444	0.30576	0.00619888	0.30576	0.0171065	0.30576	-0.0183582
0.310613	0.0243187	0.310613	-0.0219345	0.310613	0.00357628	0.310613	-0.00494719	0.310613	0.0401735	0.310613	0.0211596	0.310613	0.00554323	0.310613	0.0177622	0.310613	-0.0178218
0.315467	0.0241995	0.315467	-0.0216961	0.315467	0.00417233	0.315467	-0.00500679	0.315467	0.0406504	0.315467	0.0215173	0.315467	0.00476837	0.315467	0.0182986	0.315467	-0.0175238
0.32032	0.0243187	0.32032	-0.0215173	0.32032	0.00375509	0.32032	-0.00536442	0.32032	0.0409484	0.32032	0.0216961	0.32032	0.00423193	0.32032	0.0183582	0.32032	-0.0171661
0.325173	0.0243187	0.325173	-0.0215173	0.325173	0.002563	0.325173	-0.00572205	0.325173	0.0411868	0.325173	0.0218153	0.325173	0.00393391	0.325173	0.0184178	0.325173	-0.0167489
0.330027	0.0244379	0.330027	-0.0213981	0.330027	0.00089407	0.330027	-0.00619888	0.330027	0.0415444	0.330027	0.0218749	0.330027	0.0038147	0.330027	0.0182986	0.330027	-0.0162125
0.33488	0.0244379	0.33488	-0.0212193	0.33488	-0.000953674	0.33488	-0.0063777	0.33488	0.0420213	0.33488	0.0221133	0.33488	0.00399351	0.33488	0.017941	0.33488	-0.0155568
0.339733	0.0244379	0.339733	-0.0210404	0.339733	-0.00226498	0.339733	-0.00631809	0.339733	0.0425577	0.339733	0.022471	0.339733	0.00441074	0.339733	0.0175834	0.339733	-0.0149608
0.344587	0.0243187	0.344587	-0.0206232	0.344587	-0.00292063	0.344587	-0.00596046	0.344587	0.0429749	0.344587	0.022769	0.344587	0.00482798	0.344587	0.0171661	0.344587	-0.0144243
0.34944	0.0241399	0.34944	-0.0200272	0.34944	-0.00268221	0.34944	-0.0051856	0.34944	0.0431538	0.34944	0.0230074	0.34944	0.00536442	0.34944	0.0169277	0.34944	-0.0141859
0.354293	0.0239015	0.354293	-0.0194311	0.354293	-0.00184774	0.354293	-0.00417233	0.354293	0.0429749	0.354293	0.0231862	0.354293	0.00590086	0.354293	0.0166893	0.354293	-0.0142455
0.359147	0.0237226	0.359147	-0.0188947	0.359147	-0.000655651	0.359147	-0.00274181	0.359147	0.0426769	0.359147	0.0231862	0.359147	0.0063777	0.359147	0.0165701	0.359147	-0.0146627
0.364	0.0237823	0.364	-0.018537	0.364	0.000476837	0.364	-0.00089407	0.364	0.0423789	0.364	0.0232458	0.364	0.00685453	0.364	0.0166297	0.364	-0.0154376
0.368853	0.0239611	0.368853	-0.0184178	0.368853	0.00149012	0.368853	0.000834465	0.368853	0.0422001	0.368853	0.023365	0.368853	0.00745058	0.368853	0.0166297	0.368853	-0.0163913
0.373707	0.0243187	0.373707	-0.0185966	0.373707	0.00196695	0.373707	0.00232458	0.373707	0.0424385	0.373707	0.0234842	0.373707	0.00780821	0.373707	0.0164509	0.373707	-0.017643
0.37856	0.0245571	0.37856	-0.0188351	0.37856	0.00232458	0.37856	0.00333786	0.37856	0.0429153	0.37856	0.0236034	0.37856	0.00828505	0.37856	0.0160933	0.37856	-0.0190139
0.383413	0.0247955	0.383413	-0.0190735	0.383413	0.0025034	0.383413	0.0038147	0.383413	0.0434518	0.383413	0.0236034	0.383413	0.00852346	0.383413	0.015676	0.383413	-0.0201464
0.388267	0.0248551	0.388267	-0.0191331	0.388267	0.00274181	0.388267	0.00393391	0.388267	0.0437498	0.388267	0.0235438	0.388267	0.00858307	0.388267	0.0151992	0.388267	-0.0209212
0.39312	0.0250936	0.39312	-0.0193715	0.39312	0.00309944	0.39312	0.00333786	0.39312	0.0438094	0.39312	0.0230074	0.39312	0.00876188	0.39312	0.0148416	0.39312	-0.0212789
0.397973	0.0255108	0.397973	-0.0196099	0.397973	0.00351667	0.397973	0.00274181	0.397973	0.0435114	0.397973	0.0221729	0.397973	0.00888109	0.397973	0.0146627	0.397973	-0.0210404
0.402827	0.0263453	0.402827	-0.020206	0.402827	0.0038147	0.402827	0.00226498	0.402827	0.0429153	0.402827	0.0211596	0.402827	0.00923872	0.402827	0.0147223	0.402827	-0.020504
0.40768	0.0274777	0.40768	-0.0210404	0.40768	0.00417233	0.40768	0.00184774	0.40768	0.0423789	0.40768	0.0199676	0.40768	0.00977516	0.40768	0.014782	0.40768	-0.0195503
0.412533	0.0289083	0.412533	-0.0219345	0.412533	0.00423193	0.412533	0.00172853	0.412533	0.0421405	0.412533	0.0187755	0.412533	0.0103116	0.412533	0.014782	0.412533	-0.0186563
0.417387	0.03016	0.417387	-0.0226498	0.417387	0.00405312	0.417387	0.00190735	0.417387	0.0423789	0.417387	0.0177026	0.417387	0.0109076	0.417387	0.0146031	0.417387	-0.0178814
0.42224	0.0311136	0.42224	-0.0231266	0.42224	0.00363588	0.42224	0.00244379	0.42224	0.0430942	0.42224	0.0167489	0.42224	0.0112653	0.42224	0.0142455	0.42224	-0.0174046
0.427093	0.0315905	0.427093	-0.0231862	0.427093	0.00292063	0.427093	0.00339746	0.427093	0.0441074	0.427093	0.0160336	0.427093	0.0114441	0.427093	0.0137091	0.427093	-0.0174046
0.431947	0.0314713	0.431947	-0.0228286	0.431947	0.00226498	0.431947	0.00464916	0.431947	0.0452995	0.431947	0.0155568	0.431947	0.0112057	0.431947	0.0132918	0.431947	-0.0178218
0.4368	0.0311732	0.4368	-0.0224113	0.4368	0.00166893	0.4368	0.00602007	0.4368	0.0463724	0.4368	0.0156164	0.4368	0.0107884	0.4368	0.0130534	0.4368	-0.0187755
0.441653	0.0309348	0.441653	-0.0221729	0.441653	0.00137091	0.441653	0.00727177	0.441653	0.0471473	0.441653	0.0158548	0.441653	0.0103712	0.441653	0.0131726	0.441653	-0.0199676
0.446507	0.0309348	0.446507	-0.0221729	0.446507	0.0012517	0.446507	0.00822544	0.446507	0.0475645	0.446507	0.0166893	0.446507	0.00977516	0.446507	0.0136495	0.446507	-0.0215769
0.45136	0.0312924	0.45136	-0.022471	0.45136	0.00149012	0.45136	0.00870228	0.45136	0.0478625	0.45136	0.0177622	0.45136	0.00941753	0.45136	0.0143647	0.45136	-0.0232458
0.456213	0.0321865	0.456213	-0.022769	0.456213	0.00178814	0.456213	0.00882149	0.456213	0.0481606	0.456213	0.0190735	0.456213	0.00923872	0.456213	0.0151396	0.456213	-0.0246167
0.461067	0.033319	0.461067	-0.0230074	0.461067	0.00226498	0.461067	0.00864267	0.461067	0.0483394	0.461067	0.0204444	0.461067	0.00935793	0.461067	0.015676	0.461067	-0.025332
0.46592	0.0345707	0.46592	-0.0229478	0.46592	0.00292063	0.46592	0.00816584	0.46592	0.048697	0.46592	0.0216961	0.46592	0.00977516	0.46592	0.0158548	0.46592	-0.0253916
0.470773	0.0354052	0.470773	-0.022471	0.470773	0.00345707	0.470773	0.00756979	0.470773	0.0492334	0.470773	0.0227094	0.470773	0.0103712	0.470773	0.0154376	0.470773	-0.0244975
0.475627	0.0359416	0.475627	-0.0216961	0.475627	0.00375509	0.475627	0.00697374	0.475627	0.0495911	0.475627	0.0236034	0.475627	0.0110865	0.475627	0.0144839	0.475627	-0.0228882
0.48048	0.0358224	0.48048	-0.0208616	0.48048	0.00417233	0.48048	0.00619888	0.48048	0.0497699	0.48048	0.0243187	0.48048	0.0116825	0.48048	0.0133514	0.48048	-0.0205636
0.485333	0.0352263	0.485333	-0.0200868	0.485333	0.00447035	0.485333	0.00548363	0.485333	0.0495315	0.485333	0.0247955	0.485333	0.0121593	0.485333	0.0121593	0.485333	-0.0182986
0.490187	0.0341535	0.490187	-0.0193715	0.490187	0.00494719	0.490187	0.00470877	0.490187	0.0491142	0.490187	0.0250936	0.490187	0.012219	0.490187	0.0110269	0.490187	-0.0160933
0.49504	0.0329018	0.49504	-0.0190139	0.49504	0.00548363	0.49504	0.00417233	0.49504	0.0484586	0.49504	0.025034	0.49504	0.0120401	0.49504	0.0104904	0.49504	-0.0142455
0.499893	0.0315905	0.499893	-0.0191331	0.499893	0.00619888	0.499893	0.0038743	0.499893	0.0480413	0.499893	0.0246763	0.499893	0.0116825	0.499893	0.0103712	0.499893	-0.0128746
0.504747	0.0305176	0.504747	-0.0196099	0.504747	0.00715256	0.504747	0.00399351	0.504747	0.0478029	0.504747	0.0238419	0.504747	0.0112653	0.504747	0.010848	0.504747	-0.0120997
0.5096	0.0299811	0.5096	-0.0203252	0.5096	0.00816584	0.5096	0.00464916	0.5096	0.0480413	0.5096	0.0227094	0.5096	0.0110269	0.5096	0.0116825	0.5096	-0.0119209
0.514453	0.0299811	0.514453	-0.0213385	0.514453	0.0090003	0.514453	0.00566244	0.514453	0.0486374	0.514453	0.0217557	0.514453	0.0109673	0.514453	0.0126958	0.514453	-0.012219
0.519307	0.0306964	0.519307	-0.0222325	0.519307	0.00947714	0.519307	0.00679493	0.519307	0.0494719	0.519307	0.0211	0.519307	0.0113845	0.519307	0.0135303	0.519307	-0.0127554
0.52416	0.0317693	0.52416	-0.0229478	0.52416	0.00935793	0.52416	0.00786781	0.52416	0.0500083	0.52416	0.0210404	0.52416	0.0119805	0.52416	0.0142455	0.52416	-0.0134706
0.529013	0.0331998	0.529013	-0.023365	0.529013	0.00864267	0.529013	0.00858307	0.529013	0.0503659	0.529013	0.0216961	0.529013	0.0126362	0.529013	0.0148416	0.529013	-0.0143647
0.533867	0.0348687	0.533867	-0.0231862	0.533867	0.00762939	0.533867	0.00888109	0.533867	0.0503659	0.533867	0.0228286	0.533867	0.013113	0.533867	0.0156164	0.533867	-0.0151992
0.53872	0.0365973	0.53872	-0.0225902	0.53872	0.00625849	0.53872	0.00870228	0.53872	0.0499487	0.53872	0.0240803	0.53872	0.0132918	0.53872	0.0163317	0.53872	-0.0161529
0.543573	0.0382662	0.543573	-0.0216365	0.543573	0.005126	0.543573	0.00834465	0.543573	0.0495315	0.543573	0.0248551	0.543573	0.0129938	0.543573	0.0172257	0.543573	-0.0171065
0.548427	0.0398159	0.548427	-0.0203848	0.548427	0.00435114	0.548427	0.00780821	0.548427	0.0491738	0.548427	0.025332	0.548427	0.012219	0.548427	0.0180006	0.548427	-0.0181794
0.55328	0.0414252	0.55328	-0.0191927	0.55328	0.00405312	0.55328	0.00745058	0.55328	0.0491142	0.55328	0.0251532	0.55328	0.0113249	0.55328	0.0184178	0.55328	-0.0193119
0.558133	0.0426769	0.558133	-0.0181794	0.558133	0.00411272	0.558133	0.00715256	0.558133	0.0494719	0.558133	0.0246167	0.558133	0.0103116	0.558133	0.0183582	0.558133	-0.0203252
0.562987	0.0436306	0.562987	-0.0177026	0.562987	0.00441074	0.562987	0.00715256	0.562987	0.0501275	0.562987	0.0242591	0.562987	0.00935793	0.562987	0.0177622	0.562987	-0.0211
0.56784	0.043869	0.56784	-0.0175238	0.56784	0.00488758	0.56784	0.00715256	0.56784	0.0510216	0.56784	0.0241399	0.56784	0.00870228	0.56784	0.0168085	0.56784	-0.0215173
0.572693	0.0436902	0.572693	-0.0177026	0.572693	0.00548363	0.572693	0.00715256	0.572693	0.0520349	0.572693	0.0245571	0.572693	0.00822544	0.572693	0.0157356	0.572693	-0.0213981
0.577547	0.0432134	0.577547	-0.0178814	0.577547	0.00602007	0.577547	0.00685453	0.577547	0.0530481	0.577547	0.025332	0.577547	0.00804663	0.577547	0.0149608	0.577547	-0.0207424
0.5824	0.0423193	0.5824	-0.017941	0.5824	0.00667572	0.5824	0.00655651	0.5824	0.0539422	0.5824	0.0258684	0.5824	0.00816584	0.5824	0.0144243	0.5824	-0.0200272
0.587253	0.0414848	0.587253	-0.0177026	0.587253	0.00745058	0.587253	0.00602007	0.587253	0.0545382	0.587253	0.0261664	0.587253	0.00870228	0.587253	0.0144243	0.587253	-0.0191927
0.592107	0.0405908	0.592107	-0.0172257	0.592107	0.00840425	0.592107	0.00530481	0.592107	0.0547767	0.592107	0.0258684	0.592107	0.00941753	0.592107	0.0146031	0.592107	-0.0187755
0.59696	0.0398755	0.59696	-0.0165105	0.59696	0.00929832	0.59696	0.00458956	0.59696	0.0547171	0.59696	0.0249743	0.59696	0.0104904	0.59696	0.0149012	0.59696	-0.0187159
0.601813	0.0392199	0.601813	-0.0158548	0.601813	0.0100732	0.601813	0.0038147	0.601813	0.0541806	0.601813	0.0239611	0.601813	0.0116825	0.601813	0.0151992	0.601813	-0.0190139
0.606667	0.0385046	0.606667	-0.0151992	0.606667	0.0104308	0.606667	0.00292063	0.606667	0.0533462	0.606667	0.0229478	0.606667	0.012815	0.606667	0.0154376	0.606667	-0.0192523
0.61152	0.0379682	0.61152	-0.0146627	0.61152	0.0104904	0.61152	0.00178814	0.61152	0.0524521	0.61152	0.0222325	0.61152	0.0136495	0.61152	0.0158548	0.61152	-0.0192523
0.616373	0.0374913	0.616373	-0.0143647	0.616373	0.0101924	0.616373	0.000655651	0.616373	0.0514984	0.616373	0.0219941	0.616373	0.0140667	0.616373	0.0164509	0.616373	-0.0188947
0.621227	0.0374913	0.621227	-0.0141859	0.621227	0.00977516	0.621227	-0.000357628	0.621227	0.0505447	0.621227	0.0220537	0.621227	0.0142455	0.621227	0.0171661	0.621227	-0.0181794
0.62608	0.0376701	0.62608	-0.0141263	0.62608	0.00947714	0.62608	-0.00137091	0.62608	0.0498295	0.62608	0.0224113	0.62608	0.0142455	0.62608	0.0180006	0.62608	-0.0172853
0.630933	0.0379682	0.630933	-0.0140667	0.630933	0.00923872	0.630933	-0.00190735	0.630933	0.0490546	0.630933	0.0229478	0.630933	0.0141263	0.630933	0.0188351	0.630933	-0.0165105
0.635787	0.0383258	0.635787	-0.0138879	0.635787	0.0090003	0.635787	-0.00196695	0.635787	0.0485182	0.635787	0.0234246	0.635787	0.0140667	0.635787	0.0196099	0.635787	-0.0160933
0.64064	0.0386238	0.64064	-0.0136495	0.64064	0.00876188	0.64064	-0.00149012	0.64064	0.0479221	0.64064	0.023663	0.64064	0.0141263	0.64064	0.0202656	0.64064	-0.015974
0.645493	0.0386834	0.645493	-0.0132918	0.645493	0.00804663	0.645493	-0.000655651	0.645493	0.0474453	0.645493	0.0237823	0.645493	0.0143647	0.645493	0.020802	0.645493	-0.0162721
0.650347	0.0386238	0.650347	-0.0128746	0.650347	0.00691414	0.650347	0.000357628	0.650347	0.0468493	0.650347	0.0236034	0.650347	0.0146627	0.650347	0.0213385	0.650347	-0.0166297
0.6552	0.038445	0.6552	-0.0124574	0.6552	0.00548363	0.6552	0.00160933	0.6552	0.0462532	0.6552	0.0231862	0.6552	0.0149012	0.6552	0.0218153	0.6552	-0.0170469
0.660053	0.0382662	0.660053	-0.012219	0.660053	0.00393391	0.660053	0.0026226	0.660053	0.0460148	0.660053	0.0224113	0.660053	0.01508	0.660053	0.0224113	0.660053	-0.0172853
0.664907	0.0382662	0.664907	-0.0120997	0.664907	0.002563	0.664907	0.00339746	0.664907	0.0458956	0.664907	0.0213981	0.664907	0.0151992	0.664907	0.0227094	0.664907	-0.0174046
0.66976	0.038445	0.66976	-0.0119209	0.66976	0.00154972	0.66976	0.00405312	0.66976	0.0461936	0.66976	0.0202656	0.66976	0.0151396	0.66976	0.0228286	0.66976	-0.0172257
0.674613	0.0389218	0.674613	-0.0119209	0.674613	0.0012517	0.674613	0.00476837	0.674613	0.0469089	0.674613	0.0190735	0.674613	0.0151992	0.674613	0.0228286	0.674613	-0.0168681
0.679467	0.0395179	0.679467	-0.0120401	0.679467	0.00154972	0.679467	0.00566244	0.679467	0.0478029	0.679467	0.0180602	0.679467	0.0154972	0.679467	0.0227094	0.679467	-0.0164509
0.68432	0.0404716	0.68432	-0.0121593	0.68432	0.00220537	0.68432	0.00661612	0.68432	0.0487566	0.68432	0.0175834	0.68432	0.0159144	0.68432	0.0224113	0.68432	-0.0157952
0.689173	0.0414252	0.689173	-0.012517	0.689173	0.00292063	0.689173	0.00786781	0.689173	0.0494719	0.689173	0.017643	0.689173	0.0167489	0.689173	0.0219345	0.689173	-0.0149608
0.694027	0.0422597	0.694027	-0.0129938	0.694027	0.00393391	0.694027	0.00911951	0.694027	0.0498891	0.694027	0.018239	0.694027	0.0177622	0.694027	0.0213385	0.694027	-0.0141263
0.69888	0.0429153	0.69888	-0.0136495	0.69888	0.00500679	0.69888	0.01055	0.69888	0.0495911	0.69888	0.0194311	0.69888	0.0187159	0.69888	0.020504	0.69888	-0.0132322
0.703733	0.043273	0.703733	-0.0142455	0.703733	0.00602007	0.703733	0.0118017	0.703733	0.0489354	0.703733	0.0210404	0.703733	0.0191927	0.703733	0.0197291	0.703733	-0.0125766
0.708587	0.0433922	0.708587	-0.0146031	0.708587	0.00691414	0.708587	0.0128746	0.708587	0.0478029	0.708587	0.0228882	0.708587	0.0192523	0.708587	0.0190735	0.708587	-0.0121593
0.71344	0.0432134	0.71344	-0.0147223	0.71344	0.00792742	0.71344	0.0135899	0.71344	0.04673	0.71344	0.0243783	0.71344	0.0190139	0.71344	0.0188947	0.71344	-0.0121593
0.718293	0.0429153	0.718293	-0.0144839	0.718293	0.00888109	0.718293	0.0137091	0.718293	0.0455976	0.718293	0.0254512	0.718293	0.018537	0.718293	0.0193715	0.718293	-0.0126362
0.723147	0.0422597	0.723147	-0.0138879	0.723147	0.00953674	0.723147	0.013113	0.723147	0.0447631	0.723147	0.025928	0.723147	0.0180006	0.723147	0.020504	0.723147	-0.013411
0.728	0.0415444	0.728	-0.0132322	0.728	0.00953674	0.728	0.0118017	0.728	0.0442863	0.728	0.025928	0.728	0.017643	0.728	0.0222921	0.728	-0.0142455
0.732853	0.0410676	0.732853	-0.0126958	0.732853	0.0090003	0.732853	0.00989437	0.732853	0.0443459	0.732853	0.0257492	0.732853	0.0177622	0.732853	0.0242591	0.732853	-0.0148416
0.737707	0.0407696	0.737707	-0.012219	0.737707	0.00792742	0.737707	0.00792742	0.737707	0.0449419	0.737707	0.0253916	0.737707	0.018239	0.737707	0.0258684	0.737707	-0.0151396
0.74256	0.04071	0.74256	-0.0119805	0.74256	0.00655651	0.74256	0.00631809	0.74256	0.0458956	0.74256	0.0253916	0.74256	0.0190139	0.74256	0.0267625	0.74256	-0.01508
0.747413	0.0410676	0.747413	-0.0118017	0.747413	0.00524521	0.747413	0.00536442	0.747413	0.0473857	0.747413	0.0255108	0.747413	0.0201464	0.747413	0.0269413	0.747413	-0.014782
0.752267	0.0417829	0.752267	-0.0116825	0.752267	0.00435114	0.752267	0.00548363	0.752267	0.0490546	0.752267	0.0259876	0.752267	0.0213385	0.752267	0.0263453	0.752267	-0.0143051
0.75712	0.0424385	0.75712	-0.0114441	0.75712	0.00405312	0.75712	0.00631809	0.75712	0.0506639	0.75712	0.0265241	0.75712	0.0222921	0.75712	0.0252128	0.75712	-0.0138879
0.761973	0.0429749	0.761973	-0.0109673	0.761973	0.00441074	0.761973	0.00745058	0.761973	0.0517964	0.761973	0.0269413	0.761973	0.0228286	0.761973	0.0239611	0.761973	-0.013411
0.766827	0.0429749	0.766827	-0.010252	0.766827	0.00530481	0.766827	0.00840425	0.766827	0.0524521	0.766827	0.0271201	0.766827	0.0228286	0.766827	0.0228882	0.766827	-0.0130534
0.77168	0.0425577	0.77168	-0.00935793	0.77168	0.00631809	0.77168	0.0090003	0.77168	0.0525117	0.77168	0.0270009	0.77168	0.0223517	0.77168	0.0219345	0.77168	-0.0124574
0.776533	0.0418425	0.776533	-0.00864267	0.776533	0.00733137	0.776533	0.00911951	0.776533	0.0521541	0.776533	0.0265241	0.776533	0.0214577	0.776533	0.0212193	0.776533	-0.0115633
0.781387	0.0409484	0.781387	-0.00822544	0.781387	0.00810623	0.781387	0.00882149	0.781387	0.0517368	0.781387	0.0258684	0.781387	0.0203252	0.781387	0.0205636	0.781387	-0.0103712
0.78624	0.0403523	0.78624	-0.00834465	0.78624	0.00876188	0.78624	0.00852346	0.78624	0.0514388	0.78624	0.0250936	0.78624	0.0191927	0.78624	0.0197887	0.78624	-0.00905991
0.791093	0.0402331	0.791093	-0.0090003	0.791093	0.00917912	0.791093	0.00852346	0.791093	0.0514984	0.791093	0.0244975	0.791093	0.0183582	0.791093	0.0188947	0.791093	-0.00786781
0.795947	0.04071	0.795947	-0.0101328	0.795947	0.00947714	0.795947	0.00864267	0.795947	0.051856	0.795947	0.0242591	0.795947	0.017941	0.795947	0.0178814	0.795947	-0.00691414
0.8008	0.0416636	0.8008	-0.0113249	0.8008	0.00995398	0.8008	0.00917912	0.8008	0.0525713	0.8008	0.0243187	0.8008	0.0177622	0.8008	0.0168681	0.8008	-0.00625849
0.805653	0.0427365	0.805653	-0.0121593	0.805653	0.0104308	0.805653	0.00977516	0.805653	0.0532269	0.805653	0.0247359	0.805653	0.017941	0.805653	0.015974	0.805653	-0.00596046
0.810507	0.0438094	0.810507	-0.0123978	0.810507	0.0107884	0.810507	0.0103116	0.810507	0.0539422	0.810507	0.025332	0.810507	0.0184178	0.810507	0.0151992	0.810507	-0.00596046
0.81536	0.0444651	0.81536	-0.0119805	0.81536	0.0110865	0.81536	0.0106096	0.81536	0.0545979	0.81536	0.0259876	0.81536	0.0191927	0.81536	0.0146627	0.81536	-0.00607967
0.820213	0.0445247	0.820213	-0.0110865	0.820213	0.0110865	0.820213	0.0104904	0.820213	0.0551343	0.820213	0.0265837	0.820213	0.0202656	0.820213	0.0142455	0.820213	-0.00607967
0.825067	0.0442863	0.825067	-0.00983477	0.825067	0.0110269	0.825067	0.010252	0.825067	0.0556707	0.825067	0.0270009	0.825067	0.0215173	0.825067	0.0141263	0.825067	-0.00602007
0.82992	0.0435114	0.82992	-0.00888109	0.82992	0.010848	0.82992	0.00995398	0.82992	0.0561476	0.82992	0.0274181	0.82992	0.0228882	0.82992	0.0141859	0.82992	-0.00613928
0.834773	0.0425577	0.834773	-0.00828505	0.834773	0.0104904	0.834773	0.00947714	0.834773	0.0565648	0.834773	0.027895	0.834773	0.0240207	0.834773	0.0146031	0.834773	-0.00649691
0.839627	0.0416636	0.839627	-0.00822544	0.839627	0.010252	0.839627	0.00929832	0.839627	0.0568628	0.839627	0.0283718	0.839627	0.0247955	0.839627	0.015378	0.839627	-0.00697374
0.84448	0.0409484	0.84448	-0.00846386	0.84448	0.0101328	0.84448	0.00953674	0.84448	0.0572205	0.84448	0.0289083	0.84448	0.0249743	0.84448	0.0162721	0.84448	-0.00780821
0.849333	0.0405908	0.849333	-0.00888109	0.849333	0.010252	0.849333	0.0100732	0.849333	0.0575781	0.849333	0.0295043	0.849333	0.0246167	0.849333	0.0175834	0.849333	-0.00888109
0.854187	0.0404716	0.854187	-0.00911951	0.854187	0.0106096	0.854187	0.0107884	0.854187	0.0578761	0.854187	0.0300407	0.854187	0.0239015	0.854187	0.0187755	0.854187	-0.0100136
0.85904	0.04071	0.85904	-0.0089407	0.85904	0.0112057	0.85904	0.0116825	0.85904	0.0582337	0.85904	0.0305772	0.85904	0.0229478	0.85904	0.0200868	0.85904	-0.0111461
0.863893	0.0411272	0.863893	-0.00840425	0.863893	0.0117421	0.863893	0.0123978	0.863893	0.058651	0.863893	0.0309944	0.863893	0.0219345	0.863893	0.0210404	0.863893	-0.012219
0.868747	0.0417233	0.868747	-0.00762939	0.868747	0.0123382	0.868747	0.012815	0.868747	0.0590682	0.868747	0.0316501	0.868747	0.0209212	0.868747	0.0218749	0.868747	-0.0130534
0.8736	0.0423193	0.8736	-0.00679493	0.8736	0.0126362	0.8736	0.0127554	0.8736	0.0593066	0.8736	0.0323653	0.8736	0.0202656	0.8736	0.0222921	0.8736	-0.0138879
0.878453	0.0427961	0.878453	-0.00619888	0.878453	0.0127554	0.878453	0.0122786	0.878453	0.059247	0.878453	0.033319	0.878453	0.0197291	0.878453	0.0224113	0.878453	-0.0144243
0.883307	0.0432134	0.883307	-0.00590086	0.883307	0.0128746	0.883307	0.0114441	0.883307	0.0590086	0.883307	0.0341535	0.883307	0.0194907	0.883307	0.0221729	0.883307	-0.0147223
0.88816	0.043571	0.88816	-0.00631809	0.88816	0.0131726	0.88816	0.0101924	0.88816	0.058651	0.88816	0.0349283	0.88816	0.0192523	0.88816	0.0217557	0.88816	-0.0146627
0.893013	0.0441074	0.893013	-0.00727177	0.893013	0.0135899	0.893013	0.0089407	0.893013	0.0581741	0.893013	0.0351667	0.893013	0.0191331	0.893013	0.0213385	0.893013	-0.0142455
0.897867	0.0445247	0.897867	-0.00840425	0.897867	0.0143051	0.897867	0.0077486	0.897867	0.0576973	0.897867	0.0351071	0.897867	0.0191331	0.897867	0.0209808	0.897867	-0.0136495
0.90272	0.0449419	0.90272	-0.00959635	0.90272	0.0150204	0.90272	0.00679493	0.90272	0.0574589	0.90272	0.0349283	0.90272	0.0192523	0.90272	0.0206232	0.90272	-0.0127554
0.907573	0.0452995	0.907573	-0.01055	0.907573	0.015676	0.907573	0.00619888	0.907573	0.0574589	0.907573	0.0344515	0.907573	0.0194311	0.907573	0.0203252	0.907573	-0.0116825
0.912427	0.0453591	0.912427	-0.0111461	0.912427	0.0157952	0.912427	0.00625849	0.912427	0.0576973	0.912427	0.0340939	0.912427	0.0196695	0.912427	0.0202656	0.912427	-0.01055
0.91728	0.0451207	0.91728	-0.0113845	0.91728	0.0156164	0.91728	0.00685453	0.91728	0.0580549	0.91728	0.033915	0.91728	0.019908	0.91728	0.020504	0.91728	-0.00923872
0.922133	0.0445247	0.922133	-0.0113249	0.922133	0.0149608	0.922133	0.00810623	0.922133	0.0585318	0.922133	0.033915	0.922133	0.020206	0.922133	0.0211596	0.922133	-0.00810623
0.926987	0.0439286	0.926987	-0.0111461	0.926987	0.0143051	0.926987	0.00971556	0.926987	0.0591278	0.926987	0.0339746	0.926987	0.0203848	0.926987	0.0219941	0.926987	-0.00709295
0.93184	0.043571	0.93184	-0.0110269	0.93184	0.0137091	0.93184	0.0115037	0.93184	0.0599623	0.93184	0.0338554	0.93184	0.0205636	0.93184	0.023067	0.93184	-0.0064373
0.936693	0.0434518	0.936693	-0.0111461	0.936693	0.0137091	0.936693	0.0131726	0.936693	0.0607967	0.936693	0.0336766	0.936693	0.0206232	0.936693	0.0239015	0.936693	-0.00649691
0.941547	0.0436306	0.941547	-0.0115037	0.941547	0.0141263	0.941547	0.0145435	0.941547	0.0614524	0.941547	0.033319	0.941547	0.0206232	0.941547	0.0245571	0.941547	-0.00709295
0.9464	0.0441074	0.9464	-0.0119209	0.9464	0.01508	0.9464	0.015378	0.9464	0.06181	0.9464	0.0329018	0.9464	0.0206232	0.9464	0.0246167	0.9464	-0.00822544
0.951253	0.0447631	0.951253	-0.0123978	0.951253	0.0162721	0.951253	0.0157356	0.951253	0.0619292	0.951253	0.0323653	0.951253	0.020504	0.951253	0.0244975	0.951253	-0.00947714
0.956107	0.0452399	0.956107	-0.0126362	0.956107	0.0172853	0.956107	0.0154376	0.956107	0.061512	0.956107	0.0315905	0.956107	0.0203848	0.956107	0.0239611	0.956107	-0.010848
0.96096	0.0454187	0.96096	-0.0125766	0.96096	0.0180006	0.96096	0.01508	0.96096	0.0607967	0.96096	0.030756	0.96096	0.020206	0.96096	0.0234842	0.96096	-0.0120401
0.965813	0.0454783	0.965813	-0.0122786	0.965813	0.0183582	0.965813	0.0145435	0.965813	0.0598431	0.965813	0.0299215	0.965813	0.0202656	0.965813	0.023067	0.965813	-0.0129342
0.970667	0.0454187	0.970667	-0.0116229	0.970667	0.0183582	0.970667	0.0141859	0.970667	0.058949	0.970667	0.0289679	0.970667	0.0202656	0.970667	0.0228882	0.970667	-0.0132322
0.97552	0.0454783	0.97552	-0.010848	0.97552	0.0180602	0.97552	0.0138879	0.97552	0.0579953	0.97552	0.0280738	0.97552	0.0203252	0.97552	0.0228286	0.97552	-0.0132322
0.980373	0.0459552	0.980373	-0.0101328	0.980373	0.0177622	0.980373	0.0140667	0.980373	0.0571012	0.980373	0.0273585	0.980373	0.0203848	0.980373	0.0228882	0.980373	-0.012815
0.985227	0.0466108	0.985227	-0.00971556	0.985227	0.0174642	0.985227	0.0143051	0.985227	0.056386	0.985227	0.0268221	0.985227	0.0203848	0.985227	0.023067	0.985227	-0.0122786
0.99008	0.0478029	0.99008	-0.00935793	0.99008	0.0171661	0.99008	0.0147223	0.99008	0.0558496	0.99008	0.0267625	0.99008	0.0202656	0.99008	0.0231266	0.99008	-0.0118613
0.994933	0.0491142	0.994933	-0.00911951	0.994933	0.0169277	0.994933	0.0149608	0.994933	0.0557303	0.994933	0.0268817	0.994933	0.0199676	0.994933	0.023067	0.994933	-0.0118017
0.999787	0.0503659	0.999787	-0.00882149	0.999787	0.0166893	0.999787	0.0149012	0.999787	0.0559092	0.999787	0.0272989	0.999787	0.0197291	0.999787	0.0228882	0.999787	-0.0119209
1.00464	0.0513792	1.00464	-0.00852346	1.00464	0.0166893	1.00464	0.0143051	1.00464	0.0565052	1.00464	0.027895	1.00464	0.0195503	1.00464	0.0226498	1.00464	-0.0124574
1.00949	0.051856	1.00949	-0.00798702	1.00949	0.0166297	1.00949	0.0132322	1.00949	0.0575185	1.00949	0.028789	1.00949	0.0193715	1.00949	0.0221729	1.00949	-0.0129342
1.01435	0.0522733	1.01435	-0.00739098	1.01435	0.0165701	1.01435	0.0118613	1.01435	0.0590086	1.01435	0.0298619	1.01435	0.0193715	1.01435	0.0216365	1.01435	-0.0131726
1.0192	0.0523925	1.0192	-0.00673532	1.0192	0.0162721	1.0192	0.0107884	1.0192	0.0606775	1.0192	0.031054	1.0192	0.0194311	1.0192	0.0211596	1.0192	-0.0130534
1.02405	0.0524521	1.02405	-0.00607967	1.02405	0.0156164	1.02405	0.0100136	1.02405	0.0624061	1.02405	0.0322461	1.02405	0.0194907	1.02405	0.0209212	1.02405	-0.012517
1.02891	0.0525713	1.02891	-0.00542402	1.02891	0.0144839	1.02891	0.0101924	1.02891	0.0639558	1.02891	0.0333786	1.02891	0.0195503	1.02891	0.0210404	1.02891	-0.0117421
1.03376	0.0526905	1.03376	-0.00476837	1.03376	0.0131726	1.03376	0.0111461	1.03376	0.0654459	1.03376	0.0342727	1.03376	0.0194907	1.03376	0.0214577	1.03376	-0.0109076
1.03861	0.0528097	1.03861	-0.0038147	1.03861	0.0118613	1.03861	0.012815	1.03861	0.0668168	1.03861	0.0349879	1.03861	0.0194907	1.03861	0.0219941	1.03861	-0.0103116
1.04347	0.0528097	1.04347	-0.00268221	1.04347	0.0109076	1.04347	0.0147223	1.04347	0.0679493	1.04347	0.0355244	1.04347	0.0196695	1.04347	0.0226498	1.04347	-0.0101328
1.04832	0.0526905	1.04832	-0.00119209	1.04832	0.0107884	1.04832	0.0163913	1.04832	0.0686646	1.04832	0.0360608	1.04832	0.0200868	1.04832	0.0229478	1.04832	-0.0103116
1.05317	0.0523925	1.05317	0.000298023	1.05317	0.0112653	1.05317	0.0174642	1.05317	0.068903	1.05317	0.0365376	1.05317	0.0207424	1.05317	0.0228286	1.05317	-0.0107884
1.05803	0.0523329	1.05803	0.00137091	1.05803	0.0123382	1.05803	0.0178814	1.05803	0.0685453	1.05803	0.0368953	1.05803	0.0216961	1.05803	0.0221729	1.05803	-0.0115037
1.06288	0.0522733	1.06288	0.00172853	1.06288	0.0138879	1.06288	0.0174642	1.06288	0.0675917	1.06288	0.0371933	1.06288	0.022769	1.06288	0.0208616	1.06288	-0.0119805
1.06773	0.0526905	1.06773	0.00137091	1.06773	0.0156164	1.06773	0.0165105	1.06773	0.0661612	1.06773	0.0370741	1.06773	0.0239015	1.06773	0.0194907	1.06773	-0.0122786
1.07259	0.0535846	1.07259	0.000476837	1.07259	0.017345	1.07259	0.015378	1.07259	0.0648499	1.07259	0.0365376	1.07259	0.0248551	1.07259	0.018239	1.07259	-0.0121593
1.07744	0.0547767	1.07744	-0.000715256	1.07744	0.0187755	1.07744	0.0141859	1.07744	0.0637174	1.07744	0.035584	1.07744	0.0254512	1.07744	0.0175834	1.07744	-0.0116825
1.08229	0.056088	1.08229	-0.00166893	1.08229	0.0199676	1.08229	0.0133514	1.08229	0.0633597	1.08229	0.0342131	1.08229	0.0257492	1.08229	0.0177026	1.08229	-0.0110269
1.08715	0.0573397	1.08715	-0.00208616	1.08715	0.0208616	1.08715	0.0128746	1.08715	0.0636578	1.08715	0.0327826	1.08715	0.0258684	1.08715	0.0183582	1.08715	-0.0100136
1.092	0.0583529	1.092	-0.00178814	1.092	0.0213981	1.092	0.0129938	1.092	0.0645518	1.092	0.0317097	1.092	0.0259876	1.092	0.0194907	1.092	-0.00888109
1.09685	0.0591874	1.09685	-0.00113249	1.09685	0.0215173	1.09685	0.0135303	1.09685	0.0656247	1.09685	0.0312924	1.09685	0.0262856	1.09685	0.0206828	1.09685	-0.0077486
1.10171	0.0597239	1.10171	-0.000238419	1.10171	0.0213385	1.10171	0.0142455	1.10171	0.0666976	1.10171	0.0314713	1.10171	0.0269413	1.10171	0.0217557	1.10171	-0.00655651
1.10656	0.0600815	1.10656	0.000417233	1.10656	0.0211	1.10656	0.0151396	1.10656	0.0673532	1.10656	0.0323057	1.10656	0.0277162	1.10656	0.0225902	1.10656	-0.00572205
1.11141	0.0604987	1.11141	0.000655651	1.11141	0.020802	1.11141	0.0159144	1.11141	0.0673532	1.11141	0.0334978	1.11141	0.0283122	1.11141	0.0232458	1.11141	-0.0051856
1.11627	0.0607967	1.11627	0.000536442	1.11627	0.0204444	1.11627	0.0164509	1.11627	0.0669956	1.11627	0.0348091	1.11627	0.028789	1.11627	0.0238419	1.11627	-0.00494719
1.12112	0.0608563	1.12112	0.000238419	1.12112	0.0200272	1.12112	0.0167489	1.12112	0.0664592	1.12112	0.03618	1.12112	0.0287294	1.12112	0.0245571	1.12112	-0.00488758
1.12597	0.0605583	1.12597	0	1.12597	0.0196695	1.12597	0.0165105	1.12597	0.0659823	1.12597	0.0373125	1.12597	0.0284314	1.12597	0.02563	1.12597	-0.00494719
1.13083	0.0602007	1.13083	5.96046e-05	1.13083	0.0191331	1.13083	0.0161529	1.13083	0.0657439	1.13083	0.0385046	1.13083	0.0279546	1.13083	0.0268221	1.13083	-0.00476837
1.13568	0.0596046	1.13568	0.000357628	1.13568	0.0185966	1.13568	0.0157356	1.13568	0.0658631	1.13568	0.0396371	1.13568	0.0273585	1.13568	0.0282526	1.13568	-0.00464916
1.14053	0.058949	1.14053	0.00077486	1.14053	0.0180006	1.14053	0.0154376	1.14053	0.0664592	1.14053	0.0406504	1.14053	0.0270009	1.14053	0.0298619	1.14053	-0.00435114
1.14539	0.0583529	1.14539	0.00119209	1.14539	0.0174642	1.14539	0.0155568	1.14539	0.0673532	1.14539	0.0414252	1.14539	0.0268817	1.14539	0.0314116	1.14539	-0.00411272
1.15024	0.0577569	1.15024	0.00172853	1.15024	0.0172853	1.15024	0.0163317	1.15024	0.0683665	1.15024	0.0417233	1.15024	0.0269413	1.15024	0.0327229	1.15024	-0.00399351
1.15509	0.0572205	1.15509	0.00220537	1.15509	0.017345	1.15509	0.0174642	1.15509	0.0690818	1.15509	0.0414848	1.15509	0.0271797	1.15509	0.0338554	1.15509	-0.0038147
1.15995	0.0567436	1.15995	0.00303984	1.15995	0.0177026	1.15995	0.0187755	1.15995	0.0696182	1.15995	0.0405908	1.15995	0.0274777	1.15995	0.0346899	1.15995	-0.0038147
1.1648	0.056386	1.1648	0.00411272	1.1648	0.0180602	1.1648	0.0199676	1.1648	0.0698566	1.1648	0.0393987	1.1648	0.0278354	1.1648	0.0349879	1.1648	-0.00363588
1.16965	0.056386	1.16965	0.00554323	1.16965	0.0182986	1.16965	0.0209808	1.16965	0.0694394	1.16965	0.038147	1.16965	0.0283122	1.16965	0.0350475	1.16965	-0.00321865
1.17451	0.0568628	1.17451	0.00739098	1.17451	0.0181794	1.17451	0.0215769	1.17451	0.0688434	1.17451	0.0371337	1.17451	0.0286698	1.17451	0.0346303	1.17451	-0.00268221
1.17936	0.0579357	1.17936	0.00935793	1.17936	0.0177622	1.17936	0.0219941	1.17936	0.0680089	1.17936	0.036478	1.17936	0.0290871	1.17936	0.0338554	1.17936	-0.00178814
1.18421	0.0593662	1.18421	0.0111461	1.18421	0.017345	1.18421	0.0223517	1.18421	0.0672936	1.18421	0.0363588	1.18421	0.0294447	1.18421	0.0327826	1.18421	-0.00089407
1.18907	0.0606775	1.18907	0.0122786	1.18907	0.0170469	1.18907	0.0228882	1.18907	0.0666976	1.18907	0.0364184	1.18907	0.0298619	1.18907	0.0315905	1.18907	-5.96046e-05
1.19392	0.0615716	1.19392	0.0128746	1.19392	0.0170469	1.19392	0.0236034	1.19392	0.06634	1.19392	0.0367165	1.19392	0.030458	1.19392	0.030458	1.19392	0.000834465
1.19877	0.0617504	1.19877	0.0127554	1.19877	0.017643	1.19877	0.0241399	1.19877	0.0668764	1.19877	0.0370741	1.19877	0.0309348	1.19877	0.0295043	1.19877	0.00137091
1.20363	0.0610948	1.20363	0.0120997	1.20363	0.0186563	1.20363	0.0242591	1.20363	0.0682473	1.20363	0.0374913	1.20363	0.0314713	1.20363	0.0289083	1.20363	0.00166893
1.20848	0.0597835	1.20848	0.0111461	1.20848	0.0198483	1.20848	0.0239611	1.20848	0.0703931	1.20848	0.0379086	1.20848	0.0316501	1.20848	0.0287294	1.20848	0.00119209
1.21333	0.0582933	1.21333	0.0101328	1.21333	0.0210404	1.21333	0.0229478	1.21333	0.0731349	1.21333	0.0383258	1.21333	0.0314116	1.21333	0.0290275	1.21333	0.000298023
1.21819	0.0569224	1.21819	0.00911951	1.21819	0.0220537	1.21819	0.0215173	1.21819	0.0760555	1.21819	0.0385642	1.21819	0.0308156	1.21819	0.0295639	1.21819	-0.00113249
1.22304	0.0560284	1.22304	0.00810623	1.22304	0.0228286	1.22304	0.0200272	1.22304	0.0786185	1.22304	0.0386238	1.22304	0.0298619	1.22304	0.03016	1.22304	-0.002563
1.22789	0.0553727	1.22789	0.00733137	1.22789	0.0232458	1.22789	0.0185966	1.22789	0.0801086	1.22789	0.0383258	1.22789	0.028789	1.22789	0.0306964	1.22789	-0.00375509
1.23275	0.0550747	1.23275	0.00655651	1.23275	0.0235438	1.23275	0.0175238	1.23275	0.0804067	1.23275	0.0379086	1.23275	0.027597	1.23275	0.0309944	1.23275	-0.00435114
1.2376	0.0548959	1.2376	0.00596046	1.2376	0.0235438	1.2376	0.0168681	1.2376	0.079453	1.2376	0.0374317	1.2376	0.0267029	1.2376	0.031054	1.2376	-0.00417233
1.24245	0.0547171	1.24245	0.00560284	1.24245	0.0236034	1.24245	0.0166893	1.24245	0.0775456	1.24245	0.0371337	1.24245	0.0260472	1.24245	0.0308156	1.24245	-0.00351667
1.24731	0.0547171	1.24731	0.00548363	1.24731	0.0237823	1.24731	0.0171065	1.24731	0.0753999	1.24731	0.0373125	1.24731	0.0255704	1.24731	0.030458	1.24731	-0.0025034
1.25216	0.0551343	1.25216	0.00572205	1.25216	0.0240207	1.25216	0.017941	1.25216	0.0733733	1.25216	0.038147	1.25216	0.0252724	1.25216	0.03016	1.25216	-0.0012517
1.25701	0.0559092	1.25701	0.00602007	1.25701	0.0246167	1.25701	0.0190735	1.25701	0.0720024	1.25701	0.0392199	1.25701	0.0251532	1.25701	0.0301003	1.25701	-5.96046e-05
1.26187	0.0575185	1.26187	0.0064373	1.26187	0.025332	1.26187	0.0201464	1.26187	0.071764	1.26187	0.0405908	1.26187	0.0250936	1.26187	0.0305176	1.26187	0.00113249
1.26672	0.0593066	1.26672	0.00679493	1.26672	0.0261068	1.26672	0.0212789	1.26672	0.0725389	1.26672	0.0420213	1.26672	0.0250936	1.26672	0.0312328	1.26672	0.00190735
1.27157	0.0610948	1.27157	0.00697374	1.27157	0.0268221	1.27157	0.0221133	1.27157	0.074029	1.27157	0.0433326	1.27157	0.025332	1.27157	0.0322461	1.27157	0.00244379
1.27643	0.0624061	1.27643	0.00715256	1.27643	0.0272393	1.27643	0.0224113	1.27643	0.0757575	1.27643	0.0444055	1.27643	0.0258088	1.27643	0.0335574	1.27643	0.00244379
1.28128	0.0630021	1.28128	0.00733137	1.28128	0.0271797	1.28128	0.0223517	1.28128	0.0772476	1.28128	0.0452399	1.28128	0.0267029	1.28128	0.0348687	1.28128	0.00202656
1.28613	0.0630021	1.28613	0.00762939	1.28613	0.0267625	1.28613	0.0221133	1.28613	0.0783205	1.28613	0.0459552	1.28613	0.0277758	1.28613	0.0360012	1.28613	0.00119209
1.29099	0.0627637	1.29099	0.00798702	1.29099	0.0261068	1.29099	0.0217557	1.29099	0.0784993	1.29099	0.0463128	1.29099	0.0289679	1.29099	0.0369549	1.29099	0.000119209
1.29584	0.0624657	1.29584	0.00834465	1.29584	0.025332	1.29584	0.0213981	1.29584	0.0781417	1.29584	0.0464916	1.29584	0.0300407	1.29584	0.0374913	1.29584	-0.00077486
1.30069	0.0624061	1.30069	0.00888109	1.30069	0.0246763	1.30069	0.0212193	1.30069	0.0772476	1.30069	0.0463128	1.30069	0.0309348	1.30069	0.0377893	1.30069	-0.00137091
1.30555	0.0626445	1.30555	0.00935793	1.30555	0.0241995	1.30555	0.0209212	1.30555	0.0762939	1.30555	0.0455976	1.30555	0.0315905	1.30555	0.0377893	1.30555	-0.00154972
1.3104	0.0630617	1.3104	0.00977516	1.3104	0.0241995	1.3104	0.0206828	1.3104	0.0753999	1.3104	0.0448227	1.3104	0.0320077	1.3104	0.0374913	1.3104	-0.00119209
1.31525	0.0635982	1.31525	0.0101328	1.31525	0.0246167	1.31525	0.0206232	1.31525	0.0746846	1.31525	0.0439882	1.31525	0.0321865	1.31525	0.0372529	1.31525	-0.000655651
1.32011	0.0641346	1.32011	0.0104904	1.32011	0.0253916	1.32011	0.0205636	1.32011	0.0742078	1.32011	0.0431538	1.32011	0.0321269	1.32011	0.0370145	1.32011	5.96046e-05
1.32496	0.0645518	1.32496	0.0107288	1.32496	0.0263453	1.32496	0.0207424	1.32496	0.0739694	1.32496	0.0427961	1.32496	0.0317693	1.32496	0.0371337	1.32496	0.00101328
1.32981	0.0649691	1.32981	0.0109076	1.32981	0.027597	1.32981	0.0211	1.32981	0.0739098	1.32981	0.0427365	1.32981	0.0311136	1.32981	0.0374317	1.32981	0.00196695
1.33467	0.0656247	1.33467	0.010848	1.33467	0.0286698	1.33467	0.0218153	1.33467	0.0742078	1.33467	0.0430346	1.33467	0.0303388	1.33467	0.0380278	1.33467	0.00298023
1.33952	0.0661612	1.33952	0.0109076	1.33952	0.0296235	1.33952	0.0226498	1.33952	0.0747442	1.33952	0.0433922	1.33952	0.0295639	1.33952	0.0383854	1.33952	0.0038743
1.34437	0.0667572	1.34437	0.0109076	1.34437	0.0302196	1.34437	0.0235438	1.34437	0.0755191	1.34437	0.0437498	1.34437	0.0289679	1.34437	0.0385642	1.34437	0.00447035
1.34923	0.0671148	1.34923	0.0110269	1.34923	0.030458	1.34923	0.0241995	1.34923	0.0762939	1.34923	0.0436902	1.34923	0.0287294	1.34923	0.0380874	1.34923	0.00441074
1.35408	0.0673532	1.35408	0.0111461	1.35408	0.0306368	1.35408	0.0246763	1.35408	0.0769496	1.35408	0.0434518	1.35408	0.0289083	1.35408	0.0369549	1.35408	0.00351667
1.35893	0.067234	1.35893	0.0113845	1.35893	0.0308752	1.35893	0.0249147	1.35893	0.0772476	1.35893	0.0430346	1.35893	0.0292659	1.35893	0.0352263	1.35893	0.00178814
1.36379	0.0667572	1.36379	0.0116229	1.36379	0.0312328	1.36379	0.0249147	1.36379	0.0770688	1.36379	0.0426173	1.36379	0.0296831	1.36379	0.0332594	1.36379	-0.000596046
1.36864	0.0662208	1.36864	0.0118017	1.36864	0.0317693	1.36864	0.0247955	1.36864	0.0767112	1.36864	0.0426173	1.36864	0.0300407	1.36864	0.0314713	1.36864	-0.00309944
1.37349	0.0656247	1.37349	0.0120401	1.37349	0.0322461	1.37349	0.0246167	1.37349	0.0764132	1.37349	0.0431538	1.37349	0.03016	1.37349	0.03016	1.37349	-0.005126
1.37835	0.0650883	1.37835	0.0122786	1.37835	0.0326037	1.37835	0.0244975	1.37835	0.0762343	1.37835	0.0442863	1.37835	0.03016	1.37835	0.0298023	1.37835	-0.00631809
1.3832	0.0649691	1.3832	0.0123382	1.3832	0.0326037	1.3832	0.0243783	1.3832	0.0765324	1.3832	0.045836	1.3832	0.0299811	1.3832	0.0303984	1.3832	-0.0063777
1.38805	0.0652075	1.38805	0.0123978	1.38805	0.0324845	1.38805	0.0243783	1.38805	0.0770092	1.38805	0.0475049	1.38805	0.0296831	1.38805	0.0318289	1.38805	-0.00548363
1.39291	0.0658035	1.39291	0.012219	1.39291	0.0322461	1.39291	0.0241995	1.39291	0.0776052	1.39291	0.0490546	1.39291	0.0295639	1.39291	0.0337958	1.39291	-0.0038743
1.39776	0.0666976	1.39776	0.0119209	1.39776	0.0318885	1.39776	0.0238419	1.39776	0.0779629	1.39776	0.0500679	1.39776	0.0295043	1.39776	0.035882	1.39776	-0.00226498
1.40261	0.0676513	1.40261	0.0116229	1.40261	0.0318289	1.40261	0.0232458	1.40261	0.0780225	1.40261	0.0504851	1.40261	0.0295639	1.40261	0.0376105	1.40261	-0.00119209
1.40747	0.0683069	1.40747	0.0113845	1.40747	0.0321269	1.40747	0.0223517	1.40747	0.0777245	1.40747	0.0504255	1.40747	0.0295639	1.40747	0.0388622	1.40747	-0.000596046
1.41232	0.0687242	1.41232	0.0113249	1.41232	0.0325441	1.41232	0.0212789	1.41232	0.0773668	1.41232	0.0501275	1.41232	0.0298619	1.41232	0.0392795	1.41232	-0.000834465
1.41717	0.0688434	1.41717	0.0114441	1.41717	0.0328422	1.41717	0.0201464	1.41717	0.0773668	1.41717	0.0497103	1.41717	0.0302792	1.41717	0.039041	1.41717	-0.00154972
1.42203	0.0685453	1.42203	0.0115037	1.42203	0.0332594	1.42203	0.0192523	1.42203	0.0777245	1.42203	0.049293	1.42203	0.0306964	1.42203	0.0383258	1.42203	-0.00238419
1.42688	0.0679493	1.42688	0.0115037	1.42688	0.0335574	1.42688	0.0187755	1.42688	0.0785589	1.42688	0.0485182	1.42688	0.0311732	1.42688	0.0374317	1.42688	-0.00309944
1.43173	0.0671148	1.43173	0.0111461	1.43173	0.0337362	1.43173	0.018537	1.43173	0.0795126	1.43173	0.0475645	1.43173	0.0316501	1.43173	0.0365973	1.43173	-0.00345707
1.43659	0.0662804	1.43659	0.0106096	1.43659	0.0337958	1.43659	0.0187755	1.43659	0.0805259	1.43659	0.0462532	1.43659	0.0319481	1.43659	0.0360012	1.43659	-0.00345707
1.44144	0.0655651	1.44144	0.00995398	1.44144	0.033617	1.44144	0.0193119	1.44144	0.0811815	1.44144	0.0446439	1.44144	0.0320077	1.44144	0.0354648	1.44144	-0.00303984
1.44629	0.0651479	1.44629	0.00935793	1.44629	0.0332594	1.44629	0.0200272	1.44629	0.0814795	1.44629	0.0431538	1.44629	0.0320673	1.44629	0.0348091	1.44629	-0.0025034
1.45115	0.0651479	1.45115	0.00929832	1.45115	0.0326633	1.45115	0.020802	1.45115	0.0813007	1.45115	0.0420809	1.45115	0.0319481	1.45115	0.0340939	1.45115	-0.00184774
1.456	0.0657439	1.456	0.00965595	1.456	0.0316501	1.456	0.0214577	1.456	0.0810027	1.456	0.0415444	1.456	0.0320673	1.456	0.0332594	1.456	-0.0013113
1.46085	0.0667572	1.46085	0.010252	1.46085	0.030458	1.46085	0.0219345	1.46085	0.0807643	1.46085	0.0419021	1.46085	0.0323057	1.46085	0.0322461	1.46085	-0.000834465
1.46571	0.0680089	1.46571	0.0110865	1.46571	0.0294447	1.46571	0.0222921	1.46571	0.0809431	1.46571	0.0427961	1.46571	0.033021	1.46571	0.0311732	1.46571	-0.000357628
1.47056	0.0693202	1.47056	0.0115633	1.47056	0.0288486	1.47056	0.0223517	1.47056	0.0814795	1.47056	0.0439882	1.47056	0.0338554	1.47056	0.0305176	1.47056	5.96046e-05
1.47541	0.0705123	1.47541	0.0119209	1.47541	0.0285506	1.47541	0.0225306	1.47541	0.0824928	1.47541	0.0452399	1.47541	0.0351667	1.47541	0.0303388	1.47541	0.000536442
1.48027	0.0712872	1.48027	0.0118613	1.48027	0.0289083	1.48027	0.0226498	1.48027	0.0836253	1.48027	0.0463128	1.48027	0.0365973	1.48027	0.0309348	1.48027	0.00107288
1.48512	0.0715256	1.48512	0.0116229	1.48512	0.0296235	1.48512	0.0228882	1.48512	0.0848174	1.48512	0.0469089	1.48512	0.0380278	1.48512	0.0323057	1.48512	0.00154972
1.48997	0.0712276	1.48997	0.0113249	1.48997	0.030458	1.48997	0.0231266	1.48997	0.0855327	1.48997	0.0473261	1.48997	0.0393391	1.48997	0.0341535	1.48997	0.00190735
1.49483	0.0703335	1.49483	0.0110865	1.49483	0.0311732	1.49483	0.0233054	1.49483	0.0858903	1.49483	0.0475049	1.49483	0.0404119	1.49483	0.0362992	1.49483	0.00214577
1.49968	0.0690222	1.49968	0.0110269	1.49968	0.0314713	1.49968	0.0236034	1.49968	0.0857711	1.49968	0.0474453	1.49968	0.0409484	1.49968	0.0383854	1.49968	0.00238419
1.50453	0.0674129	1.50453	0.0113249	1.50453	0.0314116	1.50453	0.0237823	1.50453	0.0853539	1.50453	0.0474453	1.50453	0.0411272	1.50453	0.0399947	1.50453	0.002563
1.50939	0.0658631	1.50939	0.0117421	1.50939	0.031054	1.50939	0.0241399	1.50939	0.0851154	1.50939	0.0476837	1.50939	0.0407696	1.50939	0.0411272	1.50939	0.00303984
1.51424	0.0645518	1.51424	0.012219	1.51424	0.0305772	1.51424	0.0246167	1.51424	0.0849962	1.51424	0.0479221	1.51424	0.0399351	1.51424	0.0416636	1.51424	0.00369549
1.51909	0.0638366	1.51909	0.012815	1.51909	0.03016	1.51909	0.0252128	1.51909	0.0852942	1.51909	0.0482202	1.51909	0.0388026	1.51909	0.0417829	1.51909	0.00458956
1.52395	0.0638366	1.52395	0.0132322	1.52395	0.0300407	1.52395	0.025928	1.52395	0.0858307	1.52395	0.0483394	1.52395	0.0371933	1.52395	0.0415444	1.52395	0.00554323
1.5288	0.064373	1.5288	0.013411	1.5288	0.03016	1.5288	0.0264049	1.5288	0.0865459	1.5288	0.0482798	1.5288	0.035584	1.5288	0.0411868	1.5288	0.00655651
1.53365	0.0655055	1.53365	0.0133514	1.53365	0.0305772	1.53365	0.0266433	1.53365	0.0872016	1.53365	0.0479221	1.53365	0.0342131	1.53365	0.0407696	1.53365	0.00739098
1.53851	0.0668168	1.53851	0.0126362	1.53851	0.0309348	1.53851	0.0266433	1.53851	0.0874996	1.53851	0.0472665	1.53851	0.0331402	1.53851	0.0404119	1.53851	0.00780821
1.54336	0.0681877	1.54336	0.0113845	1.54336	0.0312328	1.54336	0.0264049	1.54336	0.0874996	1.54336	0.04673	1.54336	0.0325441	1.54336	0.0401139	1.54336	0.00804663
1.54821	0.0692606	1.54821	0.00977516	1.54821	0.0317097	1.54821	0.026226	1.54821	0.0872016	1.54821	0.0463724	1.54821	0.0326633	1.54821	0.0396371	1.54821	0.00786781
1.55307	0.0700355	1.55307	0.00804663	1.55307	0.0321865	1.55307	0.0264049	1.55307	0.0865459	1.55307	0.0462532	1.55307	0.0334382	1.55307	0.0392795	1.55307	0.00739098
1.55792	0.0702739	1.55792	0.00667572	1.55792	0.0329018	1.55792	0.0270009	1.55792	0.0856519	1.55792	0.0464916	1.55792	0.0345111	1.55792	0.0392199	1.55792	0.00673532
1.56277	0.0702143	1.56277	0.00602007	1.56277	0.033915	1.56277	0.028193	1.56277	0.0845194	1.56277	0.0469089	1.56277	0.0358224	1.56277	0.0393987	1.56277	0.00607967
1.56763	0.0698566	1.56763	0.00631809	1.56763	0.0351071	1.56763	0.0296831	1.56763	0.0835061	1.56763	0.0473857	1.56763	0.0373125	1.56763	0.0399947	1.56763	0.00536442
1.57248	0.0693202	1.57248	0.00739098	1.57248	0.0363588	1.57248	0.0312924	1.57248	0.0827909	1.57248	0.0478029	1.57248	0.0388026	1.57248	0.0410676	1.57248	0.00494719
1.57733	0.0686049	1.57733	0.00888109	1.57733	0.0373125	1.57733	0.0324249	1.57733	0.082612	1.57733	0.0481009	1.57733	0.0400543	1.57733	0.0423789	1.57733	0.00458956
1.58219	0.0680685	1.58219	0.0104308	1.58219	0.0378489	1.58219	0.033021	1.58219	0.0827909	1.58219	0.0482798	1.58219	0.0411272	1.58219	0.0436306	1.58219	0.00447035
1.58704	0.0675917	1.58704	0.0116825	1.58704	0.0377893	1.58704	0.0329018	1.58704	0.0835657	1.58704	0.0487566	1.58704	0.0419021	1.58704	0.0447035	1.58704	0.00435114
1.59189	0.0674725	1.59189	0.012517	1.59189	0.0374913	1.59189	0.0322461	1.59189	0.084579	1.59189	0.0491738	1.59189	0.0424981	1.59189	0.0452995	1.59189	0.00423193
1.59675	0.0675321	1.59675	0.0129342	1.59675	0.0368357	1.59675	0.0312924	1.59675	0.0857711	1.59675	0.0496507	1.59675	0.0427961	1.59675	0.0454783	1.59675	0.00411272
1.6016	0.0677705	1.6016	0.0131726	1.6016	0.03618	1.6016	0.0303984	1.6016	0.0867844	1.6016	0.0497103	1.6016	0.0428557	1.6016	0.0453591	1.6016	0.00411272
1.60645	0.0678897	1.60645	0.0135303	1.60645	0.0357032	1.60645	0.0299215	1.60645	0.0876188	1.60645	0.0493526	1.60645	0.0426769	1.60645	0.0450015	1.60645	0.00417233
1.61131	0.0677109	1.61131	0.0139475	1.61131	0.0354052	1.61131	0.0298619	1.61131	0.0880361	1.61131	0.0486374	1.61131	0.0423789	1.61131	0.0445247	1.61131	0.00435114
1.61616	0.0674725	1.61616	0.0144839	1.61616	0.0352859	1.61616	0.0300407	1.61616	0.0883341	1.61616	0.0475645	1.61616	0.0419021	1.61616	0.0441074	1.61616	0.00482798
1.62101	0.0669956	1.62101	0.0149012	1.62101	0.0349283	1.62101	0.0305176	1.62101	0.0882745	1.62101	0.046432	1.62101	0.041306	1.62101	0.0438094	1.62101	0.00536442
1.62587	0.0666976	1.62587	0.0149012	1.62587	0.0343919	1.62587	0.0309348	1.62587	0.0880957	1.62587	0.0455379	1.62587	0.0408292	1.62587	0.0435114	1.62587	0.00607967
1.63072	0.0666976	1.63072	0.0144839	1.63072	0.033617	1.63072	0.0309944	1.63072	0.0879169	1.63072	0.0451803	1.63072	0.0407696	1.63072	0.0431538	1.63072	0.00685453
1.63557	0.0672936	1.63557	0.0136495	1.63557	0.0328422	1.63557	0.0309348	1.63557	0.0882149	1.63557	0.0451803	1.63557	0.0413656	1.63557	0.0427961	1.63557	0.00762939
1.64043	0.0683665	1.64043	0.0126362	1.64043	0.0323057	1.64043	0.0306368	1.64043	0.0887513	1.64043	0.0455379	1.64043	0.0424385	1.64043	0.0426769	1.64043	0.00834465
1.64528	0.069797	1.64528	0.0116825	1.64528	0.0323057	1.64528	0.0301003	1.64528	0.0896454	1.64528	0.046134	1.64528	0.0439286	1.64528	0.0426173	1.64528	0.00864267
1.65013	0.0711679	1.65013	0.0111461	1.65013	0.0329018	1.65013	0.0296235	1.65013	0.0905991	1.65013	0.0467896	1.65013	0.0454783	1.65013	0.0429153	1.65013	0.00882149
1.65499	0.0725389	1.65499	0.010848	1.65499	0.0340343	1.65499	0.0290871	1.65499	0.0913739	1.65499	0.0472069	1.65499	0.0466704	1.65499	0.0433922	1.65499	0.00870228
1.65984	0.0733137	1.65984	0.0109673	1.65984	0.0353456	1.65984	0.0286698	1.65984	0.09197	1.65984	0.0475645	1.65984	0.0472069	1.65984	0.0439286	1.65984	0.00828505
1.66469	0.0736117	1.66469	0.0112057	1.66469	0.0364184	1.66469	0.028491	1.66469	0.0919104	1.66469	0.0474453	1.66469	0.0471473	1.66469	0.0445247	1.66469	0.00798702
1.66955	0.0736713	1.66955	0.0115633	1.66955	0.0370145	1.66955	0.0283718	1.66955	0.0914335	1.66955	0.0471473	1.66955	0.0466108	1.66955	0.0449419	1.66955	0.0077486
1.6744	0.0736713	1.6744	0.0119209	1.6744	0.0372529	1.6744	0.0284314	1.6744	0.0906587	1.6744	0.0467896	1.6744	0.0460148	1.6744	0.0451803	1.6744	0.007689
1.67925	0.0737309	1.67925	0.0123978	1.67925	0.0368953	1.67925	0.028491	1.67925	0.0901222	1.67925	0.0465512	1.67925	0.0456572	1.67925	0.0451803	1.67925	0.00762939
1.68411	0.074029	1.68411	0.013113	1.68411	0.0362992	1.68411	0.0286102	1.68411	0.0898838	1.68411	0.0467896	1.68411	0.0457168	1.68411	0.0451803	1.68411	0.00756979
1.68896	0.0746846	1.68896	0.0138879	1.68896	0.035584	1.68896	0.0288486	1.68896	0.0898838	1.68896	0.0477433	1.68896	0.0460148	1.68896	0.0452399	1.68896	0.00727177
1.69381	0.0753999	1.69381	0.0148416	1.69381	0.0352263	1.69381	0.0291467	1.69381	0.0901222	1.69381	0.048995	1.69381	0.0466108	1.69381	0.0455976	1.69381	0.00679493
1.69867	0.0762939	1.69867	0.0156164	1.69867	0.0352263	1.69867	0.0295639	1.69867	0.090301	1.69867	0.0506043	1.69867	0.0470877	1.69867	0.0462532	1.69867	0.00607967
1.70352	0.0771284	1.70352	0.0160933	1.70352	0.0360012	1.70352	0.0299811	1.70352	0.090301	1.70352	0.0519156	1.70352	0.0470877	1.70352	0.0470877	1.70352	0.00554323
1.70837	0.0778437	1.70837	0.0160933	1.70837	0.0374913	1.70837	0.0305772	1.70837	0.0899434	1.70837	0.0529885	1.70837	0.0466704	1.70837	0.0480413	1.70837	0.0051856
1.71323	0.0784397	1.71323	0.0159144	1.71323	0.0395775	1.71323	0.0311732	1.71323	0.0892878	1.71323	0.0535846	1.71323	0.0459552	1.71323	0.0489354	1.71323	0.005126
1.71808	0.0787973	1.71808	0.0154972	1.71808	0.0419021	1.71808	0.0317097	1.71808	0.0883341	1.71808	0.0537634	1.71808	0.0449419	1.71808	0.0494719	1.71808	0.00542402
1.72293	0.0790358	1.72293	0.0152588	1.72293	0.0439882	1.72293	0.0321865	1.72293	0.08744	1.72293	0.0537038	1.72293	0.0439882	1.72293	0.0497103	1.72293	0.00578165
1.72779	0.0792146	1.72779	0.0153184	1.72779	0.0452399	1.72779	0.0323653	1.72779	0.0867844	1.72779	0.0534654	1.72779	0.0432134	1.72779	0.0495911	1.72779	0.00631809
1.73264	0.0792742	1.73264	0.0157356	1.73264	0.0452995	1.73264	0.0324845	1.73264	0.0866055	1.73264	0.0534654	1.73264	0.0430346	1.73264	0.0494719	1.73264	0.00667572
1.73749	0.0792146	1.73749	0.0162125	1.73749	0.0442863	1.73749	0.0323653	1.73749	0.0869036	1.73749	0.0533462	1.73749	0.0433326	1.73749	0.0494123	1.73749	0.00703335
1.74235	0.0790954	1.74235	0.0167489	1.74235	0.0424385	1.74235	0.0324249	1.74235	0.0876188	1.74235	0.0532269	1.74235	0.0439882	1.74235	0.0494719	1.74235	0.00739098
1.7472	0.0787377	1.7472	0.0169873	1.7472	0.0403523	1.7472	0.0324845	1.7472	0.0885129	1.7472	0.0530481	1.7472	0.0448227	1.7472	0.0498295	1.7472	0.00792742
1.75205	0.0780225	1.75205	0.0171065	1.75205	0.038743	1.75205	0.0327826	1.75205	0.0893474	1.75205	0.0526905	1.75205	0.0456572	1.75205	0.0502467	1.75205	0.00858307
1.75691	0.077188	1.75691	0.0171065	1.75691	0.038147	1.75691	0.033319	1.75691	0.089705	1.75691	0.0523329	1.75691	0.0461936	1.75691	0.0511408	1.75691	0.00935793
1.76176	0.0761151	1.76176	0.017345	1.76176	0.0386238	1.76176	0.0337362	1.76176	0.0898242	1.76176	0.0520349	1.76176	0.046432	1.76176	0.0516772	1.76176	0.0101328
1.76661	0.0749826	1.76661	0.0178814	1.76661	0.0399947	1.76661	0.0339746	1.76661	0.0894666	1.76661	0.0520945	1.76661	0.0465512	1.76661	0.0520349	1.76661	0.0106692
1.77147	0.0739098	1.77147	0.0187159	1.77147	0.0419021	1.77147	0.0339746	1.77147	0.0891089	1.77147	0.0523329	1.77147	0.0465512	1.77147	0.0520945	1.77147	0.0109673
1.77632	0.0733137	1.77632	0.0195503	1.77632	0.0438094	1.77632	0.0335574	1.77632	0.0890493	1.77632	0.0529885	1.77632	0.0466108	1.77632	0.0516772	1.77632	0.0110269
1.78117	0.0733137	1.78117	0.0201464	1.78117	0.0454783	1.78117	0.033021	1.78117	0.0892878	1.78117	0.0536442	1.78117	0.0468493	1.78117	0.0508428	1.78117	0.0109076
1.78603	0.0737906	1.78603	0.0203848	1.78603	0.0464916	1.78603	0.0325441	1.78603	0.0898242	1.78603	0.0540614	1.78603	0.0472665	1.78603	0.0499487	1.78603	0.01055
1.79088	0.0746846	1.79088	0.020206	1.79088	0.0465512	1.79088	0.0325441	1.79088	0.0904202	1.79088	0.0541806	1.79088	0.0476241	1.79088	0.0491738	1.79088	0.0101328
1.79573	0.0755191	1.79573	0.0196695	1.79573	0.0460744	1.79573	0.033021	1.79573	0.0908375	1.79573	0.054121	1.79573	0.0482202	1.79573	0.048697	1.79573	0.00965595
1.80059	0.0762939	1.80059	0.0191331	1.80059	0.0448227	1.80059	0.0341535	1.80059	0.0908375	1.80059	0.0537038	1.80059	0.0485182	1.80059	0.0485778	1.80059	0.00917912
1.80544	0.0767112	1.80544	0.0185966	1.80544	0.0435114	1.80544	0.0356436	1.80544	0.0907183	1.80544	0.0531673	1.80544	0.0484586	1.80544	0.0485778	1.80544	0.0089407
1.81029	0.0768304	1.81029	0.018239	1.81029	0.0420213	1.81029	0.0372529	1.81029	0.0904202	1.81029	0.0527501	1.81029	0.0481009	1.81029	0.048697	1.81029	0.0090003
1.81515	0.076592	1.81515	0.0178218	1.81515	0.0407696	1.81515	0.0385046	1.81515	0.0901222	1.81515	0.0523925	1.81515	0.0472665	1.81515	0.0482798	1.81515	0.00923872
1.82	0.0762939	1.82	0.0171065	1.82	0.0398159	1.82	0.0393391	1.82	0.0901818	1.82	0.0520945	1.82	0.0461936	1.82	0.0476837	1.82	0.0100732
1.82485	0.0759363	1.82485	0.0162721	1.82485	0.0392795	1.82485	0.0394583	1.82485	0.0906587	1.82485	0.0517964	1.82485	0.0448823	1.82485	0.0466704	1.82485	0.0112057
1.82971	0.0756383	1.82971	0.015378	1.82971	0.0389814	1.82971	0.038743	1.82971	0.0913143	1.82971	0.0514388	1.82971	0.0434518	1.82971	0.0456572	1.82971	0.0124574
1.83456	0.0752211	1.83456	0.0149608	1.83456	0.0389814	1.83456	0.0373125	1.83456	0.0917912	1.83456	0.0510812	1.83456	0.0423789	1.83456	0.0449419	1.83456	0.0137687
1.83941	0.0748038	1.83941	0.01508	1.83941	0.0392795	1.83941	0.0356436	1.83941	0.0919104	1.83941	0.0506043	1.83941	0.041604	1.83941	0.0446439	1.83941	0.01508
1.84427	0.0744462	1.84427	0.0158548	1.84427	0.0398159	1.84427	0.033915	1.84427	0.0916719	1.84427	0.0501871	1.84427	0.0411868	1.84427	0.0446439	1.84427	0.0161529
1.84912	0.0740886	1.84912	0.0171065	1.84912	0.0404716	1.84912	0.0325441	1.84912	0.0910759	1.84912	0.0497699	1.84912	0.0411272	1.84912	0.0450015	1.84912	0.0168681
1.85397	0.0740886	1.85397	0.018537	1.85397	0.0411868	1.85397	0.0317097	1.85397	0.0901222	1.85397	0.0495911	1.85397	0.0412464	1.85397	0.0454187	1.85397	0.0172257
1.85883	0.0745058	1.85883	0.0194907	1.85883	0.0419021	1.85883	0.0315905	1.85883	0.0891089	1.85883	0.0494123	1.85883	0.0415444	1.85883	0.0457764	1.85883	0.0171065
1.86368	0.0752211	1.86368	0.0199676	1.86368	0.0423193	1.86368	0.0320673	1.86368	0.0883341	1.86368	0.0494123	1.86368	0.0419021	1.86368	0.046134	1.86368	0.0168085
1.86853	0.0763535	1.86853	0.0199676	1.86853	0.0424385	1.86853	0.0328422	1.86853	0.0881553	1.86853	0.0495315	1.86853	0.0422001	1.86853	0.0460744	1.86853	0.0163317
1.87339	0.0776052	1.87339	0.0195503	1.87339	0.0425577	1.87339	0.0335574	1.87339	0.0883341	1.87339	0.0497699	1.87339	0.0425577	1.87339	0.0457168	1.87339	0.0161529
1.87824	0.0787377	1.87824	0.0189543	1.87824	0.0426769	1.87824	0.0342727	1.87824	0.0888705	1.87824	0.0501871	1.87824	0.0428557	1.87824	0.0450611	1.87824	0.0164509
1.88309	0.079751	1.88309	0.0185966	1.88309	0.0430346	1.88309	0.0348687	1.88309	0.0898838	1.88309	0.0506043	1.88309	0.0432134	1.88309	0.044167	1.88309	0.017345
1.88795	0.0805855	1.88795	0.0184178	1.88795	0.0436902	1.88795	0.0355244	1.88795	0.0907779	1.88795	0.0511408	1.88795	0.0433326	1.88795	0.0433326	1.88795	0.0185966
1.8928	0.0811219	1.8928	0.018537	1.8928	0.0444055	1.8928	0.0362992	1.8928	0.0915527	1.8928	0.0516772	1.8928	0.0433922	1.8928	0.0427961	1.8928	0.020206
1.89765	0.0815988	1.89765	0.0187159	1.89765	0.0449419	1.89765	0.0372529	1.89765	0.0919104	1.89765	0.0522733	1.89765	0.043273	1.89765	0.0428557	1.89765	0.0216365
1.90251	0.0819564	1.90251	0.0188351	1.90251	0.0452399	1.90251	0.0383258	1.90251	0.0919104	1.90251	0.0528097	1.90251	0.0433922	1.90251	0.0438094	1.90251	0.0227094
1.90736	0.082314	1.90736	0.0189543	1.90736	0.0451207	1.90736	0.0393987	1.90736	0.0916719	1.90736	0.0533462	1.90736	0.043571	1.90736	0.0454783	1.90736	0.0231862
1.91221	0.0824332	1.91221	0.0191927	1.91221	0.0447631	1.91221	0.0400543	1.91221	0.0908971	1.91221	0.0539422	1.91221	0.0442266	1.91221	0.0473261	1.91221	0.023067
1.91707	0.082314	1.91707	0.0194907	1.91707	0.0442863	1.91707	0.0402331	1.91707	0.090003	1.91707	0.0542402	1.91707	0.0451803	1.91707	0.0492334	1.91707	0.0227094
1.92192	0.0820756	1.92192	0.0200868	1.92192	0.0439286	1.92192	0.0398755	1.92192	0.0889897	1.92192	0.0544786	1.92192	0.046432	1.92192	0.0510216	1.92192	0.0221133
1.92677	0.0814795	1.92677	0.0207424	1.92677	0.0437498	1.92677	0.039041	1.92677	0.0881553	1.92677	0.0545979	1.92677	0.0476241	1.92677	0.0523329	1.92677	0.0215173
1.93163	0.0807643	1.93163	0.0213981	1.93163	0.043869	1.93163	0.0379086	1.93163	0.0876188	1.93163	0.0548363	1.93163	0.048697	1.93163	0.0534058	1.93163	0.0209808
1.93648	0.0801086	1.93648	0.0218153	1.93648	0.0441074	1.93648	0.0367165	1.93648	0.0875592	1.93648	0.0550747	1.93648	0.0497699	1.93648	0.0542998	1.93648	0.0207424
1.94133	0.0795126	1.94133	0.0214577	1.94133	0.044167	1.94133	0.0357628	1.94133	0.0880361	1.94133	0.0553727	1.94133	0.0506043	1.94133	0.0552535	1.94133	0.0204444
1.94619	0.0793338	1.94619	0.0206232	1.94619	0.0442863	1.94619	0.0350475	1.94619	0.0888705	1.94619	0.0556707	1.94619	0.0513196	1.94619	0.0562072	1.94619	0.0202656
1.95104	0.0793338	1.95104	0.0190139	1.95104	0.0442863	1.95104	0.0343323	1.95104	0.0899434	1.95104	0.0557303	1.95104	0.0519156	1.95104	0.0569224	1.95104	0.020206
1.95589	0.0793934	1.95589	0.0172853	1.95589	0.044167	1.95589	0.0337362	1.95589	0.0911951	1.95589	0.0554323	1.95589	0.0520945	1.95589	0.0573397	1.95589	0.020206
1.96075	0.0795722	1.96075	0.015676	1.96075	0.0442863	1.96075	0.0329018	1.96075	0.0922084	1.96075	0.0547171	1.96075	0.0519156	1.96075	0.0574589	1.96075	0.020206
1.9656	0.0796914	1.9656	0.0143647	1.9656	0.0444651	1.9656	0.0318885	1.9656	0.0929832	1.9656	0.053525	1.9656	0.0513196	1.9656	0.0572205	1.9656	0.0199676
1.97045	0.0799894	1.97045	0.0137687	1.97045	0.0447035	1.97045	0.0308752	1.97045	0.0934005	1.97045	0.0522733	1.97045	0.0501871	1.97045	0.0564456	1.97045	0.0194311
1.97531	0.0801682	1.97531	0.0138879	1.97531	0.0448823	1.97531	0.03016	1.97531	0.0936985	1.97531	0.0510812	1.97531	0.048995	1.97531	0.0556111	1.97531	0.0186563
1.98016	0.0806451	1.98016	0.0146031	1.98016	0.0450015	1.98016	0.0299215	1.98016	0.0938177	1.98016	0.0503063	1.98016	0.0476837	1.98016	0.0548959	1.98016	0.0174642
1.98501	0.0813007	1.98501	0.015676	1.98501	0.0451803	1.98501	0.0301003	1.98501	0.0938773	1.98501	0.0500083	1.98501	0.04673	1.98501	0.0544786	1.98501	0.0163317
1.98987	0.082314	1.98987	0.0169277	1.98987	0.0452399	1.98987	0.0308752	1.98987	0.0940561	1.98987	0.0500083	1.98987	0.0458956	1.98987	0.054419	1.98987	0.015378
1.99472	0.0834465	1.99472	0.0182986	1.99472	0.0454187	1.99472	0.0320673	1.99472	0.0942349	1.99472	0.0503063	1.99472	0.0452399	1.99472	0.0547767	1.99472	0.014782
1.99957	0.0847578	1.99957	0.0193715	1.99957	0.0456572	1.99957	0.033617	1.99957	0.0944138	1.99957	0.0508428	1.99957	0.0447035	1.99957	0.0554919	1.99957	0.014782
2.00443	0.0858903	2.00443	0.0203848	2.00443	0.0459552	2.00443	0.0352859	2.00443	0.0947714	2.00443	0.0513792	2.00443	0.044167	2.00443	0.0565648	2.00443	0.0152588
2.00928	0.0866652	2.00928	0.0211	2.00928	0.0460148	2.00928	0.0370145	2.00928	0.0950694	2.00928	0.0519753	2.00928	0.043571	2.00928	0.0578165	2.00928	0.0161529
2.01413	0.0870824	2.01413	0.0214577	2.01413	0.0459552	2.01413	0.0386238	2.01413	0.0953674	2.01413	0.0528097	2.01413	0.0430942	2.01413	0.0590682	2.01413	0.0171661
2.01899	0.0870228	2.01899	0.0217557	2.01899	0.0455379	2.01899	0.0398755	2.01899	0.0955462	2.01899	0.053823	2.01899	0.0426769	2.01899	0.0602007	2.01899	0.0181198
2.02384	0.0865459	2.02384	0.0216961	2.02384	0.0450015	2.02384	0.0406504	2.02384	0.0958443	2.02384	0.0551343	2.02384	0.0426173	2.02384	0.0610948	2.02384	0.0188947
2.02869	0.0858307	2.02869	0.0215173	2.02869	0.0441074	2.02869	0.04071	2.02869	0.0962019	2.02869	0.0564456	2.02869	0.0427365	2.02869	0.061512	2.02869	0.0193715
2.03355	0.0849962	2.03355	0.0209808	2.03355	0.0433922	2.03355	0.0401735	2.03355	0.0967383	2.03355	0.0576973	2.03355	0.0433922	2.03355	0.0613928	2.03355	0.0193715
2.0384	0.0843406	2.0384	0.0202656	2.0384	0.0425577	2.0384	0.0391006	2.0384	0.0973344	2.0384	0.058651	2.0384	0.0444651	2.0384	0.0609756	2.0384	0.0189543
2.04325	0.0836849	2.04325	0.0194311	2.04325	0.0419617	2.04325	0.0380278	2.04325	0.0983477	2.04325	0.0591278	2.04325	0.0458956	2.04325	0.0602603	2.04325	0.0181198
2.04811	0.0832677	2.04811	0.0186563	2.04811	0.041306	2.04811	0.0373721	2.04811	0.0995398	2.04811	0.0591278	2.04811	0.0475645	2.04811	0.0593066	2.04811	0.0169873
2.05296	0.0830889	2.05296	0.0181794	2.05296	0.0407696	2.05296	0.0371933	2.05296	0.10097	2.05296	0.0588298	2.05296	0.0491738	2.05296	0.0583529	2.05296	0.0157952
2.05781	0.0829101	2.05781	0.0180602	2.05781	0.0404716	2.05781	0.0375509	2.05781	0.102341	2.05781	0.0584126	2.05781	0.0503659	2.05781	0.0573993	2.05781	0.0149012
2.06267	0.0829101	2.06267	0.018537	2.06267	0.0404119	2.06267	0.038147	2.06267	0.103712	2.06267	0.0581145	2.06267	0.0510812	2.06267	0.0565648	2.06267	0.0144243
2.06752	0.0831485	2.06752	0.0194311	2.06752	0.0408292	2.06752	0.0389814	2.06752	0.104845	2.06752	0.0581741	2.06752	0.05126	2.06752	0.0556707	2.06752	0.0146031
2.07237	0.0835061	2.07237	0.0204444	2.07237	0.0416636	2.07237	0.0395775	2.07237	0.105858	2.07237	0.0585914	2.07237	0.0510812	2.07237	0.0547767	2.07237	0.0152588
2.07723	0.0841618	2.07723	0.0212789	2.07723	0.0428557	2.07723	0.0399351	2.07723	0.106752	2.07723	0.0590682	2.07723	0.0507832	2.07723	0.054121	2.07723	0.0165701
2.08208	0.0849366	2.08208	0.0218153	2.08208	0.0444055	2.08208	0.0403523	2.08208	0.107408	2.08208	0.0596642	2.08208	0.0505447	2.08208	0.0537038	2.08208	0.0180006
2.08693	0.0857711	2.08693	0.0218153	2.08693	0.0460148	2.08693	0.041008	2.08693	0.108182	2.08693	0.0602007	2.08693	0.0504851	2.08693	0.0536442	2.08693	0.0197291
2.09179	0.0866055	2.09179	0.0213385	2.09179	0.0475049	2.09179	0.0417233	2.09179	0.108719	2.09179	0.0605583	2.09179	0.0506043	2.09179	0.0539422	2.09179	0.0214577
2.09664	0.0870228	2.09664	0.0209212	2.09664	0.0488758	2.09664	0.0424981	2.09664	0.109255	2.09664	0.0606179	2.09664	0.050962	2.09664	0.0545382	2.09664	0.0230074
2.10149	0.0872612	2.10149	0.0203848	2.10149	0.0498295	2.10149	0.0429153	2.10149	0.109732	2.10149	0.0606179	2.10149	0.0512004	2.10149	0.0551939	2.10149	0.0241995
2.10635	0.0873208	2.10635	0.0201464	2.10635	0.0504255	2.10635	0.0427365	2.10635	0.110149	2.10635	0.0606775	2.10635	0.0513196	2.10635	0.0559688	2.10635	0.025034
2.1112	0.0875592	2.1112	0.0203848	2.1112	0.0506043	2.1112	0.0419021	2.1112	0.110507	2.1112	0.0605583	2.1112	0.05126	2.1112	0.0568032	2.1112	0.025332
2.11605	0.0880957	2.11605	0.0209808	2.11605	0.0504851	2.11605	0.0405908	2.11605	0.110686	2.11605	0.0604987	2.11605	0.0510216	2.11605	0.0574589	2.11605	0.0255704
2.12091	0.0889897	2.12091	0.0218153	2.12091	0.0499487	2.12091	0.0391006	2.12091	0.111222	2.12091	0.0603199	2.12091	0.0506639	2.12091	0.0582337	2.12091	0.0256896
2.12576	0.0900626	2.12576	0.0227094	2.12576	0.049293	2.12576	0.0377297	2.12576	0.111878	2.12576	0.0600219	2.12576	0.0504255	2.12576	0.0591874	2.12576	0.0261664
2.13061	0.0913143	2.13061	0.0234246	2.13061	0.0485778	2.13061	0.0368953	2.13061	0.112772	2.13061	0.0597835	2.13061	0.0503063	2.13061	0.0603199	2.13061	0.0272393
2.13547	0.0925064	2.13547	0.0238419	2.13547	0.0478625	2.13547	0.036478	2.13547	0.114024	2.13547	0.0596046	2.13547	0.0505447	2.13547	0.061512	2.13547	0.0289083
2.14032	0.0932217	2.14032	0.0237226	2.14032	0.0472069	2.14032	0.036478	2.14032	0.115275	2.14032	0.0597835	2.14032	0.050962	2.14032	0.0627041	2.14032	0.0311732
2.14517	0.0934601	2.14517	0.0231862	2.14517	0.0466108	2.14517	0.0368357	2.14517	0.116467	2.14517	0.0602603	2.14517	0.0514388	2.14517	0.0638962	2.14517	0.0335574
2.15003	0.0934005	2.15003	0.0223517	2.15003	0.046134	2.15003	0.0373721	2.15003	0.117123	2.15003	0.0612736	2.15003	0.0519753	2.15003	0.0647902	2.15003	0.0357628
2.15488	0.0928044	2.15488	0.0216961	2.15488	0.0455976	2.15488	0.0382066	2.15488	0.117421	2.15488	0.0624657	2.15488	0.0525117	2.15488	0.0654459	2.15488	0.0373125
2.15973	0.0922084	2.15973	0.0214577	2.15973	0.0450611	2.15973	0.0391603	2.15973	0.117183	2.15973	0.063777	2.15973	0.0529885	2.15973	0.0661612	2.15973	0.0383258
2.16459	0.0917315	2.16459	0.0216961	2.16459	0.0445247	2.16459	0.0405312	2.16459	0.116765	2.16459	0.0649691	2.16459	0.0534058	2.16459	0.0669956	2.16459	0.0385642
2.16944	0.0914931	2.16944	0.0224113	2.16944	0.0441074	2.16944	0.0423193	2.16944	0.116289	2.16944	0.0660419	2.16944	0.0538826	2.16944	0.0683069	2.16944	0.038445
2.17429	0.0917912	2.17429	0.0236034	2.17429	0.0439882	2.17429	0.0444055	2.17429	0.115871	2.17429	0.0665784	2.17429	0.0546575	2.17429	0.069797	2.17429	0.0378489
2.17915	0.0924468	2.17915	0.0248551	2.17915	0.0442266	2.17915	0.0467896	2.17915	0.115693	2.17915	0.066638	2.17915	0.0556707	2.17915	0.0713468	2.17915	0.0373721
2.184	0.0934601	2.184	0.0258684	2.184	0.0449419	2.184	0.0493526	2.184	0.115514	2.184	0.0661612	2.184	0.056982	2.184	0.0725985	2.184	0.0371337
2.18885	0.0944734	2.18885	0.0267625	2.18885	0.0460744	2.18885	0.0520945	2.18885	0.115216	2.18885	0.0653267	2.18885	0.0585318	2.18885	0.0731349	2.18885	0.0374317
2.19371	0.0953078	2.19371	0.0275373	2.19371	0.0476241	2.19371	0.0549555	2.19371	0.114799	2.19371	0.0644922	2.19371	0.0602007	2.19371	0.0728965	2.19371	0.0380874
2.19856	0.0959039	2.19856	0.028193	2.19856	0.0494719	2.19856	0.0578761	2.19856	0.114083	2.19856	0.0638366	2.19856	0.0617504	2.19856	0.0721216	2.19856	0.0391006
2.20341	0.0960827	2.20341	0.0288486	2.20341	0.0514388	2.20341	0.0604391	2.20341	0.11301	2.20341	0.0638962	2.20341	0.0631213	2.20341	0.0711083	2.20341	0.0403523
2.20827	0.0959635	2.20827	0.0296235	2.20827	0.0534654	2.20827	0.0629425	2.20827	0.111997	2.20827	0.0649095	2.20827	0.064075	2.20827	0.0700951	2.20827	0.0415444
2.21312	0.0959039	2.21312	0.0305772	2.21312	0.0553131	2.21312	0.0648499	2.21312	0.111222	2.21312	0.0669956	2.21312	0.0644922	2.21312	0.0693798	2.21312	0.0425577
2.21797	0.0956655	2.21797	0.0315309	2.21797	0.0568032	2.21797	0.0662208	2.21797	0.110865	2.21797	0.0700355	2.21797	0.0644326	2.21797	0.0690818	2.21797	0.0430942
2.22283	0.0956059	2.22283	0.0324249	2.22283	0.0581741	2.22283	0.067234	2.22283	0.111043	2.22283	0.0737309	2.22283	0.0639558	2.22283	0.0692606	2.22283	0.0430942
2.22768	0.0955462	2.22768	0.0331402	2.22768	0.0594258	2.22768	0.0677705	2.22768	0.112176	2.22768	0.0774264	2.22768	0.0631809	2.22768	0.0696778	2.22768	0.0427365
2.23253	0.0956655	2.23253	0.0335574	2.23253	0.0607371	2.23253	0.0683069	2.23253	0.113785	2.23253	0.0805855	2.23253	0.0625253	2.23253	0.0701547	2.23253	0.0422597
2.23739	0.0958443	2.23739	0.0335574	2.23739	0.0621676	2.23739	0.068903	2.23739	0.115871	2.23739	0.0829697	2.23739	0.0619292	2.23739	0.0705719	2.23739	0.0420213
2.24224	0.0962019	2.24224	0.0331998	2.24224	0.063777	2.24224	0.0698566	2.24224	0.118256	2.24224	0.0843406	2.24224	0.0617504	2.24224	0.0712276	2.24224	0.0422001
2.24709	0.0966787	2.24709	0.0326633	2.24709	0.0654459	2.24709	0.0707507	2.24709	0.12058	2.24709	0.0849962	2.24709	0.0620484	2.24709	0.0721216	2.24709	0.0429153
2.25195	0.0973344	2.25195	0.0320673	2.25195	0.0667572	2.25195	0.0716448	2.25195	0.122547	2.25195	0.0852942	2.25195	0.0627637	2.25195	0.0731349	2.25195	0.043869
2.2568	0.09799	2.2568	0.0315905	2.2568	0.0675917	2.2568	0.0720024	2.2568	0.124097	2.2568	0.0856519	2.2568	0.0639558	2.2568	0.0741482	2.2568	0.0448227
2.26165	0.0985861	2.26165	0.0312328	2.26165	0.0679493	2.26165	0.0720024	2.26165	0.124991	2.26165	0.0864267	2.26165	0.0653267	2.26165	0.0750422	2.26165	0.0454783
2.26651	0.0991225	2.26651	0.0309944	2.26651	0.0677109	2.26651	0.0713468	2.26651	0.12517	2.26651	0.087738	2.26651	0.0665784	2.26651	0.0756979	2.26651	0.0455976
2.27136	0.0994205	2.27136	0.0309348	2.27136	0.0673532	2.27136	0.0704527	2.27136	0.124872	2.27136	0.089407	2.27136	0.0676513	2.27136	0.0760555	2.27136	0.0451207
2.27621	0.0995994	2.27621	0.0308752	2.27621	0.0670552	2.27621	0.069797	2.27621	0.124216	2.27621	0.0912547	2.27621	0.0682473	2.27621	0.0761747	2.27621	0.0443459
2.28107	0.0995398	2.28107	0.0309348	2.28107	0.0672936	2.28107	0.0696182	2.28107	0.123799	2.28107	0.0931621	2.28107	0.0683665	2.28107	0.0761747	2.28107	0.0434518
2.28592	0.0993609	2.28592	0.031054	2.28592	0.0680685	2.28592	0.0700951	2.28592	0.12362	2.28592	0.0948906	2.28592	0.0680089	2.28592	0.0762343	2.28592	0.0426173
2.29077	0.0988245	2.29077	0.0311136	2.29077	0.069201	2.29077	0.0709891	2.29077	0.123918	2.29077	0.0962615	2.29077	0.0672936	2.29077	0.0764132	2.29077	0.0419021
2.29563	0.0982285	2.29563	0.0311136	2.29563	0.0703931	2.29563	0.0719428	2.29563	0.124753	2.29563	0.0971556	2.29563	0.06634	2.29563	0.0768304	2.29563	0.0412464
2.30048	0.097692	2.30048	0.0311732	2.30048	0.0713468	2.30048	0.0728965	2.30048	0.125766	2.30048	0.0974536	2.30048	0.0652075	2.30048	0.077486	2.30048	0.04071
2.30533	0.0974536	2.30533	0.031054	2.30533	0.0721812	2.30533	0.0733137	2.30533	0.1266	2.30533	0.097394	2.30533	0.0640154	2.30533	0.0783801	2.30533	0.0398755
2.31019	0.0977516	2.31019	0.0308752	2.31019	0.0728369	2.31019	0.0734329	2.31019	0.127017	2.31019	0.0968575	2.31019	0.0628233	2.31019	0.0793934	2.31019	0.0393391
2.31504	0.0985861	2.31504	0.030756	2.31504	0.0732541	2.31504	0.0733137	2.31504	0.126958	2.31504	0.0959635	2.31504	0.06181	2.31504	0.0807047	2.31504	0.0391006
2.31989	0.100017	2.31989	0.030458	2.31989	0.0736713	2.31989	0.0731945	2.31989	0.126541	2.31989	0.0950098	2.31989	0.0611544	2.31989	0.0820756	2.31989	0.0394583
2.32475	0.101566	2.32475	0.0303388	2.32475	0.0740886	2.32475	0.0731945	2.32475	0.126183	2.32475	0.0941157	2.32475	0.0608563	2.32475	0.0835657	2.32475	0.0406504
2.3296	0.103116	2.3296	0.0302792	2.3296	0.0743866	2.3296	0.0732541	2.3296	0.125885	2.3296	0.0938773	2.3296	0.0612736	2.3296	0.0850558	2.3296	0.0424385
2.33445	0.104129	2.33445	0.0305176	2.33445	0.0747442	2.33445	0.0736117	2.33445	0.125825	2.33445	0.0942349	2.33445	0.06181	2.33445	0.0866055	2.33445	0.0446439
2.33931	0.104606	2.33931	0.0309944	2.33931	0.0749826	2.33931	0.0740886	2.33931	0.126183	2.33931	0.0956059	2.33931	0.0626445	2.33931	0.0882745	2.33931	0.0469685
2.34416	0.104427	2.34416	0.0315309	2.34416	0.0755191	2.34416	0.0745654	2.34416	0.12666	2.34416	0.0979304	2.34416	0.063777	2.34416	0.0897646	2.34416	0.0488162
2.34901	0.104129	2.34901	0.0323057	2.34901	0.0765324	2.34901	0.0748634	2.34901	0.127077	2.34901	0.10097	2.34901	0.0650883	2.34901	0.0910759	2.34901	0.0498891
2.35387	0.103772	2.35387	0.0330806	2.35387	0.0779629	2.35387	0.0748038	2.35387	0.127256	2.35387	0.104427	2.35387	0.066638	2.35387	0.0917315	2.35387	0.0502467
2.35872	0.103891	2.35872	0.0336766	2.35872	0.0798106	2.35872	0.0744462	2.35872	0.127256	2.35872	0.107944	2.35872	0.0683069	2.35872	0.0919104	2.35872	0.0499487
2.36357	0.104368	2.36357	0.0340939	2.36357	0.0817776	2.36357	0.0739694	2.36357	0.126958	2.36357	0.111043	2.36357	0.0699759	2.36357	0.0916719	2.36357	0.0491142
2.36843	0.104964	2.36843	0.0344515	2.36843	0.0836253	2.36843	0.0736117	2.36843	0.12666	2.36843	0.113368	2.36843	0.0715852	2.36843	0.0908375	2.36843	0.0481009
2.37328	0.105321	2.37328	0.0346303	2.37328	0.0851154	2.37328	0.0733137	2.37328	0.126243	2.37328	0.114679	2.37328	0.0730157	2.37328	0.0898838	2.37328	0.0472069
2.37813	0.105441	2.37813	0.0345707	2.37813	0.0859499	2.37813	0.0734925	2.37813	0.126004	2.37813	0.114739	2.37813	0.0741482	2.37813	0.0890493	2.37813	0.0466108
2.38299	0.105083	2.38299	0.0343919	2.38299	0.0863075	2.38299	0.0739694	2.38299	0.125885	2.38299	0.113904	2.38299	0.0749826	2.38299	0.0886321	2.38299	0.0463128
2.38784	0.104606	2.38784	0.0340939	2.38784	0.0862479	2.38784	0.0746846	2.38784	0.125885	2.38784	0.112236	2.38784	0.0755787	2.38784	0.0888705	2.38784	0.0463128
2.39269	0.104129	2.39269	0.033915	2.39269	0.0861883	2.39269	0.0753403	2.39269	0.126064	2.39269	0.110447	2.39269	0.0760555	2.39269	0.089705	2.39269	0.0465512
2.39755	0.104129	2.39755	0.0336766	2.39755	0.0859499	2.39755	0.0756383	2.39755	0.126302	2.39755	0.108659	2.39755	0.0762343	2.39755	0.0910163	2.39755	0.0469685
2.4024	0.104785	2.4024	0.033617	2.4024	0.0858307	2.4024	0.0754595	2.4024	0.126541	2.4024	0.107348	2.4024	0.0761747	2.4024	0.092566	2.4024	0.0473261
2.40725	0.106096	2.40725	0.0337958	2.40725	0.0857115	2.40725	0.0748634	2.40725	0.1266	2.40725	0.106752	2.40725	0.0758171	2.40725	0.0942945	2.40725	0.0474453
2.41211	0.107884	2.41211	0.0343919	2.41211	0.0855923	2.41211	0.074029	2.41211	0.126302	2.41211	0.106871	2.41211	0.0753403	2.41211	0.0954866	2.41211	0.0475049
2.41696	0.109613	2.41696	0.0351071	2.41696	0.085175	2.41696	0.0730753	2.41696	0.125587	2.41696	0.107348	2.41696	0.0747442	2.41696	0.0960827	2.41696	0.0474453
2.42181	0.110984	2.42181	0.035882	2.42181	0.0846386	2.42181	0.0724196	2.42181	0.124693	2.42181	0.107944	2.42181	0.074327	2.42181	0.0959635	2.42181	0.0475645
2.42667	0.111818	2.42667	0.0368357	2.42667	0.0842214	2.42667	0.0721812	2.42667	0.123739	2.42667	0.108421	2.42667	0.0742078	2.42667	0.0951886	2.42667	0.0478625
2.43152	0.111997	2.43152	0.0374913	2.43152	0.0839233	2.43152	0.0726581	2.43152	0.123084	2.43152	0.108719	2.43152	0.0744462	2.43152	0.0940561	2.43152	0.0485778
2.43637	0.111699	2.43637	0.0379086	2.43637	0.0839829	2.43637	0.0737906	2.43637	0.122905	2.43637	0.108719	2.43637	0.0749826	2.43637	0.0926852	2.43637	0.0496507
2.44123	0.111282	2.44123	0.0380278	2.44123	0.084281	2.44123	0.0753999	2.44123	0.123501	2.44123	0.1086	2.44123	0.0758171	2.44123	0.0918508	2.44123	0.0510216
2.44608	0.110924	2.44608	0.0376701	2.44608	0.0846386	2.44608	0.0776649	2.44608	0.124574	2.44608	0.108302	2.44608	0.0767708	2.44608	0.0917315	2.44608	0.0523329
2.45093	0.110924	2.45093	0.0372529	2.45093	0.084877	2.45093	0.080049	2.45093	0.126004	2.45093	0.107884	2.45093	0.0779629	2.45093	0.0926256	2.45093	0.0536442
2.45579	0.111222	2.45579	0.0367165	2.45579	0.0846386	2.45579	0.0822544	2.45579	0.127256	2.45579	0.107348	2.45579	0.0792146	2.45579	0.0942945	2.45579	0.0546575
2.46064	0.111699	2.46064	0.0362396	2.46064	0.0841618	2.46064	0.0839233	2.46064	0.12821	2.46064	0.106454	2.46064	0.0805259	2.46064	0.0964999	2.46064	0.0550151
2.46549	0.112057	2.46549	0.035882	2.46549	0.0833273	2.46549	0.0850558	2.46549	0.128746	2.46549	0.105262	2.46549	0.081718	2.46549	0.0987649	2.46549	0.0549555
2.47035	0.111938	2.47035	0.035584	2.47035	0.0829697	2.47035	0.0857115	2.47035	0.128984	2.47035	0.103772	2.47035	0.082612	2.47035	0.100553	2.47035	0.0543594
2.4752	0.111401	2.4752	0.0354648	2.4752	0.0832081	2.4752	0.0860095	2.4752	0.128984	2.4752	0.102341	2.4752	0.0827312	2.4752	0.101686	2.4752	0.0535846
2.48005	0.110567	2.48005	0.0353456	2.48005	0.0841618	2.48005	0.0860691	2.48005	0.128806	2.48005	0.101149	2.48005	0.082314	2.48005	0.102341	2.48005	0.0528097
2.48491	0.109613	2.48491	0.0353456	2.48491	0.0858903	2.48491	0.0859499	2.48491	0.128627	2.48491	0.100493	2.48491	0.0813603	2.48491	0.10258	2.48491	0.0522733
2.48976	0.108898	2.48976	0.035584	2.48976	0.087738	2.48976	0.0858903	2.48976	0.128388	2.48976	0.100434	2.48976	0.0802279	2.48976	0.102937	2.48976	0.0521541
2.49461	0.10848	2.49461	0.0362396	2.49461	0.0895262	2.49461	0.0860691	2.49461	0.12809	2.49461	0.10103	2.49461	0.0793338	2.49461	0.103593	2.49461	0.0526309
2.49947	0.10854	2.49947	0.0370741	2.49947	0.0907183	2.49947	0.0863671	2.49947	0.127733	2.49947	0.101924	2.49947	0.0790358	2.49947	0.104427	2.49947	0.053525
2.50432	0.108778	2.50432	0.038147	2.50432	0.0910759	2.50432	0.086844	2.50432	0.127494	2.50432	0.102818	2.50432	0.079155	2.50432	0.105441	2.50432	0.0542998
2.50917	0.109076	2.50917	0.0391006	2.50917	0.0908375	2.50917	0.0876784	2.50917	0.127316	2.50917	0.103533	2.50917	0.0795722	2.50917	0.106454	2.50917	0.0547767
2.51403	0.109494	2.51403	0.0399351	2.51403	0.0904202	2.51403	0.0885129	2.51403	0.127256	2.51403	0.10401	2.51403	0.0798702	2.51403	0.10699	2.51403	0.0547767
2.51888	0.109971	2.51888	0.0405312	2.51888	0.0899434	2.51888	0.089407	2.51888	0.127435	2.51888	0.104368	2.51888	0.0798106	2.51888	0.107288	2.51888	0.054121
2.52373	0.110567	2.52373	0.0408888	2.52373	0.089705	2.52373	0.090003	2.52373	0.128031	2.52373	0.104666	2.52373	0.0793338	2.52373	0.107408	2.52373	0.0532866
2.52859	0.111163	2.52859	0.0412464	2.52859	0.0897646	2.52859	0.090003	2.52859	0.128925	2.52859	0.105143	2.52859	0.0784397	2.52859	0.107586	2.52859	0.0524521
2.53344	0.111818	2.53344	0.0417233	2.53344	0.0902414	2.53344	0.089407	2.53344	0.130296	2.53344	0.105858	2.53344	0.0776649	2.53344	0.107944	2.53344	0.0523329
2.53829	0.112355	2.53829	0.0424385	2.53829	0.0908375	2.53829	0.0882149	2.53829	0.131965	2.53829	0.106633	2.53829	0.0770688	2.53829	0.10848	2.53829	0.0526309
2.54315	0.112832	2.54315	0.0431538	2.54315	0.0914931	2.54315	0.0864267	2.54315	0.133812	2.54315	0.107229	2.54315	0.07689	2.54315	0.109136	2.54315	0.0534654
2.548	0.11307	2.548	0.0441074	2.548	0.0918508	2.548	0.0845194	2.548	0.135601	2.548	0.107586	2.548	0.0771284	2.548	0.109851	2.548	0.0544786
2.55285	0.11307	2.55285	0.0450015	2.55285	0.0919104	2.55285	0.0826716	2.55285	0.137031	2.55285	0.107646	2.55285	0.0776052	2.55285	0.110328	2.55285	0.0552535
2.55771	0.112951	2.55771	0.045836	2.55771	0.0914931	2.55771	0.0813007	2.55771	0.138164	2.55771	0.107586	2.55771	0.0782013	2.55771	0.110388	2.55771	0.0557303
2.56256	0.112414	2.56256	0.0465512	2.56256	0.0907779	2.56256	0.0807643	2.56256	0.138819	2.56256	0.107408	2.56256	0.0787973	2.56256	0.11003	2.56256	0.0559688
2.56741	0.111461	2.56741	0.0470877	2.56741	0.0897646	2.56741	0.0808239	2.56741	0.139177	2.56741	0.107408	2.56741	0.0793934	2.56741	0.109494	2.56741	0.056386
2.57227	0.110149	2.57227	0.0475645	2.57227	0.0888705	2.57227	0.0815392	2.57227	0.139117	2.57227	0.107527	2.57227	0.0801682	2.57227	0.109017	2.57227	0.0573993
2.57712	0.108659	2.57712	0.0478029	2.57712	0.0883341	2.57712	0.0825524	2.57712	0.138938	2.57712	0.108063	2.57712	0.0811219	2.57712	0.108719	2.57712	0.0588298
2.58197	0.107169	2.58197	0.0478625	2.58197	0.0882745	2.58197	0.0833869	2.58197	0.138462	2.58197	0.108838	2.58197	0.0823736	2.58197	0.108719	2.58197	0.0606179
2.58683	0.105977	2.58683	0.0476837	2.58683	0.0888705	2.58683	0.0838041	2.58683	0.137746	2.58683	0.109971	2.58683	0.0839233	2.58683	0.109076	2.58683	0.0624657
2.59168	0.105321	2.59168	0.0473857	2.59168	0.0899434	2.59168	0.0835657	2.59168	0.136673	2.59168	0.111222	2.59168	0.0854731	2.59168	0.109613	2.59168	0.0638366
2.59653	0.105381	2.59653	0.0470877	2.59653	0.0911355	2.59653	0.0827312	2.59653	0.135422	2.59653	0.112653	2.59653	0.0869632	2.59653	0.110149	2.59653	0.0646114
2.60139	0.106096	2.60139	0.0467896	2.60139	0.0919104	2.60139	0.0815392	2.60139	0.134468	2.60139	0.113904	2.60139	0.0881553	2.60139	0.110388	2.60139	0.0647306
2.60624	0.107348	2.60624	0.0466108	2.60624	0.0921488	2.60624	0.0803471	2.60624	0.133753	2.60624	0.114858	2.60624	0.0888705	2.60624	0.110269	2.60624	0.0644922
2.61109	0.108898	2.61109	0.0465512	2.61109	0.0916123	2.61109	0.0793934	2.61109	0.133932	2.61109	0.115395	2.61109	0.0891685	2.61109	0.109732	2.61109	0.0641346
2.61595	0.110686	2.61595	0.046432	2.61595	0.0905395	2.61595	0.0789762	2.61595	0.134766	2.61595	0.115693	2.61595	0.0891685	2.61595	0.108898	2.61595	0.0641346
2.6208	0.112355	2.6208	0.0462532	2.6208	0.0891685	2.6208	0.0792146	2.6208	0.136077	2.6208	0.115752	2.6208	0.0888705	2.6208	0.107884	2.6208	0.0644326
2.62565	0.114024	2.62565	0.0459552	2.62565	0.0878572	2.62565	0.0798106	2.62565	0.137627	2.62565	0.115871	2.62565	0.0884533	2.62565	0.106871	2.62565	0.0649095
2.63051	0.115335	2.63051	0.0454187	2.63051	0.0870228	2.63051	0.0808239	2.63051	0.138819	2.63051	0.116289	2.63051	0.0878572	2.63051	0.106037	2.63051	0.0655055
2.63536	0.116289	2.63536	0.0447631	2.63536	0.0867248	2.63536	0.0819564	2.63536	0.139415	2.63536	0.117183	2.63536	0.0876188	2.63536	0.10556	2.63536	0.0658035
2.64021	0.116706	2.64021	0.044167	2.64021	0.0869036	2.64021	0.0828505	2.64021	0.139236	2.64021	0.118315	2.64021	0.0873804	2.64021	0.105441	2.64021	0.0655055
2.64507	0.116646	2.64507	0.0436902	2.64507	0.0873804	2.64507	0.0833869	2.64507	0.138402	2.64507	0.119567	2.64507	0.0873804	2.64507	0.105798	2.64507	0.064671
2.64992	0.116229	2.64992	0.043273	2.64992	0.0881553	2.64992	0.0836253	2.64992	0.137031	2.64992	0.120759	2.64992	0.0873804	2.64992	0.106215	2.64992	0.0636578
2.65477	0.115931	2.65477	0.0430942	2.65477	0.0889897	2.65477	0.0832677	2.65477	0.13566	2.65477	0.121415	2.65477	0.08744	2.65477	0.106812	2.65477	0.0625253
2.65963	0.115633	2.65963	0.0429749	2.65963	0.089705	2.65963	0.0825524	2.65963	0.134349	2.65963	0.121474	2.65963	0.08744	2.65963	0.107288	2.65963	0.0617504
2.66448	0.115693	2.66448	0.0430346	2.66448	0.0904202	2.66448	0.0818372	2.66448	0.133514	2.66448	0.120759	2.66448	0.08744	2.66448	0.107765	2.66448	0.0615716
2.66933	0.116229	2.66933	0.0430346	2.66933	0.0910163	2.66933	0.0809431	2.66933	0.133097	2.66933	0.119448	2.66933	0.0875592	2.66933	0.108123	2.66933	0.062108
2.67419	0.117004	2.67419	0.0428557	2.67419	0.0916719	2.67419	0.0802875	2.67419	0.133216	2.67419	0.117779	2.67419	0.0877976	2.67419	0.10848	2.67419	0.0630021
2.67904	0.117958	2.67904	0.0424981	2.67904	0.0923276	2.67904	0.0798106	2.67904	0.133872	2.67904	0.116169	2.67904	0.0883341	2.67904	0.108898	2.67904	0.064075
2.68389	0.118673	2.68389	0.0419021	2.68389	0.0932217	2.68389	0.0796914	2.68389	0.134647	2.68389	0.114739	2.68389	0.0891089	2.68389	0.109375	2.68389	0.0650883
2.68875	0.11915	2.68875	0.0412464	2.68875	0.0939965	2.68875	0.0801086	2.68875	0.13566	2.68875	0.113845	2.68875	0.0899434	2.68875	0.109911	2.68875	0.0656843
2.6936	0.119567	2.6936	0.0408888	2.6936	0.0947118	2.6936	0.0808239	2.6936	0.136673	2.6936	0.113428	2.6936	0.0906587	2.6936	0.110388	2.6936	0.0659823
2.69845	0.119746	2.69845	0.0408888	2.69845	0.0951886	2.69845	0.0819564	2.69845	0.137568	2.69845	0.113249	2.69845	0.0913143	2.69845	0.110745	2.69845	0.0658631
2.70331	0.120163	2.70331	0.0415444	2.70331	0.0953078	2.70331	0.0831485	2.70331	0.138342	2.70331	0.113249	2.70331	0.0917315	2.70331	0.110686	2.70331	0.0655055
2.70816	0.120819	2.70816	0.0426173	2.70816	0.0949502	2.70816	0.0845194	2.70816	0.138938	2.70816	0.113308	2.70816	0.0915527	2.70816	0.110447	2.70816	0.0649691
2.71301	0.121891	2.71301	0.0440478	2.71301	0.0941753	2.71301	0.0855327	2.71301	0.139475	2.71301	0.11307	2.71301	0.0909567	2.71301	0.109851	2.71301	0.064671
2.71787	0.123143	2.71787	0.045836	2.71787	0.0934005	2.71787	0.0861287	2.71787	0.139534	2.71787	0.112832	2.71787	0.0900626	2.71787	0.109196	2.71787	0.064373
2.72272	0.124395	2.72272	0.0475049	2.72272	0.0926852	2.72272	0.0860095	2.72272	0.139534	2.72272	0.112355	2.72272	0.0889897	2.72272	0.10854	2.72272	0.0642538
2.72757	0.125289	2.72757	0.0490546	2.72757	0.092268	2.72757	0.0853539	2.72757	0.139177	2.72757	0.111878	2.72757	0.0881553	2.72757	0.107884	2.72757	0.0642538
2.73243	0.125945	2.73243	0.0504851	2.73243	0.0923276	2.73243	0.0842214	2.73243	0.138521	2.73243	0.111461	2.73243	0.0875592	2.73243	0.107467	2.73243	0.0644326
2.73728	0.126183	2.73728	0.0519156	2.73728	0.0926256	2.73728	0.0826716	2.73728	0.137806	2.73728	0.111103	2.73728	0.0876188	2.73728	0.107348	2.73728	0.064671
2.74213	0.126183	2.74213	0.0534058	2.74213	0.0929236	2.74213	0.0813007	2.74213	0.137031	2.74213	0.110984	2.74213	0.0880361	2.74213	0.107527	2.74213	0.064671
2.74699	0.126302	2.74699	0.0551343	2.74699	0.0930429	2.74699	0.0802279	2.74699	0.136256	2.74699	0.110984	2.74699	0.0886321	2.74699	0.108063	2.74699	0.0645518
2.75184	0.126481	2.75184	0.0569224	2.75184	0.0929236	2.75184	0.0795722	2.75184	0.13572	2.75184	0.111163	2.75184	0.0891089	2.75184	0.109076	2.75184	0.0641346
2.75669	0.12666	2.75669	0.0590086	2.75669	0.0924468	2.75669	0.0792742	2.75669	0.135243	2.75669	0.111401	2.75669	0.0892282	2.75669	0.110447	2.75669	0.0635982
2.76155	0.126719	2.76155	0.061214	2.76155	0.09197	2.76155	0.0793338	2.76155	0.135183	2.76155	0.111401	2.76155	0.0888705	2.76155	0.111818	2.76155	0.0630021
2.7664	0.126541	2.7664	0.0633001	2.7664	0.0917912	2.7664	0.0795126	2.7664	0.13572	2.7664	0.111461	2.7664	0.0880361	2.7664	0.11313	2.7664	0.0626445
2.77125	0.125945	2.77125	0.0650883	2.77125	0.092268	2.77125	0.0798702	2.77125	0.136971	2.77125	0.111163	2.77125	0.0870824	2.77125	0.114262	2.77125	0.0630021
2.77611	0.125051	2.77611	0.0665784	2.77611	0.0934005	2.77611	0.0799298	2.77611	0.139058	2.77611	0.110745	2.77611	0.0860691	2.77611	0.115156	2.77611	0.0641942
2.78096	0.124156	2.78096	0.0675321	2.78096	0.0952482	2.78096	0.0798106	2.78096	0.141501	2.78096	0.110328	2.78096	0.0852942	2.78096	0.115812	2.78096	0.0659823
2.78581	0.123322	2.78581	0.0678897	2.78581	0.097394	2.78581	0.079453	2.78581	0.144362	2.78581	0.11003	2.78581	0.0849962	2.78581	0.116587	2.78581	0.0681281
2.79067	0.122905	2.79067	0.0675917	2.79067	0.0994802	2.79067	0.0786781	2.79067	0.146985	2.79067	0.109911	2.79067	0.0849366	2.79067	0.117242	2.79067	0.0702143
2.79552	0.122726	2.79552	0.0668168	2.79552	0.101209	2.79552	0.0775456	2.79552	0.149071	2.79552	0.109971	2.79552	0.0850558	2.79552	0.117898	2.79552	0.0721812
2.80037	0.122488	2.80037	0.0659227	2.80037	0.102162	2.80037	0.0763535	2.80037	0.150323	2.80037	0.110209	2.80037	0.0850558	2.80037	0.118434	2.80037	0.0735521
2.80523	0.122309	2.80523	0.0649691	2.80523	0.102282	2.80523	0.0753403	2.80523	0.150919	2.80523	0.110269	2.80523	0.0850558	2.80523	0.11903	2.80523	0.0745058
2.81008	0.122011	2.81008	0.0638962	2.81008	0.101745	2.81008	0.074625	2.81008	0.151217	2.81008	0.109971	2.81008	0.084579	2.81008	0.119507	2.81008	0.0754595
2.81493	0.121534	2.81493	0.0629425	2.81493	0.100791	2.81493	0.074625	2.81493	0.151157	2.81493	0.109255	2.81493	0.0838041	2.81493	0.120103	2.81493	0.0766516
2.81979	0.120878	2.81979	0.0619888	2.81979	0.0997186	2.81979	0.0752211	2.81979	0.150919	2.81979	0.108004	2.81979	0.0830293	2.81979	0.12064	2.81979	0.0780225
2.82464	0.120223	2.82464	0.0609159	2.82464	0.0985861	2.82464	0.0764132	2.82464	0.150621	2.82464	0.106156	2.82464	0.0821352	2.82464	0.121534	2.82464	0.079453
2.82949	0.119567	2.82949	0.0597239	2.82949	0.0975132	2.82949	0.0777841	2.82949	0.150263	2.82949	0.104189	2.82949	0.0814199	2.82949	0.122428	2.82949	0.0805259
2.83435	0.118971	2.83435	0.0587106	2.83435	0.0964403	2.83435	0.0787973	2.83435	0.150084	2.83435	0.102222	2.83435	0.0809431	2.83435	0.122964	2.83435	0.0810623
2.8392	0.118196	2.8392	0.0581741	2.8392	0.0950098	2.8392	0.0793934	2.8392	0.149965	2.8392	0.100851	2.8392	0.0808239	2.8392	0.123382	2.8392	0.0808835
2.84405	0.117421	2.84405	0.0581741	2.84405	0.0932217	2.84405	0.0793338	2.84405	0.149965	2.84405	0.100076	2.84405	0.0812411	2.84405	0.123203	2.84405	0.080049
2.84891	0.116706	2.84891	0.0588894	2.84891	0.0911951	2.84891	0.0787973	2.84891	0.150204	2.84891	0.100017	2.84891	0.082016	2.84891	0.122547	2.84891	0.0787377
2.85376	0.116348	2.85376	0.0600219	2.85376	0.0891685	2.85376	0.0780225	2.85376	0.150502	2.85376	0.100553	2.85376	0.0829697	2.85376	0.121474	2.85376	0.0771284
2.85861	0.116289	2.85861	0.061512	2.85861	0.0873804	2.85861	0.0776052	2.85861	0.1508	2.85861	0.101388	2.85861	0.0839829	2.85861	0.120342	2.85861	0.0755787
2.86347	0.116646	2.86347	0.0631213	2.86347	0.0861883	2.86347	0.0777841	2.86347	0.151157	2.86347	0.102103	2.86347	0.0848174	2.86347	0.119388	2.86347	0.0745058
2.86832	0.11766	2.86832	0.0643134	2.86832	0.0856519	2.86832	0.0786185	2.86832	0.151694	2.86832	0.102639	2.86832	0.0854135	2.86832	0.118792	2.86832	0.0738502
2.87317	0.11903	2.87317	0.0648499	2.87317	0.0857711	2.87317	0.0799298	2.87317	0.152528	2.87317	0.102758	2.87317	0.0857115	2.87317	0.118554	2.87317	0.0740886
2.87803	0.120521	2.87803	0.0646114	2.87803	0.0863671	2.87803	0.0811219	2.87803	0.153601	2.87803	0.10246	2.87803	0.0857115	2.87803	0.118971	2.87803	0.0752211
2.88288	0.122011	2.88288	0.0637174	2.88288	0.0872016	2.88288	0.082016	2.88288	0.154853	2.88288	0.101805	2.88288	0.0855923	2.88288	0.119686	2.88288	0.0770092
2.88773	0.122905	2.88773	0.0620484	2.88773	0.0880361	2.88773	0.0823736	2.88773	0.156283	2.88773	0.101149	2.88773	0.0854731	2.88773	0.12064	2.88773	0.0795126
2.89259	0.123501	2.89259	0.0601411	2.89259	0.0889301	2.89259	0.0821948	2.89259	0.157475	2.89259	0.100672	2.89259	0.0854135	2.89259	0.121415	2.89259	0.0824332
2.89744	0.123739	2.89744	0.0583529	2.89744	0.0897646	2.89744	0.0818372	2.89744	0.158489	2.89744	0.100493	2.89744	0.0852942	2.89744	0.121891	2.89744	0.0852942
2.90229	0.123918	2.90229	0.0569224	2.90229	0.0904799	2.90229	0.0817776	2.90229	0.159085	2.90229	0.100791	2.90229	0.0852942	2.90229	0.121891	2.90229	0.0877976
2.90715	0.124097	2.90715	0.0563264	2.90715	0.0911355	2.90715	0.082016	2.90715	0.15974	2.90715	0.101328	2.90715	0.0854135	2.90715	0.121355	2.90715	0.0897646
2.912	0.124276	2.912	0.0565648	2.912	0.0916123	2.912	0.0824332	2.912	0.160515	2.912	0.102103	2.912	0.0855923	2.912	0.120521	2.912	0.0911951
2.91685	0.124574	2.91685	0.0575781	2.91685	0.0916719	2.91685	0.0829697	2.91685	0.161588	2.91685	0.102997	2.91685	0.0859499	2.91685	0.119627	2.91685	0.09197
2.92171	0.124753	2.92171	0.058949	2.92171	0.0911355	2.92171	0.0832081	2.92171	0.163078	2.92171	0.10401	2.92171	0.0865459	2.92171	0.118554	2.92171	0.0925064
2.92656	0.124633	2.92656	0.0604391	2.92656	0.0900626	2.92656	0.0830293	2.92656	0.164747	2.92656	0.104904	2.92656	0.08744	2.92656	0.11766	2.92656	0.0929236
2.93141	0.124097	2.93141	0.0615716	2.93141	0.0886321	2.93141	0.0823736	2.93141	0.166416	2.93141	0.105679	2.93141	0.0886917	2.93141	0.117183	2.93141	0.0931621
2.93627	0.123441	2.93627	0.0623465	2.93627	0.0870824	2.93627	0.0813603	2.93627	0.167906	2.93627	0.106335	2.93627	0.090003	2.93627	0.116944	2.93627	0.0935197
2.94112	0.122786	2.94112	0.0627637	2.94112	0.0858903	2.94112	0.0801682	2.94112	0.169158	2.94112	0.106573	2.94112	0.0913739	2.94112	0.117123	2.94112	0.0938773
2.94597	0.122309	2.94597	0.0629425	2.94597	0.0852346	2.94597	0.0792146	2.94597	0.169933	2.94597	0.106275	2.94597	0.0926852	2.94597	0.11766	2.94597	0.0942945
2.95083	0.12219	2.95083	0.0630021	2.95083	0.0853539	2.95083	0.0786185	2.95083	0.17035	2.95083	0.105441	2.95083	0.0938177	2.95083	0.118673	2.95083	0.0948906
2.95568	0.122547	2.95568	0.0630021	2.95568	0.0859499	2.95568	0.0786781	2.95568	0.170469	2.95568	0.104547	2.95568	0.0946522	2.95568	0.120044	2.95568	0.0955462
2.96053	0.123262	2.96053	0.0631213	2.96053	0.0867844	2.96053	0.0790954	2.96053	0.170529	2.96053	0.103533	2.96053	0.095427	2.96053	0.121474	2.96053	0.0962019
2.96539	0.124335	2.96539	0.0631809	2.96539	0.0872016	2.96539	0.079751	2.96539	0.170469	2.96539	0.102699	2.96539	0.0961423	2.96539	0.122666	2.96539	0.0968575
2.97024	0.125289	2.97024	0.0633001	2.97024	0.0872016	2.97024	0.0805259	2.97024	0.170767	2.97024	0.102282	2.97024	0.0966191	2.97024	0.123441	2.97024	0.0976324
2.97509	0.126302	2.97509	0.0634193	2.97509	0.0866652	2.97509	0.0811219	2.97509	0.171125	2.97509	0.10246	2.97509	0.0969768	2.97509	0.12356	2.97509	0.0982285
2.97995	0.126898	2.97995	0.0637174	2.97995	0.0857711	2.97995	0.0814795	2.97995	0.171959	2.97995	0.103414	2.97995	0.0969172	2.97995	0.123024	2.97995	0.0986457
2.9848	0.127316	2.9848	0.0638962	2.9848	0.0848174	2.9848	0.0815392	2.9848	0.173151	2.9848	0.104845	2.9848	0.0966191	2.9848	0.12207	2.9848	0.0990033
2.98965	0.127494	2.98965	0.0640154	2.98965	0.0839233	2.98965	0.0812411	2.98965	0.174642	2.98965	0.106514	2.98965	0.0961423	2.98965	0.121057	2.98965	0.0993609
2.99451	0.127494	2.99451	0.0638962	2.99451	0.0835657	2.99451	0.0811815	2.99451	0.176489	2.99451	0.108242	2.99451	0.0957251	2.99451	0.120103	2.99451	0.099957
2.99936	0.127614	2.99936	0.0634789	2.99936	0.0836253	2.99936	0.0808835	2.99936	0.178337	2.99936	0.109613	2.99936	0.0956655	2.99936	0.119507	2.99936	0.100613
3.00421	0.128031	3.00421	0.0630021	3.00421	0.0839829	3.00421	0.0808239	3.00421	0.180185	3.00421	0.110209	3.00421	0.0959635	3.00421	0.119209	3.00421	0.101626
3.00907	0.128806	3.00907	0.0625849	3.00907	0.0844002	3.00907	0.0807643	3.00907	0.181854	3.00907	0.11003	3.00907	0.0966191	3.00907	0.118852	3.00907	0.102878
3.01392	0.129819	3.01392	0.0623465	3.01392	0.0848174	3.01392	0.0806451	3.01392	0.183284	3.01392	0.109136	3.01392	0.0974536	3.01392	0.118494	3.01392	0.104308
3.01877	0.13113	3.01877	0.0624657	3.01877	0.0849962	3.01877	0.0807047	3.01877	0.184238	3.01877	0.107467	3.01877	0.0982881	3.01877	0.117958	3.01877	0.105798
3.02363	0.132322	3.02363	0.0628829	3.02363	0.085175	3.02363	0.0806451	3.02363	0.184715	3.02363	0.105619	3.02363	0.0989437	3.02363	0.117302	3.02363	0.107288
3.02848	0.133336	3.02848	0.0636578	3.02848	0.0852346	3.02848	0.0807047	3.02848	0.184894	3.02848	0.103831	3.02848	0.0995398	3.02848	0.116587	3.02848	0.10848
3.03333	0.13423	3.03333	0.0647306	3.03333	0.0856519	3.03333	0.0808239	3.03333	0.184894	3.03333	0.102639	3.03333	0.100017	3.03333	0.116169	3.03333	0.109673
3.03819	0.134766	3.03819	0.0659823	3.03819	0.0863075	3.03819	0.0810027	3.03819	0.184953	3.03819	0.101864	3.03819	0.100434	3.03819	0.115991	3.03819	0.110924
3.04304	0.135124	3.04304	0.0673532	3.04304	0.0873804	3.04304	0.0811219	3.04304	0.18543	3.04304	0.101507	3.04304	0.10097	3.04304	0.116229	3.04304	0.112057
3.04789	0.135183	3.04789	0.0688434	3.04789	0.0888705	3.04789	0.0811219	3.04789	0.186443	3.04789	0.101507	3.04789	0.101686	3.04789	0.116885	3.04789	0.113249
3.05275	0.135064	3.05275	0.0703335	3.05275	0.0903606	3.05275	0.0809431	3.05275	0.187933	3.05275	0.101745	3.05275	0.102222	3.05275	0.1176	3.05275	0.114322
3.0576	0.134766	3.0576	0.0715852	3.0576	0.0916719	3.0576	0.0805259	3.0576	0.189841	3.0576	0.10246	3.0576	0.102758	3.0576	0.118315	3.0576	0.115216
3.06245	0.134528	3.06245	0.0727177	3.06245	0.0928044	3.06245	0.0799894	3.06245	0.191808	3.06245	0.103533	3.06245	0.103474	3.06245	0.118911	3.06245	0.115991
3.06731	0.13417	3.06731	0.0734329	3.06731	0.0936389	3.06731	0.0795722	3.06731	0.193655	3.06731	0.105321	3.06731	0.104308	3.06731	0.119388	3.06731	0.116587
3.07216	0.133932	3.07216	0.074029	3.07216	0.0943542	3.07216	0.0793934	3.07216	0.195205	3.07216	0.107586	3.07216	0.105441	3.07216	0.119507	3.07216	0.117242
3.07701	0.133693	3.07701	0.0743866	3.07701	0.0950694	3.07701	0.0795722	3.07701	0.196576	3.07701	0.110328	3.07701	0.106692	3.07701	0.119805	3.07701	0.118017
3.08187	0.133753	3.08187	0.0747442	3.08187	0.0958443	3.08187	0.0799298	3.08187	0.197709	3.08187	0.11307	3.08187	0.108123	3.08187	0.119925	3.08187	0.11909
3.08672	0.133991	3.08672	0.0751019	3.08672	0.0967383	3.08672	0.0806451	3.08672	0.198901	3.08672	0.115573	3.08672	0.109375	3.08672	0.120103	3.08672	0.120461
3.09157	0.13417	3.09157	0.0755191	3.09157	0.0976324	3.09157	0.0813603	3.09157	0.20045	3.09157	0.117302	3.09157	0.109971	3.09157	0.120282	3.09157	0.12207
3.09643	0.134528	3.09643	0.0756979	3.09643	0.0982285	3.09643	0.0821352	3.09643	0.202239	3.09643	0.118196	3.09643	0.109971	3.09643	0.120282	3.09643	0.123799
3.10128	0.134885	3.10128	0.0756383	3.10128	0.0984669	3.10128	0.082612	3.10128	0.204623	3.10128	0.117838	3.10128	0.109255	3.10128	0.120521	3.10128	0.125647
3.10613	0.135243	3.10613	0.0751019	3.10613	0.0981092	3.10613	0.0831485	3.10613	0.207245	3.10613	0.116646	3.10613	0.108004	3.10613	0.120819	3.10613	0.127614
3.11099	0.135481	3.11099	0.0743866	3.11099	0.0973344	3.11099	0.0833869	3.11099	0.209987	3.11099	0.114679	3.11099	0.106633	3.11099	0.121176	3.11099	0.129759
3.11584	0.135481	3.11584	0.0734925	3.11584	0.0962615	3.11584	0.0835657	3.11584	0.212669	3.11584	0.112176	3.11584	0.105679	3.11584	0.121713	3.11584	0.131905
3.12069	0.135243	3.12069	0.0727773	3.12069	0.0953674	3.12069	0.0837445	3.12069	0.215113	3.12069	0.109494	3.12069	0.104964	3.12069	0.122547	3.12069	0.133932
3.12555	0.135005	3.12555	0.0724196	3.12555	0.0948906	3.12555	0.0839829	3.12555	0.21714	3.12555	0.10711	3.12555	0.104725	3.12555	0.123441	3.12555	0.135779
3.1304	0.135005	3.1304	0.0725389	3.1304	0.0949502	3.1304	0.0841022	3.1304	0.218868	3.1304	0.105023	3.1304	0.104845	3.1304	0.124454	3.1304	0.137329
3.13525	0.135303	3.13525	0.0730753	3.13525	0.0953078	3.13525	0.0841618	3.13525	0.22012	3.13525	0.103593	3.13525	0.105083	3.13525	0.125527	3.13525	0.13864
3.14011	0.136316	3.14011	0.0738502	3.14011	0.0961423	3.14011	0.0844002	3.14011	0.221193	3.14011	0.102878	3.14011	0.105321	3.14011	0.126779	3.14011	0.139713
3.14496	0.137806	3.14496	0.0746846	3.14496	0.0971556	3.14496	0.0846982	3.14496	0.222266	3.14496	0.102758	3.14496	0.10556	3.14496	0.127971	3.14496	0.140607
3.14981	0.139773	3.14981	0.0752807	3.14981	0.0981092	3.14981	0.085175	3.14981	0.223398	3.14981	0.103235	3.14981	0.105798	3.14981	0.129044	3.14981	0.14168
3.15467	0.141621	3.15467	0.0755787	3.15467	0.0989437	3.15467	0.0861287	3.15467	0.224769	3.15467	0.10401	3.15467	0.106156	3.15467	0.130177	3.15467	0.142634
3.15952	0.143051	3.15952	0.0756979	3.15952	0.0994802	3.15952	0.0876784	3.15952	0.226319	3.15952	0.104964	3.15952	0.106573	3.15952	0.13113	3.15952	0.143647
3.16437	0.143886	3.16437	0.0756383	3.16437	0.0998974	3.16437	0.0893474	3.16437	0.228047	3.16437	0.105917	3.16437	0.107169	3.16437	0.131786	3.16437	0.144601
3.16923	0.144184	3.16923	0.0755191	3.16923	0.100255	3.16923	0.0912547	3.16923	0.229895	3.16923	0.106335	3.16923	0.107825	3.16923	0.132263	3.16923	0.145555
3.17408	0.144064	3.17408	0.0755191	3.17408	0.100672	3.17408	0.0930429	3.17408	0.231862	3.17408	0.106573	3.17408	0.10848	3.17408	0.132561	3.17408	0.146508
3.17893	0.143945	3.17893	0.0755787	3.17893	0.101149	3.17893	0.0945926	3.17893	0.233889	3.17893	0.106275	3.17893	0.109196	3.17893	0.132501	3.17893	0.147343
3.18379	0.144005	3.18379	0.0759363	3.18379	0.101805	3.18379	0.0957251	3.18379	0.235856	3.18379	0.105917	3.18379	0.109851	3.18379	0.132203	3.18379	0.148237
3.18864	0.144303	3.18864	0.0764728	3.18864	0.10258	3.18864	0.0966787	3.18864	0.237763	3.18864	0.105679	3.18864	0.110567	3.18864	0.131547	3.18864	0.14919
3.19349	0.14478	3.19349	0.0774264	3.19349	0.103474	3.19349	0.0974536	3.19349	0.239789	3.19349	0.105798	3.19349	0.111461	3.19349	0.130832	3.19349	0.150263
3.19835	0.145257	3.19835	0.0784993	3.19835	0.104189	3.19835	0.0984073	3.19835	0.241935	3.19835	0.106335	3.19835	0.112236	3.19835	0.130057	3.19835	0.151157
3.2032	0.145853	3.2032	0.0798106	3.2032	0.104845	3.2032	0.0993609	3.2032	0.244498	3.2032	0.107288	3.2032	0.112951	3.2032	0.12958	3.2032	0.152111
3.20805	0.146389	3.20805	0.0810623	3.20805	0.105321	3.20805	0.100195	3.20805	0.247359	3.20805	0.108361	3.20805	0.113547	3.20805	0.129521	3.20805	0.153124
3.21291	0.147104	3.21291	0.0820756	3.21291	0.105798	3.21291	0.10097	3.21291	0.250399	3.21291	0.109315	3.21291	0.114024	3.21291	0.129879	3.21291	0.154436
3.21776	0.147939	3.21776	0.0828505	3.21776	0.106394	3.21776	0.101328	3.21776	0.253379	3.21776	0.109971	3.21776	0.114441	3.21776	0.130713	3.21776	0.156105
3.22261	0.149012	3.22261	0.0834465	3.22261	0.10711	3.22261	0.101268	3.22261	0.255942	3.22261	0.110507	3.22261	0.114977	3.22261	0.131667	3.22261	0.158072
3.22747	0.150025	3.22747	0.0839829	3.22747	0.108063	3.22747	0.100791	3.22747	0.25785	3.22747	0.111043	3.22747	0.115573	3.22747	0.13268	3.22747	0.160694
3.23232	0.151038	3.23232	0.084579	3.23232	0.109076	3.23232	0.100136	3.23232	0.259399	3.23232	0.111759	3.23232	0.116169	3.23232	0.133693	3.23232	0.163674
3.23717	0.151753	3.23717	0.0852346	3.23717	0.109971	3.23717	0.0994802	3.23717	0.260413	3.23717	0.112712	3.23717	0.116646	3.23717	0.134528	3.23717	0.166893
3.24203	0.15229	3.24203	0.0861287	3.24203	0.110507	3.24203	0.0991225	3.24203	0.261307	3.24203	0.114262	3.24203	0.117004	3.24203	0.135243	3.24203	0.17041
3.24688	0.152528	3.24688	0.08744	3.24688	0.110865	3.24688	0.0994802	3.24688	0.26232	3.24688	0.11611	3.24688	0.117004	3.24688	0.136018	3.24688	0.173807
3.25173	0.152528	3.25173	0.0889897	3.25173	0.110805	3.25173	0.100493	3.25173	0.263751	3.25173	0.118256	3.25173	0.117123	3.25173	0.136971	3.25173	0.177264
3.25659	0.152409	3.25659	0.0908375	3.25659	0.110686	3.25659	0.101984	3.25659	0.265777	3.25659	0.120401	3.25659	0.117242	3.25659	0.138164	3.25659	0.180602
3.26144	0.152171	3.26144	0.0927448	3.26144	0.110686	3.26144	0.103951	3.26144	0.268281	3.26144	0.122607	3.26144	0.1176	3.26144	0.139654	3.26144	0.183702
3.26629	0.151932	3.26629	0.0947118	3.26629	0.110805	3.26629	0.105977	3.26629	0.271142	3.26629	0.124514	3.26629	0.118136	3.26629	0.141621	3.26629	0.186384
3.27115	0.151932	3.27115	0.0966787	3.27115	0.111341	3.27115	0.107646	3.27115	0.274062	3.27115	0.126123	3.27115	0.118732	3.27115	0.143588	3.27115	0.18847
3.276	0.152051	3.276	0.0983477	3.276	0.111997	3.276	0.10854	3.276	0.276804	3.276	0.127017	3.276	0.119269	3.276	0.145435	3.276	0.19002
3.28085	0.152469	3.28085	0.0995398	3.28085	0.112593	3.28085	0.1086	3.28085	0.279069	3.28085	0.127375	3.28085	0.119686	3.28085	0.147045	3.28085	0.190854
3.28571	0.153244	3.28571	0.100076	3.28571	0.11313	3.28571	0.108063	3.28571	0.280797	3.28571	0.127196	3.28571	0.119984	3.28571	0.148237	3.28571	0.191271
3.29056	0.154197	3.29056	0.0998974	3.29056	0.113308	3.29056	0.106871	3.29056	0.282049	3.29056	0.126958	3.29056	0.120223	3.29056	0.148952	3.29056	0.191689
3.29541	0.155509	3.29541	0.0991225	3.29541	0.113606	3.29541	0.105739	3.29541	0.283003	3.29541	0.126719	3.29541	0.120461	3.29541	0.14931	3.29541	0.192583
3.30027	0.156999	3.30027	0.0979304	3.30027	0.113904	3.30027	0.104964	3.30027	0.284135	3.30027	0.126958	3.30027	0.120878	3.30027	0.149548	3.30027	0.194132
3.30512	0.158489	3.30512	0.0964403	3.30512	0.114441	3.30512	0.104845	3.30512	0.285566	3.30512	0.128031	3.30512	0.121295	3.30512	0.149608	3.30512	0.196397
3.30997	0.159919	3.30997	0.0950694	3.30997	0.115216	3.30997	0.105441	3.30997	0.287414	3.30997	0.129759	3.30997	0.121951	3.30997	0.149727	3.30997	0.19896
3.31483	0.161469	3.31483	0.0939965	3.31483	0.116408	3.31483	0.106454	3.31483	0.289559	3.31483	0.131845	3.31483	0.122607	3.31483	0.149786	3.31483	0.201464
3.31968	0.162661	3.31968	0.0933409	3.31968	0.11766	3.31968	0.107884	3.31968	0.291824	3.31968	0.133872	3.31968	0.123382	3.31968	0.149786	3.31968	0.203669
3.32453	0.163734	3.32453	0.0931025	3.32453	0.118852	3.32453	0.109494	3.32453	0.293911	3.32453	0.135601	3.32453	0.124335	3.32453	0.149548	3.32453	0.20504
3.32939	0.164628	3.32939	0.0930429	3.32939	0.119805	3.32939	0.111043	3.32939	0.295997	3.32939	0.136733	3.32939	0.125408	3.32939	0.149429	3.32939	0.205696
3.33424	0.165403	3.33424	0.0932217	3.33424	0.120521	3.33424	0.112712	3.33424	0.298202	3.33424	0.137329	3.33424	0.126719	3.33424	0.14931	3.33424	0.205874
3.33909	0.166059	3.33909	0.0935197	3.33909	0.120878	3.33909	0.114322	3.33909	0.300765	3.33909	0.137508	3.33909	0.127852	3.33909	0.149369	3.33909	0.206053
3.34395	0.166595	3.34395	0.0939369	3.34395	0.120997	3.34395	0.115991	3.34395	0.303864	3.34395	0.137806	3.34395	0.128686	3.34395	0.149727	3.34395	0.20647
3.3488	0.166953	3.3488	0.0947118	3.3488	0.120759	3.3488	0.117779	3.3488	0.307143	3.3488	0.138402	3.3488	0.129282	3.3488	0.150561	3.3488	0.207663
3.35365	0.167429	3.35365	0.0956655	3.35365	0.12064	3.35365	0.119507	3.35365	0.3106	3.35365	0.139356	3.35365	0.129879	3.35365	0.151515	3.35365	0.20951
3.35851	0.167787	3.35851	0.0970364	3.35851	0.120699	3.35851	0.121057	3.35851	0.313461	3.35851	0.140488	3.35851	0.130534	3.35851	0.152707	3.35851	0.212312
3.36336	0.168264	3.36336	0.0985861	3.36336	0.121295	3.36336	0.122488	3.36336	0.315607	3.36336	0.141561	3.36336	0.131309	3.36336	0.154078	3.36336	0.215828
3.36821	0.1688	3.36821	0.100255	3.36821	0.122726	3.36821	0.12368	3.36821	0.316978	3.36821	0.142395	3.36821	0.132561	3.36821	0.155628	3.36821	0.219822
3.37307	0.169754	3.37307	0.101924	3.37307	0.124872	3.37307	0.124872	3.37307	0.317812	3.37307	0.142932	3.37307	0.13417	3.37307	0.157297	3.37307	0.224054
3.37792	0.171006	3.37792	0.103474	3.37792	0.127912	3.37792	0.126123	3.37792	0.318527	3.37792	0.143051	3.37792	0.136018	3.37792	0.159264	3.37792	0.227988
3.38277	0.172436	3.38277	0.104964	3.38277	0.131249	3.38277	0.127554	3.38277	0.319421	3.38277	0.143051	3.38277	0.137448	3.38277	0.16135	3.38277	0.231624
3.38763	0.173807	3.38763	0.106454	3.38763	0.134587	3.38763	0.129163	3.38763	0.320911	3.38763	0.142932	3.38763	0.138581	3.38763	0.163436	3.38763	0.234544
3.39248	0.175059	3.39248	0.107706	3.39248	0.137746	3.39248	0.130951	3.39248	0.322878	3.39248	0.142992	3.39248	0.139117	3.39248	0.165522	3.39248	0.236869
3.39733	0.176251	3.39733	0.108778	3.39733	0.140309	3.39733	0.13274	3.39733	0.325203	3.39733	0.14329	3.39733	0.139415	3.39733	0.167251	3.39733	0.238538
3.40219	0.177145	3.40219	0.109673	3.40219	0.142097	3.40219	0.134468	3.40219	0.327587	3.40219	0.143707	3.40219	0.139654	3.40219	0.168622	3.40219	0.239968
3.40704	0.177979	3.40704	0.110567	3.40704	0.143468	3.40704	0.136018	3.40704	0.329971	3.40704	0.144303	3.40704	0.139952	3.40704	0.169575	3.40704	0.24122
3.41189	0.178993	3.41189	0.111461	3.41189	0.144482	3.41189	0.13721	3.41189	0.332236	3.41189	0.145137	3.41189	0.140727	3.41189	0.170171	3.41189	0.242591
3.41675	0.180125	3.41675	0.112593	3.41675	0.145495	3.41675	0.138044	3.41675	0.334442	3.41675	0.146091	3.41675	0.141799	3.41675	0.170588	3.41675	0.244021
3.4216	0.181437	3.4216	0.114143	3.4216	0.146568	3.4216	0.138819	3.4216	0.336528	3.4216	0.147283	3.4216	0.14317	3.4216	0.170946	3.4216	0.245631
3.42645	0.182807	3.42645	0.116229	3.42645	0.147998	3.42645	0.139713	3.42645	0.338614	3.42645	0.148416	3.42645	0.14466	3.42645	0.171661	3.42645	0.24718
3.43131	0.184238	3.43131	0.118792	3.43131	0.149727	3.43131	0.140727	3.43131	0.3407	3.43131	0.149429	3.43131	0.146329	3.43131	0.172734	3.43131	0.24879
3.43616	0.18537	3.43616	0.121295	3.43616	0.151455	3.43616	0.142157	3.43616	0.342786	3.43616	0.150502	3.43616	0.147998	3.43616	0.174344	3.43616	0.250518
3.44101	0.186086	3.44101	0.123799	3.44101	0.153124	3.44101	0.143826	3.44101	0.344694	3.44101	0.151575	3.44101	0.149608	3.44101	0.176072	3.44101	0.252485
3.44587	0.186324	3.44587	0.125945	3.44587	0.154376	3.44587	0.145733	3.44587	0.346661	3.44587	0.153184	3.44587	0.151277	3.44587	0.178218	3.44587	0.254929
3.45072	0.186324	3.45072	0.127494	3.45072	0.15533	3.45072	0.147641	3.45072	0.348508	3.45072	0.15527	3.45072	0.152707	3.45072	0.180423	3.45072	0.25773
3.45557	0.186265	3.45557	0.128448	3.45557	0.155926	3.45557	0.149369	3.45557	0.350356	3.45557	0.157893	3.45557	0.154138	3.45557	0.182629	3.45557	0.260651
3.46043	0.186443	3.46043	0.129104	3.46043	0.156224	3.46043	0.150979	3.46043	0.352085	3.46043	0.160635	3.46043	0.155151	3.46043	0.184715	3.46043	0.263333
3.46528	0.187039	3.46528	0.129402	3.46528	0.156462	3.46528	0.152111	3.46528	0.353634	3.46528	0.163198	3.46528	0.156045	3.46528	0.186384	3.46528	0.265479
3.47013	0.188291	3.47013	0.1297	3.47013	0.156701	3.47013	0.152886	3.47013	0.355065	3.47013	0.165462	3.47013	0.156522	3.47013	0.187695	3.47013	0.26691
3.47499	0.190258	3.47499	0.129879	3.47499	0.156879	3.47499	0.153363	3.47499	0.355959	3.47499	0.167191	3.47499	0.156999	3.47499	0.188529	3.47499	0.267625
3.47984	0.192583	3.47984	0.130057	3.47984	0.157177	3.47984	0.153601	3.47984	0.356555	3.47984	0.168681	3.47984	0.157475	3.47984	0.189006	3.47984	0.267923
3.48469	0.195146	3.48469	0.130415	3.48469	0.157595	3.48469	0.15384	3.48469	0.356913	3.48469	0.170112	3.48469	0.158131	3.48469	0.189662	3.48469	0.268102
3.48955	0.19753	3.48955	0.131071	3.48955	0.157893	3.48955	0.154257	3.48955	0.357091	3.48955	0.171661	3.48955	0.159144	3.48955	0.190496	3.48955	0.268638
3.4944	0.199795	3.4944	0.131965	3.4944	0.158191	3.4944	0.155091	3.4944	0.35727	3.4944	0.173211	3.4944	0.160754	3.4944	0.191867	3.4944	0.269651
3.49925	0.201643	3.49925	0.133395	3.49925	0.158548	3.49925	0.156403	3.49925	0.357687	3.49925	0.174761	3.49925	0.163198	3.49925	0.193775	3.49925	0.271261
3.50411	0.203371	3.50411	0.135243	3.50411	0.159442	3.50411	0.158191	3.50411	0.358462	3.50411	0.176191	3.50411	0.166357	3.50411	0.196099	3.50411	0.273347
3.50896	0.20498	3.50896	0.137269	3.50896	0.160694	3.50896	0.160217	3.50896	0.359774	3.50896	0.177562	3.50896	0.170231	3.50896	0.198483	3.50896	0.275671
3.51381	0.206709	3.51381	0.139594	3.51381	0.162542	3.51381	0.162303	3.51381	0.361919	3.51381	0.178695	3.51381	0.174403	3.51381	0.20057	3.51381	0.277996
3.51867	0.208557	3.51867	0.14174	3.51867	0.164807	3.51867	0.164151	3.51867	0.36484	3.51867	0.179946	3.51867	0.178635	3.51867	0.202239	3.51867	0.280321
3.52352	0.210583	3.52352	0.143766	3.52352	0.167489	3.52352	0.165641	3.52352	0.368416	3.52352	0.181377	3.52352	0.18245	3.52352	0.20349	3.52352	0.282466
3.52837	0.212669	3.52837	0.145555	3.52837	0.170231	3.52837	0.166655	3.52837	0.37241	3.52837	0.182807	3.52837	0.185549	3.52837	0.204623	3.52837	0.284672
3.53323	0.214756	3.53323	0.146985	3.53323	0.172853	3.53323	0.167251	3.53323	0.376463	3.53323	0.184059	3.53323	0.187874	3.53323	0.205696	3.53323	0.286877
3.53808	0.216842	3.53808	0.148237	3.53808	0.175118	3.53808	0.167489	3.53808	0.380278	3.53808	0.185013	3.53808	0.189424	3.53808	0.206947	3.53808	0.289261
3.54293	0.218868	3.54293	0.149548	3.54293	0.177205	3.54293	0.167727	3.54293	0.383556	3.54293	0.18537	3.54293	0.190556	3.54293	0.208735	3.54293	0.291765
3.54779	0.220776	3.54779	0.150979	3.54779	0.178874	3.54779	0.168204	3.54779	0.386178	3.54779	0.185311	3.54779	0.191391	3.54779	0.210643	3.54779	0.294507
3.55264	0.222683	3.55264	0.152647	3.55264	0.180364	3.55264	0.169158	3.55264	0.388205	3.55264	0.185251	3.55264	0.192404	3.55264	0.212669	3.55264	0.297368
3.55749	0.224411	3.55749	0.154614	3.55749	0.181794	3.55749	0.170708	3.55749	0.389814	3.55749	0.185311	3.55749	0.193179	3.55749	0.214458	3.55749	0.300169
3.56235	0.225902	3.56235	0.156522	3.56235	0.183284	3.56235	0.172734	3.56235	0.390947	3.56235	0.185966	3.56235	0.194252	3.56235	0.216126	3.56235	0.302792
3.5672	0.227273	3.5672	0.15825	3.5672	0.184715	3.5672	0.175357	3.5672	0.391662	3.5672	0.187278	3.5672	0.195146	3.5672	0.217617	3.5672	0.305057
3.57205	0.228226	3.57205	0.15974	3.57205	0.186205	3.57205	0.178456	3.57205	0.392139	3.57205	0.189304	3.57205	0.19604	3.57205	0.218809	3.57205	0.307024
3.57691	0.228941	3.57691	0.160813	3.57691	0.187576	3.57691	0.181854	3.57691	0.392437	3.57691	0.191867	3.57691	0.196695	3.57691	0.22006	3.57691	0.308752
3.58176	0.229418	3.58176	0.161827	3.58176	0.188947	3.58176	0.185549	3.58176	0.392795	3.58176	0.194788	3.58176	0.197351	3.58176	0.221312	3.58176	0.310242
3.58661	0.229955	3.58661	0.162542	3.58661	0.190198	3.58661	0.189245	3.58661	0.393331	3.58661	0.197828	3.58661	0.198185	3.58661	0.222802	3.58661	0.311852
3.59147	0.230432	3.59147	0.163376	3.59147	0.19145	3.59147	0.192642	3.59147	0.394225	3.59147	0.201046	3.59147	0.199199	3.59147	0.224531	3.59147	0.31352
3.59632	0.231147	3.59632	0.16439	3.59632	0.192821	3.59632	0.195503	3.59632	0.395536	3.59632	0.204384	3.59632	0.200748	3.59632	0.226438	3.59632	0.315309
3.60117	0.232041	3.60117	0.165522	3.60117	0.19443	3.60117	0.19753	3.60117	0.397265	3.60117	0.207543	3.60117	0.202954	3.60117	0.228643	3.60117	0.317097
3.60603	0.233352	3.60603	0.166833	3.60603	0.196159	3.60603	0.198662	3.60603	0.399232	3.60603	0.210643	3.60603	0.205517	3.60603	0.23073	3.60603	0.318825
3.61088	0.234962	3.61088	0.168264	3.61088	0.198185	3.61088	0.19896	3.61088	0.401378	3.61088	0.213206	3.61088	0.208378	3.61088	0.232756	3.61088	0.320375
3.61573	0.23675	3.61573	0.169516	3.61573	0.200152	3.61573	0.198781	3.61573	0.403464	3.61573	0.215054	3.61573	0.211358	3.61573	0.234246	3.61573	0.321627
3.62059	0.238717	3.62059	0.170827	3.62059	0.202	3.62059	0.198364	3.62059	0.40549	3.62059	0.216246	3.62059	0.214159	3.62059	0.235081	3.62059	0.3227
3.62544	0.240982	3.62544	0.172198	3.62544	0.20349	3.62544	0.197828	3.62544	0.407279	3.62544	0.216842	3.62544	0.216544	3.62544	0.235319	3.62544	0.323653
3.63029	0.243366	3.63029	0.173926	3.63029	0.204742	3.63029	0.197589	3.63029	0.408888	3.63029	0.217319	3.63029	0.218511	3.63029	0.235379	3.63029	0.324667
3.63515	0.24575	3.63515	0.175953	3.63515	0.206053	3.63515	0.197768	3.63515	0.410378	3.63515	0.217855	3.63515	0.220239	3.63515	0.235617	3.63515	0.325799
3.64	0.248373	3.64	0.178635	3.64	0.207663	3.64	0.198483	3.64	0.411868	3.64	0.218749	3.64	0.221729	3.64	0.236571	3.64	0.32711
3.64485	0.250697	3.64485	0.181913	3.64485	0.209928	3.64485	0.199795	3.64485	0.413477	3.64485	0.220358	3.64485	0.223398	3.64485	0.238478	3.64485	0.328541
3.64971	0.252962	3.64971	0.185549	3.64971	0.212669	3.64971	0.201821	3.64971	0.415385	3.64971	0.222385	3.64971	0.225306	3.64971	0.24116	3.64971	0.329912
3.65456	0.254989	3.65456	0.189126	3.65456	0.216067	3.65456	0.204444	3.65456	0.417531	3.65456	0.224531	3.65456	0.22763	3.65456	0.244379	3.65456	0.331163
3.65941	0.256777	3.65941	0.192404	3.65941	0.219464	3.65941	0.207484	3.65941	0.419974	3.65941	0.226617	3.65941	0.230134	3.65941	0.247538	3.65941	0.332415
3.66427	0.258505	3.66427	0.195205	3.66427	0.222802	3.66427	0.210643	3.66427	0.422239	3.66427	0.228167	3.66427	0.232637	3.66427	0.250399	3.66427	0.333667
3.66912	0.260055	3.66912	0.19747	3.66912	0.225782	3.66912	0.213563	3.66912	0.424087	3.66912	0.229299	3.66912	0.234604	3.66912	0.252545	3.66912	0.334978
3.67397	0.261486	3.67397	0.199258	3.67397	0.227869	3.67397	0.216067	3.67397	0.425518	3.67397	0.229597	3.67397	0.236094	3.67397	0.254035	3.67397	0.336528
3.67883	0.262916	3.67883	0.200629	3.67883	0.229061	3.67883	0.217915	3.67883	0.42671	3.67883	0.229299	3.67883	0.236928	3.67883	0.254869	3.67883	0.338435
3.68368	0.264347	3.68368	0.201881	3.68368	0.229657	3.68368	0.219285	3.68368	0.427604	3.68368	0.228584	3.68368	0.237465	3.68368	0.255406	3.68368	0.340819
3.68853	0.265718	3.68853	0.203133	3.68853	0.229776	3.68853	0.220299	3.68853	0.428617	3.68853	0.227928	3.68853	0.237823	3.68853	0.256062	3.68853	0.343263
3.69339	0.267208	3.69339	0.204265	3.69339	0.229657	3.69339	0.221372	3.69339	0.42969	3.69339	0.227571	3.69339	0.238538	3.69339	0.256896	3.69339	0.345767
3.69824	0.268698	3.69824	0.205219	3.69824	0.229776	3.69824	0.222623	3.69824	0.430882	3.69824	0.228047	3.69824	0.23967	3.69824	0.257969	3.69824	0.348091
3.70309	0.270188	3.70309	0.206172	3.70309	0.230253	3.70309	0.224233	3.70309	0.432074	3.70309	0.229418	3.70309	0.24122	3.70309	0.259459	3.70309	0.350177
3.70795	0.271678	3.70795	0.207067	3.70795	0.231564	3.70795	0.22614	3.70795	0.433266	3.70795	0.231802	3.70795	0.243127	3.70795	0.261068	3.70795	0.351906
3.7128	0.273407	3.7128	0.20808	3.7128	0.233412	3.7128	0.228405	3.7128	0.43416	3.7128	0.234663	3.7128	0.245214	3.7128	0.262558	3.7128	0.353336
3.71765	0.275254	3.71765	0.208974	3.71765	0.235617	3.71765	0.23067	3.71765	0.434875	3.71765	0.237525	3.71765	0.24724	3.71765	0.263751	3.71765	0.354886
3.72251	0.277162	3.72251	0.210047	3.72251	0.237942	3.72251	0.232697	3.72251	0.435412	3.72251	0.239968	3.72251	0.248969	3.72251	0.264645	3.72251	0.356436
3.72736	0.279009	3.72736	0.211179	3.72736	0.239909	3.72736	0.234425	3.72736	0.435948	3.72736	0.242054	3.72736	0.25034	3.72736	0.265181	3.72736	0.358224
3.73221	0.280976	3.73221	0.212789	3.73221	0.24128	3.73221	0.235796	3.73221	0.436544	3.73221	0.243723	3.73221	0.251293	3.73221	0.265658	3.73221	0.36025
3.73707	0.282645	3.73707	0.214815	3.73707	0.242114	3.73707	0.236988	3.73707	0.437379	3.73707	0.245273	3.73707	0.252068	3.73707	0.266254	3.73707	0.362575
3.74192	0.284076	3.74192	0.217199	3.74192	0.242531	3.74192	0.238061	3.74192	0.438571	3.74192	0.246942	3.74192	0.252783	3.74192	0.267148	3.74192	0.3649
3.74677	0.285089	3.74677	0.219941	3.74677	0.242829	3.74677	0.239313	3.74677	0.44018	3.74677	0.248969	3.74677	0.253558	3.74677	0.26834	3.74677	0.367105
3.75163	0.286102	3.75163	0.222623	3.75163	0.243187	3.75163	0.240862	3.75163	0.442028	3.75163	0.251234	3.75163	0.254512	3.75163	0.269592	3.75163	0.369012
3.75648	0.286996	3.75648	0.224888	3.75648	0.243902	3.75648	0.24271	3.75648	0.444055	3.75648	0.253916	3.75648	0.255585	3.75648	0.270903	3.75648	0.370562
3.76133	0.28795	3.76133	0.226617	3.76133	0.244915	3.76133	0.244856	3.76133	0.446081	3.76133	0.257015	3.76133	0.256777	3.76133	0.272214	3.76133	0.371575
3.76619	0.289261	3.76619	0.227511	3.76619	0.246286	3.76619	0.2473	3.76619	0.448167	3.76619	0.260174	3.76619	0.258029	3.76619	0.273585	3.76619	0.37235
3.77104	0.29099	3.77104	0.227809	3.77104	0.247836	3.77104	0.249803	3.77104	0.450134	3.77104	0.263512	3.77104	0.259221	3.77104	0.275075	3.77104	0.372946
3.77589	0.292897	3.77589	0.22769	3.77589	0.249565	3.77589	0.252247	3.77589	0.452042	3.77589	0.266731	3.77589	0.260532	3.77589	0.276685	3.77589	0.373602
3.78075	0.294864	3.78075	0.227511	3.78075	0.251293	3.78075	0.254393	3.78075	0.454128	3.78075	0.269651	3.78075	0.261903	3.78075	0.278294	3.78075	0.374377
3.7856	0.29695	3.7856	0.227332	3.7856	0.252962	3.7856	0.255883	3.7856	0.456333	3.7856	0.271738	3.7856	0.263751	3.7856	0.279844	3.7856	0.375509
3.79045	0.299215	3.79045	0.227511	3.79045	0.25475	3.79045	0.256777	3.79045	0.459015	3.79045	0.273228	3.79045	0.266016	3.79045	0.281096	3.79045	0.37694
3.79531	0.30154	3.79531	0.227928	3.79531	0.256598	3.79531	0.257134	3.79531	0.461936	3.79531	0.273705	3.79531	0.268698	3.79531	0.282049	3.79531	0.378609
3.80016	0.303924	3.80016	0.228763	3.80016	0.258744	3.80016	0.257134	3.80016	0.465155	3.80016	0.273585	3.80016	0.271678	3.80016	0.282884	3.80016	0.380397
3.80501	0.306129	3.80501	0.229895	3.80501	0.261188	3.80501	0.257194	3.80501	0.472784	3.80501	0.273466	3.80501	0.27442	3.80501	0.283837	3.80501	0.382066
3.80987	0.308275	3.80987	0.231147	3.80987	0.263929	3.80987	0.257611	3.80987	0.522375	3.80987	0.273585	3.80987	0.276923	3.80987	0.285208	3.80987	0.383735
3.81472	0.310004	3.81472	0.232518	3.81472	0.26691	3.81472	0.258625	3.81472	0.894964	3.81472	0.274122	3.81472	0.278652	3.81472	0.287175	3.81472	0.385284
3.81957	0.311434	3.81957	0.233829	3.81957	0.26983	3.81957	0.260174	3.81957	2.95687	3.81957	0.275373	3.81957	0.279784	3.81957	0.289559	3.81957	0.386775
3.82443	0.312805	3.82443	0.235438	3.82443	0.272393	3.82443	0.26232	3.82443	10.2743	3.82443	0.276983	3.82443	0.28038	3.82443	0.292242	3.82443	0.388384
3.82928	0.314474	3.82928	0.237048	3.82928	0.274479	3.82928	0.264764	3.82928	28.4965	3.82928	0.278831	3.82928	0.280857	3.82928	0.294566	3.82928	0.389993
3.83413	0.316322	3.83413	0.238717	3.83413	0.27585	3.83413	0.267088	3.83413	63.3878	3.83413	0.280619	3.83413	0.281394	3.83413	0.296414	3.83413	0.39202
3.83899	0.318587	3.83899	0.240624	3.83899	0.276625	3.83899	0.269175	3.83899	118.482	3.83899	0.282347	3.83899	0.282228	3.83899	0.297487	3.83899	0.394404
3.84384	0.32115	3.84384	0.242531	3.84384	0.276983	3.84384	0.270963	3.84384	193.678	3.84384	0.283837	3.84384	0.283599	3.84384	0.298142	3.84384	0.398397
3.84869	0.323772	3.84869	0.244379	3.84869	0.277102	3.84869	0.272512	3.84869	284.336	3.84869	0.285387	3.84869	0.285089	3.84869	0.298321	3.84869	0.419259
3.85355	0.326276	3.85355	0.24581	3.85355	0.277579	3.85355	0.273943	3.85355	381.229	3.85355	0.286758	3.85355	0.286698	3.85355	0.2985	3.85355	0.576675
3.8584	0.328779	3.8584	0.246823	3.8584	0.278175	3.8584	0.275195	3.8584	472.844	3.8584	0.288248	3.8584	0.288427	3.8584	0.298858	3.8584	1.59878
3.86325	0.330925	3.86325	0.247478	3.86325	0.279188	3.86325	0.276566	3.86325	549.48	3.86325	0.289738	3.86325	0.289977	3.86325	0.299692	3.86325	5.96005
3.86811	0.332892	3.86811	0.248075	3.86811	0.280678	3.86811	0.277817	3.86811	605.935	3.86811	0.291288	3.86811	0.291765	3.86811	0.301063	3.86811	18.4942
3.87296	0.334561	3.87296	0.248671	3.87296	0.282407	3.87296	0.279069	3.87296	641.645	3.87296	0.292838	3.87296	0.293672	3.87296	0.30303	3.87296	45.2213
3.87781	0.335991	3.87781	0.249505	3.87781	0.284255	3.87781	0.28038	3.87781	659.801	3.87781	0.294328	3.87781	0.295699	3.87781	0.305533	3.87781	90.9114
3.88267	0.337124	3.88267	0.250816	3.88267	0.286162	3.88267	0.281692	3.88267	666.034	3.88267	0.295937	3.88267	0.297844	3.88267	0.308335	3.88267	157.242
3.88752	0.338018	3.88752	0.252306	3.88752	0.28795	3.88752	0.283122	3.88752	666.2	3.88752	0.297368	3.88752	0.299931	3.88752	0.311315	3.88752	241.722
3.89237	0.338852	3.89237	0.254273	3.89237	0.28944	3.89237	0.284433	3.89237	664.233	3.89237	0.29856	3.89237	0.301659	3.89237	0.314176	3.89237	337.109
3.89723	0.339746	3.89723	0.256181	3.89723	0.290811	3.89723	0.285745	3.89723	661.768	3.89723	0.299633	3.89723	0.30297	3.89723	0.316679	3.89723	432.486
3.90208	0.34076	3.90208	0.257969	3.90208	0.291824	3.90208	0.287175	3.90208	659.189	3.90208	0.300467	3.90208	0.303864	3.90208	0.318587	3.90208	516.856
3.90693	0.341952	3.90693	0.259697	3.90693	0.292778	3.90693	0.288606	3.90693	656.575	3.90693	0.301242	3.90693	0.304103	3.90693	0.319779	3.90693	582.823
3.91179	0.343502	3.91179	0.261307	3.91179	0.293434	3.91179	0.290155	3.91179	653.949	3.91179	0.302076	3.91179	0.304282	3.91179	0.320196	3.91179	627.789
3.91664	0.344992	3.91664	0.263035	3.91664	0.294209	3.91664	0.291705	3.91664	651.31	3.91664	0.30303	3.91664	0.304282	3.91664	0.320077	3.91664	653.362
3.92149	0.346661	3.92149	0.264883	3.92149	0.294983	3.92149	0.293195	3.92149	648.654	3.92149	0.304222	3.92149	0.304461	3.92149	0.319779	3.92149	664.264
3.92635	0.34833	3.92635	0.266731	3.92635	0.295877	3.92635	0.294626	3.92635	645.976	3.92635	0.305712	3.92635	0.304997	3.92635	0.319839	3.92635	666.559
3.9312	0.34982	3.9312	0.268579	3.9312	0.297189	3.9312	0.295818	3.9312	643.278	3.9312	0.307262	3.9312	0.30607	3.9312	0.320613	3.9312	665.222
3.93605	0.351071	3.93605	0.270486	3.93605	0.298738	3.93605	0.296652	3.93605	640.565	3.93605	0.309169	3.93605	0.3075	3.93605	0.321984	3.93605	662.865
3.94091	0.352085	3.94091	0.272334	3.94091	0.300765	3.94091	0.297487	3.94091	637.851	3.94091	0.311196	3.94091	0.309348	3.94091	0.323951	3.94091	660.293
3.94576	0.352979	3.94576	0.274181	3.94576	0.30297	3.94576	0.298381	3.94576	635.154	3.94576	0.313282	3.94576	0.311732	3.94576	0.326216	3.94576	657.66
3.95061	0.354052	3.95061	0.276268	3.95061	0.305474	3.95061	0.299454	3.95061	632.495	3.95061	0.315607	3.95061	0.314474	3.95061	0.328124	3.95061	655.009
3.95547	0.355422	3.95547	0.278711	3.95547	0.308037	3.95547	0.300825	3.95547	629.889	3.95547	0.31805	3.95547	0.317454	3.95547	0.329494	3.95547	652.352
3.96032	0.357568	3.96032	0.281334	3.96032	0.310302	3.96032	0.302613	3.96032	627.344	3.96032	0.320494	3.96032	0.320494	3.96032	0.330091	3.96032	649.69
3.96517	0.360727	3.96517	0.284195	3.96517	0.312209	3.96517	0.304759	3.96517	624.855	3.96517	0.3227	3.96517	0.323176	3.96517	0.330269	3.96517	647.021
3.97003	0.364423	3.97003	0.287056	3.97003	0.31364	3.97003	0.306964	3.97003	622.406	3.97003	0.324667	3.97003	0.325561	3.97003	0.330329	3.97003	644.343
3.97488	0.368655	3.97488	0.2895	3.97488	0.314891	3.97488	0.30899	3.97488	619.976	3.97488	0.326216	3.97488	0.326991	3.97488	0.330567	3.97488	641.662
3.97973	0.372767	3.97973	0.291348	3.97973	0.316024	3.97973	0.310719	3.97973	617.547	3.97973	0.327468	3.97973	0.327468	3.97973	0.331402	3.97973	638.984
3.98459	0.376225	3.98459	0.29254	3.98459	0.317097	3.98459	0.312328	3.98459	615.122	3.98459	0.328302	3.98459	0.327289	3.98459	0.332892	3.98459	636.324
3.98944	0.378668	3.98944	0.293076	3.98944	0.31817	3.98944	0.313759	3.98944	612.721	3.98944	0.328839	3.98944	0.326574	3.98944	0.334978	3.98944	633.697
3.99429	0.380218	3.99429	0.293374	3.99429	0.319242	3.99429	0.315249	3.99429	610.382	3.99429	0.328898	3.99429	0.32568	3.99429	0.337541	3.99429	631.12
3.99915	0.380933	3.99915	0.293612	3.99915	0.320494	3.99915	0.317097	3.99915	608.142	3.99915	0.32866	3.99915	0.324786	3.99915	0.340164	3.99915	628.601
4.004	0.381112	4.004	0.29403	4.004	0.321627	4.004	0.319242	4.004	606.031	4.004	0.328183	4.004	0.324309	4.004	0.342548	4.004	626.134
4.00885	0.380993	4.00885	0.294685	4.00885	0.3227	4.00885	0.321746	4.00885	604.047	4.00885	0.327647	4.00885	0.324547	4.00885	0.344694	4.00885	623.704
4.01371	0.381052	4.01371	0.295818	4.01371	0.323594	4.01371	0.324011	4.01371	602.161	4.01371	0.327468	4.01371	0.325501	4.01371	0.346482	4.01371	621.288
4.01856	0.381351	4.01856	0.297189	4.01856	0.324547	4.01856	0.326097	4.01856	600.315	4.01856	0.328124	4.01856	0.327349	4.01856	0.347853	4.01856	618.871
4.02341	0.381947	4.02341	0.298858	4.02341	0.325441	4.02341	0.327647	4.02341	598.448	4.02341	0.329673	4.02341	0.329733	4.02341	0.348806	4.02341	616.452
4.02827	0.38296	4.02827	0.300646	4.02827	0.326216	4.02827	0.328779	4.02827	596.506	4.02827	0.331998	4.02827	0.332534	4.02827	0.34982	4.02827	614.05
4.03312	0.384331	4.03312	0.302553	4.03312	0.326991	4.03312	0.329494	4.03312	594.462	4.03312	0.33474	4.03312	0.335515	4.03312	0.350833	4.03312	611.699
4.03797	0.386	4.03797	0.304639	4.03797	0.327766	4.03797	0.330091	4.03797	592.318	4.03797	0.337303	4.03797	0.338137	4.03797	0.351965	4.03797	609.439
4.04283	0.387907	4.04283	0.306785	4.04283	0.32866	4.04283	0.330925	4.04283	590.102	4.04283	0.339329	4.04283	0.340343	4.04283	0.353575	4.04283	607.295
4.04768	0.389695	4.04768	0.308871	4.04768	0.329792	4.04768	0.331819	4.04768	587.863	4.04768	0.340641	4.04768	0.342011	4.04768	0.355303	4.04768	605.271
4.05253	0.391483	4.05253	0.311077	4.05253	0.331283	4.05253	0.332892	4.05253	585.658	4.05253	0.341296	4.05253	0.342965	4.05253	0.357151	4.05253	603.341
4.05739	0.393152	4.05739	0.313044	4.05739	0.33319	4.05739	0.333786	4.05739	583.54	4.05739	0.341475	4.05739	0.343323	4.05739	0.358939	4.05739	601.453
4.06224	0.394702	4.06224	0.314713	4.06224	0.335455	4.06224	0.334501	4.06224	581.548	4.06224	0.341475	4.06224	0.343323	4.06224	0.360191	4.06224	599.551
4.06709	0.396252	4.06709	0.315845	4.06709	0.337958	4.06709	0.334799	4.06709	579.7	4.06709	0.341594	4.06709	0.343204	4.06709	0.361025	4.06709	597.585
4.07195	0.397921	4.07195	0.316262	4.07195	0.340521	4.07195	0.334859	4.07195	577.999	4.07195	0.342011	4.07195	0.342965	4.07195	0.361562	4.07195	595.527
4.0768	0.399709	4.0768	0.316024	4.0768	0.342906	4.0768	0.334859	4.0768	576.43	4.0768	0.342488	4.0768	0.342965	4.0768	0.36186	4.0768	593.377
4.08165	0.401855	4.08165	0.315547	4.08165	0.344872	4.08165	0.335097	4.08165	574.975	4.08165	0.342786	4.08165	0.343323	4.08165	0.362158	4.08165	591.16
4.08651	0.404179	4.08651	0.314951	4.08651	0.346243	4.08651	0.335813	4.08651	573.611	4.08651	0.343025	4.08651	0.344336	4.08651	0.362933	4.08651	588.922
4.09136	0.406563	4.09136	0.314713	4.09136	0.347257	4.09136	0.337005	4.09136	572.321	4.09136	0.343144	4.09136	0.346005	4.09136	0.364006	4.09136	586.716
4.09621	0.408947	4.09621	0.315011	4.09621	0.347674	4.09621	0.338793	4.09621	571.092	4.09621	0.343323	4.09621	0.34827	4.09621	0.365436	4.09621	584.596
4.10107	0.411272	4.10107	0.315845	4.10107	0.348091	4.10107	0.340641	4.10107	569.917	4.10107	0.343621	4.10107	0.350833	4.10107	0.366986	4.10107	582.601
4.10592	0.413418	4.10592	0.317156	4.10592	0.348628	4.10592	0.342548	4.10592	568.791	4.10592	0.344515	4.10592	0.353634	4.10592	0.368297	4.10592	580.755
4.11077	0.415444	4.11077	0.318706	4.11077	0.349402	4.11077	0.344098	4.11077	567.71	4.11077	0.345886	4.11077	0.356376	4.11077	0.369191	4.11077	579.06
4.11563	0.417471	4.11563	0.320494	4.11563	0.350893	4.11563	0.34523	4.11563	566.671	4.11563	0.347674	4.11563	0.359058	4.11563	0.369787	4.11563	577.501
4.12048	0.419378	4.12048	0.322223	4.12048	0.35274	4.12048	0.345886	4.12048	565.669	4.12048	0.349879	4.12048	0.361502	4.12048	0.370085	4.12048	576.057
4.12533	0.421107	4.12533	0.32407	4.12533	0.354886	4.12533	0.346482	4.12533	564.695	4.12533	0.352025	4.12533	0.363946	4.12533	0.370443	4.12533	574.705
4.13019	0.422716	4.13019	0.325859	4.13019	0.356972	4.13019	0.347137	4.13019	563.74	4.13019	0.354111	4.13019	0.366151	4.13019	0.37092	4.13019	573.423
4.13504	0.423968	4.13504	0.327587	4.13504	0.358999	4.13504	0.347972	4.13504	562.798	4.13504	0.355661	4.13504	0.368237	4.13504	0.371695	4.13504	572.196
4.13989	0.424802	4.13989	0.329375	4.13989	0.360489	4.13989	0.349164	4.13989	561.862	4.13989	0.356853	4.13989	0.370145	4.13989	0.372767	4.13989	571.016
4.14475	0.425398	4.14475	0.330985	4.14475	0.361562	4.14475	0.350714	4.14475	560.925	4.14475	0.357687	4.14475	0.371754	4.14475	0.374258	4.14475	569.881
4.1496	0.425875	4.1496	0.332594	4.1496	0.362277	4.1496	0.352204	4.1496	559.983	4.1496	0.358224	4.1496	0.373065	4.1496	0.376165	4.1496	568.788
4.15445	0.426471	4.15445	0.333905	4.15445	0.362933	4.15445	0.353694	4.15445	559.03	4.15445	0.358701	4.15445	0.374138	4.15445	0.378311	4.15445	567.736
4.15931	0.427306	4.15931	0.335455	4.15931	0.36335	4.15931	0.355005	4.15931	558.064	4.15931	0.359297	4.15931	0.374734	4.15931	0.380576	4.15931	566.723
4.16416	0.428677	4.16416	0.337005	4.16416	0.363588	4.16416	0.356138	4.16416	557.086	4.16416	0.359714	4.16416	0.375092	4.16416	0.383079	4.16416	565.745
4.16901	0.430584	4.16901	0.338554	4.16901	0.363767	4.16901	0.357151	4.16901	556.095	4.16901	0.360072	4.16901	0.37533	4.16901	0.385463	4.16901	564.795
4.17387	0.43273	4.17387	0.340283	4.17387	0.363827	4.17387	0.358403	4.17387	555.095	4.17387	0.36031	4.17387	0.375509	4.17387	0.387788	4.17387	563.867
4.17872	0.435293	4.17872	0.341892	4.17872	0.364006	4.17872	0.359595	4.17872	554.095	4.17872	0.360548	4.17872	0.375688	4.17872	0.389874	4.17872	562.955
4.18357	0.437796	4.18357	0.343442	4.18357	0.364602	4.18357	0.361085	4.18357	553.103	4.18357	0.361204	4.18357	0.375926	4.18357	0.391662	4.18357	562.052
4.18843	0.44024	4.18843	0.344932	4.18843	0.365674	4.18843	0.362575	4.18843	552.127	4.18843	0.362158	4.18843	0.376403	4.18843	0.393271	4.18843	561.155
4.19328	0.442505	4.19328	0.346184	4.19328	0.367343	4.19328	0.364006	4.19328	551.172	4.19328	0.36341	4.19328	0.377119	4.19328	0.394523	4.19328	560.258
4.19813	0.444353	4.19813	0.347018	4.19813	0.369489	4.19813	0.365436	4.19813	550.239	4.19813	0.3649	4.19813	0.378072	4.19813	0.395596	4.19813	559.356
4.20299	0.446022	4.20299	0.347555	4.20299	0.371635	4.20299	0.366867	4.20299	549.325	4.20299	0.36633	4.20299	0.379443	4.20299	0.39643	4.20299	558.446
4.20784	0.447512	4.20784	0.347793	4.20784	0.373483	4.20784	0.368476	4.20784	548.421	4.20784	0.367463	4.20784	0.381231	4.20784	0.397146	4.20784	557.52
4.21269	0.448704	4.21269	0.347793	4.21269	0.375032	4.21269	0.370145	4.21269	547.52	4.21269	0.368297	4.21269	0.383317	4.21269	0.397801	4.21269	556.577
4.21755	0.449538	4.21755	0.347853	4.21755	0.376225	4.21755	0.371993	4.21755	546.616	4.21755	0.368714	4.21755	0.385582	4.21755	0.398457	4.21755	555.613
4.2224	0.450432	4.2224	0.348449	4.2224	0.377238	4.2224	0.37396	4.2224	545.708	4.2224	0.369132	4.2224	0.387907	4.2224	0.399292	4.2224	554.633
4.22725	0.451148	4.22725	0.349641	4.22725	0.378132	4.22725	0.375807	4.22725	544.802	4.22725	0.369549	4.22725	0.390053	4.22725	0.400543	4.22725	553.642
4.23211	0.451803	4.23211	0.351787	4.23211	0.379145	4.23211	0.377536	4.23211	543.903	4.23211	0.370264	4.23211	0.391781	4.23211	0.402033	4.23211	552.65
4.23696	0.452697	4.23696	0.354707	4.23696	0.380516	4.23696	0.379086	4.23696	543.019	4.23696	0.371397	4.23696	0.393033	4.23696	0.403881	4.23696	551.666
4.24181	0.45383	4.24181	0.358105	4.24181	0.381947	4.24181	0.380278	4.24181	542.158	4.24181	0.372827	4.24181	0.393987	4.24181	0.405908	4.24181	550.694
4.24667	0.455022	4.24667	0.3618	4.24667	0.383496	4.24667	0.381112	4.24667	541.325	4.24667	0.374615	4.24667	0.394464	4.24667	0.407994	4.24667	549.737
4.25152	0.456572	4.25152	0.365376	4.25152	0.385165	4.25152	0.381947	4.25152	540.521	4.25152	0.376523	4.25152	0.39494	4.25152	0.41002	4.25152	548.789
4.25637	0.458121	4.25637	0.368655	4.25637	0.386775	4.25637	0.3829	4.25637	539.745	4.25637	0.378728	4.25637	0.395656	4.25637	0.411987	4.25637	547.847
4.26123	0.45985	4.26123	0.371695	4.26123	0.388265	4.26123	0.384331	4.26123	538.992	4.26123	0.381112	4.26123	0.396848	4.26123	0.414014	4.26123	546.907
4.26608	0.461638	4.26608	0.374436	4.26608	0.389457	4.26608	0.386536	4.26608	538.258	4.26608	0.383794	4.26608	0.398397	4.26608	0.415862	4.26608	545.969
4.27093	0.463486	4.27093	0.37694	4.27093	0.390351	4.27093	0.396311	4.27093	537.536	4.27093	0.389516	4.27093	0.400126	4.27093	0.417769	4.27093	545.038
4.27579	0.465453	4.27579	0.379205	4.27579	0.390947	4.27579	0.455141	4.27579	536.823	4.27579	0.422001	4.27579	0.401914	4.27579	0.419676	4.27579	544.118
4.28064	0.467658	4.28064	0.381052	4.28064	0.391424	4.28064	0.769734	4.28064	536.118	4.28064	0.607312	4.28064	0.403464	4.28064	0.421703	4.28064	543.216
4.28549	0.470102	4.28549	0.382364	4.28549	0.392199	4.28549	2.3284	4.28549	535.419	4.28549	1.60837	4.28549	0.404298	4.28549	0.424266	4.28549	542.339
4.29035	0.472605	4.29035	0.383019	4.29035	0.393569	4.29035	8.03137	4.29035	534.732	4.29035	5.70142	4.29035	0.404477	4.29035	0.435293	4.29035	541.492
4.2952	0.474751	4.2952	0.383317	4.2952	0.396013	4.2952	23.0171	4.2952	534.06	4.2952	17.4779	4.2952	0.404239	4.2952	0.502825	4.2952	540.678
4.30005	0.47648	4.30005	0.383437	4.30005	0.40555	4.30005	53.147	4.30005	533.408	4.30005	42.846	4.30005	0.403881	4.30005	0.876606	4.30005	539.896
4.30491	0.477493	4.30491	0.384092	4.30491	0.460446	4.30491	102.581	4.30491	532.78	4.30491	86.6483	4.30491	0.403881	4.30491	2.70522	4.30491	539.143
4.30976	0.47785	4.30976	0.387967	4.30976	0.749648	4.30976	172.174	4.30976	532.178	4.30976	150.768	4.30976	0.404716	4.30976	9.15045	4.30976	538.413
4.31461	0.477731	4.31461	0.415862	4.31461	2.18314	4.31461	258.545	4.31461	531.603	4.31461	233.071	4.31461	0.41163	4.31461	25.5306	4.31461	537.698
4.31947	0.477552	4.31947	0.578344	4.31947	7.5106	4.31947	353.71	4.31947	531.053	4.31947	326.8	4.31947	0.460982	4.31947	57.6233	4.31947	536.991
4.32432	0.477433	4.32432	1.45745	4.32432	21.7396	4.32432	446.616	4.32432	530.526	4.32432	421.433	4.32432	0.750601	4.32432	109.28	4.32432	536.29
4.32917	0.477672	4.32917	5.13846	4.32917	50.7454	4.32917	526.96	4.32917	530.02	4.32917	506.042	4.32917	2.26355	4.32917	180.928	4.32917	535.594
4.33403	0.478089	4.33403	16.0069	4.33403	98.8508	4.33403	588.448	4.33403	529.534	4.33403	573.049	4.33403	7.9065	4.33403	268.673	4.33403	534.907
4.33888	0.478625	4.33888	39.9304	4.33888	167.155	4.33888	629.46	4.33888	529.067	4.33888	619.588	4.33888	22.8316	4.33888	364.069	4.33888	534.234
4.34373	0.479162	4.34373	81.9377	4.34373	252.576	4.34373	652.272	4.34373	528.617	4.34373	646.961	4.34373	52.9134	4.34373	455.954	4.34373	533.582
4.34859	0.479817	4.34859	144.231	4.34859	347.419	4.34859	661.912	4.34859	528.186	4.34859	659.584	4.34859	102.319	4.34859	534.36	4.34859	532.955
4.35344	0.480652	4.35344	225.076	4.35344	440.754	4.35344	664.26	4.35344	527.774	4.35344	663.347	4.35344	171.908	4.35344	593.518	4.35344	532.356
4.35829	0.481784	4.35829	318.141	4.35829	522.12	4.35829	663.729	4.35829	527.378	4.35829	663.243	4.35829	258.29	4.35829	632.28	4.35829	531.785
4.36315	0.483453	4.36315	413.156	4.36315	584.914	4.36315	662.399	4.36315	527.001	4.36315	661.971	4.36315	353.455	4.36315	653.291	4.36315	531.241
4.368	0.48542	4.368	499.068	4.368	627.22	4.368	660.82	4.368	526.64	4.368	660.379	4.368	446.33	4.368	661.782	4.368	530.724
4.37285	0.487626	4.37285	567.89	4.37285	651.082	4.37285	659.102	4.37285	526.297	4.37285	658.629	4.37285	526.602	4.37285	663.566	4.37285	530.229
4.37771	0.489771	4.37771	616.325	4.37771	661.388	4.37771	657.294	4.37771	525.97	4.37771	656.781	4.37771	587.982	4.37771	662.807	4.37771	529.754
4.38256	0.491619	4.38256	645.326	4.38256	664.026	4.38256	655.423	4.38256	525.659	4.38256	654.868	4.38256	628.86	4.38256	661.364	4.38256	529.296
4.38741	0.493288	4.38741	659.072	4.38741	663.558	4.38741	653.503	4.38741	525.363	4.38741	652.908	4.38741	651.53	4.38741	659.7	4.38741	528.851
4.39227	0.494838	4.39227	663.407	4.39227	662.213	4.39227	651.54	4.39227	525.076	4.39227	650.909	4.39227	661.038	4.39227	657.909	4.39227	528.419
4.39712	0.496626	4.39712	663.491	4.39712	660.613	4.39712	649.536	4.39712	524.797	4.39712	648.875	4.39712	663.275	4.39712	656.036	4.39712	528.001
4.40197	0.498712	4.40197	662.247	4.40197	658.879	4.40197	647.497	4.40197	524.523	4.40197	646.813	4.40197	662.653	4.40197	654.107	4.40197	527.595
4.40683	0.501513	4.40683	660.651	4.40683	657.062	4.40683	645.427	4.40683	524.255	4.40683	644.725	4.40683	661.248	4.40683	652.132	4.40683	527.206
4.41168	0.50503	4.41168	658.895	4.41168	655.187	4.41168	643.332	4.41168	523.993	4.41168	642.618	4.41168	659.604	4.41168	650.118	4.41168	526.833
4.41653	0.515461	4.41653	657.041	4.41653	653.266	4.41653	641.217	4.41653	523.741	4.41653	640.501	4.41653	657.83	4.41653	648.069	4.41653	526.479
4.42139	0.573277	4.42139	655.124	4.42139	651.304	4.42139	639.093	4.42139	523.503	4.42139	638.38	4.42139	655.974	4.42139	645.991	4.42139	526.142
4.42624	0.884831	4.42624	653.159	4.42624	649.305	4.42624	636.966	4.42624	523.281	4.42624	636.261	4.42624	654.062	4.42624	643.887	4.42624	525.823
4.43109	2.44522	4.43109	651.153	4.43109	647.275	4.43109	634.844	4.43109	523.078	4.43109	634.147	4.43109	652.107	4.43109	641.765	4.43109	525.52
4.43595	8.17251	4.43595	649.11	4.43595	645.217	4.43595	632.73	4.43595	522.895	4.43595	632.039	4.43595	650.112	4.43595	639.631	4.43595	525.232
4.4408	23.2218	4.4408	647.034	4.4408	643.138	4.4408	630.624	4.4408	522.73	4.4408	629.939	4.4408	648.083	4.4408	637.49	4.4408	524.954
4.44565	53.4537	4.44565	644.93	4.44565	641.045	4.44565	628.527	4.44565	522.582	4.44565	627.847	4.44565	646.022	4.44565	635.348	4.44565	524.684
4.45051	103.009	4.45051	642.802	4.45051	638.945	4.45051	626.437	4.45051	522.45	4.45051	625.762	4.45051	643.935	4.45051	633.208	4.45051	524.422
4.45536	172.713	4.45536	640.66	4.45536	636.845	4.45536	624.357	4.45536	522.329	4.45536	623.686	4.45536	641.829	4.45536	631.072	4.45536	524.165
4.46021	259.151	4.46021	638.513	4.46021	634.747	4.46021	622.294	4.46021	522.219	4.46021	621.624	4.46021	639.712	4.46021	628.944	4.46021	523.915
4.46507	354.298	4.46507	636.37	4.46507	632.655	4.46507	620.253	4.46507	522.119	4.46507	619.581	4.46507	637.59	4.46507	626.825	4.46507	523.675
4.46992	447.088	4.46992	634.236	4.46992	630.569	4.46992	618.244	4.46992	522.026	4.46992	617.569	4.46992	635.467	4.46992	624.718	4.46992	523.448
4.47477	527.236	4.47477	632.112	4.47477	628.489	4.47477	616.27	4.47477	521.94	4.47477	615.598	4.47477	633.346	4.47477	622.629	4.47477	523.238
4.47963	588.491	4.47963	630	4.47963	626.418	4.47963	614.332	4.47963	521.86	4.47963	613.671	4.47963	631.227	4.47963	620.565	4.47963	523.046
4.48448	629.269	4.48448	627.896	4.48448	624.362	4.48448	612.424	4.48448	521.786	4.48448	611.785	4.48448	629.114	4.48448	618.537	4.48448	522.875
4.48933	651.88	4.48933	625.802	4.48933	622.328	4.48933	610.54	4.48933	521.718	4.48933	609.928	4.48933	627.005	4.48933	616.553	4.48933	522.725
4.49419	661.372	4.49419	623.72	4.49419	620.326	4.49419	608.677	4.49419	521.659	4.49419	608.089	4.49419	624.905	4.49419	614.616	4.49419	522.595
4.49904	663.623	4.49904	621.656	4.49904	618.364	4.49904	606.834	4.49904	521.61	4.49904	606.255	4.49904	622.819	4.49904	612.723	4.49904	522.481
4.50389	663.03	4.50389	619.619	4.50389	616.444	4.50389	605.016	4.50389	521.572	4.50389	604.426	4.50389	620.754	4.50389	610.862	4.50389	522.381
4.50875	661.651	4.50875	617.615	4.50875	614.562	4.50875	603.228	4.50875	521.546	4.50875	602.61	4.50875	618.718	4.50875	609.019	4.50875	522.293
4.5136	660.028	4.5136	615.648	4.5136	612.708	4.5136	601.474	4.5136	521.53	4.5136	600.82	4.5136	616.721	4.5136	607.184	4.5136	522.213
4.51845	658.268	4.51845	613.715	4.51845	610.871	4.51845	599.749	4.51845	521.523	4.51845	599.069	4.51845	614.768	4.51845	605.355	4.51845	522.14
4.52331	656.419	4.52331	611.81	4.52331	609.047	4.52331	598.047	4.52331	521.522	4.52331	597.364	4.52331	612.857	4.52331	603.536	4.52331	522.073
4.52816	654.513	4.52816	609.927	4.52816	607.232	4.52816	596.362	4.52816	521.526	4.52816	595.698	4.52816	610.977	4.52816	601.741	4.52816	522.013
4.53301	652.562	4.53301	608.06	4.53301	605.434	4.53301	594.69	4.53301	521.533	4.53301	594.059	4.53301	609.115	4.53301	599.978	4.53301	521.958
4.53787	650.576	4.53787	606.212	4.53787	603.66	4.53787	593.038	4.53787	521.545	4.53787	592.433	4.53787	607.261	4.53787	598.253	4.53787	521.909
4.54272	648.562	4.54272	604.385	4.54272	601.918	4.54272	591.414	4.54272	521.561	4.54272	590.809	4.54272	605.409	4.54272	596.559	4.54272	521.868
4.54757	646.526	4.54757	602.584	4.54757	600.207	4.54757	589.832	4.54757	521.581	4.54757	589.192	4.54757	603.566	4.54757	594.885	4.54757	521.835
4.55243	644.475	4.55243	600.811	4.55243	598.524	4.55243	588.306	4.55243	521.604	4.55243	587.591	4.55243	601.744	4.55243	593.221	4.55243	521.812
4.55728	642.413	4.55728	599.064	4.55728	596.862	4.55728	586.842	4.55728	521.628	4.55728	586.023	4.55728	599.956	4.55728	591.565	4.55728	521.799
4.56213	640.346	4.56213	597.335	4.56213	595.218	4.56213	585.437	4.56213	521.654	4.56213	584.502	4.56213	598.21	4.56213	589.92	4.56213	521.795
4.56699	638.278	4.56699	595.621	4.56699	593.593	4.56699	584.082	4.56699	521.682	4.56699	583.041	4.56699	596.504	4.56699	588.301	4.56699	521.799
4.57184	636.212	4.57184	593.924	4.57184	591.994	4.57184	582.764	4.57184	521.713	4.57184	581.644	4.57184	594.828	4.57184	586.725	4.57184	521.808
4.57669	634.147	4.57669	592.252	4.57669	590.432	4.57669	581.469	4.57669	521.75	4.57669	580.31	4.57669	593.17	4.57669	585.204	4.57669	521.822
4.58155	632.086	4.58155	590.62	4.58155	588.918	4.58155	580.185	4.58155	521.793	4.58155	579.03	4.58155	591.519	4.58155	583.746	4.58155	521.838
4.5864	630.029	4.5864	589.041	4.5864	587.456	4.5864	578.902	4.5864	521.845	4.5864	577.794	4.5864	589.877	4.5864	582.35	4.5864	521.857
4.59125	627.977	4.59125	587.528	4.59125	586.046	4.59125	577.616	4.59125	521.903	4.59125	576.592	4.59125	588.254	4.59125	581.008	4.59125	521.88
4.59611	625.929	4.59611	586.082	4.59611	584.68	4.59611	576.327	4.59611	521.967	4.59611	575.412	4.59611	586.663	4.59611	579.712	4.59611	521.907
4.60096	623.888	4.60096	584.696	4.60096	583.347	4.60096	575.036	4.60096	522.035	4.60096	574.244	4.60096	585.12	4.60096	578.448	4.60096	521.937
4.60581	621.86	4.60581	583.357	4.60581	582.036	4.60581	573.746	4.60581	522.107	4.60581	573.079	4.60581	583.635	4.60581	577.207	4.60581	521.97
4.61067	619.853	4.61067	582.048	4.61067	580.736	4.61067	572.457	4.61067	522.182	4.61067	571.91	4.61067	582.211	4.61067	575.98	4.61067	522.006
4.61552	617.874	4.61552	580.755	4.61552	579.439	4.61552	571.173	4.61552	522.262	4.61552	570.73	4.61552	580.845	4.61552	574.76	4.61552	522.046
4.62037	615.933	4.62037	579.464	4.62037	578.141	4.62037	569.892	4.62037	522.349	4.62037	569.537	4.62037	579.528	4.62037	573.543	4.62037	522.091
4.62523	614.032	4.62523	578.17	4.62523	576.842	4.62523	568.617	4.62523	522.443	4.62523	568.326	4.62523	578.251	4.62523	572.325	4.62523	522.144
4.63008	612.166	4.63008	576.869	4.63008	575.542	4.63008	567.349	4.63008	522.542	4.63008	567.102	4.63008	577.004	4.63008	571.104	4.63008	522.206
4.63493	610.327	4.63493	575.563	4.63493	574.241	4.63493	566.095	4.63493	522.645	4.63493	565.871	4.63493	575.776	4.63493	569.875	4.63493	522.277
4.63979	608.504	4.63979	574.254	4.63979	572.941	4.63979	564.865	4.63979	522.751	4.63979	564.641	4.63979	574.562	4.63979	568.638	4.63979	522.356
4.64464	606.692	4.64464	572.945	4.64464	571.644	4.64464	563.668	4.64464	522.858	4.64464	563.426	4.64464	573.353	4.64464	567.393	4.64464	522.441
4.64949	604.89	4.64949	571.64	4.64949	570.35	4.64949	562.516	4.64949	522.965	4.64949	562.237	4.64949	572.146	4.64949	566.145	4.64949	522.528
4.65435	603.108	4.65435	570.341	4.65435	569.062	4.65435	561.417	4.65435	523.072	4.65435	561.086	4.65435	570.935	4.65435	564.9	4.65435	522.616
4.6592	601.359	4.6592	569.05	4.6592	567.785	4.6592	560.379	4.6592	523.178	4.6592	559.986	4.6592	569.718	4.6592	563.671	4.6592	522.704
4.66405	599.651	4.66405	567.769	4.66405	566.525	4.66405	559.408	4.66405	523.285	4.66405	558.944	4.66405	568.492	4.66405	562.469	4.66405	522.793
4.66891	597.983	4.66891	566.502	4.66891	565.291	4.66891	558.504	4.66891	523.393	4.66891	557.968	4.66891	567.256	4.66891	561.306	4.66891	522.883
4.67376	596.347	4.67376	565.253	4.67376	564.091	4.67376	557.667	4.67376	523.499	4.67376	557.056	4.67376	566.016	4.67376	560.195	4.67376	522.977
4.67861	594.73	4.67861	564.033	4.67861	562.934	4.67861	556.888	4.67861	523.605	4.67861	556.203	4.67861	564.778	4.67861	559.145	4.67861	523.074
4.68347	593.12	4.68347	562.849	4.68347	561.828	4.68347	556.156	4.68347	523.71	4.68347	555.396	4.68347	563.554	4.68347	558.163	4.68347	523.173
4.68832	591.514	4.68832	561.712	4.68832	560.778	4.68832	555.455	4.68832	523.814	4.68832	554.62	4.68832	562.355	4.68832	557.249	4.68832	523.272
4.69317	589.919	4.69317	560.629	4.69317	559.79	4.69317	554.768	4.69317	523.918	4.69317	553.859	4.69317	561.194	4.69317	556.399	4.69317	523.369
4.69803	588.351	4.69803	559.609	4.69803	558.868	4.69803	554.079	4.69803	524.022	4.69803	553.103	4.69803	560.08	4.69803	555.601	4.69803	523.462
4.70288	586.825	4.70288	558.656	4.70288	558.009	4.70288	553.382	4.70288	524.126	4.70288	552.349	4.70288	559.024	4.70288	554.838	4.70288	523.553
4.70773	585.354	4.70773	557.773	4.70773	557.21	4.70773	552.676	4.70773	524.232	4.70773	551.598	4.70773	558.031	4.70773	554.092	4.70773	523.641
4.71259	583.943	4.71259	556.955	4.71259	556.458	4.71259	551.964	4.71259	524.339	4.71259	550.859	4.71259	557.102	4.71259	553.351	4.71259	523.729
4.71744	582.591	4.71744	556.193	4.71744	555.739	4.71744	551.254	4.71744	524.449	4.71744	550.138	4.71744	556.233	4.71744	552.607	4.71744	523.816
4.72229	581.29	4.72229	555.473	4.72229	555.034	4.72229	550.556	4.72229	524.564	4.72229	549.443	4.72229	555.412	4.72229	551.862	4.72229	523.904
4.72715	580.03	4.72715	554.776	4.72715	554.331	4.72715	549.876	4.72715	524.685	4.72715	548.775	4.72715	554.624	4.72715	551.12	4.72715	523.991
4.732	578.798	4.732	554.084	4.732	553.62	4.732	549.217	4.732	524.812	4.732	548.135	4.732	553.855	4.732	550.391	4.732	524.079
4.73685	577.586	4.73685	553.387	4.73685	552.901	4.73685	548.58	4.73685	524.945	4.73685	547.518	4.73685	553.094	4.73685	549.683	4.73685	524.167
4.74171	576.384	4.74171	552.679	4.74171	552.176	4.74171	547.963	4.74171	525.081	4.74171	546.919	4.74171	552.335	4.74171	549	4.74171	524.254
4.74656	575.186	4.74656	551.964	4.74656	551.454	4.74656	547.359	4.74656	525.22	4.74656	546.332	4.74656	551.581	4.74656	548.342	4.74656	524.342
4.75141	573.99	4.75141	551.249	4.75141	550.744	4.75141	546.762	4.75141	525.36	4.75141	545.75	4.75141	550.837	4.75141	547.709	4.75141	524.43
4.75627	572.792	4.75627	550.544	4.75627	550.052	4.75627	546.164	4.75627	525.498	4.75627	545.166	4.75627	550.112	4.75627	547.096	4.75627	524.518
4.76112	571.592	4.76112	549.857	4.76112	549.382	4.76112	545.556	4.76112	525.632	4.76112	544.576	4.76112	549.411	4.76112	546.496	4.76112	524.606
4.76597	570.389	4.76597	549.192	4.76597	548.735	4.76597	544.936	4.76597	525.761	4.76597	543.977	4.76597	548.738	4.76597	545.904	4.76597	524.697
4.77083	569.181	4.77083	548.549	4.77083	548.107	4.77083	544.3	4.77083	525.885	4.77083	543.37	4.77083	548.091	4.77083	545.312	4.77083	524.791
4.77568	567.969	4.77568	547.926	4.77568	547.492	4.77568	543.652	4.77568	526.003	4.77568	542.758	4.77568	547.468	4.77568	544.714	4.77568	524.889
4.78053	566.756	4.78053	547.318	4.78053	546.883	4.78053	542.996	4.78053	526.115	4.78053	542.146	4.78053	546.864	4.78053	544.106	4.78053	524.994
4.78539	565.548	4.78539	546.718	4.78539	546.27	4.78539	542.341	4.78539	526.222	4.78539	541.541	4.78539	546.272	4.78539	543.487	4.78539	525.103
4.79024	564.353	4.79024	546.12	4.79024	545.647	4.79024	541.694	4.79024	526.327	4.79024	540.947	4.79024	545.685	4.79024	542.859	4.79024	525.217
4.79509	563.183	4.79509	545.516	4.79509	545.008	4.79509	541.061	4.79509	526.43	4.79509	540.367	4.79509	545.098	4.79509	542.227	4.79509	525.333
4.79995	562.049	4.79995	544.901	4.79995	544.355	4.79995	540.444	4.79995	526.533	4.79995	539.799	4.79995	544.504	4.79995	541.599	4.79995	525.449
4.8048	560.957	4.8048	544.27	4.8048	543.69	4.8048	539.846	4.8048	526.637	4.8048	539.241	4.8048	543.9	4.8048	540.98	4.8048	525.563
4.80965	559.917	4.80965	543.624	4.80965	543.02	4.80965	539.262	4.80965	526.743	4.80965	538.69	4.80965	543.285	4.80965	540.374	4.80965	525.675
4.81451	558.932	4.81451	542.966	4.81451	542.354	4.81451	538.69	4.81451	526.851	4.81451	538.143	4.81451	542.662	4.81451	539.781	4.81451	525.783
4.81936	558.006	4.81936	542.304	4.81936	541.699	4.81936	538.126	4.81936	526.961	4.81936	537.598	4.81936	542.036	4.81936	539.2	4.81936	525.888
4.82421	557.137	4.82421	541.646	4.82421	541.06	4.82421	537.568	4.82421	527.073	4.82421	537.056	4.82421	541.413	4.82421	538.626	4.82421	525.989
4.82907	556.32	4.82907	540.999	4.82907	540.44	4.82907	537.016	4.82907	527.187	4.82907	536.518	4.82907	540.799	4.82907	538.058	4.82907	526.086
4.83392	555.545	4.83392	540.368	4.83392	539.839	4.83392	536.472	4.83392	527.301	4.83392	535.985	4.83392	540.198	4.83392	537.494	4.83392	526.179
4.83877	554.798	4.83877	539.753	4.83877	539.254	4.83877	535.937	4.83877	527.415	4.83877	535.457	4.83877	539.609	4.83877	536.934	4.83877	526.269
4.84363	554.066	4.84363	539.152	4.84363	538.679	4.84363	535.413	4.84363	527.527	4.84363	534.936	4.84363	539.031	4.84363	536.381	4.84363	526.357
4.84848	553.338	4.84848	538.562	4.84848	538.111	4.84848	534.9	4.84848	527.64	4.84848	534.421	4.84848	538.461	4.84848	535.836	4.84848	526.444
4.85333	552.61	4.85333	537.981	4.85333	537.547	4.85333	534.397	4.85333	527.754	4.85333	533.916	4.85333	537.895	4.85333	535.301	4.85333	526.53
4.85819	551.885	4.85819	537.406	4.85819	536.989	4.85819	533.905	4.85819	527.873	4.85819	533.423	4.85819	537.332	4.85819	534.775	4.85819	526.618
4.86304	551.169	4.86304	536.84	4.86304	536.436	4.86304	533.426	4.86304	527.995	4.86304	532.946	4.86304	536.772	4.86304	534.259	4.86304	526.707
4.86789	550.469	4.86789	536.285	4.86789	535.891	4.86789	532.962	4.86789	528.122	4.86789	532.489	4.86789	536.218	4.86789	533.753	4.86789	526.8
4.87275	549.794	4.87275	535.742	4.87275	535.358	4.87275	532.515	4.87275	528.251	4.87275	532.054	4.87275	535.672	4.87275	533.259	4.87275	526.897
4.8776	549.149	4.8776	535.212	4.8776	534.836	4.8776	532.088	4.8776	528.379	4.8776	531.642	4.8776	535.133	4.8776	532.78	4.8776	526.996
4.88245	548.532	4.88245	534.694	4.88245	534.328	4.88245	531.679	4.88245	528.503	4.88245	531.249	4.88245	534.603	4.88245	532.32	4.88245	527.099
4.88731	547.943	4.88731	534.188	4.88731	533.834	4.88731	531.288	4.88731	528.62	4.88731	530.872	4.88731	534.084	4.88731	531.881	4.88731	527.203
4.89216	547.377	4.89216	533.694	4.89216	533.358	4.89216	530.91	4.89216	528.73	4.89216	530.508	4.89216	533.575	4.89216	531.461	4.89216	527.307
4.89701	546.828	4.89701	533.214	4.89701	532.9	4.89701	530.542	4.89701	528.835	4.89701	530.155	4.89701	533.08	4.89701	531.058	4.89701	527.411
4.90187	546.289	4.90187	532.751	4.90187	532.463	4.90187	530.184	4.90187	528.937	4.90187	529.812	4.90187	532.601	4.90187	530.669	4.90187	527.515
4.90672	545.752	4.90672	532.306	4.90672	532.045	4.90672	529.835	4.90672	529.04	4.90672	529.48	4.90672	532.141	4.90672	530.29	4.90672	527.621
4.91157	545.211	4.91157	531.88	4.91157	531.646	4.91157	529.495	4.91157	529.143	4.91157	529.161	4.91157	531.701	4.91157	529.92	4.91157	527.73
4.91643	544.659	4.91643	531.473	4.91643	531.263	4.91643	529.165	4.91643	529.25	4.91643	528.853	4.91643	531.281	4.91643	529.561	4.91643	527.841
4.92128	544.095	4.92128	531.08	4.92128	530.892	4.92128	528.846	4.92128	529.356	4.92128	528.558	4.92128	530.878	4.92128	529.214	4.92128	527.955
4.92613	543.518	4.92613	530.7	4.92613	530.53	4.92613	528.537	4.92613	529.461	4.92613	528.274	4.92613	530.488	4.92613	528.88	4.92613	528.07
4.93099	542.932	4.93099	530.329	4.93099	530.178	4.93099	528.236	4.93099	529.563	4.93099	527.999	4.93099	530.11	4.93099	528.561	4.93099	528.184
4.93584	542.343	4.93584	529.967	4.93584	529.835	4.93584	527.943	4.93584	529.661	4.93584	527.732	4.93584	529.744	4.93584	528.255	4.93584	528.294
4.94069	541.758	4.94069	529.615	4.94069	529.501	4.94069	527.658	4.94069	529.757	4.94069	527.474	4.94069	529.388	4.94069	527.961	4.94069	528.399
4.94555	541.182	4.94555	529.274	4.94555	529.178	4.94555	527.381	4.94555	529.854	4.94555	527.225	4.94555	529.045	4.94555	527.678	4.94555	528.499
4.9504	540.617	4.9504	528.947	4.9504	528.865	4.9504	527.113	4.9504	529.959	4.9504	526.985	4.9504	528.716	4.9504	527.403	4.9504	528.596
4.95525	540.064	4.95525	528.633	4.95525	528.562	4.95525	526.853	4.95525	530.078	4.95525	526.752	4.95525	528.402	4.95525	527.136	4.95525	528.691
4.96011	539.52	4.96011	528.33	4.96011	528.266	4.96011	526.603	4.96011	530.216	4.96011	526.526	4.96011	528.1	4.96011	526.878	4.96011	528.788
4.96496	538.981	4.96496	528.038	4.96496	527.979	4.96496	526.359	4.96496	530.375	4.96496	526.303	4.96496	527.81	4.96496	526.629	4.96496	528.886
4.96981	538.444	4.96981	527.753	4.96981	527.7	4.96981	526.121	4.96981	530.555	4.96981	526.08	4.96981	527.531	4.96981	526.386	4.96981	528.986
4.97467	537.905	4.97467	527.475	4.97467	527.427	4.97467	525.884	4.97467	530.747	4.97467	525.854	4.97467	527.259	4.97467	526.147	4.97467	529.083
4.97952	537.356	4.97952	527.199	4.97952	527.153	4.97952	525.643	4.97952	530.938	4.97952	525.618	4.97952	526.989	4.97952	525.903	4.97952	529.168
4.98437	536.776	4.98437	526.914	4.98437	526.862	4.98437	525.392	4.98437	531.105	4.98437	525.362	4.98437	526.708	4.98437	525.641	4.98437	529.231
4.98923	536.129	4.98923	526.6	4.98923	526.529	4.98923	525.118	4.98923	531.22	4.98923	525.072	4.98923	526.393	4.98923	525.342	4.98923	529.258
4.99408	535.355	4.99408	526.231	4.99408	526.124	4.99408	524.805	4.99408	531.254	4.99408	524.732	4.99408	526.015	4.99408	524.986	4.99408	529.239
4.99893	534.393	4.99893	525.778	4.99893	525.631	4.99893	524.437	4.99893	531.185	4.99893	524.331	4.99893	525.547	4.99893	524.559	4.99893	529.165
5.00379	533.283	5.00379	525.263	5.00379	525.224	5.00379	524.019	5.00379	531.038	5.00379	523.977	5.00379	525.029	5.00379	524.143	5.00379	529.122
5.00864	532.774	5.00864	525.134	5.00864	526.004	5.00864	523.807	5.00864	531.231	5.00864	524.494	5.00864	525.014	5.00864	524.46	5.00864	529.888
5.01349	535.304	5.01349	527.202	5.01349	530.851	5.01349	525.136	5.01349	533.45	5.01349	528.356	5.01349	527.514	5.01349	527.797	5.01349	533.94
5.01835	545.078	5.01835	535.117	5.01835	544.123	5.01835	531.163	5.01835	541.033	5.01835	539.697	5.01835	536.338	5.01835	538.155	5.01835	545.38
5.0232	566.504	5.0232	553.302	5.0232	569.712	5.0232	546.287	5.0232	557.5	5.0232	562.692	5.0232	555.834	5.0232	559.763	5.0232	567.708
5.02805	601.771	5.02805	584.515	5.02805	608.48	5.02805	573.971	5.02805	583.652	5.02805	599.018	5.02805	588.378	5.02805	594.549	5.02805	600.821
5.03291	648.886	5.03291	627.572	5.03291	656.681	5.03291	614.259	5.03291	616.105	5.03291	645.971	5.03291	632.224	5.03291	640.149	5.03291	640.024
5.03776	701.106	5.03776	676.634	5.03776	706.497	5.03776	662.515	5.03776	648.503	5.03776	696.478	5.03776	681.11	5.03776	689.766	5.03776	677.509
5.04261	748.538	5.04261	722.651	5.04261	748.477	5.04261	710.295	5.04261	673.823	5.04261	741.173	5.04261	725.958	5.04261	734.133	5.04261	704.771
5.04747	781.558	5.04747	756.295	5.04747	774.654	5.04747	747.998	5.04747	686.175	5.04747	771.511	5.04747	757.785	5.04747	764.557	5.04747	715.108
5.05232	794.227	5.05232	771.192	5.05232	781.378	5.05232	768.098	5.05232	683.069	5.05232	782.56	5.05232	770.663	5.05232	775.776	5.05232	706.478
5.05717	786.197	5.05717	766.614	5.05717	771.185	5.05717	767.756	5.05717	667.764	5.05717	774.791	5.05717	763.933	5.05717	767.916	5.05717	683.018
5.06203	762.766	5.06203	748.342	5.06203	751.941	5.06203	750.009	5.06203	648.481	5.06203	753.952	5.06203	742.638	5.06203	746.569	5.06203	653.152
5.06688	732.892	5.06688	726.081	5.06688	732.566	5.06688	722.676	5.06688	633.494	5.06688	728.384	5.06688	715.438	5.06688	720.296	5.06688	625.449
5.07173	705.53	5.07173	708.239	5.07173	718.424	5.07173	694.971	5.07173	626.576	5.07173	705.246	5.07173	690.766	5.07173	696.784	5.07173	605.568
5.07659	686.392	5.07659	698.497	5.07659	710.225	5.07659	673.81	5.07659	626.677	5.07659	688.526	5.07659	673.864	5.07659	680.476	5.07659	595.389
5.08144	676.863	5.08144	696.32	5.08144	705.332	5.08144	662.056	5.08144	629.891	5.08144	678.955	5.08144	665.858	5.08144	672.159	5.08144	592.976
5.08629	674.5	5.08629	698.499	5.08629	699.196	5.08629	658.5	5.08629	630.953	5.08629	674.28	5.08629	664.169	5.08629	669.3	5.08629	593.513
5.09115	674.633	5.09115	700.059	5.09115	687.714	5.09115	658.909	5.09115	625.027	5.09115	670.367	5.09115	664.033	5.09115	667.376	5.09115	591.823
5.096	672.662	5.096	696.315	5.096	670.172	5.096	658.233	5.096	610.507	5.096	663.41	5.096	660.926	5.096	662.344	5.096	584.904
5.10085	665.786	5.10085	685.624	5.10085	649.466	5.10085	652.972	5.10085	589.83	5.10085	651.371	5.10085	652.371	5.10085	652.554	5.10085	572.193
5.10571	653.125	5.10571	669.237	5.10571	629.03	5.10571	641.951	5.10571	566.828	5.10571	633.674	5.10571	637.989	5.10571	638.552	5.10571	554.388
5.11056	635.174	5.11056	648.425	5.11056	610.472	5.11056	625.577	5.11056	543.624	5.11056	610.944	5.11056	618.766	5.11056	621.815	5.11056	532.816
5.11541	613.618	5.11541	623.267	5.11541	593.491	5.11541	605.185	5.11541	520.323	5.11541	585.189	5.11541	596.614	5.11541	603.758	5.11541	509.468
5.12027	590.909	5.12027	594.31	5.12027	576.498	5.12027	582.796	5.12027	496.658	5.12027	559.147	5.12027	573.943	5.12027	585.285	5.12027	486.651
5.12512	569.308	5.12512	563.866	5.12512	557.316	5.12512	560.652	5.12512	473.08	5.12512	535.066	5.12512	552.874	5.12512	566.573	5.12512	466.193
5.12997	550.088	5.12997	534.932	5.12997	534.622	5.12997	540.433	5.12997	450.475	5.12997	514.193	5.12997	534.524	5.12997	546.982	5.12997	448.866
5.13483	533.427	5.13483	509.718	5.13483	508.839	5.13483	522.787	5.13483	429.613	5.13483	496.541	5.13483	518.82	5.13483	525.33	5.13483	434.252
5.13968	518.402	5.13968	489.307	5.13968	481.558	5.13968	507.25	5.13968	411.076	5.13968	480.506	5.13968	504.549	5.13968	500.662	5.13968	420.875
5.14453	503.17	5.14453	473.652	5.14453	454.629	5.14453	492.409	5.14453	395.108	5.14453	463.584	5.14453	489.699	5.14453	473.183	5.14453	406.714
5.14939	485.809	5.14939	461.056	5.14939	429.659	5.14939	476.4	5.14939	380.971	5.14939	444.172	5.14939	472.329	5.14939	444.338	5.14939	390.174
5.15424	465.49	5.15424	448.278	5.15424	407.536	5.15424	457.768	5.15424	366.823	5.15424	422.461	5.15424	451.637	5.15424	416.13	5.15424	370.942
5.15909	442.837	5.15909	432.267	5.15909	388.102	5.15909	436.238	5.15909	350.924	5.15909	399.694	5.15909	428.289	5.15909	390.381	5.15909	349.917
5.16395	419.173	5.16395	412.092	5.16395	370.636	5.16395	412.695	5.16395	332.947	5.16395	377.291	5.16395	403.713	5.16395	368.178	5.16395	328.426
5.1688	395.787	5.1688	389.062	5.1688	354.623	5.1688	388.506	5.1688	313.963	5.1688	356.566	5.1688	379.399	5.1688	349.527	5.1688	307.776
5.17365	373.874	5.17365	365.348	5.17365	339.901	5.17365	365.065	5.17365	295.528	5.17365	338.404	5.17365	356.762	5.17365	333.576	5.17365	289.215
5.17851	354.394	5.17851	342.874	5.17851	326.261	5.17851	343.692	5.17851	278.939	5.17851	322.759	5.17851	336.906	5.17851	319.29	5.17851	273.564
5.18336	337.481	5.18336	322.865	5.18336	313.237	5.18336	325.198	5.18336	264.751	5.18336	308.731	5.18336	319.953	5.18336	305.877	5.18336	260.59
5.18821	322.272	5.18821	305.549	5.18821	300.251	5.18821	309.306	5.18821	252.53	5.18821	295.264	5.18821	304.92	5.18821	292.76	5.18821	249.126
5.19307	307.571	5.19307	290.069	5.19307	286.765	5.19307	294.813	5.19307	241.106	5.19307	281.607	5.19307	290.45	5.19307	279.421	5.19307	237.814
5.19792	292.518	5.19792	275.054	5.19792	272.393	5.19792	280.391	5.19792	229.21	5.19792	267.297	5.19792	275.568	5.19792	265.415	5.19792	225.668
5.20277	276.773	5.20277	259.526	5.20277	257.094	5.20277	265.241	5.20277	216.078	5.20277	252.168	5.20277	259.922	5.20277	250.561	5.20277	212.265
5.20763	260.502	5.20763	243.397	5.20763	241.329	5.20763	249.27	5.20763	201.742	5.20763	236.519	5.20763	243.752	5.20763	235.144	5.20763	197.841
5.21248	244.304	5.21248	227.28	5.21248	225.904	5.21248	232.999	5.21248	186.917	5.21248	221.06	5.21248	227.733	5.21248	219.865	5.21248	183.175
5.21733	228.942	5.21733	211.989	5.21733	211.604	5.21733	217.249	5.21733	172.577	5.21733	206.574	5.21733	212.645	5.21733	205.498	5.21733	169.193
5.22219	215.04	5.22219	198.178	5.22219	198.97	5.22219	202.787	5.22219	159.563	5.22219	193.646	5.22219	199.096	5.22219	192.631	5.22219	156.65
5.22704	202.957	5.22704	186.234	5.22704	188.244	5.22704	190.127	5.22704	148.428	5.22704	182.581	5.22704	187.423	5.22704	181.578	5.22704	145.999
5.23189	192.755	5.23189	176.231	5.23189	179.323	5.23189	179.474	5.23189	139.336	5.23189	173.359	5.23189	177.646	5.23189	172.337	5.23189	137.306
5.23675	184.176	5.23675	167.905	5.23675	171.804	5.23675	170.673	5.23675	132.004	5.23675	165.646	5.23675	169.456	5.23675	164.59	5.23675	130.227
5.2416	176.765	5.2416	160.772	5.2416	165.196	5.2416	163.27	5.2416	125.88	5.2416	158.962	5.2416	162.374	5.2416	157.875	5.2416	124.221
5.24645	170.099	5.24645	154.383	5.24645	159.143	5.24645	156.764	5.24645	120.459	5.24645	152.921	5.24645	155.996	5.24645	151.81	5.24645	118.845
5.25131	163.928	5.25131	148.47	5.25131	153.467	5.25131	150.807	5.25131	115.455	5.25131	147.309	5.25131	150.097	5.25131	146.191	5.25131	113.868
5.25616	158.14	5.25616	142.913	5.25616	148.09	5.25616	145.226	5.25616	110.749	5.25616	142.029	5.25616	144.574	5.25616	140.922	5.25616	109.196
5.26101	152.679	5.26101	137.661	5.26101	142.974	5.26101	139.94	5.26101	106.29	5.26101	137.024	5.26101	139.368	5.26101	135.949	5.26101	104.791
5.26587	147.507	5.26587	132.683	5.26587	138.1	5.26587	134.91	5.26587	102.052	5.26587	132.257	5.26587	134.439	5.26587	131.234	5.26587	100.626
5.27072	142.59	5.27072	127.961	5.27072	133.454	5.27072	130.119	5.27072	98.0179	5.27072	127.703	5.27072	129.75	5.27072	126.746	5.27072	96.6839
5.27557	137.9	5.27557	123.476	5.27557	129.025	5.27557	125.557	5.27557	94.1777	5.27557	123.343	5.27557	125.274	5.27557	122.457	5.27557	92.9438
5.28043	133.409	5.28043	119.208	5.28043	124.798	5.28043	121.213	5.28043	90.5213	5.28043	119.166	5.28043	120.984	5.28043	118.347	5.28043	89.3869
5.28528	129.093	5.28528	115.135	5.28528	120.757	5.28528	117.074	5.28528	87.0392	5.28528	115.163	5.28528	116.86	5.28528	114.398	5.28528	85.9928
5.29013	124.934	5.29013	111.235	5.29013	116.88	5.29013	113.123	5.29013	83.7197	5.29013	111.326	5.29013	112.888	5.29013	110.597	5.29013	82.7417
5.29499	120.918	5.29499	107.486	5.29499	113.147	5.29499	109.338	5.29499	80.5493	5.29499	107.648	5.29499	109.058	5.29499	106.934	5.29499	79.6161
5.29984	117.035	5.29984	103.871	5.29984	109.537	5.29984	105.7	5.29984	77.5118	5.29984	104.117	5.29984	105.363	5.29984	103.404	5.29984	76.6006
5.30469	113.281	5.30469	100.375	5.30469	106.035	5.30469	102.188	5.30469	74.5908	5.30469	100.721	5.30469	101.8	5.30469	99.9981	5.30469	73.6843
5.30955	109.651	5.30955	96.9891	5.30955	102.629	5.30955	98.7878	5.30955	71.7707	5.30955	97.4477	5.30955	98.366	5.30955	96.7089	5.30955	70.8606
5.3144	106.144	5.3144	93.7087	5.3144	99.3133	5.3144	95.4887	5.3144	69.0388	5.3144	94.2832	5.3144	95.0576	5.3144	93.5264	5.3144	68.1273
5.31925	102.756	5.31925	90.5317	5.31925	96.0882	5.31925	92.2842	5.31925	66.3862	5.31925	91.2151	5.31925	91.8688	5.31925	90.4416	5.31925	65.484
5.32411	99.4816	5.32411	87.4574	5.32411	92.957	5.32411	89.1725	5.32411	63.8084	5.32411	88.2322	5.32411	88.7915	5.32411	87.4479	5.32411	62.9309
5.32896	96.3149	5.32896	84.4846	5.32896	89.9232	5.32896	86.1543	5.32896	61.3055	5.32896	85.3251	5.32896	85.8163	5.32896	84.541	5.32896	60.4662
5.33381	93.2478	5.33381	81.611	5.33381	86.9895	5.33381	83.2308	5.33381	58.8797	5.33381	82.4878	5.33381	82.9326	5.33381	81.7205	5.33381	58.0868
5.33867	90.2717	5.33867	78.8326	5.33867	84.1551	5.33867	80.4023	5.33867	56.5342	5.33867	79.7177	5.33867	80.1315	5.33867	78.9875	5.33867	55.7878
5.34352	87.3781	5.34352	76.1438	5.34352	81.4165	5.34352	77.6669	5.34352	54.2702	5.34352	77.0162	5.34352	77.4058	5.34352	76.3425	5.34352	53.5634
5.34837	84.5593	5.34837	73.5374	5.34837	78.7676	5.34837	75.0206	5.34837	52.0872	5.34837	74.387	5.34837	74.7508	5.34837	73.7833	5.34837	51.4084
5.35323	81.8093	5.35323	71.0059	5.35323	76.2013	5.35323	72.4574	5.35323	49.9825	5.35323	71.834	5.35323	72.1655	5.35323	71.3059	5.35323	49.3186
5.35808	79.1247	5.35808	68.5428	5.35808	73.7102	5.35808	69.9706	5.35808	47.952	5.35808	69.3604	5.35808	69.6511	5.35808	68.9057	5.35808	47.2914
5.36293	76.5052	5.36293	66.1429	5.36293	71.2879	5.36293	67.5539	5.36293	45.9909	5.36293	66.967	5.36293	67.2097	5.36293	66.5784	5.36293	45.3256
5.36779	73.9533	5.36779	63.8032	5.36779	68.929	5.36779	65.2019	5.36779	44.0955	5.36779	64.652	5.36779	64.8438	5.36779	64.3206	5.36779	43.4215
5.37264	71.4731	5.37264	61.5235	5.37264	66.6305	5.37264	62.9116	5.37264	42.2626	5.37264	62.4119	5.37264	62.5544	5.37264	62.1302	5.37264	41.581
5.37749	69.0678	5.37749	59.3061	5.37749	64.3916	5.37749	60.6815	5.37749	40.4906	5.37749	60.2419	5.37749	60.3406	5.37749	60.0066	5.37749	39.8068
5.38235	66.7396	5.38235	57.1546	5.38235	62.214	5.38235	58.5124	5.38235	38.7791	5.38235	58.1375	5.38235	58.2008	5.38235	57.9489	5.38235	38.1014
5.3872	64.4873	5.3872	55.0714	5.3872	60.1018	5.3872	56.4068	5.3872	37.1286	5.3872	56.0953	5.3872	56.1324	5.3872	55.9557	5.3872	36.4666
5.39205	62.3072	5.39205	53.0587	5.39205	58.0601	5.39205	54.3674	5.39205	35.5412	5.39205	54.1131	5.39205	54.1325	5.39205	54.0242	5.39205	34.9035
5.39691	60.1932	5.39691	51.1174	5.39691	56.0939	5.39691	52.3966	5.39691	34.0199	5.39691	52.1913	5.39691	52.1997	5.39691	52.1523	5.39691	33.4125
5.40176	58.1399	5.40176	49.248	5.40176	54.2085	5.40176	50.4963	5.40176	32.5682	5.40176	50.3331	5.40176	50.334	5.40176	50.3399	5.40176	31.9936
5.40661	56.1461	5.40661	47.452	5.40661	52.4103	5.40661	48.6684	5.40661	31.1909	5.40661	48.5448	5.40661	48.5388	5.40661	48.5896	5.40661	30.6473
5.41147	54.2184	5.41147	45.7345	5.41147	50.7085	5.41147	46.9157	5.41147	29.8947	5.41147	46.8366	5.41147	46.8231	5.41147	46.9092	5.41147	29.3763
5.41632	52.3755	5.41632	44.1061	5.41632	49.1195	5.41632	45.2438	5.41632	28.6894	5.41632	45.2231	5.41632	45.2037	5.41632	45.3133	5.41632	28.1871
5.42117	50.6519	5.42117	42.5877	5.42117	47.6736	5.42117	43.6636	5.42117	27.5914	5.42117	43.7264	5.42117	43.7097	5.42117	43.8265	5.42117	27.0917
5.42603	49.1041	5.42603	41.2154	5.42603	46.4241	5.42603	42.1962	5.42603	26.6289	5.42603	42.3817	5.42603	42.3877	5.42603	42.4871	5.42603	26.1121
5.43088	47.8168	5.43088	40.0497	5.43088	45.4594	5.43088	40.8788	5.43088	25.8493	5.43088	41.2452	5.43088	41.311	5.43088	41.3543	5.43088	25.2856
5.43573	46.9123	5.43573	39.1866	5.43573	44.9181	5.43573	39.7742	5.43573	25.3309	5.43573	40.4062	5.43573	40.5906	5.43573	40.5191	5.43573	24.6714
5.44059	46.5648	5.44059	38.7725	5.44059	45.0039	5.44059	38.9836	5.44059	25.1958	5.44059	40.0022	5.44059	40.3907	5.44059	40.1174	5.44059	24.361
5.44544	47.0139	5.44544	39.0195	5.44544	46.0004	5.44544	38.6617	5.44544	25.6262	5.44544	40.2364	5.44544	40.9445	5.44544	40.3455	5.44544	24.4896
5.45029	48.5777	5.45029	40.2196	5.45029	48.2792	5.45029	39.0323	5.45029	26.8805	5.45029	41.393	5.45029	42.568	5.45029	41.4755	5.45029	25.2488
5.45515	51.6552	5.45515	42.7542	5.45515	52.2971	5.45515	40.4026	5.45515	29.3034	5.45515	43.8474	5.45515	45.6674	5.45515	43.8649	5.45515	26.8983
5.46	56.7169	5.46	47.0908	5.46	58.579	5.46	43.1697	5.46	33.3291	5.46	48.066	5.46	50.7323	5.46	47.9571	5.46	29.771
5.46485	64.2764	5.46485	53.7651	5.46485	67.6833	5.46485	47.816	5.46485	39.4676	5.46485	54.5879	5.46485	58.3118	5.46485	54.2652	5.46485	34.2714
5.46971	74.8439	5.46971	63.3429	5.46971	80.1479	5.46971	54.8875	5.46971	48.2758	5.46971	63.9882	5.46971	68.9719	5.46971	63.3384	5.46971	40.8569
5.47456	88.8685	5.47456	76.3655	5.47456	96.4271	5.47456	64.9531	5.47456	60.3082	5.47456	76.8219	5.47456	83.2343	5.47456	75.7096	5.47456	50.0067
5.47941	106.674	5.47941	93.2837	5.47941	116.825	5.47941	78.5472	5.47941	76.0546	5.47941	93.5565	5.47941	101.509	5.47941	91.8319	5.47941	62.1741
5.48427	128.405	5.48427	114.39	5.48427	141.44	5.48427	96.1014	5.48427	95.8721	5.48427	114.503	5.48427	124.026	5.48427	112.011	5.48427	77.7299
5.48912	153.99	5.48912	139.765	5.48912	170.129	5.48912	117.878	5.48912	119.923	5.48912	139.757	5.48912	150.791	5.48912	136.351	5.48912	96.9062
5.49397	183.128	5.49397	169.243	5.49397	202.502	5.49397	143.917	5.49397	148.134	5.49397	169.166	5.49397	181.553	5.49397	164.715	5.49397	119.75
5.49883	215.305	5.49883	202.41	5.49883	237.948	5.49883	174.006	5.49883	180.178	5.49883	202.325	5.49883	215.819	5.49883	196.725	5.49883	146.094
5.50368	249.834	5.50368	238.631	5.50368	275.681	5.50368	207.685	5.50368	215.492	5.50368	238.599	5.50368	252.889	5.50368	231.782	5.50368	175.558
5.50853	285.911	5.50853	277.1	5.50853	314.806	5.50853	244.277	5.50853	253.322	5.50853	277.182	5.50853	291.915	5.50853	269.12	5.50853	207.572
5.51339	322.678	5.51339	316.907	5.51339	354.385	5.51339	282.944	5.51339	292.785	5.51339	317.159	5.51339	331.967	5.51339	307.863	5.51339	241.421
5.51824	359.28	5.51824	357.108	5.51824	393.509	5.51824	322.755	5.51824	332.939	5.51824	357.577	5.51824	372.111	5.51824	347.102	5.51824	276.307
5.52309	394.918	5.52309	396.788	5.52309	431.336	5.52309	362.762	5.52309	372.856	5.52309	397.515	5.52309	411.461	5.52309	385.952	5.52309	311.408
5.52795	428.882	5.52795	435.113	5.52795	467.141	5.52795	402.057	5.52795	411.674	5.52795	436.131	5.52795	449.226	5.52795	423.606	5.52795	345.938
5.5328	460.576	5.5328	471.36	5.5328	500.325	5.5328	439.824	5.5328	448.636	5.5328	472.697	5.5328	484.738	5.5328	459.365	5.5328	379.187
5.53765	489.523	5.53765	504.94	5.53765	530.426	5.53765	475.368	5.53765	483.115	5.53765	506.617	5.53765	517.464	5.53765	492.657	5.53765	410.553
5.54251	515.37	5.54251	535.396	5.54251	557.116	5.54251	508.13	5.54251	514.622	5.54251	537.431	5.54251	547.006	5.54251	523.043	5.54251	439.556
5.54736	537.876	5.54736	562.403	5.54736	580.184	5.54736	537.689	5.54736	542.797	5.54736	564.814	5.54736	573.089	5.54736	550.209	5.54736	465.834
5.55221	556.907	5.55221	585.755	5.55221	599.527	5.55221	563.754	5.55221	567.407	5.55221	588.559	5.55221	595.553	5.55221	573.957	5.55221	489.146
5.55707	572.418	5.55707	605.349	5.55707	615.128	5.55707	586.148	5.55707	588.325	5.55707	608.562	5.55707	614.332	5.55707	594.185	5.55707	509.352
5.56192	584.439	5.56192	621.17	5.56192	627.046	5.56192	604.796	5.56192	605.513	5.56192	624.812	5.56192	629.44	5.56192	610.877	5.56192	526.401
5.56677	593.065	5.56677	633.276	5.56677	635.399	5.56677	619.704	5.56677	619.015	5.56677	637.367	5.56677	640.96	5.56677	624.086	5.56677	540.316
5.57163	598.442	5.57163	641.784	5.57163	640.35	5.57163	630.949	5.57163	628.932	5.57163	646.348	5.57163	649.025	5.57163	633.921	5.57163	551.178
5.57648	600.754	5.57648	646.862	5.57648	642.103	5.57648	638.662	5.57648	635.417	5.57648	651.918	5.57648	653.812	5.57648	640.533	5.57648	559.116
5.58133	600.218	5.58133	648.713	5.58133	640.887	5.58133	643.019	5.58133	638.661	5.58133	654.281	5.58133	655.53	5.58133	644.11	5.58133	564.294
5.58619	597.07	5.58619	647.568	5.58619	636.952	5.58619	644.23	5.58619	638.885	5.58619	653.663	5.58619	654.408	5.58619	644.864	5.58619	566.898
5.59104	591.56	5.59104	643.678	5.59104	630.558	5.59104	642.528	5.59104	636.331	5.59104	650.313	5.59104	650.694	5.59104	643.024	5.59104	567.135
5.59589	583.945	5.59589	637.31	5.59589	621.974	5.59589	638.167	5.59589	631.254	5.59589	644.49	5.59589	644.642	5.59589	638.831	5.59589	565.22
5.60075	574.483	5.60075	628.733	5.60075	611.468	5.60075	631.41	5.60075	623.916	5.60075	636.458	5.60075	636.51	5.60075	632.531	5.60075	561.375
5.6056	563.427	5.6056	618.218	5.6056	599.301	5.6056	622.523	5.6056	614.583	5.6056	626.485	5.6056	626.556	5.6056	624.369	5.6056	555.818
5.61045	551.023	5.61045	606.03	5.61045	585.729	5.61045	611.772	5.61045	603.515	5.61045	614.829	5.61045	615.03	5.61045	614.586	5.61045	548.765
5.61531	537.505	5.61531	592.427	5.61531	570.993	5.61531	599.418	5.61531	590.964	5.61531	601.744	5.61531	602.171	5.61531	603.412	5.61531	540.423
5.62016	523.095	5.62016	577.65	5.62016	555.318	5.62016	585.71	5.62016	577.172	5.62016	587.468	5.62016	588.208	5.62016	591.068	5.62016	530.988
5.62501	507.999	5.62501	561.931	5.62501	538.917	5.62501	570.885	5.62501	562.364	5.62501	572.226	5.62501	573.353	5.62501	577.761	5.62501	520.641
5.62987	492.409	5.62987	545.483	5.62987	521.983	5.62987	555.165	5.62987	546.751	5.62987	556.226	5.62987	557.8	5.62987	563.679	5.62987	509.551
5.63472	476.499	5.63472	528.5	5.63472	504.692	5.63472	538.755	5.63472	530.528	5.63472	539.656	5.63472	541.729	5.63472	548.997	5.63472	497.868
5.63957	460.428	5.63957	511.16	5.63957	487.202	5.63957	521.843	5.63957	513.87	5.63957	522.69	5.63957	525.299	5.63957	533.871	5.63957	485.73
5.64443	444.339	5.64443	493.624	5.64443	469.654	5.64443	504.599	5.64443	496.937	5.64443	505.481	5.64443	508.654	5.64443	518.442	5.64443	473.258
5.64928	428.357	5.64928	476.031	5.64928	452.172	5.64928	487.176	5.64928	479.872	5.64928	488.169	5.64928	491.923	5.64928	502.835	5.64928	460.56
5.65413	412.594	5.65413	458.509	5.65413	434.864	5.65413	469.709	5.65413	462.8	5.65413	470.875	5.65413	475.216	5.65413	487.161	5.65413	447.732
5.65899	397.141	5.65899	441.166	5.65899	417.821	5.65899	452.318	5.65899	445.832	5.65899	453.708	5.65899	458.632	5.65899	471.519	5.65899	434.855
5.66384	382.079	5.66384	424.098	5.66384	401.121	5.66384	435.105	5.66384	429.063	5.66384	436.761	5.66384	442.255	5.66384	455.994	5.66384	422.003
5.66869	367.47	5.66869	407.386	5.66869	384.827	5.66869	418.16	5.66869	412.575	5.66869	420.112	5.66869	426.158	5.66869	440.661	5.66869	409.237
5.67355	353.362	5.67355	391.097	5.67355	368.991	5.67355	401.558	5.67355	396.435	5.67355	403.828	5.67355	410.402	5.67355	425.583	5.67355	396.611
5.6784	339.787	5.6784	375.287	5.6784	353.651	5.6784	385.359	5.6784	380.699	5.6784	387.963	5.6784	395.038	5.6784	410.813	5.6784	384.169
5.68325	326.762	5.68325	359.995	5.68325	338.835	5.68325	369.613	5.68325	365.41	5.68325	372.557	5.68325	380.105	5.68325	396.393	5.68325	371.948
5.68811	314.288	5.68811	345.25	5.68811	324.56	5.68811	354.358	5.68811	350.601	5.68811	357.642	5.68811	365.634	5.68811	382.355	5.68811	359.975
5.69296	302.354	5.69296	331.065	5.69296	310.836	5.69296	339.623	5.69296	336.296	5.69296	343.237	5.69296	351.643	5.69296	368.723	5.69296	348.273
5.69781	290.933	5.69781	317.446	5.69781	297.665	5.69781	325.426	5.69781	322.509	5.69781	329.356	5.69781	338.143	5.69781	355.511	5.69781	336.857
5.70267	279.99	5.70267	304.386	5.70267	285.041	5.70267	311.775	5.70267	309.246	5.70267	316.004	5.70267	325.137	5.70267	342.727	5.70267	325.737
5.70752	269.481	5.70752	291.874	5.70752	272.955	5.70752	298.674	5.70752	296.507	5.70752	303.179	5.70752	312.623	5.70752	330.373	5.70752	314.917
5.71237	259.358	5.71237	279.89	5.71237	261.391	5.71237	286.119	5.71237	284.288	5.71237	290.875	5.71237	300.592	5.71237	318.447	5.71237	304.399
5.71723	249.57	5.71723	268.412	5.71723	250.332	5.71723	274.099	5.71723	272.578	5.71723	279.082	5.71723	289.034	5.71723	306.942	5.71723	294.18
5.72208	240.069	5.72208	257.415	5.72208	239.756	5.72208	262.6	5.72208	261.365	5.72208	267.787	5.72208	277.936	5.72208	295.851	5.72208	284.257
5.72693	230.811	5.72693	246.873	5.72693	229.644	5.72693	251.605	5.72693	250.634	5.72693	256.976	5.72693	267.286	5.72693	285.163	5.72693	274.622
5.73179	221.76	5.73179	236.76	5.73179	219.973	5.73179	241.097	5.73179	240.367	5.73179	246.632	5.73179	257.068	5.73179	274.868	5.73179	265.271
5.73664	212.891	5.73664	227.055	5.73664	210.725	5.73664	231.056	5.73664	230.548	5.73664	236.738	5.73664	247.269	5.73664	264.954	5.73664	256.198
5.74149	204.186	5.74149	217.735	5.74149	201.881	5.74149	221.463	5.74149	221.159	5.74149	227.278	5.74149	237.874	5.74149	255.41	5.74149	247.397
5.74635	195.64	5.74635	208.784	5.74635	193.424	5.74635	212.299	5.74635	212.183	5.74635	218.234	5.74635	228.868	5.74635	246.225	5.74635	238.865
5.7512	187.259	5.7512	200.187	5.7512	185.342	5.7512	203.546	5.7512	203.606	5.7512	209.591	5.7512	220.238	5.7512	237.389	5.7512	230.599
5.75605	179.055	5.75605	191.932	5.75605	177.622	5.75605	195.19	5.75605	195.411	5.75605	201.333	5.75605	211.971	5.75605	228.892	5.75605	222.6
5.76091	171.047	5.76091	184.012	5.76091	170.255	5.76091	187.214	5.76091	187.587	5.76091	193.447	5.76091	204.056	5.76091	220.725	5.76091	214.866
5.76576	163.26	5.76576	176.421	5.76576	163.232	5.76576	179.607	5.76576	180.12	5.76576	185.918	5.76576	196.482	5.76576	212.882	5.76576	207.399
5.77061	155.719	5.77061	169.153	5.77061	156.544	5.77061	172.355	5.77061	173.001	5.77061	178.736	5.77061	189.241	5.77061	205.357	5.77061	200.199
5.77547	148.449	5.77547	162.206	5.77547	150.185	5.77547	165.449	5.77547	166.22	5.77547	171.892	5.77547	182.324	5.77547	198.145	5.77547	193.268
5.78032	141.473	5.78032	155.578	5.78032	144.147	5.78032	158.879	5.78032	159.768	5.78032	165.376	5.78032	175.725	5.78032	191.242	5.78032	186.606
5.78517	134.811	5.78517	149.267	5.78517	138.422	5.78517	152.636	5.78517	153.635	5.78517	159.181	5.78517	169.438	5.78517	184.643	5.78517	180.213
5.79003	128.479	5.79003	143.271	5.79003	133	5.79003	146.711	5.79003	147.814	5.79003	153.299	5.79003	163.455	5.79003	178.346	5.79003	174.089
5.79488	122.487	5.79488	137.587	5.79488	127.874	5.79488	141.093	5.79488	142.294	5.79488	147.721	5.79488	157.771	5.79488	172.344	5.79488	168.233
5.79973	116.839	5.79973	132.21	5.79973	123.032	5.79973	135.773	5.79973	137.066	5.79973	142.44	5.79973	152.38	5.79973	166.635	5.79973	162.641
5.80459	111.536	5.80459	127.134	5.80459	118.463	5.80459	130.742	5.80459	132.119	5.80459	137.446	5.80459	147.273	5.80459	161.212	5.80459	157.312
5.80944	106.574	5.80944	122.353	5.80944	114.159	5.80944	125.988	5.80944	127.442	5.80944	132.729	5.80944	142.444	5.80944	156.068	5.80944	152.24
5.81429	101.944	5.81429	117.858	5.81429	110.108	5.81429	121.5	5.81429	123.027	5.81429	128.277	5.81429	137.883	5.81429	151.196	5.81429	147.42
5.81915	97.6373	5.81915	113.638	5.81915	106.3	5.81915	117.27	5.81915	118.86	5.81915	124.08	5.81915	133.58	5.81915	146.587	5.81915	142.847
5.824	93.6414	5.824	109.684	5.824	102.728	5.824	113.285	5.824	114.934	5.824	120.127	5.824	129.525	5.824	142.232	5.824	138.513
5.82885	89.9447	5.82885	105.984	5.82885	99.3846	5.82885	109.537	5.82885	111.24	5.82885	116.409	5.82885	125.708	5.82885	138.121	5.82885	134.411
5.83371	86.5354	5.83371	102.529	5.83371	96.2653	5.83371	106.018	5.83371	107.771	5.83371	112.917	5.83371	122.122	5.83371	134.244	5.83371	130.534
5.83856	83.402	5.83856	99.3106	5.83856	93.3674	5.83856	102.722	5.83856	104.522	5.83856	109.646	5.83856	118.76	5.83856	130.595	5.83856	126.876
5.84341	80.5343	5.84341	96.3224	5.84341	90.6895	5.84341	99.6441	5.84341	101.49	5.84341	106.594	5.84341	115.618	5.84341	127.166	5.84341	123.432
5.84827	77.922	5.84827	93.5593	5.84827	88.231	5.84827	96.7832	5.84827	98.6736	5.84827	103.76	5.84827	112.695	5.84827	123.954	5.84827	120.198
5.85312	75.5548	5.85312	91.0174	5.85312	85.9903	5.85312	94.1384	5.85312	96.0734	5.85312	101.143	5.85312	109.987	5.85312	120.956	5.85312	117.172
5.85797	73.4215	5.85797	88.6928	5.85797	83.9638	5.85797	91.7096	5.85797	93.6887	5.85797	98.7437	5.85797	107.496	5.85797	118.171	5.85797	114.352
5.86283	71.5094	5.86283	86.5811	5.86283	82.1444	5.86283	89.4956	5.86283	91.5177	5.86283	96.5592	5.86283	105.216	5.86283	115.594	5.86283	111.733
5.86768	69.8031	5.86768	84.6756	5.86768	80.5214	5.86768	87.4932	5.86768	89.5559	5.86768	94.5842	5.86768	103.142	5.86768	113.221	5.86768	109.311
5.87253	68.2849	5.87253	82.9663	5.87253	79.0796	5.87253	85.6956	5.87253	87.7948	5.87253	92.8087	5.87253	101.264	5.87253	111.044	5.87253	107.075
5.87739	66.935	5.87739	81.4398	5.87739	77.8006	5.87739	84.0917	5.87739	86.2218	5.87739	91.2189	5.87739	99.5674	5.87739	109.049	5.87739	105.013
5.88224	65.7313	5.88224	80.0793	5.88224	76.6627	5.88224	82.6668	5.88224	84.8203	5.88224	89.7967	5.88224	98.0342	5.88224	107.222	5.88224	103.111
5.88709	64.6511	5.88709	78.864	5.88709	75.6428	5.88709	81.4015	5.88709	83.5698	5.88709	88.5209	5.88709	96.6429	5.88709	105.543	5.88709	101.349
5.89195	63.6713	5.89195	77.7717	5.89195	74.717	5.89195	80.2743	5.89195	82.4481	5.89195	87.3685	5.89195	95.3703	5.89195	103.994	5.89195	99.7092
5.8968	62.7702	5.8968	76.7794	5.8968	73.8624	5.8968	79.262	5.8968	81.4317	5.8968	86.3155	5.8968	94.1929	5.8968	102.551	5.8968	98.171
5.90165	61.9272	5.90165	75.8637	5.90165	73.0571	5.90165	78.3405	5.90165	80.4972	5.90165	85.3382	5.90165	93.0874	5.90165	101.194	5.90165	96.7155
5.90651	61.1237	5.90651	75.0028	5.90651	72.2816	5.90651	77.4875	5.90651	79.6223	5.90651	84.4147	5.90651	92.0322	5.90651	99.9015	5.90651	95.3245
5.91136	60.3436	5.91136	74.1768	5.91136	71.519	5.91136	76.6814	5.91136	78.7862	5.91136	83.5248	5.91136	91.0074	5.91136	98.6552	5.91136	93.9814
5.91621	59.5731	5.91621	73.3682	5.91621	70.7552	5.91621	75.9031	5.91621	77.9707	5.91621	82.651	5.91621	89.9963	5.91621	97.4375	5.91621	92.6719
5.92107	58.8008	5.92107	72.5621	5.92107	69.9784	5.92107	75.1355	5.92107	77.1598	5.92107	81.7785	5.92107	88.9846	5.92107	96.2335	5.92107	91.3832
5.92592	58.0183	5.92592	71.7462	5.92592	69.1796	5.92592	74.3647	5.92592	76.3407	5.92592	80.895	5.92592	87.9609	5.92592	95.0314	5.92592	90.1056
5.93077	57.2188	5.93077	70.9112	5.93077	68.3519	5.93077	73.5787	5.93077	75.5028	5.93077	79.9909	5.93077	86.917	5.93077	93.8216	5.93077	88.8307
5.93563	56.3983	5.93563	70.0499	5.93563	67.4911	5.93563	72.769	5.93563	74.6383	5.93563	79.0594	5.93563	85.8471	5.93563	92.5975	5.93563	87.5527
5.94048	55.5544	5.94048	69.158	5.94048	66.5944	5.94048	71.9294	5.94048	73.7423	5.94048	78.0952	5.94048	84.7473	5.94048	91.3543	5.94048	86.2678
5.94533	54.6857	5.94533	68.2326	5.94533	65.6615	5.94533	71.0561	5.94533	72.812	5.94533	77.0959	5.94533	83.6156	5.94533	90.0899	5.94533	84.9735
5.95019	53.792	5.95019	67.2729	5.95019	64.6931	5.95019	70.1474	5.95019	71.8462	5.95019	76.0604	5.95019	82.4513	5.95019	88.8025	5.95019	83.6691
5.95504	52.8737	5.95504	66.2791	5.95504	63.6913	5.95504	69.203	5.95504	70.8456	5.95504	74.9888	5.95504	81.2551	5.95504	87.4922	5.95504	82.3546
5.95989	51.9317	5.95989	65.2522	5.95989	62.659	5.95989	68.2235	5.95989	69.8118	5.95989	73.8828	5.95989	80.0283	5.95989	86.1598	5.95989	81.0309
5.96475	50.9678	5.96475	64.1941	5.96475	61.5995	5.96475	67.2106	5.96475	68.7472	5.96475	72.7448	5.96475	78.773	5.96475	84.8061	5.96475	79.6994
5.9696	49.9844	5.9696	63.1071	5.9696	60.5159	5.9696	66.1662	5.9696	67.6544	5.9696	71.5778	5.9696	77.4919	5.9696	83.4337	5.9696	78.3616
5.97445	48.9839	5.97445	61.9938	5.97445	59.412	5.97445	65.0929	5.97445	66.536	5.97445	70.3855	5.97445	76.1887	5.97445	82.045	5.97445	77.0196
5.97931	47.9699	5.97931	60.8578	5.97931	58.2907	5.97931	63.9939	5.97931	65.3951	5.97931	69.1714	5.97931	74.8674	5.97931	80.6429	5.97931	75.6754
5.98416	46.9458	5.98416	59.7024	5.98416	57.1552	5.98416	62.8725	5.98416	64.2348	5.98416	67.9394	5.98416	73.532	5.98416	79.2316	5.98416	74.3315
5.98901	45.9147	5.98901	58.5315	5.98901	56.0088	5.98901	61.7323	5.98901	63.0583	5.98901	66.6934	5.98901	72.1868	5.98901	77.8144	5.98901	72.9902
5.99387	44.8805	5.99387	57.3483	5.99387	54.8547	5.99387	60.577	5.99387	61.8691	5.99387	65.437	5.99387	70.8358	5.99387	76.3949	5.99387	71.6541
5.99872	43.8459	5.99872	56.1565	5.99872	53.6963	5.99872	59.41	5.99872	60.6711	5.99872	64.1734	5.99872	69.4826	5.99872	74.976	5.99872	70.3253
6.00357	42.814	6.00357	54.9589	6.00357	52.5367	6.00357	58.2348	6.00357	59.468	6.00357	62.906	6.00357	68.13	6.00357	73.5607	6.00357	69.0063
6.00843	41.7867	6.00843	53.7584	6.00843	51.3794	6.00843	57.0543	6.00843	58.2631	6.00843	61.6376	6.00843	66.7804	6.00843	72.1507	6.00843	67.699
6.01328	40.7661	6.01328	52.5578	6.01328	50.2273	6.01328	55.8716	6.01328	57.0599	6.01328	60.371	6.01328	65.4364	6.01328	70.7479	6.01328	66.4055
6.01813	39.7534	6.01813	51.3597	6.01813	49.083	6.01813	54.6894	6.01813	55.861	6.01813	59.1089	6.01813	64.1001	6.01813	69.3541	6.01813	65.1275
6.02299	38.7502	6.02299	50.1671	6.02299	47.9485	6.02299	53.511	6.02299	54.6686	6.02299	57.8539	6.02299	62.7741	6.02299	67.9714	6.02299	63.8664
6.02784	37.7576	6.02784	48.9826	6.02784	46.8253	6.02784	52.3388	6.02784	53.4847	6.02784	56.6085	6.02784	61.4603	6.02784	66.6016	6.02784	62.6233
6.03269	36.7768	6.03269	47.8088	6.03269	45.7146	6.03269	51.1751	6.03269	52.3111	6.03269	55.3749	6.03269	60.1612	6.03269	65.2465	6.03269	61.3987
6.03755	35.809	6.03755	46.6475	6.03755	44.617	6.03755	50.0219	6.03755	51.1491	6.03755	54.1553	6.03755	58.8782	6.03755	63.9076	6.03755	60.1931
6.0424	34.8549	6.0424	45.5005	6.0424	43.5333	6.0424	48.8811	6.0424	50.0003	6.0424	52.9512	6.0424	57.6124	6.0424	62.5864	6.0424	59.0062
6.04725	33.9155	6.04725	44.3684	6.04725	42.4644	6.04725	47.7536	6.04725	48.8659	6.04725	51.7638	6.04725	56.3645	6.04725	61.2837	6.04725	57.8379
6.05211	32.9909	6.05211	43.2519	6.05211	41.4113	6.05211	46.6404	6.05211	47.7469	6.05211	50.5934	6.05211	55.1346	6.05211	60	6.05211	56.6879
6.05696	32.0815	6.05696	42.1512	6.05696	40.3748	6.05696	45.5421	6.05696	46.6439	6.05696	49.4403	6.05696	53.9227	6.05696	58.7355	6.05696	55.5559
6.06181	31.1874	6.06181	41.0667	6.06181	39.3558	6.06181	44.4593	6.06181	45.5572	6.06181	48.3041	6.06181	52.7286	6.06181	57.4904	6.06181	54.4417
6.06667	30.3091	6.06667	39.9984	6.06667	38.3546	6.06667	43.3922	6.06667	44.4867	6.06667	47.1845	6.06667	51.5522	6.06667	56.2644	6.06667	53.3447
6.07152	29.447	6.07152	38.9467	6.07152	37.3712	6.07152	42.3411	6.07152	43.4321	6.07152	46.0812	6.07152	50.3932	6.07152	55.0568	6.07152	52.2646
6.07637	28.6016	6.07637	37.9115	6.07637	36.405	6.07637	41.3061	6.07637	42.3931	6.07637	44.9938	6.07637	49.2511	6.07637	53.867	6.07637	51.2009
6.08123	27.773	6.08123	36.8927	6.08123	35.4554	6.08123	40.2869	6.08123	41.3696	6.08123	43.9221	6.08123	48.1254	6.08123	52.6943	6.08123	50.1532
6.08608	26.9608	6.08608	35.8901	6.08608	34.5215	6.08608	39.2835	6.08608	40.3611	6.08608	42.8661	6.08608	47.0157	6.08608	51.538	6.08608	49.121
6.09093	26.1649	6.09093	34.9032	6.09093	33.6021	6.09093	38.2955	6.09093	39.3681	6.09093	41.8255	6.09093	45.9214	6.09093	50.3976	6.09093	48.1036
6.09579	25.3843	6.09579	33.9317	6.09579	32.6968	6.09579	37.3226	6.09579	38.3903	6.09579	40.8005	6.09579	44.8426	6.09579	49.2731	6.09579	47.1006
6.10064	24.6182	6.10064	32.9756	6.10064	31.8053	6.10064	36.3643	6.10064	37.4278	6.10064	39.7908	6.10064	43.7789	6.10064	48.1645	6.10064	46.1115
6.10549	23.8662	6.10549	32.0345	6.10549	30.9276	6.10549	35.4202	6.10549	36.48	6.10549	38.7965	6.10549	42.7305	6.10549	47.072	6.10549	45.1359
6.11035	23.1278	6.11035	31.1087	6.11035	30.0632	6.11035	34.4901	6.11035	35.5465	6.11035	37.8176	6.11035	41.6974	6.11035	45.9954	6.11035	44.1738
6.1152	22.4029	6.1152	30.1987	6.1152	29.2123	6.1152	33.5735	6.1152	34.627	6.1152	36.8539	6.1152	40.6802	6.1152	44.935	6.1152	43.2252
6.12005	21.6918	6.12005	29.3041	6.12005	28.3751	6.12005	32.6704	6.12005	33.7211	6.12005	35.9054	6.12005	39.6787	6.12005	43.8905	6.12005	42.29
6.12491	20.9945	6.12491	28.4257	6.12491	27.5519	6.12491	31.781	6.12491	32.8289	6.12491	34.9721	6.12491	38.6935	6.12491	42.8617	6.12491	41.3682
6.12976	20.3112	6.12976	27.5633	6.12976	26.7429	6.12976	30.9057	6.12976	31.9505	6.12976	34.0539	6.12976	37.725	6.12976	41.849	6.12976	40.4603
6.13461	19.6421	6.13461	26.7171	6.13461	25.9486	6.13461	30.045	6.13461	31.0861	6.13461	33.151	6.13461	36.7733	6.13461	40.8522	6.13461	39.5662
6.13947	18.9872	6.13947	25.8871	6.13947	25.1694	6.13947	29.1992	6.13947	30.2367	6.13947	32.2635	6.13947	35.8384	6.13947	39.8721	6.13947	38.6863
6.14432	18.3467	6.14432	25.0738	6.14432	24.4056	6.14432	28.3689	6.14432	29.4024	6.14432	31.3915	6.14432	34.9203	6.14432	38.9088	6.14432	37.8205
6.14917	17.7205	6.14917	24.2773	6.14917	23.6573	6.14917	27.5544	6.14917	28.5833	6.14917	30.5352	6.14917	34.0187	6.14917	37.9626	6.14917	36.9692
6.15403	17.1091	6.15403	23.4977	6.15403	22.9245	6.15403	26.7556	6.15403	27.7799	6.15403	29.6948	6.15403	33.1333	6.15403	37.0336	6.15403	36.1319
6.15888	16.5129	6.15888	22.7352	6.15888	22.2071	6.15888	25.9727	6.15888	26.9924	6.15888	28.8705	6.15888	32.2644	6.15888	36.1214	6.15888	35.3087
6.16373	15.9321	6.16373	21.9899	6.16373	21.5049	6.16373	25.2056	6.16373	26.2206	6.16373	28.0626	6.16373	31.4119	6.16373	35.2259	6.16373	34.4994
6.16859	15.3673	6.16859	21.2615	6.16859	20.8182	6.16859	24.4539	6.16859	25.4647	6.16859	27.2715	6.16859	30.576	6.16859	34.3471	6.16859	33.7037
6.17344	14.8182	6.17344	20.5503	6.17344	20.1469	6.17344	23.7175	6.17344	24.7247	6.17344	26.4968	6.17344	29.7569	6.17344	33.4847	6.17344	32.9214
6.17829	14.2849	6.17829	19.8559	6.17829	19.4915	6.17829	22.9961	6.17829	24.0006	6.17829	25.7386	6.17829	28.9544	6.17829	32.6385	6.17829	32.1525
6.18315	13.7672	6.18315	19.1785	6.18315	18.852	6.18315	22.2895	6.18315	23.2925	6.18315	24.9967	6.18315	28.1684	6.18315	31.8087	6.18315	31.3966
6.188	13.2643	6.188	18.5183	6.188	18.2282	6.188	21.5977	6.188	22.5999	6.188	24.2707	6.188	27.3985	6.188	30.995	6.188	30.6532
6.19285	12.7761	6.19285	17.8753	6.19285	17.6198	6.19285	20.9206	6.19285	21.9225	6.19285	23.5603	6.19285	26.6441	6.19285	30.1968	6.19285	29.9218
6.19771	12.3017	6.19771	17.2493	6.19771	17.0258	6.19771	20.2584	6.19771	21.2596	6.19771	22.8648	6.19771	25.904	6.19771	29.4138	6.19771	29.2013
6.20256	11.8406	6.20256	16.6397	6.20256	16.4451	6.20256	19.6114	6.20256	20.6106	6.20256	22.1835	6.20256	25.1773	6.20256	28.6449	6.20256	28.4901
6.20741	11.3916	6.20741	16.0457	6.20741	15.8761	6.20741	18.9793	6.20741	19.9744	6.20741	21.5153	6.20741	24.4622	6.20741	27.8894	6.20741	27.7865
6.21227	10.9532	6.21227	15.4659	6.21227	15.3172	6.21227	18.3618	6.21227	19.3502	6.21227	20.8587	6.21227	23.7568	6.21227	27.146	6.21227	27.0877
6.21712	10.5232	6.21712	14.8984	6.21712	14.766	6.21712	17.7578	6.21712	18.7365	6.21712	20.2117	6.21712	23.0585	6.21712	26.4137	6.21712	26.391
6.22197	10.0989	6.22197	14.3407	6.22197	14.2195	6.22197	17.1655	6.22197	18.1314	6.22197	19.5717	6.22197	22.3642	6.22197	25.6904	6.22197	25.6924
6.22683	9.67759	6.22683	13.7898	6.22683	13.6745	6.22683	16.5828	6.22683	17.5321	6.22683	18.9355	6.22683	21.6703	6.22683	24.9739	6.22683	24.9876
6.23168	9.25618	6.23168	13.2425	6.23168	13.1272	6.23168	16.0067	6.23168	16.9351	6.23168	18.2996	6.23168	20.973	6.23168	24.2604	6.23168	24.2727
6.23653	8.83275	6.23653	12.6955	6.23653	12.5748	6.23653	15.4338	6.23653	16.3364	6.23653	17.6603	6.23653	20.2683	6.23653	23.5454	6.23653	23.5437
6.24139	8.4061	6.24139	12.1455	6.24139	12.0153	6.24139	14.8607	6.24139	15.7323	6.24139	17.0143	6.24139	19.5531	6.24139	22.8243	6.24139	22.7985
6.24624	7.97713	6.24624	11.5909	6.24624	11.4495	6.24624	14.2841	6.24624	15.1194	6.24624	16.3589	6.24624	18.8261	6.24624	22.0921	6.24624	22.0375
6.25109	7.54833	6.25109	11.0316	6.25109	10.8802	6.25109	13.7012	6.25109	14.4966	6.25109	15.6935	6.25109	18.0882	6.25109	21.3455	6.25109	21.2641
6.25595	7.12389	6.25595	10.47	6.25595	10.3133	6.25595	13.1107	6.25595	13.865	6.25595	15.0201	6.25595	17.3433	6.25595	20.5832	6.25595	20.4843
6.2608	6.70952	6.2608	9.9107	6.2608	9.75621	6.2608	12.5132	6.2608	13.2288	6.2608	14.3429	6.2608	16.5981	6.2608	19.8068	6.2608	19.7071
6.26565	6.31124	6.26565	9.36049	6.26565	9.21726	6.26565	11.9118	6.26565	12.5946	6.26565	13.6694	6.26565	15.8612	6.26565	19.0216	6.26565	18.9426
6.27051	5.93477	6.27051	8.82697	6.27051	8.70442	6.27051	11.3122	6.27051	11.9712	6.27051	13.0082	6.27051	15.1423	6.27051	18.2354	6.27051	18.2006
6.27536	5.58454	6.27536	8.31801	6.27536	8.22371	6.27536	10.7221	6.27536	11.3674	6.27536	12.3686	6.27536	14.4508	6.27536	17.4584	6.27536	17.4904
6.28021	5.26327	6.28021	7.83992	6.28021	7.77894	6.28021	10.1497	6.28021	10.792	6.28021	11.7592	6.28021	13.7947	6.28021	16.701	6.28021	16.8183
6.28507	4.97174	6.28507	7.39712	6.28507	7.37166	6.28507	9.60308	6.28507	10.2513	6.28507	11.186	6.28507	13.1797	6.28507	15.9734	6.28507	16.1887
6.28992	4.70889	6.28992	6.99151	6.28992	7.00074	6.28992	9.08864	6.28992	9.74917	6.28992	10.653	6.28992	12.6085	6.28992	15.2838	6.28992	15.6035
6.29477	4.47196	6.29477	6.62279	6.29477	6.66356	6.29477	8.61061	6.29477	9.28688	6.29477	10.1613	6.29477	12.082	6.29477	14.6378	6.29477	15.0626
6.29963	4.25762	6.29963	6.28883	6.29963	6.3566	6.29963	8.17025	6.29963	8.86291	6.29963	9.71037	6.29963	11.5986	6.29963	14.038	6.29963	14.5643
6.30448	4.06212	6.30448	5.98609	6.30448	6.0758	6.30448	7.76732	6.30448	8.47501	6.30448	9.29743	6.30448	11.155	6.30448	13.4852	6.30448	14.1062
6.30933	3.88217	6.30933	5.71066	6.30933	5.81712	6.30933	7.39944	6.30933	8.1194	6.30933	8.9193	6.30933	10.7476	6.30933	12.9777	6.30933	13.685
6.31419	3.71474	6.31419	5.45835	6.31419	5.57721	6.31419	7.06363	6.31419	7.79253	6.31419	8.57204	6.31419	10.3719	6.31419	12.5124	6.31419	13.2977
6.31904	3.55768	6.31904	5.22548	6.31904	5.35285	6.31904	6.75625	6.31904	7.49087	6.31904	8.25179	6.31904	10.0241	6.31904	12.0856	6.31904	12.9409
6.32389	3.4095	6.32389	5.00852	6.32389	5.14185	6.32389	6.47354	6.32389	7.21139	6.32389	7.95466	6.32389	9.70036	6.32389	11.6935	6.32389	12.6112
6.32875	3.2692	6.32875	4.80509	6.32875	4.94277	6.32875	6.21194	6.32875	6.95115	6.32875	7.67738	6.32875	9.39775	6.32875	11.3321	6.32875	12.3057
6.3336	3.1364	6.3336	4.61322	6.3336	4.7546	6.3336	5.96839	6.3336	6.70785	6.3336	7.41744	6.3336	9.11432	6.3336	10.998	6.3336	12.0215
6.33845	3.01111	6.33845	4.43226	6.33845	4.57722	6.33845	5.7404	6.33845	6.47956	6.33845	7.17312	6.33845	8.84849	6.33845	10.6884	6.33845	11.7565
6.34331	2.89392	6.34331	4.26209	6.34331	4.41122	6.34331	5.52642	6.34331	6.26522	6.34331	6.9434	6.34331	8.5994	6.34331	10.4012	6.34331	11.5091
6.34816	2.78568	6.34816	4.10318	6.34816	4.25768	6.34816	5.32568	6.34816	6.06441	6.34816	6.72817	6.34816	8.36664	6.34816	10.1354	6.34816	11.2785
6.35301	2.68745	6.35301	3.95608	6.35301	4.11761	6.35301	5.1384	6.35301	5.8772	6.35301	6.52766	6.35301	8.15034	6.35301	9.89014	6.35301	11.0642
6.35787	2.60037	6.35787	3.82167	6.35787	3.99202	6.35787	4.96513	6.35787	5.70446	6.35787	6.34259	6.35787	7.95066	6.35787	9.66465	6.35787	10.8661
6.36272	2.52509	6.36272	3.70049	6.36272	3.88122	6.36272	4.8067	6.36272	5.54705	6.36272	6.17355	6.36272	7.76774	6.36272	9.45866	6.36272	10.684
6.36757	2.46173	6.36757	3.59291	6.36757	3.78495	6.36757	4.664	6.36757	5.40549	6.36757	6.02096	6.36757	7.60156	6.36757	9.27132	6.36757	10.5168
6.37243	2.40958	6.37243	3.49861	6.37243	3.70246	6.37243	4.53734	6.37243	5.27984	6.37243	5.88465	6.37243	7.45183	6.37243	9.10133	6.37243	10.3639
6.37728	2.3672	6.37728	3.41743	6.37728	3.63225	6.37728	4.42624	6.37728	5.16945	6.37728	5.76419	6.37728	7.31748	6.37728	8.94725	6.37728	10.2235
6.38213	2.33328	6.38213	3.34847	6.38213	3.57252	6.38213	4.32992	6.38213	5.07331	6.38213	5.65821	6.38213	7.19744	6.38213	8.80688	6.38213	10.0937
6.38699	2.30598	6.38699	3.29065	6.38699	3.52162	6.38699	4.24707	6.38699	4.9895	6.38699	5.56529	6.38699	7.08967	6.38699	8.67844	6.38699	9.97269
6.39184	2.28435	6.39184	3.24261	6.39184	3.47847	6.39184	4.1759	6.39184	4.91637	6.39184	5.48333	6.39184	6.9924	6.39184	8.55988	6.39184	9.85849
6.39669	2.26742	6.39669	3.20292	6.39669	3.44193	6.39669	4.11457	6.39669	4.85235	6.39669	5.41055	6.39669	6.90395	6.39669	8.44955	6.39669	9.74965
6.40155	2.2549	6.40155	3.17019	6.40155	3.41135	6.40155	4.06152	6.40155	4.79603	6.40155	5.34546	6.40155	6.82235	6.40155	8.3459	6.40155	9.64481
6.4064	2.2465	6.4064	3.14307	6.4064	3.38614	6.4064	4.01545	6.4064	4.7462	6.4064	5.28657	6.4064	6.74659	6.4064	8.24773	6.4064	9.54282
6.41125	2.24179	6.41125	3.1206	6.41125	3.36593	6.41125	3.97521	6.41125	4.70173	6.41125	5.23323	6.41125	6.67584	6.41125	8.15409	6.41125	9.44334
6.41611	2.24042	6.41611	3.102	6.41611	3.35014	6.41611	3.94017	6.41611	4.66245	6.41611	5.18453	6.41611	6.60938	6.41611	8.06415	6.41611	9.34577
6.42096	2.24209	6.42096	3.08675	6.42096	3.33798	6.42096	3.90983	6.42096	4.62765	6.42096	5.14036	6.42096	6.54697	6.42096	7.97737	6.42096	9.24998
6.42581	2.24596	6.42581	3.07459	6.42581	3.32892	6.42581	3.88396	6.42581	4.59725	6.42581	5.10037	6.42581	6.48814	6.42581	7.8938	6.42581	9.15563
6.43067	2.25133	6.43067	3.06499	6.43067	3.32236	6.43067	3.86202	6.43067	4.57054	6.43067	5.06407	6.43067	6.43235	6.43067	7.81304	6.43067	9.06253
6.43552	2.25753	6.43552	3.05754	6.43552	3.31765	6.43552	3.84361	6.43552	4.54748	6.43552	5.03111	6.43552	6.37919	6.43552	7.73501	6.43552	8.9702
6.44037	2.26361	6.44037	3.05182	6.44037	3.31432	6.44037	3.82799	6.44037	4.52715	6.44037	5.00071	6.44037	6.32781	6.44037	7.65949	6.44037	8.87835
6.44523	2.26909	6.44523	3.04705	6.44523	3.31146	6.44523	3.81458	6.44523	4.50873	6.44523	4.97216	6.44523	6.27756	6.44523	7.58576	6.44523	8.7865
6.45008	2.27296	6.45008	3.04276	6.45008	3.30836	6.45008	3.80254	6.45008	4.49139	6.45008	4.94444	6.45008	6.22785	6.45008	7.51287	6.45008	8.69435
6.45493	2.27517	6.45493	3.03799	6.45493	3.3043	6.45493	3.79127	6.45493	4.47422	6.45493	4.91691	6.45493	6.17802	6.45493	7.44009	6.45493	8.60131
6.45979	2.27523	6.45979	3.03197	6.45979	3.29858	6.45979	3.78025	6.45979	4.45622	6.45979	4.88847	6.45979	6.1273	6.45979	7.36648	6.45979	8.50695
6.46464	2.27314	6.46464	3.02428	6.46464	3.29083	6.46464	3.7688	6.46464	4.43691	6.46464	4.85879	6.46464	6.07568	6.46464	7.29185	6.46464	8.41105
6.46949	2.26861	6.46949	3.01445	6.46949	3.28112	6.46949	3.75664	6.46949	4.41569	6.46949	4.82786	6.46949	6.02275	6.46949	7.2158	6.46949	8.31318
6.47435	2.262	6.47435	3.00217	6.47435	3.26943	6.47435	3.74329	6.47435	4.3925	6.47435	4.79567	6.47435	5.96845	6.47435	7.13837	6.47435	8.21328
6.4792	2.25312	6.4792	2.98756	6.4792	3.25596	6.4792	3.72875	6.4792	4.36741	6.4792	4.76241	6.4792	5.9129	6.4792	7.05981	6.4792	8.11148
6.48405	2.24227	6.48405	2.97099	6.48405	3.24094	6.48405	3.71265	6.48405	4.34077	6.48405	4.72832	6.48405	5.85628	6.48405	6.98036	6.48405	8.008
6.48891	2.22951	6.48891	2.95275	6.48891	3.22461	6.48891	3.69495	6.48891	4.31299	6.48891	4.69345	6.48891	5.7987	6.48891	6.90001	6.48891	7.90298
6.49376	2.21497	6.49376	2.9332	6.49376	3.20697	6.49376	3.67582	6.49376	4.28444	6.49376	4.65757	6.49376	5.7404	6.49376	6.81889	6.49376	7.79676
6.49861	2.19882	6.49861	2.91252	6.49861	3.18837	6.49861	3.65525	6.49861	4.25529	6.49861	4.62073	6.49861	5.68163	6.49861	6.73717	6.49861	7.6893
6.50347	2.18129	6.50347	2.89118	6.50347	3.16888	6.50347	3.63338	6.50347	4.22591	6.50347	4.58306	6.50347	5.62233	6.50347	6.65492	6.50347	7.58123
6.50832	2.16246	6.50832	2.86919	6.50832	3.14879	6.50832	3.61025	6.50832	4.19599	6.50832	4.54438	6.50832	5.56272	6.50832	6.57243	6.50832	7.47269
6.51317	2.14255	6.51317	2.84666	6.51317	3.12841	6.51317	3.58605	6.51317	4.16553	6.51317	4.50492	6.51317	5.50306	6.51317	6.48969	6.51317	7.36409
6.51803	2.12169	6.51803	2.82383	6.51803	3.10779	6.51803	3.56084	6.51803	4.13436	6.51803	4.46486	6.51803	5.44327	6.51803	6.40696	6.51803	7.25603
6.52288	2.10035	6.52288	2.80041	6.52288	3.08692	6.52288	3.53479	6.52288	4.10271	6.52288	4.42445	6.52288	5.38355	6.52288	6.32429	6.52288	7.1488
6.52773	2.07877	6.52773	2.7765	6.52773	3.06606	6.52773	3.50821	6.52773	4.07046	6.52773	4.38368	6.52773	5.32401	6.52773	6.24198	6.52773	7.04259
6.53259	2.05737	6.53259	2.75183	6.53259	3.04502	6.53259	3.48121	6.53259	4.03804	6.53259	4.34291	6.53259	5.2647	6.53259	6.15996	6.53259	6.93762
6.53744	2.03615	6.53744	2.7265	6.53744	3.02392	6.53744	3.45421	6.53744	4.00567	6.53744	4.30232	6.53744	5.20605	6.53744	6.07878	6.53744	6.83385
6.54229	2.01547	6.54229	2.70051	6.54229	3.00282	6.54229	3.42727	6.54229	3.97372	6.54229	4.26233	6.54229	5.14823	6.54229	5.99879	6.54229	6.73127
6.54715	1.99515	6.54715	2.67434	6.54715	2.98184	6.54715	3.40056	6.54715	3.94213	6.54715	4.22305	6.54715	5.09149	6.54715	5.92029	6.54715	6.62959
6.552	1.9753	6.552	2.64829	6.552	2.96116	6.552	3.3744	6.552	3.91114	6.552	4.18484	6.552	5.03582	6.552	5.84364	6.552	6.52885
6.55685	1.95575	6.55685	2.6226	6.55685	2.94071	6.55685	3.34889	6.55685	3.88086	6.55685	4.14789	6.55685	4.98128	6.55685	5.76895	6.55685	6.4292
6.56171	1.93644	6.56171	2.59763	6.56171	2.92075	6.56171	3.32415	6.56171	3.85106	6.56171	4.11206	6.56171	4.92769	6.56171	5.6963	6.56171	6.33097
6.56656	1.91736	6.56656	2.57355	6.56656	2.90132	6.56656	3.30043	6.56656	3.82209	6.56656	4.07714	6.56656	4.87459	6.56656	5.62525	6.56656	6.23441
6.57141	1.89847	6.57141	2.55024	6.57141	2.88272	6.57141	3.27754	6.57141	3.79384	6.57141	4.04304	6.57141	4.82208	6.57141	5.55539	6.57141	6.1397
6.57627	1.87969	6.57627	2.52783	6.57627	2.86508	6.57627	3.25567	6.57627	3.76654	6.57627	4.0096	6.57627	4.7701	6.57627	5.48655	6.57627	6.04707
6.58112	1.86121	6.58112	2.50632	6.58112	2.84839	6.58112	3.23445	6.58112	3.74001	6.58112	3.97688	6.58112	4.71896	6.58112	5.41848	6.58112	5.95635
6.58597	1.84309	6.58597	2.48581	6.58597	2.83289	6.58597	3.2137	6.58597	3.71444	6.58597	3.94487	6.58597	4.66913	6.58597	5.35101	6.58597	5.8676
6.59083	1.82539	6.59083	2.46632	6.59083	2.81864	6.59083	3.19326	6.59083	3.68965	6.59083	3.9134	6.59083	4.62103	6.59083	5.28431	6.59083	5.78058
6.59568	1.80858	6.59568	2.44796	6.59568	2.80547	6.59568	3.17311	6.59568	3.66575	6.59568	3.88253	6.59568	4.57513	6.59568	5.2188	6.59568	5.6951
6.60053	1.79285	6.60053	2.4308	6.60053	2.79319	6.60053	3.15344	6.60053	3.6425	6.60053	3.85231	6.60053	4.53144	6.60053	5.15467	6.60053	5.61112
6.60539	1.77813	6.60539	2.41482	6.60539	2.78175	6.60539	3.13461	6.60539	3.61991	6.60539	3.8228	6.60539	4.48978	6.60539	5.09268	6.60539	5.52869
6.61024	1.76448	6.61024	2.39986	6.61024	2.7706	6.61024	3.11661	6.61024	3.59792	6.61024	3.79401	6.61024	4.45002	6.61024	5.03314	6.61024	5.44757
6.61509	1.75178	6.61509	2.3858	6.61509	2.75975	6.61509	3.09992	6.61509	3.57658	6.61509	3.76636	6.61509	4.41152	6.61509	4.97609	6.61509	5.36799
6.61995	1.73998	6.61995	2.37268	6.61995	2.74897	6.61995	3.0846	6.61995	3.55595	6.61995	3.73989	6.61995	4.37403	6.61995	4.92173	6.61995	5.29009
6.6248	1.72883	6.6248	2.36034	6.6248	2.7383	6.6248	3.07065	6.6248	3.53628	6.6248	3.71486	6.6248	4.33749	6.6248	4.8694	6.6248	5.2141
6.62965	1.7184	6.62965	2.34878	6.62965	2.72804	6.62965	3.05802	6.62965	3.51769	6.62965	3.69138	6.62965	4.30173	6.62965	4.81904	6.62965	5.14013
6.63451	1.70875	6.63451	2.33793	6.63451	2.71851	6.63451	3.04651	6.63451	3.50046	6.63451	3.66938	6.63451	4.26686	6.63451	4.77022	6.63451	5.06854
6.63936	1.69992	6.63936	2.32774	6.63936	2.71016	6.63936	3.03596	6.63936	3.48479	6.63936	3.64894	6.63936	4.23336	6.63936	4.72289	6.63936	4.99928
6.64421	1.6917	6.64421	2.31844	6.64421	2.70319	6.64421	3.02631	6.64421	3.47078	6.64421	3.63016	6.64421	4.20111	6.64421	4.67706	6.64421	4.93246
6.64907	1.68437	6.64907	2.31022	6.64907	2.69777	6.64907	3.01743	6.64907	3.45832	6.64907	3.61311	6.64907	4.1703	6.64907	4.63295	6.64907	4.86821
6.65392	1.67781	6.65392	2.3033	6.65392	2.69377	6.65392	3.00938	6.65392	3.44729	6.65392	3.59786	6.65392	4.14091	6.65392	4.59075	6.65392	4.80634
6.65877	1.67191	6.65877	2.29788	6.65877	2.69121	6.65877	3.00223	6.65877	3.43752	6.65877	3.58397	6.65877	4.11296	6.65877	4.55093	6.65877	4.74685
6.66363	1.6669	6.66363	2.29365	6.66363	2.69002	6.66363	2.99615	6.66363	3.42882	6.66363	3.57163	6.66363	4.08667	6.66363	4.51314	6.66363	4.68969
6.66848	1.66267	6.66848	2.29067	6.66848	2.69014	6.66848	2.99126	6.66848	3.42113	6.66848	3.56054	6.66848	4.06212	6.66848	4.4775	6.66848	4.63468
6.67333	1.65927	6.67333	2.28876	6.67333	2.69157	6.67333	2.98756	6.67333	3.41457	6.67333	3.55059	6.67333	4.0397	6.67333	4.44359	6.67333	4.58181
6.67819	1.65689	6.67819	2.28763	6.67819	2.69437	6.67819	2.98506	6.67819	3.40921	6.67819	3.54171	6.67819	4.0195	6.67819	4.41128	6.67819	4.53097
6.68304	1.65546	6.68304	2.28763	6.68304	2.69842	6.68304	2.98375	6.68304	3.40533	6.68304	3.53402	6.68304	4.00168	6.68304	4.3804	6.68304	4.48203
6.68789	1.6551	6.68789	2.28882	6.68789	2.70385	6.68789	2.98381	6.68789	3.40283	6.68789	3.52764	6.68789	3.98618	6.68789	4.3512	6.68789	4.43524
6.69275	1.65564	6.69275	2.29138	6.69275	2.71022	6.69275	2.985	6.69275	3.40188	6.69275	3.52263	6.69275	3.97247	6.69275	4.3239	6.69275	4.39054
6.6976	1.65725	6.6976	2.29537	6.6976	2.71744	6.6976	2.98738	6.6976	3.40194	6.6976	3.51894	6.6976	3.96043	6.6976	4.29857	6.6976	4.34798
6.70245	1.65987	6.70245	2.30068	6.70245	2.72512	6.70245	2.99102	6.70245	3.40295	6.70245	3.51655	6.70245	3.94964	6.70245	4.2755	6.70245	4.30745
6.70731	1.66345	6.70731	2.30688	6.70731	2.73311	6.70731	2.99591	6.70731	3.4045	6.70731	3.51548	6.70731	3.93993	6.70731	4.25464	6.70731	4.26894
6.71216	1.66792	6.71216	2.31344	6.71216	2.74116	6.71216	3.00193	6.71216	3.40629	6.71216	3.51542	6.71216	3.93128	6.71216	4.23574	6.71216	4.23229
6.71701	1.67304	6.71701	2.32035	6.71701	2.74968	6.71701	3.0089	6.71701	3.40861	6.71701	3.51638	6.71701	3.92354	6.71701	4.2181	6.71701	4.1976
6.72187	1.67841	6.72187	2.3272	6.72187	2.75874	6.72187	3.01665	6.72187	3.41129	6.72187	3.51804	6.72187	3.91692	6.72187	4.20153	6.72187	4.16487
6.72672	1.68359	6.72672	2.33412	6.72672	2.76822	6.72672	3.025	6.72672	3.41463	6.72672	3.52001	6.72672	3.91096	6.72672	4.18526	6.72672	4.13424
6.73157	1.6886	6.73157	2.34139	6.73157	2.77829	6.73157	3.03376	6.73157	3.41868	6.73157	3.5221	6.73157	3.90548	6.73157	4.16911	6.73157	4.10581
6.73643	1.69319	6.73643	2.3489	6.73643	2.78854	6.73643	3.0427	6.73643	3.42351	6.73643	3.52401	6.73643	3.89993	6.73643	4.15313	6.73643	4.07916
6.74128	1.69724	6.74128	2.35659	6.74128	2.79856	6.74128	3.05164	6.74128	3.42864	6.74128	3.52532	6.74128	3.89403	6.74128	4.13722	6.74128	4.05401
6.74613	1.701	6.74613	2.36446	6.74613	2.80732	6.74613	3.06046	6.74613	3.43364	6.74613	3.52603	6.74613	3.88741	6.74613	4.12148	6.74613	4.02993
6.75099	1.70445	6.75099	2.37203	6.75099	2.81465	6.75099	3.0688	6.75099	3.43817	6.75099	3.52597	6.75099	3.8799	6.75099	4.10593	6.75099	4.00627
6.75584	1.70761	6.75584	2.37906	6.75584	2.8199	6.75584	3.07631	6.75584	3.44145	6.75584	3.52514	6.75584	3.87126	6.75584	4.09049	6.75584	3.98225
6.76069	1.71024	6.76069	2.38508	6.76069	2.82317	6.76069	3.08263	6.76069	3.44336	6.76069	3.52341	6.76069	3.86161	6.76069	4.07493	6.76069	3.95775
6.76555	1.71179	6.76555	2.38997	6.76555	2.82449	6.76555	3.0874	6.76555	3.44372	6.76555	3.52055	6.76555	3.85088	6.76555	4.05872	6.76555	3.93254
6.7704	1.7122	6.7704	2.39325	6.7704	2.82425	6.7704	3.09056	6.7704	3.44229	6.7704	3.51626	6.7704	3.83914	6.7704	4.04137	6.7704	3.90643
6.77525	1.71089	6.77525	2.3948	6.77525	2.82264	6.77525	3.09175	6.77525	3.43895	6.77525	3.5103	6.77525	3.82608	6.77525	4.02254	6.77525	3.87937
6.78011	1.70761	6.78011	2.3945	6.78011	2.81942	6.78011	3.09086	6.78011	3.43335	6.78011	3.50243	6.78011	3.81154	6.78011	4.00209	6.78011	3.85123
6.78496	1.70249	6.78496	2.39229	6.78496	2.81429	6.78496	3.08764	6.78496	3.42512	6.78496	3.49236	6.78496	3.79533	6.78496	3.97938	6.78496	3.82227
6.78981	1.69533	6.78981	2.38812	6.78981	2.80684	6.78981	3.0818	6.78981	3.41415	6.78981	3.48002	6.78981	3.77709	6.78981	3.95459	6.78981	3.79229
6.79467	1.68633	6.79467	2.38186	6.79467	2.79647	6.79467	3.07333	6.79467	3.4005	6.79467	3.46518	6.79467	3.7567	6.79467	3.92771	6.79467	3.76123
6.79952	1.67537	6.79952	2.37328	6.79952	2.78282	6.79952	3.06201	6.79952	3.38417	6.79952	3.44777	6.79952	3.73375	6.79952	3.89844	6.79952	3.72893
6.80437	1.66291	6.80437	2.36237	6.80437	2.76601	6.80437	3.04782	6.80437	3.36522	6.80437	3.42774	6.80437	3.70818	6.80437	3.86709	6.80437	3.69531
6.80923	1.6486	6.80923	2.34878	6.80923	2.74622	6.80923	3.03084	6.80923	3.34376	6.80923	3.40486	6.80923	3.67975	6.80923	3.83323	6.80923	3.66008
6.81408	1.63263	6.81408	2.33245	6.81408	2.72393	6.81408	3.01093	6.81408	3.31986	6.81408	3.37911	6.81408	3.64858	6.81408	3.79699	6.81408	3.62313
6.81893	1.61523	6.81893	2.31332	6.81893	2.69961	6.81893	2.98828	6.81893	3.29363	6.81893	3.35068	6.81893	3.6146	6.81893	3.75861	6.81893	3.58444
6.82379	1.59657	6.82379	2.29162	6.82379	2.67375	6.82379	2.96289	6.82379	3.26532	6.82379	3.31968	6.82379	3.57836	6.82379	3.71814	6.82379	3.54415
6.82864	1.57678	6.82864	2.26784	6.82864	2.64663	6.82864	2.93529	6.82864	3.23516	6.82864	3.28642	6.82864	3.53998	6.82864	3.67606	6.82864	3.50243
6.83349	1.55628	6.83349	2.24251	6.83349	2.61849	6.83349	2.90591	6.83349	3.20327	6.83349	3.25149	6.83349	3.50028	6.83349	3.63272	6.83349	3.45945
6.83835	1.53548	6.83835	2.21616	6.83835	2.58946	6.83835	2.87539	6.83835	3.17019	6.83835	3.21525	6.83835	3.45975	6.83835	3.58868	6.83835	3.4157
6.8432	1.51432	6.8432	2.1894	6.8432	2.55996	6.8432	2.84427	6.8432	3.13622	6.8432	3.17812	6.8432	3.41886	6.8432	3.54433	6.8432	3.37142
6.84805	1.49328	6.84805	2.16258	6.84805	2.5301	6.84805	2.81292	6.84805	3.10141	6.84805	3.14051	6.84805	3.37785	6.84805	3.50004	6.84805	3.32719
6.85291	1.47247	6.85291	2.13599	6.85291	2.50012	6.85291	2.78145	6.85291	3.06606	6.85291	3.1026	6.85291	3.33697	6.85291	3.456	6.85291	3.2835
6.85776	1.45161	6.85776	2.10965	6.85776	2.47043	6.85776	2.74986	6.85776	3.03054	6.85776	3.06481	6.85776	3.29584	6.85776	3.4126	6.85776	3.24082
6.86261	1.43105	6.86261	2.08366	6.86261	2.44099	6.86261	2.71803	6.86261	2.99507	6.86261	3.0272	6.86261	3.25483	6.86261	3.36969	6.86261	3.1991
6.86747	1.41078	6.86747	2.05815	6.86747	2.41214	6.86747	2.68596	6.86747	2.95991	6.86747	2.99001	6.86747	3.21394	6.86747	3.32749	6.86747	3.15851
6.87232	1.3907	6.87232	2.033	6.87232	2.38383	6.87232	2.65372	6.87232	2.92557	6.87232	2.95335	6.87232	3.17353	6.87232	3.28612	6.87232	3.11887
6.87717	1.37109	6.87717	2.00814	6.87717	2.35623	6.87717	2.62183	6.87717	2.8922	6.87717	2.91735	6.87717	3.13407	6.87717	3.24553	6.87717	3.08013
6.88203	1.35207	6.88203	1.98388	6.88203	2.32941	6.88203	2.59042	6.88203	2.85971	6.88203	2.8823	6.88203	3.09592	6.88203	3.20601	6.88203	3.04234
6.88688	1.33365	6.88688	1.96034	6.88688	2.30342	6.88688	2.5599	6.88688	2.82818	6.88688	2.84815	6.88688	3.05933	6.88688	3.16745	6.88688	3.00521
6.89173	1.31595	6.89173	1.93739	6.89173	2.27839	6.89173	2.53022	6.89173	2.79772	6.89173	2.81507	6.89173	3.02434	6.89173	3.13002	6.89173	2.96944
6.89659	1.2989	6.89659	1.91534	6.89659	2.25425	6.89659	2.50143	6.89659	2.7684	6.89659	2.7833	6.89659	2.9906	6.89659	3.09378	6.89659	2.93481
6.90144	1.28227	6.90144	1.894	6.90144	2.231	6.90144	2.47353	6.90144	2.74003	6.90144	2.75296	6.90144	2.95818	6.90144	3.05873	6.90144	2.90167
6.90629	1.26618	6.90629	1.87343	6.90629	2.20865	6.90629	2.44653	6.90629	2.71273	6.90629	2.72417	6.90629	2.92706	6.90629	3.025	6.90629	2.87008
6.91115	1.25045	6.91115	1.85364	6.91115	2.18719	6.91115	2.42066	6.91115	2.68656	6.91115	2.69705	6.91115	2.89738	6.91115	2.99257	6.91115	2.83974
6.916	1.23543	6.916	1.83445	6.916	2.16705	6.916	2.39599	6.916	2.66147	6.916	2.67136	6.916	2.86943	6.916	2.9617	6.916	2.81078
6.92085	1.221	6.92085	1.81592	6.92085	2.14797	6.92085	2.3725	6.92085	2.63745	6.92085	2.64734	6.92085	2.84338	6.92085	2.93255	6.92085	2.78294
6.92571	1.20747	6.92571	1.79821	6.92571	2.13021	6.92571	2.35021	6.92571	2.61474	6.92571	2.62463	6.92571	2.81894	6.92571	2.90507	6.92571	2.75642
6.93056	1.19454	6.93056	1.78128	6.93056	2.11346	6.93056	2.32899	6.93056	2.59328	6.93056	2.60305	6.93056	2.79599	6.93056	2.87938	6.93056	2.73091
6.93541	1.18232	6.93541	1.76537	6.93541	2.0979	6.93541	2.30885	6.93541	2.57319	6.93541	2.58255	6.93541	2.77418	6.93541	2.8553	6.93541	2.70671
6.94027	1.17069	6.94027	1.75035	6.94027	2.08318	6.94027	2.28959	6.94027	2.55436	6.94027	2.56294	6.94027	2.7532	6.94027	2.83271	6.94027	2.68364
6.94512	1.15967	6.94512	1.73646	6.94512	2.06929	6.94512	2.27129	6.94512	2.53671	6.94512	2.54422	6.94512	2.73305	6.94512	2.81143	6.94512	2.66153
6.94997	1.14924	6.94997	1.72341	6.94997	2.05612	6.94997	2.25389	6.94997	2.52014	6.94997	2.52634	6.94997	2.71356	6.94997	2.79099	6.94997	2.6406
6.95483	1.1394	6.95483	1.71161	6.95483	2.04366	6.95483	2.23756	6.95483	2.50447	6.95483	2.50953	6.95483	2.69508	6.95483	2.7712	6.95483	2.62058
6.95968	1.13022	6.95968	1.70076	6.95968	2.03192	6.95968	2.2223	6.95968	2.48933	6.95968	2.49374	6.95968	2.6778	6.95968	2.75189	6.95968	2.60144
6.96453	1.12164	6.96453	1.69098	6.96453	2.02096	6.96453	2.20799	6.96453	2.47496	6.96453	2.47896	6.96453	2.66188	6.96453	2.73311	6.96453	2.58309
6.96939	1.11353	6.96939	1.6821	6.96939	2.01112	6.96939	2.1947	6.96939	2.46114	6.96939	2.46525	6.96939	2.6471	6.96939	2.71487	6.96939	2.56562
6.97424	1.10567	6.97424	1.67394	6.97424	2.00224	6.97424	2.18248	6.97424	2.44808	6.97424	2.45225	6.97424	2.63387	6.97424	2.69741	6.97424	2.54917
6.97909	1.09792	6.97909	1.66601	6.97909	1.99431	6.97909	2.1711	6.97909	2.43568	6.97909	2.44004	6.97909	2.62195	6.97909	2.68108	6.97909	2.53361
6.98395	1.09023	6.98395	1.65844	6.98395	1.98716	6.98395	2.16073	6.98395	2.42424	6.98395	2.42829	6.98395	2.61128	6.98395	2.66588	6.98395	2.51925
6.9888	1.08266	6.9888	1.65099	6.9888	1.98084	6.9888	2.15125	6.9888	2.41351	6.9888	2.41715	6.9888	2.60174	6.9888	2.65205	6.9888	2.50584
6.99365	1.07533	6.99365	1.64372	6.99365	1.97476	6.99365	2.14267	6.99365	2.40368	6.99365	2.40654	6.99365	2.59304	6.99365	2.63935	6.99365	2.49338
6.99851	1.06829	6.99851	1.6368	6.99851	1.96892	6.99851	2.13498	6.99851	2.39456	6.99851	2.39664	6.99851	2.58458	6.99851	2.62731	6.99851	2.4817
7.00336	1.0615	7.00336	1.63031	7.00336	1.96284	7.00336	2.12789	7.00336	2.38609	7.00336	2.38729	7.00336	2.57617	7.00336	2.61593	7.00336	2.47049
7.00821	1.05524	7.00821	1.62446	7.00821	1.9567	7.00821	2.12133	7.00821	2.37817	7.00821	2.37858	7.00821	2.56729	7.00821	2.60466	7.00821	2.45947
7.01307	1.04946	7.01307	1.6191	7.01307	1.95044	7.01307	2.11525	7.01307	2.37083	7.01307	2.3706	7.01307	2.55817	7.01307	2.59328	7.01307	2.4485
7.01792	1.04421	7.01792	1.61403	7.01792	1.94424	7.01792	2.10959	7.01792	2.36398	7.01792	2.36291	7.01792	2.54875	7.01792	2.58201	7.01792	2.43717
7.02277	1.03945	7.02277	1.60915	7.02277	1.93834	7.02277	2.10428	7.02277	2.35772	7.02277	2.35534	7.02277	2.5394	7.02277	2.57081	7.02277	2.42531
7.02763	1.03533	7.02763	1.6042	7.02763	1.9328	7.02763	2.09904	7.02763	2.35182	7.02763	2.34795	7.02763	2.53046	7.02763	2.5599	7.02763	2.41303
7.03248	1.03158	7.03248	1.59925	7.03248	1.92785	7.03248	2.09349	7.03248	2.34622	7.03248	2.34056	7.03248	2.52199	7.03248	2.54941	7.03248	2.40052
7.03733	1.028	7.03733	1.59431	7.03733	1.92344	7.03733	2.08753	7.03733	2.34061	7.03733	2.33322	7.03733	2.51377	7.03733	2.53922	7.03733	2.38788
7.04219	1.02419	7.04219	1.58942	7.04219	1.91951	7.04219	2.08104	7.04219	2.33483	7.04219	2.32607	7.04219	2.50572	7.04219	2.5292	7.04219	2.37578
7.04704	1.02013	7.04704	1.58471	7.04704	1.91593	7.04704	2.07394	7.04704	2.32893	7.04704	2.31922	7.04704	2.49761	7.04704	2.51925	7.04704	2.3644
7.05189	1.01584	7.05189	1.58018	7.05189	1.91265	7.05189	2.06655	7.05189	2.32297	7.05189	2.31272	7.05189	2.48915	7.05189	2.509	7.05189	2.35385
7.05675	1.01155	7.05675	1.57589	7.05675	1.9092	7.05675	2.05916	7.05675	2.31701	7.05675	2.30664	7.05675	2.48039	7.05675	2.49833	7.05675	2.34407
7.0616	1.00726	7.0616	1.57171	7.0616	1.90574	7.0616	2.05231	7.0616	2.31117	7.0616	2.30086	7.0616	2.47151	7.0616	2.48748	7.0616	2.33477
7.06645	1.00327	7.06645	1.56748	7.06645	1.90204	7.06645	2.04605	7.06645	2.30545	7.06645	2.29526	7.06645	2.46269	7.06645	2.47639	7.06645	2.32559
7.07131	0.99951	7.07131	1.56337	7.07131	1.89817	7.07131	2.04045	7.07131	2.29979	7.07131	2.28971	7.07131	2.45422	7.07131	2.46513	7.07131	2.31636
7.07616	0.995696	7.07616	1.5595	7.07616	1.89418	7.07616	2.0355	7.07616	2.294	7.07616	2.28423	7.07616	2.44629	7.07616	2.45422	7.07616	2.30652
7.08101	0.991583	7.08101	1.55562	7.08101	1.88977	7.08101	2.03073	7.08101	2.28798	7.08101	2.27845	7.08101	2.4389	7.08101	2.44367	7.08101	2.29639
7.08587	0.986993	7.08587	1.55187	7.08587	1.88506	7.08587	2.02578	7.08587	2.28173	7.08587	2.27225	7.08587	2.43193	7.08587	2.43366	7.08587	2.2859
7.09072	0.981927	7.09072	1.54799	7.09072	1.88017	7.09072	2.02054	7.09072	2.27541	7.09072	2.26563	7.09072	2.42507	7.09072	2.42418	7.09072	2.27523
7.09557	0.976443	7.09557	1.54364	7.09557	1.87469	7.09557	2.01494	7.09557	2.26897	7.09557	2.25842	7.09557	2.41822	7.09557	2.41518	7.09557	2.26444
7.10043	0.971019	7.10043	1.53887	7.10043	1.86902	7.10043	2.00903	7.10043	2.26277	7.10043	2.25097	7.10043	2.41131	7.10043	2.40648	7.10043	2.25377
7.10528	0.965655	7.10528	1.53345	7.10528	1.86324	7.10528	2.00301	7.10528	2.25657	7.10528	2.24328	7.10528	2.40427	7.10528	2.39795	7.10528	2.24328
7.11013	0.960708	7.11013	1.52779	7.11013	1.85758	7.11013	1.99723	7.11013	2.25019	7.11013	2.23583	7.11013	2.39706	7.11013	2.38937	7.11013	2.23297
7.11499	0.956118	7.11499	1.52224	7.11499	1.85198	7.11499	1.99169	7.11499	2.24382	7.11499	2.22892	7.11499	2.38967	7.11499	2.38085	7.11499	2.22284
7.11984	0.951767	7.11984	1.517	7.11984	1.84691	7.11984	1.9868	7.11984	2.2372	7.11984	2.22272	7.11984	2.38222	7.11984	2.37226	7.11984	2.21324
7.12469	0.947654	7.12469	1.51253	7.12469	1.84208	7.12469	1.98227	7.12469	2.23088	7.12469	2.21688	7.12469	2.37489	7.12469	2.36392	7.12469	2.204
7.12955	0.94378	7.12955	1.50883	7.12955	1.83761	7.12955	1.97822	7.12955	2.22492	7.12955	2.21139	7.12955	2.36768	7.12955	2.35587	7.12955	2.19518
7.1344	0.939965	7.1344	1.50549	7.1344	1.83332	7.1344	1.97411	7.1344	2.2198	7.1344	2.20609	7.1344	2.36052	7.1344	2.34824	7.1344	2.18678
7.13925	0.936389	7.13925	1.50228	7.13925	1.82927	7.13925	1.97029	7.13925	2.2155	7.13925	2.20066	7.13925	2.35349	7.13925	2.34103	7.13925	2.17867
7.14411	0.933051	7.14411	1.49864	7.14411	1.82521	7.14411	1.96612	7.14411	2.21181	7.14411	2.19506	7.14411	2.3464	7.14411	2.3343	7.14411	2.17056
7.14896	0.93019	7.14896	1.49471	7.14896	1.8214	7.14896	1.96165	7.14896	2.20805	7.14896	2.18952	7.14896	2.33918	7.14896	2.32774	7.14896	2.16258
7.15381	0.927746	7.15381	1.49041	7.15381	1.81782	7.15381	1.95676	7.15381	2.20382	7.15381	2.18427	7.15381	2.33203	7.15381	2.3213	7.15381	2.15477
7.15867	0.92566	7.15867	1.48606	7.15867	1.81425	7.15867	1.95163	7.15867	2.19899	7.15867	2.17927	7.15867	2.32476	7.15867	2.31498	7.15867	2.14702
7.16352	0.924051	7.16352	1.48195	7.16352	1.81091	7.16352	1.94645	7.16352	2.19351	7.16352	2.17456	7.16352	2.31779	7.16352	2.30867	7.16352	2.13969
7.16837	0.922561	7.16837	1.47814	7.16837	1.80745	7.16837	1.94144	7.16837	2.18779	7.16837	2.16991	7.16837	2.31123	7.16837	2.30265	7.16837	2.13265
7.17323	0.92119	7.17323	1.47504	7.17323	1.80393	7.17323	1.93703	7.17323	2.18236	7.17323	2.16526	7.17323	2.30509	7.17323	2.29675	7.17323	2.12604
7.17808	0.919759	7.17808	1.47235	7.17808	1.8003	7.17808	1.93334	7.17808	2.17783	7.17808	2.16043	7.17808	2.29949	7.17808	2.29114	7.17808	2.12008
7.18293	0.918269	7.18293	1.46985	7.18293	1.79648	7.18293	1.93042	7.18293	2.17402	7.18293	2.15542	7.18293	2.29424	7.18293	2.28566	7.18293	2.11453
7.18779	0.916839	7.18779	1.46765	7.18779	1.79267	7.18779	1.92815	7.18779	2.17092	7.18779	2.15042	7.18779	2.28924	7.18779	2.28053	7.18779	2.10935
7.19264	0.915349	7.19264	1.46556	7.19264	1.78897	7.19264	1.92624	7.19264	2.1683	7.19264	2.14565	7.19264	2.28435	7.19264	2.27541	7.19264	2.10434
7.19749	0.913799	7.19749	1.46353	7.19749	1.78558	7.19749	1.92434	7.19749	2.16579	7.19749	2.14159	7.19749	2.27964	7.19749	2.27034	7.19749	2.09939
7.20235	0.912309	7.20235	1.46174	7.20235	1.7826	7.20235	1.92249	7.20235	2.16329	7.20235	2.13838	7.20235	2.27529	7.20235	2.26521	7.20235	2.09457
7.2072	0.91064	7.2072	1.46008	7.2072	1.78015	7.2072	1.92058	7.2072	2.16061	7.2072	2.13623	7.2072	2.27147	7.2072	2.26009	7.2072	2.0895
7.21205	0.908971	7.21205	1.45853	7.21205	1.77824	7.21205	1.91879	7.21205	2.15811	7.21205	2.13492	7.21205	2.26831	7.21205	2.25514	7.21205	2.08443
7.21691	0.907183	7.21691	1.45698	7.21691	1.77658	7.21691	1.91706	7.21691	2.15566	7.21691	2.13408	7.21691	2.26569	7.21691	2.25037	7.21691	2.07925
7.22176	0.905395	7.22176	1.45537	7.22176	1.77509	7.22176	1.9154	7.22176	2.15369	7.22176	2.13361	7.22176	2.26343	7.22176	2.24614	7.22176	2.07424
7.22661	0.903606	7.22661	1.45358	7.22661	1.77348	7.22661	1.91385	7.22661	2.15209	7.22661	2.13319	7.22661	2.26116	7.22661	2.24257	7.22661	2.06935
7.23147	0.901818	7.23147	1.45185	7.23147	1.77211	7.23147	1.91218	7.23147	2.15095	7.23147	2.13253	7.23147	2.25878	7.23147	2.23953	7.23147	2.06447
7.23632	0.900269	7.23632	1.45012	7.23632	1.77085	7.23632	1.91057	7.23632	2.14994	7.23632	2.13158	7.23632	2.25627	7.23632	2.23696	7.23632	2.05994
7.24117	0.898778	7.24117	1.44845	7.24117	1.77026	7.24117	1.9089	7.24117	2.14893	7.24117	2.13069	7.24117	2.25377	7.24117	2.23476	7.24117	2.05564
7.24603	0.897765	7.24603	1.44708	7.24603	1.77032	7.24603	1.90723	7.24603	2.1475	7.24603	2.12961	7.24603	2.25145	7.24603	2.23279	7.24603	2.05183
7.25088	0.897169	7.25088	1.44607	7.25088	1.77121	7.25088	1.90568	7.25088	2.14565	7.25088	2.1283	7.25088	2.24948	7.25088	2.231	7.25088	2.04873
7.25573	0.897169	7.25573	1.44547	7.25573	1.7727	7.25573	1.90437	7.25573	2.14356	7.25573	2.12687	7.25573	2.24787	7.25573	2.22921	7.25573	2.04653
7.26059	0.897586	7.26059	1.44511	7.26059	1.77431	7.26059	1.90336	7.26059	2.14136	7.26059	2.12514	7.26059	2.24644	7.26059	2.22784	7.26059	2.04492
7.26544	0.89854	7.26544	1.44488	7.26544	1.77544	7.26544	1.9027	7.26544	2.13933	7.26544	2.12318	7.26544	2.24513	7.26544	2.22695	7.26544	2.04378
7.27029	0.899851	7.27029	1.44476	7.27029	1.77586	7.27029	1.90192	7.27029	2.13778	7.27029	2.12127	7.27029	2.2437	7.27029	2.22641	7.27029	2.04265
7.27515	0.901282	7.27515	1.44452	7.27515	1.77526	7.27515	1.90121	7.27515	2.13701	7.27515	2.11948	7.27515	2.24233	7.27515	2.22629	7.27515	2.04134
7.28	0.902832	7.28	1.44428	7.28	1.77395	7.28	1.90026	7.28	2.13695	7.28	2.11811	7.28	2.24078	7.28	2.22635	7.28	2.03979
7.28485	0.904262	7.28485	1.44398	7.28485	1.77258	7.28485	1.899	7.28485	2.13742	7.28485	2.11722	7.28485	2.23947	7.28485	2.22659	7.28485	2.03788
7.28971	0.905693	7.28971	1.44398	7.28971	1.77175	7.28971	1.89763	7.28971	2.13808	7.28971	2.11722	7.28971	2.23833	7.28971	2.22665	7.28971	2.03598
7.29456	0.906885	7.29456	1.44446	7.29456	1.77217	7.29456	1.89626	7.29456	2.13873	7.29456	2.11787	7.29456	2.23756	7.29456	2.22635	7.29456	2.03419
7.29941	0.908077	7.29941	1.44559	7.29941	1.77425	7.29941	1.89525	7.29941	2.13921	7.29941	2.119	7.29941	2.23714	7.29941	2.22576	7.29941	2.03276
7.30427	0.909269	7.30427	1.44732	7.30427	1.77759	7.30427	1.89471	7.30427	2.13957	7.30427	2.12044	7.30427	2.23702	7.30427	2.22492	7.30427	2.03168
7.30912	0.910342	7.30912	1.44947	7.30912	1.78176	7.30912	1.89495	7.30912	2.13969	7.30912	2.12193	7.30912	2.23726	7.30912	2.22433	7.30912	2.03079
7.31397	0.911355	7.31397	1.45185	7.31397	1.78581	7.31397	1.89579	7.31397	2.13975	7.31397	2.12353	7.31397	2.23762	7.31397	2.22403	7.31397	2.03001
7.31883	0.912428	7.31883	1.45435	7.31883	1.78927	7.31883	1.89728	7.31883	2.13981	7.31883	2.12497	7.31883	2.23804	7.31883	2.22421	7.31883	2.02936
7.32368	0.913441	7.32368	1.4568	7.32368	1.79124	7.32368	1.89924	7.32368	2.1401	7.32368	2.12669	7.32368	2.23869	7.32368	2.2251	7.32368	2.02894
7.32853	0.914395	7.32853	1.45894	7.32853	1.79213	7.32853	1.90127	7.32853	2.14058	7.32853	2.12866	7.32853	2.23929	7.32853	2.22659	7.32853	2.02882
7.33339	0.915647	7.33339	1.46085	7.33339	1.79195	7.33339	1.90318	7.33339	2.14142	7.33339	2.13099	7.33339	2.24024	7.33339	2.22844	7.33339	2.0293
7.33824	0.916839	7.33824	1.46216	7.33824	1.79142	7.33824	1.90508	7.33824	2.14285	7.33824	2.13349	7.33824	2.24161	7.33824	2.23053	7.33824	2.03019
7.34309	0.91821	7.34309	1.46288	7.34309	1.79106	7.34309	1.90675	7.34309	2.14475	7.34309	2.13599	7.34309	2.24346	7.34309	2.23249	7.34309	2.03156
7.34795	0.919402	7.34795	1.46288	7.34795	1.79106	7.34795	1.90818	7.34795	2.14738	7.34795	2.13844	7.34795	2.2459	7.34795	2.23422	7.34795	2.03329
7.3528	0.920475	7.3528	1.46222	7.3528	1.79148	7.3528	1.90961	7.3528	2.15036	7.3528	2.14058	7.3528	2.24882	7.3528	2.23583	7.3528	2.03514
7.35765	0.921309	7.35765	1.46127	7.35765	1.79237	7.35765	1.91104	7.35765	2.15322	7.35765	2.14237	7.35765	2.25222	7.35765	2.23744	7.35765	2.03705
7.36251	0.922024	7.36251	1.46067	7.36251	1.79332	7.36251	1.91259	7.36251	2.15584	7.36251	2.14386	7.36251	2.25568	7.36251	2.23917	7.36251	2.03907
7.36736	0.922918	7.36736	1.46067	7.36736	1.79428	7.36736	1.91444	7.36736	2.15775	7.36736	2.14529	7.36736	2.25908	7.36736	2.24131	7.36736	2.0411
7.37221	0.924349	7.37221	1.4618	7.37221	1.79523	7.37221	1.91665	7.37221	2.15876	7.37221	2.14666	7.37221	2.26229	7.37221	2.24388	7.37221	2.04301
7.37707	0.926375	7.37707	1.46389	7.37707	1.79613	7.37707	1.91927	7.37707	2.15918	7.37707	2.14803	7.37707	2.26527	7.37707	2.24698	7.37707	2.04474
7.38192	0.928938	7.38192	1.46669	7.38192	1.7972	7.38192	1.92195	7.38192	2.15924	7.38192	2.14964	7.38192	2.2679	7.38192	2.25037	7.38192	2.04623
7.38677	0.931978	7.38677	1.46985	7.38677	1.79857	7.38677	1.92469	7.38677	2.15942	7.38677	2.15131	7.38677	2.2701	7.38677	2.25371	7.38677	2.04748
7.39163	0.935018	7.39163	1.47289	7.39163	1.80042	7.39163	1.92732	7.39163	2.16019	7.39163	2.15304	7.39163	2.27201	7.39163	2.25687	7.39163	2.04849
7.39648	0.937879	7.39648	1.47557	7.39648	1.80256	7.39648	1.92988	7.39648	2.16186	7.39648	2.15489	7.39648	2.2738	7.39648	2.25961	7.39648	2.04927
7.40133	0.940442	7.40133	1.47778	7.40133	1.80495	7.40133	1.93191	7.40133	2.16442	7.40133	2.15697	7.40133	2.27571	7.40133	2.2617	7.40133	2.05022
7.40619	0.942707	7.40619	1.4798	7.40619	1.80733	7.40619	1.93393	7.40619	2.16806	7.40619	2.15912	7.40619	2.27779	7.40619	2.26343	7.40619	2.05123
7.41104	0.944614	7.41104	1.48183	7.41104	1.80984	7.41104	1.93584	7.41104	2.17217	7.41104	2.16132	7.41104	2.28047	7.41104	2.26492	7.41104	2.05249
7.41589	0.946164	7.41589	1.48398	7.41589	1.81246	7.41589	1.93787	7.41589	2.17658	7.41589	2.16359	7.41589	2.28363	7.41589	2.26653	7.41589	2.05386
7.42075	0.947475	7.42075	1.4863	7.42075	1.81532	7.42075	1.94025	7.42075	2.18087	7.42075	2.16609	7.42075	2.28709	7.42075	2.26825	7.42075	2.05529
7.4256	0.948608	7.4256	1.48875	7.4256	1.81842	7.4256	1.94305	7.4256	2.18493	7.4256	2.16866	7.4256	2.29043	7.4256	2.27064	7.4256	2.0566
7.43045	0.9498	7.43045	1.49131	7.43045	1.82199	7.43045	1.94627	7.43045	2.18862	7.43045	2.17164	7.43045	2.29371	7.43045	2.27314	7.43045	2.05785
7.43531	0.951469	7.43531	1.49387	7.43531	1.82599	7.43531	1.94973	7.43531	2.19172	7.43531	2.17485	7.43531	2.29669	7.43531	2.27618	7.43531	2.0591
7.44016	0.953734	7.44016	1.49637	7.44016	1.83016	7.44016	1.95348	7.44016	2.19434	7.44016	2.17843	7.44016	2.29943	7.44016	2.27922	7.44016	2.06077
7.44501	0.956714	7.44501	1.499	7.44501	1.83445	7.44501	1.95718	7.44501	2.19661	7.44501	2.18213	7.44501	2.30205	7.44501	2.28238	7.44501	2.06292
7.44987	0.960588	7.44987	1.50204	7.44987	1.83868	7.44987	1.96093	7.44987	2.19876	7.44987	2.18576	7.44987	2.30449	7.44987	2.28548	7.44987	2.06578
7.45472	0.96482	7.45472	1.50526	7.45472	1.8428	7.45472	1.96433	7.45472	2.20108	7.45472	2.1891	7.45472	2.30712	7.45472	2.2887	7.45472	2.06906
7.45957	0.969052	7.45957	1.50871	7.45957	1.84667	7.45957	1.96743	7.45957	2.20382	7.45957	2.19196	7.45957	2.30968	7.45957	2.29216	7.45957	2.07275
7.46443	0.972688	7.46443	1.51223	7.46443	1.85049	7.46443	1.97041	7.46443	2.20716	7.46443	2.19446	7.46443	2.31236	7.46443	2.29603	7.46443	2.07651
7.46928	0.975549	7.46928	1.51575	7.46928	1.85442	7.46928	1.97321	7.46928	2.21097	7.46928	2.19679	7.46928	2.31528	7.46928	2.3002	7.46928	2.07984
7.47413	0.977516	7.47413	1.51914	7.47413	1.85853	7.47413	1.97613	7.47413	2.21509	7.47413	2.19911	7.47413	2.31856	7.47413	2.30461	7.47413	2.08271
7.47899	0.979245	7.47899	1.52254	7.47899	1.86282	7.47899	1.97923	7.47899	2.21938	7.47899	2.20191	7.47899	2.32267	7.47899	2.30914	7.47899	2.08509
7.48384	0.980854	7.48384	1.52606	7.48384	1.86688	7.48384	1.98275	7.48384	2.22343	7.48384	2.20525	7.48384	2.32774	7.48384	2.31332	7.48384	2.08706
7.48869	0.983059	7.48869	1.52981	7.48869	1.87099	7.48869	1.9865	7.48869	2.2276	7.48869	2.20925	7.48869	2.33346	7.48869	2.31737	7.48869	2.08908
7.49355	0.986278	7.49355	1.53387	7.49355	1.87516	7.49355	1.9905	7.49355	2.23178	7.49355	2.21366	7.49355	2.3396	7.49355	2.321	7.49355	2.09129
7.4984	0.990331	7.4984	1.5384	7.4984	1.87933	7.4984	1.99455	7.4984	2.23607	7.4984	2.21843	7.4984	2.34586	7.4984	2.32422	7.4984	2.09403
7.50325	0.995517	7.50325	1.54328	7.50325	1.88363	7.50325	1.99854	7.50325	2.24066	7.50325	2.22355	7.50325	2.35176	7.50325	2.32738	7.50325	2.09767
7.50811	1.00112	7.50811	1.54871	7.50811	1.88822	7.50811	2.0026	7.50811	2.24549	7.50811	2.22898	7.50811	2.35724	7.50811	2.3306	7.50811	2.10196
7.51296	1.00696	7.51296	1.55449	7.51296	1.89364	7.51296	2.00671	7.51296	2.25073	7.51296	2.23476	7.51296	2.36225	7.51296	2.33412	7.51296	2.10708
7.51781	1.01274	7.51781	1.56099	7.51781	1.89966	7.51781	2.01118	7.51781	2.25645	7.51781	2.2409	7.51781	2.36702	7.51781	2.33799	7.51781	2.11269
7.52267	1.01846	7.52267	1.5679	7.52267	1.90651	7.52267	2.01595	7.52267	2.26271	7.52267	2.24745	7.52267	2.37197	7.52267	2.34258	7.52267	2.11871
7.52752	1.02413	7.52752	1.57505	7.52752	1.91385	7.52752	2.02137	7.52752	2.26969	7.52752	2.25425	7.52752	2.37727	7.52752	2.34795	7.52752	2.12479
7.53237	1.02985	7.53237	1.5825	7.53237	1.92171	7.53237	2.02763	7.53237	2.27737	7.53237	2.26128	7.53237	2.38335	7.53237	2.35426	7.53237	2.13093
7.53723	1.03587	7.53723	1.58978	7.53723	1.9297	7.53723	2.03425	7.53723	2.28584	7.53723	2.26855	7.53723	2.39015	7.53723	2.3613	7.53723	2.13701
7.54208	1.04213	7.54208	1.59687	7.54208	1.93805	7.54208	2.0414	7.54208	2.29472	7.54208	2.27606	7.54208	2.39789	7.54208	2.36923	7.54208	2.1432
7.54693	1.04868	7.54693	1.60408	7.54693	1.94657	7.54693	2.04897	7.54693	2.30396	7.54693	2.28417	7.54693	2.40648	7.54693	2.37781	7.54693	2.14952
7.55179	1.05566	7.55179	1.61159	7.55179	1.95545	7.55179	2.05684	7.55179	2.31332	7.55179	2.29257	7.55179	2.41572	7.55179	2.38729	7.55179	2.15632
7.55664	1.06305	7.55664	1.61952	7.55664	1.96481	7.55664	2.06494	7.55664	2.32249	7.55664	2.30163	7.55664	2.42543	7.55664	2.39748	7.55664	2.16389
7.56149	1.07116	7.56149	1.62786	7.56149	1.9747	7.56149	2.07335	7.56149	2.3315	7.56149	2.31099	7.56149	2.43539	7.56149	2.40856	7.56149	2.17253
7.56635	1.0798	7.56635	1.63698	7.56635	1.98501	7.56635	2.08217	7.56635	2.34026	7.56635	2.32071	7.56635	2.44546	7.56635	2.42066	7.56635	2.18242
7.5712	1.0891	7.5712	1.64646	7.5712	1.99556	7.5712	2.09123	7.5712	2.3489	7.5712	2.33054	7.5712	2.45559	7.5712	2.4336	7.5712	2.19369
7.57605	1.09911	7.57605	1.656	7.57605	2.00611	7.57605	2.10083	7.57605	2.35748	7.57605	2.34044	7.57605	2.46578	7.57605	2.44707	7.57605	2.20633
7.58091	1.1096	7.58091	1.66565	7.58091	2.01643	7.58091	2.1106	7.58091	2.36619	7.58091	2.35063	7.58091	2.47651	7.58091	2.46114	7.58091	2.2198
7.58576	1.12015	7.58576	1.67519	7.58576	2.0265	7.58576	2.12067	7.58576	2.37501	7.58576	2.36124	7.58576	2.4876	7.58576	2.47544	7.58576	2.2338
7.59061	1.13058	7.59061	1.6849	7.59061	2.03621	7.59061	2.13104	7.59061	2.38425	7.59061	2.37274	7.59061	2.4994	7.59061	2.48998	7.59061	2.24799
7.59547	1.14107	7.59547	1.6948	7.59547	2.04599	7.59547	2.14165	7.59547	2.39408	7.59547	2.3852	7.59547	2.51168	7.59547	2.50489	7.59547	2.26206
7.60032	1.15138	7.60032	1.70523	7.60032	2.05618	7.60032	2.15262	7.60032	2.40493	7.60032	2.39873	7.60032	2.52426	7.60032	2.5202	7.60032	2.276
7.60517	1.16205	7.60517	1.71643	7.60517	2.06703	7.60517	2.16424	7.60517	2.41709	7.60517	2.41321	7.60517	2.53713	7.60517	2.53618	7.60517	2.28977
7.61003	1.1735	7.61003	1.72848	7.61003	2.07871	7.61003	2.17652	7.61003	2.4305	7.61003	2.42847	7.61003	2.55048	7.61003	2.55293	7.61003	2.30402
7.61488	1.18583	7.61488	1.74159	7.61488	2.09147	7.61488	2.18964	7.61488	2.44534	7.61488	2.44439	7.61488	2.56443	7.61488	2.57027	7.61488	2.3188
7.61973	1.19954	7.61973	1.75565	7.61973	2.10536	7.61973	2.20346	7.61973	2.46143	7.61973	2.46072	7.61973	2.57915	7.61973	2.58827	7.61973	2.3343
7.62459	1.2145	7.62459	1.77079	7.62459	2.12032	7.62459	2.21813	7.62459	2.47848	7.62459	2.47735	7.62459	2.59495	7.62459	2.60675	7.62459	2.35051
7.62944	1.23066	7.62944	1.78695	7.62944	2.13623	7.62944	2.23356	7.62944	2.49624	7.62944	2.49434	7.62944	2.61194	7.62944	2.6257	7.62944	2.36756
7.63429	1.24753	7.63429	1.80382	7.63429	2.1528	7.63429	2.24954	7.63429	2.51424	7.63429	2.51174	7.63429	2.63011	7.63429	2.64525	7.63429	2.3852
7.63915	1.26535	7.63915	1.8214	7.63915	2.16991	7.63915	2.26605	7.63915	2.53236	7.63915	2.52986	7.63915	2.64943	7.63915	2.66582	7.63915	2.40362
7.644	1.28418	7.644	1.83982	7.644	2.18725	7.644	2.28304	7.644	2.55072	7.644	2.54911	7.644	2.66987	7.644	2.68775	7.644	2.42305
7.64885	1.30445	7.64885	1.85865	7.64885	2.20478	7.64885	2.30056	7.64885	2.5695	7.64885	2.56991	7.64885	2.69169	7.64885	2.71171	7.64885	2.44373
7.65371	1.32638	7.65371	1.87802	7.65371	2.22254	7.65371	2.31862	7.65371	2.58881	7.65371	2.59233	7.65371	2.71505	7.65371	2.73842	7.65371	2.46596
7.65856	1.35106	7.65856	1.89835	7.65856	2.24113	7.65856	2.3374	7.65856	2.60937	7.65856	2.61682	7.65856	2.74009	7.65856	2.76846	7.65856	2.49004
7.66341	1.37889	7.66341	1.91969	7.66341	2.2611	7.66341	2.3573	7.66341	2.6316	7.66341	2.64347	7.66341	2.76709	7.66341	2.80273	7.66341	2.51627
7.66827	1.41078	7.66827	1.9424	7.66827	2.28298	7.66827	2.37894	7.66827	2.65598	7.66827	2.67279	7.66827	2.79671	7.66827	2.84183	7.66827	2.54512
7.67312	1.44762	7.67312	1.96713	7.67312	2.30759	7.67312	2.4029	7.67312	2.68281	7.67312	2.70534	7.67312	2.82896	7.67312	2.88641	7.67312	2.57677
7.67797	1.49024	7.67797	1.99437	7.67797	2.33525	7.67797	2.42966	7.67797	2.71285	7.67797	2.74199	7.67797	2.86466	7.67797	2.93738	7.67797	2.61211
7.68283	1.54036	7.68283	2.02501	7.68283	2.3666	7.68283	2.46006	7.68283	2.74652	7.68283	2.78389	7.68283	2.90483	7.68283	2.99585	7.68283	2.65199
7.68768	1.59949	7.68768	2.05976	7.68768	2.40231	7.68768	2.49451	7.68768	2.78473	7.68768	2.83241	7.68768	2.95067	7.68768	3.06302	7.68768	2.69759
7.69253	1.66982	7.69253	2.09975	7.69253	2.44349	7.69253	2.53385	7.69253	2.82866	7.69253	2.88916	7.69253	3.00395	7.69253	3.14093	7.69253	2.75058
7.69739	1.75405	7.69739	2.14666	7.69739	2.49159	7.69739	2.57909	7.69739	2.87962	7.69739	2.95568	7.69739	3.06648	7.69739	3.23188	7.69739	2.8128
7.70224	1.85525	7.70224	2.20227	7.70224	2.54881	7.70224	2.63172	7.70224	2.9394	7.70224	3.034	7.70224	3.14051	7.70224	3.33863	7.70224	2.88665
7.70709	1.97703	7.70709	2.26903	7.70709	2.61766	7.70709	2.69383	7.70709	3.01027	7.70709	3.12632	7.70709	3.22843	7.70709	3.46452	7.70709	2.97493
7.71195	2.12312	7.71195	2.34938	7.71195	2.70098	7.71195	2.76786	7.71195	3.09497	7.71195	3.23564	7.71195	3.33327	7.71195	3.61323	7.71195	3.08102
7.7168	2.29752	7.7168	2.44701	7.7168	2.80225	7.7168	2.85703	7.7168	3.19707	7.7168	3.36576	7.7168	3.45838	7.7168	3.78883	7.7168	3.20852
7.72165	2.50477	7.72165	2.56574	7.72165	2.92534	7.72165	2.96479	7.72165	3.32093	7.72165	3.52108	7.72165	3.60829	7.72165	3.99631	7.72165	3.362
7.72651	2.75499	7.72651	2.7104	7.72651	3.07488	7.72651	3.09533	7.72651	3.47137	7.72651	3.70687	7.72651	3.78776	7.72651	4.24099	7.72651	3.546
7.73136	3.08257	7.73136	2.88635	7.73136	3.25608	7.73136	3.2531	7.73136	3.65305	7.73136	3.92842	7.73136	4.00227	7.73136	4.52876	7.73136	3.76582
7.73621	3.6034	7.73621	3.10004	7.73621	3.47561	7.73621	3.44324	7.73621	3.87102	7.73621	4.19265	7.73621	4.25804	7.73621	4.86851	7.73621	4.02719
7.74107	4.63653	7.74107	3.35968	7.74107	3.74728	7.74107	3.67212	7.74107	4.13167	7.74107	4.51386	7.74107	4.56315	7.74107	5.28234	7.74107	4.33677
7.74592	6.91116	7.74592	3.68285	7.74592	4.11534	7.74592	3.95375	7.74592	4.45014	7.74592	4.93819	7.74592	4.93675	7.74592	5.84066	7.74592	4.70525
7.75077	11.8361	7.75077	4.12434	7.75077	4.71789	7.75077	4.33189	7.75077	4.87912	7.75077	5.61118	7.75077	5.4394	7.75077	6.74856	7.75077	5.1617
7.75563	21.7617	7.75563	4.84926	7.75563	5.92017	7.75563	4.9457	7.75563	5.58066	7.75563	6.91283	7.75563	6.25217	7.75563	8.5094	7.75563	5.79709
7.76048	40.1265	7.76048	6.2803	7.76048	8.52895	7.76048	6.16223	7.76048	6.97303	7.76048	9.67675	7.76048	7.82895	7.76048	12.163	7.76048	6.86622
7.76533	71.378	7.76533	9.32604	7.76533	14.0603	7.76533	8.79234	7.76533	9.95594	7.76533	15.456	7.76533	11.1257	7.76533	19.5533	7.76533	8.96609
7.77019	120.593	7.77019	15.6536	7.77019	24.9833	7.77019	14.3584	7.77019	16.1802	7.77019	26.7638	7.77019	17.8662	7.77019	33.5342	7.77019	13.282
7.77504	192.811	7.77504	27.9205	7.77504	44.8328	7.77504	25.3384	7.77504	28.2791	7.77504	47.1742	7.77504	30.7576	7.77504	58.0044	7.77504	21.8418
7.77989	292.177	7.77989	49.857	7.77989	78.0845	7.77989	45.2756	7.77989	49.9495	7.77989	81.1862	7.77989	53.5483	7.77989	97.6796	7.77989	37.6818
7.78475	421.081	7.78475	86.0949	7.78475	129.739	7.78475	78.6526	7.78475	85.7857	7.78475	133.793	7.78475	90.8332	7.78475	157.571	7.78475	64.8184
7.7896	579.467	7.7896	141.7	7.7896	204.635	7.7896	130.47	7.7896	140.815	7.7896	209.79	7.7896	147.57	7.7896	242.232	7.7896	107.951
7.79445	764.488	7.79445	221.445	7.79445	306.615	7.79445	205.559	7.79445	219.777	7.79445	312.936	7.79445	228.352	7.79445	354.908	7.79445	171.89
7.79931	970.569	7.79931	328.956	7.79931	437.708	7.79931	307.743	7.79931	326.275	7.79931	445.15	7.79931	336.585	7.79931	496.79	7.79931	260.781
7.80416	1189.89	7.80416	465.912	7.80416	597.528	7.80416	439.026	7.80416	461.976	7.80416	605.917	7.80416	473.724	7.80416	666.516	7.80416	377.303
7.80901	1413.23	7.80901	631.472	7.80901	783.001	7.80901	598.99	7.80901	626.054	7.80901	792.037	7.80901	638.765	7.80901	860.04	7.80901	521.989
7.81387	1630.99	7.81387	822.056	7.81387	988.476	7.81387	784.526	7.81387	814.969	7.81387	997.767	7.81387	828.068	7.81387	1070.89	7.81387	692.846
7.81872	1834.32	7.81872	1031.53	7.81872	1206.24	7.81872	989.963	7.81872	1022.66	7.81872	1215.34	7.81872	1035.57	7.81872	1290.8	7.81872	885.345
7.82357	2016.1	7.82357	1251.79	7.82357	1427.29	7.82357	1207.57	7.82357	1241.13	7.82357	1435.78	7.82357	1253.37	7.82357	1510.58	7.82357	1092.78
7.82843	2171.59	7.82843	1473.59	7.82843	1642.39	7.82843	1428.38	7.82843	1461.27	7.82843	1649.88	7.82843	1472.5	7.82843	1721.14	7.82843	1306.97
7.83328	2298.8	7.83328	1687.6	7.83328	1843.01	7.83328	1643.16	7.83328	1673.9	7.83328	1849.25	7.83328	1683.99	7.83328	1914.49	7.83328	1519.12
7.83813	2398.25	7.83813	1885.46	7.83813	2022.3	7.83813	1843.42	7.83813	1870.78	7.83813	2027.17	7.83813	1879.76	7.83813	2084.6	7.83813	1720.8
7.84299	2472.5	7.84299	2060.65	7.84299	2175.75	7.84299	2022.36	7.84299	2045.47	7.84299	2179.25	7.84299	2053.5	7.84299	2227.88	7.84299	1904.83
7.84784	2525.38	7.84784	2209.1	7.84784	2301.41	7.84784	2175.48	7.84784	2193.9	7.84784	2303.66	7.84784	2201.23	7.84784	2343.33	7.84784	2065.97
7.85269	2561.17	7.85269	2329.4	7.85269	2399.82	7.85269	2300.85	7.85269	2314.6	7.85269	2401.01	7.85269	2321.48	7.85269	2432.27	7.85269	2201.29
7.85755	2583.99	7.85755	2422.54	7.85755	2473.46	7.85755	2399.01	7.85755	2408.43	7.85755	2473.81	7.85755	2415.13	7.85755	2497.72	7.85755	2310.19
7.8624	2597.32	7.8624	2491.4	7.8624	2526.07	7.8624	2472.43	7.8624	2478.11	7.8624	2525.78	7.8624	2484.82	7.8624	2543.69	7.8624	2394.11
7.86725	2603.86	7.86725	2539.95	7.86725	2561.87	7.86725	2524.84	7.86725	2527.45	7.86725	2561.1	7.86725	2534.33	7.86725	2574.4	7.86725	2455.89
7.87211	2605.52	7.87211	2572.47	7.87211	2584.88	7.87211	2560.42	7.87211	2560.63	7.87211	2583.77	7.87211	2567.79	7.87211	2593.71	7.87211	2499.18
7.87696	2603.58	7.87696	2593	7.87696	2598.55	7.87696	2583.22	7.87696	2581.59	7.87696	2597.2	7.87696	2589.11	7.87696	2604.83	7.87696	2527.73
7.88181	2598.86	7.88181	2604.87	7.88181	2605.56	7.88181	2596.66	7.88181	2593.65	7.88181	2604.06	7.88181	2601.6	7.88181	2610.16	7.88181	2544.96
7.88667	2591.88	7.88667	2610.63	7.88667	2607.8	7.88667	2603.4	7.88667	2599.37	7.88667	2606.26	7.88667	2607.82	7.88667	2611.38	7.88667	2553.72
7.89152	2583	7.89152	2612.08	7.89152	2606.57	7.89152	2605.36	7.89152	2600.57	7.89152	2605.11	7.89152	2609.61	7.89152	2609.61	7.89152	2556.17
7.89637	2572.45	7.89637	2610.42	7.89637	2602.7	7.89637	2603.81	7.89637	2598.46	7.89637	2601.46	7.89637	2608.19	7.89637	2605.6	7.89637	2553.88
7.90123	2560.45	7.90123	2606.4	7.90123	2596.73	7.90123	2599.61	7.90123	2593.83	7.90123	2595.84	7.90123	2604.39	7.90123	2599.8	7.90123	2547.97
7.90608	2547.21	7.90608	2600.46	7.90608	2589.03	7.90608	2593.31	7.90608	2587.17	7.90608	2588.58	7.90608	2598.7	7.90608	2592.54	7.90608	2539.22
7.91093	2532.93	7.91093	2592.91	7.91093	2579.84	7.91093	2585.28	7.91093	2578.79	7.91093	2579.9	7.91093	2591.49	7.91093	2584.03	7.91093	2528.19
7.91579	2517.82	7.91579	2583.94	7.91579	2569.36	7.91579	2575.81	7.91579	2568.96	7.91579	2569.99	7.91579	2582.98	7.91579	2574.45	7.91579	2515.32
7.92064	2502.09	7.92064	2573.72	7.92064	2557.74	7.92064	2565.09	7.92064	2557.86	7.92064	2559.01	7.92064	2573.38	7.92064	2563.96	7.92064	2500.98
7.92549	2485.93	7.92549	2562.38	7.92549	2545.18	7.92549	2553.33	7.92549	2545.72	7.92549	2547.15	7.92549	2562.86	7.92549	2552.67	7.92549	2485.5
7.93035	2469.51	7.93035	2550.1	7.93035	2531.84	7.93035	2540.68	7.93035	2532.73	7.93035	2534.6	7.93035	2551.6	7.93035	2540.74	7.93035	2469.17
7.9352	2452.99	7.9352	2537.05	7.9352	2517.91	7.9352	2527.33	7.9352	2519.09	7.9352	2521.56	7.9352	2539.73	7.9352	2528.28	7.9352	2452.28
7.94005	2436.5	7.94005	2523.41	7.94005	2503.56	7.94005	2513.42	7.94005	2505.01	7.94005	2508.18	7.94005	2527.42	7.94005	2515.44	7.94005	2435.08
7.94491	2420.11	7.94491	2509.33	7.94491	2488.97	7.94491	2499.13	7.94491	2490.64	7.94491	2494.62	7.94491	2514.76	7.94491	2502.34	7.94491	2417.78
7.94976	2403.87	7.94976	2494.97	7.94976	2474.24	7.94976	2484.59	7.94976	2476.11	7.94976	2480.98	7.94976	2501.86	7.94976	2489.08	7.94976	2400.56
7.95461	2387.81	7.95461	2480.45	7.95461	2459.47	7.95461	2469.91	7.95461	2461.53	7.95461	2467.33	7.95461	2488.81	7.95461	2475.75	7.95461	2383.54
7.95947	2371.93	7.95947	2465.85	7.95947	2444.7	7.95947	2455.19	7.95947	2446.97	7.95947	2453.72	7.95947	2475.66	7.95947	2462.38	7.95947	2366.79
7.96432	2356.22	7.96432	2451.23	7.96432	2429.95	7.96432	2440.48	7.96432	2432.46	7.96432	2440.19	7.96432	2462.45	7.96432	2448.99	7.96432	2350.35
7.96917	2340.67	7.96917	2436.62	7.96917	2415.24	7.96917	2425.81	7.96917	2418.03	7.96917	2426.74	7.96917	2449.23	7.96917	2435.59	7.96917	2334.2
7.97403	2325.28	7.97403	2422.05	7.97403	2400.57	7.97403	2411.21	7.97403	2403.68	7.97403	2413.36	7.97403	2436.02	7.97403	2422.15	7.97403	2318.31
7.97888	2310.06	7.97888	2407.52	7.97888	2385.94	7.97888	2396.68	7.97888	2389.41	7.97888	2400.04	7.97888	2422.82	7.97888	2408.66	7.97888	2302.64
7.98373	2295	7.98373	2393.06	7.98373	2371.36	7.98373	2382.22	7.98373	2375.2	7.98373	2386.76	7.98373	2409.62	7.98373	2395.09	7.98373	2287.12
7.98859	2280.11	7.98859	2378.66	7.98859	2356.82	7.98859	2367.83	7.98859	2361.04	7.98859	2373.48	7.98859	2396.39	7.98859	2381.4	7.98859	2271.72
7.99344	2265.37	7.99344	2364.34	7.99344	2342.3	7.99344	2353.51	7.99344	2346.91	7.99344	2360.16	7.99344	2383.1	7.99344	2367.54	7.99344	2256.37
7.99829	2250.78	7.99829	2350.08	7.99829	2327.79	7.99829	2339.24	7.99829	2332.76	7.99829	2346.73	7.99829	2369.68	7.99829	2353.43	7.99829	2241.01
8.00315	2236.3	8.00315	2335.88	8.00315	2313.24	8.00315	2324.96	8.00315	2318.55	8.00315	2333.12	8.00315	2356.06	8.00315	2339	8.00315	2225.58
8.008	2221.86	8.008	2321.7	8.008	2298.63	8.008	2310.65	8.008	2304.21	8.008	2319.24	8.008	2342.15	8.008	2324.16	8.008	2209.97
8.01285	2207.41	8.01285	2307.49	8.01285	2283.89	8.01285	2296.24	8.01285	2289.66	8.01285	2305.02	8.01285	2327.89	8.01285	2308.83	8.01285	2194.1
8.01771	2192.87	8.01771	2293.21	8.01771	2268.98	8.01771	2281.65	8.01771	2274.84	8.01771	2290.38	8.01771	2313.18	8.01771	2292.97	8.01771	2177.88
8.02256	2178.18	8.02256	2278.8	8.02256	2253.83	8.02256	2266.83	8.02256	2259.66	8.02256	2275.26	8.02256	2297.97	8.02256	2276.54	8.02256	2161.22
8.02741	2163.29	8.02741	2264.22	8.02741	2238.38	8.02741	2251.68	8.02741	2244.08	8.02741	2259.64	8.02741	2282.22	8.02741	2259.53	8.02741	2144.07
8.03227	2148.16	8.03227	2249.41	8.03227	2222.61	8.03227	2236.17	8.03227	2228.06	8.03227	2243.49	8.03227	2265.9	8.03227	2241.97	8.03227	2126.4
8.03712	2132.82	8.03712	2234.33	8.03712	2206.49	8.03712	2220.25	8.03712	2211.57	8.03712	2226.82	8.03712	2249.02	8.03712	2223.87	8.03712	2108.22
8.04197	2117.29	8.04197	2218.96	8.04197	2190.03	8.04197	2203.92	8.04197	2194.64	8.04197	2209.63	8.04197	2231.61	8.04197	2205.31	8.04197	2089.57
8.04683	2101.64	8.04683	2203.28	8.04683	2173.26	8.04683	2187.18	8.04683	2177.31	8.04683	2191.99	8.04683	2213.72	8.04683	2186.37	8.04683	2070.53
8.05168	2085.98	8.05168	2187.29	8.05168	2156.26	8.05168	2170.09	8.05168	2159.63	8.05168	2173.97	8.05168	2195.43	8.05168	2167.18	8.05168	2051.19
8.05653	2070.46	8.05653	2171.03	8.05653	2139.1	8.05653	2152.73	8.05653	2141.69	8.05653	2155.68	8.05653	2176.85	8.05653	2147.9	8.05653	2031.68
8.06139	2055.22	8.06139	2154.57	8.06139	2121.92	8.06139	2135.19	8.06139	2123.62	8.06139	2137.26	8.06139	2158.12	8.06139	2128.71	8.06139	2012.16
8.06624	2040.46	8.06624	2138.01	8.06624	2104.86	8.06624	2117.6	8.06624	2105.57	8.06624	2118.9	8.06624	2139.42	8.06624	2109.83	8.06624	1992.83
8.07109	2026.36	8.07109	2121.48	8.07109	2088.11	8.07109	2100.12	8.07109	2087.71	8.07109	2100.81	8.07109	2120.93	8.07109	2091.48	8.07109	1973.88
8.07595	2013.1	8.07595	2105.15	8.07595	2071.84	8.07595	2082.92	8.07595	2070.24	8.07595	2083.18	8.07595	2102.87	8.07595	2073.87	8.07595	1955.55
8.0808	2000.85	8.0808	2089.19	8.0808	2056.27	8.0808	2066.18	8.0808	2053.39	8.0808	2066.24	8.0808	2085.45	8.0808	2057.2	8.0808	1938.05
8.08565	1989.77	8.08565	2073.8	8.08565	2041.59	8.08565	2050.09	8.08565	2037.36	8.08565	2050.19	8.08565	2068.87	8.08565	2041.68	8.08565	1921.61
8.09051	1980.02	8.09051	2059.15	8.09051	2027.99	8.09051	2034.86	8.09051	2022.35	8.09051	2035.2	8.09051	2053.34	8.09051	2027.47	8.09051	1906.41
8.09536	1971.74	8.09536	2045.42	8.09536	2015.63	8.09536	2020.66	8.09536	2008.54	8.09536	2021.46	8.09536	2039.04	8.09536	2014.71	8.09536	1892.62
8.10021	1965.09	8.10021	2032.79	8.10021	2004.68	8.10021	2007.67	8.10021	1996.1	8.10021	2009.13	8.10021	2026.13	8.10021	2003.55	8.10021	1880.38
8.10507	1960.2	8.10507	2021.43	8.10507	1995.28	8.10507	1996.06	8.10507	1985.17	8.10507	1998.34	8.10507	2014.77	8.10507	1994.11	8.10507	1869.79
8.10992	1957.25	8.10992	2011.48	8.10992	1987.58	8.10992	1985.97	8.10992	1975.87	8.10992	1989.26	8.10992	2005.11	8.10992	1986.53	8.10992	1860.95
8.11477	1956.38	8.11477	2003.1	8.11477	1981.72	8.11477	1977.55	8.11477	1968.34	8.11477	1982	8.11477	1997.28	8.11477	1980.91	8.11477	1853.93
8.11963	1957.76	8.11963	1996.46	8.11963	1977.84	8.11963	1970.94	8.11963	1962.71	8.11963	1976.72	8.11963	1991.4	8.11963	1977.4	8.11963	1848.8
8.12448	1961.54	8.12448	1991.7	8.12448	1976.07	8.12448	1966.26	8.12448	1959.09	8.12448	1973.56	8.12448	1987.61	8.12448	1976.14	8.12448	1845.64
8.12933	1967.9	8.12933	1989	8.12933	1976.56	8.12933	1963.66	8.12933	1957.64	8.12933	1972.64	8.12933	1986.03	8.12933	1977.26	8.12933	1844.54
8.13419	1977	8.13419	1988.52	8.13419	1979.44	8.13419	1963.25	8.13419	1958.48	8.13419	1974.1	8.13419	1986.78	8.13419	1980.9	8.13419	1845.6
8.13904	1989	8.13904	1990.4	8.13904	1984.88	8.13904	1965.19	8.13904	1961.77	8.13904	1978.1	8.13904	1990	8.13904	1987.21	8.13904	1848.96
8.14389	2004.05	8.14389	1994.82	8.14389	1993.03	8.14389	1969.61	8.14389	1967.65	8.14389	1984.78	8.14389	1995.84	8.14389	1996.32	8.14389	1854.74
8.14875	2022.25	8.14875	2001.93	8.14875	2004.03	8.14875	1976.67	8.14875	1976.27	8.14875	1994.29	8.14875	2004.45	8.14875	2008.33	8.14875	1863.12
8.1536	2043.61	8.1536	2011.88	8.1536	2018.01	8.1536	1986.51	8.1536	1987.77	8.1536	2006.74	8.1536	2015.94	8.1536	2023.32	8.1536	1874.25
8.15845	2068.05	8.15845	2024.79	8.15845	2035.04	8.15845	1999.26	8.15845	2002.25	8.15845	2022.22	8.15845	2030.41	8.15845	2041.28	8.15845	1888.28
8.16331	2095.33	8.16331	2040.76	8.16331	2055.13	8.16331	2015.02	8.16331	2019.78	8.16331	2040.75	8.16331	2047.88	8.16331	2062.16	8.16331	1905.32
8.16816	2125.05	8.16816	2059.81	8.16816	2078.16	8.16816	2033.79	8.16816	2040.31	8.16816	2062.25	8.16816	2068.29	8.16816	2085.79	8.16816	1925.41
8.17301	2156.63	8.17301	2081.89	8.17301	2103.9	8.17301	2055.53	8.17301	2063.72	8.17301	2086.54	8.17301	2091.49	8.17301	2111.89	8.17301	1948.51
8.17787	2189.28	8.17787	2106.81	8.17787	2131.97	8.17787	2080.06	8.17787	2089.76	8.17787	2113.3	8.17787	2117.21	8.17787	2140.02	8.17787	1974.47
8.18272	2222.05	8.18272	2134.26	8.18272	2161.83	8.18272	2107.07	8.18272	2118.04	8.18272	2142.07	8.18272	2145.02	8.18272	2169.6	8.18272	2003.03
8.18757	2253.9	8.18757	2163.74	8.18757	2192.77	8.18757	2136.12	8.18757	2148.02	8.18757	2172.22	8.18757	2174.36	8.18757	2199.88	8.18757	2033.73
8.19243	2283.73	8.19243	2194.6	8.19243	2223.91	8.19243	2166.6	8.19243	2178.98	8.19243	2203	8.19243	2204.51	8.19243	2229.99	8.19243	2065.99
8.19728	2310.49	8.19728	2226	8.19728	2254.29	8.19728	2197.74	8.19728	2210.07	8.19728	2233.5	8.19728	2234.6	8.19728	2258.94	8.19728	2099.02
8.20213	2333.28	8.20213	2256.97	8.20213	2282.87	8.20213	2228.64	8.20213	2240.31	8.20213	2262.71	8.20213	2263.66	8.20213	2285.74	8.20213	2131.89
8.20699	2351.41	8.20699	2286.46	8.20699	2308.62	8.20699	2258.28	8.20699	2268.66	8.20699	2289.6	8.20699	2290.67	8.20699	2309.43	8.20699	2163.52
8.21184	2364.43	8.21184	2313.44	8.21184	2330.65	8.21184	2285.64	8.21184	2294.1	8.21184	2313.2	8.21184	2314.66	8.21184	2329.18	8.21184	2192.77
8.21669	2372.11	8.21669	2336.94	8.21669	2348.24	8.21669	2309.74	8.21669	2315.74	8.21669	2332.69	8.21669	2334.79	8.21669	2344.34	8.21669	2218.55
8.22155	2374.44	8.22155	2356.21	8.22155	2360.89	8.22155	2329.76	8.22155	2332.82	8.22155	2347.44	8.22155	2350.38	8.22155	2354.48	8.22155	2239.87
8.2264	2371.49	8.2264	2370.7	8.2264	2368.33	8.2264	2345.06	8.2264	2344.86	8.2264	2357.07	8.2264	2361	8.2264	2359.37	8.2264	2255.98
8.23125	2363.42	8.23125	2380.11	8.23125	2370.5	8.23125	2355.25	8.23125	2351.55	8.23125	2361.41	8.23125	2366.42	8.23125	2358.93	8.23125	2266.37
8.23611	2350.35	8.23611	2384.36	8.23611	2367.48	8.23611	2360.16	8.23611	2352.82	8.23611	2360.44	8.23611	2366.6	8.23611	2353.2	8.23611	2270.76
8.24096	2332.37	8.24096	2383.5	8.24096	2359.38	8.24096	2359.77	8.24096	2348.71	8.24096	2354.23	8.24096	2361.6	8.24096	2342.27	8.24096	2269.12
8.24581	2309.53	8.24581	2377.65	8.24581	2346.34	8.24581	2354.17	8.24581	2339.33	8.24581	2342.89	8.24581	2351.52	8.24581	2326.23	8.24581	2261.54
8.25067	2281.81	8.25067	2366.96	8.25067	2328.45	8.25067	2343.49	8.25067	2324.8	8.25067	2326.48	8.25067	2336.47	8.25067	2305.16	8.25067	2248.19
8.25552	2249.21	8.25552	2351.52	8.25552	2305.76	8.25552	2327.85	8.25552	2305.23	8.25552	2305.04	8.25552	2316.54	8.25552	2279.1	8.25552	2229.25
8.26037	2211.7	8.26037	2331.37	8.26037	2278.28	8.26037	2307.3	8.26037	2280.66	8.26037	2278.58	8.26037	2291.77	8.26037	2248.09	8.26037	2204.92
8.26523	2169.35	8.26523	2306.52	8.26523	2246.02	8.26523	2281.91	8.26523	2251.13	8.26523	2247.12	8.26523	2262.18	8.26523	2212.15	8.26523	2175.36
8.27008	2122.26	8.27008	2276.97	8.27008	2208.99	8.27008	2251.67	8.27008	2216.66	8.27008	2210.66	8.27008	2227.8	8.27008	2171.35	8.27008	2140.76
8.27493	2070.66	8.27493	2242.71	8.27493	2167.25	8.27493	2216.62	8.27493	2177.31	8.27493	2169.3	8.27493	2188.67	8.27493	2125.8	8.27493	2101.29
8.27979	2014.86	8.27979	2203.77	8.27979	2120.94	8.27979	2176.81	8.27979	2133.2	8.27979	2123.17	8.27979	2144.88	8.27979	2075.71	8.27979	2057.2
8.28464	1955.27	8.28464	2160.23	8.28464	2070.27	8.28464	2132.36	8.28464	2084.51	8.28464	2072.5	8.28464	2096.6	8.28464	2021.37	8.28464	2008.76
8.28949	1892.41	8.28949	2112.24	8.28949	2015.55	8.28949	2083.47	8.28949	2031.53	8.28949	2017.61	8.28949	2044.09	8.28949	1963.16	8.28949	1956.34
8.29435	1826.87	8.29435	2060.03	8.29435	1957.17	8.29435	2030.43	8.29435	1974.63	8.29435	1958.88	8.29435	1987.68	8.29435	1901.57	8.29435	1900.34
8.2992	1759.28	8.2992	2003.92	8.2992	1895.63	8.2992	1973.6	8.2992	1914.28	8.2992	1896.82	8.2992	1927.82	8.2992	1837.14	8.2992	1841.27
8.30405	1690.34	8.30405	1944.31	8.30405	1831.48	8.30405	1913.45	8.30405	1851.02	8.30405	1831.99	8.30405	1865.02	8.30405	1770.52	8.30405	1779.66
8.30891	1620.71	8.30891	1881.71	8.30891	1765.32	8.30891	1850.5	8.30891	1785.45	8.30891	1765	8.30891	1799.89	8.30891	1702.34	8.30891	1716.1
8.31376	1551.07	8.31376	1816.67	8.31376	1697.78	8.31376	1785.32	8.31376	1718.2	8.31376	1696.52	8.31376	1733.04	8.31376	1633.28	8.31376	1651.2
8.31861	1482.04	8.31861	1749.81	8.31861	1629.52	8.31861	1718.54	8.31861	1649.93	8.31861	1627.21	8.31861	1665.13	8.31861	1563.99	8.31861	1585.55
8.32347	1414.18	8.32347	1681.77	8.32347	1561.13	8.32347	1650.78	8.32347	1581.28	8.32347	1557.71	8.32347	1596.79	8.32347	1495.1	8.32347	1519.76
8.32832	1347.96	8.32832	1613.19	8.32832	1493.21	8.32832	1582.68	8.32832	1512.84	8.32832	1488.65	8.32832	1528.62	8.32832	1427.14	8.32832	1454.37
8.33317	1283.78	8.33317	1544.71	8.33317	1426.28	8.33317	1514.82	8.33317	1445.18	8.33317	1420.56	8.33317	1461.18	8.33317	1360.62	8.33317	1389.91
8.33803	1221.97	8.33803	1476.9	8.33803	1360.82	8.33803	1447.75	8.33803	1378.79	8.33803	1353.93	8.33803	1394.97	8.33803	1295.94	8.33803	1326.8
8.34288	1162.75	8.34288	1410.27	8.34288	1297.22	8.34288	1381.97	8.34288	1314.1	8.34288	1289.17	8.34288	1330.4	8.34288	1233.43	8.34288	1265.42
8.34773	1106.29	8.34773	1345.29	8.34773	1235.81	8.34773	1317.88	8.34773	1251.47	8.34773	1226.62	8.34773	1267.83	8.34773	1173.36	8.34773	1206.09
8.35259	1052.67	8.35259	1282.3	8.35259	1176.83	8.35259	1255.85	8.35259	1191.18	8.35259	1166.54	8.35259	1207.55	8.35259	1115.91	8.35259	1149.02
8.35744	1001.94	8.35744	1221.61	8.35744	1120.46	8.35744	1196.12	8.35744	1133.44	8.35744	1109.1	8.35744	1149.76	8.35744	1061.2	8.35744	1094.4
8.36229	954.088	8.36229	1163.43	8.36229	1066.8	8.36229	1138.92	8.36229	1078.39	8.36229	1054.45	8.36229	1094.61	8.36229	1009.32	8.36229	1042.33
8.36715	909.073	8.36715	1107.91	8.36715	1015.93	8.36715	1084.36	8.36715	1026.12	8.36715	1002.65	8.36715	1042.19	8.36715	960.275	8.36715	992.881
8.372	866.82	8.372	1055.14	8.372	967.846	8.372	1032.54	8.372	976.668	8.372	953.712	8.372	992.555	8.372	914.06	8.372	946.079
8.37685	827.232	8.37685	1005.16	8.37685	922.522	8.37685	983.466	8.37685	930.017	8.37685	907.623	8.37685	945.693	8.37685	870.621	8.37685	901.907
8.38171	790.196	8.38171	957.969	8.38171	879.899	8.38171	937.144	8.38171	886.123	8.38171	864.323	8.38171	901.571	8.38171	829.883	8.38171	860.32
8.38656	755.585	8.38656	913.521	8.38656	839.894	8.38656	893.525	8.38656	844.913	8.38656	823.727	8.38656	860.121	8.38656	791.744	8.38656	821.246
8.39141	723.266	8.39141	871.753	8.39141	802.405	8.39141	852.543	8.39141	806.29	8.39141	785.729	8.39141	821.249	8.39141	756.087	8.39141	784.594
8.39627	693.099	8.39627	832.575	8.39627	767.315	8.39627	814.108	8.39627	770.141	8.39627	750.208	8.39627	784.846	8.39627	722.783	8.39627	750.257
8.40112	664.941	8.40112	795.882	8.40112	734.502	8.40112	778.116	8.40112	736.339	8.40112	717.033	8.40112	750.79	8.40112	691.694	8.40112	718.117
8.40597	638.653	8.40597	761.555	8.40597	703.834	8.40597	744.45	8.40597	704.754	8.40597	686.067	8.40597	718.948	8.40597	662.68	8.40597	688.049
8.41083	614.097	8.41083	729.466	8.41083	675.179	8.41083	712.982	8.41083	675.25	8.41083	657.171	8.41083	689.186	8.41083	635.6	8.41083	659.926
8.41568	591.141	8.41568	699.483	8.41568	648.404	8.41568	683.579	8.41568	647.691	8.41568	630.207	8.41568	661.369	8.41568	610.317	8.41568	633.62
8.42053	569.66	8.42053	671.469	8.42053	623.376	8.42053	656.107	8.42053	621.945	8.42053	605.04	8.42053	635.364	8.42053	586.7	8.42053	609.006
8.42539	549.536	8.42539	645.291	8.42539	599.968	8.42539	630.431	8.42539	597.882	8.42539	581.539	8.42539	611.042	8.42539	564.622	8.42539	585.962
8.43024	530.662	8.43024	620.815	8.43024	578.057	8.43024	606.419	8.43024	575.378	8.43024	559.579	8.43024	588.281	8.43024	543.966	8.43024	564.374
8.43509	512.939	8.43509	597.916	8.43509	557.528	8.43509	583.946	8.43509	554.314	8.43509	539.04	8.43509	566.962	8.43509	524.621	8.43509	544.131
8.43995	496.276	8.43995	576.471	8.43995	538.271	8.43995	562.895	8.43995	534.578	8.43995	519.81	8.43995	546.978	8.43995	506.485	8.43995	525.133
8.4448	480.591	8.4448	556.369	8.4448	520.187	8.4448	543.154	8.4448	516.065	8.4448	501.785	8.4448	528.226	8.4448	489.462	8.4448	507.283
8.44965	465.806	8.44965	537.505	8.44965	503.184	8.44965	524.624	8.44965	498.68	8.44965	484.867	8.44965	510.611	8.44965	473.466	8.44965	490.495
8.45451	451.853	8.45451	519.782	8.45451	487.177	8.45451	507.209	8.45451	482.331	8.45451	468.966	8.45451	494.045	8.45451	458.414	8.45451	474.688
8.45936	438.668	8.45936	503.114	8.45936	472.09	8.45936	490.826	8.45936	466.938	8.45936	454.001	8.45936	478.446	8.45936	444.232	8.45936	459.787
8.46421	426.192	8.46421	487.419	8.46421	457.852	8.46421	475.395	8.46421	452.425	8.46421	439.897	8.46421	463.738	8.46421	430.852	8.46421	445.724
8.46907	414.371	8.46907	472.624	8.46907	444.399	8.46907	460.843	8.46907	438.726	8.46907	426.584	8.46907	449.852	8.46907	418.212	8.46907	432.437
8.47392	403.157	8.47392	458.66	8.47392	431.672	8.47392	447.103	8.47392	425.779	8.47392	414.003	8.47392	436.724	8.47392	406.254	8.47392	419.866
8.47877	392.503	8.47877	445.462	8.47877	419.616	8.47877	434.112	8.47877	413.528	8.47877	402.098	8.47877	424.295	8.47877	394.928	8.47877	407.96
8.48363	382.368	8.48363	432.972	8.48363	408.182	8.48363	421.815	8.48363	401.921	8.48363	390.82	8.48363	412.514	8.48363	384.186	8.48363	396.667
8.48848	372.716	8.48848	421.135	8.48848	397.323	8.48848	410.158	8.48848	390.912	8.48848	380.125	8.48848	401.332	8.48848	373.986	8.48848	385.944
8.49333	363.511	8.49333	409.901	8.49333	386.999	8.49333	399.094	8.49333	380.456	8.49333	369.971	8.49333	390.708	8.49333	364.288	8.49333	375.75
8.49819	354.723	8.49819	399.226	8.49819	377.171	8.49819	388.58	8.49819	370.515	8.49819	360.32	8.49819	380.603	8.49819	355.058	8.49819	366.046
8.50304	346.322	8.50304	389.07	8.50304	367.803	8.50304	378.576	8.50304	361.049	8.50304	351.136	8.50304	370.982	8.50304	346.262	8.50304	356.8
8.50789	338.285	8.50789	379.395	8.50789	358.865	8.50789	369.046	8.50789	352.027	8.50789	342.385	8.50789	361.812	8.50789	337.871	8.50789	347.981
8.51275	330.587	8.51275	370.17	8.51275	350.326	8.51275	359.957	8.51275	343.415	8.51275	334.036	8.51275	353.064	8.51275	329.857	8.51275	339.561
8.5176	323.21	8.5176	361.365	8.5176	342.16	8.5176	351.278	8.5176	335.188	8.5176	326.062	8.5176	344.708	8.5176	322.196	8.5176	331.514
8.52245	316.133	8.52245	352.952	8.52245	334.342	8.52245	342.983	8.52245	327.318	8.52245	318.435	8.52245	336.718	8.52245	314.865	8.52245	323.816
8.52731	309.34	8.52731	344.905	8.52731	326.85	8.52731	335.047	8.52731	319.785	8.52731	311.133	8.52731	329.07	8.52731	307.841	8.52731	316.446
8.53216	302.815	8.53216	337.201	8.53216	319.664	8.53216	327.448	8.53216	312.566	8.53216	304.135	8.53216	321.74	8.53216	301.106	8.53216	309.382
8.53701	296.54	8.53701	329.817	8.53701	312.765	8.53701	320.163	8.53701	305.643	8.53701	297.423	8.53701	314.709	8.53701	294.64	8.53701	302.606
8.54187	290.5	8.54187	322.733	8.54187	306.136	8.54187	313.175	8.54187	298.997	8.54187	290.978	8.54187	307.956	8.54187	288.426	8.54187	296.099
8.54672	284.682	8.54672	315.93	8.54672	299.76	8.54672	306.464	8.54672	292.612	8.54672	284.787	8.54672	301.464	8.54672	282.448	8.54672	289.844
8.55157	279.071	8.55157	309.391	8.55157	293.623	8.55157	300.014	8.55157	286.472	8.55157	278.834	8.55157	295.219	8.55157	276.694	8.55157	283.826
8.55643	273.656	8.55643	303.098	8.55643	287.71	8.55643	293.809	8.55643	280.561	8.55643	273.107	8.55643	289.207	8.55643	271.149	8.55643	278.031
8.56128	268.427	8.56128	297.039	8.56128	282.008	8.56128	287.834	8.56128	274.867	8.56128	267.592	8.56128	283.414	8.56128	265.802	8.56128	272.446
8.56613	263.375	8.56613	291.199	8.56613	276.506	8.56613	282.076	8.56613	269.377	8.56613	262.279	8.56613	277.829	8.56613	260.645	8.56613	267.06
8.57099	258.491	8.57099	285.567	8.57099	271.192	8.57099	276.522	8.57099	264.081	8.57099	257.154	8.57099	272.441	8.57099	255.665	8.57099	261.861
8.57584	253.767	8.57584	280.133	8.57584	266.057	8.57584	271.161	8.57584	258.967	8.57584	252.207	8.57584	267.239	8.57584	250.855	8.57584	256.839
8.58069	249.198	8.58069	274.886	8.58069	261.092	8.58069	265.983	8.58069	254.025	8.58069	247.428	8.58069	262.214	8.58069	246.206	8.58069	251.987
8.58555	244.776	8.58555	269.817	8.58555	256.288	8.58555	260.977	8.58555	249.248	8.58555	242.808	8.58555	257.357	8.58555	241.708	8.58555	247.296
8.5904	240.493	8.5904	264.917	8.5904	251.64	8.5904	256.135	8.5904	244.627	8.5904	238.338	8.5904	252.658	8.5904	237.355	8.5904	242.758
8.59525	236.345	8.59525	260.178	8.59525	247.139	8.59525	251.45	8.59525	240.154	8.59525	234.011	8.59525	248.111	8.59525	233.139	8.59525	238.365
8.60011	232.324	8.60011	255.592	8.60011	242.78	8.60011	246.915	8.60011	235.822	8.60011	229.821	8.60011	243.706	8.60011	229.053	8.60011	234.111
8.60496	228.423	8.60496	251.151	8.60496	238.554	8.60496	242.523	8.60496	231.627	8.60496	225.762	8.60496	239.438	8.60496	225.091	8.60496	229.988
8.60981	224.637	8.60981	246.85	8.60981	234.457	8.60981	238.267	8.60981	227.561	8.60981	221.829	8.60981	235.298	8.60981	221.247	8.60981	225.99
8.61467	220.96	8.61467	242.681	8.61467	230.482	8.61467	234.143	8.61467	223.619	8.61467	218.017	8.61467	231.282	8.61467	217.516	8.61467	222.111
8.61952	217.388	8.61952	238.638	8.61952	226.624	8.61952	230.142	8.61952	219.795	8.61952	214.32	8.61952	227.383	8.61952	213.894	8.61952	218.346
8.62437	213.917	8.62437	234.715	8.62437	222.876	8.62437	226.26	8.62437	216.084	8.62437	210.734	8.62437	223.596	8.62437	210.376	8.62437	214.69
8.62923	210.543	8.62923	230.907	8.62923	219.236	8.62923	222.491	8.62923	212.481	8.62923	207.252	8.62923	219.918	8.62923	206.958	8.62923	211.138
8.63408	207.262	8.63408	227.208	8.63408	215.698	8.63408	218.83	8.63408	208.981	8.63408	203.87	8.63408	216.345	8.63408	203.636	8.63408	207.688
8.63893	204.071	8.63893	223.614	8.63893	212.259	8.63893	215.272	8.63893	205.58	8.63893	200.583	8.63893	212.871	8.63893	200.406	8.63893	204.334
8.64379	200.967	8.64379	220.122	8.64379	208.915	8.64379	211.813	8.64379	202.273	8.64379	197.386	8.64379	209.494	8.64379	197.265	8.64379	201.074
8.64864	197.946	8.64864	216.728	8.64864	205.663	8.64864	208.451	8.64864	199.056	8.64864	194.276	8.64864	206.21	8.64864	194.209	8.64864	197.902
8.65349	195.005	8.65349	213.428	8.65349	202.499	8.65349	205.18	8.65349	195.925	8.65349	191.25	8.65349	203.014	8.65349	191.233	8.65349	194.816
8.65835	192.14	8.65835	210.219	8.65835	199.419	8.65835	201.999	8.65835	192.877	8.65835	188.304	8.65835	199.904	8.65835	188.334	8.65835	191.812
8.6632	189.347	8.6632	207.098	8.6632	196.42	8.6632	198.904	8.6632	189.909	8.6632	185.436	8.6632	196.875	8.6632	185.509	8.6632	188.885
8.66805	186.623	8.66805	204.062	8.66805	193.499	8.66805	195.89	8.66805	187.017	8.66805	182.643	8.66805	193.924	8.66805	182.755	8.66805	186.034
8.67291	183.965	8.67291	201.106	8.67291	190.653	8.67291	192.956	8.67291	184.199	8.67291	179.923	8.67291	191.049	8.67291	180.07	8.67291	183.253
8.67776	181.369	8.67776	198.228	8.67776	187.879	8.67776	190.096	8.67776	181.45	8.67776	177.271	8.67776	188.246	8.67776	177.45	8.67776	180.542
8.68261	178.833	8.68261	195.423	8.68261	185.173	8.68261	187.309	8.68261	178.77	8.68261	174.686	8.68261	185.512	8.68261	174.893	8.68261	177.895
8.68747	176.354	8.68747	192.688	8.68747	182.531	8.68747	184.589	8.68747	176.153	8.68747	172.165	8.68747	182.845	8.68747	172.397	8.68747	175.312
8.69232	173.929	8.69232	190.02	8.69232	179.951	8.69232	181.935	8.69232	173.597	8.69232	169.703	8.69232	180.241	8.69232	169.958	8.69232	172.789
8.69717	171.556	8.69717	187.414	8.69717	177.43	8.69717	179.342	8.69717	171.099	8.69717	167.299	8.69717	177.698	8.69717	167.576	8.69717	170.325
8.70203	169.234	8.70203	184.869	8.70203	174.964	8.70203	176.808	8.70203	168.657	8.70203	164.95	8.70203	175.214	8.70203	165.247	8.70203	167.917
8.70688	166.96	8.70688	182.38	8.70688	172.552	8.70688	174.331	8.70688	166.268	8.70688	162.653	8.70688	172.786	8.70688	162.97	8.70688	165.564
8.71173	164.732	8.71173	179.946	8.71173	170.192	8.71173	171.908	8.71173	163.929	8.71173	160.406	8.71173	170.412	8.71173	160.741	8.71173	163.262
8.71659	162.548	8.71659	177.565	8.71659	167.881	8.71659	169.537	8.71659	161.64	8.71659	158.206	8.71659	168.09	8.71659	158.558	8.71659	161.01
8.72144	160.405	8.72144	175.235	8.72144	165.618	8.72144	167.218	8.72144	159.397	8.72144	156.051	8.72144	165.818	8.72144	156.42	8.72144	158.805
8.72629	158.302	8.72629	172.953	8.72629	163.4	8.72629	164.946	8.72629	157.2	8.72629	153.939	8.72629	163.593	8.72629	154.324	8.72629	156.644
8.73115	156.236	8.73115	170.718	8.73115	161.225	8.73115	162.722	8.73115	155.046	8.73115	151.868	8.73115	161.414	8.73115	152.268	8.73115	154.526
8.736	154.204	8.736	168.527	8.736	159.09	8.736	160.541	8.736	152.933	8.736	149.836	8.736	159.277	8.736	150.25	8.736	152.448
8.74085	152.206	8.74085	166.377	8.74085	156.995	8.74085	158.404	8.74085	150.86	8.74085	147.843	8.74085	157.18	8.74085	148.268	8.74085	150.409
8.74571	150.238	8.74571	164.267	8.74571	154.937	8.74571	156.306	8.74571	148.826	8.74571	145.887	8.74571	155.122	8.74571	146.32	8.74571	148.407
8.75056	148.301	8.75056	162.193	8.75056	152.914	8.75056	154.246	8.75056	146.827	8.75056	143.965	8.75056	153.101	8.75056	144.405	8.75056	146.442
8.75541	146.392	8.75541	160.155	8.75541	150.926	8.75541	152.222	8.75541	144.863	8.75541	142.078	8.75541	151.116	8.75541	142.522	8.75541	144.51
8.76027	144.51	8.76027	158.149	8.76027	148.97	8.76027	150.232	8.76027	142.93	8.76027	140.221	8.76027	149.165	8.76027	140.67	8.76027	142.611
8.76512	142.655	8.76512	156.175	8.76512	147.044	8.76512	148.274	8.76512	141.029	8.76512	138.393	8.76512	147.248	8.76512	138.846	8.76512	140.743
8.76997	140.826	8.76997	154.231	8.76997	145.147	8.76997	146.347	8.76997	139.156	8.76997	136.594	8.76997	145.362	8.76997	137.052	8.76997	138.903
8.77483	139.021	8.77483	152.316	8.77483	143.279	8.77483	144.449	8.77483	137.31	8.77483	134.82	8.77483	143.507	8.77483	135.284	8.77483	137.092
8.77968	137.24	8.77968	150.43	8.77968	141.439	8.77968	142.581	8.77968	135.491	8.77968	133.072	8.77968	141.679	8.77968	133.542	8.77968	135.307
8.78453	135.482	8.78453	148.572	8.78453	139.625	8.78453	140.74	8.78453	133.697	8.78453	131.348	8.78453	139.879	8.78453	131.824	8.78453	133.548
8.78939	133.747	8.78939	146.739	8.78939	137.837	8.78939	138.927	8.78939	131.928	8.78939	129.649	8.78939	138.104	8.78939	130.128	8.78939	131.813
8.79424	132.033	8.79424	144.932	8.79424	136.073	8.79424	137.141	8.79424	130.184	8.79424	127.973	8.79424	136.354	8.79424	128.454	8.79424	130.102
8.79909	130.339	8.79909	143.147	8.79909	134.332	8.79909	135.38	8.79909	128.464	8.79909	126.321	8.79909	134.627	8.79909	126.8	8.79909	128.414
8.80395	128.665	8.80395	141.384	8.80395	132.613	8.80395	133.644	8.80395	126.767	8.80395	124.691	8.80395	132.923	8.80395	125.167	8.80395	126.748
8.8088	127.009	8.8088	139.642	8.8088	130.914	8.8088	131.932	8.8088	125.092	8.8088	123.083	8.8088	131.241	8.8088	123.553	8.8088	125.103
8.81365	125.371	8.81365	137.92	8.81365	129.236	8.81365	130.243	8.81365	123.439	8.81365	121.496	8.81365	129.58	8.81365	121.96	8.81365	123.479
8.81851	123.749	8.81851	136.217	8.81851	127.577	8.81851	128.576	8.81851	121.808	8.81851	119.93	8.81851	127.94	8.81851	120.386	8.81851	121.875
8.82336	122.146	8.82336	134.533	8.82336	125.937	8.82336	126.929	8.82336	120.196	8.82336	118.384	8.82336	126.319	8.82336	118.831	8.82336	120.29
8.82821	120.559	8.82821	132.868	8.82821	124.317	8.82821	125.302	8.82821	118.604	8.82821	116.856	8.82821	124.717	8.82821	117.295	8.82821	118.725
8.83307	118.991	8.83307	131.221	8.83307	122.716	8.83307	123.695	8.83307	117.032	8.83307	115.347	8.83307	123.134	8.83307	115.777	8.83307	117.18
8.83792	117.441	8.83792	129.592	8.83792	121.134	8.83792	122.106	8.83792	115.479	8.83792	113.855	8.83792	121.57	8.83792	114.275	8.83792	115.652
8.84277	115.908	8.84277	127.982	8.84277	119.571	8.84277	120.536	8.84277	113.944	8.84277	112.381	8.84277	120.024	8.84277	112.791	8.84277	114.143
8.84763	114.393	8.84763	126.388	8.84763	118.026	8.84763	118.985	8.84763	112.428	8.84763	110.923	8.84763	118.495	8.84763	111.324	8.84763	112.651
8.85248	112.894	8.85248	124.811	8.85248	116.499	8.85248	117.452	8.85248	110.93	8.85248	109.482	8.85248	116.984	8.85248	109.874	8.85248	111.175
8.85733	111.41	8.85733	123.251	8.85733	114.99	8.85733	115.938	8.85733	109.45	8.85733	108.058	8.85733	115.489	8.85733	108.441	8.85733	109.717
8.86219	109.942	8.86219	121.706	8.86219	113.497	8.86219	114.442	8.86219	107.987	8.86219	106.651	8.86219	114.011	8.86219	107.025	8.86219	108.274
8.86704	108.49	8.86704	120.177	8.86704	112.021	8.86704	112.963	8.86704	106.54	8.86704	105.26	8.86704	112.549	8.86704	105.624	8.86704	106.848
8.87189	107.052	8.87189	118.663	8.87189	110.561	8.87189	111.5	8.87189	105.11	8.87189	103.885	8.87189	111.103	8.87189	104.24	8.87189	105.437
8.87675	105.629	8.87675	117.165	8.87675	109.117	8.87675	110.054	8.87675	103.697	8.87675	102.525	8.87675	109.674	8.87675	102.872	8.87675	104.043
8.8816	104.222	8.8816	115.681	8.8816	107.689	8.8816	108.624	8.8816	102.3	8.8816	101.18	8.8816	108.26	8.8816	101.52	8.8816	102.664
8.88645	102.83	8.88645	114.213	8.88645	106.276	8.88645	107.209	8.88645	100.92	8.88645	99.8497	8.88645	106.861	8.88645	100.184	8.88645	101.301
8.89131	101.454	8.89131	112.76	8.89131	104.879	8.89131	105.81	8.89131	99.5555	8.89131	98.5333	8.89131	105.478	8.89131	98.8629	8.89131	99.9531
8.89616	100.094	8.89616	111.322	8.89616	103.498	8.89616	104.427	8.89616	98.2074	8.89616	97.2309	8.89616	104.11	8.89616	97.5575	8.89616	98.6201
8.90101	98.749	8.90101	109.899	8.90101	102.132	8.90101	103.059	8.90101	96.8746	8.90101	95.9426	8.90101	102.758	8.90101	96.267	8.90101	97.3016
8.90587	97.4193	8.90587	108.492	8.90587	100.783	8.90587	101.707	8.90587	95.5568	8.90587	94.6684	8.90587	101.42	8.90587	94.9908	8.90587	95.9978
8.91072	96.1048	8.91072	107.101	8.91072	99.4492	8.91072	100.372	8.91072	94.2538	8.91072	93.4089	8.91072	100.098	8.91072	93.7288	8.91072	94.7087
8.91557	94.8054	8.91557	105.725	8.91557	98.1318	8.91557	99.0526	8.91557	92.9656	8.91557	92.1639	8.91557	98.7911	8.91557	92.4809	8.91557	93.4345
8.92043	93.5209	8.92043	104.365	8.92043	96.8304	8.92043	97.7489	8.92043	91.6922	8.92043	90.9337	8.92043	97.499	8.92043	91.2469	8.92043	92.175
8.92528	92.2518	8.92528	103.02	8.92528	95.5446	8.92528	96.4608	8.92528	90.4339	8.92528	89.718	8.92528	96.2214	8.92528	90.0272	8.92528	90.9306
8.93013	90.9976	8.93013	101.689	8.93013	94.2743	8.93013	95.1877	8.93013	89.1907	8.93013	88.5168	8.93013	94.9578	8.93013	88.8218	8.93013	89.7009
8.93499	89.7582	8.93499	100.372	8.93499	93.0191	8.93499	93.9295	8.93499	87.9627	8.93499	87.33	8.93499	93.7083	8.93499	87.6309	8.93499	88.4858
8.93984	88.5336	8.93984	99.0698	8.93984	91.7787	8.93984	92.6859	8.93984	86.7502	8.93984	86.1571	8.93984	92.4732	8.93984	86.4544	8.93984	87.2853
8.94469	87.3238	8.94469	97.7811	8.94469	90.5526	8.94469	91.4566	8.94469	85.553	8.94469	84.998	8.94469	91.2526	8.94469	85.2923	8.94469	86.099
8.94955	86.1289	8.94955	96.5061	8.94955	89.341	8.94955	90.2416	8.94955	84.371	8.94955	83.8528	8.94955	90.0469	8.94955	84.1448	8.94955	84.9272
8.9544	84.9488	8.9544	95.2449	8.9544	88.1435	8.9544	89.0406	8.9544	83.204	8.9544	82.7215	8.9544	88.8564	8.9544	83.0116	8.9544	83.7697
8.95925	83.7836	8.95925	93.9977	8.95925	86.9605	8.95925	87.8535	8.95925	82.0521	8.95925	81.6045	8.95925	87.6809	8.95925	81.8925	8.95925	82.6266
8.96411	82.6335	8.96411	92.7647	8.96411	85.7918	8.96411	86.6806	8.96411	80.9153	8.96411	80.5016	8.96411	86.5203	8.96411	80.7874	8.96411	81.4981
8.96896	81.4986	8.96896	91.5461	8.96896	84.6379	8.96896	85.5223	8.96896	79.7932	8.96896	79.4129	8.96896	85.3742	8.96896	79.6961	8.96896	80.3837
8.97381	80.3791	8.97381	90.3421	8.97381	83.4988	8.97381	84.379	8.97381	78.6858	8.97381	78.3384	8.97381	84.2424	8.97381	78.618	8.97381	79.2835
8.97867	79.2745	8.97867	89.1529	8.97867	82.3746	8.97867	83.2511	8.97867	77.5929	8.97867	77.2778	8.97867	83.1243	8.97867	77.5531	8.97867	78.1971
8.98352	78.1848	8.98352	87.9786	8.98352	81.2654	8.98352	82.1385	8.98352	76.5148	8.98352	76.2308	8.98352	82.0199	8.98352	76.5013	8.98352	77.1239
8.98837	77.1095	8.98837	86.8188	8.98837	80.1712	8.98837	81.041	8.98837	75.4515	8.98837	75.1972	8.98837	80.9292	8.98837	75.4628	8.98837	76.0638
8.99323	76.048	8.99323	85.6735	8.99323	79.0916	8.99323	79.9579	8.99323	74.403	8.99323	74.1767	8.99323	79.8523	8.99323	74.4377	8.99323	75.0167
8.99808	74.9999	8.99808	84.542	8.99808	78.0262	8.99808	78.8885	8.99808	73.3696	8.99808	73.1691	8.99808	78.7891	8.99808	73.4263	8.99808	73.9825
9.00293	73.965	9.00293	83.4243	9.00293	76.9749	9.00293	77.8323	9.00293	72.351	9.00293	72.1744	9.00293	77.7395	9.00293	72.4286	9.00293	72.9614
9.00779	72.9432	9.00779	82.3202	9.00779	75.9371	9.00779	76.7888	9.00779	71.347	9.00779	71.1924	9.00779	76.7038	9.00779	71.4446	9.00779	71.9537
9.01264	71.9352	9.01264	81.2294	9.01264	74.9128	9.01264	75.7581	9.01264	70.3571	9.01264	70.2234	9.01264	75.6819	9.01264	70.4737	9.01264	70.9596
9.01749	70.9413	9.01749	80.1525	9.01749	73.9018	9.01749	74.7406	9.01749	69.3809	9.01749	69.2672	9.01749	74.6737	9.01749	69.5159	9.01749	69.9792
9.02235	69.9615	9.02235	79.0895	9.02235	72.9042	9.02235	73.7363	9.02235	68.4181	9.02235	68.324	9.02235	73.679	9.02235	68.5709	9.02235	69.0126
9.0272	68.9965	9.0272	78.0402	9.0272	71.9203	9.0272	72.7457	9.0272	67.4685	9.0272	67.3937	9.0272	72.6978	9.0272	67.6384	9.0272	68.0599
9.03205	68.0457	9.03205	77.005	9.03205	70.9501	9.03205	71.769	9.03205	66.5318	9.03205	66.4759	9.03205	71.7297	9.03205	66.7187	9.03205	67.1207
9.03691	67.1089	9.03691	75.9836	9.03691	69.9934	9.03691	70.8063	9.03691	65.6086	9.03691	65.5709	9.03691	70.7744	9.03691	65.8119	9.03691	66.195
9.04176	66.1852	9.04176	74.9763	9.04176	69.0504	9.04176	69.8575	9.04176	64.6985	9.04176	64.6783	9.04176	69.8316	9.04176	64.9183	9.04176	65.2827
9.04661	65.2741	9.04661	73.9824	9.04661	68.1207	9.04661	68.9225	9.04661	63.802	9.04661	63.7981	9.04661	68.9007	9.04661	64.0378	9.04661	64.3837
9.05147	64.3753	9.05147	73.002	9.05147	67.2042	9.05147	68.0012	9.05147	62.9185	9.05147	62.9302	9.05147	67.9818	9.05147	63.1702	9.05147	63.4979
9.05632	63.4887	9.05632	72.0352	9.05632	66.3007	9.05632	67.0933	9.05632	62.0483	9.05632	62.0747	9.05632	67.0748	9.05632	62.315	9.05632	62.6251
9.06117	62.6147	9.06117	71.0816	9.06117	65.4101	9.06117	66.1983	9.06117	61.1908	9.06117	61.2316	9.06117	66.1801	9.06117	61.4721	9.06117	61.7651
9.06603	61.7534	9.06603	70.1414	9.06603	64.5325	9.06603	65.3162	9.06603	60.346	9.06603	60.4005	9.06603	65.2981	9.06603	60.641	9.06603	60.9174
9.07088	60.9051	9.07088	69.2141	9.07088	63.6677	9.07088	64.4465	9.07088	59.5136	9.07088	59.5816	9.07088	64.4293	9.07088	59.8215	9.07088	60.0817
9.07573	60.0699	9.07573	68.3001	9.07573	62.8157	9.07573	63.5893	9.07573	58.6934	9.07573	58.7742	9.07573	63.574	9.07573	59.0137	9.07573	59.2578
9.08059	59.2477	9.08059	67.3988	9.08059	61.9763	9.08059	62.7443	9.08059	57.8856	9.08059	57.9785	9.08059	62.7325	9.08059	58.2178	9.08059	58.4455
9.08544	58.4384	9.08544	66.5105	9.08544	61.1494	9.08544	61.9115	9.08544	57.0898	9.08544	57.1942	9.08544	61.9044	9.08544	57.434	9.08544	57.6448
9.09029	57.6417	9.09029	65.6347	9.09029	60.3346	9.09029	61.0908	9.09029	56.306	9.09029	56.4218	9.09029	61.0896	9.09029	56.6622	9.09029	56.8562
9.09515	56.8573	9.09515	64.7717	9.09515	59.532	9.09515	60.282	9.09515	55.5338	9.09515	55.6609	9.09515	60.2874	9.09515	55.9024	9.09515	56.0797
9.1	56.0847	9.1	63.921	9.1	58.7411	9.1	59.4852	9.1	54.7733	9.1	54.9119	9.1	59.4974	9.1	55.1546	9.1	55.3157
9.10485	55.3238	9.10485	63.0828	9.10485	57.9621	9.10485	58.7003	9.10485	54.0241	9.10485	54.1746	9.10485	58.7189	9.10485	54.4181	9.10485	54.5637
9.10971	54.5744	9.10971	62.257	9.10971	57.1948	9.10971	57.9275	9.10971	53.2864	9.10971	53.4489	9.10971	57.9516	9.10971	53.6929	9.10971	53.8235
9.11456	53.8365	9.11456	61.4436	9.11456	56.4389	9.11456	57.1668	9.11456	52.5601	9.11456	52.7347	9.11456	57.1952	9.11456	52.9783	9.11456	53.0946
9.11941	53.1101	9.11941	60.6428	9.11941	55.6942	9.11941	56.4178	9.11941	51.8454	9.11941	52.0316	9.11941	56.4494	9.11941	52.2743	9.11941	52.3766
9.12427	52.3951	9.12427	59.8541	9.12427	54.9603	9.12427	55.6807	9.12427	51.1422	9.12427	51.3396	9.12427	55.7142	9.12427	51.5809	9.12427	51.6692
9.12912	51.6916	9.12912	59.0775	9.12912	54.2371	9.12912	54.9549	9.12912	50.4502	9.12912	50.6582	9.12912	54.9899	9.12912	50.8984	9.12912	50.9723
9.13397	50.9993	9.13397	58.3125	9.13397	53.5242	9.13397	54.2404	9.13397	49.7694	9.13397	49.9876	9.13397	54.2766	9.13397	50.2267	9.13397	50.2859
9.13883	50.3182	9.13883	57.5587	9.13883	52.8218	9.13883	53.5365	9.13883	49.0995	9.13883	49.3271	9.13883	53.5747	9.13883	49.566	9.13883	49.6099
9.14368	49.648	9.14368	56.8158	9.14368	52.1299	9.14368	52.8432	9.14368	48.4405	9.14368	48.6771	9.14368	52.884	9.14368	48.9158	9.14368	48.9445
9.14853	48.9881	9.14853	56.084	9.14853	51.4488	9.14853	52.1601	9.14853	47.792	9.14853	48.0373	9.14853	52.2046	9.14853	48.2761	9.14853	48.2897
9.15339	48.3384	9.15339	55.3631	9.15339	50.7787	9.15339	51.4876	9.15339	47.1539	9.15339	47.4077	9.15339	51.536	9.15339	47.6465	9.15339	47.6451
9.15824	47.6985	9.15824	54.6535	9.15824	50.1198	9.15824	50.8252	9.15824	46.5263	9.15824	46.7883	9.15824	50.8779	9.15824	47.0267	9.15824	47.0111
9.16309	47.0682	9.16309	53.955	9.16309	49.4719	9.16309	50.173	9.16309	45.909	9.16309	46.1789	9.16309	50.2295	9.16309	46.4162	9.16309	46.3874
9.16795	46.4473	9.16795	53.2675	9.16795	48.8347	9.16795	49.5308	9.16795	45.3015	9.16795	45.5795	9.16795	49.5906	9.16795	45.8151	9.16795	45.7739
9.1728	45.8359	9.1728	52.5906	9.1728	48.2078	9.1728	48.8984	9.1728	44.7039	9.1728	44.9897	9.1728	48.961	9.1728	45.2229	9.1728	45.17
9.17765	45.2338	9.17765	51.9243	9.17765	47.5906	9.17765	48.2755	9.17765	44.1158	9.17765	44.4093	9.17765	48.3405	9.17765	44.6399	9.17765	44.5756
9.18251	44.6408	9.18251	51.268	9.18251	46.9823	9.18251	47.6621	9.18251	43.5372	9.18251	43.8381	9.18251	47.7291	9.18251	44.0657	9.18251	43.9903
9.18736	44.057	9.18736	50.6214	9.18736	46.383	9.18736	47.0583	9.18736	42.9683	9.18736	43.276	9.18736	47.1269	9.18736	43.5007	9.18736	43.4138
9.19221	43.4822	9.19221	49.9845	9.19221	45.792	9.19221	46.4642	9.19221	42.4088	9.19221	42.7228	9.19221	46.5336	9.19221	42.9448	9.19221	42.8461
9.19707	42.9167	9.19707	49.3567	9.19707	45.21	9.19707	45.8798	9.19707	41.8588	9.19707	42.1786	9.19707	45.9492	9.19707	42.3982	9.19707	42.2875
9.20192	42.3604	9.20192	48.7379	9.20192	44.6369	9.20192	45.3048	9.20192	41.318	9.20192	41.6432	9.20192	45.3736	9.20192	41.8608	9.20192	41.7379
9.20677	41.8135	9.20677	48.1282	9.20677	44.0731	9.20677	44.7391	9.20677	40.7859	9.20677	41.1162	9.20677	44.8071	9.20677	41.3326	9.20677	41.1973
9.21163	41.2759	9.21163	47.5273	9.21163	43.5186	9.21163	44.1825	9.21163	40.2624	9.21163	40.5976	9.21163	44.2497	9.21163	40.8137	9.21163	40.6654
9.21648	40.7473	9.21648	46.9356	9.21648	42.9733	9.21648	43.6347	9.21648	39.7468	9.21648	40.0869	9.21648	43.7015	9.21648	40.3033	9.21648	40.142
9.22133	40.2275	9.22133	46.353	9.22133	42.4369	9.22133	43.0952	9.22133	39.239	9.22133	39.5842	9.22133	43.1626	9.22133	39.8013	9.22133	39.627
9.22619	39.7159	9.22619	45.7799	9.22619	41.9092	9.22619	42.5642	9.22619	38.7391	9.22619	39.0894	9.22619	42.6326	9.22619	39.3069	9.22619	39.12
9.23104	39.2122	9.23104	45.216	9.23104	41.39	9.23104	42.0414	9.23104	38.247	9.23104	38.6025	9.23104	42.1111	9.23104	38.8196	9.23104	38.621
9.23589	38.7164	9.23589	44.6611	9.23589	40.8791	9.23589	41.5271	9.23589	37.7632	9.23589	38.1237	9.23589	41.5977	9.23589	38.3393	9.23589	38.1299
9.24075	38.2283	9.24075	44.115	9.24075	40.3764	9.24075	41.0209	9.24075	37.2876	9.24075	37.6529	9.24075	41.092	9.24075	37.866	9.24075	37.6469
9.2456	37.7479	9.2456	43.5774	9.2456	39.8816	9.2456	40.523	9.2456	36.8203	9.2456	37.1899	9.2456	40.5939	9.2456	37.3997	9.2456	37.1718
9.25045	37.275	9.25045	43.048	9.25045	39.3946	9.25045	40.0331	9.25045	36.3612	9.25045	36.7346	9.25045	40.1032	9.25045	36.9407	9.25045	36.7043
9.25531	36.8096	9.25531	42.5264	9.25531	38.915	9.25531	39.551	9.25531	35.9099	9.25531	36.2867	9.25531	39.6202	9.25531	36.4895	9.25531	36.2443
9.26016	36.3516	9.26016	42.0127	9.26016	38.4427	9.26016	39.0765	9.26016	35.4663	9.26016	35.8459	9.26016	39.1446	9.26016	36.0459	9.26016	35.7916
9.26501	35.9007	9.26501	41.5069	9.26501	37.9776	9.26501	38.6094	9.26501	35.03	9.26501	35.4118	9.26501	38.6767	9.26501	35.6101	9.26501	35.346
9.26987	35.4571	9.26987	41.0091	9.26987	37.5195	9.26987	38.1498	9.26987	34.601	9.26987	34.9844	9.26987	38.2163	9.26987	35.1816	9.26987	34.9075
9.27472	35.0204	9.27472	40.519	9.27472	37.0683	9.27472	37.6971	9.27472	34.1791	9.27472	34.5635	9.27472	37.7633	9.27472	34.7603	9.27472	34.4761
9.27957	34.5909	9.27957	40.0366	9.27957	36.6241	9.27957	37.2517	9.27957	33.764	9.27957	34.1494	9.27957	37.3174	9.27957	34.346	9.27957	34.052
9.28443	34.1686	9.28443	39.5615	9.28443	36.187	9.28443	36.8131	9.28443	33.3555	9.28443	33.7419	9.28443	36.8788	9.28443	33.9385	9.28443	33.6353
9.28928	33.7532	9.28928	39.0936	9.28928	35.7571	9.28928	36.3812	9.28928	32.9533	9.28928	33.3411	9.28928	36.4471	9.28928	33.5374	9.28928	33.2258
9.29413	33.3445	9.29413	38.6327	9.29413	35.3345	9.29413	35.9558	9.29413	32.5574	9.29413	32.9468	9.29413	36.0224	9.29413	33.143	9.29413	32.8231
9.29899	32.9424	9.29899	38.1787	9.29899	34.9191	9.29899	35.5366	9.29899	32.1676	9.29899	32.5594	9.29899	35.6042	9.29899	32.7547	9.29899	32.4269
9.30384	32.5464	9.30384	37.7316	9.30384	34.511	9.30384	35.1234	9.30384	31.7839	9.30384	32.1784	9.30384	35.1923	9.30384	32.3727	9.30384	32.0369
9.30869	32.1565	9.30869	37.2916	9.30869	34.1098	9.30869	34.7162	9.30869	31.4066	9.30869	31.8037	9.30869	34.7866	9.30869	31.9966	9.30869	31.6525
9.31355	31.7723	9.31355	36.8589	9.31355	33.7151	9.31355	34.3151	9.31355	31.0355	9.31355	31.435	9.31355	34.387	9.31355	31.6262	9.31355	31.2737
9.3184	31.3939	9.3184	36.4333	9.3184	33.3266	9.3184	33.92	9.3184	30.6706	9.3184	31.0723	9.3184	33.9936	9.3184	31.2616	9.3184	30.9007
9.32325	31.0213	9.32325	36.0147	9.32325	32.9435	9.32325	33.531	9.32325	30.3116	9.32325	30.7153	9.32325	33.6063	9.32325	30.9022	9.32325	30.5336
9.32811	30.6543	9.32811	35.6027	9.32811	32.5659	9.32811	33.1483	9.32811	29.9582	9.32811	30.3639	9.32811	33.2255	9.32811	30.5485	9.32811	30.1724
9.33296	30.293	9.33296	35.1971	9.33296	32.1933	9.33296	32.7718	9.33296	29.6102	9.33296	30.0179	9.33296	32.8506	9.33296	30.2002	9.33296	29.8172
9.33781	29.9376	9.33781	34.7973	9.33781	31.8258	9.33781	32.4016	9.33781	29.2674	9.33781	29.6773	9.33781	32.4818	9.33781	29.8575	9.33781	29.4677
9.34267	29.5879	9.34267	34.403	9.34267	31.4637	9.34267	32.0372	9.34267	28.9299	9.34267	29.3419	9.34267	32.1189	9.34267	29.5203	9.34267	29.1239
9.34752	29.2439	9.34752	34.0143	9.34752	31.1072	9.34752	31.6787	9.34752	28.5978	9.34752	29.0115	9.34752	31.7613	9.34752	29.1886	9.34752	28.7853
9.35237	28.9056	9.35237	33.6311	9.35237	30.7568	9.35237	31.326	9.35237	28.2711	9.35237	28.6863	9.35237	31.4094	9.35237	28.8619	9.35237	28.4519
9.35723	28.573	9.35723	33.2536	9.35723	30.4122	9.35723	30.9788	9.35723	27.9499	9.35723	28.366	9.35723	31.0627	9.35723	28.5401	9.35723	28.1234
9.36208	28.246	9.36208	32.8818	9.36208	30.0736	9.36208	30.6372	9.36208	27.6344	9.36208	28.0505	9.36208	30.7214	9.36208	28.223	9.36208	27.8
9.36693	27.9244	9.36693	32.5159	9.36693	29.7404	9.36693	30.3016	9.36693	27.3243	9.36693	27.7399	9.36693	30.3856	9.36693	27.9108	9.36693	27.4816
9.37179	27.608	9.37179	32.1557	9.37179	29.4118	9.37179	29.9715	9.37179	27.0196	9.37179	27.4341	9.37179	30.055	9.37179	27.6033	9.37179	27.1681
9.37664	27.2965	9.37664	31.801	9.37664	29.0873	9.37664	29.6473	9.37664	26.7197	9.37664	27.1332	9.37664	29.7297	9.37664	27.3009	9.37664	26.8597
9.38149	26.9898	9.38149	31.4517	9.38149	28.7668	9.38149	29.3285	9.38149	26.4249	9.38149	26.8374	9.38149	29.4093	9.38149	27.0037	9.38149	26.5564
9.38635	26.6874	9.38635	31.1077	9.38635	28.4504	9.38635	29.0146	9.38635	26.1347	9.38635	26.5467	9.38635	29.0938	9.38635	26.7118	9.38635	26.2581
9.3912	26.3894	9.3912	30.7688	9.3912	28.1383	9.3912	28.7054	9.3912	25.8493	9.3912	26.2608	9.3912	28.7828	9.3912	26.4248	9.3912	25.9649
9.39605	26.0957	9.39605	30.4348	9.39605	27.8311	9.39605	28.4005	9.39605	25.5683	9.39605	25.9797	9.39605	28.4764	9.39605	26.1428	9.39605	25.6768
9.40091	25.8062	9.40091	30.1059	9.40091	27.5292	9.40091	28.1	9.40091	25.2919	9.40091	25.7031	9.40091	28.1743	9.40091	25.8653	9.40091	25.3935
9.40576	25.5211	9.40576	29.7818	9.40576	27.2328	9.40576	27.8036	9.40576	25.0196	9.40576	25.4309	9.40576	27.8769	9.40576	25.5921	9.40576	25.1147
9.41061	25.2401	9.41061	29.4625	9.41061	26.9418	9.41061	27.5118	9.41061	24.7513	9.41061	25.1628	9.41061	27.5841	9.41061	25.3231	9.41061	24.8402
9.41547	24.9636	9.41547	29.1478	9.41547	26.6556	9.41547	27.2245	9.41547	24.4868	9.41547	24.8989	9.41547	27.2961	9.41547	25.058	9.41547	24.5695
9.42032	24.6913	9.42032	28.8376	9.42032	26.374	9.42032	26.9421	9.42032	24.226	9.42032	24.6392	9.42032	27.0128	9.42032	24.797	9.42032	24.3026
9.42517	24.4234	9.42517	28.5319	9.42517	26.0965	9.42517	26.6644	9.42517	23.9692	9.42517	24.3835	9.42517	26.7344	9.42517	24.5401	9.42517	24.0393
9.43003	24.1598	9.43003	28.2308	9.43003	25.8228	9.43003	26.391	9.43003	23.7162	9.43003	24.132	9.43003	26.4606	9.43003	24.2869	9.43003	23.78
9.43488	23.9004	9.43488	27.9346	9.43488	25.5529	9.43488	26.1217	9.43488	23.4675	9.43488	23.8841	9.43488	26.191	9.43488	24.0377	9.43488	23.5248
9.43973	23.6451	9.43973	27.6431	9.43973	25.2867	9.43973	25.8563	9.43973	23.2227	9.43973	23.6399	9.43973	25.9253	9.43973	23.7923	9.43973	23.2739
9.44459	23.3939	9.44459	27.3567	9.44459	25.0246	9.44459	25.5944	9.44459	22.9822	9.44459	23.3992	9.44459	25.6634	9.44459	23.5509	9.44459	23.0275
9.44944	23.1468	9.44944	27.0749	9.44944	24.7664	9.44944	25.3358	9.44944	22.7455	9.44944	23.1621	9.44944	25.4048	9.44944	23.3133	9.44944	22.7854
9.45429	22.9039	9.45429	26.7976	9.45429	24.5124	9.45429	25.0805	9.45429	22.5122	9.45429	22.9287	9.45429	25.1495	9.45429	23.0798	9.45429	22.5471
9.45915	22.6651	9.45915	26.5244	9.45915	24.2626	9.45915	24.8286	9.45915	22.2826	9.45915	22.6992	9.45915	24.8978	9.45915	22.8505	9.45915	22.3122
9.464	22.4302	9.464	26.2548	9.464	24.017	9.464	24.5804	9.464	22.0565	9.464	22.4735	9.464	24.6497	9.464	22.6251	9.464	22.0805
9.46885	22.1991	9.46885	25.9889	9.46885	23.7754	9.46885	24.3359	9.46885	21.8341	9.46885	22.2514	9.46885	24.4057	9.46885	22.4036	9.46885	21.8517
9.47371	21.9713	9.47371	25.7264	9.47371	23.5375	9.47371	24.0954	9.47371	21.6159	9.47371	22.0329	9.47371	24.1655	9.47371	22.1855	9.47371	21.6261
9.47856	21.7466	9.47856	25.4678	9.47856	23.303	9.47856	23.8588	9.47856	21.4015	9.47856	21.8174	9.47856	23.9296	9.47856	21.9705	9.47856	21.4037
9.48341	21.5245	9.48341	25.2125	9.48341	23.0717	9.48341	23.6264	9.48341	21.1912	9.48341	21.605	9.48341	23.6974	9.48341	21.7582	9.48341	21.1846
9.48827	21.3049	9.48827	24.961	9.48827	22.8435	9.48827	23.3975	9.48827	20.9846	9.48827	21.3956	9.48827	23.4694	9.48827	21.5485	9.48827	20.9692
9.49312	21.0881	9.49312	24.713	9.49312	22.6184	9.49312	23.1721	9.49312	20.7816	9.49312	21.1892	9.49312	23.2449	9.49312	21.3413	9.49312	20.7571
9.49797	20.8746	9.49797	24.4685	9.49797	22.3965	9.49797	22.95	9.49797	20.5814	9.49797	20.986	9.49797	23.0238	9.49797	21.1371	9.49797	20.5486
9.50283	20.6647	9.50283	24.2277	9.50283	22.1779	9.50283	22.7309	9.50283	20.384	9.50283	20.7857	9.50283	22.8059	9.50283	20.9358	9.50283	20.3434
9.50768	20.4585	9.50768	23.9906	9.50768	21.963	9.50768	22.5148	9.50768	20.189	9.50768	20.5887	9.50768	22.5908	9.50768	20.738	9.50768	20.1415
9.51253	20.2563	9.51253	23.7572	9.51253	21.7515	9.51253	22.3017	9.51253	19.9965	9.51253	20.3946	9.51253	22.3787	9.51253	20.5435	9.51253	19.9429
[truncated: 96,994 more rows]
