# Supplementary material for: Structures and function of a tailoring oxidase in complex with a nonribosomal peptide synthetase module
Source: Nat Commun. 2022 Jan 27;13:548. doi: 10.1038/s41467-022-28221-y (PMC8795117; doi:10.1038/s41467-022-28221-y)
Supplement: Supplementary file 4 — Source Data [file 41467_2022_28221_MOESM4_ESM.zip › Source_data/Main_Figure_3f/Replicate2_2BmdC60uMBmdBADOM6600uM.itc]

$ITC
$ 20 
$NOT
$ 25 
$ 60 
$ 750 
$ 5 
$ 2 
$ADCGainCode:  0 
$False,True,True
$ 0.4 , 0.8 , 120 , 5 
$ 2 , 4 , 120 , 5 
$ 2 , 4 , 120 , 5 
$ 2 , 4 , 120 , 5 
$ 2 , 4 , 120 , 5 
$ 2 , 4 , 120 , 5 
$ 2 , 4 , 120 , 5 
$ 2 , 4 , 120 , 5 
$ 2 , 4 , 120 , 5 
$ 2 , 4 , 120 , 5 
$ 2 , 4 , 120 , 5 
$ 2 , 4 , 120 , 5 
$ 2 , 4 , 120 , 5 
$ 2 , 4 , 120 , 5 
$ 2 , 4 , 120 , 5 
$ 2 , 4 , 120 , 5 
$ 2 , 4 , 120 , 5 
$ 2 , 4 , 120 , 5 
$ 2 , 4 , 120 , 5 
$ 2 , 4 , 120 , 5 
# 0 
# 0 
# 0 
# 0.2045 
# 25 
# 3.8263 
# 9.28 
?
% ITC200_06.14.988
% 0.2045 
% 3.8263 
%-0.362092 , 29.61876 
% 0.380497 , 29.15874 
% 0.8333333 
% 168170 , 168160 
% 0.25 , 81 
% 0.009393 ,-0.034234 
%-20 , 8 
% 0 , 0 
% 0 
% 128000       128120 
% 43.1 
% 500 , 750 , 1000 , 750 
% 0.06951 ,-0.00366 , 0.0000572793 ,-0.0000005986 , 0.00000000333211 
% ITC200 Ver: 1.26.3
@0
5.00,5.16223,24.981231,0.000439,24.965026,0.5376,0.201,5.16223,0.00000
6.00,5.15934,24.981214,0.000440,24.965039,0.5376,0.201,5.15934,0.00000
7.00,5.15571,24.981208,0.000442,24.964977,0.5375,0.201,5.15571,0.00000
8.00,5.15383,24.981162,0.000446,24.964924,0.5375,0.201,5.15383,0.00000
9.00,5.15338,24.981184,0.000446,24.964918,0.5374,0.201,5.15338,0.00000
10.00,5.15445,24.981221,0.000447,24.964936,0.5373,0.201,5.15445,0.00000
11.00,5.15549,24.981265,0.000447,24.964881,0.5373,0.201,5.15549,0.00000
12.00,5.15755,24.981265,0.000446,24.964898,0.5372,0.201,5.15755,0.00000
13.00,5.15944,24.981282,0.000441,24.964929,0.5372,0.201,5.15944,0.00000
14.00,5.16041,24.981259,0.000441,24.964878,0.5371,0.201,5.16041,0.00000
15.00,5.16084,24.981210,0.000440,24.964805,0.5371,0.202,5.16084,0.00000
16.00,5.16018,24.981206,0.000435,24.964844,0.5371,0.202,5.16018,0.00000
17.00,5.15868,24.981253,0.000436,24.964865,0.5371,0.202,5.15868,0.00000
18.00,5.15726,24.981299,0.000438,24.964889,0.5371,0.202,5.15726,0.00000
19.00,5.15649,24.981299,0.000439,24.964875,0.5371,0.202,5.15649,0.00000
20.00,5.15434,24.981337,0.000439,24.964925,0.5370,0.202,5.15434,0.00000
21.00,5.15286,24.981370,0.000444,24.964885,0.5370,0.202,5.15286,0.00000
22.00,5.15184,24.981374,0.000443,24.964895,0.5370,0.202,5.15184,0.00000
23.00,5.15066,24.981386,0.000442,24.964875,0.5369,0.202,5.15066,0.00000
24.00,5.14959,24.981426,0.000442,24.964921,0.5369,0.202,5.14959,0.00000
25.00,5.14886,24.981424,0.000444,24.964926,0.5369,0.202,5.14886,0.00000
26.00,5.14738,24.981421,0.000443,24.964971,0.5369,0.202,5.14738,0.00000
27.00,5.14702,24.981370,0.000446,24.964907,0.5369,0.202,5.14702,0.00000
28.00,5.14668,24.981373,0.000447,24.964915,0.5369,0.202,5.14668,0.00000
29.00,5.14599,24.981385,0.000445,24.964933,0.5368,0.202,5.14599,0.00000
30.00,5.14550,24.981414,0.000445,24.964955,0.5368,0.202,5.14550,0.00000
31.00,5.14596,24.981406,0.000444,24.964954,0.5368,0.202,5.14596,0.00000
32.00,5.14634,24.981446,0.000444,24.965005,0.5367,0.202,5.14634,0.00000
33.00,5.14611,24.981459,0.000444,24.964987,0.5367,0.202,5.14611,0.00000
34.00,5.14623,24.981508,0.000447,24.964955,0.5367,0.202,5.14623,0.00000
35.00,5.14760,24.981543,0.000445,24.964919,0.5367,0.202,5.14760,0.00000
36.00,5.14895,24.981608,0.000443,24.964934,0.5366,0.203,5.14895,0.00000
37.00,5.15049,24.981635,0.000442,24.964909,0.5366,0.203,5.15049,0.00000
38.00,5.15157,24.981679,0.000440,24.964937,0.5365,0.203,5.15157,0.00000
39.00,5.15255,24.981671,0.000436,24.964920,0.5364,0.203,5.15255,0.00000
40.00,5.15302,24.981684,0.000438,24.964933,0.5364,0.203,5.15302,0.00000
41.00,5.15265,24.981666,0.000440,24.964917,0.5363,0.203,5.15265,0.00000
42.00,5.15162,24.981712,0.000441,24.964928,0.5363,0.203,5.15162,0.00000
43.00,5.15110,24.981733,0.000442,24.964904,0.5363,0.203,5.15110,0.00000
44.00,5.15065,24.981732,0.000442,24.964930,0.5363,0.203,5.15065,0.00000
45.00,5.14959,24.981700,0.000438,24.964896,0.5362,0.203,5.14959,0.00000
46.00,5.14873,24.981738,0.000438,24.964881,0.5362,0.203,5.14873,0.00000
47.00,5.14967,24.981769,0.000436,24.964850,0.5361,0.204,5.14967,0.00000
48.00,5.15058,24.981744,0.000436,24.964818,0.5361,0.204,5.15058,0.00000
49.00,5.15014,24.981773,0.000436,24.964794,0.5360,0.204,5.15014,0.00000
50.00,5.14974,24.981870,0.000439,24.964812,0.5360,0.204,5.14974,0.00000
51.00,5.15006,24.981832,0.000435,24.964749,0.5359,0.204,5.15006,0.00000
52.00,5.15108,24.981910,0.000435,24.964826,0.5359,0.204,5.15108,0.00000
53.00,5.15312,24.981989,0.000433,24.964889,0.5358,0.204,5.15312,0.00000
54.00,5.15616,24.982026,0.000437,24.964897,0.5358,0.204,5.15616,0.00000
55.00,5.15893,24.982048,0.000436,24.964890,0.5357,0.204,5.15893,0.00000
56.00,5.15834,24.982114,0.000437,24.964921,0.5357,0.204,5.15834,0.00000
57.00,5.15428,24.982091,0.000441,24.964865,0.5357,0.204,5.15428,0.00000
58.00,5.14896,24.982100,0.000443,24.964847,0.5357,0.204,5.14896,0.00000
59.00,5.14273,24.982120,0.000442,24.964841,0.5357,0.204,5.14273,0.00000
60.00,5.13872,24.982118,0.000443,24.964840,0.5356,0.204,5.13872,0.00000
@1,0.4000,0.8, 60.1010000000024 
61.00,5.13870,24.982160,0.000446,24.964859,0.5356,0.204,5.13870,0.00000
62.00,5.12289,24.982139,0.000447,24.964857,0.5355,0.204,5.12289,0.00000
63.00,5.06147,24.982172,0.000450,24.964845,0.5354,0.204,5.06147,0.00000
64.00,4.98785,24.982210,0.000454,24.964878,0.5354,0.204,4.98785,0.00000
65.00,4.92624,24.982255,0.000454,24.964919,0.5353,0.204,4.92624,0.00000
66.00,4.87938,24.982232,0.000450,24.964892,0.5352,0.204,4.87938,0.00000
67.00,4.86354,24.982276,0.000447,24.964896,0.5352,0.204,4.86354,0.00000
68.00,4.90539,24.982262,0.000444,24.964893,0.5351,0.204,4.90539,0.00000
69.00,4.96743,24.982288,0.000437,24.964879,0.5350,0.205,4.96743,0.00000
70.00,5.02020,24.982271,0.000436,24.964807,0.5350,0.205,5.02020,0.00000
71.00,5.05883,24.982313,0.000438,24.964805,0.5349,0.205,5.05883,0.00000
72.00,5.08403,24.982361,0.000436,24.964834,0.5348,0.205,5.08403,0.00000
73.00,5.09919,24.982427,0.000435,24.964826,0.5347,0.205,5.09919,0.00000
74.00,5.10771,24.982517,0.000437,24.964901,0.5346,0.205,5.10771,0.00000
75.00,5.11268,24.982542,0.000436,24.964915,0.5346,0.205,5.11268,0.00000
76.00,5.11674,24.982620,0.000436,24.965004,0.5345,0.205,5.11674,0.00000
77.00,5.12030,24.982627,0.000440,24.965015,0.5344,0.205,5.12030,0.00000
78.00,5.12429,24.982649,0.000444,24.965052,0.5343,0.205,5.12429,0.00000
79.00,5.12859,24.982571,0.000445,24.964980,0.5343,0.205,5.12859,0.00000
80.00,5.13241,24.982581,0.000445,24.965033,0.5342,0.205,5.13241,0.00000
81.00,5.13498,24.982512,0.000444,24.964991,0.5341,0.205,5.13498,0.00000
82.00,5.13683,24.982445,0.000440,24.964929,0.5340,0.205,5.13683,0.00000
83.00,5.13724,24.982378,0.000439,24.964886,0.5339,0.205,5.13724,0.00000
84.00,5.13746,24.982398,0.000438,24.964930,0.5338,0.205,5.13746,0.00000
85.00,5.13693,24.982338,0.000437,24.964888,0.5337,0.205,5.13693,0.00000
86.00,5.13746,24.982376,0.000439,24.964881,0.5336,0.205,5.13746,0.00000
87.00,5.13748,24.982422,0.000441,24.964937,0.5335,0.205,5.13748,0.00000
88.00,5.13834,24.982478,0.000441,24.964975,0.5334,0.205,5.13834,0.00000
89.00,5.14015,24.982473,0.000442,24.964917,0.5333,0.205,5.14015,0.00000
90.00,5.14118,24.982537,0.000443,24.964934,0.5332,0.205,5.14118,0.00000
91.00,5.14046,24.982575,0.000442,24.964993,0.5331,0.205,5.14046,0.00000
92.00,5.14104,24.982581,0.000441,24.964937,0.5330,0.205,5.14104,0.00000
93.00,5.14029,24.982557,0.000440,24.964898,0.5329,0.205,5.14029,0.00000
94.00,5.13853,24.982601,0.000440,24.964901,0.5327,0.205,5.13853,0.00000
95.00,5.13866,24.982618,0.000441,24.964901,0.5325,0.205,5.13866,0.00000
96.00,5.13986,24.982627,0.000442,24.964870,0.5324,0.206,5.13986,0.00000
97.00,5.13948,24.982661,0.000442,24.964891,0.5323,0.206,5.13948,0.00000
98.00,5.13867,24.982718,0.000442,24.964920,0.5321,0.206,5.13867,0.00000
99.00,5.13710,24.982743,0.000436,24.964936,0.5320,0.206,5.13710,0.00000
100.00,5.13389,24.982787,0.000433,24.964919,0.5319,0.206,5.13389,0.00000
101.00,5.13119,24.982790,0.000431,24.964884,0.5317,0.206,5.13119,0.00000
102.00,5.13280,24.982826,0.000429,24.964916,0.5316,0.207,5.13280,0.00000
103.00,5.13844,24.982824,0.000428,24.964885,0.5315,0.207,5.13844,0.00000
104.00,5.14530,24.982787,0.000431,24.964875,0.5314,0.207,5.14530,0.00000
105.00,5.15376,24.982738,0.000433,24.964845,0.5313,0.206,5.15376,0.00000
106.00,5.16277,24.982681,0.000435,24.964817,0.5312,0.206,5.16277,0.00000
107.00,5.16895,24.982688,0.000436,24.964823,0.5311,0.206,5.16895,0.00000
108.00,5.17083,24.982706,0.000437,24.964850,0.5310,0.206,5.17083,0.00000
109.00,5.17190,24.982757,0.000437,24.964838,0.5309,0.207,5.17190,0.00000
110.00,5.17195,24.982764,0.000436,24.964837,0.5308,0.207,5.17195,0.00000
111.00,5.17006,24.982808,0.000434,24.964822,0.5307,0.207,5.17006,0.00000
112.00,5.16648,24.982800,0.000435,24.964789,0.5306,0.207,5.16648,0.00000
113.00,5.16263,24.982837,0.000435,24.964788,0.5305,0.207,5.16263,0.00000
114.00,5.15837,24.982859,0.000436,24.964791,0.5304,0.207,5.15837,0.00000
115.00,5.15446,24.982947,0.000437,24.964842,0.5303,0.207,5.15446,0.00000
116.00,5.15015,24.982995,0.000441,24.964910,0.5302,0.207,5.15015,0.00000
117.00,5.14761,24.983039,0.000442,24.964919,0.5301,0.207,5.14761,0.00000
118.00,5.14739,24.983018,0.000443,24.964906,0.5301,0.207,5.14739,0.00000
119.00,5.14617,24.983015,0.000443,24.964904,0.5300,0.207,5.14617,0.00000
120.00,5.14503,24.982975,0.000442,24.964862,0.5299,0.207,5.14503,0.00000
121.00,5.14530,24.983022,0.000438,24.964844,0.5298,0.207,5.14530,0.00000
122.00,5.14579,24.983051,0.000436,24.964840,0.5297,0.207,5.14579,0.00000
123.00,5.14513,24.983083,0.000438,24.964848,0.5296,0.207,5.14513,0.00000
124.00,5.14602,24.983084,0.000438,24.964860,0.5295,0.207,5.14602,0.00000
125.00,5.14736,24.983093,0.000439,24.964859,0.5293,0.207,5.14736,0.00000
126.00,5.14918,24.983079,0.000441,24.964863,0.5292,0.207,5.14918,0.00000
127.00,5.14975,24.983073,0.000440,24.964849,0.5290,0.207,5.14975,0.00000
128.00,5.14912,24.983140,0.000440,24.964900,0.5289,0.207,5.14912,0.00000
129.00,5.14632,24.983215,0.000439,24.964941,0.5287,0.207,5.14632,0.00000
130.00,5.14384,24.983210,0.000439,24.964932,0.5286,0.207,5.14384,0.00000
131.00,5.14165,24.983207,0.000441,24.964923,0.5284,0.207,5.14165,0.00000
132.00,5.14108,24.983228,0.000441,24.964964,0.5282,0.207,5.14108,0.00000
133.00,5.14045,24.983151,0.000439,24.964847,0.5281,0.207,5.14045,0.00000
134.00,5.14272,24.983116,0.000440,24.964757,0.5279,0.207,5.14272,0.00000
135.00,5.14352,24.983173,0.000439,24.964767,0.5278,0.207,5.14352,0.00000
136.00,5.14377,24.983215,0.000438,24.964772,0.5276,0.207,5.14377,0.00000
137.00,5.14141,24.983257,0.000438,24.964765,0.5275,0.208,5.14141,0.00000
138.00,5.14082,24.983313,0.000437,24.964801,0.5273,0.208,5.14082,0.00000
139.00,5.13920,24.983377,0.000438,24.964842,0.5272,0.208,5.13920,0.00000
140.00,5.13746,24.983391,0.000438,24.964822,0.5270,0.208,5.13746,0.00000
141.00,5.13599,24.983402,0.000437,24.964821,0.5269,0.208,5.13599,0.00000
142.00,5.13623,24.983361,0.000440,24.964807,0.5267,0.208,5.13623,0.00000
143.00,5.13526,24.983364,0.000439,24.964862,0.5266,0.208,5.13526,0.00000
144.00,5.13428,24.983327,0.000438,24.964878,0.5265,0.208,5.13428,0.00000
145.00,5.13395,24.983354,0.000436,24.964899,0.5263,0.208,5.13395,0.00000
146.00,5.13359,24.983395,0.000438,24.964935,0.5262,0.208,5.13359,0.00000
147.00,5.13283,24.983423,0.000438,24.964924,0.5260,0.208,5.13283,0.00000
148.00,5.13280,24.983475,0.000438,24.964917,0.5259,0.208,5.13280,0.00000
149.00,5.13254,24.983494,0.000440,24.964906,0.5258,0.208,5.13254,0.00000
150.00,5.13364,24.983447,0.000440,24.964879,0.5257,0.208,5.13364,0.00000
151.00,5.13406,24.983412,0.000440,24.964856,0.5256,0.208,5.13406,0.00000
152.00,5.13424,24.983452,0.000436,24.964846,0.5254,0.208,5.13424,0.00000
153.00,5.13479,24.983390,0.000438,24.964779,0.5253,0.208,5.13479,0.00000
154.00,5.13537,24.983416,0.000437,24.964779,0.5252,0.208,5.13537,0.00000
155.00,5.13522,24.983471,0.000437,24.964825,0.5250,0.208,5.13522,0.00000
156.00,5.13552,24.983519,0.000435,24.964832,0.5249,0.208,5.13552,0.00000
157.00,5.13669,24.983496,0.000437,24.964846,0.5249,0.208,5.13669,0.00000
158.00,5.13766,24.983532,0.000435,24.964886,0.5248,0.208,5.13766,0.00000
159.00,5.13741,24.983544,0.000435,24.964918,0.5247,0.208,5.13741,0.00000
160.00,5.13634,24.983594,0.000435,24.964920,0.5247,0.208,5.13634,0.00000
161.00,5.13394,24.983588,0.000436,24.964954,0.5246,0.208,5.13394,0.00000
162.00,5.13227,24.983588,0.000436,24.964932,0.5246,0.208,5.13227,0.00000
163.00,5.13035,24.983640,0.000436,24.964916,0.5245,0.209,5.13035,0.00000
164.00,5.13035,24.983615,0.000435,24.964861,0.5244,0.209,5.13035,0.00000
165.00,5.13272,24.983574,0.000436,24.964802,0.5244,0.209,5.13272,0.00000
166.00,5.13699,24.983566,0.000432,24.964739,0.5243,0.209,5.13699,0.00000
167.00,5.14018,24.983646,0.000432,24.964770,0.5242,0.209,5.14018,0.00000
168.00,5.14393,24.983615,0.000433,24.964763,0.5242,0.209,5.14393,0.00000
169.00,5.14663,24.983610,0.000435,24.964736,0.5241,0.209,5.14663,0.00000
170.00,5.14773,24.983651,0.000434,24.964790,0.5241,0.209,5.14773,0.00000
171.00,5.14877,24.983679,0.000437,24.964772,0.5240,0.209,5.14877,0.00000
172.00,5.14819,24.983636,0.000436,24.964731,0.5240,0.209,5.14819,0.00000
173.00,5.14643,24.983661,0.000435,24.964714,0.5239,0.209,5.14643,0.00000
174.00,5.14491,24.983767,0.000433,24.964770,0.5239,0.209,5.14491,0.00000
175.00,5.14414,24.983772,0.000432,24.964746,0.5238,0.209,5.14414,0.00000
176.00,5.14175,24.983742,0.000433,24.964724,0.5238,0.210,5.14175,0.00000
177.00,5.14169,24.983746,0.000433,24.964713,0.5238,0.210,5.14169,0.00000
178.00,5.14069,24.983750,0.000432,24.964727,0.5237,0.210,5.14069,0.00000
179.00,5.14056,24.983720,0.000432,24.964697,0.5236,0.210,5.14056,0.00000
180.00,5.13946,24.983717,0.000433,24.964665,0.5236,0.210,5.13946,0.00000
@2,2.0000,4.0, 180.002 
181.00,5.13925,24.983814,0.000435,24.964732,0.5235,0.210,5.13925,0.00000
182.00,5.11836,24.983885,0.000436,24.964771,0.5234,0.210,5.11836,0.00000
183.00,5.00856,24.983932,0.000439,24.964808,0.5233,0.210,5.00856,0.00000
184.00,4.79615,24.983957,0.000439,24.964767,0.5232,0.210,4.79615,0.00000
185.00,4.51001,24.984019,0.000440,24.964822,0.5231,0.210,4.51001,0.00000
186.00,4.19102,24.983998,0.000440,24.964811,0.5231,0.210,4.19102,0.00000
187.00,3.94238,24.983998,0.000435,24.964811,0.5230,0.210,3.94238,0.00000
188.00,3.85025,24.984035,0.000434,24.964771,0.5229,0.210,3.85025,0.00000
189.00,3.90938,24.984092,0.000435,24.964836,0.5228,0.211,3.90938,0.00000
190.00,4.07872,24.984141,0.000436,24.964927,0.5228,0.211,4.07872,0.00000
191.00,4.31064,24.984168,0.000439,24.964975,0.5227,0.211,4.31064,0.00000
192.00,4.51352,24.984183,0.000443,24.964988,0.5226,0.210,4.51352,0.00000
193.00,4.66473,24.984232,0.000446,24.965058,0.5226,0.210,4.66473,0.00000
194.00,4.77702,24.984199,0.000449,24.965066,0.5225,0.210,4.77702,0.00000
195.00,4.85919,24.984167,0.000447,24.964958,0.5225,0.210,4.85919,0.00000
196.00,4.91659,24.984201,0.000444,24.964899,0.5224,0.210,4.91659,0.00000
197.00,4.95729,24.984203,0.000444,24.964861,0.5223,0.211,4.95729,0.00000
198.00,4.98776,24.984149,0.000446,24.964822,0.5222,0.210,4.98776,0.00000
199.00,5.01232,24.984187,0.000445,24.964810,0.5221,0.210,5.01232,0.00000
200.00,5.03428,24.984189,0.000446,24.964780,0.5220,0.210,5.03428,0.00000
201.00,5.05346,24.984199,0.000446,24.964820,0.5219,0.210,5.05346,0.00000
202.00,5.06918,24.984233,0.000446,24.964887,0.5219,0.210,5.06918,0.00000
203.00,5.08106,24.984275,0.000441,24.964911,0.5218,0.211,5.08106,0.00000
204.00,5.08787,24.984269,0.000441,24.964936,0.5217,0.211,5.08787,0.00000
205.00,5.09065,24.984354,0.000443,24.965023,0.5216,0.211,5.09065,0.00000
206.00,5.08969,24.984339,0.000444,24.964957,0.5215,0.211,5.08969,0.00000
207.00,5.08688,24.984324,0.000446,24.964870,0.5215,0.211,5.08688,0.00000
208.00,5.08685,24.984353,0.000449,24.964867,0.5215,0.211,5.08685,0.00000
209.00,5.09094,24.984379,0.000447,24.964830,0.5214,0.211,5.09094,0.00000
210.00,5.09854,24.984413,0.000448,24.964822,0.5214,0.211,5.09854,0.00000
211.00,5.10913,24.984483,0.000448,24.964868,0.5213,0.211,5.10913,0.00000
212.00,5.12084,24.984508,0.000447,24.964895,0.5213,0.211,5.12084,0.00000
213.00,5.13021,24.984546,0.000446,24.964891,0.5212,0.211,5.13021,0.00000
214.00,5.13509,24.984542,0.000449,24.964869,0.5212,0.211,5.13509,0.00000
215.00,5.13649,24.984530,0.000448,24.964821,0.5211,0.211,5.13649,0.00000
216.00,5.13599,24.984594,0.000446,24.964827,0.5210,0.211,5.13599,0.00000
217.00,5.13508,24.984656,0.000449,24.964823,0.5210,0.211,5.13508,0.00000
218.00,5.13350,24.984628,0.000452,24.964766,0.5209,0.211,5.13350,0.00000
219.00,5.13260,24.984666,0.000450,24.964775,0.5208,0.211,5.13260,0.00000
220.00,5.13142,24.984648,0.000450,24.964777,0.5208,0.211,5.13142,0.00000
221.00,5.12984,24.984586,0.000451,24.964713,0.5207,0.211,5.12984,0.00000
222.00,5.12720,24.984573,0.000448,24.964723,0.5207,0.211,5.12720,0.00000
223.00,5.12485,24.984615,0.000447,24.964775,0.5206,0.211,5.12485,0.00000
224.00,5.12323,24.984668,0.000449,24.964827,0.5206,0.211,5.12323,0.00000
225.00,5.12222,24.984664,0.000450,24.964806,0.5205,0.211,5.12222,0.00000
226.00,5.12186,24.984673,0.000449,24.964854,0.5204,0.211,5.12186,0.00000
227.00,5.12234,24.984712,0.000449,24.964853,0.5204,0.211,5.12234,0.00000
228.00,5.12329,24.984729,0.000447,24.964794,0.5203,0.211,5.12329,0.00000
229.00,5.12448,24.984725,0.000448,24.964736,0.5202,0.211,5.12448,0.00000
230.00,5.12500,24.984834,0.000448,24.964773,0.5202,0.212,5.12500,0.00000
231.00,5.12612,24.984812,0.000448,24.964713,0.5201,0.212,5.12612,0.00000
232.00,5.12680,24.984826,0.000450,24.964701,0.5200,0.211,5.12680,0.00000
233.00,5.12676,24.984824,0.000448,24.964682,0.5199,0.211,5.12676,0.00000
234.00,5.12532,24.984895,0.000447,24.964707,0.5199,0.212,5.12532,0.00000
235.00,5.12379,24.984843,0.000445,24.964659,0.5198,0.212,5.12379,0.00000
236.00,5.12138,24.984932,0.000443,24.964698,0.5197,0.212,5.12138,0.00000
237.00,5.12208,24.984980,0.000441,24.964729,0.5197,0.212,5.12208,0.00000
238.00,5.12410,24.984995,0.000444,24.964772,0.5196,0.212,5.12410,0.00000
239.00,5.12745,24.984901,0.000441,24.964722,0.5196,0.212,5.12745,0.00000
240.00,5.13165,24.984926,0.000443,24.964737,0.5195,0.212,5.13165,0.00000
241.00,5.13648,24.984876,0.000442,24.964697,0.5195,0.212,5.13648,0.00000
242.00,5.13681,24.984867,0.000446,24.964662,0.5195,0.212,5.13681,0.00000
243.00,5.13368,24.984864,0.000443,24.964629,0.5194,0.212,5.13368,0.00000
244.00,5.13074,24.984905,0.000445,24.964653,0.5193,0.212,5.13074,0.00000
245.00,5.12747,24.984945,0.000445,24.964636,0.5192,0.212,5.12747,0.00000
246.00,5.12341,24.984958,0.000445,24.964635,0.5192,0.212,5.12341,0.00000
247.00,5.12187,24.984941,0.000439,24.964618,0.5191,0.213,5.12187,0.00000
248.00,5.12234,24.984988,0.000441,24.964697,0.5191,0.213,5.12234,0.00000
249.00,5.12275,24.985012,0.000440,24.964719,0.5190,0.213,5.12275,0.00000
250.00,5.12283,24.984952,0.000442,24.964730,0.5189,0.213,5.12283,0.00000
251.00,5.12289,24.985043,0.000448,24.964784,0.5188,0.212,5.12289,0.00000
252.00,5.12188,24.985104,0.000454,24.964827,0.5187,0.212,5.12188,0.00000
253.00,5.12210,24.985103,0.000455,24.964779,0.5187,0.212,5.12210,0.00000
254.00,5.12359,24.985114,0.000454,24.964729,0.5186,0.212,5.12359,0.00000
255.00,5.12586,24.985173,0.000451,24.964729,0.5185,0.212,5.12586,0.00000
256.00,5.12863,24.985148,0.000449,24.964667,0.5183,0.213,5.12863,0.00000
257.00,5.13201,24.985113,0.000446,24.964624,0.5182,0.213,5.13201,0.00000
258.00,5.13297,24.985133,0.000447,24.964633,0.5181,0.213,5.13297,0.00000
259.00,5.13318,24.985148,0.000448,24.964649,0.5179,0.213,5.13318,0.00000
260.00,5.13330,24.985156,0.000450,24.964668,0.5178,0.213,5.13330,0.00000
261.00,5.13331,24.985163,0.000448,24.964704,0.5176,0.213,5.13331,0.00000
262.00,5.13223,24.985202,0.000446,24.964715,0.5175,0.213,5.13223,0.00000
263.00,5.13262,24.985168,0.000443,24.964686,0.5173,0.213,5.13262,0.00000
264.00,5.13097,24.985215,0.000443,24.964701,0.5171,0.213,5.13097,0.00000
265.00,5.12876,24.985221,0.000442,24.964679,0.5169,0.213,5.12876,0.00000
266.00,5.12727,24.985271,0.000443,24.964657,0.5167,0.213,5.12727,0.00000
267.00,5.12619,24.985294,0.000448,24.964689,0.5165,0.213,5.12619,0.00000
268.00,5.12400,24.985328,0.000448,24.964710,0.5162,0.213,5.12400,0.00000
269.00,5.12084,24.985333,0.000446,24.964720,0.5160,0.213,5.12084,0.00000
270.00,5.11862,24.985351,0.000445,24.964730,0.5157,0.213,5.11862,0.00000
271.00,5.11485,24.985336,0.000446,24.964765,0.5155,0.213,5.11485,0.00000
272.00,5.11220,24.985348,0.000444,24.964747,0.5153,0.213,5.11220,0.00000
273.00,5.11187,24.985383,0.000446,24.964785,0.5151,0.213,5.11187,0.00000
274.00,5.11448,24.985374,0.000448,24.964749,0.5149,0.213,5.11448,0.00000
275.00,5.11783,24.985412,0.000447,24.964750,0.5148,0.213,5.11783,0.00000
276.00,5.12163,24.985473,0.000443,24.964754,0.5146,0.213,5.12163,0.00000
277.00,5.12454,24.985476,0.000441,24.964729,0.5144,0.214,5.12454,0.00000
278.00,5.12540,24.985485,0.000438,24.964600,0.5142,0.214,5.12540,0.00000
279.00,5.12482,24.985557,0.000435,24.964652,0.5140,0.214,5.12482,0.00000
280.00,5.12255,24.985581,0.000434,24.964638,0.5139,0.214,5.12255,0.00000
281.00,5.12005,24.985575,0.000435,24.964601,0.5137,0.214,5.12005,0.00000
282.00,5.11839,24.985573,0.000434,24.964573,0.5136,0.214,5.11839,0.00000
283.00,5.11723,24.985615,0.000432,24.964636,0.5134,0.214,5.11723,0.00000
284.00,5.11533,24.985603,0.000434,24.964606,0.5133,0.214,5.11533,0.00000
285.00,5.11295,24.985621,0.000432,24.964606,0.5131,0.214,5.11295,0.00000
286.00,5.11058,24.985605,0.000430,24.964552,0.5130,0.215,5.11058,0.00000
287.00,5.10896,24.985652,0.000428,24.964595,0.5129,0.215,5.10896,0.00000
288.00,5.10844,24.985643,0.000430,24.964577,0.5128,0.215,5.10844,0.00000
289.00,5.10900,24.985656,0.000430,24.964565,0.5126,0.215,5.10900,0.00000
290.00,5.11052,24.985632,0.000432,24.964546,0.5125,0.215,5.11052,0.00000
291.00,5.11380,24.985667,0.000433,24.964608,0.5124,0.215,5.11380,0.00000
292.00,5.11571,24.985719,0.000436,24.964616,0.5123,0.214,5.11571,0.00000
293.00,5.11623,24.985755,0.000436,24.964653,0.5122,0.214,5.11623,0.00000
294.00,5.11677,24.985767,0.000437,24.964618,0.5121,0.214,5.11677,0.00000
295.00,5.11859,24.985815,0.000436,24.964647,0.5121,0.215,5.11859,0.00000
296.00,5.11965,24.985875,0.000434,24.964672,0.5120,0.215,5.11965,0.00000
297.00,5.12015,24.985845,0.000433,24.964669,0.5119,0.215,5.12015,0.00000
298.00,5.12065,24.985891,0.000430,24.964681,0.5119,0.215,5.12065,0.00000
299.00,5.12043,24.985905,0.000427,24.964721,0.5118,0.215,5.12043,0.00000
300.00,5.11922,24.985917,0.000426,24.964734,0.5117,0.215,5.11922,0.00000
@3,2.0000,4.0, 300.034 
301.00,5.11706,24.985905,0.000430,24.964708,0.5116,0.215,5.11706,0.00000
302.00,5.09117,24.985943,0.000432,24.964681,0.5115,0.215,5.09117,0.00000
303.00,4.97108,24.985948,0.000435,24.964658,0.5114,0.215,4.97108,0.00000
304.00,4.75436,24.985935,0.000436,24.964590,0.5113,0.215,4.75436,0.00000
305.00,4.47091,24.985935,0.000437,24.964535,0.5113,0.215,4.47091,0.00000
306.00,4.16010,24.985936,0.000436,24.964545,0.5112,0.215,4.16010,0.00000
307.00,3.92201,24.985943,0.000435,24.964603,0.5112,0.215,3.92201,0.00000
308.00,3.84241,24.985967,0.000431,24.964652,0.5111,0.216,3.84241,0.00000
309.00,3.90773,24.986036,0.000430,24.964739,0.5111,0.216,3.90773,0.00000
310.00,4.07628,24.986085,0.000431,24.964849,0.5110,0.216,4.07628,0.00000
311.00,4.30146,24.986185,0.000431,24.964982,0.5110,0.216,4.30146,0.00000
312.00,4.49939,24.986192,0.000430,24.964956,0.5109,0.216,4.49939,0.00000
313.00,4.64719,24.986140,0.000432,24.964901,0.5108,0.216,4.64719,0.00000
314.00,4.75786,24.986127,0.000434,24.964868,0.5108,0.216,4.75786,0.00000
315.00,4.83898,24.986116,0.000434,24.964776,0.5107,0.216,4.83898,0.00000
316.00,4.89624,24.986036,0.000436,24.964634,0.5107,0.216,4.89624,0.00000
317.00,4.93762,24.986038,0.000436,24.964598,0.5106,0.216,4.93762,0.00000
318.00,4.96822,24.986120,0.000438,24.964650,0.5105,0.216,4.96822,0.00000
319.00,4.99066,24.986157,0.000439,24.964678,0.5104,0.216,4.99066,0.00000
320.00,5.00853,24.986207,0.000440,24.964706,0.5103,0.216,5.00853,0.00000
321.00,5.02638,24.986237,0.000440,24.964753,0.5102,0.216,5.02638,0.00000
322.00,5.04190,24.986292,0.000442,24.964839,0.5100,0.216,5.04190,0.00000
323.00,5.05646,24.986290,0.000441,24.964834,0.5099,0.216,5.05646,0.00000
324.00,5.06863,24.986272,0.000443,24.964833,0.5097,0.216,5.06863,0.00000
325.00,5.07832,24.986252,0.000443,24.964846,0.5096,0.216,5.07832,0.00000
326.00,5.08219,24.986284,0.000444,24.964848,0.5094,0.216,5.08219,0.00000
327.00,5.08307,24.986256,0.000442,24.964762,0.5093,0.216,5.08307,0.00000
328.00,5.08274,24.986211,0.000440,24.964679,0.5092,0.216,5.08274,0.00000
329.00,5.08264,24.986191,0.000440,24.964641,0.5090,0.216,5.08264,0.00000
330.00,5.08252,24.986178,0.000441,24.964614,0.5089,0.216,5.08252,0.00000
331.00,5.08569,24.986144,0.000441,24.964535,0.5087,0.216,5.08569,0.00000
332.00,5.08969,24.986172,0.000443,24.964564,0.5086,0.216,5.08969,0.00000
333.00,5.09364,24.986239,0.000444,24.964617,0.5084,0.216,5.09364,0.00000
334.00,5.09835,24.986280,0.000442,24.964639,0.5083,0.216,5.09835,0.00000
335.00,5.10427,24.986330,0.000441,24.964661,0.5082,0.216,5.10427,0.00000
336.00,5.10780,24.986381,0.000442,24.964699,0.5081,0.216,5.10780,0.00000
337.00,5.11213,24.986419,0.000443,24.964692,0.5080,0.216,5.11213,0.00000
338.00,5.11820,24.986399,0.000442,24.964637,0.5079,0.216,5.11820,0.00000
339.00,5.12490,24.986432,0.000443,24.964611,0.5077,0.216,5.12490,0.00000
340.00,5.12938,24.986481,0.000443,24.964586,0.5075,0.216,5.12938,0.00000
341.00,5.13207,24.986528,0.000444,24.964601,0.5074,0.216,5.13207,0.00000
342.00,5.13133,24.986522,0.000440,24.964603,0.5073,0.217,5.13133,0.00000
343.00,5.12696,24.986561,0.000444,24.964655,0.5071,0.216,5.12696,0.00000
344.00,5.11937,24.986531,0.000444,24.964647,0.5069,0.216,5.11937,0.00000
345.00,5.11219,24.986514,0.000443,24.964660,0.5068,0.216,5.11219,0.00000
346.00,5.10757,24.986491,0.000442,24.964639,0.5066,0.216,5.10757,0.00000
347.00,5.10583,24.986542,0.000443,24.964659,0.5064,0.216,5.10583,0.00000
348.00,5.10472,24.986581,0.000441,24.964653,0.5063,0.217,5.10472,0.00000
349.00,5.10697,24.986712,0.000440,24.964692,0.5062,0.217,5.10697,0.00000
350.00,5.10973,24.986776,0.000441,24.964687,0.5061,0.217,5.10973,0.00000
351.00,5.11341,24.986786,0.000439,24.964679,0.5060,0.217,5.11341,0.00000
352.00,5.11581,24.986774,0.000439,24.964634,0.5059,0.217,5.11581,0.00000
353.00,5.11896,24.986781,0.000440,24.964640,0.5058,0.217,5.11896,0.00000
354.00,5.11924,24.986662,0.000443,24.964577,0.5056,0.217,5.11924,0.00000
355.00,5.11890,24.986703,0.000440,24.964646,0.5055,0.217,5.11890,0.00000
356.00,5.11704,24.986713,0.000440,24.964626,0.5054,0.217,5.11704,0.00000
357.00,5.11560,24.986721,0.000441,24.964659,0.5053,0.217,5.11560,0.00000
358.00,5.11468,24.986668,0.000439,24.964596,0.5051,0.217,5.11468,0.00000
359.00,5.11649,24.986737,0.000433,24.964622,0.5050,0.218,5.11649,0.00000
360.00,5.11923,24.986720,0.000433,24.964562,0.5049,0.218,5.11923,0.00000
361.00,5.12108,24.986773,0.000433,24.964592,0.5048,0.218,5.12108,0.00000
362.00,5.12251,24.986799,0.000431,24.964590,0.5047,0.218,5.12251,0.00000
363.00,5.12240,24.986825,0.000432,24.964617,0.5046,0.218,5.12240,0.00000
364.00,5.11996,24.986864,0.000436,24.964642,0.5045,0.218,5.11996,0.00000
365.00,5.11664,24.986843,0.000437,24.964642,0.5044,0.218,5.11664,0.00000
366.00,5.11334,24.986799,0.000436,24.964633,0.5043,0.218,5.11334,0.00000
367.00,5.11115,24.986854,0.000438,24.964645,0.5042,0.218,5.11115,0.00000
368.00,5.11105,24.986925,0.000439,24.964687,0.5041,0.218,5.11105,0.00000
369.00,5.11076,24.986913,0.000438,24.964680,0.5040,0.218,5.11076,0.00000
370.00,5.11155,24.986984,0.000440,24.964735,0.5040,0.218,5.11155,0.00000
371.00,5.11417,24.987084,0.000438,24.964770,0.5039,0.218,5.11417,0.00000
372.00,5.11645,24.987029,0.000437,24.964676,0.5038,0.218,5.11645,0.00000
373.00,5.11692,24.987078,0.000437,24.964711,0.5038,0.218,5.11692,0.00000
374.00,5.11918,24.987159,0.000435,24.964739,0.5037,0.218,5.11918,0.00000
375.00,5.12004,24.987225,0.000437,24.964758,0.5036,0.218,5.12004,0.00000
376.00,5.11921,24.987256,0.000440,24.964782,0.5036,0.218,5.11921,0.00000
377.00,5.11894,24.987316,0.000441,24.964876,0.5035,0.218,5.11894,0.00000
378.00,5.11816,24.987301,0.000439,24.964847,0.5034,0.218,5.11816,0.00000
379.00,5.11499,24.987262,0.000442,24.964835,0.5033,0.218,5.11499,0.00000
380.00,5.11148,24.987191,0.000441,24.964813,0.5032,0.218,5.11148,0.00000
381.00,5.10798,24.987203,0.000444,24.964819,0.5031,0.218,5.10798,0.00000
382.00,5.10542,24.987229,0.000444,24.964823,0.5030,0.218,5.10542,0.00000
383.00,5.10425,24.987277,0.000446,24.964825,0.5029,0.218,5.10425,0.00000
384.00,5.10658,24.987334,0.000443,24.964866,0.5028,0.218,5.10658,0.00000
385.00,5.11317,24.987357,0.000443,24.964844,0.5027,0.218,5.11317,0.00000
386.00,5.12204,24.987320,0.000438,24.964795,0.5025,0.218,5.12204,0.00000
387.00,5.12784,24.987334,0.000435,24.964791,0.5024,0.218,5.12784,0.00000
388.00,5.13167,24.987222,0.000435,24.964667,0.5023,0.218,5.13167,0.00000
389.00,5.13216,24.987256,0.000436,24.964696,0.5022,0.218,5.13216,0.00000
390.00,5.12724,24.987209,0.000434,24.964649,0.5021,0.218,5.12724,0.00000
391.00,5.11845,24.987222,0.000436,24.964625,0.5020,0.218,5.11845,0.00000
392.00,5.11043,24.987200,0.000438,24.964628,0.5020,0.218,5.11043,0.00000
393.00,5.10362,24.987315,0.000438,24.964756,0.5019,0.218,5.10362,0.00000
394.00,5.09895,24.987297,0.000437,24.964686,0.5018,0.218,5.09895,0.00000
395.00,5.09730,24.987326,0.000441,24.964646,0.5017,0.218,5.09730,0.00000
396.00,5.09781,24.987355,0.000439,24.964663,0.5016,0.218,5.09781,0.00000
397.00,5.09916,24.987414,0.000438,24.964672,0.5015,0.218,5.09916,0.00000
398.00,5.10172,24.987381,0.000439,24.964645,0.5014,0.218,5.10172,0.00000
399.00,5.10414,24.987358,0.000441,24.964617,0.5014,0.218,5.10414,0.00000
400.00,5.10581,24.987397,0.000442,24.964674,0.5014,0.218,5.10581,0.00000
401.00,5.10681,24.987401,0.000443,24.964663,0.5013,0.218,5.10681,0.00000
402.00,5.10768,24.987347,0.000446,24.964595,0.5012,0.218,5.10768,0.00000
403.00,5.10757,24.987369,0.000444,24.964583,0.5012,0.218,5.10757,0.00000
404.00,5.10714,24.987464,0.000440,24.964635,0.5011,0.218,5.10714,0.00000
405.00,5.10724,24.987476,0.000435,24.964622,0.5010,0.219,5.10724,0.00000
406.00,5.10912,24.987508,0.000434,24.964645,0.5009,0.219,5.10912,0.00000
407.00,5.11171,24.987562,0.000432,24.964676,0.5008,0.219,5.11171,0.00000
408.00,5.11531,24.987600,0.000430,24.964636,0.5007,0.219,5.11531,0.00000
409.00,5.11831,24.987550,0.000430,24.964565,0.5007,0.219,5.11831,0.00000
410.00,5.12054,24.987608,0.000433,24.964595,0.5006,0.219,5.12054,0.00000
411.00,5.11999,24.987594,0.000434,24.964560,0.5005,0.219,5.11999,0.00000
412.00,5.11883,24.987613,0.000430,24.964547,0.5004,0.219,5.11883,0.00000
413.00,5.11513,24.987701,0.000430,24.964631,0.5003,0.219,5.11513,0.00000
414.00,5.11050,24.987728,0.000430,24.964648,0.5001,0.219,5.11050,0.00000
415.00,5.10503,24.987723,0.000428,24.964605,0.5000,0.220,5.10503,0.00000
416.00,5.10088,24.987668,0.000427,24.964555,0.4999,0.220,5.10088,0.00000
417.00,5.09641,24.987697,0.000431,24.964572,0.4998,0.220,5.09641,0.00000
418.00,5.09509,24.987665,0.000433,24.964593,0.4997,0.220,5.09509,0.00000
419.00,5.09508,24.987685,0.000437,24.964641,0.4996,0.219,5.09508,0.00000
420.00,5.09694,24.987663,0.000439,24.964639,0.4995,0.219,5.09694,0.00000
@4,2.0000,4.0, 420.043000000005 
421.00,5.10045,24.987841,0.000441,24.964724,0.4995,0.219,5.10045,0.00000
422.00,5.08573,24.987872,0.000440,24.964690,0.4994,0.219,5.08573,0.00000
423.00,4.98242,24.987974,0.000440,24.964728,0.4994,0.219,4.98242,0.00000
424.00,4.77955,24.988014,0.000437,24.964643,0.4993,0.220,4.77955,0.00000
425.00,4.50270,24.988108,0.000435,24.964656,0.4993,0.220,4.50270,0.00000
426.00,4.19106,24.988156,0.000432,24.964669,0.4993,0.220,4.19106,0.00000
427.00,3.94147,24.988211,0.000432,24.964714,0.4992,0.220,3.94147,0.00000
428.00,3.84178,24.988167,0.000431,24.964598,0.4992,0.220,3.84178,0.00000
429.00,3.88853,24.988194,0.000432,24.964654,0.4992,0.220,3.88853,0.00000
430.00,4.04510,24.988140,0.000435,24.964630,0.4991,0.220,4.04510,0.00000
431.00,4.26397,24.988136,0.000436,24.964685,0.4991,0.220,4.26397,0.00000
432.00,4.46057,24.988132,0.000439,24.964720,0.4991,0.220,4.46057,0.00000
433.00,4.61090,24.988148,0.000439,24.964746,0.4990,0.220,4.61090,0.00000
434.00,4.72505,24.988140,0.000438,24.964767,0.4990,0.220,4.72505,0.00000
435.00,4.80956,24.988195,0.000436,24.964817,0.4990,0.220,4.80956,0.00000
436.00,4.87150,24.988088,0.000437,24.964707,0.4989,0.220,4.87150,0.00000
437.00,4.91568,24.988096,0.000433,24.964652,0.4989,0.220,4.91568,0.00000
438.00,4.94709,24.988049,0.000433,24.964626,0.4989,0.220,4.94709,0.00000
439.00,4.97191,24.988070,0.000435,24.964636,0.4989,0.220,4.97191,0.00000
440.00,4.99101,24.988073,0.000437,24.964638,0.4988,0.220,4.99101,0.00000
441.00,5.00803,24.988129,0.000438,24.964636,0.4988,0.220,5.00803,0.00000
442.00,5.02261,24.988141,0.000440,24.964620,0.4987,0.220,5.02261,0.00000
443.00,5.03540,24.988253,0.000440,24.964693,0.4986,0.220,5.03540,0.00000
444.00,5.04626,24.988306,0.000440,24.964694,0.4986,0.220,5.04626,0.00000
445.00,5.05668,24.988380,0.000437,24.964711,0.4985,0.221,5.05668,0.00000
446.00,5.06379,24.988434,0.000435,24.964769,0.4984,0.221,5.06379,0.00000
447.00,5.07143,24.988425,0.000437,24.964852,0.4983,0.221,5.07143,0.00000
448.00,5.07745,24.988348,0.000437,24.964830,0.4982,0.221,5.07745,0.00000
449.00,5.08140,24.988302,0.000437,24.964779,0.4982,0.221,5.08140,0.00000
450.00,5.08425,24.988307,0.000440,24.964853,0.4981,0.221,5.08425,0.00000
451.00,5.08726,24.988277,0.000441,24.964834,0.4980,0.220,5.08726,0.00000
452.00,5.08818,24.988297,0.000440,24.964785,0.4979,0.221,5.08818,0.00000
453.00,5.08964,24.988337,0.000438,24.964728,0.4978,0.221,5.08964,0.00000
454.00,5.09161,24.988408,0.000436,24.964776,0.4977,0.221,5.09161,0.00000
455.00,5.09320,24.988287,0.000435,24.964627,0.4976,0.221,5.09320,0.00000
456.00,5.09541,24.988305,0.000432,24.964594,0.4975,0.221,5.09541,0.00000
457.00,5.09658,24.988351,0.000435,24.964590,0.4973,0.221,5.09658,0.00000
458.00,5.09720,24.988380,0.000436,24.964596,0.4972,0.221,5.09720,0.00000
459.00,5.09800,24.988400,0.000437,24.964607,0.4971,0.221,5.09800,0.00000
460.00,5.10117,24.988507,0.000436,24.964624,0.4970,0.221,5.10117,0.00000
461.00,5.10373,24.988533,0.000434,24.964631,0.4969,0.221,5.10373,0.00000
462.00,5.10620,24.988553,0.000430,24.964661,0.4969,0.222,5.10620,0.00000
463.00,5.10853,24.988559,0.000431,24.964638,0.4968,0.222,5.10853,0.00000
464.00,5.10903,24.988568,0.000431,24.964616,0.4967,0.222,5.10903,0.00000
465.00,5.10663,24.988596,0.000432,24.964660,0.4966,0.222,5.10663,0.00000
466.00,5.10331,24.988683,0.000432,24.964685,0.4965,0.222,5.10331,0.00000
467.00,5.10144,24.988664,0.000434,24.964605,0.4964,0.222,5.10144,0.00000
468.00,5.09940,24.988720,0.000433,24.964618,0.4963,0.222,5.09940,0.00000
469.00,5.09826,24.988714,0.000433,24.964570,0.4962,0.222,5.09826,0.00000
470.00,5.09805,24.988744,0.000433,24.964574,0.4961,0.222,5.09805,0.00000
471.00,5.09742,24.988678,0.000437,24.964574,0.4960,0.222,5.09742,0.00000
472.00,5.09786,24.988777,0.000439,24.964648,0.4959,0.222,5.09786,0.00000
473.00,5.09841,24.988754,0.000441,24.964641,0.4958,0.222,5.09841,0.00000
474.00,5.09927,24.988830,0.000442,24.964759,0.4957,0.222,5.09927,0.00000
475.00,5.10067,24.988805,0.000441,24.964740,0.4955,0.222,5.10067,0.00000
476.00,5.10509,24.988911,0.000440,24.964779,0.4955,0.222,5.10509,0.00000
477.00,5.10965,24.988823,0.000437,24.964681,0.4954,0.222,5.10965,0.00000
478.00,5.11298,24.988896,0.000437,24.964712,0.4953,0.222,5.11298,0.00000
479.00,5.11532,24.988855,0.000436,24.964623,0.4952,0.222,5.11532,0.00000
480.00,5.11638,24.988901,0.000438,24.964571,0.4950,0.222,5.11638,0.00000
481.00,5.11553,24.988905,0.000439,24.964535,0.4949,0.222,5.11553,0.00000
482.00,5.11026,24.988988,0.000441,24.964632,0.4948,0.222,5.11026,0.00000
483.00,5.10377,24.988928,0.000441,24.964632,0.4947,0.222,5.10377,0.00000
484.00,5.09711,24.988918,0.000440,24.964629,0.4946,0.222,5.09711,0.00000
485.00,5.09323,24.988981,0.000440,24.964732,0.4945,0.222,5.09323,0.00000
486.00,5.08898,24.988978,0.000439,24.964746,0.4943,0.222,5.08898,0.00000
487.00,5.08870,24.988952,0.000440,24.964721,0.4942,0.222,5.08870,0.00000
488.00,5.09117,24.989039,0.000439,24.964748,0.4941,0.222,5.09117,0.00000
489.00,5.09526,24.989078,0.000440,24.964760,0.4940,0.222,5.09526,0.00000
490.00,5.09818,24.989046,0.000441,24.964685,0.4939,0.222,5.09818,0.00000
491.00,5.10025,24.989052,0.000444,24.964683,0.4938,0.222,5.10025,0.00000
492.00,5.10072,24.989042,0.000441,24.964658,0.4936,0.222,5.10072,0.00000
493.00,5.10139,24.989028,0.000441,24.964619,0.4935,0.222,5.10139,0.00000
494.00,5.10138,24.989028,0.000438,24.964594,0.4934,0.222,5.10138,0.00000
495.00,5.10103,24.988987,0.000433,24.964555,0.4933,0.222,5.10103,0.00000
496.00,5.10035,24.988976,0.000430,24.964548,0.4931,0.223,5.10035,0.00000
497.00,5.09907,24.988983,0.000428,24.964550,0.4930,0.223,5.09907,0.00000
498.00,5.09773,24.988989,0.000428,24.964619,0.4929,0.223,5.09773,0.00000
499.00,5.09598,24.989000,0.000429,24.964640,0.4927,0.223,5.09598,0.00000
500.00,5.09371,24.989146,0.000432,24.964707,0.4926,0.223,5.09371,0.00000
501.00,5.09250,24.989161,0.000432,24.964672,0.4924,0.223,5.09250,0.00000
502.00,5.09261,24.989247,0.000432,24.964728,0.4923,0.223,5.09261,0.00000
503.00,5.09323,24.989247,0.000430,24.964659,0.4922,0.223,5.09323,0.00000
504.00,5.09453,24.989290,0.000428,24.964679,0.4920,0.223,5.09453,0.00000
505.00,5.09522,24.989209,0.000425,24.964613,0.4918,0.223,5.09522,0.00000
506.00,5.09487,24.989268,0.000425,24.964643,0.4916,0.223,5.09487,0.00000
507.00,5.09505,24.989268,0.000426,24.964618,0.4915,0.223,5.09505,0.00000
508.00,5.09462,24.989334,0.000429,24.964665,0.4913,0.223,5.09462,0.00000
509.00,5.09373,24.989362,0.000433,24.964666,0.4911,0.223,5.09373,0.00000
510.00,5.09434,24.989398,0.000433,24.964702,0.4910,0.223,5.09434,0.00000
511.00,5.09614,24.989361,0.000434,24.964669,0.4909,0.223,5.09614,0.00000
512.00,5.09750,24.989319,0.000432,24.964595,0.4908,0.223,5.09750,0.00000
513.00,5.09871,24.989329,0.000431,24.964578,0.4906,0.223,5.09871,0.00000
514.00,5.09963,24.989295,0.000427,24.964522,0.4905,0.223,5.09963,0.00000
515.00,5.09998,24.989326,0.000428,24.964512,0.4904,0.224,5.09998,0.00000
516.00,5.09927,24.989397,0.000426,24.964543,0.4902,0.224,5.09927,0.00000
517.00,5.09869,24.989473,0.000430,24.964586,0.4901,0.224,5.09869,0.00000
518.00,5.09746,24.989447,0.000431,24.964533,0.4899,0.224,5.09746,0.00000
519.00,5.09755,24.989518,0.000433,24.964550,0.4898,0.224,5.09755,0.00000
520.00,5.09775,24.989507,0.000433,24.964577,0.4897,0.223,5.09775,0.00000
521.00,5.09903,24.989525,0.000433,24.964620,0.4896,0.224,5.09903,0.00000
522.00,5.09964,24.989520,0.000431,24.964647,0.4895,0.224,5.09964,0.00000
523.00,5.09963,24.989555,0.000431,24.964677,0.4894,0.224,5.09963,0.00000
524.00,5.09901,24.989626,0.000431,24.964720,0.4893,0.224,5.09901,0.00000
525.00,5.09823,24.989654,0.000432,24.964721,0.4892,0.224,5.09823,0.00000
526.00,5.09821,24.989628,0.000431,24.964615,0.4891,0.224,5.09821,0.00000
527.00,5.09817,24.989671,0.000433,24.964602,0.4890,0.224,5.09817,0.00000
528.00,5.09876,24.989689,0.000435,24.964625,0.4889,0.224,5.09876,0.00000
529.00,5.09920,24.989606,0.000434,24.964592,0.4888,0.224,5.09920,0.00000
530.00,5.09947,24.989648,0.000435,24.964598,0.4888,0.224,5.09947,0.00000
531.00,5.09871,24.989639,0.000433,24.964620,0.4887,0.224,5.09871,0.00000
532.00,5.09906,24.989612,0.000430,24.964621,0.4886,0.224,5.09906,0.00000
533.00,5.09979,24.989631,0.000428,24.964590,0.4885,0.224,5.09979,0.00000
534.00,5.10061,24.989669,0.000430,24.964568,0.4885,0.224,5.10061,0.00000
535.00,5.10172,24.989678,0.000434,24.964531,0.4884,0.224,5.10172,0.00000
536.00,5.10178,24.989735,0.000436,24.964541,0.4883,0.224,5.10178,0.00000
537.00,5.10046,24.989773,0.000437,24.964526,0.4882,0.224,5.10046,0.00000
538.00,5.09891,24.989779,0.000439,24.964517,0.4881,0.224,5.09891,0.00000
539.00,5.09802,24.989802,0.000438,24.964565,0.4880,0.224,5.09802,0.00000
540.00,5.09624,24.989842,0.000434,24.964600,0.4879,0.224,5.09624,0.00000
@5,2.0000,4.0, 540.088000000003 
541.00,5.09540,24.989902,0.000434,24.964637,0.4878,0.224,5.09540,0.00000
542.00,5.08426,24.989935,0.000434,24.964655,0.4877,0.224,5.08426,0.00000
543.00,4.99416,24.990034,0.000434,24.964747,0.4876,0.225,4.99416,0.00000
544.00,4.80275,24.990059,0.000434,24.964701,0.4875,0.225,4.80275,0.00000
545.00,4.53725,24.990028,0.000434,24.964630,0.4875,0.225,4.53725,0.00000
546.00,4.22969,24.990003,0.000434,24.964584,0.4874,0.225,4.22969,0.00000
547.00,3.96384,24.990018,0.000437,24.964597,0.4873,0.225,3.96384,0.00000
548.00,3.84099,24.989977,0.000437,24.964534,0.4872,0.225,3.84099,0.00000
549.00,3.86685,24.990016,0.000438,24.964586,0.4871,0.225,3.86685,0.00000
550.00,4.00385,24.990074,0.000438,24.964716,0.4870,0.225,4.00385,0.00000
551.00,4.21247,24.990123,0.000436,24.964769,0.4869,0.225,4.21247,0.00000
552.00,4.41362,24.990136,0.000433,24.964778,0.4868,0.225,4.41362,0.00000
553.00,4.56905,24.990141,0.000431,24.964814,0.4867,0.225,4.56905,0.00000
554.00,4.68834,24.990122,0.000431,24.964805,0.4866,0.225,4.68834,0.00000
555.00,4.77855,24.990141,0.000433,24.964741,0.4865,0.225,4.77855,0.00000
556.00,4.84586,24.990080,0.000435,24.964675,0.4864,0.225,4.84586,0.00000
557.00,4.89499,24.990124,0.000438,24.964662,0.4863,0.225,4.89499,0.00000
558.00,4.93006,24.990200,0.000440,24.964632,0.4862,0.225,4.93006,0.00000
559.00,4.95692,24.990216,0.000440,24.964636,0.4861,0.225,4.95692,0.00000
560.00,4.97989,24.990190,0.000438,24.964648,0.4860,0.225,4.97989,0.00000
561.00,4.99831,24.990258,0.000441,24.964686,0.4859,0.225,4.99831,0.00000
562.00,5.01421,24.990246,0.000443,24.964645,0.4858,0.225,5.01421,0.00000
563.00,5.02659,24.990261,0.000442,24.964668,0.4857,0.225,5.02659,0.00000
564.00,5.03542,24.990295,0.000443,24.964634,0.4856,0.225,5.03542,0.00000
565.00,5.04413,24.990367,0.000448,24.964617,0.4855,0.225,5.04413,0.00000
566.00,5.05238,24.990364,0.000449,24.964606,0.4853,0.225,5.05238,0.00000
567.00,5.05831,24.990419,0.000448,24.964704,0.4852,0.225,5.05831,0.00000
568.00,5.06347,24.990356,0.000447,24.964702,0.4851,0.225,5.06347,0.00000
569.00,5.06959,24.990366,0.000448,24.964731,0.4850,0.225,5.06959,0.00000
570.00,5.07174,24.990364,0.000443,24.964704,0.4848,0.225,5.07174,0.00000
571.00,5.07184,24.990445,0.000441,24.964745,0.4847,0.226,5.07184,0.00000
572.00,5.07341,24.990438,0.000441,24.964624,0.4846,0.226,5.07341,0.00000
573.00,5.07635,24.990501,0.000443,24.964599,0.4844,0.226,5.07635,0.00000
574.00,5.07926,24.990504,0.000444,24.964557,0.4843,0.226,5.07926,0.00000
575.00,5.08264,24.990501,0.000444,24.964573,0.4842,0.226,5.08264,0.00000
576.00,5.08617,24.990459,0.000447,24.964528,0.4841,0.226,5.08617,0.00000
577.00,5.08837,24.990457,0.000447,24.964584,0.4839,0.226,5.08837,0.00000
578.00,5.08986,24.990450,0.000449,24.964595,0.4838,0.226,5.08986,0.00000
579.00,5.09041,24.990493,0.000450,24.964606,0.4837,0.226,5.09041,0.00000
580.00,5.09176,24.990546,0.000451,24.964581,0.4836,0.226,5.09176,0.00000
581.00,5.09209,24.990576,0.000451,24.964602,0.4835,0.226,5.09209,0.00000
582.00,5.09154,24.990545,0.000452,24.964557,0.4833,0.225,5.09154,0.00000
583.00,5.09282,24.990601,0.000451,24.964580,0.4832,0.226,5.09282,0.00000
584.00,5.09292,24.990600,0.000448,24.964583,0.4831,0.226,5.09292,0.00000
585.00,5.09168,24.990579,0.000449,24.964600,0.4830,0.226,5.09168,0.00000
586.00,5.09186,24.990555,0.000450,24.964549,0.4828,0.226,5.09186,0.00000
587.00,5.09347,24.990625,0.000451,24.964556,0.4827,0.226,5.09347,0.00000
588.00,5.09402,24.990602,0.000449,24.964534,0.4825,0.226,5.09402,0.00000
589.00,5.09358,24.990642,0.000450,24.964559,0.4824,0.226,5.09358,0.00000
590.00,5.09468,24.990627,0.000445,24.964547,0.4823,0.226,5.09468,0.00000
591.00,5.09619,24.990721,0.000439,24.964642,0.4822,0.226,5.09619,0.00000
592.00,5.09565,24.990722,0.000435,24.964684,0.4821,0.227,5.09565,0.00000
593.00,5.09343,24.990779,0.000437,24.964663,0.4819,0.227,5.09343,0.00000
594.00,5.09338,24.990774,0.000438,24.964656,0.4818,0.227,5.09338,0.00000
595.00,5.09198,24.990858,0.000440,24.964764,0.4817,0.227,5.09198,0.00000
596.00,5.09077,24.990793,0.000446,24.964680,0.4815,0.226,5.09077,0.00000
597.00,5.09114,24.990813,0.000447,24.964653,0.4814,0.226,5.09114,0.00000
598.00,5.09254,24.990794,0.000447,24.964628,0.4812,0.226,5.09254,0.00000
599.00,5.09378,24.990796,0.000446,24.964555,0.4811,0.226,5.09378,0.00000
600.00,5.09496,24.990807,0.000447,24.964460,0.4809,0.226,5.09496,0.00000
601.00,5.09456,24.990825,0.000444,24.964451,0.4808,0.227,5.09456,0.00000
602.00,5.09524,24.990827,0.000441,24.964428,0.4806,0.227,5.09524,0.00000
603.00,5.09663,24.990866,0.000443,24.964493,0.4804,0.227,5.09663,0.00000
604.00,5.09774,24.990865,0.000442,24.964540,0.4802,0.227,5.09774,0.00000
605.00,5.09868,24.990819,0.000439,24.964505,0.4801,0.227,5.09868,0.00000
606.00,5.09896,24.990867,0.000440,24.964563,0.4799,0.227,5.09896,0.00000
607.00,5.09490,24.990921,0.000445,24.964627,0.4797,0.227,5.09490,0.00000
608.00,5.08969,24.990893,0.000442,24.964589,0.4795,0.227,5.08969,0.00000
609.00,5.08526,24.990921,0.000437,24.964604,0.4793,0.227,5.08526,0.00000
610.00,5.08184,24.990977,0.000439,24.964698,0.4790,0.227,5.08184,0.00000
611.00,5.08024,24.991047,0.000440,24.964737,0.4788,0.227,5.08024,0.00000
612.00,5.08188,24.991048,0.000440,24.964714,0.4786,0.227,5.08188,0.00000
613.00,5.08377,24.991002,0.000443,24.964648,0.4784,0.227,5.08377,0.00000
614.00,5.08525,24.991041,0.000449,24.964650,0.4781,0.227,5.08525,0.00000
615.00,5.08767,24.991050,0.000450,24.964596,0.4779,0.227,5.08767,0.00000
616.00,5.09015,24.990986,0.000452,24.964487,0.4777,0.227,5.09015,0.00000
617.00,5.09215,24.990940,0.000448,24.964412,0.4775,0.227,5.09215,0.00000
618.00,5.09345,24.990956,0.000447,24.964444,0.4773,0.227,5.09345,0.00000
619.00,5.09360,24.990989,0.000445,24.964458,0.4771,0.227,5.09360,0.00000
620.00,5.09326,24.991024,0.000442,24.964506,0.4769,0.227,5.09326,0.00000
621.00,5.09184,24.991056,0.000440,24.964566,0.4767,0.228,5.09184,0.00000
622.00,5.08955,24.991130,0.000441,24.964594,0.4765,0.228,5.08955,0.00000
623.00,5.08858,24.991235,0.000441,24.964611,0.4763,0.228,5.08858,0.00000
624.00,5.08937,24.991210,0.000441,24.964590,0.4761,0.228,5.08937,0.00000
625.00,5.08950,24.991157,0.000440,24.964477,0.4759,0.228,5.08950,0.00000
626.00,5.08939,24.991110,0.000439,24.964388,0.4756,0.228,5.08939,0.00000
627.00,5.09097,24.991135,0.000438,24.964409,0.4754,0.228,5.09097,0.00000
628.00,5.09150,24.991039,0.000436,24.964363,0.4752,0.228,5.09150,0.00000
629.00,5.09119,24.990961,0.000435,24.964244,0.4750,0.228,5.09119,0.00000
630.00,5.09105,24.990992,0.000434,24.964288,0.4748,0.228,5.09105,0.00000
631.00,5.09244,24.990981,0.000434,24.964351,0.4746,0.228,5.09244,0.00000
632.00,5.09225,24.990917,0.000437,24.964370,0.4744,0.228,5.09225,0.00000
633.00,5.09151,24.990973,0.000438,24.964455,0.4742,0.228,5.09151,0.00000
634.00,5.09034,24.991022,0.000439,24.964582,0.4741,0.228,5.09034,0.00000
635.00,5.08953,24.990991,0.000440,24.964572,0.4739,0.228,5.08953,0.00000
636.00,5.08706,24.991055,0.000439,24.964548,0.4738,0.228,5.08706,0.00000
637.00,5.08557,24.991130,0.000435,24.964570,0.4736,0.228,5.08557,0.00000
638.00,5.08498,24.991175,0.000433,24.964529,0.4734,0.229,5.08498,0.00000
639.00,5.08581,24.991240,0.000433,24.964476,0.4733,0.229,5.08581,0.00000
640.00,5.08601,24.991279,0.000435,24.964458,0.4731,0.229,5.08601,0.00000
641.00,5.08670,24.991279,0.000436,24.964484,0.4729,0.229,5.08670,0.00000
642.00,5.08752,24.991268,0.000436,24.964461,0.4728,0.229,5.08752,0.00000
643.00,5.08879,24.991285,0.000435,24.964454,0.4727,0.229,5.08879,0.00000
644.00,5.08938,24.991304,0.000433,24.964488,0.4725,0.229,5.08938,0.00000
645.00,5.08927,24.991325,0.000429,24.964522,0.4724,0.229,5.08927,0.00000
646.00,5.09102,24.991355,0.000429,24.964514,0.4723,0.229,5.09102,0.00000
647.00,5.09255,24.991394,0.000429,24.964519,0.4722,0.229,5.09255,0.00000
648.00,5.09350,24.991396,0.000431,24.964469,0.4721,0.229,5.09350,0.00000
649.00,5.09408,24.991375,0.000434,24.964475,0.4720,0.229,5.09408,0.00000
650.00,5.09532,24.991362,0.000436,24.964479,0.4719,0.229,5.09532,0.00000
651.00,5.09464,24.991355,0.000436,24.964509,0.4717,0.229,5.09464,0.00000
652.00,5.09420,24.991326,0.000438,24.964476,0.4716,0.229,5.09420,0.00000
653.00,5.09516,24.991382,0.000436,24.964562,0.4715,0.229,5.09516,0.00000
654.00,5.09449,24.991399,0.000436,24.964555,0.4713,0.229,5.09449,0.00000
655.00,5.09389,24.991440,0.000435,24.964611,0.4712,0.229,5.09389,0.00000
656.00,5.09419,24.991532,0.000434,24.964637,0.4710,0.229,5.09419,0.00000
657.00,5.09420,24.991630,0.000431,24.964709,0.4709,0.229,5.09420,0.00000
658.00,5.09216,24.991522,0.000432,24.964611,0.4707,0.229,5.09216,0.00000
659.00,5.09159,24.991597,0.000432,24.964627,0.4706,0.229,5.09159,0.00000
660.00,5.09081,24.991597,0.000435,24.964586,0.4704,0.229,5.09081,0.00000
@6,2.0000,4.0, 660.094000000005 
661.00,5.08909,24.991557,0.000438,24.964542,0.4703,0.229,5.08909,0.00000
662.00,5.07809,24.991540,0.000440,24.964509,0.4701,0.229,5.07809,0.00000
663.00,4.99597,24.991672,0.000440,24.964600,0.4700,0.229,4.99597,0.00000
664.00,4.81789,24.991649,0.000441,24.964538,0.4698,0.229,4.81789,0.00000
665.00,4.57064,24.991719,0.000439,24.964514,0.4697,0.229,4.57064,0.00000
666.00,4.28718,24.991723,0.000438,24.964473,0.4695,0.229,4.28718,0.00000
667.00,4.03689,24.991695,0.000436,24.964410,0.4694,0.229,4.03689,0.00000
668.00,3.91835,24.991676,0.000437,24.964400,0.4692,0.229,3.91835,0.00000
669.00,3.93919,24.991769,0.000437,24.964502,0.4690,0.229,3.93919,0.00000
670.00,4.05992,24.991766,0.000439,24.964558,0.4688,0.229,4.05992,0.00000
671.00,4.24225,24.991811,0.000440,24.964601,0.4687,0.229,4.24225,0.00000
672.00,4.42184,24.991864,0.000441,24.964671,0.4685,0.229,4.42184,0.00000
673.00,4.55830,24.991947,0.000439,24.964751,0.4683,0.229,4.55830,0.00000
674.00,4.66489,24.991860,0.000439,24.964656,0.4682,0.229,4.66489,0.00000
675.00,4.75141,24.991813,0.000438,24.964546,0.4680,0.230,4.75141,0.00000
676.00,4.81986,24.991846,0.000436,24.964525,0.4678,0.230,4.81986,0.00000
677.00,4.87242,24.991844,0.000434,24.964463,0.4677,0.230,4.87242,0.00000
678.00,4.91172,24.991793,0.000433,24.964310,0.4675,0.230,4.91172,0.00000
679.00,4.94042,24.991844,0.000433,24.964324,0.4674,0.230,4.94042,0.00000
680.00,4.96132,24.991936,0.000432,24.964367,0.4672,0.230,4.96132,0.00000
681.00,4.97871,24.991945,0.000434,24.964357,0.4671,0.230,4.97871,0.00000
682.00,4.99366,24.991981,0.000437,24.964349,0.4669,0.230,4.99366,0.00000
683.00,5.00687,24.992003,0.000438,24.964400,0.4668,0.230,5.00687,0.00000
684.00,5.01950,24.992043,0.000440,24.964404,0.4667,0.230,5.01950,0.00000
685.00,5.03048,24.992078,0.000440,24.964427,0.4666,0.230,5.03048,0.00000
686.00,5.04041,24.992032,0.000438,24.964350,0.4665,0.230,5.04041,0.00000
687.00,5.04777,24.992028,0.000437,24.964404,0.4664,0.230,5.04777,0.00000
688.00,5.05366,24.992045,0.000435,24.964400,0.4663,0.231,5.05366,0.00000
689.00,5.05822,24.992047,0.000437,24.964416,0.4662,0.231,5.05822,0.00000
690.00,5.06229,24.992032,0.000437,24.964398,0.4661,0.231,5.06229,0.00000
691.00,5.06512,24.992126,0.000439,24.964509,0.4660,0.230,5.06512,0.00000
692.00,5.06813,24.992087,0.000441,24.964447,0.4659,0.230,5.06813,0.00000
693.00,5.07111,24.992142,0.000444,24.964482,0.4658,0.230,5.07111,0.00000
694.00,5.07379,24.992164,0.000441,24.964530,0.4657,0.230,5.07379,0.00000
695.00,5.07651,24.992145,0.000442,24.964546,0.4656,0.230,5.07651,0.00000
696.00,5.07805,24.992141,0.000439,24.964525,0.4655,0.230,5.07805,0.00000
697.00,5.07869,24.992220,0.000440,24.964544,0.4654,0.230,5.07869,0.00000
698.00,5.08045,24.992233,0.000440,24.964573,0.4653,0.230,5.08045,0.00000
699.00,5.08159,24.992263,0.000439,24.964553,0.4652,0.230,5.08159,0.00000
700.00,5.08224,24.992291,0.000437,24.964511,0.4651,0.230,5.08224,0.00000
701.00,5.08272,24.992317,0.000439,24.964501,0.4650,0.230,5.08272,0.00000
702.00,5.08309,24.992343,0.000437,24.964513,0.4649,0.231,5.08309,0.00000
703.00,5.08165,24.992359,0.000435,24.964503,0.4648,0.231,5.08165,0.00000
704.00,5.08114,24.992329,0.000436,24.964498,0.4647,0.231,5.08114,0.00000
705.00,5.08095,24.992364,0.000436,24.964561,0.4646,0.231,5.08095,0.00000
706.00,5.08165,24.992364,0.000437,24.964574,0.4645,0.231,5.08165,0.00000
707.00,5.08203,24.992362,0.000438,24.964622,0.4644,0.231,5.08203,0.00000
708.00,5.08252,24.992309,0.000438,24.964594,0.4644,0.231,5.08252,0.00000
709.00,5.08257,24.992313,0.000436,24.964598,0.4643,0.231,5.08257,0.00000
710.00,5.08293,24.992293,0.000437,24.964553,0.4641,0.231,5.08293,0.00000
711.00,5.08283,24.992362,0.000436,24.964601,0.4640,0.231,5.08283,0.00000
712.00,5.08353,24.992419,0.000434,24.964591,0.4639,0.231,5.08353,0.00000
713.00,5.08511,24.992481,0.000434,24.964584,0.4638,0.231,5.08511,0.00000
714.00,5.08681,24.992537,0.000433,24.964585,0.4637,0.231,5.08681,0.00000
715.00,5.08744,24.992631,0.000432,24.964646,0.4636,0.231,5.08744,0.00000
716.00,5.08831,24.992664,0.000431,24.964691,0.4635,0.232,5.08831,0.00000
717.00,5.08924,24.992627,0.000432,24.964651,0.4634,0.232,5.08924,0.00000
718.00,5.08857,24.992642,0.000434,24.964671,0.4632,0.232,5.08857,0.00000
719.00,5.08713,24.992661,0.000435,24.964690,0.4631,0.232,5.08713,0.00000
720.00,5.08588,24.992626,0.000438,24.964683,0.4630,0.231,5.08588,0.00000
721.00,5.08476,24.992507,0.000442,24.964558,0.4628,0.231,5.08476,0.00000
722.00,5.08366,24.992558,0.000443,24.964551,0.4627,0.231,5.08366,0.00000
723.00,5.08361,24.992522,0.000443,24.964491,0.4626,0.231,5.08361,0.00000
724.00,5.08447,24.992571,0.000445,24.964533,0.4625,0.231,5.08447,0.00000
725.00,5.08536,24.992531,0.000441,24.964487,0.4624,0.231,5.08536,0.00000
726.00,5.08615,24.992600,0.000438,24.964573,0.4623,0.232,5.08615,0.00000
727.00,5.08559,24.992546,0.000435,24.964524,0.4622,0.232,5.08559,0.00000
728.00,5.08563,24.992568,0.000434,24.964533,0.4621,0.232,5.08563,0.00000
729.00,5.08495,24.992534,0.000435,24.964441,0.4619,0.232,5.08495,0.00000
730.00,5.08495,24.992615,0.000437,24.964443,0.4618,0.232,5.08495,0.00000
731.00,5.08447,24.992654,0.000436,24.964431,0.4617,0.232,5.08447,0.00000
732.00,5.08586,24.992797,0.000439,24.964574,0.4615,0.232,5.08586,0.00000
733.00,5.08602,24.992831,0.000440,24.964624,0.4614,0.232,5.08602,0.00000
734.00,5.08634,24.992854,0.000437,24.964665,0.4612,0.232,5.08634,0.00000
735.00,5.08598,24.992877,0.000436,24.964693,0.4611,0.232,5.08598,0.00000
736.00,5.08689,24.992806,0.000438,24.964601,0.4610,0.232,5.08689,0.00000
737.00,5.08786,24.992771,0.000438,24.964571,0.4608,0.232,5.08786,0.00000
738.00,5.08845,24.992774,0.000439,24.964511,0.4607,0.232,5.08845,0.00000
739.00,5.08931,24.992765,0.000441,24.964483,0.4605,0.232,5.08931,0.00000
740.00,5.08921,24.992745,0.000444,24.964429,0.4603,0.232,5.08921,0.00000
741.00,5.08826,24.992843,0.000444,24.964514,0.4602,0.232,5.08826,0.00000
742.00,5.08723,24.992816,0.000444,24.964480,0.4600,0.232,5.08723,0.00000
743.00,5.08655,24.992802,0.000441,24.964464,0.4599,0.232,5.08655,0.00000
744.00,5.08597,24.992808,0.000437,24.964469,0.4597,0.232,5.08597,0.00000
745.00,5.08677,24.992814,0.000433,24.964534,0.4596,0.232,5.08677,0.00000
746.00,5.08829,24.992783,0.000432,24.964522,0.4594,0.233,5.08829,0.00000
747.00,5.08816,24.992758,0.000431,24.964460,0.4593,0.233,5.08816,0.00000
748.00,5.08907,24.992826,0.000435,24.964536,0.4591,0.233,5.08907,0.00000
749.00,5.08885,24.992830,0.000440,24.964530,0.4590,0.232,5.08885,0.00000
750.00,5.08908,24.992876,0.000441,24.964523,0.4588,0.232,5.08908,0.00000
751.00,5.08753,24.992901,0.000445,24.964527,0.4586,0.232,5.08753,0.00000
752.00,5.08754,24.992993,0.000450,24.964599,0.4584,0.232,5.08754,0.00000
753.00,5.08677,24.992993,0.000447,24.964566,0.4583,0.232,5.08677,0.00000
754.00,5.08611,24.992962,0.000446,24.964512,0.4581,0.232,5.08611,0.00000
755.00,5.08513,24.993036,0.000446,24.964553,0.4579,0.232,5.08513,0.00000
756.00,5.08549,24.993066,0.000444,24.964565,0.4577,0.232,5.08549,0.00000
757.00,5.08566,24.993061,0.000439,24.964544,0.4575,0.232,5.08566,0.00000
758.00,5.08543,24.993096,0.000440,24.964548,0.4574,0.232,5.08543,0.00000
759.00,5.08704,24.993098,0.000437,24.964533,0.4572,0.232,5.08704,0.00000
760.00,5.08835,24.993059,0.000437,24.964479,0.4570,0.233,5.08835,0.00000
761.00,5.08880,24.993078,0.000438,24.964470,0.4568,0.233,5.08880,0.00000
762.00,5.08867,24.993126,0.000439,24.964535,0.4567,0.233,5.08867,0.00000
763.00,5.08885,24.993123,0.000439,24.964574,0.4565,0.233,5.08885,0.00000
764.00,5.08711,24.993253,0.000438,24.964664,0.4563,0.233,5.08711,0.00000
765.00,5.08583,24.993270,0.000437,24.964676,0.4561,0.233,5.08583,0.00000
766.00,5.08469,24.993333,0.000437,24.964639,0.4560,0.233,5.08469,0.00000
767.00,5.08388,24.993331,0.000434,24.964545,0.4558,0.233,5.08388,0.00000
768.00,5.08446,24.993317,0.000434,24.964464,0.4557,0.233,5.08446,0.00000
769.00,5.08513,24.993313,0.000433,24.964444,0.4555,0.233,5.08513,0.00000
770.00,5.08501,24.993317,0.000433,24.964434,0.4554,0.233,5.08501,0.00000
771.00,5.08488,24.993314,0.000432,24.964455,0.4552,0.233,5.08488,0.00000
772.00,5.08407,24.993361,0.000436,24.964507,0.4551,0.233,5.08407,0.00000
773.00,5.08150,24.993464,0.000439,24.964544,0.4550,0.233,5.08150,0.00000
774.00,5.08043,24.993481,0.000438,24.964548,0.4549,0.233,5.08043,0.00000
775.00,5.07881,24.993613,0.000438,24.964626,0.4549,0.233,5.07881,0.00000
776.00,5.07808,24.993637,0.000437,24.964659,0.4548,0.233,5.07808,0.00000
777.00,5.07937,24.993678,0.000433,24.964697,0.4547,0.233,5.07937,0.00000
778.00,5.08132,24.993647,0.000430,24.964728,0.4546,0.233,5.08132,0.00000
779.00,5.08195,24.993709,0.000433,24.964804,0.4545,0.233,5.08195,0.00000
780.00,5.08348,24.993659,0.000435,24.964792,0.4544,0.233,5.08348,0.00000
@7,2.0000,4.0, 780.108 
781.00,5.08372,24.993659,0.000436,24.964763,0.4543,0.233,5.08372,0.00000
782.00,5.08126,24.993589,0.000437,24.964703,0.4543,0.233,5.08126,0.00000
783.00,5.02710,24.993582,0.000439,24.964645,0.4542,0.233,5.02710,0.00000
784.00,4.87714,24.993637,0.000440,24.964607,0.4541,0.233,4.87714,0.00000
785.00,4.64752,24.993623,0.000439,24.964543,0.4540,0.233,4.64752,0.00000
786.00,4.36689,24.993680,0.000439,24.964575,0.4539,0.233,4.36689,0.00000
787.00,4.08889,24.993736,0.000436,24.964573,0.4538,0.233,4.08889,0.00000
788.00,3.91132,24.993776,0.000431,24.964580,0.4537,0.234,3.91132,0.00000
789.00,3.87427,24.993704,0.000429,24.964514,0.4536,0.234,3.87427,0.00000
790.00,3.95285,24.993755,0.000427,24.964531,0.4535,0.234,3.95285,0.00000
791.00,4.11428,24.993734,0.000427,24.964521,0.4535,0.234,4.11428,0.00000
792.00,4.30048,24.993767,0.000429,24.964572,0.4534,0.234,4.30048,0.00000
793.00,4.45970,24.993878,0.000432,24.964665,0.4533,0.234,4.45970,0.00000
794.00,4.58991,24.993917,0.000431,24.964717,0.4533,0.234,4.58991,0.00000
795.00,4.69588,24.993876,0.000434,24.964698,0.4532,0.234,4.69588,0.00000
796.00,4.77887,24.993865,0.000434,24.964669,0.4531,0.234,4.77887,0.00000
797.00,4.84217,24.993909,0.000436,24.964669,0.4530,0.234,4.84217,0.00000
798.00,4.88876,24.993864,0.000437,24.964660,0.4529,0.234,4.88876,0.00000
799.00,4.92277,24.993958,0.000439,24.964682,0.4527,0.234,4.92277,0.00000
800.00,4.94857,24.993984,0.000437,24.964666,0.4526,0.234,4.94857,0.00000
801.00,4.96965,24.994083,0.000436,24.964703,0.4525,0.234,4.96965,0.00000
802.00,4.98752,24.994070,0.000432,24.964677,0.4524,0.234,4.98752,0.00000
803.00,5.00356,24.994161,0.000429,24.964672,0.4523,0.235,5.00356,0.00000
804.00,5.01886,24.994079,0.000429,24.964617,0.4522,0.235,5.01886,0.00000
805.00,5.03197,24.994081,0.000430,24.964574,0.4521,0.235,5.03197,0.00000
806.00,5.04263,24.994070,0.000432,24.964548,0.4520,0.235,5.04263,0.00000
807.00,5.05173,24.994047,0.000437,24.964511,0.4518,0.235,5.05173,0.00000
808.00,5.05733,24.993982,0.000440,24.964504,0.4517,0.234,5.05733,0.00000
809.00,5.06110,24.994051,0.000443,24.964537,0.4515,0.234,5.06110,0.00000
810.00,5.06400,24.994117,0.000445,24.964608,0.4514,0.234,5.06400,0.00000
811.00,5.06638,24.994142,0.000446,24.964656,0.4513,0.234,5.06638,0.00000
812.00,5.06887,24.994163,0.000445,24.964696,0.4511,0.234,5.06887,0.00000
813.00,5.07112,24.994226,0.000443,24.964723,0.4509,0.234,5.07112,0.00000
814.00,5.07302,24.994213,0.000439,24.964724,0.4508,0.234,5.07302,0.00000
815.00,5.07497,24.994253,0.000437,24.964774,0.4506,0.235,5.07497,0.00000
816.00,5.07605,24.994217,0.000438,24.964703,0.4504,0.235,5.07605,0.00000
817.00,5.07387,24.994238,0.000439,24.964665,0.4502,0.235,5.07387,0.00000
818.00,5.07349,24.994177,0.000442,24.964613,0.4501,0.235,5.07349,0.00000
819.00,5.07316,24.994197,0.000443,24.964634,0.4499,0.235,5.07316,0.00000
820.00,5.07298,24.994207,0.000443,24.964611,0.4497,0.235,5.07298,0.00000
821.00,5.07335,24.994199,0.000441,24.964610,0.4495,0.235,5.07335,0.00000
822.00,5.07575,24.994134,0.000440,24.964581,0.4493,0.235,5.07575,0.00000
823.00,5.07679,24.994168,0.000440,24.964563,0.4491,0.235,5.07679,0.00000
824.00,5.07808,24.994118,0.000440,24.964464,0.4489,0.235,5.07808,0.00000
825.00,5.07923,24.994093,0.000443,24.964441,0.4487,0.234,5.07923,0.00000
826.00,5.07926,24.994137,0.000443,24.964452,0.4485,0.234,5.07926,0.00000
827.00,5.07907,24.994209,0.000445,24.964451,0.4483,0.234,5.07907,0.00000
828.00,5.08036,24.994249,0.000442,24.964484,0.4481,0.234,5.08036,0.00000
829.00,5.08130,24.994318,0.000441,24.964535,0.4479,0.235,5.08130,0.00000
830.00,5.08088,24.994361,0.000437,24.964519,0.4477,0.235,5.08088,0.00000
831.00,5.08227,24.994332,0.000439,24.964485,0.4475,0.235,5.08227,0.00000
832.00,5.08252,24.994331,0.000439,24.964527,0.4473,0.235,5.08252,0.00000
833.00,5.08015,24.994340,0.000440,24.964549,0.4471,0.235,5.08015,0.00000
834.00,5.07892,24.994333,0.000441,24.964556,0.4469,0.235,5.07892,0.00000
835.00,5.07837,24.994319,0.000442,24.964574,0.4467,0.235,5.07837,0.00000
836.00,5.07672,24.994405,0.000440,24.964654,0.4465,0.235,5.07672,0.00000
837.00,5.07573,24.994435,0.000440,24.964642,0.4463,0.235,5.07573,0.00000
838.00,5.07604,24.994468,0.000442,24.964655,0.4461,0.235,5.07604,0.00000
839.00,5.07643,24.994547,0.000441,24.964685,0.4460,0.235,5.07643,0.00000
840.00,5.07699,24.994595,0.000443,24.964678,0.4458,0.235,5.07699,0.00000
841.00,5.07758,24.994615,0.000445,24.964668,0.4456,0.235,5.07758,0.00000
842.00,5.07937,24.994680,0.000444,24.964722,0.4455,0.235,5.07937,0.00000
843.00,5.08181,24.994584,0.000441,24.964595,0.4453,0.235,5.08181,0.00000
844.00,5.08388,24.994527,0.000443,24.964526,0.4451,0.235,5.08388,0.00000
845.00,5.08519,24.994495,0.000443,24.964494,0.4450,0.235,5.08519,0.00000
846.00,5.08582,24.994506,0.000443,24.964483,0.4448,0.236,5.08582,0.00000
847.00,5.08542,24.994499,0.000446,24.964495,0.4446,0.235,5.08542,0.00000
848.00,5.08486,24.994544,0.000448,24.964589,0.4444,0.235,5.08486,0.00000
849.00,5.08450,24.994633,0.000448,24.964648,0.4443,0.235,5.08450,0.00000
850.00,5.08458,24.994690,0.000449,24.964696,0.4441,0.235,5.08458,0.00000
851.00,5.08439,24.994705,0.000447,24.964721,0.4440,0.235,5.08439,0.00000
852.00,5.08388,24.994763,0.000445,24.964706,0.4438,0.236,5.08388,0.00000
853.00,5.08356,24.994773,0.000445,24.964605,0.4437,0.236,5.08356,0.00000
854.00,5.08181,24.994747,0.000445,24.964578,0.4435,0.236,5.08181,0.00000
855.00,5.08119,24.994777,0.000443,24.964590,0.4434,0.236,5.08119,0.00000
856.00,5.08187,24.994793,0.000444,24.964524,0.4433,0.236,5.08187,0.00000
857.00,5.08358,24.994767,0.000444,24.964483,0.4432,0.236,5.08358,0.00000
858.00,5.08481,24.994815,0.000444,24.964536,0.4431,0.236,5.08481,0.00000
859.00,5.08621,24.994819,0.000445,24.964569,0.4430,0.236,5.08621,0.00000
860.00,5.08732,24.994811,0.000447,24.964583,0.4429,0.236,5.08732,0.00000
861.00,5.08773,24.994847,0.000453,24.964667,0.4428,0.236,5.08773,0.00000
862.00,5.08715,24.994871,0.000457,24.964692,0.4427,0.235,5.08715,0.00000
863.00,5.08595,24.994902,0.000461,24.964729,0.4426,0.235,5.08595,0.00000
864.00,5.08523,24.994981,0.000462,24.964762,0.4425,0.235,5.08523,0.00000
865.00,5.08343,24.994981,0.000464,24.964731,0.4424,0.235,5.08343,0.00000
866.00,5.08069,24.994936,0.000462,24.964658,0.4423,0.235,5.08069,0.00000
867.00,5.07873,24.994984,0.000457,24.964655,0.4422,0.235,5.07873,0.00000
868.00,5.07856,24.994996,0.000456,24.964640,0.4421,0.235,5.07856,0.00000
869.00,5.07822,24.994929,0.000455,24.964547,0.4420,0.236,5.07822,0.00000
870.00,5.07831,24.994979,0.000453,24.964572,0.4419,0.236,5.07831,0.00000
871.00,5.07964,24.995044,0.000455,24.964600,0.4418,0.236,5.07964,0.00000
872.00,5.08108,24.995011,0.000458,24.964550,0.4417,0.235,5.08108,0.00000
873.00,5.08082,24.995052,0.000454,24.964563,0.4417,0.235,5.08082,0.00000
874.00,5.08105,24.995114,0.000452,24.964595,0.4416,0.236,5.08105,0.00000
875.00,5.08084,24.995060,0.000450,24.964478,0.4415,0.236,5.08084,0.00000
876.00,5.08006,24.995065,0.000443,24.964477,0.4414,0.236,5.08006,0.00000
877.00,5.07903,24.995139,0.000439,24.964549,0.4413,0.237,5.07903,0.00000
878.00,5.07778,24.995202,0.000441,24.964588,0.4412,0.237,5.07778,0.00000
879.00,5.07622,24.995244,0.000443,24.964592,0.4411,0.237,5.07622,0.00000
880.00,5.07530,24.995336,0.000444,24.964635,0.4410,0.237,5.07530,0.00000
881.00,5.07503,24.995400,0.000448,24.964672,0.4408,0.236,5.07503,0.00000
882.00,5.07385,24.995424,0.000450,24.964691,0.4407,0.236,5.07385,0.00000
883.00,5.07254,24.995412,0.000452,24.964646,0.4406,0.236,5.07254,0.00000
884.00,5.07233,24.995492,0.000452,24.964674,0.4405,0.236,5.07233,0.00000
885.00,5.07210,24.995533,0.000451,24.964741,0.4403,0.236,5.07210,0.00000
886.00,5.07170,24.995482,0.000453,24.964669,0.4402,0.237,5.07170,0.00000
887.00,5.07256,24.995502,0.000453,24.964660,0.4400,0.236,5.07256,0.00000
888.00,5.07317,24.995508,0.000453,24.964667,0.4399,0.237,5.07317,0.00000
889.00,5.07314,24.995456,0.000455,24.964655,0.4397,0.236,5.07314,0.00000
890.00,5.07329,24.995483,0.000457,24.964624,0.4396,0.236,5.07329,0.00000
891.00,5.07324,24.995545,0.000456,24.964639,0.4394,0.236,5.07324,0.00000
892.00,5.07352,24.995579,0.000455,24.964625,0.4393,0.236,5.07352,0.00000
893.00,5.07449,24.995623,0.000452,24.964602,0.4391,0.236,5.07449,0.00000
894.00,5.07554,24.995640,0.000453,24.964626,0.4390,0.237,5.07554,0.00000
895.00,5.07604,24.995616,0.000452,24.964606,0.4388,0.237,5.07604,0.00000
896.00,5.07624,24.995647,0.000450,24.964644,0.4386,0.237,5.07624,0.00000
897.00,5.07670,24.995643,0.000448,24.964627,0.4385,0.237,5.07670,0.00000
898.00,5.07725,24.995629,0.000447,24.964617,0.4383,0.237,5.07725,0.00000
899.00,5.07726,24.995701,0.000445,24.964611,0.4381,0.237,5.07726,0.00000
900.00,5.07763,24.995708,0.000444,24.964629,0.4380,0.237,5.07763,0.00000
@8,2.0000,4.0, 900.011000000006 
901.00,5.07896,24.995694,0.000447,24.964607,0.4378,0.237,5.07896,0.00000
902.00,5.07670,24.995685,0.000448,24.964623,0.4376,0.237,5.07670,0.00000
903.00,5.02484,24.995695,0.000450,24.964669,0.4374,0.237,5.02484,0.00000
904.00,4.88244,24.995637,0.000448,24.964642,0.4373,0.237,4.88244,0.00000
905.00,4.66420,24.995643,0.000447,24.964627,0.4371,0.237,4.66420,0.00000
906.00,4.39708,24.995709,0.000446,24.964678,0.4369,0.237,4.39708,0.00000
907.00,4.13411,24.995746,0.000446,24.964663,0.4368,0.237,4.13411,0.00000
908.00,3.96803,24.995802,0.000446,24.964643,0.4366,0.237,3.96803,0.00000
909.00,3.93030,24.995883,0.000447,24.964652,0.4364,0.237,3.93030,0.00000
910.00,3.99356,24.995931,0.000446,24.964670,0.4362,0.237,3.99356,0.00000
911.00,4.12972,24.995943,0.000446,24.964684,0.4360,0.237,4.12972,0.00000
912.00,4.28707,24.995939,0.000444,24.964681,0.4359,0.237,4.28707,0.00000
913.00,4.42003,24.996016,0.000444,24.964753,0.4357,0.237,4.42003,0.00000
914.00,4.53302,24.996025,0.000442,24.964801,0.4355,0.237,4.53302,0.00000
915.00,4.63633,24.996046,0.000443,24.964806,0.4353,0.237,4.63633,0.00000
916.00,4.72579,24.996051,0.000443,24.964722,0.4352,0.238,4.72579,0.00000
917.00,4.80024,24.996062,0.000441,24.964697,0.4350,0.238,4.80024,0.00000
918.00,4.85837,24.996027,0.000441,24.964649,0.4348,0.238,4.85837,0.00000
919.00,4.90276,24.996021,0.000443,24.964599,0.4346,0.237,4.90276,0.00000
920.00,4.93551,24.996033,0.000441,24.964608,0.4345,0.238,4.93551,0.00000
921.00,4.96047,24.996030,0.000440,24.964659,0.4343,0.238,4.96047,0.00000
922.00,4.97863,24.996081,0.000442,24.964708,0.4341,0.238,4.97863,0.00000
923.00,4.99283,24.996074,0.000442,24.964684,0.4339,0.238,4.99283,0.00000
924.00,5.00470,24.996048,0.000435,24.964665,0.4337,0.238,5.00470,0.00000
925.00,5.01503,24.996054,0.000433,24.964658,0.4335,0.238,5.01503,0.00000
926.00,5.02379,24.996052,0.000432,24.964626,0.4333,0.238,5.02379,0.00000
927.00,5.03212,24.996048,0.000431,24.964625,0.4331,0.238,5.03212,0.00000
928.00,5.03854,24.996048,0.000430,24.964610,0.4330,0.238,5.03854,0.00000
929.00,5.04342,24.996117,0.000434,24.964648,0.4329,0.238,5.04342,0.00000
930.00,5.04650,24.996111,0.000437,24.964588,0.4328,0.238,5.04650,0.00000
931.00,5.05028,24.996120,0.000439,24.964557,0.4327,0.238,5.05028,0.00000
932.00,5.05492,24.996118,0.000439,24.964532,0.4326,0.238,5.05492,0.00000
933.00,5.05935,24.996096,0.000440,24.964541,0.4325,0.238,5.05935,0.00000
934.00,5.06419,24.996074,0.000438,24.964508,0.4324,0.238,5.06419,0.00000
935.00,5.07160,24.996060,0.000433,24.964528,0.4323,0.238,5.07160,0.00000
936.00,5.07840,24.996126,0.000431,24.964534,0.4322,0.238,5.07840,0.00000
937.00,5.08431,24.996077,0.000430,24.964417,0.4322,0.238,5.08431,0.00000
938.00,5.08832,24.996141,0.000428,24.964427,0.4322,0.239,5.08832,0.00000
939.00,5.09080,24.996130,0.000429,24.964441,0.4321,0.239,5.09080,0.00000
940.00,5.08742,24.996169,0.000432,24.964464,0.4321,0.238,5.08742,0.00000
941.00,5.08033,24.996132,0.000434,24.964442,0.4321,0.238,5.08033,0.00000
942.00,5.07195,24.996216,0.000438,24.964557,0.4321,0.238,5.07195,0.00000
943.00,5.06468,24.996207,0.000440,24.964555,0.4321,0.238,5.06468,0.00000
944.00,5.05989,24.996232,0.000439,24.964520,0.4321,0.238,5.05989,0.00000
945.00,5.06085,24.996232,0.000439,24.964519,0.4321,0.238,5.06085,0.00000
946.00,5.06564,24.996213,0.000438,24.964584,0.4321,0.238,5.06564,0.00000
947.00,5.07189,24.996187,0.000434,24.964531,0.4320,0.239,5.07189,0.00000
948.00,5.07721,24.996209,0.000432,24.964482,0.4320,0.239,5.07721,0.00000
949.00,5.08004,24.996227,0.000433,24.964501,0.4321,0.239,5.08004,0.00000
950.00,5.07945,24.996275,0.000436,24.964472,0.4321,0.239,5.07945,0.00000
951.00,5.07787,24.996374,0.000437,24.964434,0.4321,0.239,5.07787,0.00000
952.00,5.07607,24.996402,0.000439,24.964435,0.4322,0.239,5.07607,0.00000
953.00,5.07557,24.996446,0.000442,24.964457,0.4322,0.239,5.07557,0.00000
954.00,5.07487,24.996452,0.000444,24.964416,0.4322,0.238,5.07487,0.00000
955.00,5.07463,24.996455,0.000444,24.964420,0.4323,0.238,5.07463,0.00000
956.00,5.07479,24.996489,0.000443,24.964441,0.4323,0.238,5.07479,0.00000
957.00,5.07460,24.996587,0.000443,24.964503,0.4324,0.238,5.07460,0.00000
958.00,5.07516,24.996661,0.000443,24.964546,0.4325,0.238,5.07516,0.00000
959.00,5.07588,24.996712,0.000439,24.964599,0.4325,0.238,5.07588,0.00000
960.00,5.07576,24.996713,0.000440,24.964609,0.4326,0.239,5.07576,0.00000
961.00,5.07512,24.996702,0.000440,24.964601,0.4327,0.239,5.07512,0.00000
962.00,5.07253,24.996719,0.000438,24.964603,0.4327,0.239,5.07253,0.00000
963.00,5.06911,24.996628,0.000436,24.964572,0.4328,0.239,5.06911,0.00000
964.00,5.06703,24.996684,0.000439,24.964610,0.4329,0.239,5.06703,0.00000
965.00,5.06578,24.996766,0.000439,24.964616,0.4329,0.239,5.06578,0.00000
966.00,5.06428,24.996750,0.000441,24.964593,0.4330,0.239,5.06428,0.00000
967.00,5.06450,24.996790,0.000440,24.964583,0.4330,0.239,5.06450,0.00000
968.00,5.06512,24.996848,0.000440,24.964561,0.4331,0.239,5.06512,0.00000
969.00,5.06432,24.996794,0.000438,24.964447,0.4331,0.239,5.06432,0.00000
970.00,5.06410,24.996796,0.000437,24.964479,0.4331,0.239,5.06410,0.00000
971.00,5.06466,24.996825,0.000435,24.964523,0.4332,0.239,5.06466,0.00000
972.00,5.06572,24.996776,0.000436,24.964520,0.4332,0.239,5.06572,0.00000
973.00,5.06646,24.996763,0.000436,24.964535,0.4333,0.239,5.06646,0.00000
974.00,5.06775,24.996779,0.000437,24.964579,0.4333,0.239,5.06775,0.00000
975.00,5.06900,24.996757,0.000434,24.964540,0.4334,0.239,5.06900,0.00000
976.00,5.06868,24.996752,0.000433,24.964483,0.4335,0.240,5.06868,0.00000
977.00,5.06848,24.996731,0.000433,24.964422,0.4335,0.240,5.06848,0.00000
978.00,5.06903,24.996777,0.000432,24.964456,0.4336,0.240,5.06903,0.00000
979.00,5.06985,24.996831,0.000431,24.964515,0.4337,0.240,5.06985,0.00000
980.00,5.06989,24.996860,0.000433,24.964534,0.4338,0.240,5.06989,0.00000
981.00,5.07076,24.996946,0.000432,24.964606,0.4338,0.240,5.07076,0.00000
982.00,5.07015,24.997056,0.000433,24.964673,0.4339,0.240,5.07015,0.00000
983.00,5.06838,24.997129,0.000435,24.964694,0.4340,0.240,5.06838,0.00000
984.00,5.06738,24.997160,0.000435,24.964670,0.4341,0.240,5.06738,0.00000
985.00,5.06676,24.997194,0.000435,24.964639,0.4341,0.240,5.06676,0.00000
986.00,5.06734,24.997215,0.000437,24.964605,0.4342,0.240,5.06734,0.00000
987.00,5.06963,24.997189,0.000440,24.964585,0.4343,0.240,5.06963,0.00000
988.00,5.07241,24.997154,0.000441,24.964570,0.4344,0.240,5.07241,0.00000
989.00,5.07345,24.997177,0.000442,24.964573,0.4344,0.240,5.07345,0.00000
990.00,5.07326,24.997198,0.000443,24.964605,0.4345,0.240,5.07326,0.00000
991.00,5.07090,24.997193,0.000443,24.964628,0.4345,0.240,5.07090,0.00000
992.00,5.07005,24.997263,0.000441,24.964642,0.4346,0.240,5.07005,0.00000
993.00,5.07037,24.997298,0.000440,24.964584,0.4347,0.240,5.07037,0.00000
994.00,5.07258,24.997306,0.000437,24.964508,0.4347,0.241,5.07258,0.00000
995.00,5.07542,24.997348,0.000432,24.964492,0.4348,0.241,5.07542,0.00000
996.00,5.07835,24.997379,0.000434,24.964444,0.4349,0.241,5.07835,0.00000
997.00,5.07880,24.997350,0.000432,24.964402,0.4350,0.241,5.07880,0.00000
998.00,5.07726,24.997338,0.000436,24.964393,0.4350,0.241,5.07726,0.00000
999.00,5.07464,24.997377,0.000439,24.964468,0.4351,0.241,5.07464,0.00000
1000.00,5.07316,24.997380,0.000443,24.964487,0.4351,0.241,5.07316,0.00000
1001.00,5.07293,24.997374,0.000444,24.964500,0.4351,0.241,5.07293,0.00000
1002.00,5.07319,24.997390,0.000445,24.964530,0.4351,0.241,5.07319,0.00000
1003.00,5.07378,24.997461,0.000444,24.964610,0.4351,0.241,5.07378,0.00000
1004.00,5.07454,24.997467,0.000440,24.964614,0.4351,0.241,5.07454,0.00000
1005.00,5.07508,24.997468,0.000441,24.964623,0.4352,0.241,5.07508,0.00000
1006.00,5.07485,24.997520,0.000441,24.964691,0.4352,0.241,5.07485,0.00000
1007.00,5.07477,24.997524,0.000442,24.964682,0.4352,0.241,5.07477,0.00000
1008.00,5.07586,24.997521,0.000445,24.964664,0.4352,0.241,5.07586,0.00000
1009.00,5.07562,24.997567,0.000452,24.964677,0.4352,0.241,5.07562,0.00000
1010.00,5.07562,24.997604,0.000451,24.964692,0.4352,0.241,5.07562,0.00000
1011.00,5.07655,24.997567,0.000453,24.964593,0.4352,0.241,5.07655,0.00000
1012.00,5.07538,24.997594,0.000455,24.964624,0.4352,0.240,5.07538,0.00000
1013.00,5.07339,24.997640,0.000452,24.964673,0.4353,0.241,5.07339,0.00000
1014.00,5.07405,24.997621,0.000451,24.964660,0.4353,0.241,5.07405,0.00000
1015.00,5.07377,24.997657,0.000452,24.964632,0.4353,0.241,5.07377,0.00000
1016.00,5.07359,24.997683,0.000446,24.964670,0.4353,0.241,5.07359,0.00000
1017.00,5.07470,24.997724,0.000444,24.964687,0.4354,0.241,5.07470,0.00000
1018.00,5.07642,24.997672,0.000447,24.964620,0.4353,0.241,5.07642,0.00000
1019.00,5.07722,24.997762,0.000441,24.964651,0.4354,0.241,5.07722,0.00000
1020.00,5.07718,24.997801,0.000439,24.964657,0.4354,0.242,5.07718,0.00000
@9,2.0000,4.0, 1020.035 
1021.00,5.07668,24.997865,0.000442,24.964623,0.4354,0.241,5.07668,0.00000
1022.00,5.07373,24.997869,0.000443,24.964582,0.4354,0.241,5.07373,0.00000
1023.00,5.02281,24.997975,0.000443,24.964577,0.4354,0.242,5.02281,0.00000
1024.00,4.88400,24.997976,0.000449,24.964525,0.4354,0.241,4.88400,0.00000
1025.00,4.67362,24.997977,0.000453,24.964481,0.4353,0.241,4.67362,0.00000
1026.00,4.42009,24.998014,0.000453,24.964493,0.4354,0.241,4.42009,0.00000
1027.00,4.16957,24.998031,0.000451,24.964454,0.4354,0.241,4.16957,0.00000
1028.00,4.00610,24.997973,0.000448,24.964399,0.4353,0.241,4.00610,0.00000
1029.00,3.96379,24.997956,0.000445,24.964351,0.4353,0.242,3.96379,0.00000
1030.00,4.01709,24.997960,0.000440,24.964367,0.4354,0.242,4.01709,0.00000
1031.00,4.13518,24.997953,0.000437,24.964391,0.4354,0.242,4.13518,0.00000
1032.00,4.27407,24.997995,0.000439,24.964481,0.4354,0.242,4.27407,0.00000
1033.00,4.39362,24.998076,0.000444,24.964598,0.4354,0.242,4.39362,0.00000
1034.00,4.49930,24.998103,0.000445,24.964694,0.4354,0.242,4.49930,0.00000
1035.00,4.59708,24.998143,0.000447,24.964736,0.4353,0.242,4.59708,0.00000
1036.00,4.68468,24.998169,0.000452,24.964719,0.4353,0.242,4.68468,0.00000
1037.00,4.76028,24.998182,0.000452,24.964648,0.4353,0.242,4.76028,0.00000
1038.00,4.82114,24.998185,0.000450,24.964569,0.4353,0.242,4.82114,0.00000
1039.00,4.86799,24.998171,0.000450,24.964514,0.4353,0.242,4.86799,0.00000
1040.00,4.90410,24.998183,0.000446,24.964496,0.4352,0.242,4.90410,0.00000
1041.00,4.93218,24.998194,0.000443,24.964502,0.4352,0.242,4.93218,0.00000
1042.00,4.95266,24.998154,0.000439,24.964481,0.4351,0.242,4.95266,0.00000
1043.00,4.97013,24.998144,0.000434,24.964468,0.4351,0.243,4.97013,0.00000
1044.00,4.98376,24.998130,0.000432,24.964448,0.4350,0.243,4.98376,0.00000
1045.00,4.99671,24.998128,0.000434,24.964433,0.4350,0.243,4.99671,0.00000
1046.00,5.00786,24.998120,0.000433,24.964416,0.4349,0.243,5.00786,0.00000
1047.00,5.01927,24.998160,0.000437,24.964437,0.4348,0.243,5.01927,0.00000
1048.00,5.02918,24.998166,0.000440,24.964455,0.4348,0.242,5.02918,0.00000
1049.00,5.03762,24.998244,0.000439,24.964433,0.4347,0.243,5.03762,0.00000
1050.00,5.04346,24.998256,0.000437,24.964391,0.4347,0.243,5.04346,0.00000
1051.00,5.04582,24.998314,0.000439,24.964384,0.4347,0.243,5.04582,0.00000
1052.00,5.04687,24.998393,0.000436,24.964379,0.4346,0.243,5.04687,0.00000
1053.00,5.04754,24.998394,0.000434,24.964354,0.4346,0.243,5.04754,0.00000
1054.00,5.04906,24.998394,0.000434,24.964353,0.4346,0.243,5.04906,0.00000
1055.00,5.05126,24.998449,0.000434,24.964428,0.4345,0.243,5.05126,0.00000
1056.00,5.05680,24.998444,0.000433,24.964450,0.4344,0.243,5.05680,0.00000
1057.00,5.06241,24.998414,0.000436,24.964476,0.4344,0.243,5.06241,0.00000
1058.00,5.06671,24.998446,0.000437,24.964524,0.4343,0.243,5.06671,0.00000
1059.00,5.06941,24.998444,0.000440,24.964529,0.4342,0.243,5.06941,0.00000
1060.00,5.06885,24.998397,0.000442,24.964480,0.4341,0.243,5.06885,0.00000
1061.00,5.06704,24.998407,0.000443,24.964468,0.4341,0.243,5.06704,0.00000
1062.00,5.06482,24.998429,0.000442,24.964428,0.4340,0.243,5.06482,0.00000
1063.00,5.06280,24.998504,0.000443,24.964411,0.4339,0.243,5.06280,0.00000
1064.00,5.06991,24.998559,0.000447,24.964435,0.4339,0.243,5.06991,0.00000
1065.00,5.07286,24.998552,0.000450,24.964404,0.4339,0.242,5.07286,0.00000
1066.00,5.07323,24.998507,0.000451,24.964383,0.4338,0.242,5.07323,0.00000
1067.00,5.07408,24.998528,0.000450,24.964399,0.4338,0.242,5.07408,0.00000
1068.00,5.07752,24.998474,0.000452,24.964384,0.4338,0.242,5.07752,0.00000
1069.00,5.07817,24.998450,0.000453,24.964357,0.4337,0.242,5.07817,0.00000
1070.00,5.08194,24.998512,0.000451,24.964402,0.4337,0.242,5.08194,0.00000
1071.00,5.08628,24.998591,0.000448,24.964427,0.4337,0.242,5.08628,0.00000
1072.00,5.08593,24.998571,0.000445,24.964408,0.4336,0.242,5.08593,0.00000
1073.00,5.08186,24.998596,0.000438,24.964360,0.4335,0.243,5.08186,0.00000
1074.00,5.07122,24.998633,0.000429,24.964371,0.4335,0.243,5.07122,0.00000
1075.00,5.06333,24.998661,0.000462,24.964379,0.4334,0.242,5.06333,0.00000
1076.00,5.05723,24.998655,0.000514,24.964370,0.4333,0.239,5.05723,0.00000
1077.00,5.05499,24.998638,0.000554,24.964399,0.4332,0.236,5.05499,0.00000
1078.00,5.05431,24.998603,0.000579,24.964435,0.4331,0.234,5.05431,0.00000
1079.00,5.05588,24.998548,0.000611,24.964395,0.4329,0.232,5.05588,0.00000
1080.00,5.05687,24.998475,0.000596,24.964358,0.4328,0.232,5.05687,0.00000
1081.00,5.05703,24.998504,0.000548,24.964374,0.4326,0.234,5.05703,0.00000
1082.00,5.05675,24.998544,0.000484,24.964338,0.4326,0.237,5.05675,0.00000
1083.00,5.05668,24.998563,0.000436,24.964299,0.4325,0.240,5.05668,0.00000
1084.00,5.05544,24.998572,0.000383,24.964293,0.4323,0.243,5.05544,0.00000
1085.00,5.05488,24.998644,0.000341,24.964327,0.4322,0.246,5.05488,0.00000
1086.00,5.05514,24.998625,0.000319,24.964271,0.4321,0.248,5.05514,0.00000
1087.00,5.05721,24.998647,0.000329,24.964322,0.4319,0.248,5.05721,0.00000
1088.00,5.05863,24.998667,0.000338,24.964368,0.4317,0.248,5.05863,0.00000
1089.00,5.06033,24.998715,0.000347,24.964362,0.4316,0.247,5.06033,0.00000
1090.00,5.06234,24.998732,0.000358,24.964307,0.4314,0.247,5.06234,0.00000
1091.00,5.06320,24.998760,0.000363,24.964339,0.4313,0.247,5.06320,0.00000
1092.00,5.06355,24.998789,0.000366,24.964298,0.4311,0.247,5.06355,0.00000
1093.00,5.06503,24.998867,0.000373,24.964349,0.4310,0.247,5.06503,0.00000
1094.00,5.06565,24.998857,0.000379,24.964381,0.4309,0.247,5.06565,0.00000
1095.00,5.06463,24.998814,0.000381,24.964377,0.4308,0.247,5.06463,0.00000
1096.00,5.06459,24.998793,0.000384,24.964378,0.4306,0.247,5.06459,0.00000
1097.00,5.06163,24.998797,0.000390,24.964401,0.4305,0.247,5.06163,0.00000
1098.00,5.05851,24.998758,0.000397,24.964313,0.4304,0.247,5.05851,0.00000
1099.00,5.05619,24.998812,0.000401,24.964357,0.4303,0.247,5.05619,0.00000
1100.00,5.05496,24.998939,0.000404,24.964415,0.4303,0.247,5.05496,0.00000
1101.00,5.05425,24.999021,0.000411,24.964414,0.4302,0.247,5.05425,0.00000
1102.00,5.05580,24.999074,0.000412,24.964384,0.4300,0.247,5.05580,0.00000
1103.00,5.05708,24.999149,0.000413,24.964428,0.4299,0.247,5.05708,0.00000
1104.00,5.05679,24.999195,0.000417,24.964404,0.4297,0.247,5.05679,0.00000
1105.00,5.05787,24.999090,0.000422,24.964288,0.4296,0.246,5.05787,0.00000
1106.00,5.05760,24.999139,0.000426,24.964311,0.4294,0.246,5.05760,0.00000
1107.00,5.05778,24.999145,0.000433,24.964286,0.4293,0.246,5.05778,0.00000
1108.00,5.05775,24.999168,0.000436,24.964275,0.4292,0.246,5.05775,0.00000
1109.00,5.05848,24.999164,0.000440,24.964245,0.4290,0.246,5.05848,0.00000
1110.00,5.05782,24.999278,0.000442,24.964339,0.4289,0.246,5.05782,0.00000
1111.00,5.05860,24.999263,0.000441,24.964307,0.4288,0.246,5.05860,0.00000
1112.00,5.05959,24.999293,0.000441,24.964356,0.4286,0.246,5.05959,0.00000
1113.00,5.06085,24.999257,0.000443,24.964370,0.4285,0.246,5.06085,0.00000
1114.00,5.06249,24.999270,0.000441,24.964389,0.4284,0.246,5.06249,0.00000
1115.00,5.06346,24.999247,0.000442,24.964373,0.4282,0.246,5.06346,0.00000
1116.00,5.06384,24.999225,0.000447,24.964359,0.4281,0.246,5.06384,0.00000
1117.00,5.06398,24.999214,0.000447,24.964376,0.4280,0.245,5.06398,0.00000
1118.00,5.06488,24.999285,0.000448,24.964421,0.4279,0.245,5.06488,0.00000
1119.00,5.06681,24.999257,0.000448,24.964434,0.4278,0.246,5.06681,0.00000
1120.00,5.07047,24.999289,0.000446,24.964492,0.4276,0.246,5.07047,0.00000
1121.00,5.07349,24.999276,0.000443,24.964514,0.4275,0.246,5.07349,0.00000
1122.00,5.07491,24.999312,0.000441,24.964484,0.4274,0.246,5.07491,0.00000
1123.00,5.07364,24.999310,0.000437,24.964470,0.4272,0.246,5.07364,0.00000
1124.00,5.07080,24.999421,0.000438,24.964532,0.4271,0.246,5.07080,0.00000
1125.00,5.06706,24.999452,0.000443,24.964501,0.4269,0.246,5.06706,0.00000
1126.00,5.06476,24.999530,0.000446,24.964517,0.4268,0.246,5.06476,0.00000
1127.00,5.06283,24.999513,0.000446,24.964506,0.4266,0.246,5.06283,0.00000
1128.00,5.06234,24.999542,0.000450,24.964483,0.4265,0.246,5.06234,0.00000
1129.00,5.06323,24.999514,0.000450,24.964393,0.4263,0.246,5.06323,0.00000
1130.00,5.06440,24.999521,0.000448,24.964367,0.4261,0.246,5.06440,0.00000
1131.00,5.06524,24.999490,0.000444,24.964371,0.4259,0.246,5.06524,0.00000
1132.00,5.06790,24.999562,0.000444,24.964487,0.4257,0.246,5.06790,0.00000
1133.00,5.06974,24.999554,0.000442,24.964512,0.4255,0.246,5.06974,0.00000
1134.00,5.07017,24.999609,0.000440,24.964591,0.4253,0.246,5.07017,0.00000
1135.00,5.06926,24.999650,0.000439,24.964668,0.4252,0.247,5.06926,0.00000
1136.00,5.06784,24.999744,0.000439,24.964699,0.4250,0.247,5.06784,0.00000
1137.00,5.06582,24.999731,0.000441,24.964590,0.4248,0.247,5.06582,0.00000
1138.00,5.06475,24.999779,0.000445,24.964543,0.4246,0.246,5.06475,0.00000
1139.00,5.06548,24.999743,0.000449,24.964504,0.4244,0.246,5.06548,0.00000
1140.00,5.06789,24.999717,0.000452,24.964432,0.4242,0.246,5.06789,0.00000
@10,2.0000,4.0, 1140.068 
1141.00,5.07023,24.999686,0.000456,24.964380,0.4240,0.246,5.07023,0.00000
1142.00,5.07123,24.999675,0.000455,24.964373,0.4239,0.246,5.07123,0.00000
1143.00,5.03941,24.999730,0.000449,24.964478,0.4237,0.246,5.03941,0.00000
1144.00,4.93254,24.999820,0.000448,24.964529,0.4235,0.246,4.93254,0.00000
1145.00,4.76110,24.999916,0.000445,24.964555,0.4233,0.246,4.76110,0.00000
1146.00,4.54692,24.999934,0.000442,24.964537,0.4231,0.246,4.54692,0.00000
1147.00,4.32596,24.999954,0.000442,24.964543,0.4229,0.246,4.32596,0.00000
1148.00,4.16383,24.999918,0.000444,24.964439,0.4227,0.246,4.16383,0.00000
1149.00,4.09536,24.999932,0.000442,24.964401,0.4225,0.246,4.09536,0.00000
1150.00,4.10360,24.999921,0.000442,24.964414,0.4224,0.246,4.10360,0.00000
1151.00,4.16838,24.999995,0.000443,24.964446,0.4222,0.246,4.16838,0.00000
1152.00,4.25792,25.000047,0.000441,24.964476,0.4220,0.247,4.25792,0.00000
1153.00,4.34320,25.000034,0.000438,24.964477,0.4218,0.247,4.34320,0.00000
1154.00,4.42944,25.000057,0.000439,24.964486,0.4216,0.247,4.42944,0.00000
1155.00,4.52165,25.000039,0.000437,24.964448,0.4214,0.247,4.52165,0.00000
1156.00,4.61481,25.000044,0.000434,24.964447,0.4212,0.247,4.61481,0.00000
1157.00,4.70234,25.000077,0.000436,24.964434,0.4210,0.247,4.70234,0.00000
1158.00,4.77658,25.000145,0.000439,24.964436,0.4208,0.247,4.77658,0.00000
1159.00,4.83517,25.000133,0.000437,24.964430,0.4206,0.247,4.83517,0.00000
1160.00,4.87999,25.000181,0.000435,24.964467,0.4204,0.247,4.87999,0.00000
1161.00,4.91413,25.000176,0.000436,24.964469,0.4202,0.247,4.91413,0.00000
1162.00,4.93997,25.000158,0.000435,24.964446,0.4200,0.247,4.93997,0.00000
1163.00,4.96001,25.000143,0.000431,24.964443,0.4198,0.247,4.96001,0.00000
1164.00,4.97734,25.000081,0.000428,24.964386,0.4196,0.247,4.97734,0.00000
1165.00,4.99082,25.000081,0.000428,24.964385,0.4195,0.247,4.99082,0.00000
1166.00,5.00102,25.000133,0.000429,24.964388,0.4193,0.247,5.00102,0.00000
1167.00,5.00914,25.000163,0.000431,24.964390,0.4191,0.247,5.00914,0.00000
1168.00,5.01563,25.000185,0.000429,24.964373,0.4189,0.247,5.01563,0.00000
1169.00,5.02125,25.000265,0.000432,24.964395,0.4188,0.247,5.02125,0.00000
1170.00,5.02619,25.000265,0.000433,24.964317,0.4187,0.247,5.02619,0.00000
1171.00,5.03008,25.000243,0.000431,24.964277,0.4185,0.247,5.03008,0.00000
1172.00,5.03645,25.000268,0.000427,24.964308,0.4184,0.248,5.03645,0.00000
1173.00,5.04407,25.000321,0.000427,24.964352,0.4182,0.248,5.04407,0.00000
1174.00,5.04937,25.000407,0.000427,24.964340,0.4181,0.248,5.04937,0.00000
1175.00,5.05398,25.000445,0.000428,24.964378,0.4179,0.248,5.05398,0.00000
1176.00,5.05652,25.000457,0.000429,24.964346,0.4178,0.248,5.05652,0.00000
1177.00,5.05451,25.000475,0.000429,24.964302,0.4177,0.248,5.05451,0.00000
1178.00,5.04994,25.000518,0.000430,24.964280,0.4176,0.248,5.04994,0.00000
1179.00,5.04543,25.000469,0.000433,24.964296,0.4175,0.248,5.04543,0.00000
1180.00,5.04254,25.000417,0.000431,24.964265,0.4174,0.248,5.04254,0.00000
1181.00,5.04338,25.000424,0.000430,24.964332,0.4173,0.248,5.04338,0.00000
1182.00,5.04653,25.000399,0.000432,24.964367,0.4171,0.248,5.04653,0.00000
1183.00,5.05083,25.000342,0.000433,24.964405,0.4170,0.248,5.05083,0.00000
1184.00,5.05634,25.000269,0.000432,24.964381,0.4169,0.248,5.05634,0.00000
1185.00,5.06126,25.000314,0.000430,24.964438,0.4168,0.248,5.06126,0.00000
1186.00,5.06480,25.000263,0.000432,24.964398,0.4168,0.248,5.06480,0.00000
1187.00,5.06734,25.000280,0.000431,24.964432,0.4167,0.248,5.06734,0.00000
1188.00,5.06822,25.000258,0.000432,24.964416,0.4166,0.248,5.06822,0.00000
1189.00,5.06769,25.000388,0.000429,24.964473,0.4165,0.248,5.06769,0.00000
1190.00,5.06643,25.000395,0.000431,24.964447,0.4164,0.248,5.06643,0.00000
1191.00,5.06597,25.000514,0.000427,24.964505,0.4163,0.248,5.06597,0.00000
1192.00,5.06486,25.000569,0.000427,24.964483,0.4162,0.248,5.06486,0.00000
1193.00,5.06410,25.000705,0.000426,24.964532,0.4161,0.249,5.06410,0.00000
1194.00,5.06345,25.000658,0.000426,24.964477,0.4161,0.249,5.06345,0.00000
1195.00,5.06194,25.000708,0.000426,24.964541,0.4160,0.249,5.06194,0.00000
1196.00,5.05989,25.000674,0.000427,24.964466,0.4158,0.249,5.05989,0.00000
1197.00,5.05835,25.000653,0.000428,24.964457,0.4157,0.249,5.05835,0.00000
1198.00,5.05865,25.000593,0.000428,24.964389,0.4156,0.249,5.05865,0.00000
1199.00,5.05881,25.000623,0.000427,24.964407,0.4155,0.249,5.05881,0.00000
1200.00,5.05869,25.000646,0.000426,24.964350,0.4154,0.249,5.05869,0.00000
1201.00,5.05863,25.000657,0.000426,24.964410,0.4154,0.249,5.05863,0.00000
1202.00,5.05862,25.000701,0.000426,24.964408,0.4153,0.249,5.05862,0.00000
1203.00,5.05633,25.000716,0.000426,24.964382,0.4152,0.249,5.05633,0.00000
1204.00,5.05592,25.000781,0.000428,24.964422,0.4151,0.249,5.05592,0.00000
1205.00,5.05727,25.000789,0.000429,24.964449,0.4150,0.249,5.05727,0.00000
1206.00,5.05878,25.000849,0.000430,24.964479,0.4149,0.249,5.05878,0.00000
1207.00,5.06085,25.000903,0.000429,24.964468,0.4148,0.249,5.06085,0.00000
1208.00,5.06304,25.000888,0.000430,24.964465,0.4147,0.249,5.06304,0.00000
1209.00,5.06389,25.000881,0.000429,24.964433,0.4146,0.249,5.06389,0.00000
1210.00,5.06286,25.000967,0.000428,24.964408,0.4145,0.249,5.06286,0.00000
1211.00,5.06201,25.000973,0.000427,24.964347,0.4144,0.249,5.06201,0.00000
1212.00,5.06056,25.000924,0.000429,24.964354,0.4143,0.249,5.06056,0.00000
1213.00,5.05906,25.001002,0.000430,24.964418,0.4142,0.249,5.05906,0.00000
1214.00,5.05818,25.001013,0.000432,24.964438,0.4140,0.249,5.05818,0.00000
1215.00,5.05993,25.000933,0.000433,24.964431,0.4139,0.249,5.05993,0.00000
1216.00,5.06057,25.000927,0.000433,24.964424,0.4138,0.249,5.06057,0.00000
1217.00,5.06080,25.000942,0.000433,24.964387,0.4137,0.249,5.06080,0.00000
1218.00,5.06266,25.000850,0.000431,24.964268,0.4136,0.249,5.06266,0.00000
1219.00,5.06367,25.000878,0.000428,24.964246,0.4135,0.250,5.06367,0.00000
1220.00,5.06306,25.000899,0.000427,24.964226,0.4133,0.250,5.06306,0.00000
1221.00,5.06336,25.000938,0.000427,24.964278,0.4132,0.250,5.06336,0.00000
1222.00,5.06340,25.000985,0.000427,24.964306,0.4131,0.250,5.06340,0.00000
1223.00,5.06227,25.001051,0.000428,24.964328,0.4130,0.250,5.06227,0.00000
1224.00,5.06089,25.001058,0.000429,24.964308,0.4128,0.250,5.06089,0.00000
1225.00,5.06013,25.001073,0.000432,24.964324,0.4127,0.250,5.06013,0.00000
1226.00,5.05937,25.001101,0.000434,24.964350,0.4125,0.250,5.05937,0.00000
1227.00,5.05886,25.001139,0.000435,24.964376,0.4123,0.249,5.05886,0.00000
1228.00,5.05797,25.001203,0.000435,24.964443,0.4122,0.250,5.05797,0.00000
1229.00,5.05851,25.001233,0.000434,24.964421,0.4121,0.250,5.05851,0.00000
1230.00,5.05873,25.001255,0.000431,24.964366,0.4119,0.250,5.05873,0.00000
1231.00,5.05985,25.001273,0.000429,24.964311,0.4118,0.250,5.05985,0.00000
1232.00,5.06102,25.001247,0.000428,24.964243,0.4117,0.250,5.06102,0.00000
1233.00,5.06356,25.001321,0.000429,24.964280,0.4116,0.250,5.06356,0.00000
1234.00,5.06443,25.001294,0.000430,24.964277,0.4115,0.250,5.06443,0.00000
1235.00,5.06431,25.001327,0.000430,24.964349,0.4114,0.250,5.06431,0.00000
1236.00,5.06285,25.001314,0.000432,24.964338,0.4112,0.250,5.06285,0.00000
1237.00,5.06111,25.001370,0.000431,24.964376,0.4111,0.250,5.06111,0.00000
1238.00,5.05848,25.001319,0.000430,24.964282,0.4109,0.250,5.05848,0.00000
1239.00,5.05644,25.001331,0.000431,24.964280,0.4108,0.250,5.05644,0.00000
1240.00,5.05632,25.001397,0.000432,24.964274,0.4106,0.250,5.05632,0.00000
1241.00,5.05739,25.001424,0.000431,24.964298,0.4105,0.250,5.05739,0.00000
1242.00,5.05858,25.001376,0.000432,24.964240,0.4104,0.250,5.05858,0.00000
1243.00,5.06085,25.001381,0.000433,24.964271,0.4103,0.250,5.06085,0.00000
1244.00,5.06292,25.001430,0.000433,24.964332,0.4102,0.250,5.06292,0.00000
1245.00,5.06405,25.001450,0.000432,24.964358,0.4100,0.250,5.06405,0.00000
1246.00,5.06399,25.001501,0.000431,24.964373,0.4099,0.250,5.06399,0.00000
1247.00,5.06445,25.001591,0.000432,24.964398,0.4098,0.251,5.06445,0.00000
1248.00,5.06670,25.001651,0.000435,24.964398,0.4097,0.250,5.06670,0.00000
1249.00,5.06955,25.001684,0.000436,24.964348,0.4096,0.250,5.06955,0.00000
1250.00,5.07254,25.001678,0.000438,24.964358,0.4095,0.250,5.07254,0.00000
1251.00,5.07431,25.001690,0.000438,24.964376,0.4094,0.250,5.07431,0.00000
1252.00,5.07569,25.001658,0.000436,24.964402,0.4093,0.251,5.07569,0.00000
1253.00,5.07258,25.001664,0.000435,24.964392,0.4091,0.251,5.07258,0.00000
1254.00,5.06922,25.001600,0.000435,24.964370,0.4090,0.251,5.06922,0.00000
1255.00,5.06397,25.001644,0.000434,24.964362,0.4088,0.251,5.06397,0.00000
1256.00,5.05924,25.001623,0.000435,24.964286,0.4086,0.251,5.05924,0.00000
1257.00,5.05521,25.001686,0.000438,24.964323,0.4085,0.251,5.05521,0.00000
1258.00,5.05316,25.001709,0.000438,24.964310,0.4083,0.251,5.05316,0.00000
1259.00,5.05149,25.001821,0.000439,24.964377,0.4082,0.251,5.05149,0.00000
1260.00,5.05222,25.001825,0.000438,24.964376,0.4080,0.251,5.05222,0.00000
1261.00,5.05626,25.001843,0.000441,24.964423,0.4079,0.251,5.05626,0.00000
@11,2.0000,4.0, 1260.075 
1262.00,5.06077,25.001829,0.000441,24.964417,0.4077,0.251,5.06077,0.00000
1263.00,5.04020,25.001847,0.000438,24.964478,0.4076,0.251,5.04020,0.00000
1264.00,4.95633,25.001794,0.000441,24.964407,0.4074,0.251,4.95633,0.00000
1265.00,4.81808,25.001757,0.000443,24.964327,0.4073,0.251,4.81808,0.00000
1266.00,4.64037,25.001853,0.000444,24.964355,0.4071,0.251,4.64037,0.00000
1267.00,4.44658,25.001849,0.000444,24.964337,0.4070,0.251,4.44658,0.00000
1268.00,4.29130,25.001864,0.000446,24.964338,0.4068,0.251,4.29130,0.00000
1269.00,4.21114,25.001918,0.000442,24.964412,0.4066,0.251,4.21114,0.00000
1270.00,4.19106,25.001917,0.000442,24.964449,0.4064,0.251,4.19106,0.00000
1271.00,4.21509,25.001858,0.000440,24.964393,0.4062,0.251,4.21509,0.00000
1272.00,4.26661,25.001902,0.000437,24.964440,0.4060,0.251,4.26661,0.00000
1273.00,4.32300,25.001861,0.000437,24.964426,0.4059,0.251,4.32300,0.00000
1274.00,4.38978,25.001922,0.000439,24.964451,0.4057,0.251,4.38978,0.00000
1275.00,4.47052,25.001974,0.000441,24.964474,0.4055,0.251,4.47052,0.00000
1276.00,4.56123,25.002020,0.000445,24.964483,0.4054,0.251,4.56123,0.00000
1277.00,4.65307,25.002076,0.000452,24.964458,0.4052,0.251,4.65307,0.00000
1278.00,4.73522,25.002150,0.000451,24.964481,0.4051,0.251,4.73522,0.00000
1279.00,4.80295,25.002184,0.000447,24.964493,0.4049,0.251,4.80295,0.00000
1280.00,4.85522,25.002226,0.000444,24.964488,0.4048,0.251,4.85522,0.00000
1281.00,4.89433,25.002139,0.000437,24.964431,0.4047,0.252,4.89433,0.00000
1282.00,4.92530,25.002101,0.000428,24.964352,0.4045,0.252,4.92530,0.00000
1283.00,4.95031,25.002068,0.000429,24.964306,0.4044,0.252,4.95031,0.00000
1284.00,4.97029,25.001989,0.000433,24.964232,0.4043,0.252,4.97029,0.00000
1285.00,4.98620,25.001906,0.000433,24.964210,0.4041,0.252,4.98620,0.00000
1286.00,4.99902,25.001947,0.000433,24.964252,0.4040,0.252,4.99902,0.00000
1287.00,5.00749,25.001961,0.000436,24.964340,0.4039,0.252,5.00749,0.00000
1288.00,5.01363,25.001927,0.000435,24.964326,0.4038,0.252,5.01363,0.00000
1289.00,5.01766,25.001966,0.000435,24.964350,0.4038,0.252,5.01766,0.00000
1290.00,5.02092,25.001991,0.000435,24.964290,0.4037,0.252,5.02092,0.00000
1291.00,5.02476,25.002073,0.000439,24.964320,0.4037,0.252,5.02476,0.00000
1292.00,5.02900,25.002115,0.000440,24.964246,0.4036,0.252,5.02900,0.00000
1293.00,5.03272,25.002201,0.000440,24.964270,0.4035,0.252,5.03272,0.00000
1294.00,5.03651,25.002244,0.000443,24.964289,0.4034,0.252,5.03651,0.00000
1295.00,5.04164,25.002309,0.000445,24.964379,0.4033,0.252,5.04164,0.00000
1296.00,5.04547,25.002333,0.000447,24.964384,0.4033,0.252,5.04547,0.00000
1297.00,5.04876,25.002280,0.000445,24.964421,0.4032,0.252,5.04876,0.00000
1298.00,5.05283,25.002251,0.000444,24.964389,0.4031,0.252,5.05283,0.00000
1299.00,5.05646,25.002275,0.000445,24.964406,0.4031,0.252,5.05646,0.00000
1300.00,5.05777,25.002353,0.000445,24.964457,0.4030,0.252,5.05777,0.00000
1301.00,5.05906,25.002285,0.000441,24.964399,0.4029,0.252,5.05906,0.00000
1302.00,5.05766,25.002366,0.000444,24.964409,0.4029,0.252,5.05766,0.00000
1303.00,5.05543,25.002504,0.000448,24.964502,0.4028,0.252,5.05543,0.00000
1304.00,5.05321,25.002487,0.000445,24.964445,0.4027,0.252,5.05321,0.00000
1305.00,5.05243,25.002398,0.000445,24.964328,0.4026,0.252,5.05243,0.00000
1306.00,5.05255,25.002477,0.000449,24.964329,0.4025,0.252,5.05255,0.00000
1307.00,5.05588,25.002453,0.000447,24.964278,0.4024,0.252,5.05588,0.00000
1308.00,5.05926,25.002473,0.000448,24.964283,0.4023,0.252,5.05926,0.00000
1309.00,5.06202,25.002549,0.000448,24.964352,0.4022,0.252,5.06202,0.00000
1310.00,5.06442,25.002628,0.000451,24.964435,0.4022,0.252,5.06442,0.00000
1311.00,5.06463,25.002617,0.000451,24.964459,0.4021,0.252,5.06463,0.00000
1312.00,5.06310,25.002672,0.000452,24.964480,0.4020,0.252,5.06310,0.00000
1313.00,5.06077,25.002620,0.000450,24.964406,0.4019,0.252,5.06077,0.00000
1314.00,5.05997,25.002614,0.000450,24.964409,0.4018,0.252,5.05997,0.00000
1315.00,5.05834,25.002682,0.000446,24.964429,0.4017,0.252,5.05834,0.00000
1316.00,5.05683,25.002710,0.000446,24.964411,0.4016,0.252,5.05683,0.00000
1317.00,5.05556,25.002740,0.000447,24.964437,0.4015,0.252,5.05556,0.00000
1318.00,5.05472,25.002776,0.000445,24.964446,0.4014,0.252,5.05472,0.00000
1319.00,5.05359,25.002754,0.000446,24.964392,0.4012,0.252,5.05359,0.00000
1320.00,5.05364,25.002704,0.000444,24.964282,0.4011,0.253,5.05364,0.00000
1321.00,5.05379,25.002687,0.000444,24.964235,0.4010,0.253,5.05379,0.00000
1322.00,5.05401,25.002702,0.000443,24.964193,0.4008,0.253,5.05401,0.00000
1323.00,5.05521,25.002673,0.000441,24.964141,0.4008,0.253,5.05521,0.00000
1324.00,5.05508,25.002699,0.000438,24.964131,0.4006,0.253,5.05508,0.00000
1325.00,5.05437,25.002749,0.000442,24.964181,0.4006,0.253,5.05437,0.00000
1326.00,5.05435,25.002780,0.000439,24.964190,0.4005,0.253,5.05435,0.00000
1327.00,5.05471,25.002769,0.000439,24.964243,0.4004,0.253,5.05471,0.00000
1328.00,5.05521,25.002812,0.000440,24.964262,0.4004,0.253,5.05521,0.00000
1329.00,5.05534,25.002812,0.000441,24.964261,0.4003,0.253,5.05534,0.00000
1330.00,5.05495,25.002835,0.000439,24.964270,0.4002,0.253,5.05495,0.00000
1331.00,5.05550,25.002853,0.000440,24.964326,0.4002,0.253,5.05550,0.00000
1332.00,5.05494,25.002887,0.000440,24.964314,0.4001,0.253,5.05494,0.00000
1333.00,5.05390,25.002920,0.000440,24.964340,0.4001,0.253,5.05390,0.00000
1334.00,5.05414,25.002961,0.000438,24.964359,0.4001,0.253,5.05414,0.00000
1335.00,5.05413,25.002995,0.000437,24.964352,0.4001,0.253,5.05413,0.00000
1336.00,5.05375,25.003017,0.000437,24.964310,0.4001,0.253,5.05375,0.00000
1337.00,5.05410,25.003074,0.000435,24.964343,0.4001,0.254,5.05410,0.00000
1338.00,5.05368,25.003161,0.000434,24.964402,0.4000,0.254,5.05368,0.00000
1339.00,5.05313,25.003186,0.000440,24.964404,0.4000,0.254,5.05313,0.00000
1340.00,5.05304,25.003128,0.000440,24.964386,0.3999,0.254,5.05304,0.00000
1341.00,5.05190,25.003126,0.000439,24.964384,0.3999,0.254,5.05190,0.00000
1342.00,5.05180,25.003102,0.000442,24.964344,0.3998,0.254,5.05180,0.00000
1343.00,5.05328,25.003062,0.000444,24.964347,0.3997,0.254,5.05328,0.00000
1344.00,5.05392,25.003042,0.000438,24.964316,0.3997,0.254,5.05392,0.00000
1345.00,5.05461,25.003085,0.000435,24.964326,0.3996,0.254,5.05461,0.00000
1346.00,5.05584,25.003146,0.000436,24.964363,0.3996,0.254,5.05584,0.00000
1347.00,5.05666,25.003172,0.000439,24.964364,0.3995,0.254,5.05666,0.00000
1348.00,5.05614,25.003138,0.000441,24.964317,0.3994,0.254,5.05614,0.00000
1349.00,5.05615,25.003179,0.000443,24.964355,0.3993,0.254,5.05615,0.00000
1350.00,5.05724,25.003153,0.000443,24.964303,0.3992,0.254,5.05724,0.00000
1351.00,5.05804,25.003139,0.000444,24.964274,0.3991,0.254,5.05804,0.00000
1352.00,5.05821,25.003135,0.000439,24.964241,0.3990,0.254,5.05821,0.00000
1353.00,5.05925,25.003192,0.000434,24.964205,0.3989,0.254,5.05925,0.00000
1354.00,5.05975,25.003178,0.000437,24.964172,0.3988,0.254,5.05975,0.00000
1355.00,5.05928,25.003297,0.000439,24.964255,0.3987,0.254,5.05928,0.00000
1356.00,5.05956,25.003319,0.000441,24.964282,0.3986,0.254,5.05956,0.00000
1357.00,5.06093,25.003357,0.000442,24.964320,0.3985,0.254,5.06093,0.00000
1358.00,5.06056,25.003372,0.000447,24.964321,0.3983,0.254,5.06056,0.00000
1359.00,5.06088,25.003411,0.000446,24.964328,0.3982,0.254,5.06088,0.00000
1360.00,5.06115,25.003383,0.000445,24.964300,0.3981,0.254,5.06115,0.00000
1361.00,5.06105,25.003401,0.000444,24.964289,0.3980,0.254,5.06105,0.00000
1362.00,5.05910,25.003417,0.000442,24.964275,0.3979,0.254,5.05910,0.00000
1363.00,5.05840,25.003424,0.000441,24.964273,0.3978,0.254,5.05840,0.00000
1364.00,5.05762,25.003422,0.000440,24.964261,0.3977,0.254,5.05762,0.00000
1365.00,5.05759,25.003433,0.000441,24.964282,0.3976,0.254,5.05759,0.00000
1366.00,5.05727,25.003461,0.000440,24.964329,0.3975,0.254,5.05727,0.00000
1367.00,5.05708,25.003483,0.000442,24.964373,0.3974,0.254,5.05708,0.00000
1368.00,5.05750,25.003465,0.000442,24.964390,0.3973,0.254,5.05750,0.00000
1369.00,5.05865,25.003520,0.000444,24.964386,0.3972,0.254,5.05865,0.00000
1370.00,5.05813,25.003605,0.000441,24.964429,0.3970,0.255,5.05813,0.00000
1371.00,5.05775,25.003590,0.000440,24.964365,0.3969,0.255,5.05775,0.00000
1372.00,5.05873,25.003574,0.000440,24.964286,0.3968,0.255,5.05873,0.00000
1373.00,5.05937,25.003661,0.000437,24.964354,0.3967,0.255,5.05937,0.00000
1374.00,5.05825,25.003650,0.000437,24.964373,0.3966,0.255,5.05825,0.00000
1375.00,5.05852,25.003636,0.000438,24.964366,0.3965,0.255,5.05852,0.00000
1376.00,5.05960,25.003723,0.000437,24.964435,0.3964,0.255,5.05960,0.00000
1377.00,5.06010,25.003768,0.000437,24.964463,0.3962,0.255,5.06010,0.00000
1378.00,5.05938,25.003768,0.000439,24.964428,0.3961,0.255,5.05938,0.00000
1379.00,5.05933,25.003868,0.000439,24.964487,0.3960,0.255,5.05933,0.00000
1380.00,5.05962,25.003915,0.000440,24.964474,0.3958,0.255,5.05962,0.00000
1381.00,5.05971,25.003911,0.000442,24.964445,0.3957,0.255,5.05971,0.00000
@12,2.0000,4.0, 1380.085 
1382.00,5.05908,25.003806,0.000443,24.964408,0.3956,0.255,5.05908,0.00000
1383.00,5.04288,25.003811,0.000443,24.964403,0.3954,0.255,5.04288,0.00000
1384.00,4.97468,25.003732,0.000443,24.964339,0.3953,0.255,4.97468,0.00000
1385.00,4.85423,25.003684,0.000444,24.964328,0.3952,0.255,4.85423,0.00000
1386.00,4.69858,25.003717,0.000444,24.964353,0.3950,0.255,4.69858,0.00000
1387.00,4.53261,25.003906,0.000444,24.964450,0.3948,0.255,4.53261,0.00000
1388.00,4.41295,25.003927,0.000440,24.964423,0.3947,0.255,4.41295,0.00000
1389.00,4.35868,25.003986,0.000440,24.964438,0.3945,0.255,4.35868,0.00000
1390.00,4.35191,25.003970,0.000438,24.964412,0.3943,0.255,4.35191,0.00000
1391.00,4.37419,25.004021,0.000436,24.964408,0.3942,0.256,4.37419,0.00000
1392.00,4.40664,25.003980,0.000432,24.964365,0.3941,0.256,4.40664,0.00000
1393.00,4.41834,25.003979,0.000434,24.964383,0.3939,0.256,4.41834,0.00000
1394.00,4.43415,25.003966,0.000433,24.964409,0.3938,0.256,4.43415,0.00000
1395.00,4.47333,25.004054,0.000438,24.964468,0.3936,0.256,4.47333,0.00000
1396.00,4.53654,25.004061,0.000437,24.964504,0.3935,0.256,4.53654,0.00000
1397.00,4.61626,25.004028,0.000441,24.964497,0.3934,0.256,4.61626,0.00000
1398.00,4.69720,25.004027,0.000440,24.964467,0.3933,0.256,4.69720,0.00000
1399.00,4.76884,25.004081,0.000441,24.964455,0.3932,0.256,4.76884,0.00000
1400.00,4.82919,25.004072,0.000439,24.964381,0.3930,0.256,4.82919,0.00000
1401.00,4.87704,25.004020,0.000444,24.964312,0.3929,0.256,4.87704,0.00000
1402.00,4.91248,25.004049,0.000442,24.964339,0.3927,0.256,4.91248,0.00000
1403.00,4.93938,25.004123,0.000442,24.964403,0.3926,0.256,4.93938,0.00000
1404.00,4.95946,25.004125,0.000440,24.964402,0.3924,0.256,4.95946,0.00000
1405.00,4.97197,25.004136,0.000441,24.964426,0.3923,0.256,4.97197,0.00000
1406.00,4.97948,25.004198,0.000439,24.964485,0.3921,0.256,4.97948,0.00000
1407.00,4.98429,25.004279,0.000439,24.964528,0.3920,0.256,4.98429,0.00000
1408.00,4.98897,25.004276,0.000437,24.964537,0.3919,0.256,4.98897,0.00000
1409.00,4.99431,25.004272,0.000438,24.964548,0.3917,0.256,4.99431,0.00000
1410.00,5.00072,25.004262,0.000438,24.964550,0.3916,0.256,5.00072,0.00000
1411.00,5.00835,25.004262,0.000440,24.964508,0.3914,0.256,5.00835,0.00000
1412.00,5.01681,25.004289,0.000441,24.964442,0.3912,0.256,5.01681,0.00000
1413.00,5.02410,25.004325,0.000445,24.964442,0.3911,0.256,5.02410,0.00000
1414.00,5.03148,25.004355,0.000447,24.964408,0.3909,0.256,5.03148,0.00000
1415.00,5.03838,25.004400,0.000445,24.964399,0.3906,0.256,5.03838,0.00000
1416.00,5.04264,25.004404,0.000440,24.964363,0.3904,0.256,5.04264,0.00000
1417.00,5.04512,25.004412,0.000439,24.964386,0.3902,0.256,5.04512,0.00000
1418.00,5.04685,25.004364,0.000438,24.964294,0.3900,0.256,5.04685,0.00000
1419.00,5.04658,25.004393,0.000434,24.964294,0.3899,0.256,5.04658,0.00000
1420.00,5.04632,25.004369,0.000436,24.964304,0.3897,0.256,5.04632,0.00000
1421.00,5.04770,25.004399,0.000440,24.964373,0.3896,0.256,5.04770,0.00000
1422.00,5.04936,25.004371,0.000440,24.964388,0.3894,0.256,5.04936,0.00000
1423.00,5.05021,25.004414,0.000439,24.964453,0.3892,0.256,5.05021,0.00000
1424.00,5.05341,25.004416,0.000439,24.964472,0.3890,0.257,5.05341,0.00000
1425.00,5.05607,25.004473,0.000437,24.964518,0.3888,0.257,5.05607,0.00000
1426.00,5.05736,25.004453,0.000433,24.964427,0.3886,0.257,5.05736,0.00000
1427.00,5.05898,25.004421,0.000434,24.964343,0.3885,0.257,5.05898,0.00000
1428.00,5.06240,25.004429,0.000436,24.964338,0.3883,0.257,5.06240,0.00000
1429.00,5.06170,25.004512,0.000437,24.964379,0.3881,0.257,5.06170,0.00000
1430.00,5.05878,25.004558,0.000438,24.964362,0.3880,0.257,5.05878,0.00000
1431.00,5.05360,25.004598,0.000442,24.964376,0.3878,0.257,5.05360,0.00000
1432.00,5.04701,25.004694,0.000444,24.964411,0.3877,0.257,5.04701,0.00000
1433.00,5.04133,25.004746,0.000444,24.964408,0.3876,0.257,5.04133,0.00000
1434.00,5.03783,25.004748,0.000444,24.964386,0.3874,0.257,5.03783,0.00000
1435.00,5.03835,25.004702,0.000445,24.964325,0.3873,0.257,5.03835,0.00000
1436.00,5.04163,25.004766,0.000445,24.964367,0.3872,0.257,5.04163,0.00000
1437.00,5.04666,25.004745,0.000442,24.964321,0.3870,0.257,5.04666,0.00000
1438.00,5.05074,25.004791,0.000440,24.964319,0.3869,0.257,5.05074,0.00000
1439.00,5.05475,25.004794,0.000441,24.964288,0.3868,0.257,5.05475,0.00000
1440.00,5.05723,25.004802,0.000438,24.964262,0.3867,0.257,5.05723,0.00000
1441.00,5.05924,25.004762,0.000436,24.964191,0.3866,0.257,5.05924,0.00000
1442.00,5.05979,25.004819,0.000436,24.964264,0.3865,0.257,5.05979,0.00000
1443.00,5.05949,25.004790,0.000431,24.964240,0.3864,0.257,5.05949,0.00000
1444.00,5.05845,25.004764,0.000432,24.964192,0.3863,0.258,5.05845,0.00000
1445.00,5.05671,25.004790,0.000432,24.964198,0.3862,0.258,5.05671,0.00000
1446.00,5.05491,25.004811,0.000432,24.964230,0.3861,0.258,5.05491,0.00000
1447.00,5.05468,25.004757,0.000431,24.964172,0.3859,0.258,5.05468,0.00000
1448.00,5.05463,25.004737,0.000434,24.964153,0.3858,0.258,5.05463,0.00000
1449.00,5.05445,25.004796,0.000432,24.964206,0.3857,0.258,5.05445,0.00000
1450.00,5.05381,25.004884,0.000433,24.964253,0.3856,0.258,5.05381,0.00000
1451.00,5.05314,25.004950,0.000435,24.964299,0.3856,0.258,5.05314,0.00000
1452.00,5.05294,25.005028,0.000438,24.964334,0.3855,0.258,5.05294,0.00000
1453.00,5.05362,25.005065,0.000438,24.964342,0.3854,0.258,5.05362,0.00000
1454.00,5.05458,25.005017,0.000438,24.964308,0.3854,0.258,5.05458,0.00000
1455.00,5.05683,25.004977,0.000441,24.964301,0.3853,0.258,5.05683,0.00000
1456.00,5.05943,25.004947,0.000438,24.964285,0.3853,0.258,5.05943,0.00000
1457.00,5.05998,25.005003,0.000435,24.964319,0.3852,0.258,5.05998,0.00000
1458.00,5.05902,25.005006,0.000435,24.964303,0.3852,0.258,5.05902,0.00000
1459.00,5.05770,25.005069,0.000437,24.964280,0.3851,0.258,5.05770,0.00000
1460.00,5.05507,25.005121,0.000432,24.964262,0.3851,0.258,5.05507,0.00000
1461.00,5.05242,25.005216,0.000433,24.964298,0.3851,0.258,5.05242,0.00000
1462.00,5.05213,25.005213,0.000433,24.964249,0.3850,0.258,5.05213,0.00000
1463.00,5.05235,25.005218,0.000436,24.964216,0.3850,0.258,5.05235,0.00000
1464.00,5.05295,25.005214,0.000437,24.964243,0.3850,0.258,5.05295,0.00000
1465.00,5.05356,25.005202,0.000441,24.964228,0.3849,0.258,5.05356,0.00000
1466.00,5.05392,25.005145,0.000441,24.964145,0.3849,0.258,5.05392,0.00000
1467.00,5.05330,25.005088,0.000443,24.964097,0.3848,0.258,5.05330,0.00000
1468.00,5.05295,25.005130,0.000442,24.964147,0.3848,0.258,5.05295,0.00000
1469.00,5.05288,25.005146,0.000442,24.964144,0.3848,0.258,5.05288,0.00000
1470.00,5.05362,25.005138,0.000440,24.964144,0.3848,0.258,5.05362,0.00000
1471.00,5.05404,25.005166,0.000441,24.964191,0.3847,0.258,5.05404,0.00000
1472.00,5.05477,25.005253,0.000443,24.964247,0.3847,0.258,5.05477,0.00000
1473.00,5.05528,25.005243,0.000444,24.964245,0.3846,0.258,5.05528,0.00000
1474.00,5.05504,25.005305,0.000442,24.964283,0.3845,0.258,5.05504,0.00000
1475.00,5.05406,25.005362,0.000444,24.964322,0.3845,0.258,5.05406,0.00000
1476.00,5.05325,25.005420,0.000443,24.964402,0.3845,0.258,5.05325,0.00000
1477.00,5.05312,25.005394,0.000439,24.964362,0.3844,0.258,5.05312,0.00000
1478.00,5.05400,25.005378,0.000438,24.964300,0.3843,0.258,5.05400,0.00000
1479.00,5.05491,25.005402,0.000436,24.964303,0.3842,0.259,5.05491,0.00000
1480.00,5.05672,25.005341,0.000433,24.964262,0.3841,0.259,5.05672,0.00000
1481.00,5.05912,25.005240,0.000433,24.964123,0.3841,0.259,5.05912,0.00000
1482.00,5.06016,25.005271,0.000436,24.964163,0.3840,0.259,5.06016,0.00000
1483.00,5.05908,25.005288,0.000434,24.964155,0.3840,0.259,5.05908,0.00000
1484.00,5.05824,25.005275,0.000437,24.964107,0.3839,0.259,5.05824,0.00000
1485.00,5.05585,25.005323,0.000437,24.964104,0.3838,0.259,5.05585,0.00000
1486.00,5.05344,25.005366,0.000438,24.964114,0.3837,0.259,5.05344,0.00000
1487.00,5.05016,25.005379,0.000437,24.964130,0.3836,0.259,5.05016,0.00000
1488.00,5.04910,25.005409,0.000440,24.964193,0.3835,0.259,5.04910,0.00000
1489.00,5.04801,25.005390,0.000441,24.964230,0.3834,0.259,5.04801,0.00000
1490.00,5.04785,25.005455,0.000440,24.964288,0.3833,0.259,5.04785,0.00000
1491.00,5.04785,25.005507,0.000439,24.964323,0.3832,0.259,5.04785,0.00000
1492.00,5.04813,25.005493,0.000437,24.964278,0.3831,0.259,5.04813,0.00000
1493.00,5.04826,25.005659,0.000436,24.964381,0.3829,0.259,5.04826,0.00000
1494.00,5.04918,25.005792,0.000434,24.964416,0.3828,0.259,5.04918,0.00000
1495.00,5.05013,25.005728,0.000436,24.964309,0.3827,0.259,5.05013,0.00000
1496.00,5.05030,25.005784,0.000438,24.964369,0.3826,0.259,5.05030,0.00000
1497.00,5.05096,25.005833,0.000437,24.964416,0.3824,0.259,5.05096,0.00000
1498.00,5.05094,25.005740,0.000437,24.964331,0.3822,0.259,5.05094,0.00000
1499.00,5.04973,25.005677,0.000440,24.964257,0.3821,0.259,5.04973,0.00000
1500.00,5.04894,25.005733,0.000440,24.964283,0.3819,0.259,5.04894,0.00000
1501.00,5.04830,25.005772,0.000439,24.964259,0.3817,0.259,5.04830,0.00000
@13,2.0000,4.0, 1500.003 
1502.00,5.04809,25.005818,0.000442,24.964256,0.3816,0.259,5.04809,0.00000
1503.00,5.03734,25.005934,0.000443,24.964307,0.3814,0.259,5.03734,0.00000
1504.00,4.98973,25.005971,0.000442,24.964349,0.3812,0.259,4.98973,0.00000
1505.00,4.90396,25.005987,0.000443,24.964402,0.3811,0.259,4.90396,0.00000
1506.00,4.79233,25.005942,0.000443,24.964390,0.3809,0.260,4.79233,0.00000
1507.00,4.66699,25.005866,0.000443,24.964300,0.3807,0.260,4.66699,0.00000
1508.00,4.55189,25.005775,0.000443,24.964248,0.3805,0.260,4.55189,0.00000
1509.00,4.47034,25.005799,0.000441,24.964303,0.3803,0.260,4.47034,0.00000
1510.00,4.41751,25.005940,0.000439,24.964423,0.3801,0.260,4.41751,0.00000
1511.00,4.38597,25.006074,0.000439,24.964516,0.3800,0.260,4.38597,0.00000
1512.00,4.36901,25.006085,0.000438,24.964534,0.3798,0.260,4.36901,0.00000
1513.00,4.35954,25.006167,0.000439,24.964628,0.3796,0.260,4.35954,0.00000
1514.00,4.36719,25.006122,0.000439,24.964552,0.3794,0.260,4.36719,0.00000
1515.00,4.40103,25.006005,0.000439,24.964390,0.3792,0.260,4.40103,0.00000
1516.00,4.45744,25.005887,0.000440,24.964300,0.3790,0.260,4.45744,0.00000
1517.00,4.52883,25.006021,0.000441,24.964420,0.3789,0.260,4.52883,0.00000
1518.00,4.60605,25.005989,0.000440,24.964332,0.3787,0.260,4.60605,0.00000
1519.00,4.68023,25.005987,0.000442,24.964318,0.3785,0.260,4.68023,0.00000
1520.00,4.74402,25.006087,0.000441,24.964428,0.3783,0.260,4.74402,0.00000
1521.00,4.79755,25.006099,0.000438,24.964383,0.3781,0.260,4.79755,0.00000
1522.00,4.83856,25.006159,0.000439,24.964410,0.3780,0.261,4.83856,0.00000
1523.00,4.87006,25.006331,0.000439,24.964538,0.3778,0.261,4.87006,0.00000
1524.00,4.89398,25.006314,0.000439,24.964471,0.3776,0.261,4.89398,0.00000
1525.00,4.91471,25.006274,0.000442,24.964391,0.3774,0.260,4.91471,0.00000
1526.00,4.93062,25.006331,0.000446,24.964430,0.3772,0.260,4.93062,0.00000
1527.00,4.94481,25.006271,0.000445,24.964341,0.3771,0.260,4.94481,0.00000
1528.00,4.95893,25.006154,0.000444,24.964199,0.3769,0.260,4.95893,0.00000
1529.00,4.97296,25.006234,0.000445,24.964242,0.3767,0.260,4.97296,0.00000
1530.00,4.98628,25.006265,0.000442,24.964265,0.3765,0.260,4.98628,0.00000
1531.00,4.99702,25.006322,0.000440,24.964303,0.3764,0.260,4.99702,0.00000
1532.00,5.00475,25.006233,0.000438,24.964247,0.3762,0.261,5.00475,0.00000
1533.00,5.00817,25.006234,0.000436,24.964269,0.3760,0.261,5.00817,0.00000
1534.00,5.00915,25.006268,0.000435,24.964314,0.3759,0.261,5.00915,0.00000
1535.00,5.00843,25.006264,0.000437,24.964283,0.3757,0.261,5.00843,0.00000
1536.00,5.00867,25.006177,0.000437,24.964225,0.3756,0.261,5.00867,0.00000
1537.00,5.01224,25.006284,0.000440,24.964271,0.3754,0.261,5.01224,0.00000
1538.00,5.01655,25.006270,0.000441,24.964245,0.3753,0.261,5.01655,0.00000
1539.00,5.02233,25.006270,0.000441,24.964208,0.3751,0.261,5.02233,0.00000
1540.00,5.02848,25.006366,0.000441,24.964262,0.3750,0.261,5.02848,0.00000
1541.00,5.03436,25.006463,0.000441,24.964270,0.3748,0.261,5.03436,0.00000
1542.00,5.03840,25.006484,0.000441,24.964282,0.3747,0.261,5.03840,0.00000
1543.00,5.04138,25.006561,0.000443,24.964335,0.3745,0.261,5.04138,0.00000
1544.00,5.04321,25.006650,0.000443,24.964396,0.3744,0.261,5.04321,0.00000
1545.00,5.04454,25.006635,0.000442,24.964388,0.3742,0.261,5.04454,0.00000
1546.00,5.04521,25.006624,0.000442,24.964361,0.3741,0.261,5.04521,0.00000
1547.00,5.04616,25.006742,0.000441,24.964426,0.3740,0.261,5.04616,0.00000
1548.00,5.04865,25.006771,0.000439,24.964393,0.3739,0.261,5.04865,0.00000
1549.00,5.05237,25.006760,0.000440,24.964372,0.3738,0.261,5.05237,0.00000
1550.00,5.05353,25.006813,0.000440,24.964413,0.3736,0.261,5.05353,0.00000
1551.00,5.05359,25.006846,0.000438,24.964407,0.3735,0.261,5.05359,0.00000
1552.00,5.05306,25.006805,0.000438,24.964347,0.3733,0.261,5.05306,0.00000
1553.00,5.05179,25.006810,0.000438,24.964330,0.3732,0.261,5.05179,0.00000
1554.00,5.04925,25.006911,0.000436,24.964353,0.3730,0.261,5.04925,0.00000
1555.00,5.04804,25.006882,0.000438,24.964257,0.3729,0.261,5.04804,0.00000
1556.00,5.04807,25.006961,0.000438,24.964280,0.3728,0.261,5.04807,0.00000
1557.00,5.04807,25.006962,0.000437,24.964224,0.3726,0.261,5.04807,0.00000
1558.00,5.04879,25.006951,0.000435,24.964214,0.3725,0.262,5.04879,0.00000
1559.00,5.04909,25.006919,0.000432,24.964154,0.3724,0.262,5.04909,0.00000
1560.00,5.05091,25.006960,0.000430,24.964171,0.3723,0.262,5.05091,0.00000
1561.00,5.05149,25.006928,0.000429,24.964158,0.3722,0.262,5.05149,0.00000
1562.00,5.05199,25.006930,0.000430,24.964176,0.3721,0.262,5.05199,0.00000
1563.00,5.05129,25.007006,0.000431,24.964200,0.3720,0.262,5.05129,0.00000
1564.00,5.05083,25.006993,0.000435,24.964163,0.3719,0.262,5.05083,0.00000
1565.00,5.04907,25.007008,0.000435,24.964178,0.3718,0.262,5.04907,0.00000
1566.00,5.04747,25.007001,0.000434,24.964155,0.3716,0.262,5.04747,0.00000
1567.00,5.04600,25.007116,0.000434,24.964247,0.3715,0.262,5.04600,0.00000
1568.00,5.04477,25.007138,0.000435,24.964244,0.3714,0.262,5.04477,0.00000
1569.00,5.04397,25.007112,0.000437,24.964229,0.3713,0.262,5.04397,0.00000
1570.00,5.04530,25.007124,0.000438,24.964211,0.3711,0.262,5.04530,0.00000
1571.00,5.04705,25.007133,0.000440,24.964219,0.3710,0.262,5.04705,0.00000
1572.00,5.04886,25.007054,0.000440,24.964176,0.3709,0.262,5.04886,0.00000
1573.00,5.05233,25.007125,0.000439,24.964252,0.3708,0.262,5.05233,0.00000
1574.00,5.05478,25.007157,0.000438,24.964324,0.3708,0.262,5.05478,0.00000
1575.00,5.05506,25.007124,0.000434,24.964280,0.3707,0.262,5.05506,0.00000
1576.00,5.05476,25.007227,0.000432,24.964354,0.3706,0.262,5.05476,0.00000
1577.00,5.05383,25.007250,0.000432,24.964329,0.3705,0.263,5.05383,0.00000
1578.00,5.05062,25.007186,0.000430,24.964277,0.3703,0.263,5.05062,0.00000
1579.00,5.04821,25.007299,0.000428,24.964330,0.3703,0.263,5.04821,0.00000
1580.00,5.04610,25.007313,0.000432,24.964346,0.3702,0.263,5.04610,0.00000
1581.00,5.04490,25.007293,0.000434,24.964285,0.3701,0.263,5.04490,0.00000
1582.00,5.04302,25.007305,0.000434,24.964305,0.3700,0.263,5.04302,0.00000
1583.00,5.04151,25.007347,0.000437,24.964328,0.3700,0.263,5.04151,0.00000
1584.00,5.04011,25.007211,0.000437,24.964218,0.3700,0.263,5.04011,0.00000
1585.00,5.03916,25.007292,0.000437,24.964306,0.3699,0.263,5.03916,0.00000
1586.00,5.03981,25.007222,0.000436,24.964282,0.3699,0.263,5.03981,0.00000
1587.00,5.04066,25.007279,0.000436,24.964272,0.3699,0.263,5.04066,0.00000
1588.00,5.04229,25.007337,0.000433,24.964269,0.3699,0.263,5.04229,0.00000
1589.00,5.04327,25.007450,0.000436,24.964339,0.3699,0.263,5.04327,0.00000
1590.00,5.04405,25.007437,0.000432,24.964292,0.3699,0.263,5.04405,0.00000
1591.00,5.04303,25.007564,0.000431,24.964350,0.3699,0.263,5.04303,0.00000
1592.00,5.04264,25.007519,0.000434,24.964296,0.3699,0.263,5.04264,0.00000
1593.00,5.04257,25.007474,0.000437,24.964259,0.3699,0.263,5.04257,0.00000
1594.00,5.04294,25.007489,0.000436,24.964229,0.3699,0.263,5.04294,0.00000
1595.00,5.04173,25.007494,0.000441,24.964249,0.3699,0.263,5.04173,0.00000
1596.00,5.04236,25.007453,0.000443,24.964217,0.3698,0.263,5.04236,0.00000
1597.00,5.04396,25.007496,0.000441,24.964203,0.3698,0.263,5.04396,0.00000
1598.00,5.04556,25.007444,0.000439,24.964120,0.3698,0.263,5.04556,0.00000
1599.00,5.04608,25.007474,0.000437,24.964146,0.3698,0.263,5.04608,0.00000
1600.00,5.04764,25.007537,0.000436,24.964120,0.3698,0.263,5.04764,0.00000
1601.00,5.04660,25.007591,0.000436,24.964118,0.3698,0.263,5.04660,0.00000
1602.00,5.04535,25.007631,0.000438,24.964180,0.3698,0.263,5.04535,0.00000
1603.00,5.04498,25.007735,0.000441,24.964226,0.3698,0.263,5.04498,0.00000
1604.00,5.04516,25.007627,0.000439,24.964108,0.3698,0.263,5.04516,0.00000
1605.00,5.04524,25.007576,0.000436,24.964075,0.3698,0.263,5.04524,0.00000
1606.00,5.04683,25.007668,0.000434,24.964150,0.3697,0.264,5.04683,0.00000
1607.00,5.04800,25.007725,0.000429,24.964173,0.3697,0.264,5.04800,0.00000
1608.00,5.04798,25.007756,0.000426,24.964221,0.3697,0.264,5.04798,0.00000
1609.00,5.04759,25.007798,0.000427,24.964265,0.3696,0.264,5.04759,0.00000
1610.00,5.04776,25.007759,0.000429,24.964229,0.3696,0.264,5.04776,0.00000
1611.00,5.04748,25.007701,0.000431,24.964182,0.3695,0.264,5.04748,0.00000
1612.00,5.04745,25.007610,0.000438,24.964084,0.3694,0.264,5.04745,0.00000
1613.00,5.04676,25.007542,0.000441,24.963993,0.3694,0.264,5.04676,0.00000
1614.00,5.04779,25.007655,0.000444,24.964062,0.3694,0.263,5.04779,0.00000
1615.00,5.04729,25.007717,0.000443,24.964070,0.3693,0.264,5.04729,0.00000
1616.00,5.04678,25.007701,0.000442,24.964037,0.3693,0.264,5.04678,0.00000
1617.00,5.04552,25.007700,0.000440,24.964005,0.3692,0.264,5.04552,0.00000
1618.00,5.04526,25.007747,0.000438,24.964019,0.3692,0.264,5.04526,0.00000
1619.00,5.04399,25.007753,0.000436,24.963992,0.3692,0.264,5.04399,0.00000
1620.00,5.04395,25.007850,0.000440,24.964034,0.3691,0.264,5.04395,0.00000
1621.00,5.04505,25.007792,0.000441,24.963946,0.3691,0.264,5.04505,0.00000
@14,2.0000,4.0, 1620.016 
1622.00,5.04663,25.007778,0.000439,24.963937,0.3690,0.264,5.04663,0.00000
1623.00,5.04004,25.007812,0.000441,24.964011,0.3690,0.264,5.04004,0.00000
1624.00,5.00835,25.007852,0.000442,24.964096,0.3689,0.264,5.00835,0.00000
1625.00,4.95142,25.007801,0.000439,24.964093,0.3689,0.264,4.95142,0.00000
1626.00,4.87486,25.007853,0.000440,24.964156,0.3689,0.264,4.87486,0.00000
1627.00,4.78891,25.008025,0.000440,24.964320,0.3688,0.264,4.78891,0.00000
1628.00,4.70709,25.008007,0.000440,24.964284,0.3688,0.264,4.70709,0.00000
1629.00,4.64472,25.007896,0.000438,24.964187,0.3687,0.265,4.64472,0.00000
1630.00,4.60008,25.008026,0.000439,24.964270,0.3687,0.264,4.60008,0.00000
1631.00,4.57143,25.008061,0.000438,24.964260,0.3686,0.265,4.57143,0.00000
1632.00,4.55225,25.008042,0.000438,24.964222,0.3685,0.265,4.55225,0.00000
1633.00,4.53961,25.007987,0.000438,24.964191,0.3684,0.265,4.53961,0.00000
1634.00,4.53947,25.008092,0.000438,24.964211,0.3684,0.265,4.53947,0.00000
1635.00,4.55467,25.007910,0.000436,24.964042,0.3683,0.265,4.55467,0.00000
1636.00,4.58261,25.007906,0.000438,24.964030,0.3682,0.265,4.58261,0.00000
1637.00,4.61960,25.007966,0.000443,24.964086,0.3681,0.264,4.61960,0.00000
1638.00,4.66104,25.008054,0.000446,24.964108,0.3680,0.264,4.66104,0.00000
1639.00,4.70235,25.008142,0.000447,24.964212,0.3679,0.264,4.70235,0.00000
1640.00,4.74203,25.008264,0.000448,24.964291,0.3678,0.265,4.74203,0.00000
1641.00,4.77555,25.008316,0.000446,24.964372,0.3677,0.265,4.77555,0.00000
1642.00,4.80320,25.008250,0.000441,24.964289,0.3676,0.265,4.80320,0.00000
1643.00,4.82755,25.008346,0.000442,24.964374,0.3674,0.265,4.82755,0.00000
1644.00,4.84843,25.008296,0.000440,24.964271,0.3673,0.265,4.84843,0.00000
1645.00,4.86520,25.008453,0.000443,24.964409,0.3671,0.265,4.86520,0.00000
1646.00,4.88094,25.008391,0.000444,24.964321,0.3670,0.265,4.88094,0.00000
1647.00,4.89571,25.008478,0.000446,24.964419,0.3669,0.265,4.89571,0.00000
1648.00,4.90922,25.008481,0.000446,24.964388,0.3667,0.265,4.90922,0.00000
1649.00,4.92173,25.008499,0.000447,24.964389,0.3666,0.265,4.92173,0.00000
1650.00,4.93392,25.008487,0.000448,24.964346,0.3665,0.265,4.93392,0.00000
1651.00,4.94430,25.008547,0.000447,24.964348,0.3663,0.265,4.94430,0.00000
1652.00,4.95405,25.008493,0.000448,24.964220,0.3662,0.265,4.95405,0.00000
1653.00,4.96302,25.008482,0.000447,24.964152,0.3661,0.265,4.96302,0.00000
1654.00,4.97096,25.008599,0.000449,24.964253,0.3660,0.265,4.97096,0.00000
1655.00,4.97786,25.008586,0.000446,24.964254,0.3658,0.265,4.97786,0.00000
1656.00,4.98431,25.008623,0.000447,24.964325,0.3657,0.265,4.98431,0.00000
1657.00,4.99006,25.008626,0.000443,24.964379,0.3656,0.265,4.99006,0.00000
1658.00,4.99351,25.008551,0.000440,24.964382,0.3654,0.265,4.99351,0.00000
1659.00,4.99710,25.008403,0.000437,24.964222,0.3653,0.266,4.99710,0.00000
1660.00,5.00040,25.008201,0.000439,24.964025,0.3652,0.266,5.00040,0.00000
1661.00,5.00372,25.008248,0.000441,24.964073,0.3650,0.266,5.00372,0.00000
1662.00,5.00597,25.008354,0.000444,24.964175,0.3649,0.266,5.00597,0.00000
1663.00,5.01015,25.008372,0.000448,24.964200,0.3648,0.265,5.01015,0.00000
1664.00,5.01347,25.008499,0.000447,24.964355,0.3646,0.265,5.01347,0.00000
1665.00,5.01569,25.008547,0.000444,24.964368,0.3645,0.266,5.01569,0.00000
1666.00,5.01802,25.008507,0.000442,24.964294,0.3643,0.266,5.01802,0.00000
1667.00,5.02110,25.008512,0.000443,24.964239,0.3642,0.266,5.02110,0.00000
1668.00,5.02194,25.008576,0.000443,24.964235,0.3641,0.266,5.02194,0.00000
1669.00,5.02304,25.008548,0.000443,24.964198,0.3640,0.266,5.02304,0.00000
1670.00,5.02520,25.008585,0.000447,24.964286,0.3639,0.266,5.02520,0.00000
1671.00,5.02708,25.008566,0.000448,24.964239,0.3637,0.266,5.02708,0.00000
1672.00,5.02768,25.008532,0.000448,24.964214,0.3636,0.266,5.02768,0.00000
1673.00,5.02959,25.008521,0.000449,24.964195,0.3635,0.266,5.02959,0.00000
1674.00,5.03076,25.008535,0.000452,24.964172,0.3634,0.266,5.03076,0.00000
1675.00,5.03132,25.008633,0.000451,24.964231,0.3633,0.266,5.03132,0.00000
1676.00,5.03133,25.008628,0.000447,24.964261,0.3631,0.266,5.03133,0.00000
1677.00,5.03315,25.008572,0.000445,24.964180,0.3630,0.266,5.03315,0.00000
1678.00,5.03496,25.008667,0.000447,24.964274,0.3628,0.266,5.03496,0.00000
1679.00,5.03649,25.008664,0.000446,24.964281,0.3627,0.266,5.03649,0.00000
1680.00,5.03704,25.008789,0.000446,24.964353,0.3626,0.266,5.03704,0.00000
1681.00,5.03789,25.008929,0.000446,24.964404,0.3624,0.266,5.03789,0.00000
1682.00,5.03711,25.008987,0.000451,24.964460,0.3623,0.266,5.03711,0.00000
1683.00,5.03575,25.008935,0.000450,24.964412,0.3622,0.266,5.03575,0.00000
1684.00,5.03538,25.008956,0.000453,24.964380,0.3620,0.266,5.03538,0.00000
1685.00,5.03626,25.008864,0.000458,24.964252,0.3619,0.266,5.03626,0.00000
1686.00,5.03666,25.008853,0.000461,24.964247,0.3617,0.266,5.03666,0.00000
1687.00,5.03852,25.008847,0.000460,24.964186,0.3616,0.266,5.03852,0.00000
1688.00,5.03965,25.008935,0.000458,24.964217,0.3614,0.266,5.03965,0.00000
1689.00,5.03979,25.008863,0.000453,24.964184,0.3613,0.266,5.03979,0.00000
1690.00,5.03962,25.008889,0.000448,24.964226,0.3611,0.266,5.03962,0.00000
1691.00,5.03927,25.008930,0.000452,24.964267,0.3610,0.266,5.03927,0.00000
1692.00,5.03830,25.008948,0.000450,24.964320,0.3608,0.266,5.03830,0.00000
1693.00,5.03886,25.008895,0.000451,24.964300,0.3606,0.266,5.03886,0.00000
1694.00,5.04034,25.008935,0.000454,24.964315,0.3605,0.266,5.04034,0.00000
1695.00,5.04077,25.008965,0.000455,24.964354,0.3603,0.266,5.04077,0.00000
1696.00,5.04245,25.008880,0.000450,24.964277,0.3601,0.266,5.04245,0.00000
1697.00,5.04376,25.008902,0.000450,24.964301,0.3600,0.266,5.04376,0.00000
1698.00,5.04452,25.008885,0.000446,24.964262,0.3598,0.266,5.04452,0.00000
1699.00,5.04465,25.009002,0.000444,24.964344,0.3597,0.266,5.04465,0.00000
1700.00,5.04647,25.008989,0.000439,24.964288,0.3595,0.267,5.04647,0.00000
1701.00,5.04760,25.009093,0.000440,24.964335,0.3594,0.267,5.04760,0.00000
1702.00,5.04697,25.009133,0.000439,24.964338,0.3593,0.267,5.04697,0.00000
1703.00,5.04524,25.009169,0.000438,24.964321,0.3591,0.267,5.04524,0.00000
1704.00,5.04435,25.009092,0.000440,24.964259,0.3589,0.267,5.04435,0.00000
1705.00,5.04242,25.009067,0.000444,24.964265,0.3588,0.267,5.04242,0.00000
1706.00,5.04119,25.009092,0.000446,24.964261,0.3587,0.267,5.04119,0.00000
1707.00,5.04142,25.009121,0.000449,24.964259,0.3585,0.266,5.04142,0.00000
1708.00,5.04228,25.009169,0.000454,24.964276,0.3584,0.266,5.04228,0.00000
1709.00,5.04275,25.009227,0.000451,24.964292,0.3583,0.266,5.04275,0.00000
1710.00,5.04389,25.009243,0.000446,24.964299,0.3582,0.267,5.04389,0.00000
1711.00,5.04489,25.009237,0.000442,24.964269,0.3581,0.267,5.04489,0.00000
1712.00,5.04534,25.009285,0.000441,24.964275,0.3580,0.267,5.04534,0.00000
1713.00,5.04543,25.009362,0.000438,24.964376,0.3579,0.267,5.04543,0.00000
1714.00,5.04440,25.009335,0.000441,24.964308,0.3578,0.267,5.04440,0.00000
1715.00,5.04265,25.009385,0.000443,24.964286,0.3577,0.267,5.04265,0.00000
1716.00,5.04185,25.009344,0.000441,24.964252,0.3577,0.267,5.04185,0.00000
1717.00,5.04162,25.009272,0.000440,24.964174,0.3576,0.267,5.04162,0.00000
1718.00,5.04136,25.009199,0.000437,24.964053,0.3575,0.267,5.04136,0.00000
1719.00,5.04202,25.009151,0.000433,24.963998,0.3574,0.267,5.04202,0.00000
1720.00,5.04225,25.009246,0.000434,24.964082,0.3574,0.267,5.04225,0.00000
1721.00,5.04144,25.009291,0.000436,24.964102,0.3573,0.267,5.04144,0.00000
1722.00,5.04176,25.009347,0.000435,24.964129,0.3572,0.267,5.04176,0.00000
1723.00,5.04144,25.009409,0.000438,24.964158,0.3571,0.267,5.04144,0.00000
1724.00,5.04194,25.009584,0.000442,24.964288,0.3571,0.267,5.04194,0.00000
1725.00,5.04288,25.009564,0.000441,24.964232,0.3570,0.267,5.04288,0.00000
1726.00,5.04266,25.009552,0.000439,24.964222,0.3570,0.267,5.04266,0.00000
1727.00,5.04149,25.009521,0.000441,24.964187,0.3569,0.267,5.04149,0.00000
1728.00,5.04221,25.009501,0.000442,24.964136,0.3569,0.267,5.04221,0.00000
1729.00,5.04233,25.009401,0.000441,24.964069,0.3568,0.267,5.04233,0.00000
1730.00,5.04192,25.009370,0.000439,24.964037,0.3568,0.267,5.04192,0.00000
1731.00,5.04257,25.009447,0.000440,24.964081,0.3567,0.267,5.04257,0.00000
1732.00,5.04352,25.009511,0.000436,24.964148,0.3567,0.268,5.04352,0.00000
1733.00,5.04295,25.009435,0.000432,24.964103,0.3566,0.268,5.04295,0.00000
1734.00,5.04224,25.009527,0.000428,24.964135,0.3565,0.268,5.04224,0.00000
1735.00,5.04407,25.009561,0.000432,24.964164,0.3565,0.268,5.04407,0.00000
1736.00,5.04497,25.009529,0.000433,24.964121,0.3564,0.268,5.04497,0.00000
1737.00,5.04468,25.009508,0.000433,24.964049,0.3564,0.268,5.04468,0.00000
1738.00,5.04509,25.009593,0.000435,24.964067,0.3563,0.268,5.04509,0.00000
1739.00,5.04474,25.009572,0.000436,24.964016,0.3562,0.268,5.04474,0.00000
1740.00,5.04393,25.009611,0.000434,24.964003,0.3562,0.268,5.04393,0.00000
1741.00,5.04245,25.009692,0.000433,24.964051,0.3561,0.268,5.04245,0.00000
@15,2.0000,4.0, 1740.01100000001 
1742.00,5.04088,25.009732,0.000437,24.964096,0.3560,0.268,5.04088,0.00000
1743.00,5.03537,25.009734,0.000434,24.964116,0.3560,0.268,5.03537,0.00000
1744.00,5.01669,25.009726,0.000433,24.964202,0.3559,0.268,5.01669,0.00000
1745.00,4.98678,25.009693,0.000435,24.964195,0.3559,0.268,4.98678,0.00000
1746.00,4.95213,25.009650,0.000435,24.964169,0.3558,0.268,4.95213,0.00000
1747.00,4.91731,25.009713,0.000433,24.964194,0.3558,0.268,4.91731,0.00000
1748.00,4.88515,25.009787,0.000436,24.964270,0.3558,0.268,4.88515,0.00000
1749.00,4.86239,25.009880,0.000436,24.964278,0.3557,0.268,4.86239,0.00000
1750.00,4.84448,25.009894,0.000435,24.964292,0.3557,0.269,4.84448,0.00000
1751.00,4.83091,25.009853,0.000435,24.964232,0.3556,0.269,4.83091,0.00000
1752.00,4.81949,25.009799,0.000437,24.964204,0.3556,0.269,4.81949,0.00000
1753.00,4.80989,25.009780,0.000435,24.964187,0.3556,0.269,4.80989,0.00000
1754.00,4.80650,25.009747,0.000435,24.964140,0.3555,0.269,4.80650,0.00000
1755.00,4.81256,25.009732,0.000436,24.964089,0.3555,0.269,4.81256,0.00000
1756.00,4.82293,25.009758,0.000437,24.964096,0.3555,0.269,4.82293,0.00000
1757.00,4.83424,25.009778,0.000436,24.964115,0.3554,0.269,4.83424,0.00000
1758.00,4.84822,25.009774,0.000437,24.964058,0.3554,0.269,4.84822,0.00000
1759.00,4.86301,25.009754,0.000437,24.964014,0.3554,0.269,4.86301,0.00000
1760.00,4.87467,25.009758,0.000437,24.963971,0.3553,0.269,4.87467,0.00000
1761.00,4.88587,25.009847,0.000436,24.964027,0.3553,0.269,4.88587,0.00000
1762.00,4.89660,25.009772,0.000434,24.963924,0.3552,0.269,4.89660,0.00000
1763.00,4.90643,25.009804,0.000434,24.963962,0.3551,0.269,4.90643,0.00000
1764.00,4.91379,25.009917,0.000435,24.964046,0.3551,0.269,4.91379,0.00000
1765.00,4.92296,25.009955,0.000435,24.964128,0.3551,0.269,4.92296,0.00000
1766.00,4.93065,25.009976,0.000436,24.964168,0.3550,0.269,4.93065,0.00000
1767.00,4.93835,25.010068,0.000438,24.964226,0.3550,0.269,4.93835,0.00000
1768.00,4.94533,25.010145,0.000439,24.964264,0.3550,0.269,4.94533,0.00000
1769.00,4.95232,25.010176,0.000440,24.964288,0.3549,0.269,4.95232,0.00000
1770.00,4.95775,25.010309,0.000442,24.964313,0.3548,0.269,4.95775,0.00000
1771.00,4.96321,25.010330,0.000443,24.964253,0.3548,0.269,4.96321,0.00000
1772.00,4.96748,25.010400,0.000444,24.964319,0.3547,0.269,4.96748,0.00000
1773.00,4.97113,25.010353,0.000441,24.964256,0.3547,0.269,4.97113,0.00000
1774.00,4.97475,25.010320,0.000439,24.964214,0.3546,0.269,4.97475,0.00000
1775.00,4.97834,25.010276,0.000437,24.964227,0.3545,0.269,4.97834,0.00000
1776.00,4.98229,25.010294,0.000438,24.964303,0.3544,0.269,4.98229,0.00000
1777.00,4.98659,25.010284,0.000438,24.964293,0.3542,0.269,4.98659,0.00000
1778.00,4.99116,25.010271,0.000438,24.964291,0.3541,0.269,4.99116,0.00000
1779.00,4.99618,25.010223,0.000440,24.964228,0.3540,0.269,4.99618,0.00000
1780.00,5.00002,25.010268,0.000439,24.964224,0.3539,0.269,5.00002,0.00000
1781.00,5.00304,25.010305,0.000436,24.964233,0.3538,0.270,5.00304,0.00000
1782.00,5.00559,25.010333,0.000437,24.964256,0.3537,0.270,5.00559,0.00000
1783.00,5.00657,25.010408,0.000438,24.964290,0.3536,0.269,5.00657,0.00000
1784.00,5.00781,25.010507,0.000436,24.964352,0.3535,0.270,5.00781,0.00000
1785.00,5.00942,25.010520,0.000440,24.964338,0.3534,0.270,5.00942,0.00000
1786.00,5.01064,25.010504,0.000440,24.964266,0.3533,0.270,5.01064,0.00000
1787.00,5.01191,25.010541,0.000438,24.964244,0.3532,0.270,5.01191,0.00000
1788.00,5.01444,25.010586,0.000437,24.964277,0.3532,0.270,5.01444,0.00000
1789.00,5.01809,25.010563,0.000437,24.964286,0.3531,0.270,5.01809,0.00000
1790.00,5.02141,25.010587,0.000436,24.964262,0.3529,0.270,5.02141,0.00000
1791.00,5.02595,25.010704,0.000439,24.964314,0.3528,0.270,5.02595,0.00000
1792.00,5.03081,25.010698,0.000438,24.964235,0.3527,0.270,5.03081,0.00000
1793.00,5.03352,25.010737,0.000439,24.964215,0.3526,0.270,5.03352,0.00000
1794.00,5.03296,25.010786,0.000438,24.964172,0.3525,0.270,5.03296,0.00000
1795.00,5.03187,25.010777,0.000438,24.964185,0.3523,0.270,5.03187,0.00000
1796.00,5.02861,25.010688,0.000437,24.964105,0.3522,0.270,5.02861,0.00000
1797.00,5.02561,25.010697,0.000440,24.964109,0.3520,0.270,5.02561,0.00000
1798.00,5.02367,25.010692,0.000439,24.964103,0.3519,0.270,5.02367,0.00000
1799.00,5.02337,25.010750,0.000441,24.964140,0.3518,0.270,5.02337,0.00000
1800.00,5.02484,25.010776,0.000439,24.964145,0.3517,0.270,5.02484,0.00000
1801.00,5.02811,25.010843,0.000439,24.964190,0.3516,0.270,5.02811,0.00000
1802.00,5.03046,25.010919,0.000436,24.964244,0.3515,0.270,5.03046,0.00000
1803.00,5.03289,25.010892,0.000435,24.964195,0.3513,0.270,5.03289,0.00000
1804.00,5.03608,25.010870,0.000436,24.964184,0.3512,0.271,5.03608,0.00000
1805.00,5.03732,25.010898,0.000436,24.964168,0.3511,0.271,5.03732,0.00000
1806.00,5.03709,25.010901,0.000438,24.964146,0.3510,0.271,5.03709,0.00000
1807.00,5.03672,25.010898,0.000439,24.964141,0.3509,0.270,5.03672,0.00000
1808.00,5.03543,25.010967,0.000441,24.964168,0.3507,0.270,5.03543,0.00000
1809.00,5.03385,25.011013,0.000439,24.964174,0.3506,0.270,5.03385,0.00000
1810.00,5.03321,25.011076,0.000440,24.964251,0.3504,0.270,5.03321,0.00000
1811.00,5.03220,25.011130,0.000440,24.964299,0.3503,0.271,5.03220,0.00000
1812.00,5.03057,25.011137,0.000437,24.964291,0.3501,0.271,5.03057,0.00000
1813.00,5.02994,25.011130,0.000439,24.964255,0.3499,0.271,5.02994,0.00000
1814.00,5.02831,25.011129,0.000439,24.964205,0.3497,0.271,5.02831,0.00000
1815.00,5.02671,25.011106,0.000436,24.964126,0.3495,0.271,5.02671,0.00000
1816.00,5.02736,25.011129,0.000435,24.964113,0.3494,0.271,5.02736,0.00000
1817.00,5.02911,25.011172,0.000440,24.964176,0.3492,0.271,5.02911,0.00000
1818.00,5.03157,25.011219,0.000443,24.964235,0.3490,0.270,5.03157,0.00000
1819.00,5.03392,25.011222,0.000443,24.964246,0.3489,0.271,5.03392,0.00000
1820.00,5.03632,25.011304,0.000446,24.964313,0.3487,0.270,5.03632,0.00000
1821.00,5.03740,25.011349,0.000445,24.964308,0.3486,0.271,5.03740,0.00000
1822.00,5.03787,25.011384,0.000442,24.964263,0.3485,0.271,5.03787,0.00000
1823.00,5.03723,25.011377,0.000438,24.964237,0.3483,0.271,5.03723,0.00000
1824.00,5.03699,25.011422,0.000440,24.964275,0.3482,0.271,5.03699,0.00000
1825.00,5.03563,25.011371,0.000440,24.964236,0.3481,0.271,5.03563,0.00000
1826.00,5.03405,25.011326,0.000441,24.964204,0.3480,0.271,5.03405,0.00000
1827.00,5.03174,25.011307,0.000441,24.964181,0.3479,0.271,5.03174,0.00000
1828.00,5.02923,25.011390,0.000443,24.964200,0.3478,0.271,5.02923,0.00000
1829.00,5.02661,25.011393,0.000439,24.964172,0.3477,0.271,5.02661,0.00000
1830.00,5.02480,25.011451,0.000439,24.964182,0.3476,0.271,5.02480,0.00000
1831.00,5.02362,25.011451,0.000439,24.964225,0.3475,0.271,5.02362,0.00000
1832.00,5.02328,25.011472,0.000437,24.964210,0.3475,0.271,5.02328,0.00000
1833.00,5.02363,25.011427,0.000437,24.964220,0.3474,0.271,5.02363,0.00000
1834.00,5.02388,25.011407,0.000440,24.964220,0.3474,0.271,5.02388,0.00000
1835.00,5.02425,25.011355,0.000439,24.964197,0.3473,0.271,5.02425,0.00000
1836.00,5.02527,25.011352,0.000438,24.964143,0.3473,0.271,5.02527,0.00000
1837.00,5.02725,25.011378,0.000439,24.964146,0.3472,0.271,5.02725,0.00000
1838.00,5.02879,25.011422,0.000438,24.964141,0.3472,0.271,5.02879,0.00000
1839.00,5.02943,25.011471,0.000436,24.964170,0.3471,0.271,5.02943,0.00000
1840.00,5.02880,25.011521,0.000434,24.964134,0.3470,0.271,5.02880,0.00000
1841.00,5.02918,25.011572,0.000435,24.964143,0.3470,0.271,5.02918,0.00000
1842.00,5.02843,25.011565,0.000436,24.964185,0.3469,0.271,5.02843,0.00000
1843.00,5.02907,25.011605,0.000434,24.964228,0.3469,0.272,5.02907,0.00000
1844.00,5.03037,25.011590,0.000433,24.964229,0.3469,0.272,5.03037,0.00000
1845.00,5.03362,25.011601,0.000435,24.964255,0.3469,0.272,5.03362,0.00000
1846.00,5.03525,25.011619,0.000433,24.964320,0.3469,0.272,5.03525,0.00000
1847.00,5.03694,25.011682,0.000432,24.964309,0.3469,0.272,5.03694,0.00000
1848.00,5.03784,25.011699,0.000434,24.964312,0.3469,0.272,5.03784,0.00000
1849.00,5.03778,25.011725,0.000438,24.964284,0.3469,0.272,5.03778,0.00000
1850.00,5.03564,25.011734,0.000437,24.964267,0.3468,0.272,5.03564,0.00000
1851.00,5.03415,25.011737,0.000437,24.964223,0.3468,0.272,5.03415,0.00000
1852.00,5.03289,25.011756,0.000437,24.964259,0.3467,0.272,5.03289,0.00000
1853.00,5.03267,25.011722,0.000437,24.964184,0.3466,0.272,5.03267,0.00000
1854.00,5.03428,25.011799,0.000435,24.964238,0.3466,0.272,5.03428,0.00000
1855.00,5.03703,25.011807,0.000436,24.964259,0.3465,0.272,5.03703,0.00000
1856.00,5.03862,25.011839,0.000437,24.964283,0.3465,0.272,5.03862,0.00000
1857.00,5.03986,25.011819,0.000437,24.964267,0.3465,0.272,5.03986,0.00000
1858.00,5.04008,25.011892,0.000434,24.964321,0.3464,0.272,5.04008,0.00000
1859.00,5.03909,25.011892,0.000434,24.964275,0.3464,0.272,5.03909,0.00000
1860.00,5.03914,25.011919,0.000434,24.964280,0.3463,0.272,5.03914,0.00000
1861.00,5.04107,25.011941,0.000435,24.964225,0.3463,0.272,5.04107,0.00000
@16,2.0000,4.0, 1860.042 
1862.00,5.04266,25.012012,0.000436,24.964221,0.3462,0.272,5.04266,0.00000
1863.00,5.03974,25.011976,0.000440,24.964192,0.3462,0.272,5.03974,0.00000
1864.00,5.02872,25.012012,0.000441,24.964234,0.3461,0.272,5.02872,0.00000
1865.00,5.01246,25.012013,0.000440,24.964245,0.3460,0.272,5.01246,0.00000
1866.00,4.99590,25.011992,0.000439,24.964267,0.3459,0.272,4.99590,0.00000
1867.00,4.98616,25.011989,0.000438,24.964263,0.3458,0.272,4.98616,0.00000
1868.00,4.98886,25.011982,0.000435,24.964232,0.3457,0.273,4.98886,0.00000
1869.00,5.00179,25.011973,0.000432,24.964219,0.3457,0.273,5.00179,0.00000
1870.00,5.01450,25.012010,0.000433,24.964226,0.3456,0.273,5.01450,0.00000
1871.00,5.02098,25.011994,0.000430,24.964228,0.3455,0.273,5.02098,0.00000
1872.00,5.01999,25.011953,0.000429,24.964222,0.3454,0.273,5.01999,0.00000
1873.00,5.00790,25.011976,0.000431,24.964244,0.3453,0.273,5.00790,0.00000
1874.00,4.99399,25.011973,0.000430,24.964223,0.3452,0.273,4.99399,0.00000
1875.00,4.98495,25.012017,0.000430,24.964217,0.3452,0.273,4.98495,0.00000
1876.00,4.98081,25.012037,0.000434,24.964178,0.3451,0.273,4.98081,0.00000
1877.00,4.97940,25.012065,0.000435,24.964164,0.3450,0.273,4.97940,0.00000
1878.00,4.98137,25.012062,0.000433,24.964195,0.3449,0.273,4.98137,0.00000
1879.00,4.98447,25.012067,0.000437,24.964226,0.3448,0.273,4.98447,0.00000
1880.00,4.98635,25.012055,0.000437,24.964210,0.3447,0.273,4.98635,0.00000
1881.00,4.98924,25.012115,0.000435,24.964268,0.3446,0.273,4.98924,0.00000
1882.00,4.99020,25.012183,0.000435,24.964321,0.3445,0.273,4.99020,0.00000
1883.00,4.99181,25.012257,0.000436,24.964382,0.3444,0.273,4.99181,0.00000
1884.00,4.99295,25.012264,0.000437,24.964367,0.3442,0.273,4.99295,0.00000
1885.00,4.99500,25.012214,0.000438,24.964325,0.3441,0.273,4.99500,0.00000
1886.00,4.99614,25.012283,0.000437,24.964339,0.3440,0.273,4.99614,0.00000
1887.00,4.99883,25.012290,0.000439,24.964327,0.3438,0.273,4.99883,0.00000
1888.00,5.00073,25.012314,0.000439,24.964338,0.3437,0.273,5.00073,0.00000
1889.00,5.00300,25.012319,0.000437,24.964356,0.3435,0.273,5.00300,0.00000
1890.00,5.00661,25.012436,0.000438,24.964393,0.3433,0.273,5.00661,0.00000
1891.00,5.01061,25.012429,0.000439,24.964415,0.3431,0.273,5.01061,0.00000
1892.00,5.01251,25.012458,0.000438,24.964416,0.3430,0.274,5.01251,0.00000
1893.00,5.01470,25.012404,0.000439,24.964321,0.3428,0.274,5.01470,0.00000
1894.00,5.01677,25.012419,0.000438,24.964278,0.3427,0.274,5.01677,0.00000
1895.00,5.01751,25.012436,0.000436,24.964336,0.3425,0.274,5.01751,0.00000
1896.00,5.01814,25.012531,0.000436,24.964403,0.3424,0.274,5.01814,0.00000
1897.00,5.02020,25.012538,0.000435,24.964361,0.3422,0.274,5.02020,0.00000
1898.00,5.02206,25.012628,0.000435,24.964371,0.3421,0.274,5.02206,0.00000
1899.00,5.02328,25.012735,0.000436,24.964434,0.3419,0.274,5.02328,0.00000
1900.00,5.02288,25.012712,0.000437,24.964404,0.3418,0.274,5.02288,0.00000
1901.00,5.02180,25.012622,0.000435,24.964267,0.3416,0.274,5.02180,0.00000
1902.00,5.02248,25.012648,0.000436,24.964309,0.3415,0.274,5.02248,0.00000
1903.00,5.02235,25.012616,0.000436,24.964313,0.3414,0.274,5.02235,0.00000
1904.00,5.02412,25.012572,0.000436,24.964259,0.3412,0.274,5.02412,0.00000
1905.00,5.02675,25.012579,0.000437,24.964239,0.3411,0.274,5.02675,0.00000
1906.00,5.02899,25.012576,0.000437,24.964244,0.3409,0.274,5.02899,0.00000
1907.00,5.02887,25.012576,0.000435,24.964232,0.3408,0.274,5.02887,0.00000
1908.00,5.03029,25.012613,0.000435,24.964253,0.3406,0.274,5.03029,0.00000
1909.00,5.02921,25.012590,0.000435,24.964255,0.3404,0.274,5.02921,0.00000
1910.00,5.02892,25.012645,0.000434,24.964290,0.3402,0.274,5.02892,0.00000
1911.00,5.03011,25.012636,0.000437,24.964260,0.3400,0.274,5.03011,0.00000
1912.00,5.03259,25.012625,0.000438,24.964210,0.3399,0.274,5.03259,0.00000
1913.00,5.03231,25.012688,0.000438,24.964218,0.3397,0.274,5.03231,0.00000
1914.00,5.03249,25.012780,0.000438,24.964257,0.3395,0.274,5.03249,0.00000
1915.00,5.03124,25.012803,0.000438,24.964239,0.3393,0.274,5.03124,0.00000
1916.00,5.02949,25.012845,0.000437,24.964321,0.3391,0.274,5.02949,0.00000
1917.00,5.02724,25.012941,0.000437,24.964420,0.3389,0.274,5.02724,0.00000
1918.00,5.02756,25.012993,0.000436,24.964463,0.3388,0.275,5.02756,0.00000
1919.00,5.02740,25.013049,0.000438,24.964487,0.3386,0.274,5.02740,0.00000
1920.00,5.02887,25.013063,0.000437,24.964494,0.3385,0.275,5.02887,0.00000
1921.00,5.03051,25.013136,0.000437,24.964493,0.3384,0.275,5.03051,0.00000
1922.00,5.03168,25.013109,0.000439,24.964433,0.3383,0.275,5.03168,0.00000
1923.00,5.03106,25.013068,0.000441,24.964369,0.3382,0.274,5.03106,0.00000
1924.00,5.03184,25.013047,0.000439,24.964327,0.3380,0.275,5.03184,0.00000
1925.00,5.03188,25.013014,0.000440,24.964295,0.3378,0.275,5.03188,0.00000
1926.00,5.03115,25.012985,0.000443,24.964280,0.3377,0.274,5.03115,0.00000
1927.00,5.03067,25.012926,0.000441,24.964273,0.3375,0.275,5.03067,0.00000
1928.00,5.03306,25.012904,0.000440,24.964228,0.3374,0.275,5.03306,0.00000
1929.00,5.03563,25.012957,0.000440,24.964300,0.3372,0.275,5.03563,0.00000
1930.00,5.03752,25.012985,0.000440,24.964297,0.3371,0.275,5.03752,0.00000
1931.00,5.03970,25.013058,0.000436,24.964321,0.3369,0.275,5.03970,0.00000
1932.00,5.04075,25.013149,0.000434,24.964355,0.3368,0.275,5.04075,0.00000
1933.00,5.03870,25.013229,0.000431,24.964422,0.3367,0.275,5.03870,0.00000
1934.00,5.03381,25.013189,0.000427,24.964358,0.3365,0.275,5.03381,0.00000
1935.00,5.03117,25.013236,0.000428,24.964400,0.3364,0.276,5.03117,0.00000
1936.00,5.02800,25.013222,0.000431,24.964335,0.3362,0.275,5.02800,0.00000
1937.00,5.02743,25.013259,0.000432,24.964363,0.3361,0.275,5.02743,0.00000
1938.00,5.02887,25.013276,0.000437,24.964370,0.3360,0.275,5.02887,0.00000
1939.00,5.03350,25.013308,0.000440,24.964365,0.3359,0.275,5.03350,0.00000
1940.00,5.03796,25.013302,0.000439,24.964338,0.3357,0.275,5.03796,0.00000
1941.00,5.04215,25.013368,0.000437,24.964429,0.3356,0.275,5.04215,0.00000
1942.00,5.04304,25.013362,0.000438,24.964400,0.3355,0.275,5.04304,0.00000
1943.00,5.04153,25.013336,0.000440,24.964362,0.3353,0.275,5.04153,0.00000
1944.00,5.03855,25.013342,0.000440,24.964336,0.3352,0.275,5.03855,0.00000
1945.00,5.03393,25.013363,0.000441,24.964360,0.3351,0.275,5.03393,0.00000
1946.00,5.03042,25.013378,0.000443,24.964357,0.3350,0.275,5.03042,0.00000
1947.00,5.02961,25.013350,0.000443,24.964322,0.3348,0.275,5.02961,0.00000
1948.00,5.03122,25.013358,0.000442,24.964298,0.3347,0.275,5.03122,0.00000
1949.00,5.03291,25.013369,0.000443,24.964318,0.3346,0.275,5.03291,0.00000
1950.00,5.03538,25.013428,0.000441,24.964326,0.3344,0.275,5.03538,0.00000
1951.00,5.03820,25.013415,0.000442,24.964281,0.3343,0.275,5.03820,0.00000
1952.00,5.03916,25.013524,0.000438,24.964328,0.3342,0.276,5.03916,0.00000
1953.00,5.03882,25.013599,0.000437,24.964401,0.3341,0.276,5.03882,0.00000
1954.00,5.03800,25.013627,0.000435,24.964387,0.3340,0.276,5.03800,0.00000
1955.00,5.03697,25.013569,0.000434,24.964354,0.3339,0.276,5.03697,0.00000
1956.00,5.03452,25.013587,0.000431,24.964360,0.3338,0.276,5.03452,0.00000
1957.00,5.03290,25.013563,0.000432,24.964333,0.3337,0.276,5.03290,0.00000
1958.00,5.02987,25.013585,0.000431,24.964368,0.3336,0.276,5.02987,0.00000
1959.00,5.02776,25.013582,0.000432,24.964356,0.3335,0.276,5.02776,0.00000
1960.00,5.02733,25.013641,0.000433,24.964380,0.3335,0.276,5.02733,0.00000
1961.00,5.02790,25.013703,0.000431,24.964424,0.3334,0.276,5.02790,0.00000
1962.00,5.02850,25.013669,0.000433,24.964436,0.3333,0.276,5.02850,0.00000
1963.00,5.03147,25.013664,0.000436,24.964419,0.3332,0.276,5.03147,0.00000
1964.00,5.03337,25.013752,0.000438,24.964528,0.3331,0.276,5.03337,0.00000
1965.00,5.03363,25.013766,0.000439,24.964510,0.3330,0.276,5.03363,0.00000
1966.00,5.03363,25.013740,0.000444,24.964480,0.3329,0.276,5.03363,0.00000
1967.00,5.03312,25.013817,0.000445,24.964493,0.3328,0.276,5.03312,0.00000
1968.00,5.03194,25.013817,0.000447,24.964462,0.3327,0.276,5.03194,0.00000
1969.00,5.03258,25.013809,0.000447,24.964412,0.3327,0.276,5.03258,0.00000
1970.00,5.03243,25.013870,0.000448,24.964450,0.3326,0.276,5.03243,0.00000
1971.00,5.03223,25.013913,0.000449,24.964463,0.3325,0.276,5.03223,0.00000
1972.00,5.03262,25.013919,0.000447,24.964422,0.3325,0.276,5.03262,0.00000
1973.00,5.03224,25.013956,0.000442,24.964409,0.3324,0.276,5.03224,0.00000
1974.00,5.03127,25.013960,0.000442,24.964382,0.3324,0.276,5.03127,0.00000
1975.00,5.03171,25.013934,0.000439,24.964380,0.3324,0.276,5.03171,0.00000
1976.00,5.03165,25.013894,0.000438,24.964372,0.3323,0.276,5.03165,0.00000
1977.00,5.03135,25.013930,0.000440,24.964444,0.3323,0.276,5.03135,0.00000
1978.00,5.03176,25.013950,0.000442,24.964484,0.3322,0.276,5.03176,0.00000
1979.00,5.03155,25.013916,0.000439,24.964444,0.3322,0.276,5.03155,0.00000
1980.00,5.03187,25.013972,0.000442,24.964442,0.3321,0.276,5.03187,0.00000
1981.00,5.03222,25.013994,0.000443,24.964437,0.3320,0.276,5.03222,0.00000
@17,2.0000,4.0, 1980.05 
1982.00,5.03318,25.013971,0.000441,24.964368,0.3320,0.276,5.03318,0.00000
1983.00,5.03128,25.013995,0.000441,24.964338,0.3320,0.276,5.03128,0.00000
1984.00,5.02117,25.014013,0.000440,24.964359,0.3320,0.276,5.02117,0.00000
1985.00,5.00906,25.013978,0.000439,24.964315,0.3319,0.276,5.00906,0.00000
1986.00,5.00386,25.013962,0.000435,24.964239,0.3320,0.277,5.00386,0.00000
1987.00,5.01073,25.013991,0.000431,24.964243,0.3320,0.277,5.01073,0.00000
1988.00,5.03170,25.013969,0.000429,24.964215,0.3320,0.277,5.03170,0.00000
1989.00,5.06630,25.014010,0.000430,24.964231,0.3319,0.277,5.06630,0.00000
1990.00,5.09696,25.014063,0.000430,24.964235,0.3319,0.277,5.09696,0.00000
1991.00,5.11536,25.014095,0.000429,24.964287,0.3319,0.277,5.11536,0.00000
1992.00,5.11660,25.014113,0.000430,24.964339,0.3319,0.277,5.11660,0.00000
1993.00,5.10433,25.014176,0.000431,24.964338,0.3318,0.277,5.10433,0.00000
1994.00,5.08412,25.014239,0.000430,24.964317,0.3318,0.277,5.08412,0.00000
1995.00,5.06607,25.014263,0.000430,24.964322,0.3318,0.277,5.06607,0.00000
1996.00,5.05275,25.014325,0.000432,24.964301,0.3318,0.277,5.05275,0.00000
1997.00,5.04360,25.014333,0.000435,24.964220,0.3317,0.277,5.04360,0.00000
1998.00,5.03593,25.014315,0.000436,24.964207,0.3317,0.277,5.03593,0.00000
1999.00,5.03052,25.014346,0.000440,24.964270,0.3316,0.277,5.03052,0.00000
2000.00,5.02635,25.014369,0.000438,24.964325,0.3316,0.277,5.02635,0.00000
2001.00,5.02380,25.014376,0.000437,24.964352,0.3315,0.277,5.02380,0.00000
2002.00,5.02023,25.014390,0.000435,24.964376,0.3314,0.277,5.02023,0.00000
2003.00,5.01875,25.014413,0.000434,24.964402,0.3314,0.277,5.01875,0.00000
2004.00,5.01844,25.014361,0.000430,24.964331,0.3314,0.278,5.01844,0.00000
2005.00,5.01943,25.014322,0.000433,24.964268,0.3313,0.278,5.01943,0.00000
2006.00,5.02009,25.014330,0.000433,24.964241,0.3312,0.278,5.02009,0.00000
2007.00,5.02127,25.014373,0.000431,24.964252,0.3311,0.278,5.02127,0.00000
2008.00,5.02224,25.014414,0.000430,24.964246,0.3310,0.278,5.02224,0.00000
2009.00,5.02387,25.014479,0.000430,24.964244,0.3310,0.278,5.02387,0.00000
2010.00,5.02501,25.014492,0.000430,24.964218,0.3309,0.278,5.02501,0.00000
2011.00,5.02512,25.014539,0.000430,24.964268,0.3308,0.278,5.02512,0.00000
2012.00,5.02564,25.014508,0.000432,24.964196,0.3307,0.278,5.02564,0.00000
2013.00,5.02625,25.014537,0.000436,24.964215,0.3306,0.278,5.02625,0.00000
2014.00,5.02521,25.014569,0.000437,24.964259,0.3305,0.278,5.02521,0.00000
2015.00,5.02567,25.014614,0.000437,24.964288,0.3304,0.278,5.02567,0.00000
2016.00,5.02730,25.014604,0.000438,24.964234,0.3304,0.278,5.02730,0.00000
2017.00,5.02840,25.014693,0.000437,24.964307,0.3303,0.278,5.02840,0.00000
2018.00,5.03015,25.014670,0.000435,24.964314,0.3302,0.278,5.03015,0.00000
2019.00,5.03191,25.014691,0.000435,24.964296,0.3301,0.278,5.03191,0.00000
2020.00,5.03273,25.014704,0.000436,24.964263,0.3300,0.278,5.03273,0.00000
2021.00,5.03235,25.014755,0.000435,24.964306,0.3298,0.278,5.03235,0.00000
2022.00,5.03289,25.014781,0.000437,24.964325,0.3297,0.278,5.03289,0.00000
2023.00,5.03165,25.014806,0.000436,24.964280,0.3296,0.278,5.03165,0.00000
2024.00,5.02992,25.014774,0.000435,24.964300,0.3295,0.278,5.02992,0.00000
2025.00,5.03057,25.014727,0.000434,24.964323,0.3294,0.278,5.03057,0.00000
2026.00,5.03128,25.014765,0.000435,24.964297,0.3293,0.278,5.03128,0.00000
2027.00,5.03224,25.014752,0.000436,24.964290,0.3291,0.278,5.03224,0.00000
2028.00,5.03239,25.014739,0.000439,24.964323,0.3290,0.278,5.03239,0.00000
2029.00,5.03369,25.014760,0.000441,24.964321,0.3288,0.278,5.03369,0.00000
2030.00,5.03272,25.014834,0.000442,24.964322,0.3287,0.278,5.03272,0.00000
2031.00,5.03233,25.014741,0.000443,24.964291,0.3285,0.278,5.03233,0.00000
2032.00,5.03244,25.014788,0.000439,24.964339,0.3283,0.278,5.03244,0.00000
2033.00,5.03404,25.014782,0.000438,24.964325,0.3282,0.279,5.03404,0.00000
2034.00,5.03382,25.014867,0.000436,24.964370,0.3280,0.279,5.03382,0.00000
2035.00,5.03399,25.014864,0.000436,24.964354,0.3278,0.279,5.03399,0.00000
2036.00,5.03314,25.014964,0.000434,24.964410,0.3276,0.279,5.03314,0.00000
2037.00,5.03226,25.014912,0.000435,24.964320,0.3275,0.279,5.03226,0.00000
2038.00,5.02981,25.014948,0.000433,24.964325,0.3273,0.279,5.02981,0.00000
2039.00,5.02844,25.014883,0.000436,24.964222,0.3272,0.279,5.02844,0.00000
2040.00,5.02647,25.014924,0.000436,24.964242,0.3270,0.279,5.02647,0.00000
2041.00,5.02697,25.014925,0.000443,24.964206,0.3269,0.279,5.02697,0.00000
2042.00,5.02671,25.014989,0.000446,24.964221,0.3268,0.279,5.02671,0.00000
2043.00,5.02820,25.015009,0.000450,24.964189,0.3266,0.279,5.02820,0.00000
2044.00,5.02834,25.014996,0.000452,24.964180,0.3264,0.279,5.02834,0.00000
2045.00,5.02843,25.015026,0.000452,24.964175,0.3263,0.279,5.02843,0.00000
2046.00,5.02835,25.015079,0.000447,24.964205,0.3261,0.279,5.02835,0.00000
2047.00,5.03007,25.015081,0.000445,24.964225,0.3259,0.279,5.03007,0.00000
2048.00,5.03204,25.015125,0.000444,24.964248,0.3257,0.279,5.03204,0.00000
2049.00,5.03528,25.015214,0.000443,24.964270,0.3255,0.279,5.03528,0.00000
2050.00,5.03777,25.015209,0.000441,24.964299,0.3253,0.280,5.03777,0.00000
2051.00,5.03732,25.015191,0.000444,24.964289,0.3251,0.280,5.03732,0.00000
2052.00,5.03399,25.015143,0.000446,24.964250,0.3250,0.279,5.03399,0.00000
2053.00,5.02872,25.015123,0.000447,24.964292,0.3248,0.279,5.02872,0.00000
2054.00,5.02459,25.015094,0.000447,24.964323,0.3246,0.280,5.02459,0.00000
2055.00,5.02165,25.015089,0.000448,24.964282,0.3244,0.280,5.02165,0.00000
2056.00,5.02177,25.015105,0.000450,24.964312,0.3242,0.280,5.02177,0.00000
2057.00,5.02383,25.015104,0.000451,24.964285,0.3240,0.280,5.02383,0.00000
2058.00,5.02715,25.015150,0.000452,24.964259,0.3239,0.280,5.02715,0.00000
2059.00,5.02991,25.015234,0.000452,24.964278,0.3237,0.280,5.02991,0.00000
2060.00,5.03281,25.015320,0.000453,24.964296,0.3235,0.280,5.03281,0.00000
2061.00,5.03351,25.015334,0.000452,24.964246,0.3233,0.280,5.03351,0.00000
2062.00,5.03354,25.015447,0.000450,24.964263,0.3232,0.280,5.03354,0.00000
2063.00,5.03321,25.015464,0.000447,24.964251,0.3230,0.280,5.03321,0.00000
2064.00,5.03247,25.015468,0.000446,24.964232,0.3228,0.280,5.03247,0.00000
2065.00,5.03156,25.015547,0.000448,24.964284,0.3227,0.280,5.03156,0.00000
2066.00,5.03206,25.015556,0.000449,24.964276,0.3225,0.280,5.03206,0.00000
2067.00,5.03237,25.015576,0.000454,24.964308,0.3224,0.280,5.03237,0.00000
2068.00,5.03269,25.015640,0.000457,24.964335,0.3223,0.280,5.03269,0.00000
2069.00,5.03215,25.015643,0.000458,24.964335,0.3222,0.280,5.03215,0.00000
2070.00,5.03161,25.015609,0.000455,24.964306,0.3221,0.280,5.03161,0.00000
2071.00,5.03012,25.015673,0.000454,24.964352,0.3220,0.280,5.03012,0.00000
2072.00,5.03023,25.015699,0.000451,24.964348,0.3219,0.280,5.03023,0.00000
2073.00,5.03005,25.015697,0.000449,24.964297,0.3217,0.280,5.03005,0.00000
2074.00,5.02954,25.015709,0.000449,24.964249,0.3216,0.280,5.02954,0.00000
2075.00,5.02793,25.015705,0.000450,24.964189,0.3215,0.280,5.02793,0.00000
2076.00,5.02763,25.015745,0.000448,24.964192,0.3214,0.280,5.02763,0.00000
2077.00,5.02629,25.015746,0.000448,24.964200,0.3213,0.280,5.02629,0.00000
2078.00,5.02574,25.015742,0.000448,24.964213,0.3212,0.280,5.02574,0.00000
2079.00,5.02566,25.015788,0.000447,24.964208,0.3211,0.280,5.02566,0.00000
2080.00,5.02707,25.015792,0.000446,24.964199,0.3210,0.280,5.02707,0.00000
2081.00,5.02708,25.015767,0.000448,24.964136,0.3209,0.280,5.02708,0.00000
2082.00,5.02787,25.015780,0.000449,24.964125,0.3209,0.280,5.02787,0.00000
2083.00,5.02791,25.015812,0.000449,24.964152,0.3208,0.280,5.02791,0.00000
2084.00,5.02829,25.015788,0.000449,24.964205,0.3207,0.280,5.02829,0.00000
2085.00,5.02814,25.015830,0.000448,24.964261,0.3206,0.280,5.02814,0.00000
2086.00,5.02744,25.015842,0.000447,24.964285,0.3205,0.280,5.02744,0.00000
2087.00,5.02567,25.015862,0.000448,24.964291,0.3204,0.280,5.02567,0.00000
2088.00,5.02568,25.015807,0.000449,24.964212,0.3203,0.280,5.02568,0.00000
2089.00,5.02835,25.015868,0.000451,24.964220,0.3202,0.280,5.02835,0.00000
2090.00,5.03152,25.015868,0.000452,24.964196,0.3202,0.280,5.03152,0.00000
2091.00,5.03664,25.015932,0.000450,24.964210,0.3201,0.280,5.03664,0.00000
2092.00,5.04134,25.015971,0.000447,24.964206,0.3200,0.281,5.04134,0.00000
2093.00,5.04336,25.016058,0.000446,24.964267,0.3199,0.281,5.04336,0.00000
2094.00,5.04174,25.016052,0.000442,24.964226,0.3198,0.281,5.04174,0.00000
2095.00,5.03911,25.016101,0.000441,24.964221,0.3196,0.281,5.03911,0.00000
2096.00,5.03573,25.016091,0.000441,24.964204,0.3195,0.281,5.03573,0.00000
2097.00,5.03406,25.016110,0.000440,24.964215,0.3194,0.281,5.03406,0.00000
2098.00,5.03367,25.016235,0.000439,24.964225,0.3193,0.281,5.03367,0.00000
2099.00,5.03451,25.016287,0.000441,24.964280,0.3192,0.281,5.03451,0.00000
2100.00,5.03707,25.016264,0.000440,24.964248,0.3191,0.281,5.03707,0.00000
2101.00,5.04059,25.016330,0.000442,24.964283,0.3191,0.281,5.04059,0.00000
@18,2.0000,4.0, 2100.067 
2102.00,5.04231,25.016342,0.000442,24.964284,0.3190,0.281,5.04231,0.00000
2103.00,5.03996,25.016250,0.000443,24.964264,0.3189,0.281,5.03996,0.00000
2104.00,5.02860,25.016188,0.000446,24.964188,0.3188,0.281,5.02860,0.00000
2105.00,5.01188,25.016229,0.000447,24.964258,0.3187,0.281,5.01188,0.00000
2106.00,5.00097,25.016155,0.000448,24.964212,0.3185,0.281,5.00097,0.00000
2107.00,4.99923,25.016136,0.000448,24.964179,0.3184,0.281,4.99923,0.00000
2108.00,5.01123,25.016152,0.000450,24.964185,0.3183,0.281,5.01123,0.00000
2109.00,5.03716,25.016241,0.000450,24.964249,0.3182,0.281,5.03716,0.00000
2110.00,5.06609,25.016185,0.000449,24.964196,0.3181,0.281,5.06609,0.00000
2111.00,5.08390,25.016279,0.000447,24.964280,0.3180,0.281,5.08390,0.00000
2112.00,5.09010,25.016348,0.000447,24.964325,0.3178,0.281,5.09010,0.00000
2113.00,5.08498,25.016345,0.000443,24.964298,0.3177,0.281,5.08498,0.00000
2114.00,5.07375,25.016322,0.000440,24.964264,0.3175,0.281,5.07375,0.00000
2115.00,5.06110,25.016408,0.000440,24.964294,0.3174,0.281,5.06110,0.00000
2116.00,5.05051,25.016350,0.000437,24.964190,0.3172,0.282,5.05051,0.00000
2117.00,5.04204,25.016319,0.000440,24.964138,0.3171,0.282,5.04204,0.00000
2118.00,5.03449,25.016323,0.000441,24.964114,0.3169,0.282,5.03449,0.00000
2119.00,5.02796,25.016292,0.000440,24.964021,0.3168,0.282,5.02796,0.00000
2120.00,5.02283,25.016305,0.000438,24.964028,0.3167,0.282,5.02283,0.00000
2121.00,5.01883,25.016329,0.000439,24.964054,0.3166,0.282,5.01883,0.00000
2122.00,5.01523,25.016337,0.000433,24.964071,0.3164,0.282,5.01523,0.00000
2123.00,5.01195,25.016400,0.000431,24.964096,0.3163,0.282,5.01195,0.00000
2124.00,5.00797,25.016475,0.000430,24.964198,0.3162,0.282,5.00797,0.00000
2125.00,5.00527,25.016515,0.000431,24.964217,0.3161,0.282,5.00527,0.00000
2126.00,5.00462,25.016557,0.000432,24.964218,0.3160,0.282,5.00462,0.00000
2127.00,5.00553,25.016637,0.000436,24.964279,0.3159,0.282,5.00553,0.00000
2128.00,5.00683,25.016708,0.000438,24.964337,0.3158,0.282,5.00683,0.00000
2129.00,5.01043,25.016707,0.000438,24.964291,0.3157,0.282,5.01043,0.00000
2130.00,5.01370,25.016689,0.000438,24.964241,0.3156,0.282,5.01370,0.00000
2131.00,5.01683,25.016734,0.000439,24.964284,0.3155,0.282,5.01683,0.00000
2132.00,5.01814,25.016756,0.000438,24.964212,0.3154,0.282,5.01814,0.00000
2133.00,5.01909,25.016665,0.000438,24.964128,0.3153,0.282,5.01909,0.00000
2134.00,5.01958,25.016738,0.000438,24.964194,0.3152,0.282,5.01958,0.00000
2135.00,5.02004,25.016748,0.000438,24.964182,0.3151,0.282,5.02004,0.00000
2136.00,5.02000,25.016754,0.000438,24.964082,0.3150,0.282,5.02000,0.00000
2137.00,5.01991,25.016769,0.000438,24.964121,0.3149,0.282,5.01991,0.00000
2138.00,5.01938,25.016837,0.000439,24.964177,0.3148,0.282,5.01938,0.00000
2139.00,5.01820,25.016831,0.000440,24.964119,0.3147,0.282,5.01820,0.00000
2140.00,5.01773,25.016835,0.000439,24.964138,0.3146,0.283,5.01773,0.00000
2141.00,5.01626,25.016827,0.000437,24.964170,0.3145,0.283,5.01626,0.00000
2142.00,5.01604,25.016827,0.000433,24.964144,0.3144,0.283,5.01604,0.00000
2143.00,5.01678,25.016906,0.000431,24.964123,0.3143,0.283,5.01678,0.00000
2144.00,5.01813,25.016897,0.000430,24.964143,0.3142,0.283,5.01813,0.00000
2145.00,5.01953,25.016951,0.000430,24.964125,0.3141,0.283,5.01953,0.00000
2146.00,5.02094,25.016998,0.000431,24.964133,0.3141,0.283,5.02094,0.00000
2147.00,5.02250,25.017036,0.000434,24.964186,0.3141,0.283,5.02250,0.00000
2148.00,5.02304,25.016941,0.000438,24.964158,0.3141,0.283,5.02304,0.00000
2149.00,5.02264,25.016935,0.000440,24.964142,0.3140,0.283,5.02264,0.00000
2150.00,5.02221,25.016938,0.000439,24.964161,0.3140,0.283,5.02221,0.00000
2151.00,5.02414,25.016914,0.000438,24.964140,0.3139,0.283,5.02414,0.00000
2152.00,5.02682,25.016915,0.000438,24.964095,0.3139,0.283,5.02682,0.00000
2153.00,5.03024,25.017024,0.000435,24.964110,0.3138,0.283,5.03024,0.00000
2154.00,5.03412,25.017088,0.000433,24.964125,0.3138,0.283,5.03412,0.00000
2155.00,5.03616,25.017178,0.000436,24.964146,0.3138,0.283,5.03616,0.00000
2156.00,5.03643,25.017253,0.000436,24.964185,0.3138,0.283,5.03643,0.00000
2157.00,5.03426,25.017276,0.000435,24.964202,0.3138,0.283,5.03426,0.00000
2158.00,5.03160,25.017281,0.000437,24.964221,0.3138,0.283,5.03160,0.00000
2159.00,5.02832,25.017290,0.000441,24.964231,0.3138,0.283,5.02832,0.00000
2160.00,5.02669,25.017253,0.000438,24.964244,0.3138,0.283,5.02669,0.00000
2161.00,5.02652,25.017208,0.000436,24.964225,0.3137,0.283,5.02652,0.00000
2162.00,5.02685,25.017178,0.000432,24.964194,0.3137,0.284,5.02685,0.00000
2163.00,5.02847,25.017142,0.000430,24.964178,0.3137,0.284,5.02847,0.00000
2164.00,5.03003,25.017089,0.000429,24.964137,0.3137,0.284,5.03003,0.00000
2165.00,5.03126,25.017055,0.000432,24.964120,0.3137,0.284,5.03126,0.00000
2166.00,5.03137,25.017066,0.000438,24.964099,0.3137,0.284,5.03137,0.00000
2167.00,5.03098,25.017054,0.000445,24.964079,0.3136,0.283,5.03098,0.00000
2168.00,5.03023,25.017044,0.000446,24.964061,0.3136,0.283,5.03023,0.00000
2169.00,5.02992,25.017080,0.000446,24.964065,0.3135,0.283,5.02992,0.00000
2170.00,5.02996,25.017059,0.000446,24.964006,0.3135,0.283,5.02996,0.00000
2171.00,5.02950,25.017079,0.000444,24.964040,0.3135,0.283,5.02950,0.00000
2172.00,5.02941,25.017095,0.000440,24.964034,0.3134,0.284,5.02941,0.00000
2173.00,5.02849,25.017152,0.000439,24.964048,0.3134,0.284,5.02849,0.00000
2174.00,5.02616,25.017262,0.000441,24.964083,0.3133,0.284,5.02616,0.00000
2175.00,5.02357,25.017344,0.000440,24.964141,0.3132,0.284,5.02357,0.00000
2176.00,5.02149,25.017384,0.000439,24.964135,0.3131,0.284,5.02149,0.00000
2177.00,5.02088,25.017420,0.000443,24.964131,0.3130,0.284,5.02088,0.00000
2178.00,5.02134,25.017376,0.000446,24.964098,0.3129,0.283,5.02134,0.00000
2179.00,5.02310,25.017330,0.000444,24.964068,0.3127,0.284,5.02310,0.00000
2180.00,5.02512,25.017348,0.000446,24.964061,0.3126,0.283,5.02512,0.00000
2181.00,5.02692,25.017382,0.000447,24.964049,0.3125,0.283,5.02692,0.00000
2182.00,5.02855,25.017428,0.000445,24.964053,0.3124,0.283,5.02855,0.00000
2183.00,5.02842,25.017546,0.000445,24.964085,0.3123,0.284,5.02842,0.00000
2184.00,5.02744,25.017592,0.000443,24.964075,0.3121,0.284,5.02744,0.00000
2185.00,5.02641,25.017628,0.000442,24.964070,0.3120,0.284,5.02641,0.00000
2186.00,5.02490,25.017660,0.000442,24.964107,0.3118,0.284,5.02490,0.00000
2187.00,5.02229,25.017679,0.000442,24.964133,0.3117,0.284,5.02229,0.00000
2188.00,5.01970,25.017682,0.000440,24.964129,0.3116,0.284,5.01970,0.00000
2189.00,5.01858,25.017702,0.000439,24.964190,0.3114,0.284,5.01858,0.00000
2190.00,5.01812,25.017685,0.000438,24.964150,0.3113,0.284,5.01812,0.00000
2191.00,5.01834,25.017663,0.000437,24.964129,0.3112,0.284,5.01834,0.00000
2192.00,5.01839,25.017671,0.000436,24.964072,0.3111,0.284,5.01839,0.00000
2193.00,5.02031,25.017652,0.000438,24.964100,0.3110,0.284,5.02031,0.00000
2194.00,5.02102,25.017652,0.000436,24.964061,0.3109,0.285,5.02102,0.00000
2195.00,5.02041,25.017710,0.000432,24.964131,0.3108,0.285,5.02041,0.00000
2196.00,5.01996,25.017715,0.000429,24.964115,0.3106,0.285,5.01996,0.00000
2197.00,5.02064,25.017759,0.000427,24.964191,0.3105,0.285,5.02064,0.00000
2198.00,5.01967,25.017848,0.000428,24.964241,0.3104,0.285,5.01967,0.00000
2199.00,5.01852,25.017820,0.000433,24.964220,0.3103,0.285,5.01852,0.00000
2200.00,5.01854,25.017789,0.000438,24.964168,0.3102,0.285,5.01854,0.00000
2201.00,5.01758,25.017805,0.000442,24.964199,0.3101,0.285,5.01758,0.00000
2202.00,5.01602,25.017804,0.000444,24.964209,0.3100,0.285,5.01602,0.00000
2203.00,5.01736,25.017732,0.000442,24.964095,0.3099,0.285,5.01736,0.00000
2204.00,5.01871,25.017800,0.000439,24.964098,0.3098,0.285,5.01871,0.00000
2205.00,5.01952,25.017848,0.000437,24.964102,0.3097,0.285,5.01952,0.00000
2206.00,5.02117,25.017888,0.000436,24.964077,0.3096,0.285,5.02117,0.00000
2207.00,5.02284,25.017911,0.000435,24.964050,0.3095,0.285,5.02284,0.00000
2208.00,5.02227,25.017914,0.000433,24.964078,0.3094,0.285,5.02227,0.00000
2209.00,5.02283,25.017888,0.000431,24.964086,0.3093,0.285,5.02283,0.00000
2210.00,5.02337,25.017867,0.000432,24.964098,0.3092,0.286,5.02337,0.00000
2211.00,5.02388,25.017849,0.000432,24.964086,0.3092,0.286,5.02388,0.00000
2212.00,5.02438,25.017863,0.000434,24.964063,0.3091,0.286,5.02438,0.00000
2213.00,5.02465,25.017874,0.000441,24.964018,0.3090,0.285,5.02465,0.00000
2214.00,5.02537,25.017929,0.000444,24.964044,0.3090,0.285,5.02537,0.00000
2215.00,5.02576,25.017986,0.000445,24.964076,0.3089,0.285,5.02576,0.00000
2216.00,5.02565,25.018020,0.000441,24.964093,0.3089,0.285,5.02565,0.00000
2217.00,5.02599,25.017965,0.000438,24.964054,0.3088,0.285,5.02599,0.00000
2218.00,5.02730,25.018053,0.000435,24.964134,0.3088,0.286,5.02730,0.00000
2219.00,5.03047,25.018028,0.000436,24.964072,0.3088,0.286,5.03047,0.00000
2220.00,5.03649,25.017972,0.000435,24.964027,0.3088,0.286,5.03649,0.00000
2221.00,5.04375,25.017980,0.000440,24.963998,0.3088,0.286,5.04375,0.00000
@19,2.0000,4.0, 2220.089 
2222.00,5.04896,25.018035,0.000440,24.964045,0.3087,0.286,5.04896,0.00000
2223.00,5.05354,25.018035,0.000439,24.964021,0.3087,0.286,5.05354,0.00000
2224.00,5.05084,25.018032,0.000436,24.964066,0.3087,0.286,5.05084,0.00000
2225.00,5.04376,25.018112,0.000434,24.964075,0.3087,0.286,5.04376,0.00000
2226.00,5.03728,25.018163,0.000432,24.964141,0.3086,0.286,5.03728,0.00000
2227.00,5.03535,25.018159,0.000429,24.964136,0.3086,0.286,5.03535,0.00000
2228.00,5.03830,25.018164,0.000427,24.964159,0.3086,0.286,5.03830,0.00000
2229.00,5.04947,25.018162,0.000429,24.964129,0.3086,0.287,5.04947,0.00000
2230.00,5.06069,25.018154,0.000430,24.964131,0.3086,0.287,5.06069,0.00000
2231.00,5.06714,25.018145,0.000432,24.964088,0.3086,0.287,5.06714,0.00000
2232.00,5.06674,25.018178,0.000437,24.964077,0.3086,0.286,5.06674,0.00000
2233.00,5.05826,25.018204,0.000442,24.964085,0.3085,0.286,5.05826,0.00000
2234.00,5.04504,25.018239,0.000444,24.964095,0.3085,0.286,5.04504,0.00000
2235.00,5.03216,25.018215,0.000446,24.964113,0.3085,0.286,5.03216,0.00000
2236.00,5.02345,25.018196,0.000444,24.964146,0.3084,0.286,5.02345,0.00000
2237.00,5.01927,25.018225,0.000442,24.964203,0.3084,0.286,5.01927,0.00000
2238.00,5.01915,25.018204,0.000441,24.964161,0.3083,0.286,5.01915,0.00000
2239.00,5.02162,25.018213,0.000439,24.964151,0.3083,0.286,5.02162,0.00000
2240.00,5.02419,25.018238,0.000439,24.964096,0.3082,0.286,5.02419,0.00000
2241.00,5.02453,25.018274,0.000439,24.964073,0.3082,0.287,5.02453,0.00000
2242.00,5.02307,25.018294,0.000442,24.964074,0.3081,0.286,5.02307,0.00000
2243.00,5.02120,25.018327,0.000442,24.964096,0.3080,0.286,5.02120,0.00000
2244.00,5.01752,25.018346,0.000443,24.964130,0.3079,0.286,5.01752,0.00000
2245.00,5.01517,25.018359,0.000442,24.964170,0.3078,0.287,5.01517,0.00000
2246.00,5.01432,25.018350,0.000443,24.964180,0.3077,0.286,5.01432,0.00000
2247.00,5.01474,25.018302,0.000441,24.964197,0.3076,0.287,5.01474,0.00000
2248.00,5.01408,25.018309,0.000439,24.964241,0.3076,0.287,5.01408,0.00000
2249.00,5.01584,25.018302,0.000437,24.964225,0.3075,0.287,5.01584,0.00000
2250.00,5.01689,25.018333,0.000435,24.964218,0.3074,0.287,5.01689,0.00000
2251.00,5.01804,25.018348,0.000436,24.964193,0.3073,0.287,5.01804,0.00000
2252.00,5.01997,25.018418,0.000442,24.964159,0.3072,0.287,5.01997,0.00000
2253.00,5.02284,25.018454,0.000443,24.964092,0.3071,0.287,5.02284,0.00000
2254.00,5.02303,25.018486,0.000444,24.964096,0.3071,0.287,5.02303,0.00000
2255.00,5.02486,25.018490,0.000447,24.964103,0.3070,0.287,5.02486,0.00000
2256.00,5.02505,25.018502,0.000445,24.964106,0.3069,0.287,5.02505,0.00000
2257.00,5.02382,25.018461,0.000441,24.964110,0.3067,0.287,5.02382,0.00000
2258.00,5.02196,25.018425,0.000442,24.964137,0.3066,0.287,5.02196,0.00000
2259.00,5.02110,25.018420,0.000446,24.964097,0.3065,0.287,5.02110,0.00000
2260.00,5.01916,25.018414,0.000448,24.964078,0.3063,0.287,5.01916,0.00000
2261.00,5.01889,25.018318,0.000448,24.963969,0.3062,0.287,5.01889,0.00000
2262.00,5.01999,25.018362,0.000453,24.963960,0.3060,0.286,5.01999,0.00000
2263.00,5.02268,25.018364,0.000450,24.963938,0.3059,0.286,5.02268,0.00000
2264.00,5.02421,25.018378,0.000450,24.963976,0.3057,0.286,5.02421,0.00000
2265.00,5.02561,25.018450,0.000449,24.963982,0.3056,0.286,5.02561,0.00000
2266.00,5.02608,25.018531,0.000450,24.964062,0.3055,0.286,5.02608,0.00000
2267.00,5.02561,25.018531,0.000446,24.964008,0.3053,0.287,5.02561,0.00000
2268.00,5.02322,25.018508,0.000446,24.963985,0.3052,0.287,5.02322,0.00000
2269.00,5.02165,25.018544,0.000442,24.964006,0.3050,0.287,5.02165,0.00000
2270.00,5.02054,25.018435,0.000441,24.963958,0.3049,0.287,5.02054,0.00000
2271.00,5.01939,25.018389,0.000439,24.963912,0.3047,0.287,5.01939,0.00000
2272.00,5.01801,25.018322,0.000438,24.963927,0.3046,0.287,5.01801,0.00000
2273.00,5.01770,25.018395,0.000438,24.964004,0.3045,0.287,5.01770,0.00000
2274.00,5.01686,25.018390,0.000438,24.963997,0.3044,0.287,5.01686,0.00000
2275.00,5.01560,25.018440,0.000439,24.964010,0.3043,0.287,5.01560,0.00000
2276.00,5.01511,25.018543,0.000443,24.964104,0.3042,0.287,5.01511,0.00000
2277.00,5.01584,25.018613,0.000444,24.964120,0.3041,0.287,5.01584,0.00000
2278.00,5.01607,25.018627,0.000444,24.964131,0.3040,0.287,5.01607,0.00000
2279.00,5.01679,25.018600,0.000443,24.964104,0.3039,0.287,5.01679,0.00000
2280.00,5.01862,25.018626,0.000441,24.964175,0.3038,0.287,5.01862,0.00000
2281.00,5.02133,25.018684,0.000433,24.964188,0.3038,0.288,5.02133,0.00000
2282.00,5.02452,25.018661,0.000431,24.964162,0.3037,0.288,5.02452,0.00000
2283.00,5.02708,25.018691,0.000429,24.964153,0.3036,0.288,5.02708,0.00000
2284.00,5.02939,25.018691,0.000430,24.964145,0.3036,0.288,5.02939,0.00000
2285.00,5.02883,25.018675,0.000430,24.964136,0.3036,0.288,5.02883,0.00000
2286.00,5.02617,25.018644,0.000432,24.964104,0.3036,0.288,5.02617,0.00000
2287.00,5.02242,25.018711,0.000434,24.964162,0.3035,0.288,5.02242,0.00000
2288.00,5.01917,25.018671,0.000438,24.964101,0.3035,0.288,5.01917,0.00000
2289.00,5.01511,25.018745,0.000441,24.964119,0.3035,0.288,5.01511,0.00000
2290.00,5.01430,25.018819,0.000444,24.964086,0.3035,0.288,5.01430,0.00000
2291.00,5.01353,25.018842,0.000447,24.964091,0.3035,0.288,5.01353,0.00000
2292.00,5.01322,25.018757,0.000448,24.964024,0.3035,0.288,5.01322,0.00000
2293.00,5.01194,25.018789,0.000446,24.964071,0.3035,0.288,5.01194,0.00000
2294.00,5.01394,25.018817,0.000444,24.964098,0.3036,0.288,5.01394,0.00000
2295.00,5.01527,25.018742,0.000440,24.964062,0.3036,0.288,5.01527,0.00000
2296.00,5.01787,25.018704,0.000439,24.964025,0.3037,0.288,5.01787,0.00000
2297.00,5.02030,25.018791,0.000441,24.964065,0.3037,0.288,5.02030,0.00000
2298.00,5.02433,25.018817,0.000442,24.964010,0.3038,0.288,5.02433,0.00000
2299.00,5.02585,25.018894,0.000440,24.964074,0.3038,0.288,5.02585,0.00000
2300.00,5.02745,25.018988,0.000444,24.964101,0.3038,0.288,5.02745,0.00000
2301.00,5.02974,25.019033,0.000445,24.964136,0.3038,0.288,5.02974,0.00000
2302.00,5.03024,25.019092,0.000443,24.964138,0.3039,0.288,5.03024,0.00000
2303.00,5.02957,25.019094,0.000443,24.964159,0.3039,0.288,5.02957,0.00000
2304.00,5.02810,25.019038,0.000443,24.964075,0.3039,0.288,5.02810,0.00000
2305.00,5.02453,25.019032,0.000441,24.964086,0.3039,0.288,5.02453,0.00000
2306.00,5.01995,25.019046,0.000440,24.964081,0.3038,0.288,5.01995,0.00000
2307.00,5.01727,25.019025,0.000440,24.964096,0.3038,0.289,5.01727,0.00000
2308.00,5.01428,25.019014,0.000439,24.964129,0.3037,0.289,5.01428,0.00000
2309.00,5.01405,25.019005,0.000438,24.964114,0.3037,0.289,5.01405,0.00000
2310.00,5.01563,25.019066,0.000439,24.964150,0.3036,0.289,5.01563,0.00000
2311.00,5.01714,25.019114,0.000438,24.964183,0.3035,0.289,5.01714,0.00000
2312.00,5.01682,25.019123,0.000438,24.964148,0.3035,0.289,5.01682,0.00000
2313.00,5.01948,25.019182,0.000438,24.964145,0.3034,0.289,5.01948,0.00000
2314.00,5.02057,25.019233,0.000439,24.964206,0.3033,0.289,5.02057,0.00000
2315.00,5.02095,25.019139,0.000442,24.964115,0.3032,0.289,5.02095,0.00000
2316.00,5.02022,25.019161,0.000442,24.964145,0.3031,0.289,5.02022,0.00000
2317.00,5.02039,25.019186,0.000444,24.964184,0.3029,0.289,5.02039,0.00000
2318.00,5.01887,25.019185,0.000445,24.964165,0.3028,0.289,5.01887,0.00000
2319.00,5.01781,25.019245,0.000444,24.964170,0.3027,0.289,5.01781,0.00000
2320.00,5.01758,25.019323,0.000441,24.964203,0.3025,0.289,5.01758,0.00000
2321.00,5.01895,25.019309,0.000441,24.964124,0.3024,0.289,5.01895,0.00000
2322.00,5.01961,25.019315,0.000440,24.964079,0.3022,0.289,5.01961,0.00000
2323.00,5.02121,25.019317,0.000439,24.964047,0.3020,0.289,5.02121,0.00000
2324.00,5.02211,25.019312,0.000442,24.964051,0.3019,0.289,5.02211,0.00000
2325.00,5.02180,25.019340,0.000441,24.964075,0.3017,0.289,5.02180,0.00000
2326.00,5.02071,25.019410,0.000441,24.964141,0.3015,0.289,5.02071,0.00000
2327.00,5.02069,25.019461,0.000443,24.964195,0.3014,0.289,5.02069,0.00000
2328.00,5.01863,25.019501,0.000442,24.964222,0.3012,0.289,5.01863,0.00000
2329.00,5.01769,25.019482,0.000441,24.964180,0.3010,0.289,5.01769,0.00000
2330.00,5.01790,25.019540,0.000440,24.964227,0.3008,0.289,5.01790,0.00000
2331.00,5.01769,25.019541,0.000440,24.964201,0.3006,0.289,5.01769,0.00000
2332.00,5.01786,25.019574,0.000439,24.964196,0.3005,0.289,5.01786,0.00000
2333.00,5.01882,25.019511,0.000439,24.964144,0.3003,0.289,5.01882,0.00000
2334.00,5.01980,25.019484,0.000438,24.964106,0.3002,0.289,5.01980,0.00000
2335.00,5.02139,25.019489,0.000440,24.964061,0.3001,0.289,5.02139,0.00000
2336.00,5.02345,25.019495,0.000439,24.964062,0.2999,0.289,5.02345,0.00000
2337.00,5.02437,25.019570,0.000438,24.964103,0.2998,0.290,5.02437,0.00000
2338.00,5.02463,25.019674,0.000439,24.964163,0.2997,0.290,5.02463,0.00000
2339.00,5.02490,25.019795,0.000443,24.964228,0.2996,0.289,5.02490,0.00000
2340.00,5.02373,25.019886,0.000443,24.964280,0.2995,0.289,5.02373,0.00000
2341.00,5.02310,25.019883,0.000444,24.964295,0.2994,0.289,5.02310,0.00000
@20,2.0000,4.0, 2340.103 
2342.00,5.02305,25.019813,0.000445,24.964210,0.2993,0.289,5.02305,0.00000
2343.00,5.02306,25.019838,0.000444,24.964226,0.2992,0.289,5.02306,0.00000
2344.00,5.02017,25.019843,0.000443,24.964197,0.2991,0.289,5.02017,0.00000
2345.00,5.01418,25.019788,0.000443,24.964142,0.2989,0.289,5.01418,0.00000
2346.00,5.00952,25.019782,0.000442,24.964084,0.2988,0.289,5.00952,0.00000
2347.00,5.00804,25.019813,0.000440,24.964111,0.2987,0.290,5.00804,0.00000
2348.00,5.01238,25.019823,0.000437,24.964076,0.2985,0.290,5.01238,0.00000
2349.00,5.02313,25.019767,0.000436,24.964041,0.2984,0.290,5.02313,0.00000
2350.00,5.03692,25.019741,0.000434,24.964013,0.2983,0.290,5.03692,0.00000
2351.00,5.04671,25.019781,0.000434,24.964036,0.2982,0.290,5.04671,0.00000
2352.00,5.05076,25.019750,0.000433,24.963984,0.2981,0.290,5.05076,0.00000
2353.00,5.04694,25.019734,0.000435,24.963991,0.2980,0.290,5.04694,0.00000
2354.00,5.03645,25.019780,0.000434,24.963997,0.2979,0.290,5.03645,0.00000
2355.00,5.02565,25.019823,0.000433,24.964001,0.2978,0.290,5.02565,0.00000
2356.00,5.01765,25.019851,0.000433,24.964010,0.2977,0.290,5.01765,0.00000
2357.00,5.01244,25.019936,0.000432,24.964103,0.2976,0.291,5.01244,0.00000
2358.00,5.00972,25.019939,0.000429,24.964093,0.2975,0.291,5.00972,0.00000
2359.00,5.00876,25.019976,0.000429,24.964117,0.2974,0.291,5.00876,0.00000
2360.00,5.00633,25.019950,0.000430,24.964153,0.2973,0.291,5.00633,0.00000
2361.00,5.00333,25.019952,0.000432,24.964152,0.2973,0.291,5.00333,0.00000
2362.00,4.99997,25.019901,0.000433,24.964075,0.2972,0.291,4.99997,0.00000
2363.00,4.99833,25.019927,0.000434,24.964060,0.2971,0.291,4.99833,0.00000
2364.00,4.99765,25.019897,0.000436,24.964041,0.2971,0.291,4.99765,0.00000
2365.00,4.99938,25.019875,0.000439,24.963965,0.2970,0.290,4.99938,0.00000
2366.00,5.00240,25.019889,0.000439,24.963963,0.2970,0.290,5.00240,0.00000
2367.00,5.00615,25.019984,0.000441,24.964038,0.2969,0.290,5.00615,0.00000
2368.00,5.00989,25.020017,0.000442,24.964076,0.2968,0.290,5.00989,0.00000
2369.00,5.01403,25.020060,0.000442,24.964101,0.2968,0.290,5.01403,0.00000
2370.00,5.01771,25.020149,0.000444,24.964158,0.2967,0.290,5.01771,0.00000
2371.00,5.02035,25.020220,0.000442,24.964192,0.2966,0.290,5.02035,0.00000
2372.00,5.02308,25.020234,0.000441,24.964164,0.2965,0.291,5.02308,0.00000
2373.00,5.02438,25.020217,0.000441,24.964090,0.2964,0.291,5.02438,0.00000
2374.00,5.02304,25.020283,0.000439,24.964109,0.2963,0.291,5.02304,0.00000
2375.00,5.02096,25.020288,0.000434,24.964150,0.2962,0.291,5.02096,0.00000
2376.00,5.01910,25.020255,0.000433,24.964098,0.2962,0.291,5.01910,0.00000
2377.00,5.01692,25.020210,0.000431,24.964059,0.2961,0.291,5.01692,0.00000
2378.00,5.01338,25.020293,0.000431,24.964137,0.2960,0.291,5.01338,0.00000
2379.00,5.01158,25.020219,0.000429,24.964087,0.2960,0.291,5.01158,0.00000
2380.00,5.01132,25.020271,0.000431,24.964070,0.2959,0.291,5.01132,0.00000
2381.00,5.01184,25.020247,0.000434,24.964041,0.2958,0.291,5.01184,0.00000
2382.00,5.01190,25.020266,0.000435,24.964032,0.2957,0.291,5.01190,0.00000
2383.00,5.01237,25.020336,0.000437,24.964067,0.2956,0.291,5.01237,0.00000
2384.00,5.01337,25.020428,0.000437,24.964103,0.2955,0.291,5.01337,0.00000
2385.00,5.01341,25.020458,0.000435,24.964093,0.2954,0.291,5.01341,0.00000
2386.00,5.01308,25.020444,0.000432,24.964060,0.2953,0.291,5.01308,0.00000
2387.00,5.01191,25.020470,0.000430,24.964088,0.2952,0.291,5.01191,0.00000
2388.00,5.01120,25.020386,0.000429,24.964031,0.2951,0.292,5.01120,0.00000
2389.00,5.01060,25.020291,0.000428,24.963975,0.2950,0.292,5.01060,0.00000
2390.00,5.01015,25.020221,0.000425,24.963922,0.2949,0.292,5.01015,0.00000
2391.00,5.00865,25.020244,0.000424,24.963955,0.2948,0.292,5.00865,0.00000
2392.00,5.00825,25.020224,0.000423,24.963948,0.2947,0.292,5.00825,0.00000
2393.00,5.01018,25.020249,0.000427,24.963984,0.2946,0.292,5.01018,0.00000
2394.00,5.01296,25.020356,0.000429,24.964044,0.2945,0.292,5.01296,0.00000
2395.00,5.01667,25.020427,0.000431,24.964088,0.2944,0.292,5.01667,0.00000
2396.00,5.02047,25.020539,0.000434,24.964112,0.2943,0.292,5.02047,0.00000
2397.00,5.02402,25.020607,0.000436,24.964134,0.2942,0.292,5.02402,0.00000
2398.00,5.02536,25.020551,0.000433,24.964020,0.2941,0.292,5.02536,0.00000
2399.00,5.02304,25.020549,0.000430,24.963948,0.2940,0.292,5.02304,0.00000
2400.00,5.01899,25.020597,0.000430,24.963914,0.2939,0.292,5.01899,0.00000
2401.00,5.01447,25.020651,0.000426,24.963935,0.2939,0.292,5.01447,0.00000
2402.00,5.01096,25.020672,0.000427,24.963904,0.2939,0.292,5.01096,0.00000
2403.00,5.00801,25.020720,0.000426,24.963953,0.2938,0.292,5.00801,0.00000
2404.00,5.00814,25.020763,0.000426,24.964016,0.2938,0.292,5.00814,0.00000
2405.00,5.00938,25.020755,0.000428,24.964041,0.2937,0.292,5.00938,0.00000
2406.00,5.01293,25.020736,0.000430,24.964036,0.2936,0.292,5.01293,0.00000
2407.00,5.01647,25.020822,0.000432,24.964123,0.2936,0.292,5.01647,0.00000
2408.00,5.01943,25.020848,0.000433,24.964095,0.2935,0.292,5.01943,0.00000
2409.00,5.02052,25.020888,0.000438,24.964089,0.2934,0.292,5.02052,0.00000
2410.00,5.02128,25.020889,0.000436,24.964087,0.2933,0.292,5.02128,0.00000
2411.00,5.02158,25.020900,0.000435,24.964053,0.2932,0.292,5.02158,0.00000
2412.00,5.02035,25.020866,0.000431,24.964008,0.2931,0.292,5.02035,0.00000
2413.00,5.01865,25.020912,0.000431,24.964089,0.2930,0.292,5.01865,0.00000
2414.00,5.01851,25.020824,0.000428,24.964017,0.2929,0.293,5.01851,0.00000
2415.00,5.01903,25.020828,0.000431,24.964019,0.2927,0.293,5.01903,0.00000
2416.00,5.01837,25.020774,0.000431,24.964035,0.2926,0.293,5.01837,0.00000
2417.00,5.01784,25.020861,0.000434,24.964133,0.2924,0.292,5.01784,0.00000
2418.00,5.01797,25.020869,0.000434,24.964122,0.2923,0.292,5.01797,0.00000
2419.00,5.01730,25.020988,0.000436,24.964220,0.2922,0.292,5.01730,0.00000
2420.00,5.01619,25.020996,0.000437,24.964185,0.2920,0.292,5.01619,0.00000
2421.00,5.01511,25.021043,0.000439,24.964177,0.2918,0.292,5.01511,0.00000
2422.00,5.01540,25.020967,0.000439,24.964054,0.2916,0.292,5.01540,0.00000
2423.00,5.01489,25.021039,0.000437,24.964078,0.2914,0.292,5.01489,0.00000
2424.00,5.01460,25.020985,0.000435,24.964059,0.2913,0.292,5.01460,0.00000
2425.00,5.01475,25.020985,0.000434,24.964114,0.2911,0.293,5.01475,0.00000
2426.00,5.01589,25.021014,0.000433,24.964123,0.2909,0.293,5.01589,0.00000
2427.00,5.01779,25.021095,0.000435,24.964161,0.2907,0.293,5.01779,0.00000
2428.00,5.02116,25.021057,0.000436,24.964122,0.2905,0.293,5.02116,0.00000
2429.00,5.02460,25.021178,0.000435,24.964190,0.2903,0.293,5.02460,0.00000
2430.00,5.02624,25.021287,0.000434,24.964215,0.2902,0.293,5.02624,0.00000
2431.00,5.02578,25.021296,0.000435,24.964195,0.2899,0.293,5.02578,0.00000
2432.00,5.02415,25.021180,0.000432,24.964091,0.2897,0.293,5.02415,0.00000
2433.00,5.02199,25.021192,0.000434,24.964071,0.2895,0.293,5.02199,0.00000
2434.00,5.01941,25.021145,0.000434,24.964011,0.2893,0.293,5.01941,0.00000
2435.00,5.01763,25.021142,0.000435,24.964011,0.2890,0.293,5.01763,0.00000
2436.00,5.01761,25.021124,0.000434,24.964001,0.2888,0.293,5.01761,0.00000
2437.00,5.01644,25.021192,0.000437,24.964068,0.2885,0.293,5.01644,0.00000
2438.00,5.01502,25.021229,0.000436,24.964111,0.2883,0.293,5.01502,0.00000
2439.00,5.01417,25.021244,0.000438,24.964145,0.2881,0.293,5.01417,0.00000
2440.00,5.01424,25.021266,0.000438,24.964182,0.2878,0.293,5.01424,0.00000
2441.00,5.01346,25.021243,0.000439,24.964156,0.2876,0.293,5.01346,0.00000
2442.00,5.01287,25.021187,0.000442,24.964105,0.2874,0.293,5.01287,0.00000
2443.00,5.01369,25.021200,0.000446,24.964120,0.2872,0.293,5.01369,0.00000
2444.00,5.01457,25.021188,0.000449,24.964063,0.2870,0.293,5.01457,0.00000
2445.00,5.01605,25.021156,0.000451,24.963986,0.2868,0.293,5.01605,0.00000
2446.00,5.01858,25.021211,0.000453,24.964047,0.2867,0.293,5.01858,0.00000
2447.00,5.02134,25.021297,0.000451,24.964117,0.2865,0.293,5.02134,0.00000
2448.00,5.02339,25.021292,0.000449,24.964068,0.2864,0.293,5.02339,0.00000
2449.00,5.02611,25.021324,0.000448,24.964077,0.2863,0.293,5.02611,0.00000
2450.00,5.02827,25.021321,0.000443,24.964033,0.2862,0.293,5.02827,0.00000
2451.00,5.02998,25.021295,0.000442,24.963983,0.2861,0.293,5.02998,0.00000
2452.00,5.03144,25.021352,0.000442,24.963993,0.2860,0.293,5.03144,0.00000
2453.00,5.03195,25.021391,0.000442,24.964013,0.2859,0.293,5.03195,0.00000
2454.00,5.02927,25.021438,0.000440,24.964035,0.2857,0.294,5.02927,0.00000
2455.00,5.02510,25.021524,0.000440,24.964121,0.2856,0.294,5.02510,0.00000
2456.00,5.02045,25.021660,0.000440,24.964244,0.2855,0.294,5.02045,0.00000
2457.00,5.01576,25.021679,0.000439,24.964232,0.2854,0.294,5.01576,0.00000
2458.00,5.01130,25.021679,0.000439,24.964255,0.2853,0.294,5.01130,0.00000
2459.00,5.00948,25.021653,0.000439,24.964251,0.2852,0.294,5.00948,0.00000
2460.00,5.00944,25.021559,0.000443,24.964214,0.2851,0.294,5.00944,0.00000
2461.00,5.00970,25.021585,0.000445,24.964180,0.2850,0.294,5.00970,0.00000
