# Supplementary material for: Structures and function of a tailoring oxidase in complex with a nonribosomal peptide synthetase module
Source: Nat Commun. 2022 Jan 27;13:548. doi: 10.1038/s41467-022-28221-y (PMC8795117; doi:10.1038/s41467-022-28221-y)
Supplement: Supplementary file 4 — Source Data [file 41467_2022_28221_MOESM4_ESM.zip › Source_data/Main_Figure_3f/Replicate1_60uMBmdCdimer600uMAdomain.itc]

$ITC
$ 20 
$NOT
$ 25 
$ 60 
$ 750 
$ 5 
$ 2 
$ADCGainCode:  0 
$False,True,True
$ 0.4 , 0.8 , 120 , 5 
$ 2 , 4 , 120 , 5 
$ 2 , 4 , 120 , 5 
$ 2 , 4 , 120 , 5 
$ 2 , 4 , 120 , 5 
$ 2 , 4 , 120 , 5 
$ 2 , 4 , 120 , 5 
$ 2 , 4 , 120 , 5 
$ 2 , 4 , 120 , 5 
$ 2 , 4 , 120 , 5 
$ 2 , 4 , 120 , 5 
$ 2 , 4 , 120 , 5 
$ 2 , 4 , 120 , 5 
$ 2 , 4 , 120 , 5 
$ 2 , 4 , 120 , 5 
$ 2 , 4 , 120 , 5 
$ 2 , 4 , 120 , 5 
$ 2 , 4 , 120 , 5 
$ 2 , 4 , 120 , 5 
$ 2 , 4 , 120 , 5 
# 0 
# 0 
# 0 
# 0.2045 
# 25 
# 3.8263 
# 9.28 
?
% ITC200_06.14.988
% 0.2045 
% 3.8263 
%-0.362092 , 29.61876 
% 0.380497 , 29.15874 
% 0.8333333 
% 168170 , 168160 
% 0.25 , 81 
% 0.009393 ,-0.034234 
%-20 , 8 
% 0 , 0 
% 0 
% 128000       128120 
% 43.1 
% 500 , 750 , 1000 , 750 
% 0.06951 ,-0.00366 , 0.0000572793 ,-0.0000005986 , 0.00000000333211 
% ITC200 Ver: 1.26.3
@0
5.00,5.03202,24.985877,0.000434,24.964161,-0.1284,0.146,5.03202,0.00000
6.00,5.03087,24.985870,0.000433,24.964155,-0.1284,0.147,5.03087,0.00000
7.00,5.03103,24.985880,0.000433,24.964132,-0.1284,0.147,5.03103,0.00000
8.00,5.02981,24.985989,0.000433,24.964141,-0.1283,0.147,5.02981,0.00000
9.00,5.02864,24.985997,0.000430,24.964148,-0.1283,0.147,5.02864,0.00000
10.00,5.02887,24.985856,0.000430,24.963987,-0.1282,0.147,5.02887,0.00000
11.00,5.02877,24.985999,0.000431,24.964085,-0.1282,0.147,5.02877,0.00000
12.00,5.02808,24.986132,0.000435,24.964237,-0.1281,0.147,5.02808,0.00000
13.00,5.02903,24.986009,0.000434,24.964196,-0.1281,0.147,5.02903,0.00000
14.00,5.03053,24.985955,0.000430,24.964169,-0.1280,0.147,5.03053,0.00000
15.00,5.02898,24.986021,0.000428,24.964255,-0.1279,0.147,5.02898,0.00000
16.00,5.02840,24.985861,0.000428,24.964112,-0.1279,0.147,5.02840,0.00000
17.00,5.02817,24.985752,0.000428,24.964046,-0.1279,0.147,5.02817,0.00000
18.00,5.02720,24.985798,0.000428,24.964053,-0.1278,0.147,5.02720,0.00000
19.00,5.02576,24.985899,0.000433,24.964140,-0.1277,0.147,5.02576,0.00000
20.00,5.02602,24.985970,0.000436,24.964153,-0.1276,0.147,5.02602,0.00000
21.00,5.02559,24.986060,0.000437,24.964218,-0.1276,0.147,5.02559,0.00000
22.00,5.02621,24.986002,0.000434,24.964097,-0.1275,0.147,5.02621,0.00000
23.00,5.02631,24.986018,0.000435,24.964096,-0.1275,0.147,5.02631,0.00000
24.00,5.02736,24.986170,0.000434,24.964166,-0.1275,0.147,5.02736,0.00000
25.00,5.02770,24.986101,0.000434,24.964108,-0.1275,0.147,5.02770,0.00000
26.00,5.02862,24.986068,0.000434,24.964078,-0.1274,0.147,5.02862,0.00000
27.00,5.02911,24.986166,0.000435,24.964145,-0.1274,0.147,5.02911,0.00000
28.00,5.02888,24.986193,0.000435,24.964143,-0.1273,0.147,5.02888,0.00000
29.00,5.02853,24.986014,0.000433,24.963997,-0.1272,0.148,5.02853,0.00000
30.00,5.02827,24.985982,0.000432,24.963957,-0.1272,0.148,5.02827,0.00000
31.00,5.02740,24.986059,0.000433,24.963977,-0.1271,0.148,5.02740,0.00000
32.00,5.02637,24.986027,0.000431,24.963950,-0.1270,0.148,5.02637,0.00000
33.00,5.02599,24.986034,0.000428,24.963969,-0.1270,0.148,5.02599,0.00000
34.00,5.02516,24.986123,0.000429,24.964020,-0.1269,0.148,5.02516,0.00000
35.00,5.02539,24.986226,0.000430,24.964130,-0.1269,0.148,5.02539,0.00000
36.00,5.02562,24.986309,0.000427,24.964241,-0.1268,0.148,5.02562,0.00000
37.00,5.02598,24.986374,0.000426,24.964294,-0.1268,0.148,5.02598,0.00000
38.00,5.02603,24.986305,0.000429,24.964188,-0.1267,0.148,5.02603,0.00000
39.00,5.02736,24.986344,0.000429,24.964176,-0.1267,0.148,5.02736,0.00000
40.00,5.02710,24.986377,0.000430,24.964182,-0.1266,0.148,5.02710,0.00000
41.00,5.02727,24.986301,0.000430,24.964101,-0.1266,0.148,5.02727,0.00000
42.00,5.02668,24.986242,0.000432,24.964009,-0.1265,0.148,5.02668,0.00000
43.00,5.02682,24.986314,0.000434,24.964098,-0.1264,0.148,5.02682,0.00000
44.00,5.02522,24.986385,0.000432,24.964168,-0.1264,0.148,5.02522,0.00000
45.00,5.02438,24.986296,0.000430,24.964051,-0.1263,0.149,5.02438,0.00000
46.00,5.02407,24.986250,0.000429,24.963959,-0.1263,0.149,5.02407,0.00000
47.00,5.02450,24.986341,0.000427,24.964022,-0.1263,0.149,5.02450,0.00000
48.00,5.02499,24.986303,0.000425,24.963947,-0.1263,0.149,5.02499,0.00000
49.00,5.02696,24.986351,0.000427,24.963986,-0.1262,0.149,5.02696,0.00000
50.00,5.02850,24.986377,0.000427,24.963983,-0.1262,0.149,5.02850,0.00000
51.00,5.02859,24.986615,0.000431,24.964154,-0.1261,0.149,5.02859,0.00000
52.00,5.02862,24.986759,0.000434,24.964255,-0.1261,0.149,5.02862,0.00000
53.00,5.02931,24.986845,0.000433,24.964321,-0.1261,0.149,5.02931,0.00000
54.00,5.02826,24.986709,0.000430,24.964168,-0.1262,0.149,5.02826,0.00000
55.00,5.02645,24.986822,0.000430,24.964256,-0.1262,0.149,5.02645,0.00000
56.00,5.02680,24.986602,0.000426,24.964047,-0.1262,0.149,5.02680,0.00000
57.00,5.02616,24.986587,0.000426,24.964041,-0.1262,0.150,5.02616,0.00000
58.00,5.02417,24.986628,0.000428,24.964046,-0.1261,0.149,5.02417,0.00000
59.00,5.02415,24.986681,0.000429,24.964074,-0.1261,0.149,5.02415,0.00000
60.00,5.02497,24.986639,0.000429,24.964017,-0.1260,0.149,5.02497,0.00000
@1,0.4000,0.8, 60.1099999999933 
61.00,5.02457,24.986705,0.000429,24.964051,-0.1260,0.149,5.02457,0.00000
62.00,5.00850,24.986507,0.000425,24.963865,-0.1259,0.150,5.00850,0.00000
63.00,4.93443,24.986481,0.000423,24.963809,-0.1259,0.150,4.93443,0.00000
64.00,4.85429,24.986496,0.000425,24.963792,-0.1258,0.150,4.85429,0.00000
65.00,4.79241,24.986591,0.000427,24.963860,-0.1257,0.150,4.79241,0.00000
66.00,4.74793,24.986640,0.000429,24.963897,-0.1256,0.150,4.74793,0.00000
67.00,4.73568,24.986830,0.000429,24.964023,-0.1255,0.150,4.73568,0.00000
68.00,4.79324,24.986930,0.000428,24.964078,-0.1254,0.150,4.79324,0.00000
69.00,4.86329,24.986928,0.000425,24.964047,-0.1254,0.150,4.86329,0.00000
70.00,4.91972,24.986947,0.000425,24.964019,-0.1253,0.150,4.91972,0.00000
71.00,4.96078,24.987090,0.000423,24.964089,-0.1252,0.150,4.96078,0.00000
72.00,4.98755,24.986968,0.000423,24.963989,-0.1252,0.151,4.98755,0.00000
73.00,5.00315,24.986999,0.000426,24.964007,-0.1251,0.150,5.00315,0.00000
74.00,5.01044,24.987059,0.000426,24.964071,-0.1250,0.150,5.01044,0.00000
75.00,5.01432,24.987022,0.000425,24.964029,-0.1250,0.151,5.01432,0.00000
76.00,5.01687,24.986908,0.000423,24.963951,-0.1250,0.151,5.01687,0.00000
77.00,5.01877,24.987011,0.000420,24.964025,-0.1250,0.151,5.01877,0.00000
78.00,5.02062,24.987013,0.000420,24.964056,-0.1250,0.151,5.02062,0.00000
79.00,5.02376,24.986929,0.000420,24.963990,-0.1250,0.151,5.02376,0.00000
80.00,5.02532,24.986957,0.000421,24.964048,-0.1250,0.151,5.02532,0.00000
81.00,5.02493,24.987033,0.000423,24.964123,-0.1249,0.151,5.02493,0.00000
82.00,5.02243,24.986966,0.000427,24.964069,-0.1249,0.151,5.02243,0.00000
83.00,5.01788,24.986859,0.000425,24.963963,-0.1249,0.151,5.01788,0.00000
84.00,5.01303,24.987026,0.000426,24.964105,-0.1248,0.151,5.01303,0.00000
85.00,5.00833,24.987000,0.000427,24.964074,-0.1247,0.151,5.00833,0.00000
86.00,5.00566,24.986844,0.000426,24.963915,-0.1247,0.151,5.00566,0.00000
87.00,5.00479,24.986840,0.000425,24.963836,-0.1246,0.151,5.00479,0.00000
88.00,5.00696,24.986958,0.000427,24.963898,-0.1246,0.151,5.00696,0.00000
89.00,5.00992,24.986948,0.000428,24.963813,-0.1245,0.151,5.00992,0.00000
90.00,5.01341,24.987039,0.000428,24.963841,-0.1245,0.151,5.01341,0.00000
91.00,5.01667,24.987191,0.000429,24.963952,-0.1244,0.151,5.01667,0.00000
92.00,5.01914,24.987248,0.000433,24.964012,-0.1244,0.151,5.01914,0.00000
93.00,5.02075,24.987177,0.000432,24.963925,-0.1243,0.151,5.02075,0.00000
94.00,5.02109,24.987287,0.000431,24.964026,-0.1243,0.151,5.02109,0.00000
95.00,5.02149,24.987300,0.000431,24.964023,-0.1243,0.151,5.02149,0.00000
96.00,5.02183,24.987416,0.000432,24.964076,-0.1242,0.151,5.02183,0.00000
97.00,5.02204,24.987507,0.000429,24.964132,-0.1241,0.152,5.02204,0.00000
98.00,5.02195,24.987627,0.000429,24.964233,-0.1241,0.152,5.02195,0.00000
99.00,5.02176,24.987503,0.000428,24.964132,-0.1240,0.152,5.02176,0.00000
100.00,5.02123,24.987568,0.000429,24.964199,-0.1240,0.152,5.02123,0.00000
101.00,5.02086,24.987485,0.000428,24.964121,-0.1240,0.152,5.02086,0.00000
102.00,5.02034,24.987538,0.000429,24.964162,-0.1240,0.152,5.02034,0.00000
103.00,5.01961,24.987484,0.000429,24.964078,-0.1240,0.152,5.01961,0.00000
104.00,5.01885,24.987532,0.000430,24.964065,-0.1241,0.152,5.01885,0.00000
105.00,5.01849,24.987510,0.000430,24.963951,-0.1242,0.152,5.01849,0.00000
106.00,5.01723,24.987569,0.000431,24.964011,-0.1243,0.152,5.01723,0.00000
107.00,5.01652,24.987687,0.000432,24.964096,-0.1244,0.152,5.01652,0.00000
108.00,5.01557,24.987689,0.000433,24.964108,-0.1244,0.152,5.01557,0.00000
109.00,5.01644,24.987677,0.000433,24.964109,-0.1245,0.152,5.01644,0.00000
110.00,5.01735,24.987684,0.000432,24.964168,-0.1246,0.152,5.01735,0.00000
111.00,5.01885,24.987640,0.000432,24.964148,-0.1247,0.152,5.01885,0.00000
112.00,5.02005,24.987634,0.000432,24.964147,-0.1248,0.152,5.02005,0.00000
113.00,5.02115,24.987602,0.000428,24.964116,-0.1249,0.152,5.02115,0.00000
114.00,5.01980,24.987608,0.000426,24.964092,-0.1250,0.153,5.01980,0.00000
115.00,5.01737,24.987593,0.000427,24.964091,-0.1250,0.153,5.01737,0.00000
116.00,5.01492,24.987659,0.000430,24.964110,-0.1251,0.153,5.01492,0.00000
117.00,5.01405,24.987676,0.000429,24.964126,-0.1251,0.153,5.01405,0.00000
118.00,5.01416,24.987780,0.000434,24.964188,-0.1252,0.153,5.01416,0.00000
119.00,5.01519,24.987804,0.000437,24.964155,-0.1252,0.153,5.01519,0.00000
120.00,5.01695,24.987798,0.000437,24.964033,-0.1252,0.153,5.01695,0.00000
121.00,5.01883,24.987774,0.000437,24.963925,-0.1252,0.153,5.01883,0.00000
122.00,5.01937,24.987661,0.000437,24.963747,-0.1252,0.153,5.01937,0.00000
123.00,5.01934,24.987786,0.000433,24.963796,-0.1252,0.153,5.01934,0.00000
124.00,5.02034,24.987835,0.000431,24.963805,-0.1252,0.153,5.02034,0.00000
125.00,5.02099,24.987904,0.000432,24.963892,-0.1252,0.153,5.02099,0.00000
126.00,5.02121,24.987819,0.000428,24.963842,-0.1252,0.153,5.02121,0.00000
127.00,5.02198,24.987860,0.000427,24.963904,-0.1252,0.154,5.02198,0.00000
128.00,5.02226,24.987768,0.000430,24.963884,-0.1253,0.153,5.02226,0.00000
129.00,5.02061,24.987779,0.000431,24.963965,-0.1253,0.153,5.02061,0.00000
130.00,5.01812,24.987789,0.000432,24.963973,-0.1254,0.153,5.01812,0.00000
131.00,5.01562,24.987900,0.000435,24.964050,-0.1254,0.153,5.01562,0.00000
132.00,5.01241,24.987941,0.000433,24.964048,-0.1254,0.153,5.01241,0.00000
133.00,5.01162,24.987977,0.000433,24.964027,-0.1254,0.153,5.01162,0.00000
134.00,5.01340,24.988081,0.000435,24.964066,-0.1253,0.153,5.01340,0.00000
135.00,5.01627,24.988122,0.000434,24.964049,-0.1253,0.153,5.01627,0.00000
136.00,5.01833,24.988133,0.000434,24.964042,-0.1253,0.154,5.01833,0.00000
137.00,5.02028,24.988055,0.000434,24.963979,-0.1252,0.154,5.02028,0.00000
138.00,5.02004,24.988004,0.000434,24.963909,-0.1252,0.154,5.02004,0.00000
139.00,5.01825,24.987979,0.000433,24.963853,-0.1252,0.154,5.01825,0.00000
140.00,5.01692,24.987970,0.000432,24.963857,-0.1251,0.154,5.01692,0.00000
141.00,5.01770,24.988024,0.000430,24.963897,-0.1251,0.154,5.01770,0.00000
142.00,5.01764,24.988140,0.000432,24.963942,-0.1250,0.154,5.01764,0.00000
143.00,5.01770,24.988197,0.000431,24.963980,-0.1249,0.154,5.01770,0.00000
144.00,5.01745,24.988142,0.000431,24.963968,-0.1249,0.154,5.01745,0.00000
145.00,5.01713,24.988130,0.000429,24.963971,-0.1248,0.154,5.01713,0.00000
146.00,5.01580,24.988204,0.000429,24.964002,-0.1248,0.154,5.01580,0.00000
147.00,5.01537,24.988299,0.000430,24.964075,-0.1247,0.154,5.01537,0.00000
148.00,5.01558,24.988354,0.000432,24.964110,-0.1247,0.154,5.01558,0.00000
149.00,5.01554,24.988423,0.000429,24.964116,-0.1246,0.154,5.01554,0.00000
150.00,5.01460,24.988430,0.000430,24.964046,-0.1245,0.154,5.01460,0.00000
151.00,5.01354,24.988364,0.000430,24.964023,-0.1245,0.154,5.01354,0.00000
152.00,5.01342,24.988363,0.000430,24.964055,-0.1244,0.154,5.01342,0.00000
153.00,5.01328,24.988312,0.000427,24.963982,-0.1244,0.155,5.01328,0.00000
154.00,5.01363,24.988310,0.000430,24.963949,-0.1243,0.155,5.01363,0.00000
155.00,5.01379,24.988464,0.000430,24.964084,-0.1243,0.155,5.01379,0.00000
156.00,5.01454,24.988425,0.000430,24.963980,-0.1242,0.155,5.01454,0.00000
157.00,5.01366,24.988375,0.000428,24.963875,-0.1241,0.155,5.01366,0.00000
158.00,5.01207,24.988439,0.000430,24.963931,-0.1240,0.155,5.01207,0.00000
159.00,5.01088,24.988550,0.000429,24.964058,-0.1239,0.155,5.01088,0.00000
160.00,5.01089,24.988409,0.000428,24.963937,-0.1238,0.155,5.01089,0.00000
161.00,5.01038,24.988497,0.000429,24.964012,-0.1237,0.155,5.01038,0.00000
162.00,5.01186,24.988532,0.000427,24.964028,-0.1236,0.155,5.01186,0.00000
163.00,5.01240,24.988613,0.000426,24.964070,-0.1235,0.155,5.01240,0.00000
164.00,5.01329,24.988618,0.000426,24.963995,-0.1235,0.155,5.01329,0.00000
165.00,5.01386,24.988750,0.000428,24.964086,-0.1234,0.155,5.01386,0.00000
166.00,5.01375,24.988758,0.000427,24.964080,-0.1233,0.155,5.01375,0.00000
167.00,5.01273,24.988808,0.000427,24.964136,-0.1233,0.155,5.01273,0.00000
168.00,5.01402,24.988824,0.000426,24.964134,-0.1232,0.156,5.01402,0.00000
169.00,5.01418,24.988938,0.000425,24.964247,-0.1232,0.156,5.01418,0.00000
170.00,5.01437,24.988926,0.000425,24.964180,-0.1232,0.156,5.01437,0.00000
171.00,5.01553,24.989024,0.000426,24.964258,-0.1232,0.156,5.01553,0.00000
172.00,5.01707,24.989060,0.000425,24.964194,-0.1231,0.156,5.01707,0.00000
173.00,5.01672,24.989058,0.000424,24.964127,-0.1231,0.156,5.01672,0.00000
174.00,5.01642,24.988947,0.000423,24.963982,-0.1231,0.156,5.01642,0.00000
175.00,5.01644,24.989076,0.000421,24.964076,-0.1231,0.156,5.01644,0.00000
176.00,5.01653,24.989089,0.000420,24.964016,-0.1231,0.156,5.01653,0.00000
177.00,5.01522,24.989132,0.000423,24.964081,-0.1231,0.157,5.01522,0.00000
178.00,5.01426,24.989173,0.000422,24.964168,-0.1231,0.157,5.01426,0.00000
179.00,5.01323,24.989128,0.000423,24.964139,-0.1231,0.157,5.01323,0.00000
180.00,5.01120,24.989080,0.000424,24.964079,-0.1231,0.157,5.01120,0.00000
@2,2.0000,4.0, 180.106 
181.00,5.00887,24.989108,0.000422,24.964101,-0.1231,0.157,5.00887,0.00000
182.00,4.98342,24.989137,0.000424,24.964086,-0.1231,0.157,4.98342,0.00000
183.00,4.85698,24.989147,0.000429,24.963997,-0.1231,0.157,4.85698,0.00000
184.00,4.62394,24.989233,0.000432,24.964014,-0.1231,0.157,4.62394,0.00000
185.00,4.30562,24.989122,0.000434,24.963918,-0.1231,0.156,4.30562,0.00000
186.00,3.94753,24.989134,0.000436,24.963909,-0.1230,0.156,3.94753,0.00000
187.00,3.66958,24.989125,0.000435,24.963910,-0.1230,0.157,3.66958,0.00000
188.00,3.57473,24.989202,0.000433,24.963985,-0.1230,0.157,3.57473,0.00000
189.00,3.65899,24.989276,0.000433,24.964040,-0.1229,0.157,3.65899,0.00000
190.00,3.88538,24.989339,0.000433,24.964091,-0.1229,0.157,3.88538,0.00000
191.00,4.19079,24.989403,0.000432,24.964136,-0.1228,0.157,4.19079,0.00000
192.00,4.46366,24.989409,0.000431,24.964132,-0.1228,0.157,4.46366,0.00000
193.00,4.66855,24.989421,0.000433,24.964134,-0.1227,0.157,4.66855,0.00000
194.00,4.80848,24.989460,0.000433,24.964174,-0.1226,0.157,4.80848,0.00000
195.00,4.89487,24.989392,0.000430,24.964081,-0.1226,0.158,4.89487,0.00000
196.00,4.94048,24.989316,0.000430,24.964014,-0.1225,0.158,4.94048,0.00000
197.00,4.96112,24.989318,0.000430,24.964003,-0.1224,0.158,4.96112,0.00000
198.00,4.96739,24.989204,0.000430,24.963903,-0.1224,0.158,4.96739,0.00000
199.00,4.96729,24.989148,0.000430,24.963883,-0.1223,0.158,4.96729,0.00000
200.00,4.96560,24.989305,0.000433,24.964038,-0.1223,0.158,4.96560,0.00000
201.00,4.96503,24.989326,0.000434,24.964033,-0.1222,0.158,4.96503,0.00000
202.00,4.96575,24.989281,0.000433,24.963979,-0.1221,0.158,4.96575,0.00000
203.00,4.96842,24.989366,0.000431,24.964065,-0.1221,0.158,4.96842,0.00000
204.00,4.97064,24.989382,0.000429,24.964037,-0.1220,0.158,4.97064,0.00000
205.00,4.97314,24.989343,0.000426,24.963954,-0.1219,0.158,4.97314,0.00000
206.00,4.97741,24.989423,0.000425,24.964021,-0.1219,0.158,4.97741,0.00000
207.00,4.98473,24.989460,0.000424,24.964003,-0.1218,0.158,4.98473,0.00000
208.00,4.99213,24.989625,0.000425,24.964126,-0.1217,0.158,4.99213,0.00000
209.00,4.99919,24.989603,0.000425,24.964101,-0.1217,0.158,4.99919,0.00000
210.00,5.00489,24.989692,0.000426,24.964207,-0.1217,0.158,5.00489,0.00000
211.00,5.00804,24.989712,0.000427,24.964184,-0.1216,0.158,5.00804,0.00000
212.00,5.00814,24.989800,0.000430,24.964231,-0.1216,0.158,5.00814,0.00000
213.00,5.00628,24.989727,0.000431,24.964124,-0.1215,0.158,5.00628,0.00000
214.00,5.00421,24.989769,0.000433,24.964115,-0.1215,0.158,5.00421,0.00000
215.00,5.00227,24.989832,0.000434,24.964108,-0.1214,0.158,5.00227,0.00000
216.00,5.00135,24.989839,0.000434,24.964124,-0.1213,0.158,5.00135,0.00000
217.00,5.00112,24.989859,0.000433,24.964136,-0.1213,0.158,5.00112,0.00000
218.00,5.00220,24.989872,0.000432,24.964133,-0.1212,0.158,5.00220,0.00000
219.00,5.00284,24.989930,0.000432,24.964206,-0.1211,0.158,5.00284,0.00000
220.00,5.00243,24.989860,0.000436,24.964148,-0.1211,0.158,5.00243,0.00000
221.00,5.00062,24.989753,0.000437,24.964037,-0.1210,0.158,5.00062,0.00000
222.00,4.99832,24.989737,0.000442,24.964044,-0.1210,0.158,4.99832,0.00000
223.00,4.99595,24.989839,0.000442,24.964098,-0.1210,0.158,4.99595,0.00000
224.00,4.99581,24.989915,0.000442,24.964105,-0.1209,0.158,4.99581,0.00000
225.00,4.99806,24.989980,0.000439,24.964090,-0.1209,0.158,4.99806,0.00000
226.00,5.00195,24.990105,0.000438,24.964192,-0.1209,0.158,5.00195,0.00000
227.00,5.00523,24.990123,0.000436,24.964167,-0.1209,0.158,5.00523,0.00000
228.00,5.00793,24.990039,0.000434,24.964117,-0.1209,0.159,5.00793,0.00000
229.00,5.01023,24.989990,0.000432,24.964062,-0.1209,0.159,5.01023,0.00000
230.00,5.01075,24.990086,0.000431,24.964190,-0.1209,0.159,5.01075,0.00000
231.00,5.01028,24.990075,0.000429,24.964135,-0.1210,0.159,5.01028,0.00000
232.00,5.01030,24.990041,0.000427,24.964086,-0.1210,0.159,5.01030,0.00000
233.00,5.00983,24.990123,0.000429,24.964106,-0.1210,0.159,5.00983,0.00000
234.00,5.00879,24.990110,0.000429,24.964090,-0.1211,0.159,5.00879,0.00000
235.00,5.00697,24.990026,0.000428,24.963947,-0.1212,0.159,5.00697,0.00000
236.00,5.00571,24.990003,0.000429,24.963909,-0.1212,0.159,5.00571,0.00000
237.00,5.00461,24.990044,0.000426,24.963918,-0.1212,0.159,5.00461,0.00000
238.00,5.00343,24.989957,0.000422,24.963848,-0.1212,0.159,5.00343,0.00000
239.00,5.00169,24.990022,0.000420,24.963875,-0.1211,0.160,5.00169,0.00000
240.00,5.00140,24.990054,0.000420,24.963988,-0.1210,0.160,5.00140,0.00000
241.00,5.00125,24.990109,0.000416,24.964018,-0.1210,0.160,5.00125,0.00000
242.00,5.00055,24.990190,0.000419,24.964126,-0.1209,0.160,5.00055,0.00000
243.00,5.00080,24.990262,0.000421,24.964186,-0.1208,0.160,5.00080,0.00000
244.00,5.00082,24.990383,0.000420,24.964276,-0.1208,0.160,5.00082,0.00000
245.00,5.00107,24.990382,0.000419,24.964207,-0.1207,0.160,5.00107,0.00000
246.00,5.00177,24.990347,0.000423,24.964175,-0.1207,0.160,5.00177,0.00000
247.00,5.00322,24.990326,0.000421,24.964113,-0.1206,0.160,5.00322,0.00000
248.00,5.00612,24.990356,0.000422,24.964136,-0.1205,0.160,5.00612,0.00000
249.00,5.00956,24.990230,0.000421,24.964017,-0.1204,0.160,5.00956,0.00000
250.00,5.01183,24.990376,0.000424,24.964138,-0.1203,0.160,5.01183,0.00000
251.00,5.01368,24.990404,0.000422,24.964127,-0.1202,0.160,5.01368,0.00000
252.00,5.01375,24.990493,0.000422,24.964219,-0.1201,0.160,5.01375,0.00000
253.00,5.01166,24.990530,0.000421,24.964239,-0.1200,0.161,5.01166,0.00000
254.00,5.00960,24.990604,0.000422,24.964302,-0.1199,0.161,5.00960,0.00000
255.00,5.00740,24.990465,0.000418,24.964152,-0.1198,0.161,5.00740,0.00000
256.00,5.00476,24.990486,0.000419,24.964188,-0.1197,0.161,5.00476,0.00000
257.00,5.00394,24.990321,0.000418,24.963998,-0.1197,0.161,5.00394,0.00000
258.00,5.00302,24.990301,0.000418,24.963971,-0.1196,0.161,5.00302,0.00000
259.00,5.00354,24.990285,0.000420,24.963924,-0.1196,0.161,5.00354,0.00000
260.00,5.00450,24.990537,0.000424,24.964108,-0.1195,0.161,5.00450,0.00000
261.00,5.00627,24.990627,0.000425,24.964157,-0.1194,0.161,5.00627,0.00000
262.00,5.00827,24.990728,0.000427,24.964232,-0.1193,0.161,5.00827,0.00000
263.00,5.01147,24.990691,0.000428,24.964144,-0.1193,0.161,5.01147,0.00000
264.00,5.01254,24.990732,0.000426,24.964179,-0.1193,0.161,5.01254,0.00000
265.00,5.01230,24.990495,0.000425,24.963990,-0.1193,0.161,5.01230,0.00000
266.00,5.01102,24.990537,0.000426,24.964044,-0.1193,0.161,5.01102,0.00000
267.00,5.00800,24.990588,0.000425,24.964077,-0.1193,0.161,5.00800,0.00000
268.00,5.00381,24.990649,0.000427,24.964149,-0.1194,0.161,5.00381,0.00000
269.00,5.00060,24.990681,0.000428,24.964162,-0.1194,0.161,5.00060,0.00000
270.00,4.99885,24.990869,0.000429,24.964305,-0.1195,0.161,4.99885,0.00000
271.00,4.99826,24.990840,0.000430,24.964229,-0.1196,0.161,4.99826,0.00000
272.00,4.99987,24.990784,0.000431,24.964124,-0.1197,0.161,4.99987,0.00000
273.00,5.00304,24.990814,0.000430,24.964093,-0.1198,0.161,5.00304,0.00000
274.00,5.00543,24.990767,0.000430,24.964029,-0.1199,0.161,5.00543,0.00000
275.00,5.00751,24.990759,0.000429,24.963968,-0.1200,0.161,5.00751,0.00000
276.00,5.00915,24.990775,0.000430,24.963955,-0.1200,0.161,5.00915,0.00000
277.00,5.00979,24.990936,0.000431,24.964078,-0.1200,0.162,5.00979,0.00000
278.00,5.00880,24.990969,0.000432,24.964115,-0.1201,0.161,5.00880,0.00000
279.00,5.00794,24.991088,0.000435,24.964212,-0.1201,0.161,5.00794,0.00000
280.00,5.00708,24.990990,0.000433,24.964140,-0.1201,0.161,5.00708,0.00000
281.00,5.00615,24.991046,0.000431,24.964150,-0.1201,0.162,5.00615,0.00000
282.00,5.00365,24.990976,0.000430,24.964087,-0.1201,0.162,5.00365,0.00000
283.00,5.00237,24.990976,0.000428,24.964047,-0.1201,0.162,5.00237,0.00000
284.00,5.00018,24.990924,0.000423,24.963947,-0.1201,0.162,5.00018,0.00000
285.00,4.99868,24.991100,0.000426,24.964056,-0.1201,0.162,4.99868,0.00000
286.00,4.99645,24.991203,0.000426,24.964118,-0.1200,0.162,4.99645,0.00000
287.00,4.99783,24.991289,0.000426,24.964176,-0.1200,0.162,4.99783,0.00000
288.00,4.99950,24.991241,0.000426,24.964124,-0.1199,0.162,4.99950,0.00000
289.00,5.00208,24.991284,0.000426,24.964142,-0.1199,0.162,5.00208,0.00000
290.00,5.00380,24.991247,0.000425,24.964089,-0.1198,0.162,5.00380,0.00000
291.00,5.00660,24.991222,0.000426,24.964075,-0.1198,0.162,5.00660,0.00000
292.00,5.00643,24.991218,0.000424,24.964029,-0.1197,0.163,5.00643,0.00000
293.00,5.00585,24.991384,0.000424,24.964172,-0.1196,0.163,5.00585,0.00000
294.00,5.00466,24.991435,0.000427,24.964218,-0.1195,0.163,5.00466,0.00000
295.00,5.00396,24.991408,0.000427,24.964206,-0.1195,0.163,5.00396,0.00000
296.00,5.00251,24.991411,0.000430,24.964202,-0.1194,0.163,5.00251,0.00000
297.00,5.00150,24.991463,0.000431,24.964232,-0.1194,0.163,5.00150,0.00000
298.00,5.00030,24.991436,0.000432,24.964173,-0.1193,0.163,5.00030,0.00000
299.00,4.99991,24.991443,0.000431,24.964156,-0.1192,0.163,4.99991,0.00000
300.00,4.99966,24.991499,0.000429,24.964160,-0.1192,0.163,4.99966,0.00000
@3,2.0000,4.0, 300.004999999997 
301.00,4.99975,24.991508,0.000426,24.964154,-0.1191,0.163,4.99975,0.00000
302.00,4.97475,24.991573,0.000429,24.964219,-0.1191,0.163,4.97475,0.00000
303.00,4.85021,24.991618,0.000428,24.964215,-0.1190,0.163,4.85021,0.00000
304.00,4.61134,24.991646,0.000427,24.964230,-0.1190,0.163,4.61134,0.00000
305.00,4.28564,24.991725,0.000433,24.964342,-0.1190,0.163,4.28564,0.00000
306.00,3.92141,24.991666,0.000433,24.964294,-0.1190,0.163,3.92141,0.00000
307.00,3.64244,24.991576,0.000429,24.964197,-0.1190,0.164,3.64244,0.00000
308.00,3.54932,24.991520,0.000432,24.964148,-0.1190,0.163,3.54932,0.00000
309.00,3.64282,24.991592,0.000434,24.964159,-0.1190,0.163,3.64282,0.00000
310.00,3.87974,24.991490,0.000434,24.964012,-0.1190,0.163,3.87974,0.00000
311.00,4.19333,24.991534,0.000436,24.963991,-0.1190,0.163,4.19333,0.00000
312.00,4.47021,24.991596,0.000434,24.964017,-0.1190,0.163,4.47021,0.00000
313.00,4.67387,24.991588,0.000430,24.963997,-0.1189,0.164,4.67387,0.00000
314.00,4.81049,24.991525,0.000428,24.963940,-0.1190,0.164,4.81049,0.00000
315.00,4.89251,24.991611,0.000423,24.963976,-0.1189,0.164,4.89251,0.00000
316.00,4.93684,24.991638,0.000418,24.963994,-0.1189,0.165,4.93684,0.00000
317.00,4.95650,24.991609,0.000420,24.963956,-0.1189,0.165,4.95650,0.00000
318.00,4.96234,24.991718,0.000422,24.964042,-0.1189,0.165,4.96234,0.00000
319.00,4.96271,24.991755,0.000425,24.964097,-0.1189,0.165,4.96271,0.00000
320.00,4.96146,24.991755,0.000426,24.964114,-0.1189,0.164,4.96146,0.00000
321.00,4.95986,24.991778,0.000433,24.964149,-0.1190,0.164,4.95986,0.00000
322.00,4.96080,24.991801,0.000437,24.964178,-0.1190,0.164,4.96080,0.00000
323.00,4.96277,24.991754,0.000434,24.964089,-0.1189,0.164,4.96277,0.00000
324.00,4.96495,24.991797,0.000432,24.964055,-0.1189,0.164,4.96495,0.00000
325.00,4.96707,24.991831,0.000432,24.964019,-0.1189,0.164,4.96707,0.00000
326.00,4.97015,24.991887,0.000429,24.963999,-0.1188,0.165,4.97015,0.00000
327.00,4.97284,24.991938,0.000427,24.963987,-0.1188,0.165,4.97284,0.00000
328.00,4.97469,24.992055,0.000430,24.964079,-0.1187,0.165,4.97469,0.00000
329.00,4.97743,24.992089,0.000433,24.964124,-0.1187,0.164,4.97743,0.00000
330.00,4.97941,24.992042,0.000433,24.964102,-0.1187,0.164,4.97941,0.00000
331.00,4.98076,24.992017,0.000432,24.964096,-0.1187,0.165,4.98076,0.00000
332.00,4.98132,24.992021,0.000430,24.964083,-0.1187,0.165,4.98132,0.00000
333.00,4.98249,24.991955,0.000428,24.963991,-0.1187,0.165,4.98249,0.00000
334.00,4.98377,24.991935,0.000426,24.963945,-0.1187,0.165,4.98377,0.00000
335.00,4.98496,24.991985,0.000424,24.963974,-0.1187,0.165,4.98496,0.00000
336.00,4.98543,24.992030,0.000422,24.963972,-0.1186,0.165,4.98543,0.00000
337.00,4.98720,24.992112,0.000423,24.963987,-0.1186,0.165,4.98720,0.00000
338.00,4.98837,24.992123,0.000423,24.963954,-0.1186,0.166,4.98837,0.00000
339.00,4.98958,24.992261,0.000424,24.964048,-0.1185,0.166,4.98958,0.00000
340.00,4.99102,24.992353,0.000428,24.964078,-0.1185,0.166,4.99102,0.00000
341.00,4.99338,24.992365,0.000429,24.964093,-0.1185,0.166,4.99338,0.00000
342.00,4.99532,24.992321,0.000431,24.964083,-0.1185,0.165,4.99532,0.00000
343.00,4.99725,24.992337,0.000430,24.964097,-0.1184,0.165,4.99725,0.00000
344.00,4.99728,24.992250,0.000429,24.963995,-0.1185,0.166,4.99728,0.00000
345.00,4.99681,24.992141,0.000426,24.963929,-0.1185,0.166,4.99681,0.00000
346.00,4.99575,24.992227,0.000424,24.963986,-0.1185,0.166,4.99575,0.00000
347.00,4.99460,24.992251,0.000428,24.964046,-0.1185,0.166,4.99460,0.00000
348.00,4.99322,24.992211,0.000429,24.964011,-0.1185,0.166,4.99322,0.00000
349.00,4.99274,24.992294,0.000432,24.964040,-0.1185,0.166,4.99274,0.00000
350.00,4.99257,24.992300,0.000433,24.963988,-0.1185,0.166,4.99257,0.00000
351.00,4.99318,24.992320,0.000435,24.963953,-0.1185,0.166,4.99318,0.00000
352.00,4.99238,24.992382,0.000433,24.963952,-0.1185,0.166,4.99238,0.00000
353.00,4.99334,24.992465,0.000430,24.964024,-0.1185,0.166,4.99334,0.00000
354.00,4.99444,24.992367,0.000430,24.963950,-0.1185,0.166,4.99444,0.00000
355.00,4.99625,24.992471,0.000430,24.964041,-0.1185,0.166,4.99625,0.00000
356.00,4.99736,24.992415,0.000431,24.963977,-0.1185,0.166,4.99736,0.00000
357.00,4.99787,24.992396,0.000430,24.963926,-0.1185,0.166,4.99787,0.00000
358.00,4.99835,24.992400,0.000431,24.963917,-0.1185,0.166,4.99835,0.00000
359.00,4.99849,24.992420,0.000429,24.963950,-0.1185,0.166,4.99849,0.00000
360.00,4.99815,24.992415,0.000431,24.963962,-0.1185,0.166,4.99815,0.00000
361.00,4.99699,24.992444,0.000431,24.963998,-0.1185,0.166,4.99699,0.00000
362.00,4.99800,24.992454,0.000429,24.964027,-0.1185,0.167,4.99800,0.00000
363.00,4.99674,24.992464,0.000431,24.964051,-0.1184,0.167,4.99674,0.00000
364.00,4.99670,24.992533,0.000430,24.964071,-0.1184,0.167,4.99670,0.00000
365.00,4.99650,24.992597,0.000430,24.964090,-0.1183,0.167,4.99650,0.00000
366.00,4.99663,24.992672,0.000430,24.964133,-0.1183,0.167,4.99663,0.00000
367.00,4.99640,24.992721,0.000432,24.964111,-0.1182,0.167,4.99640,0.00000
368.00,4.99707,24.992783,0.000431,24.964097,-0.1182,0.167,4.99707,0.00000
369.00,4.99659,24.992838,0.000432,24.964091,-0.1182,0.167,4.99659,0.00000
370.00,4.99590,24.992893,0.000432,24.964104,-0.1182,0.167,4.99590,0.00000
371.00,4.99600,24.992929,0.000432,24.964107,-0.1182,0.167,4.99600,0.00000
372.00,4.99532,24.992894,0.000431,24.964081,-0.1182,0.167,4.99532,0.00000
373.00,4.99715,24.992910,0.000430,24.964125,-0.1181,0.167,4.99715,0.00000
374.00,4.99985,24.992874,0.000431,24.964088,-0.1181,0.167,4.99985,0.00000
375.00,5.00307,24.992882,0.000430,24.964095,-0.1180,0.167,5.00307,0.00000
376.00,5.00519,24.992824,0.000429,24.964087,-0.1180,0.168,5.00519,0.00000
377.00,5.00685,24.992849,0.000429,24.964095,-0.1179,0.168,5.00685,0.00000
378.00,5.00432,24.992838,0.000430,24.964040,-0.1178,0.168,5.00432,0.00000
379.00,4.99921,24.992879,0.000430,24.964072,-0.1177,0.168,4.99921,0.00000
380.00,4.99333,24.992870,0.000431,24.964019,-0.1176,0.168,4.99333,0.00000
381.00,4.98810,24.992963,0.000432,24.964021,-0.1175,0.168,4.98810,0.00000
382.00,4.98472,24.993069,0.000433,24.964086,-0.1173,0.168,4.98472,0.00000
383.00,4.98264,24.993106,0.000434,24.964111,-0.1172,0.168,4.98264,0.00000
384.00,4.98405,24.993153,0.000434,24.964178,-0.1171,0.168,4.98405,0.00000
385.00,4.98761,24.993141,0.000436,24.964187,-0.1171,0.167,4.98761,0.00000
386.00,4.99270,24.993089,0.000436,24.964180,-0.1170,0.168,4.99270,0.00000
387.00,4.99628,24.993004,0.000434,24.964143,-0.1169,0.168,4.99628,0.00000
388.00,4.99977,24.993099,0.000433,24.964230,-0.1169,0.168,4.99977,0.00000
389.00,5.00114,24.993046,0.000434,24.964170,-0.1168,0.168,5.00114,0.00000
390.00,5.00112,24.993044,0.000429,24.964138,-0.1168,0.168,5.00112,0.00000
391.00,4.99940,24.993078,0.000428,24.964105,-0.1167,0.168,4.99940,0.00000
392.00,4.99786,24.993083,0.000428,24.964100,-0.1167,0.168,4.99786,0.00000
393.00,4.99829,24.993027,0.000429,24.964027,-0.1166,0.168,4.99829,0.00000
394.00,4.99773,24.993038,0.000425,24.964076,-0.1166,0.168,4.99773,0.00000
395.00,4.99695,24.993123,0.000426,24.964143,-0.1166,0.169,4.99695,0.00000
396.00,4.99603,24.993132,0.000427,24.964144,-0.1165,0.169,4.99603,0.00000
397.00,4.99447,24.993184,0.000426,24.964139,-0.1165,0.169,4.99447,0.00000
398.00,4.99107,24.993216,0.000425,24.964122,-0.1165,0.169,4.99107,0.00000
399.00,4.98990,24.993251,0.000426,24.964048,-0.1165,0.169,4.98990,0.00000
400.00,4.98935,24.993232,0.000423,24.964021,-0.1165,0.169,4.98935,0.00000
401.00,4.99023,24.993206,0.000419,24.964002,-0.1165,0.169,4.99023,0.00000
402.00,4.99169,24.993163,0.000418,24.963975,-0.1165,0.169,4.99169,0.00000
403.00,4.99370,24.993178,0.000420,24.964012,-0.1164,0.169,4.99370,0.00000
404.00,4.99436,24.993223,0.000420,24.964028,-0.1164,0.169,4.99436,0.00000
405.00,4.99387,24.993230,0.000423,24.964020,-0.1164,0.169,4.99387,0.00000
406.00,4.99321,24.993297,0.000428,24.964063,-0.1164,0.169,4.99321,0.00000
407.00,4.99380,24.993363,0.000430,24.964119,-0.1163,0.169,4.99380,0.00000
408.00,4.99313,24.993385,0.000432,24.964091,-0.1163,0.169,4.99313,0.00000
409.00,4.99324,24.993385,0.000435,24.964113,-0.1163,0.169,4.99324,0.00000
410.00,4.99313,24.993385,0.000436,24.964075,-0.1163,0.169,4.99313,0.00000
411.00,4.99320,24.993422,0.000432,24.964126,-0.1163,0.169,4.99320,0.00000
412.00,4.99236,24.993454,0.000431,24.964103,-0.1163,0.169,4.99236,0.00000
413.00,4.99220,24.993469,0.000431,24.964107,-0.1163,0.169,4.99220,0.00000
414.00,4.99144,24.993482,0.000428,24.964102,-0.1162,0.169,4.99144,0.00000
415.00,4.99218,24.993580,0.000427,24.964179,-0.1162,0.169,4.99218,0.00000
416.00,4.99258,24.993558,0.000428,24.964125,-0.1161,0.169,4.99258,0.00000
417.00,4.99247,24.993503,0.000427,24.964076,-0.1160,0.170,4.99247,0.00000
418.00,4.99380,24.993476,0.000423,24.964044,-0.1160,0.170,4.99380,0.00000
419.00,4.99523,24.993515,0.000424,24.964089,-0.1158,0.170,4.99523,0.00000
420.00,4.99617,24.993440,0.000425,24.964046,-0.1158,0.170,4.99617,0.00000
@4,2.0000,4.0, 420.048999999999 
421.00,4.99681,24.993484,0.000426,24.964063,-0.1156,0.170,4.99681,0.00000
422.00,4.98422,24.993605,0.000430,24.964159,-0.1155,0.170,4.98422,0.00000
423.00,4.88790,24.993668,0.000433,24.964252,-0.1154,0.170,4.88790,0.00000
424.00,4.67458,24.993712,0.000433,24.964235,-0.1153,0.170,4.67458,0.00000
425.00,4.37010,24.993706,0.000431,24.964220,-0.1152,0.170,4.37010,0.00000
426.00,4.01132,24.993696,0.000429,24.964217,-0.1150,0.170,4.01132,0.00000
427.00,3.70294,24.993657,0.000426,24.964157,-0.1149,0.170,3.70294,0.00000
428.00,3.56092,24.993603,0.000424,24.964057,-0.1148,0.170,3.56092,0.00000
429.00,3.60979,24.993600,0.000424,24.964013,-0.1147,0.171,3.60979,0.00000
430.00,3.80864,24.993661,0.000425,24.963997,-0.1146,0.171,3.80864,0.00000
431.00,4.10437,24.993718,0.000424,24.963984,-0.1145,0.171,4.10437,0.00000
432.00,4.39042,24.993778,0.000426,24.964007,-0.1144,0.171,4.39042,0.00000
433.00,4.60943,24.993804,0.000426,24.964002,-0.1144,0.171,4.60943,0.00000
434.00,4.76261,24.993799,0.000426,24.963984,-0.1143,0.171,4.76261,0.00000
435.00,4.85919,24.993826,0.000425,24.964024,-0.1142,0.171,4.85919,0.00000
436.00,4.91407,24.993766,0.000427,24.963939,-0.1141,0.171,4.91407,0.00000
437.00,4.94259,24.993782,0.000426,24.963961,-0.1141,0.171,4.94259,0.00000
438.00,4.95309,24.993815,0.000427,24.964017,-0.1140,0.171,4.95309,0.00000
439.00,4.95595,24.993846,0.000427,24.964071,-0.1139,0.171,4.95595,0.00000
440.00,4.95630,24.993884,0.000429,24.964036,-0.1139,0.171,4.95630,0.00000
441.00,4.95520,24.994010,0.000428,24.964135,-0.1138,0.171,4.95520,0.00000
442.00,4.95390,24.994068,0.000429,24.964128,-0.1137,0.171,4.95390,0.00000
443.00,4.95395,24.994050,0.000430,24.964083,-0.1136,0.171,4.95395,0.00000
444.00,4.95400,24.994015,0.000432,24.963995,-0.1136,0.171,4.95400,0.00000
445.00,4.95525,24.994008,0.000433,24.964021,-0.1135,0.171,4.95525,0.00000
446.00,4.95773,24.993955,0.000434,24.963988,-0.1135,0.171,4.95773,0.00000
447.00,4.96076,24.993973,0.000434,24.964006,-0.1134,0.171,4.96076,0.00000
448.00,4.96422,24.994107,0.000434,24.964072,-0.1133,0.171,4.96422,0.00000
449.00,4.96845,24.994158,0.000433,24.964142,-0.1132,0.171,4.96845,0.00000
450.00,4.97421,24.994162,0.000432,24.964141,-0.1132,0.172,4.97421,0.00000
451.00,4.98043,24.994169,0.000432,24.964170,-0.1131,0.172,4.98043,0.00000
452.00,4.98637,24.994144,0.000431,24.964140,-0.1131,0.172,4.98637,0.00000
453.00,4.99194,24.994102,0.000431,24.964113,-0.1130,0.172,4.99194,0.00000
454.00,4.99569,24.994148,0.000430,24.964122,-0.1130,0.172,4.99569,0.00000
455.00,4.99563,24.994132,0.000427,24.964087,-0.1129,0.172,4.99563,0.00000
456.00,4.99305,24.994252,0.000428,24.964108,-0.1129,0.172,4.99305,0.00000
457.00,4.98708,24.994306,0.000432,24.964123,-0.1128,0.172,4.98708,0.00000
458.00,4.97997,24.994361,0.000433,24.964118,-0.1127,0.172,4.97997,0.00000
459.00,4.97325,24.994419,0.000435,24.964153,-0.1126,0.172,4.97325,0.00000
460.00,4.96912,24.994456,0.000439,24.964138,-0.1125,0.172,4.96912,0.00000
461.00,4.96726,24.994481,0.000441,24.964109,-0.1124,0.172,4.96726,0.00000
462.00,4.96989,24.994485,0.000437,24.964067,-0.1123,0.172,4.96989,0.00000
463.00,4.97483,24.994483,0.000435,24.964025,-0.1123,0.172,4.97483,0.00000
464.00,4.98059,24.994398,0.000434,24.963958,-0.1123,0.172,4.98059,0.00000
465.00,4.98625,24.994455,0.000432,24.963991,-0.1122,0.172,4.98625,0.00000
466.00,4.99108,24.994400,0.000433,24.964020,-0.1122,0.173,4.99108,0.00000
467.00,4.99370,24.994436,0.000434,24.964096,-0.1123,0.173,4.99370,0.00000
468.00,4.99425,24.994471,0.000434,24.964165,-0.1122,0.173,4.99425,0.00000
469.00,4.99332,24.994524,0.000435,24.964180,-0.1122,0.173,4.99332,0.00000
470.00,4.99161,24.994611,0.000438,24.964261,-0.1122,0.172,4.99161,0.00000
471.00,4.98961,24.994550,0.000437,24.964188,-0.1122,0.172,4.98961,0.00000
472.00,4.98725,24.994517,0.000437,24.964117,-0.1122,0.173,4.98725,0.00000
473.00,4.98523,24.994522,0.000438,24.964090,-0.1122,0.173,4.98523,0.00000
474.00,4.98519,24.994542,0.000439,24.964078,-0.1122,0.173,4.98519,0.00000
475.00,4.98559,24.994539,0.000436,24.964018,-0.1123,0.173,4.98559,0.00000
476.00,4.98485,24.994652,0.000437,24.964056,-0.1123,0.173,4.98485,0.00000
477.00,4.98442,24.994729,0.000437,24.964092,-0.1123,0.173,4.98442,0.00000
478.00,4.98502,24.994780,0.000434,24.964125,-0.1123,0.173,4.98502,0.00000
479.00,4.98534,24.994885,0.000435,24.964192,-0.1123,0.173,4.98534,0.00000
480.00,4.98563,24.994815,0.000433,24.964152,-0.1123,0.173,4.98563,0.00000
481.00,4.98632,24.994817,0.000431,24.964105,-0.1123,0.173,4.98632,0.00000
482.00,4.98635,24.994816,0.000431,24.964122,-0.1122,0.173,4.98635,0.00000
483.00,4.98582,24.994824,0.000432,24.964073,-0.1122,0.173,4.98582,0.00000
484.00,4.98435,24.994822,0.000434,24.964055,-0.1121,0.173,4.98435,0.00000
485.00,4.98227,24.994884,0.000437,24.964070,-0.1120,0.173,4.98227,0.00000
486.00,4.98102,24.994948,0.000438,24.964144,-0.1119,0.173,4.98102,0.00000
487.00,4.98116,24.995075,0.000435,24.964191,-0.1118,0.173,4.98116,0.00000
488.00,4.98208,24.995115,0.000434,24.964220,-0.1117,0.173,4.98208,0.00000
489.00,4.98534,24.995072,0.000430,24.964144,-0.1116,0.174,4.98534,0.00000
490.00,4.99033,24.995091,0.000426,24.964133,-0.1115,0.174,4.99033,0.00000
491.00,4.99480,24.995102,0.000423,24.964065,-0.1114,0.174,4.99480,0.00000
492.00,4.99719,24.995071,0.000426,24.964039,-0.1113,0.174,4.99719,0.00000
493.00,4.99707,24.995038,0.000426,24.963976,-0.1112,0.174,4.99707,0.00000
494.00,4.99356,24.995073,0.000429,24.964002,-0.1110,0.174,4.99356,0.00000
495.00,4.98773,24.995110,0.000432,24.964009,-0.1109,0.174,4.98773,0.00000
496.00,4.98116,24.995114,0.000434,24.964049,-0.1108,0.174,4.98116,0.00000
497.00,4.97650,24.995131,0.000433,24.964040,-0.1107,0.174,4.97650,0.00000
498.00,4.97500,24.995200,0.000435,24.964084,-0.1106,0.174,4.97500,0.00000
499.00,4.97575,24.995296,0.000438,24.964140,-0.1105,0.174,4.97575,0.00000
500.00,4.97748,24.995377,0.000441,24.964199,-0.1104,0.174,4.97748,0.00000
501.00,4.98154,24.995440,0.000445,24.964291,-0.1104,0.174,4.98154,0.00000
502.00,4.98578,24.995372,0.000445,24.964217,-0.1104,0.174,4.98578,0.00000
503.00,4.98954,24.995332,0.000442,24.964180,-0.1104,0.174,4.98954,0.00000
504.00,4.99229,24.995336,0.000436,24.964167,-0.1104,0.174,4.99229,0.00000
505.00,4.99378,24.995319,0.000432,24.964162,-0.1104,0.175,4.99378,0.00000
506.00,4.99327,24.995257,0.000429,24.964045,-0.1103,0.175,4.99327,0.00000
507.00,4.99278,24.995245,0.000430,24.964051,-0.1103,0.175,4.99278,0.00000
508.00,4.99056,24.995299,0.000430,24.964131,-0.1103,0.175,4.99056,0.00000
509.00,4.98871,24.995266,0.000431,24.964142,-0.1103,0.175,4.98871,0.00000
510.00,4.98752,24.995233,0.000433,24.964096,-0.1103,0.175,4.98752,0.00000
511.00,4.98642,24.995290,0.000433,24.964144,-0.1103,0.175,4.98642,0.00000
512.00,4.98525,24.995310,0.000433,24.964127,-0.1102,0.175,4.98525,0.00000
513.00,4.98483,24.995286,0.000433,24.964057,-0.1103,0.175,4.98483,0.00000
514.00,4.98400,24.995284,0.000433,24.964016,-0.1103,0.175,4.98400,0.00000
515.00,4.98412,24.995290,0.000432,24.964000,-0.1103,0.175,4.98412,0.00000
516.00,4.98430,24.995288,0.000431,24.963968,-0.1102,0.175,4.98430,0.00000
517.00,4.98407,24.995334,0.000430,24.963949,-0.1102,0.175,4.98407,0.00000
518.00,4.98346,24.995365,0.000431,24.963985,-0.1102,0.175,4.98346,0.00000
519.00,4.98408,24.995409,0.000433,24.963987,-0.1102,0.175,4.98408,0.00000
520.00,4.98451,24.995431,0.000433,24.963982,-0.1102,0.175,4.98451,0.00000
521.00,4.98595,24.995511,0.000434,24.964011,-0.1102,0.175,4.98595,0.00000
522.00,4.98751,24.995533,0.000434,24.964029,-0.1102,0.175,4.98751,0.00000
523.00,4.98989,24.995580,0.000436,24.964012,-0.1102,0.175,4.98989,0.00000
524.00,4.99024,24.995599,0.000435,24.964011,-0.1102,0.175,4.99024,0.00000
525.00,4.99001,24.995647,0.000433,24.964076,-0.1102,0.176,4.99001,0.00000
526.00,4.98830,24.995625,0.000431,24.964078,-0.1101,0.176,4.98830,0.00000
527.00,4.98744,24.995660,0.000431,24.964120,-0.1100,0.176,4.98744,0.00000
528.00,4.98571,24.995621,0.000429,24.964046,-0.1100,0.176,4.98571,0.00000
529.00,4.98470,24.995724,0.000428,24.964116,-0.1099,0.176,4.98470,0.00000
530.00,4.98352,24.995806,0.000430,24.964136,-0.1098,0.176,4.98352,0.00000
531.00,4.98404,24.995773,0.000433,24.964095,-0.1097,0.176,4.98404,0.00000
532.00,4.98323,24.995793,0.000434,24.964058,-0.1096,0.176,4.98323,0.00000
533.00,4.98306,24.995886,0.000433,24.964128,-0.1095,0.176,4.98306,0.00000
534.00,4.98344,24.995775,0.000433,24.964010,-0.1095,0.176,4.98344,0.00000
535.00,4.98355,24.995756,0.000431,24.963953,-0.1094,0.176,4.98355,0.00000
536.00,4.98306,24.995860,0.000429,24.963965,-0.1093,0.177,4.98306,0.00000
537.00,4.98398,24.995866,0.000428,24.964000,-0.1092,0.177,4.98398,0.00000
538.00,4.98663,24.995786,0.000429,24.963985,-0.1092,0.177,4.98663,0.00000
539.00,4.99037,24.995820,0.000427,24.964018,-0.1091,0.177,4.99037,0.00000
540.00,4.99460,24.995852,0.000427,24.964033,-0.1090,0.177,4.99460,0.00000
@5,2.0000,4.0, 540.044999999998 
541.00,4.99827,24.995851,0.000427,24.964080,-0.1089,0.177,4.99827,0.00000
542.00,4.98759,24.995834,0.000431,24.964036,-0.1089,0.177,4.98759,0.00000
543.00,4.88966,24.995972,0.000433,24.964082,-0.1087,0.177,4.88966,0.00000
544.00,4.67383,24.996026,0.000438,24.964144,-0.1087,0.177,4.67383,0.00000
545.00,4.36706,24.996022,0.000441,24.964191,-0.1086,0.177,4.36706,0.00000
546.00,4.00970,24.996015,0.000440,24.964196,-0.1085,0.177,4.00970,0.00000
547.00,3.69988,24.996045,0.000438,24.964242,-0.1084,0.177,3.69988,0.00000
548.00,3.55629,24.996012,0.000438,24.964240,-0.1084,0.177,3.55629,0.00000
549.00,3.60204,24.996006,0.000437,24.964199,-0.1083,0.177,3.60204,0.00000
550.00,3.79806,24.996022,0.000435,24.964182,-0.1082,0.177,3.79806,0.00000
551.00,4.08901,24.996006,0.000438,24.964113,-0.1082,0.177,4.08901,0.00000
552.00,4.37428,24.996040,0.000435,24.964087,-0.1081,0.178,4.37428,0.00000
553.00,4.59564,24.996021,0.000432,24.964029,-0.1081,0.178,4.59564,0.00000
554.00,4.75233,24.995998,0.000430,24.963969,-0.1081,0.178,4.75233,0.00000
555.00,4.85302,24.996002,0.000433,24.963937,-0.1080,0.178,4.85302,0.00000
556.00,4.91192,24.996065,0.000434,24.963950,-0.1080,0.178,4.91192,0.00000
557.00,4.94222,24.996126,0.000436,24.964035,-0.1080,0.178,4.94222,0.00000
558.00,4.95430,24.996183,0.000439,24.964050,-0.1081,0.178,4.95430,0.00000
559.00,4.95696,24.996252,0.000442,24.964125,-0.1081,0.178,4.95696,0.00000
560.00,4.95654,24.996233,0.000442,24.964096,-0.1081,0.178,4.95654,0.00000
561.00,4.95406,24.996190,0.000439,24.964069,-0.1081,0.178,4.95406,0.00000
562.00,4.95248,24.996164,0.000440,24.963990,-0.1082,0.178,4.95248,0.00000
563.00,4.95200,24.996198,0.000440,24.964044,-0.1083,0.178,4.95200,0.00000
564.00,4.95082,24.996215,0.000440,24.964042,-0.1083,0.178,4.95082,0.00000
565.00,4.94937,24.996265,0.000439,24.964072,-0.1083,0.178,4.94937,0.00000
566.00,4.94829,24.996320,0.000439,24.964089,-0.1084,0.178,4.94829,0.00000
567.00,4.94741,24.996331,0.000436,24.964062,-0.1084,0.178,4.94741,0.00000
568.00,4.94753,24.996311,0.000436,24.964010,-0.1084,0.179,4.94753,0.00000
569.00,4.94995,24.996309,0.000435,24.963966,-0.1084,0.179,4.94995,0.00000
570.00,4.95393,24.996357,0.000437,24.963955,-0.1084,0.179,4.95393,0.00000
571.00,4.95863,24.996402,0.000437,24.963971,-0.1084,0.179,4.95863,0.00000
572.00,4.96355,24.996472,0.000443,24.964005,-0.1084,0.178,4.96355,0.00000
573.00,4.96779,24.996555,0.000444,24.964023,-0.1083,0.178,4.96779,0.00000
574.00,4.97132,24.996586,0.000442,24.964081,-0.1083,0.179,4.97132,0.00000
575.00,4.97397,24.996582,0.000436,24.964086,-0.1082,0.179,4.97397,0.00000
576.00,4.97659,24.996553,0.000437,24.964069,-0.1081,0.179,4.97659,0.00000
577.00,4.97922,24.996555,0.000435,24.964065,-0.1081,0.179,4.97922,0.00000
578.00,4.98110,24.996601,0.000433,24.964128,-0.1079,0.179,4.98110,0.00000
579.00,4.98332,24.996659,0.000432,24.964095,-0.1078,0.179,4.98332,0.00000
580.00,4.98298,24.996707,0.000435,24.964099,-0.1077,0.179,4.98298,0.00000
581.00,4.97965,24.996741,0.000434,24.964115,-0.1076,0.179,4.97965,0.00000
582.00,4.97358,24.996708,0.000433,24.964107,-0.1075,0.180,4.97358,0.00000
583.00,4.96816,24.996709,0.000435,24.964130,-0.1073,0.180,4.96816,0.00000
584.00,4.96254,24.996653,0.000435,24.964071,-0.1072,0.180,4.96254,0.00000
585.00,4.95913,24.996645,0.000438,24.964095,-0.1071,0.180,4.95913,0.00000
586.00,4.95903,24.996694,0.000440,24.964073,-0.1070,0.180,4.95903,0.00000
587.00,4.96168,24.996817,0.000438,24.964140,-0.1068,0.180,4.96168,0.00000
588.00,4.96529,24.996774,0.000438,24.964060,-0.1067,0.180,4.96529,0.00000
589.00,4.96880,24.996819,0.000438,24.964145,-0.1066,0.180,4.96880,0.00000
590.00,4.97267,24.996818,0.000436,24.964134,-0.1064,0.180,4.97267,0.00000
591.00,4.97553,24.996834,0.000438,24.964221,-0.1063,0.180,4.97553,0.00000
592.00,4.97831,24.996821,0.000440,24.964194,-0.1062,0.180,4.97831,0.00000
593.00,4.97972,24.996829,0.000439,24.964235,-0.1061,0.180,4.97972,0.00000
594.00,4.98111,24.996890,0.000442,24.964245,-0.1060,0.180,4.98111,0.00000
595.00,4.98195,24.996926,0.000440,24.964267,-0.1059,0.180,4.98195,0.00000
596.00,4.98141,24.996875,0.000436,24.964193,-0.1058,0.180,4.98141,0.00000
597.00,4.97925,24.996881,0.000434,24.964223,-0.1058,0.180,4.97925,0.00000
598.00,4.97762,24.996931,0.000436,24.964196,-0.1058,0.180,4.97762,0.00000
599.00,4.97621,24.996839,0.000435,24.964124,-0.1058,0.180,4.97621,0.00000
600.00,4.97466,24.996819,0.000435,24.964078,-0.1058,0.180,4.97466,0.00000
601.00,4.97443,24.996907,0.000436,24.964113,-0.1057,0.180,4.97443,0.00000
602.00,4.97528,24.996924,0.000437,24.964074,-0.1057,0.180,4.97528,0.00000
603.00,4.97613,24.996909,0.000435,24.964017,-0.1058,0.180,4.97613,0.00000
604.00,4.97648,24.997046,0.000433,24.964077,-0.1058,0.181,4.97648,0.00000
605.00,4.97631,24.997105,0.000433,24.964107,-0.1059,0.181,4.97631,0.00000
606.00,4.97525,24.997215,0.000434,24.964146,-0.1059,0.181,4.97525,0.00000
607.00,4.97450,24.997213,0.000433,24.964151,-0.1060,0.181,4.97450,0.00000
608.00,4.97505,24.997300,0.000432,24.964236,-0.1061,0.181,4.97505,0.00000
609.00,4.97674,24.997308,0.000433,24.964263,-0.1062,0.181,4.97674,0.00000
610.00,4.97791,24.997335,0.000436,24.964282,-0.1063,0.181,4.97791,0.00000
611.00,4.98095,24.997268,0.000435,24.964269,-0.1064,0.181,4.98095,0.00000
612.00,4.98474,24.997327,0.000436,24.964288,-0.1065,0.181,4.98474,0.00000
613.00,4.98720,24.997270,0.000438,24.964262,-0.1066,0.181,4.98720,0.00000
614.00,4.98950,24.997329,0.000437,24.964279,-0.1067,0.181,4.98950,0.00000
615.00,4.99303,24.997329,0.000435,24.964284,-0.1068,0.181,4.99303,0.00000
616.00,4.99410,24.997351,0.000434,24.964250,-0.1069,0.182,4.99410,0.00000
617.00,4.99160,24.997391,0.000435,24.964286,-0.1069,0.182,4.99160,0.00000
618.00,4.98772,24.997427,0.000434,24.964265,-0.1070,0.182,4.98772,0.00000
619.00,4.98318,24.997366,0.000433,24.964203,-0.1070,0.182,4.98318,0.00000
620.00,4.97913,24.997378,0.000436,24.964133,-0.1070,0.182,4.97913,0.00000
621.00,4.97651,24.997334,0.000440,24.964125,-0.1070,0.182,4.97651,0.00000
622.00,4.97727,24.997311,0.000440,24.964046,-0.1070,0.182,4.97727,0.00000
623.00,4.97885,24.997337,0.000443,24.963991,-0.1070,0.182,4.97885,0.00000
624.00,4.98098,24.997360,0.000444,24.964003,-0.1070,0.182,4.98098,0.00000
625.00,4.98272,24.997301,0.000443,24.963949,-0.1069,0.182,4.98272,0.00000
626.00,4.98464,24.997337,0.000439,24.963915,-0.1070,0.182,4.98464,0.00000
627.00,4.98531,24.997328,0.000440,24.963882,-0.1070,0.182,4.98531,0.00000
628.00,4.98693,24.997354,0.000437,24.963989,-0.1070,0.182,4.98693,0.00000
629.00,4.98771,24.997381,0.000439,24.964000,-0.1070,0.182,4.98771,0.00000
630.00,4.98808,24.997481,0.000441,24.964093,-0.1070,0.182,4.98808,0.00000
631.00,4.98706,24.997545,0.000442,24.964129,-0.1071,0.182,4.98706,0.00000
632.00,4.98502,24.997628,0.000445,24.964220,-0.1071,0.182,4.98502,0.00000
633.00,4.98167,24.997676,0.000449,24.964158,-0.1071,0.182,4.98167,0.00000
634.00,4.97876,24.997732,0.000447,24.964119,-0.1071,0.182,4.97876,0.00000
635.00,4.97639,24.997791,0.000447,24.964118,-0.1072,0.182,4.97639,0.00000
636.00,4.97516,24.997827,0.000448,24.964168,-0.1073,0.182,4.97516,0.00000
637.00,4.97548,24.997841,0.000446,24.964112,-0.1073,0.182,4.97548,0.00000
638.00,4.97635,24.997903,0.000446,24.964175,-0.1074,0.182,4.97635,0.00000
639.00,4.97840,24.997936,0.000448,24.964208,-0.1075,0.182,4.97840,0.00000
640.00,4.98029,24.997971,0.000447,24.964218,-0.1075,0.182,4.98029,0.00000
641.00,4.98164,24.998005,0.000449,24.964209,-0.1076,0.182,4.98164,0.00000
642.00,4.98241,24.998087,0.000448,24.964261,-0.1077,0.182,4.98241,0.00000
643.00,4.98264,24.998080,0.000447,24.964223,-0.1077,0.183,4.98264,0.00000
644.00,4.98231,24.998070,0.000445,24.964183,-0.1078,0.183,4.98231,0.00000
645.00,4.98115,24.998011,0.000444,24.964144,-0.1079,0.183,4.98115,0.00000
646.00,4.97975,24.998021,0.000445,24.964116,-0.1079,0.183,4.97975,0.00000
647.00,4.97863,24.997958,0.000444,24.964044,-0.1080,0.183,4.97863,0.00000
648.00,4.97867,24.997930,0.000441,24.964046,-0.1081,0.183,4.97867,0.00000
649.00,4.97782,24.997984,0.000441,24.964079,-0.1081,0.183,4.97782,0.00000
650.00,4.97745,24.998100,0.000443,24.964148,-0.1081,0.183,4.97745,0.00000
651.00,4.97734,24.998067,0.000443,24.964125,-0.1081,0.183,4.97734,0.00000
652.00,4.97607,24.998087,0.000445,24.964131,-0.1081,0.183,4.97607,0.00000
653.00,4.97526,24.998107,0.000446,24.964094,-0.1081,0.183,4.97526,0.00000
654.00,4.97523,24.998085,0.000446,24.964070,-0.1081,0.183,4.97523,0.00000
655.00,4.97504,24.998044,0.000444,24.963990,-0.1080,0.183,4.97504,0.00000
656.00,4.97421,24.998106,0.000441,24.963982,-0.1080,0.183,4.97421,0.00000
657.00,4.97503,24.998155,0.000439,24.963983,-0.1079,0.184,4.97503,0.00000
658.00,4.97528,24.998204,0.000442,24.964020,-0.1078,0.183,4.97528,0.00000
659.00,4.97535,24.998268,0.000444,24.964059,-0.1078,0.183,4.97535,0.00000
660.00,4.97464,24.998346,0.000443,24.964103,-0.1077,0.183,4.97464,0.00000
@6,2.0000,4.0, 660.055 
661.00,4.97467,24.998340,0.000443,24.964087,-0.1076,0.183,4.97467,0.00000
662.00,4.96475,24.998352,0.000441,24.964092,-0.1075,0.184,4.96475,0.00000
663.00,4.88106,24.998383,0.000438,24.964104,-0.1075,0.184,4.88106,0.00000
664.00,4.68320,24.998408,0.000437,24.964110,-0.1074,0.184,4.68320,0.00000
665.00,4.39716,24.998418,0.000438,24.964139,-0.1073,0.184,4.39716,0.00000
666.00,4.05386,24.998484,0.000437,24.964230,-0.1073,0.184,4.05386,0.00000
667.00,3.74320,24.998479,0.000439,24.964284,-0.1072,0.184,3.74320,0.00000
668.00,3.58243,24.998453,0.000440,24.964273,-0.1072,0.184,3.58243,0.00000
669.00,3.60709,24.998487,0.000440,24.964296,-0.1071,0.184,3.60709,0.00000
670.00,3.77970,24.998515,0.000438,24.964272,-0.1071,0.184,3.77970,0.00000
671.00,4.05453,24.998555,0.000439,24.964251,-0.1071,0.184,4.05453,0.00000
672.00,4.33676,24.998628,0.000438,24.964272,-0.1071,0.184,4.33676,0.00000
673.00,4.55875,24.998692,0.000438,24.964301,-0.1071,0.185,4.55875,0.00000
674.00,4.71862,24.998651,0.000437,24.964244,-0.1071,0.185,4.71862,0.00000
675.00,4.82454,24.998648,0.000437,24.964244,-0.1071,0.185,4.82454,0.00000
676.00,4.88637,24.998641,0.000436,24.964223,-0.1072,0.185,4.88637,0.00000
677.00,4.91789,24.998623,0.000437,24.964201,-0.1072,0.185,4.91789,0.00000
678.00,4.93287,24.998636,0.000439,24.964223,-0.1072,0.185,4.93287,0.00000
679.00,4.93740,24.998685,0.000440,24.964270,-0.1072,0.185,4.93740,0.00000
680.00,4.93710,24.998714,0.000439,24.964313,-0.1072,0.185,4.93710,0.00000
681.00,4.93679,24.998655,0.000442,24.964262,-0.1072,0.185,4.93679,0.00000
682.00,4.93647,24.998680,0.000440,24.964232,-0.1072,0.185,4.93647,0.00000
683.00,4.93774,24.998673,0.000440,24.964162,-0.1072,0.185,4.93774,0.00000
684.00,4.93998,24.998722,0.000440,24.964111,-0.1071,0.185,4.93998,0.00000
685.00,4.94277,24.998743,0.000439,24.964036,-0.1071,0.185,4.94277,0.00000
686.00,4.94495,24.998810,0.000436,24.964026,-0.1070,0.185,4.94495,0.00000
687.00,4.94702,24.998797,0.000438,24.964006,-0.1069,0.185,4.94702,0.00000
688.00,4.94894,24.998801,0.000437,24.963987,-0.1069,0.185,4.94894,0.00000
689.00,4.95209,24.998770,0.000439,24.963995,-0.1068,0.185,4.95209,0.00000
690.00,4.95462,24.998695,0.000441,24.963937,-0.1068,0.185,4.95462,0.00000
691.00,4.95773,24.998670,0.000439,24.963924,-0.1067,0.185,4.95773,0.00000
692.00,4.96101,24.998712,0.000437,24.963900,-0.1067,0.186,4.96101,0.00000
693.00,4.96360,24.998725,0.000436,24.963882,-0.1066,0.186,4.96360,0.00000
694.00,4.96559,24.998740,0.000432,24.963882,-0.1065,0.186,4.96559,0.00000
695.00,4.96769,24.998793,0.000431,24.963913,-0.1064,0.186,4.96769,0.00000
696.00,4.96889,24.998898,0.000432,24.963937,-0.1063,0.186,4.96889,0.00000
697.00,4.96964,24.998945,0.000435,24.963950,-0.1063,0.186,4.96964,0.00000
698.00,4.97045,24.998991,0.000435,24.963977,-0.1062,0.186,4.97045,0.00000
699.00,4.97038,24.999042,0.000436,24.963972,-0.1061,0.186,4.97038,0.00000
700.00,4.97039,24.999062,0.000436,24.963931,-0.1060,0.186,4.97039,0.00000
701.00,4.97052,24.999076,0.000437,24.963949,-0.1059,0.186,4.97052,0.00000
702.00,4.97145,24.999087,0.000437,24.963957,-0.1058,0.186,4.97145,0.00000
703.00,4.97188,24.999193,0.000439,24.964025,-0.1058,0.186,4.97188,0.00000
704.00,4.97320,24.999201,0.000441,24.964022,-0.1057,0.186,4.97320,0.00000
705.00,4.97451,24.999256,0.000443,24.964114,-0.1056,0.186,4.97451,0.00000
706.00,4.97592,24.999247,0.000443,24.964118,-0.1055,0.186,4.97592,0.00000
707.00,4.97585,24.999279,0.000443,24.964172,-0.1055,0.186,4.97585,0.00000
708.00,4.97614,24.999217,0.000442,24.964130,-0.1054,0.186,4.97614,0.00000
709.00,4.97586,24.999202,0.000440,24.964064,-0.1053,0.186,4.97586,0.00000
710.00,4.97611,24.999230,0.000441,24.964037,-0.1053,0.186,4.97611,0.00000
711.00,4.97522,24.999278,0.000442,24.964023,-0.1052,0.186,4.97522,0.00000
712.00,4.97568,24.999293,0.000440,24.963967,-0.1052,0.186,4.97568,0.00000
713.00,4.97678,24.999333,0.000440,24.963996,-0.1051,0.186,4.97678,0.00000
714.00,4.97657,24.999357,0.000441,24.964048,-0.1050,0.186,4.97657,0.00000
715.00,4.97219,24.999339,0.000440,24.964052,-0.1050,0.187,4.97219,0.00000
716.00,4.96647,24.999304,0.000435,24.964047,-0.1050,0.187,4.96647,0.00000
717.00,4.95999,24.999258,0.000435,24.964014,-0.1049,0.187,4.95999,0.00000
718.00,4.95356,24.999238,0.000438,24.963939,-0.1048,0.187,4.95356,0.00000
719.00,4.94964,24.999263,0.000438,24.963983,-0.1048,0.187,4.94964,0.00000
720.00,4.94904,24.999274,0.000439,24.964030,-0.1047,0.187,4.94904,0.00000
721.00,4.95227,24.999279,0.000444,24.964061,-0.1046,0.187,4.95227,0.00000
722.00,4.95646,24.999347,0.000444,24.964150,-0.1045,0.187,4.95646,0.00000
723.00,4.95971,24.999320,0.000443,24.964149,-0.1045,0.187,4.95971,0.00000
724.00,4.96256,24.999309,0.000442,24.964088,-0.1044,0.187,4.96256,0.00000
725.00,4.96525,24.999351,0.000442,24.963993,-0.1043,0.187,4.96525,0.00000
726.00,4.96767,24.999379,0.000443,24.964005,-0.1042,0.187,4.96767,0.00000
727.00,4.96856,24.999375,0.000439,24.963980,-0.1041,0.187,4.96856,0.00000
728.00,4.96902,24.999387,0.000435,24.963971,-0.1039,0.187,4.96902,0.00000
729.00,4.96932,24.999473,0.000437,24.964001,-0.1038,0.187,4.96932,0.00000
730.00,4.96999,24.999421,0.000437,24.963998,-0.1037,0.187,4.96999,0.00000
731.00,4.96947,24.999445,0.000437,24.963969,-0.1036,0.187,4.96947,0.00000
732.00,4.96982,24.999400,0.000441,24.963886,-0.1035,0.187,4.96982,0.00000
733.00,4.97085,24.999483,0.000444,24.963936,-0.1034,0.187,4.97085,0.00000
734.00,4.97101,24.999459,0.000443,24.963913,-0.1032,0.187,4.97101,0.00000
735.00,4.97162,24.999565,0.000439,24.963949,-0.1031,0.187,4.97162,0.00000
736.00,4.97227,24.999569,0.000432,24.963907,-0.1030,0.188,4.97227,0.00000
737.00,4.97275,24.999609,0.000431,24.963924,-0.1028,0.188,4.97275,0.00000
738.00,4.97376,24.999649,0.000429,24.963940,-0.1026,0.188,4.97376,0.00000
739.00,4.97388,24.999682,0.000428,24.963928,-0.1025,0.188,4.97388,0.00000
740.00,4.97405,24.999671,0.000430,24.963918,-0.1024,0.188,4.97405,0.00000
741.00,4.97389,24.999678,0.000434,24.963915,-0.1022,0.188,4.97389,0.00000
742.00,4.97351,24.999776,0.000432,24.963958,-0.1021,0.188,4.97351,0.00000
743.00,4.97239,24.999765,0.000435,24.963929,-0.1020,0.188,4.97239,0.00000
744.00,4.97210,24.999825,0.000436,24.963996,-0.1019,0.188,4.97210,0.00000
745.00,4.97104,24.999861,0.000435,24.964005,-0.1017,0.188,4.97104,0.00000
746.00,4.97072,24.999936,0.000434,24.964056,-0.1016,0.188,4.97072,0.00000
747.00,4.97038,24.999926,0.000434,24.964045,-0.1014,0.188,4.97038,0.00000
748.00,4.97073,25.000001,0.000431,24.964042,-0.1013,0.189,4.97073,0.00000
749.00,4.97144,24.999953,0.000428,24.963951,-0.1012,0.189,4.97144,0.00000
750.00,4.97242,24.999947,0.000427,24.963929,-0.1011,0.189,4.97242,0.00000
751.00,4.97251,24.999960,0.000427,24.963938,-0.1010,0.189,4.97251,0.00000
752.00,4.97337,24.999920,0.000424,24.963928,-0.1009,0.189,4.97337,0.00000
753.00,4.97311,24.999920,0.000420,24.963954,-0.1008,0.189,4.97311,0.00000
754.00,4.97290,24.999951,0.000422,24.963987,-0.1007,0.189,4.97290,0.00000
755.00,4.97286,25.000019,0.000426,24.964042,-0.1006,0.189,4.97286,0.00000
756.00,4.97353,24.999995,0.000427,24.963992,-0.1006,0.189,4.97353,0.00000
757.00,4.97219,25.000051,0.000432,24.963976,-0.1005,0.189,4.97219,0.00000
758.00,4.97307,25.000051,0.000435,24.963971,-0.1004,0.189,4.97307,0.00000
759.00,4.97328,25.000098,0.000435,24.963993,-0.1003,0.189,4.97328,0.00000
760.00,4.97333,25.000086,0.000431,24.963967,-0.1002,0.189,4.97333,0.00000
761.00,4.97261,25.000104,0.000429,24.963975,-0.1000,0.189,4.97261,0.00000
762.00,4.97319,25.000136,0.000428,24.963980,-0.0999,0.189,4.97319,0.00000
763.00,4.97218,25.000190,0.000427,24.964008,-0.0998,0.190,4.97218,0.00000
764.00,4.97160,25.000236,0.000425,24.964035,-0.0997,0.190,4.97160,0.00000
765.00,4.97163,25.000225,0.000427,24.964027,-0.0996,0.190,4.97163,0.00000
766.00,4.97120,25.000316,0.000428,24.964096,-0.0994,0.190,4.97120,0.00000
767.00,4.97190,25.000321,0.000429,24.964074,-0.0993,0.190,4.97190,0.00000
768.00,4.97258,25.000278,0.000428,24.964005,-0.0992,0.190,4.97258,0.00000
769.00,4.97352,25.000208,0.000427,24.963948,-0.0991,0.190,4.97352,0.00000
770.00,4.97355,25.000220,0.000426,24.963933,-0.0990,0.190,4.97355,0.00000
771.00,4.97476,25.000168,0.000424,24.963877,-0.0989,0.190,4.97476,0.00000
772.00,4.97445,25.000216,0.000423,24.963930,-0.0988,0.190,4.97445,0.00000
773.00,4.97385,25.000243,0.000424,24.963928,-0.0986,0.190,4.97385,0.00000
774.00,4.97305,25.000266,0.000425,24.963924,-0.0985,0.190,4.97305,0.00000
775.00,4.97215,25.000289,0.000427,24.963944,-0.0984,0.190,4.97215,0.00000
776.00,4.97098,25.000363,0.000428,24.963985,-0.0982,0.190,4.97098,0.00000
777.00,4.97113,25.000311,0.000431,24.963946,-0.0981,0.190,4.97113,0.00000
778.00,4.97156,25.000295,0.000433,24.963940,-0.0980,0.190,4.97156,0.00000
779.00,4.97240,25.000311,0.000434,24.963892,-0.0978,0.190,4.97240,0.00000
780.00,4.97338,25.000368,0.000432,24.963892,-0.0977,0.190,4.97338,0.00000
@7,2.0000,4.0, 780.084999999999 
781.00,4.97462,25.000363,0.000430,24.963857,-0.0975,0.190,4.97462,0.00000
782.00,4.97137,25.000459,0.000429,24.963909,-0.0974,0.191,4.97137,0.00000
783.00,4.91567,25.000515,0.000428,24.963905,-0.0972,0.191,4.91567,0.00000
784.00,4.75971,25.000596,0.000428,24.963977,-0.0971,0.191,4.75971,0.00000
785.00,4.51068,25.000648,0.000429,24.963981,-0.0969,0.191,4.51068,0.00000
786.00,4.19236,25.000613,0.000430,24.963938,-0.0967,0.191,4.19236,0.00000
787.00,3.87020,25.000635,0.000431,24.963923,-0.0966,0.191,3.87020,0.00000
788.00,3.65969,25.000710,0.000431,24.963957,-0.0964,0.191,3.65969,0.00000
789.00,3.61599,25.000776,0.000427,24.963951,-0.0962,0.191,3.61599,0.00000
790.00,3.72501,25.000853,0.000428,24.963952,-0.0961,0.191,3.72501,0.00000
791.00,3.95026,25.000975,0.000428,24.963988,-0.0959,0.192,3.95026,0.00000
792.00,4.21784,25.001015,0.000428,24.963948,-0.0958,0.192,4.21784,0.00000
793.00,4.44837,25.001024,0.000428,24.963935,-0.0957,0.192,4.44837,0.00000
794.00,4.62618,25.001030,0.000431,24.963966,-0.0956,0.192,4.62618,0.00000
795.00,4.75281,25.000999,0.000430,24.963960,-0.0955,0.192,4.75281,0.00000
796.00,4.83532,25.000966,0.000430,24.963915,-0.0954,0.192,4.83532,0.00000
797.00,4.88429,25.000990,0.000430,24.964007,-0.0952,0.192,4.88429,0.00000
798.00,4.91057,25.000998,0.000431,24.964022,-0.0951,0.192,4.91057,0.00000
799.00,4.92252,25.000992,0.000430,24.964002,-0.0950,0.192,4.92252,0.00000
800.00,4.92595,25.001001,0.000430,24.964021,-0.0948,0.192,4.92595,0.00000
801.00,4.92601,25.001047,0.000432,24.964054,-0.0947,0.192,4.92601,0.00000
802.00,4.92545,25.001005,0.000432,24.963944,-0.0946,0.192,4.92545,0.00000
803.00,4.92623,25.001015,0.000432,24.963912,-0.0944,0.192,4.92623,0.00000
804.00,4.92768,25.001007,0.000431,24.963848,-0.0943,0.192,4.92768,0.00000
805.00,4.93024,25.001014,0.000434,24.963830,-0.0941,0.192,4.93024,0.00000
806.00,4.93439,25.001029,0.000432,24.963869,-0.0940,0.192,4.93439,0.00000
807.00,4.93879,25.001074,0.000432,24.963925,-0.0939,0.193,4.93879,0.00000
808.00,4.94307,25.001110,0.000435,24.963929,-0.0937,0.192,4.94307,0.00000
809.00,4.94720,25.001148,0.000437,24.963955,-0.0936,0.192,4.94720,0.00000
810.00,4.95102,25.001117,0.000435,24.963902,-0.0935,0.192,4.95102,0.00000
811.00,4.95368,25.001099,0.000436,24.963868,-0.0934,0.193,4.95368,0.00000
812.00,4.95575,25.001124,0.000437,24.963873,-0.0933,0.193,4.95575,0.00000
813.00,4.95764,25.001144,0.000437,24.963893,-0.0932,0.193,4.95764,0.00000
814.00,4.95950,25.001190,0.000433,24.963952,-0.0931,0.193,4.95950,0.00000
815.00,4.96029,25.001266,0.000433,24.964020,-0.0930,0.193,4.96029,0.00000
816.00,4.96283,25.001333,0.000433,24.964017,-0.0929,0.193,4.96283,0.00000
817.00,4.96483,25.001366,0.000434,24.964009,-0.0928,0.193,4.96483,0.00000
818.00,4.96594,25.001441,0.000432,24.964046,-0.0927,0.193,4.96594,0.00000
819.00,4.96649,25.001382,0.000433,24.963951,-0.0926,0.193,4.96649,0.00000
820.00,4.96719,25.001447,0.000434,24.963973,-0.0925,0.193,4.96719,0.00000
821.00,4.96599,25.001480,0.000432,24.964017,-0.0924,0.193,4.96599,0.00000
822.00,4.96528,25.001483,0.000431,24.963997,-0.0923,0.193,4.96528,0.00000
823.00,4.96508,25.001467,0.000434,24.963943,-0.0922,0.193,4.96508,0.00000
824.00,4.96476,25.001573,0.000438,24.964039,-0.0921,0.193,4.96476,0.00000
825.00,4.96491,25.001559,0.000439,24.963995,-0.0921,0.193,4.96491,0.00000
826.00,4.96632,25.001624,0.000439,24.963981,-0.0920,0.193,4.96632,0.00000
827.00,4.96690,25.001676,0.000438,24.963982,-0.0919,0.193,4.96690,0.00000
828.00,4.96674,25.001603,0.000436,24.963994,-0.0919,0.193,4.96674,0.00000
829.00,4.96681,25.001636,0.000434,24.963991,-0.0918,0.193,4.96681,0.00000
830.00,4.96730,25.001704,0.000429,24.964000,-0.0918,0.194,4.96730,0.00000
831.00,4.96615,25.001603,0.000428,24.963955,-0.0918,0.194,4.96615,0.00000
832.00,4.96442,25.001586,0.000429,24.963950,-0.0917,0.194,4.96442,0.00000
833.00,4.96344,25.001631,0.000431,24.963970,-0.0917,0.194,4.96344,0.00000
834.00,4.96326,25.001602,0.000431,24.963961,-0.0916,0.194,4.96326,0.00000
835.00,4.96429,25.001589,0.000435,24.963984,-0.0915,0.194,4.96429,0.00000
836.00,4.96670,25.001663,0.000437,24.964028,-0.0915,0.194,4.96670,0.00000
837.00,4.97082,25.001674,0.000437,24.964070,-0.0914,0.194,4.97082,0.00000
838.00,4.97380,25.001686,0.000435,24.964052,-0.0913,0.194,4.97380,0.00000
839.00,4.97553,25.001716,0.000434,24.964079,-0.0912,0.194,4.97553,0.00000
840.00,4.97547,25.001693,0.000433,24.964067,-0.0912,0.194,4.97547,0.00000
841.00,4.97382,25.001690,0.000431,24.964039,-0.0911,0.194,4.97382,0.00000
842.00,4.97140,25.001706,0.000431,24.964005,-0.0910,0.194,4.97140,0.00000
843.00,4.96907,25.001740,0.000434,24.963995,-0.0909,0.194,4.96907,0.00000
844.00,4.96776,25.001696,0.000436,24.963938,-0.0909,0.194,4.96776,0.00000
845.00,4.96668,25.001686,0.000437,24.963926,-0.0908,0.194,4.96668,0.00000
846.00,4.96667,25.001668,0.000439,24.963940,-0.0908,0.194,4.96667,0.00000
847.00,4.96672,25.001679,0.000437,24.963995,-0.0907,0.194,4.96672,0.00000
848.00,4.96747,25.001646,0.000437,24.964035,-0.0906,0.194,4.96747,0.00000
849.00,4.96809,25.001701,0.000435,24.964076,-0.0906,0.195,4.96809,0.00000
850.00,4.96897,25.001754,0.000436,24.964093,-0.0905,0.195,4.96897,0.00000
851.00,4.97042,25.001868,0.000437,24.964092,-0.0904,0.195,4.97042,0.00000
852.00,4.97072,25.001873,0.000437,24.964016,-0.0904,0.195,4.97072,0.00000
853.00,4.97054,25.001951,0.000438,24.964004,-0.0903,0.195,4.97054,0.00000
854.00,4.97030,25.001979,0.000436,24.963978,-0.0903,0.195,4.97030,0.00000
855.00,4.97041,25.002001,0.000437,24.963981,-0.0902,0.195,4.97041,0.00000
856.00,4.96957,25.001961,0.000436,24.964001,-0.0901,0.195,4.96957,0.00000
857.00,4.96877,25.001970,0.000436,24.964031,-0.0901,0.195,4.96877,0.00000
858.00,4.96895,25.002013,0.000435,24.964038,-0.0900,0.195,4.96895,0.00000
859.00,4.96953,25.002035,0.000437,24.964095,-0.0900,0.195,4.96953,0.00000
860.00,4.96961,25.002040,0.000436,24.964116,-0.0899,0.195,4.96961,0.00000
861.00,4.96873,25.002019,0.000435,24.964125,-0.0899,0.195,4.96873,0.00000
862.00,4.96865,25.002072,0.000434,24.964178,-0.0898,0.195,4.96865,0.00000
863.00,4.96905,25.002060,0.000434,24.964198,-0.0898,0.195,4.96905,0.00000
864.00,4.96919,25.002064,0.000434,24.964188,-0.0897,0.195,4.96919,0.00000
865.00,4.96941,25.002067,0.000435,24.964189,-0.0896,0.195,4.96941,0.00000
866.00,4.97018,25.002112,0.000436,24.964151,-0.0896,0.195,4.97018,0.00000
867.00,4.97057,25.002143,0.000437,24.964108,-0.0895,0.195,4.97057,0.00000
868.00,4.97025,25.002127,0.000438,24.964048,-0.0894,0.195,4.97025,0.00000
869.00,4.96887,25.002200,0.000439,24.964076,-0.0893,0.195,4.96887,0.00000
870.00,4.96833,25.002179,0.000436,24.963991,-0.0892,0.196,4.96833,0.00000
871.00,4.96790,25.002192,0.000434,24.964017,-0.0891,0.196,4.96790,0.00000
872.00,4.97004,25.002193,0.000432,24.964009,-0.0890,0.196,4.97004,0.00000
873.00,4.97342,25.002168,0.000429,24.963981,-0.0889,0.196,4.97342,0.00000
874.00,4.97871,25.002145,0.000428,24.963937,-0.0888,0.196,4.97871,0.00000
875.00,4.98447,25.002081,0.000428,24.963936,-0.0887,0.196,4.98447,0.00000
876.00,4.98997,25.002033,0.000429,24.963903,-0.0886,0.197,4.98997,0.00000
877.00,4.99157,25.002032,0.000428,24.963917,-0.0885,0.197,4.99157,0.00000
878.00,4.99056,25.002092,0.000431,24.963937,-0.0885,0.197,4.99056,0.00000
879.00,4.98702,25.002060,0.000432,24.963883,-0.0884,0.197,4.98702,0.00000
880.00,4.98073,25.002179,0.000431,24.963951,-0.0884,0.197,4.98073,0.00000
881.00,4.97520,25.002259,0.000432,24.963964,-0.0883,0.197,4.97520,0.00000
882.00,4.97079,25.002262,0.000437,24.963897,-0.0883,0.197,4.97079,0.00000
883.00,4.96898,25.002304,0.000437,24.963915,-0.0883,0.197,4.96898,0.00000
884.00,4.96911,25.002368,0.000438,24.964003,-0.0883,0.197,4.96911,0.00000
885.00,4.96988,25.002440,0.000441,24.964033,-0.0882,0.197,4.96988,0.00000
886.00,4.97084,25.002478,0.000441,24.964084,-0.0882,0.197,4.97084,0.00000
887.00,4.97354,25.002521,0.000441,24.964149,-0.0883,0.197,4.97354,0.00000
888.00,4.97551,25.002581,0.000442,24.964205,-0.0883,0.197,4.97551,0.00000
889.00,4.97598,25.002610,0.000440,24.964123,-0.0883,0.197,4.97598,0.00000
890.00,4.97690,25.002621,0.000438,24.964062,-0.0883,0.197,4.97690,0.00000
891.00,4.97674,25.002699,0.000440,24.964086,-0.0884,0.197,4.97674,0.00000
892.00,4.97427,25.002738,0.000438,24.964110,-0.0884,0.197,4.97427,0.00000
893.00,4.96906,25.002772,0.000440,24.964118,-0.0885,0.197,4.96906,0.00000
894.00,4.96392,25.002769,0.000442,24.964136,-0.0886,0.197,4.96392,0.00000
895.00,4.96003,25.002751,0.000445,24.964159,-0.0887,0.197,4.96003,0.00000
896.00,4.95697,25.002669,0.000446,24.964077,-0.0887,0.197,4.95697,0.00000
897.00,4.95724,25.002713,0.000448,24.964083,-0.0888,0.197,4.95724,0.00000
898.00,4.96072,25.002662,0.000444,24.964056,-0.0889,0.197,4.96072,0.00000
899.00,4.96503,25.002695,0.000442,24.964096,-0.0890,0.197,4.96503,0.00000
900.00,4.96985,25.002704,0.000439,24.964096,-0.0891,0.197,4.96985,0.00000
@8,2.0000,4.0, 900.093999999997 
901.00,4.97396,25.002735,0.000439,24.964130,-0.0891,0.197,4.97396,0.00000
902.00,4.97309,25.002734,0.000439,24.964107,-0.0893,0.197,4.97309,0.00000
903.00,4.91764,25.002712,0.000441,24.964063,-0.0893,0.197,4.91764,0.00000
904.00,4.75981,25.002734,0.000441,24.964022,-0.0894,0.197,4.75981,0.00000
905.00,4.51167,25.002734,0.000440,24.964020,-0.0895,0.197,4.51167,0.00000
906.00,4.20127,25.002792,0.000437,24.964048,-0.0896,0.197,4.20127,0.00000
907.00,3.89112,25.002780,0.000433,24.964058,-0.0897,0.198,3.89112,0.00000
908.00,3.68919,25.002875,0.000430,24.964149,-0.0899,0.198,3.68919,0.00000
909.00,3.64821,25.002810,0.000428,24.964125,-0.0900,0.198,3.64821,0.00000
910.00,3.74982,25.002916,0.000427,24.964162,-0.0901,0.198,3.74982,0.00000
911.00,3.95850,25.002936,0.000426,24.964121,-0.0902,0.198,3.95850,0.00000
912.00,4.20428,25.002950,0.000425,24.964121,-0.0903,0.198,4.20428,0.00000
913.00,4.41952,25.002946,0.000429,24.964074,-0.0904,0.198,4.41952,0.00000
914.00,4.59074,25.003092,0.000429,24.964236,-0.0905,0.198,4.59074,0.00000
915.00,4.71745,25.003047,0.000429,24.964221,-0.0906,0.198,4.71745,0.00000
916.00,4.80328,25.003076,0.000432,24.964295,-0.0907,0.198,4.80328,0.00000
917.00,4.85779,25.003069,0.000433,24.964276,-0.0908,0.198,4.85779,0.00000
918.00,4.88850,25.003112,0.000429,24.964333,-0.0909,0.199,4.88850,0.00000
919.00,4.90552,25.003076,0.000428,24.964225,-0.0909,0.199,4.90552,0.00000
920.00,4.91149,25.003142,0.000425,24.964215,-0.0910,0.199,4.91149,0.00000
921.00,4.91372,25.003108,0.000422,24.964145,-0.0910,0.199,4.91372,0.00000
922.00,4.91615,25.003135,0.000419,24.964161,-0.0911,0.199,4.91615,0.00000
923.00,4.92085,25.003111,0.000424,24.964056,-0.0911,0.199,4.92085,0.00000
924.00,4.92517,25.003124,0.000424,24.964065,-0.0912,0.199,4.92517,0.00000
925.00,4.93139,25.003055,0.000428,24.964049,-0.0913,0.199,4.93139,0.00000
926.00,4.93779,25.003083,0.000429,24.964104,-0.0914,0.199,4.93779,0.00000
927.00,4.94137,25.003075,0.000432,24.964052,-0.0914,0.199,4.94137,0.00000
928.00,4.94220,25.003134,0.000430,24.964100,-0.0915,0.199,4.94220,0.00000
929.00,4.94315,25.003091,0.000430,24.964019,-0.0916,0.199,4.94315,0.00000
930.00,4.94440,25.003167,0.000427,24.963992,-0.0916,0.199,4.94440,0.00000
931.00,4.94601,25.003189,0.000427,24.963931,-0.0917,0.199,4.94601,0.00000
932.00,4.94791,25.003235,0.000426,24.963945,-0.0917,0.200,4.94791,0.00000
933.00,4.94961,25.003226,0.000426,24.963904,-0.0918,0.200,4.94961,0.00000
934.00,4.95080,25.003309,0.000428,24.964002,-0.0918,0.200,4.95080,0.00000
935.00,4.95262,25.003272,0.000430,24.964001,-0.0919,0.200,4.95262,0.00000
936.00,4.95499,25.003277,0.000432,24.963962,-0.0919,0.200,4.95499,0.00000
937.00,4.95725,25.003328,0.000431,24.963968,-0.0919,0.200,4.95725,0.00000
938.00,4.96012,25.003379,0.000432,24.963981,-0.0920,0.200,4.96012,0.00000
939.00,4.96311,25.003321,0.000430,24.963888,-0.0920,0.200,4.96311,0.00000
940.00,4.96469,25.003391,0.000429,24.963934,-0.0921,0.200,4.96469,0.00000
941.00,4.96477,25.003462,0.000428,24.964012,-0.0921,0.200,4.96477,0.00000
942.00,4.96414,25.003452,0.000430,24.963951,-0.0922,0.200,4.96414,0.00000
943.00,4.96244,25.003481,0.000431,24.963988,-0.0923,0.200,4.96244,0.00000
944.00,4.96003,25.003579,0.000433,24.964029,-0.0924,0.200,4.96003,0.00000
945.00,4.95900,25.003642,0.000438,24.964041,-0.0925,0.200,4.95900,0.00000
946.00,4.95887,25.003666,0.000438,24.964045,-0.0926,0.200,4.95887,0.00000
947.00,4.96070,25.003755,0.000435,24.964142,-0.0928,0.200,4.96070,0.00000
948.00,4.96337,25.003743,0.000435,24.964081,-0.0929,0.200,4.96337,0.00000
949.00,4.96652,25.003765,0.000433,24.964101,-0.0930,0.200,4.96652,0.00000
950.00,4.96880,25.003782,0.000430,24.964141,-0.0931,0.200,4.96880,0.00000
951.00,4.96960,25.003835,0.000427,24.964156,-0.0932,0.200,4.96960,0.00000
952.00,4.96935,25.003859,0.000430,24.964162,-0.0933,0.200,4.96935,0.00000
953.00,4.96896,25.003860,0.000432,24.964191,-0.0934,0.200,4.96896,0.00000
954.00,4.96782,25.003843,0.000432,24.964172,-0.0935,0.200,4.96782,0.00000
955.00,4.96646,25.003854,0.000430,24.964135,-0.0936,0.200,4.96646,0.00000
956.00,4.96574,25.003789,0.000432,24.964097,-0.0937,0.200,4.96574,0.00000
957.00,4.96426,25.003745,0.000433,24.964072,-0.0938,0.200,4.96426,0.00000
958.00,4.96314,25.003829,0.000432,24.964109,-0.0939,0.201,4.96314,0.00000
959.00,4.96224,25.003869,0.000432,24.964136,-0.0940,0.201,4.96224,0.00000
960.00,4.96217,25.003860,0.000435,24.964167,-0.0941,0.201,4.96217,0.00000
961.00,4.96373,25.003864,0.000433,24.964144,-0.0942,0.201,4.96373,0.00000
962.00,4.96503,25.003852,0.000433,24.964098,-0.0943,0.201,4.96503,0.00000
963.00,4.96570,25.003814,0.000431,24.964065,-0.0944,0.201,4.96570,0.00000
964.00,4.96653,25.003839,0.000431,24.964029,-0.0944,0.201,4.96653,0.00000
965.00,4.96530,25.003827,0.000432,24.963919,-0.0945,0.201,4.96530,0.00000
966.00,4.96339,25.003878,0.000433,24.963902,-0.0945,0.201,4.96339,0.00000
967.00,4.96211,25.003900,0.000433,24.963945,-0.0946,0.201,4.96211,0.00000
968.00,4.96105,25.003951,0.000434,24.963985,-0.0946,0.201,4.96105,0.00000
969.00,4.96007,25.003954,0.000435,24.964014,-0.0946,0.201,4.96007,0.00000
970.00,4.96054,25.003998,0.000434,24.964060,-0.0946,0.201,4.96054,0.00000
971.00,4.96055,25.004123,0.000434,24.964152,-0.0947,0.201,4.96055,0.00000
972.00,4.96108,25.004142,0.000433,24.964127,-0.0947,0.201,4.96108,0.00000
973.00,4.96131,25.004138,0.000433,24.964125,-0.0948,0.201,4.96131,0.00000
974.00,4.96208,25.004180,0.000433,24.964146,-0.0949,0.202,4.96208,0.00000
975.00,4.96194,25.004160,0.000434,24.964145,-0.0949,0.202,4.96194,0.00000
976.00,4.96246,25.004056,0.000432,24.964066,-0.0950,0.202,4.96246,0.00000
977.00,4.96238,25.004124,0.000433,24.964100,-0.0950,0.202,4.96238,0.00000
978.00,4.96237,25.004149,0.000433,24.964070,-0.0950,0.202,4.96237,0.00000
979.00,4.96209,25.004195,0.000434,24.964059,-0.0950,0.202,4.96209,0.00000
980.00,4.96315,25.004274,0.000433,24.964084,-0.0950,0.202,4.96315,0.00000
981.00,4.96650,25.004317,0.000435,24.964095,-0.0950,0.202,4.96650,0.00000
982.00,4.96955,25.004340,0.000433,24.964099,-0.0951,0.202,4.96955,0.00000
983.00,4.97330,25.004403,0.000431,24.964130,-0.0951,0.202,4.97330,0.00000
984.00,4.97651,25.004352,0.000429,24.964095,-0.0952,0.202,4.97651,0.00000
985.00,4.97862,25.004365,0.000429,24.964086,-0.0952,0.203,4.97862,0.00000
986.00,4.97743,25.004486,0.000430,24.964135,-0.0952,0.203,4.97743,0.00000
987.00,4.97457,25.004438,0.000430,24.964087,-0.0952,0.203,4.97457,0.00000
988.00,4.97144,25.004443,0.000432,24.964083,-0.0952,0.203,4.97144,0.00000
989.00,4.96871,25.004508,0.000430,24.964132,-0.0952,0.203,4.96871,0.00000
990.00,4.96685,25.004544,0.000428,24.964195,-0.0952,0.203,4.96685,0.00000
991.00,4.96569,25.004487,0.000426,24.964202,-0.0952,0.203,4.96569,0.00000
992.00,4.96550,25.004532,0.000426,24.964232,-0.0952,0.203,4.96550,0.00000
993.00,4.96662,25.004489,0.000426,24.964188,-0.0952,0.203,4.96662,0.00000
994.00,4.96758,25.004449,0.000431,24.964137,-0.0952,0.203,4.96758,0.00000
995.00,4.96818,25.004366,0.000431,24.964022,-0.0951,0.203,4.96818,0.00000
996.00,4.96792,25.004337,0.000431,24.963946,-0.0951,0.203,4.96792,0.00000
997.00,4.96895,25.004357,0.000431,24.963927,-0.0951,0.203,4.96895,0.00000
998.00,4.96878,25.004391,0.000431,24.963920,-0.0952,0.203,4.96878,0.00000
999.00,4.96929,25.004460,0.000429,24.963944,-0.0952,0.203,4.96929,0.00000
1000.00,4.96956,25.004509,0.000428,24.963948,-0.0952,0.203,4.96956,0.00000
1001.00,4.97022,25.004513,0.000429,24.963957,-0.0953,0.203,4.97022,0.00000
1002.00,4.97092,25.004582,0.000429,24.963953,-0.0953,0.203,4.97092,0.00000
1003.00,4.97181,25.004604,0.000429,24.963958,-0.0954,0.203,4.97181,0.00000
1004.00,4.97262,25.004604,0.000427,24.963948,-0.0954,0.204,4.97262,0.00000
1005.00,4.97287,25.004646,0.000427,24.963983,-0.0955,0.204,4.97287,0.00000
1006.00,4.97341,25.004682,0.000427,24.963997,-0.0956,0.204,4.97341,0.00000
1007.00,4.97269,25.004622,0.000430,24.963978,-0.0957,0.204,4.97269,0.00000
1008.00,4.96958,25.004661,0.000430,24.964036,-0.0958,0.204,4.96958,0.00000
1009.00,4.96534,25.004748,0.000435,24.964106,-0.0959,0.204,4.96534,0.00000
1010.00,4.96290,25.004789,0.000439,24.964097,-0.0960,0.203,4.96290,0.00000
1011.00,4.96215,25.004843,0.000441,24.964141,-0.0961,0.203,4.96215,0.00000
1012.00,4.96504,25.004936,0.000440,24.964221,-0.0962,0.203,4.96504,0.00000
1013.00,4.96956,25.004965,0.000442,24.964183,-0.0963,0.203,4.96956,0.00000
1014.00,4.97573,25.004985,0.000439,24.964189,-0.0964,0.203,4.97573,0.00000
1015.00,4.97985,25.005027,0.000439,24.964210,-0.0965,0.203,4.97985,0.00000
1016.00,4.98029,25.004997,0.000437,24.964139,-0.0966,0.204,4.98029,0.00000
1017.00,4.97608,25.004955,0.000435,24.964097,-0.0967,0.204,4.97608,0.00000
1018.00,4.97120,25.004946,0.000432,24.964091,-0.0967,0.204,4.97120,0.00000
1019.00,4.96539,25.004855,0.000432,24.964019,-0.0968,0.204,4.96539,0.00000
1020.00,4.96038,25.004809,0.000431,24.963992,-0.0968,0.204,4.96038,0.00000
@9,2.0000,4.0, 1020.00999999999 
1021.00,4.95807,25.004790,0.000433,24.963995,-0.0968,0.204,4.95807,0.00000
1022.00,4.95476,25.004808,0.000436,24.963966,-0.0968,0.204,4.95476,0.00000
1023.00,4.90491,25.004803,0.000436,24.963991,-0.0968,0.204,4.90491,0.00000
1024.00,4.76281,25.004882,0.000435,24.964021,-0.0968,0.204,4.76281,0.00000
1025.00,4.53416,25.004879,0.000429,24.964001,-0.0968,0.204,4.53416,0.00000
1026.00,4.24411,25.004953,0.000429,24.964039,-0.0967,0.204,4.24411,0.00000
1027.00,3.95389,25.004954,0.000428,24.964065,-0.0967,0.205,3.95389,0.00000
1028.00,3.75984,25.005003,0.000426,24.964032,-0.0967,0.205,3.75984,0.00000
1029.00,3.71251,25.005016,0.000424,24.964037,-0.0967,0.205,3.71251,0.00000
1030.00,3.80216,25.005086,0.000428,24.964093,-0.0966,0.205,3.80216,0.00000
1031.00,3.99519,25.005101,0.000427,24.964110,-0.0966,0.205,3.99519,0.00000
1032.00,4.22475,25.005184,0.000427,24.964115,-0.0965,0.205,4.22475,0.00000
1033.00,4.42819,25.005163,0.000424,24.964116,-0.0964,0.205,4.42819,0.00000
1034.00,4.59211,25.005186,0.000425,24.964099,-0.0963,0.205,4.59211,0.00000
1035.00,4.71478,25.005245,0.000423,24.964085,-0.0962,0.205,4.71478,0.00000
1036.00,4.79886,25.005259,0.000421,24.964059,-0.0962,0.206,4.79886,0.00000
1037.00,4.85206,25.005309,0.000419,24.964096,-0.0961,0.206,4.85206,0.00000
1038.00,4.88382,25.005382,0.000421,24.964154,-0.0960,0.206,4.88382,0.00000
1039.00,4.90003,25.005372,0.000420,24.964150,-0.0960,0.206,4.90003,0.00000
1040.00,4.90758,25.005317,0.000422,24.964095,-0.0959,0.206,4.90758,0.00000
1041.00,4.91186,25.005329,0.000424,24.964085,-0.0959,0.206,4.91186,0.00000
1042.00,4.91419,25.005307,0.000428,24.964079,-0.0958,0.206,4.91419,0.00000
1043.00,4.91538,25.005298,0.000428,24.964040,-0.0958,0.206,4.91538,0.00000
1044.00,4.91898,25.005345,0.000429,24.964043,-0.0958,0.206,4.91898,0.00000
1045.00,4.92327,25.005348,0.000428,24.964072,-0.0958,0.206,4.92327,0.00000
1046.00,4.92773,25.005383,0.000430,24.964088,-0.0958,0.206,4.92773,0.00000
1047.00,4.93073,25.005393,0.000432,24.964093,-0.0958,0.206,4.93073,0.00000
1048.00,4.93378,25.005444,0.000435,24.964105,-0.0959,0.206,4.93378,0.00000
1049.00,4.93379,25.005489,0.000434,24.964112,-0.0959,0.206,4.93379,0.00000
1050.00,4.93340,25.005596,0.000436,24.964122,-0.0960,0.206,4.93340,0.00000
1051.00,4.93199,25.005624,0.000433,24.964127,-0.0960,0.206,4.93199,0.00000
1052.00,4.93314,25.005644,0.000432,24.964112,-0.0961,0.206,4.93314,0.00000
1053.00,4.93527,25.005709,0.000432,24.964143,-0.0962,0.206,4.93527,0.00000
1054.00,4.93943,25.005683,0.000435,24.964136,-0.0964,0.206,4.93943,0.00000
1055.00,4.94403,25.005660,0.000435,24.964145,-0.0965,0.206,4.94403,0.00000
1056.00,4.94893,25.005659,0.000436,24.964145,-0.0966,0.206,4.94893,0.00000
1057.00,4.95266,25.005623,0.000434,24.964141,-0.0967,0.206,4.95266,0.00000
1058.00,4.95559,25.005570,0.000432,24.964081,-0.0969,0.206,4.95559,0.00000
1059.00,4.95744,25.005578,0.000429,24.964043,-0.0971,0.206,4.95744,0.00000
1060.00,4.95778,25.005573,0.000429,24.964034,-0.0972,0.206,4.95778,0.00000
1061.00,4.95886,25.005591,0.000427,24.964035,-0.0974,0.207,4.95886,0.00000
1062.00,4.95997,25.005629,0.000426,24.964009,-0.0975,0.207,4.95997,0.00000
1063.00,4.96064,25.005622,0.000425,24.964035,-0.0977,0.207,4.96064,0.00000
1064.00,4.96115,25.005658,0.000424,24.964059,-0.0978,0.207,4.96115,0.00000
1065.00,4.96139,25.005693,0.000422,24.964090,-0.0980,0.207,4.96139,0.00000
1066.00,4.95908,25.005755,0.000425,24.964118,-0.0981,0.207,4.95908,0.00000
1067.00,4.95566,25.005837,0.000426,24.964160,-0.0982,0.207,4.95566,0.00000
1068.00,4.95146,25.005872,0.000426,24.964150,-0.0983,0.207,4.95146,0.00000
1069.00,4.94782,25.005908,0.000428,24.964151,-0.0984,0.207,4.94782,0.00000
1070.00,4.94557,25.005863,0.000428,24.964079,-0.0985,0.207,4.94557,0.00000
1071.00,4.94460,25.005851,0.000426,24.964066,-0.0985,0.207,4.94460,0.00000
1072.00,4.94650,25.005779,0.000425,24.964049,-0.0985,0.208,4.94650,0.00000
1073.00,4.95046,25.005772,0.000425,24.964029,-0.0986,0.208,4.95046,0.00000
1074.00,4.95403,25.005819,0.000428,24.964065,-0.0986,0.208,4.95403,0.00000
1075.00,4.95717,25.005882,0.000431,24.964116,-0.0986,0.207,4.95717,0.00000
1076.00,4.96029,25.005927,0.000430,24.964120,-0.0986,0.208,4.96029,0.00000
1077.00,4.96083,25.006045,0.000431,24.964114,-0.0986,0.207,4.96083,0.00000
1078.00,4.96003,25.006065,0.000432,24.964070,-0.0986,0.207,4.96003,0.00000
1079.00,4.96145,25.006069,0.000432,24.964048,-0.0986,0.207,4.96145,0.00000
1080.00,4.96184,25.006123,0.000434,24.964068,-0.0986,0.208,4.96184,0.00000
1081.00,4.96216,25.006113,0.000435,24.964064,-0.0986,0.207,4.96216,0.00000
1082.00,4.96217,25.006157,0.000434,24.964123,-0.0985,0.208,4.96217,0.00000
1083.00,4.96231,25.006166,0.000434,24.964182,-0.0985,0.208,4.96231,0.00000
1084.00,4.96152,25.006160,0.000431,24.964177,-0.0985,0.208,4.96152,0.00000
1085.00,4.96192,25.006212,0.000429,24.964166,-0.0984,0.208,4.96192,0.00000
1086.00,4.96217,25.006240,0.000426,24.964163,-0.0984,0.208,4.96217,0.00000
1087.00,4.96192,25.006161,0.000425,24.964076,-0.0984,0.208,4.96192,0.00000
1088.00,4.96090,25.006229,0.000425,24.964100,-0.0984,0.208,4.96090,0.00000
1089.00,4.95818,25.006223,0.000427,24.964112,-0.0984,0.208,4.95818,0.00000
1090.00,4.95596,25.006159,0.000428,24.964106,-0.0984,0.208,4.95596,0.00000
1091.00,4.95504,25.006131,0.000429,24.964060,-0.0984,0.208,4.95504,0.00000
1092.00,4.95614,25.006167,0.000431,24.964065,-0.0984,0.208,4.95614,0.00000
1093.00,4.95834,25.006153,0.000431,24.964018,-0.0984,0.208,4.95834,0.00000
1094.00,4.96000,25.006073,0.000433,24.963922,-0.0984,0.208,4.96000,0.00000
1095.00,4.96120,25.006157,0.000438,24.963947,-0.0985,0.208,4.96120,0.00000
1096.00,4.96167,25.006186,0.000439,24.963946,-0.0985,0.208,4.96167,0.00000
1097.00,4.96079,25.006198,0.000439,24.963963,-0.0985,0.208,4.96079,0.00000
1098.00,4.95987,25.006204,0.000440,24.963980,-0.0985,0.208,4.95987,0.00000
1099.00,4.96078,25.006360,0.000438,24.964090,-0.0985,0.208,4.96078,0.00000
1100.00,4.96076,25.006385,0.000436,24.964061,-0.0986,0.208,4.96076,0.00000
1101.00,4.96113,25.006436,0.000436,24.964116,-0.0986,0.208,4.96113,0.00000
1102.00,4.96112,25.006506,0.000437,24.964151,-0.0987,0.208,4.96112,0.00000
1103.00,4.96192,25.006536,0.000436,24.964132,-0.0987,0.208,4.96192,0.00000
1104.00,4.96206,25.006519,0.000434,24.964074,-0.0988,0.208,4.96206,0.00000
1105.00,4.96276,25.006476,0.000428,24.964073,-0.0989,0.209,4.96276,0.00000
1106.00,4.96306,25.006471,0.000426,24.964054,-0.0989,0.209,4.96306,0.00000
1107.00,4.96404,25.006427,0.000423,24.964026,-0.0990,0.209,4.96404,0.00000
1108.00,4.96402,25.006476,0.000423,24.964050,-0.0990,0.209,4.96402,0.00000
1109.00,4.96389,25.006478,0.000424,24.964031,-0.0991,0.209,4.96389,0.00000
1110.00,4.96326,25.006493,0.000428,24.964026,-0.0991,0.209,4.96326,0.00000
1111.00,4.96243,25.006535,0.000427,24.964019,-0.0992,0.209,4.96243,0.00000
1112.00,4.96193,25.006571,0.000428,24.964010,-0.0992,0.209,4.96193,0.00000
1113.00,4.96096,25.006567,0.000430,24.963991,-0.0992,0.209,4.96096,0.00000
1114.00,4.96099,25.006605,0.000430,24.964055,-0.0993,0.209,4.96099,0.00000
1115.00,4.96157,25.006608,0.000428,24.964064,-0.0993,0.209,4.96157,0.00000
1116.00,4.96113,25.006598,0.000430,24.964079,-0.0992,0.209,4.96113,0.00000
1117.00,4.96132,25.006607,0.000430,24.964079,-0.0992,0.209,4.96132,0.00000
1118.00,4.96165,25.006638,0.000428,24.964099,-0.0992,0.209,4.96165,0.00000
1119.00,4.96065,25.006619,0.000427,24.964050,-0.0992,0.210,4.96065,0.00000
1120.00,4.96035,25.006650,0.000430,24.964006,-0.0992,0.209,4.96035,0.00000
1121.00,4.95935,25.006651,0.000430,24.963943,-0.0992,0.209,4.95935,0.00000
1122.00,4.95811,25.006659,0.000431,24.963947,-0.0992,0.209,4.95811,0.00000
1123.00,4.95691,25.006644,0.000429,24.963914,-0.0992,0.209,4.95691,0.00000
1124.00,4.95721,25.006686,0.000431,24.963916,-0.0992,0.209,4.95721,0.00000
1125.00,4.95677,25.006691,0.000432,24.963907,-0.0992,0.209,4.95677,0.00000
1126.00,4.95716,25.006684,0.000433,24.963905,-0.0991,0.209,4.95716,0.00000
1127.00,4.95720,25.006691,0.000436,24.963891,-0.0991,0.209,4.95720,0.00000
1128.00,4.95760,25.006697,0.000438,24.963933,-0.0991,0.209,4.95760,0.00000
1129.00,4.95737,25.006690,0.000437,24.963967,-0.0991,0.209,4.95737,0.00000
1130.00,4.95701,25.006687,0.000435,24.963943,-0.0990,0.210,4.95701,0.00000
1131.00,4.95758,25.006752,0.000433,24.963974,-0.0990,0.210,4.95758,0.00000
1132.00,4.95830,25.006800,0.000431,24.964004,-0.0989,0.210,4.95830,0.00000
1133.00,4.95890,25.006793,0.000431,24.963971,-0.0989,0.210,4.95890,0.00000
1134.00,4.95953,25.006851,0.000429,24.963994,-0.0989,0.210,4.95953,0.00000
1135.00,4.95955,25.006844,0.000431,24.964055,-0.0988,0.210,4.95955,0.00000
1136.00,4.95978,25.006892,0.000433,24.964113,-0.0987,0.210,4.95978,0.00000
1137.00,4.95927,25.006868,0.000433,24.964075,-0.0987,0.210,4.95927,0.00000
1138.00,4.95919,25.006919,0.000433,24.964109,-0.0986,0.210,4.95919,0.00000
1139.00,4.95944,25.006922,0.000432,24.964072,-0.0985,0.210,4.95944,0.00000
1140.00,4.96069,25.007036,0.000428,24.964038,-0.0984,0.210,4.96069,0.00000
@10,2.0000,4.0, 1140.02699999999 
1141.00,4.96213,25.007005,0.000428,24.963976,-0.0983,0.211,4.96213,0.00000
1142.00,4.96157,25.007054,0.000427,24.964003,-0.0982,0.211,4.96157,0.00000
1143.00,4.92845,25.007089,0.000431,24.964003,-0.0982,0.211,4.92845,0.00000
1144.00,4.80871,25.007115,0.000433,24.964022,-0.0981,0.210,4.80871,0.00000
1145.00,4.60294,25.007111,0.000435,24.964105,-0.0980,0.210,4.60294,0.00000
1146.00,4.33965,25.007118,0.000434,24.964126,-0.0979,0.210,4.33965,0.00000
1147.00,4.06049,25.007106,0.000434,24.964099,-0.0978,0.211,4.06049,0.00000
1148.00,3.84688,25.007133,0.000431,24.964096,-0.0977,0.211,3.84688,0.00000
1149.00,3.76346,25.007107,0.000428,24.964060,-0.0976,0.211,3.76346,0.00000
1150.00,3.80937,25.007173,0.000428,24.964079,-0.0975,0.211,3.80937,0.00000
1151.00,3.95388,25.007234,0.000428,24.964094,-0.0974,0.211,3.95388,0.00000
1152.00,4.15097,25.007240,0.000427,24.964119,-0.0974,0.211,4.15097,0.00000
1153.00,4.34015,25.007256,0.000427,24.964097,-0.0973,0.211,4.34015,0.00000
1154.00,4.50288,25.007414,0.000429,24.964196,-0.0972,0.211,4.50288,0.00000
1155.00,4.63575,25.007377,0.000429,24.964138,-0.0972,0.211,4.63575,0.00000
1156.00,4.73530,25.007334,0.000431,24.964109,-0.0971,0.211,4.73530,0.00000
1157.00,4.80526,25.007379,0.000430,24.964102,-0.0970,0.211,4.80526,0.00000
1158.00,4.85259,25.007376,0.000431,24.964108,-0.0970,0.211,4.85259,0.00000
1159.00,4.88259,25.007325,0.000428,24.964083,-0.0970,0.211,4.88259,0.00000
1160.00,4.90025,25.007332,0.000430,24.964070,-0.0969,0.211,4.90025,0.00000
1161.00,4.90928,25.007365,0.000428,24.964086,-0.0969,0.212,4.90928,0.00000
1162.00,4.91505,25.007410,0.000427,24.964087,-0.0969,0.212,4.91505,0.00000
1163.00,4.91749,25.007401,0.000425,24.964057,-0.0969,0.212,4.91749,0.00000
1164.00,4.92015,25.007456,0.000428,24.964050,-0.0969,0.212,4.92015,0.00000
1165.00,4.92172,25.007510,0.000427,24.964082,-0.0969,0.212,4.92172,0.00000
1166.00,4.92524,25.007559,0.000426,24.964105,-0.0969,0.212,4.92524,0.00000
1167.00,4.92778,25.007634,0.000424,24.964155,-0.0969,0.212,4.92778,0.00000
1168.00,4.93070,25.007706,0.000425,24.964196,-0.0969,0.212,4.93070,0.00000
1169.00,4.93370,25.007717,0.000427,24.964146,-0.0969,0.212,4.93370,0.00000
1170.00,4.93624,25.007703,0.000427,24.964092,-0.0969,0.212,4.93624,0.00000
1171.00,4.93760,25.007689,0.000428,24.964072,-0.0969,0.212,4.93760,0.00000
1172.00,4.93899,25.007702,0.000432,24.964070,-0.0970,0.212,4.93899,0.00000
1173.00,4.94104,25.007716,0.000435,24.964052,-0.0970,0.212,4.94104,0.00000
1174.00,4.94337,25.007674,0.000433,24.964044,-0.0970,0.212,4.94337,0.00000
1175.00,4.94563,25.007708,0.000433,24.964075,-0.0971,0.212,4.94563,0.00000
1176.00,4.94788,25.007772,0.000436,24.964034,-0.0971,0.212,4.94788,0.00000
1177.00,4.94889,25.007736,0.000438,24.963960,-0.0972,0.212,4.94889,0.00000
1178.00,4.94982,25.007772,0.000436,24.963963,-0.0972,0.212,4.94982,0.00000
1179.00,4.94957,25.007845,0.000438,24.964014,-0.0973,0.212,4.94957,0.00000
1180.00,4.94927,25.007848,0.000438,24.964007,-0.0974,0.212,4.94927,0.00000
1181.00,4.94986,25.007888,0.000437,24.964018,-0.0974,0.212,4.94986,0.00000
1182.00,4.95134,25.007905,0.000433,24.964034,-0.0974,0.212,4.95134,0.00000
1183.00,4.95211,25.007950,0.000436,24.964030,-0.0974,0.212,4.95211,0.00000
1184.00,4.95296,25.007903,0.000433,24.963985,-0.0975,0.213,4.95296,0.00000
1185.00,4.95392,25.007898,0.000430,24.963970,-0.0975,0.213,4.95392,0.00000
1186.00,4.95415,25.007879,0.000428,24.964001,-0.0974,0.213,4.95415,0.00000
1187.00,4.95454,25.007874,0.000432,24.964015,-0.0974,0.213,4.95454,0.00000
1188.00,4.95466,25.007844,0.000433,24.964046,-0.0974,0.213,4.95466,0.00000
1189.00,4.95481,25.007807,0.000433,24.964036,-0.0974,0.213,4.95481,0.00000
1190.00,4.95563,25.007866,0.000434,24.964070,-0.0973,0.213,4.95563,0.00000
1191.00,4.95594,25.007874,0.000434,24.964060,-0.0973,0.213,4.95594,0.00000
1192.00,4.95574,25.007927,0.000432,24.964070,-0.0973,0.213,4.95574,0.00000
1193.00,4.95675,25.007976,0.000427,24.964066,-0.0973,0.213,4.95675,0.00000
1194.00,4.95883,25.008022,0.000426,24.964065,-0.0973,0.213,4.95883,0.00000
1195.00,4.96112,25.007998,0.000424,24.964007,-0.0974,0.213,4.96112,0.00000
1196.00,4.96519,25.008007,0.000423,24.963995,-0.0974,0.213,4.96519,0.00000
1197.00,4.96931,25.007982,0.000421,24.964008,-0.0974,0.214,4.96931,0.00000
1198.00,4.97150,25.007967,0.000418,24.964015,-0.0974,0.214,4.97150,0.00000
1199.00,4.97181,25.007995,0.000419,24.964011,-0.0974,0.214,4.97181,0.00000
1200.00,4.97010,25.007996,0.000419,24.964026,-0.0974,0.214,4.97010,0.00000
1201.00,4.96590,25.007963,0.000421,24.963986,-0.0974,0.214,4.96590,0.00000
1202.00,4.96138,25.007984,0.000421,24.963948,-0.0974,0.214,4.96138,0.00000
1203.00,4.95862,25.007952,0.000423,24.963841,-0.0974,0.214,4.95862,0.00000
1204.00,4.95615,25.007945,0.000423,24.963814,-0.0974,0.214,4.95615,0.00000
1205.00,4.95601,25.007955,0.000424,24.963776,-0.0974,0.214,4.95601,0.00000
1206.00,4.95650,25.008027,0.000424,24.963805,-0.0974,0.214,4.95650,0.00000
1207.00,4.95744,25.008000,0.000424,24.963783,-0.0974,0.214,4.95744,0.00000
1208.00,4.95879,25.008038,0.000424,24.963829,-0.0974,0.214,4.95879,0.00000
1209.00,4.96043,25.008077,0.000427,24.963855,-0.0974,0.214,4.96043,0.00000
1210.00,4.96059,25.008114,0.000426,24.963905,-0.0974,0.214,4.96059,0.00000
1211.00,4.96126,25.008116,0.000427,24.963894,-0.0974,0.214,4.96126,0.00000
1212.00,4.96117,25.008158,0.000428,24.963880,-0.0974,0.214,4.96117,0.00000
1213.00,4.95983,25.008184,0.000429,24.963885,-0.0974,0.214,4.95983,0.00000
1214.00,4.95768,25.008235,0.000429,24.963916,-0.0975,0.214,4.95768,0.00000
1215.00,4.95472,25.008288,0.000431,24.963890,-0.0976,0.214,4.95472,0.00000
1216.00,4.95273,25.008331,0.000432,24.963893,-0.0976,0.214,4.95273,0.00000
1217.00,4.95108,25.008333,0.000430,24.963849,-0.0977,0.214,4.95108,0.00000
1218.00,4.95111,25.008351,0.000429,24.963868,-0.0977,0.214,4.95111,0.00000
1219.00,4.95151,25.008291,0.000430,24.963801,-0.0978,0.214,4.95151,0.00000
1220.00,4.95474,25.008297,0.000428,24.963842,-0.0978,0.214,4.95474,0.00000
1221.00,4.95872,25.008273,0.000426,24.963815,-0.0979,0.214,4.95872,0.00000
1222.00,4.96455,25.008369,0.000426,24.963891,-0.0980,0.214,4.96455,0.00000
1223.00,4.96867,25.008434,0.000426,24.963914,-0.0980,0.214,4.96867,0.00000
1224.00,4.97375,25.008513,0.000420,24.963943,-0.0981,0.215,4.97375,0.00000
1225.00,4.97507,25.008569,0.000420,24.963932,-0.0981,0.215,4.97507,0.00000
1226.00,4.97271,25.008622,0.000418,24.963982,-0.0982,0.215,4.97271,0.00000
1227.00,4.96662,25.008604,0.000418,24.963976,-0.0982,0.215,4.96662,0.00000
1228.00,4.95958,25.008627,0.000418,24.963992,-0.0982,0.215,4.95958,0.00000
1229.00,4.95077,25.008595,0.000422,24.963990,-0.0983,0.215,4.95077,0.00000
1230.00,4.94460,25.008570,0.000425,24.963990,-0.0983,0.215,4.94460,0.00000
1231.00,4.94061,25.008627,0.000428,24.963944,-0.0984,0.215,4.94061,0.00000
1232.00,4.93941,25.008641,0.000429,24.963977,-0.0984,0.215,4.93941,0.00000
1233.00,4.93983,25.008593,0.000430,24.963922,-0.0985,0.215,4.93983,0.00000
1234.00,4.94276,25.008656,0.000431,24.963921,-0.0986,0.215,4.94276,0.00000
1235.00,4.94598,25.008712,0.000430,24.963962,-0.0986,0.215,4.94598,0.00000
1236.00,4.94922,25.008597,0.000428,24.963915,-0.0986,0.215,4.94922,0.00000
1237.00,4.95287,25.008607,0.000428,24.963876,-0.0987,0.215,4.95287,0.00000
1238.00,4.95676,25.008672,0.000429,24.963925,-0.0987,0.215,4.95676,0.00000
1239.00,4.95971,25.008712,0.000425,24.963958,-0.0987,0.215,4.95971,0.00000
1240.00,4.96114,25.008693,0.000423,24.963882,-0.0988,0.216,4.96114,0.00000
1241.00,4.96117,25.008800,0.000424,24.963959,-0.0988,0.216,4.96117,0.00000
1242.00,4.95984,25.008764,0.000423,24.963938,-0.0988,0.216,4.95984,0.00000
1243.00,4.95797,25.008792,0.000421,24.963951,-0.0989,0.216,4.95797,0.00000
1244.00,4.95582,25.008808,0.000424,24.963990,-0.0989,0.216,4.95582,0.00000
1245.00,4.95414,25.008839,0.000425,24.964060,-0.0989,0.216,4.95414,0.00000
1246.00,4.95274,25.008933,0.000425,24.964140,-0.0990,0.216,4.95274,0.00000
1247.00,4.95202,25.009023,0.000426,24.964219,-0.0990,0.216,4.95202,0.00000
1248.00,4.95255,25.008982,0.000426,24.964141,-0.0991,0.216,4.95255,0.00000
1249.00,4.95217,25.008977,0.000427,24.964091,-0.0992,0.216,4.95217,0.00000
1250.00,4.95212,25.008981,0.000427,24.964071,-0.0993,0.216,4.95212,0.00000
1251.00,4.95238,25.008900,0.000430,24.963987,-0.0994,0.216,4.95238,0.00000
1252.00,4.95256,25.009014,0.000431,24.964003,-0.0995,0.216,4.95256,0.00000
1253.00,4.95199,25.009111,0.000433,24.964090,-0.0996,0.216,4.95199,0.00000
1254.00,4.95277,25.009152,0.000432,24.964082,-0.0997,0.216,4.95277,0.00000
1255.00,4.95345,25.009201,0.000431,24.964128,-0.0999,0.216,4.95345,0.00000
1256.00,4.95541,25.009275,0.000426,24.964176,-0.1000,0.217,4.95541,0.00000
1257.00,4.95644,25.009187,0.000427,24.964128,-0.1001,0.217,4.95644,0.00000
1258.00,4.95692,25.009112,0.000425,24.964095,-0.1002,0.217,4.95692,0.00000
1259.00,4.95703,25.009124,0.000426,24.964121,-0.1002,0.217,4.95703,0.00000
1260.00,4.95729,25.009136,0.000427,24.964100,-0.1002,0.217,4.95729,0.00000
1261.00,4.95662,25.009173,0.000432,24.964114,-0.1003,0.217,4.95662,0.00000
@11,2.0000,4.0, 1260.048 
1262.00,4.95652,25.009240,0.000433,24.964138,-0.1003,0.217,4.95652,0.00000
1263.00,4.92478,25.009322,0.000432,24.964148,-0.1003,0.217,4.92478,0.00000
1264.00,4.81178,25.009405,0.000432,24.964199,-0.1003,0.217,4.81178,0.00000
1265.00,4.62546,25.009436,0.000434,24.964212,-0.1003,0.217,4.62546,0.00000
1266.00,4.38540,25.009440,0.000432,24.964266,-0.1003,0.217,4.38540,0.00000
1267.00,4.12429,25.009425,0.000431,24.964263,-0.1003,0.217,4.12429,0.00000
1268.00,3.92145,25.009442,0.000433,24.964255,-0.1003,0.217,3.92145,0.00000
1269.00,3.83392,25.009399,0.000430,24.964139,-0.1003,0.217,3.83392,0.00000
1270.00,3.85670,25.009468,0.000428,24.964112,-0.1003,0.217,3.85670,0.00000
1271.00,3.96888,25.009466,0.000426,24.964027,-0.1003,0.217,3.96888,0.00000
1272.00,4.13516,25.009541,0.000424,24.964071,-0.1003,0.218,4.13516,0.00000
1273.00,4.30279,25.009539,0.000426,24.964110,-0.1003,0.218,4.30279,0.00000
1274.00,4.45698,25.009638,0.000430,24.964268,-0.1003,0.218,4.45698,0.00000
1275.00,4.58966,25.009610,0.000433,24.964288,-0.1003,0.217,4.58966,0.00000
1276.00,4.69560,25.009612,0.000437,24.964314,-0.1003,0.217,4.69560,0.00000
1277.00,4.77482,25.009635,0.000443,24.964321,-0.1003,0.217,4.77482,0.00000
1278.00,4.82987,25.009688,0.000442,24.964299,-0.1003,0.217,4.82987,0.00000
1279.00,4.86569,25.009630,0.000441,24.964186,-0.1003,0.217,4.86569,0.00000
1280.00,4.88564,25.009672,0.000439,24.964189,-0.1004,0.217,4.88564,0.00000
1281.00,4.89668,25.009794,0.000438,24.964215,-0.1004,0.217,4.89668,0.00000
1282.00,4.90256,25.009799,0.000435,24.964178,-0.1004,0.217,4.90256,0.00000
1283.00,4.90458,25.009874,0.000434,24.964176,-0.1004,0.217,4.90458,0.00000
1284.00,4.90654,25.009930,0.000433,24.964247,-0.1004,0.218,4.90654,0.00000
1285.00,4.91155,25.009898,0.000433,24.964205,-0.1004,0.218,4.91155,0.00000
1286.00,4.91906,25.009843,0.000431,24.964156,-0.1005,0.218,4.91906,0.00000
1287.00,4.92558,25.009881,0.000431,24.964200,-0.1005,0.218,4.92558,0.00000
1288.00,4.93307,25.009816,0.000431,24.964187,-0.1006,0.218,4.93307,0.00000
1289.00,4.93832,25.009793,0.000433,24.964141,-0.1006,0.218,4.93832,0.00000
1290.00,4.94023,25.009841,0.000435,24.964170,-0.1007,0.218,4.94023,0.00000
1291.00,4.93898,25.009827,0.000436,24.964130,-0.1007,0.218,4.93898,0.00000
1292.00,4.93593,25.009808,0.000438,24.964094,-0.1007,0.218,4.93593,0.00000
1293.00,4.93178,25.009867,0.000436,24.964080,-0.1007,0.218,4.93178,0.00000
1294.00,4.92927,25.009920,0.000437,24.964082,-0.1007,0.218,4.92927,0.00000
1295.00,4.92787,25.009901,0.000435,24.964043,-0.1007,0.218,4.92787,0.00000
1296.00,4.92828,25.009943,0.000434,24.964059,-0.1007,0.218,4.92828,0.00000
1297.00,4.93248,25.009963,0.000436,24.964028,-0.1007,0.218,4.93248,0.00000
1298.00,4.93799,25.009914,0.000438,24.964007,-0.1007,0.218,4.93799,0.00000
1299.00,4.94322,25.009903,0.000438,24.964010,-0.1007,0.218,4.94322,0.00000
1300.00,4.94920,25.009933,0.000438,24.964050,-0.1006,0.218,4.94920,0.00000
1301.00,4.95653,25.009993,0.000435,24.964052,-0.1006,0.218,4.95653,0.00000
1302.00,4.96190,25.009979,0.000433,24.964031,-0.1006,0.218,4.96190,0.00000
1303.00,4.96565,25.010068,0.000431,24.964091,-0.1006,0.218,4.96565,0.00000
1304.00,4.96767,25.010112,0.000427,24.964110,-0.1006,0.218,4.96767,0.00000
1305.00,4.96659,25.010110,0.000427,24.964069,-0.1006,0.219,4.96659,0.00000
1306.00,4.96160,25.010141,0.000430,24.964121,-0.1006,0.218,4.96160,0.00000
1307.00,4.95416,25.010150,0.000430,24.964142,-0.1007,0.218,4.95416,0.00000
1308.00,4.94650,25.010097,0.000431,24.964045,-0.1007,0.218,4.94650,0.00000
1309.00,4.94105,25.010052,0.000433,24.964008,-0.1007,0.218,4.94105,0.00000
1310.00,4.93763,25.010073,0.000433,24.964014,-0.1008,0.218,4.93763,0.00000
1311.00,4.93666,25.010073,0.000432,24.964016,-0.1008,0.219,4.93666,0.00000
1312.00,4.93884,25.010175,0.000433,24.964038,-0.1009,0.219,4.93884,0.00000
1313.00,4.94321,25.010242,0.000432,24.964089,-0.1009,0.219,4.94321,0.00000
1314.00,4.94738,25.010316,0.000431,24.964123,-0.1009,0.219,4.94738,0.00000
1315.00,4.95229,25.010333,0.000433,24.964096,-0.1010,0.219,4.95229,0.00000
1316.00,4.95674,25.010298,0.000435,24.964031,-0.1010,0.219,4.95674,0.00000
1317.00,4.95921,25.010235,0.000433,24.963972,-0.1010,0.219,4.95921,0.00000
1318.00,4.95949,25.010209,0.000435,24.963971,-0.1011,0.219,4.95949,0.00000
1319.00,4.95913,25.010177,0.000434,24.963929,-0.1011,0.219,4.95913,0.00000
1320.00,4.95746,25.010223,0.000432,24.963971,-0.1011,0.219,4.95746,0.00000
1321.00,4.95544,25.010225,0.000428,24.963956,-0.1011,0.219,4.95544,0.00000
1322.00,4.95417,25.010204,0.000427,24.963932,-0.1011,0.219,4.95417,0.00000
1323.00,4.95444,25.010212,0.000425,24.963925,-0.1011,0.219,4.95444,0.00000
1324.00,4.95437,25.010252,0.000425,24.963964,-0.1011,0.219,4.95437,0.00000
1325.00,4.95431,25.010223,0.000423,24.963950,-0.1012,0.219,4.95431,0.00000
1326.00,4.95315,25.010294,0.000424,24.964036,-0.1012,0.220,4.95315,0.00000
1327.00,4.95265,25.010397,0.000423,24.964134,-0.1013,0.220,4.95265,0.00000
1328.00,4.95110,25.010472,0.000423,24.964132,-0.1013,0.220,4.95110,0.00000
1329.00,4.94976,25.010468,0.000425,24.964053,-0.1013,0.220,4.94976,0.00000
1330.00,4.94801,25.010460,0.000427,24.964021,-0.1014,0.220,4.94801,0.00000
1331.00,4.94853,25.010399,0.000430,24.963953,-0.1014,0.220,4.94853,0.00000
1332.00,4.94839,25.010359,0.000432,24.963868,-0.1015,0.220,4.94839,0.00000
1333.00,4.94875,25.010336,0.000434,24.963853,-0.1017,0.220,4.94875,0.00000
1334.00,4.94940,25.010414,0.000434,24.963929,-0.1019,0.220,4.94940,0.00000
1335.00,4.95083,25.010505,0.000433,24.963962,-0.1021,0.220,4.95083,0.00000
1336.00,4.95113,25.010580,0.000430,24.963965,-0.1024,0.220,4.95113,0.00000
1337.00,4.95160,25.010655,0.000429,24.964015,-0.1026,0.220,4.95160,0.00000
1338.00,4.95160,25.010696,0.000429,24.964035,-0.1028,0.220,4.95160,0.00000
1339.00,4.95092,25.010674,0.000431,24.964017,-0.1031,0.220,4.95092,0.00000
1340.00,4.95052,25.010620,0.000432,24.963993,-0.1032,0.220,4.95052,0.00000
1341.00,4.94998,25.010669,0.000434,24.964022,-0.1034,0.220,4.94998,0.00000
1342.00,4.95045,25.010663,0.000435,24.963972,-0.1035,0.220,4.95045,0.00000
1343.00,4.95149,25.010676,0.000435,24.963973,-0.1036,0.220,4.95149,0.00000
1344.00,4.95292,25.010656,0.000433,24.963935,-0.1036,0.220,4.95292,0.00000
1345.00,4.95385,25.010665,0.000433,24.963915,-0.1037,0.220,4.95385,0.00000
1346.00,4.95463,25.010619,0.000435,24.963835,-0.1038,0.220,4.95463,0.00000
1347.00,4.95460,25.010654,0.000434,24.963837,-0.1039,0.220,4.95460,0.00000
1348.00,4.95454,25.010638,0.000434,24.963837,-0.1040,0.221,4.95454,0.00000
1349.00,4.95428,25.010691,0.000436,24.963853,-0.1040,0.220,4.95428,0.00000
1350.00,4.95422,25.010779,0.000436,24.963879,-0.1041,0.220,4.95422,0.00000
1351.00,4.95392,25.010815,0.000433,24.963941,-0.1041,0.221,4.95392,0.00000
1352.00,4.95308,25.010778,0.000433,24.963951,-0.1042,0.221,4.95308,0.00000
1353.00,4.95188,25.010836,0.000432,24.963958,-0.1042,0.221,4.95188,0.00000
1354.00,4.95193,25.010876,0.000431,24.964025,-0.1043,0.221,4.95193,0.00000
1355.00,4.95163,25.010902,0.000431,24.964102,-0.1044,0.221,4.95163,0.00000
1356.00,4.95208,25.010931,0.000430,24.964101,-0.1045,0.221,4.95208,0.00000
1357.00,4.95304,25.010979,0.000429,24.964122,-0.1046,0.221,4.95304,0.00000
1358.00,4.95450,25.010979,0.000430,24.964128,-0.1047,0.221,4.95450,0.00000
1359.00,4.95554,25.011013,0.000431,24.964104,-0.1048,0.221,4.95554,0.00000
1360.00,4.95668,25.011045,0.000430,24.964083,-0.1049,0.222,4.95668,0.00000
1361.00,4.95640,25.011092,0.000435,24.964108,-0.1050,0.222,4.95640,0.00000
1362.00,4.95687,25.011132,0.000441,24.964108,-0.1052,0.221,4.95687,0.00000
1363.00,4.95621,25.011207,0.000442,24.964153,-0.1053,0.221,4.95621,0.00000
1364.00,4.95501,25.011230,0.000441,24.964189,-0.1055,0.221,4.95501,0.00000
1365.00,4.95449,25.011244,0.000445,24.964190,-0.1057,0.221,4.95449,0.00000
1366.00,4.95530,25.011249,0.000444,24.964200,-0.1059,0.221,4.95530,0.00000
1367.00,4.95619,25.011210,0.000439,24.964148,-0.1060,0.222,4.95619,0.00000
1368.00,4.96611,25.011193,0.000436,24.964083,-0.1061,0.222,4.96611,0.00000
1369.00,4.98701,25.011208,0.000440,24.964064,-0.1063,0.222,4.98701,0.00000
1370.00,5.01000,25.011245,0.000440,24.964029,-0.1064,0.222,5.01000,0.00000
1371.00,5.03015,25.011300,0.000438,24.964040,-0.1065,0.222,5.03015,0.00000
1372.00,5.04594,25.011402,0.000438,24.964119,-0.1067,0.222,5.04594,0.00000
1373.00,5.04919,25.011372,0.000441,24.964111,-0.1069,0.222,5.04919,0.00000
1374.00,5.03930,25.011349,0.000442,24.964061,-0.1071,0.222,5.03930,0.00000
1375.00,5.02455,25.011336,0.000443,24.964103,-0.1074,0.222,5.02455,0.00000
1376.00,5.00917,25.011338,0.000442,24.964082,-0.1077,0.222,5.00917,0.00000
1377.00,4.99543,25.011343,0.000443,24.964042,-0.1080,0.222,4.99543,0.00000
1378.00,4.98507,25.011427,0.000441,24.964052,-0.1084,0.222,4.98507,0.00000
1379.00,4.97722,25.011451,0.000439,24.964002,-0.1087,0.222,4.97722,0.00000
1380.00,4.97078,25.011494,0.000436,24.963993,-0.1090,0.222,4.97078,0.00000
1381.00,4.96758,25.011536,0.000436,24.964042,-0.1093,0.222,4.96758,0.00000
@12,2.0000,4.0, 1380.06 
1382.00,4.96633,25.011527,0.000439,24.964108,-0.1095,0.222,4.96633,0.00000
1383.00,4.94412,25.011518,0.000439,24.964121,-0.1097,0.222,4.94412,0.00000
1384.00,4.85254,25.011580,0.000440,24.964207,-0.1099,0.222,4.85254,0.00000
1385.00,4.69026,25.011624,0.000441,24.964208,-0.1101,0.222,4.69026,0.00000
1386.00,4.47294,25.011594,0.000440,24.964174,-0.1103,0.222,4.47294,0.00000
1387.00,4.23097,25.011623,0.000436,24.964196,-0.1104,0.222,4.23097,0.00000
1388.00,4.02723,25.011642,0.000436,24.964184,-0.1105,0.222,4.02723,0.00000
1389.00,3.91549,25.011627,0.000436,24.964107,-0.1106,0.222,3.91549,0.00000
1390.00,3.90294,25.011655,0.000434,24.964099,-0.1107,0.222,3.90294,0.00000
1391.00,3.97482,25.011735,0.000434,24.964077,-0.1108,0.223,3.97482,0.00000
1392.00,4.10192,25.011717,0.000435,24.964020,-0.1109,0.223,4.10192,0.00000
1393.00,4.24149,25.011768,0.000433,24.964082,-0.1110,0.223,4.24149,0.00000
1394.00,4.38226,25.011778,0.000431,24.964153,-0.1110,0.223,4.38226,0.00000
1395.00,4.51417,25.011752,0.000434,24.964160,-0.1111,0.223,4.51417,0.00000
1396.00,4.62926,25.011730,0.000437,24.964175,-0.1112,0.223,4.62926,0.00000
1397.00,4.72226,25.011807,0.000434,24.964220,-0.1112,0.223,4.72226,0.00000
1398.00,4.79175,25.011760,0.000435,24.964161,-0.1112,0.223,4.79175,0.00000
1399.00,4.83877,25.011793,0.000436,24.964153,-0.1112,0.223,4.83877,0.00000
1400.00,4.86845,25.011834,0.000435,24.964102,-0.1112,0.223,4.86845,0.00000
1401.00,4.88603,25.011819,0.000433,24.964047,-0.1113,0.223,4.88603,0.00000
1402.00,4.89591,25.011864,0.000434,24.964028,-0.1113,0.223,4.89591,0.00000
1403.00,4.90029,25.011902,0.000433,24.964036,-0.1112,0.223,4.90029,0.00000
1404.00,4.90328,25.011944,0.000435,24.964043,-0.1113,0.223,4.90328,0.00000
1405.00,4.90532,25.011942,0.000434,24.964028,-0.1113,0.223,4.90532,0.00000
1406.00,4.90706,25.011989,0.000436,24.964071,-0.1113,0.223,4.90706,0.00000
1407.00,4.91005,25.011960,0.000439,24.964026,-0.1114,0.223,4.91005,0.00000
1408.00,4.91400,25.012028,0.000440,24.964033,-0.1114,0.223,4.91400,0.00000
1409.00,4.91791,25.012023,0.000439,24.964008,-0.1114,0.223,4.91791,0.00000
1410.00,4.92183,25.012074,0.000437,24.964075,-0.1115,0.223,4.92183,0.00000
1411.00,4.92746,25.012101,0.000435,24.964047,-0.1115,0.223,4.92746,0.00000
1412.00,4.93123,25.012094,0.000436,24.964048,-0.1115,0.223,4.93123,0.00000
1413.00,4.93353,25.012091,0.000435,24.964052,-0.1115,0.223,4.93353,0.00000
1414.00,4.93677,25.012101,0.000434,24.964059,-0.1115,0.224,4.93677,0.00000
1415.00,4.93922,25.012056,0.000436,24.964020,-0.1115,0.224,4.93922,0.00000
1416.00,4.93970,25.012099,0.000435,24.964075,-0.1116,0.224,4.93970,0.00000
1417.00,4.94016,25.012149,0.000434,24.964088,-0.1116,0.224,4.94016,0.00000
1418.00,4.94079,25.012186,0.000436,24.964076,-0.1116,0.224,4.94079,0.00000
1419.00,4.94074,25.012200,0.000436,24.964080,-0.1116,0.224,4.94074,0.00000
1420.00,4.94142,25.012221,0.000438,24.964085,-0.1116,0.224,4.94142,0.00000
1421.00,4.94147,25.012130,0.000441,24.963994,-0.1116,0.224,4.94147,0.00000
1422.00,4.94239,25.012145,0.000440,24.963978,-0.1117,0.223,4.94239,0.00000
1423.00,4.94397,25.012138,0.000439,24.963941,-0.1117,0.224,4.94397,0.00000
1424.00,4.94452,25.012214,0.000437,24.963937,-0.1117,0.224,4.94452,0.00000
1425.00,4.94522,25.012211,0.000434,24.963893,-0.1117,0.224,4.94522,0.00000
1426.00,4.94673,25.012317,0.000432,24.963949,-0.1118,0.224,4.94673,0.00000
1427.00,4.94784,25.012353,0.000431,24.963989,-0.1118,0.224,4.94784,0.00000
1428.00,4.95059,25.012307,0.000431,24.964003,-0.1118,0.224,4.95059,0.00000
1429.00,4.95478,25.012298,0.000431,24.963991,-0.1118,0.224,4.95478,0.00000
1430.00,4.95797,25.012345,0.000433,24.964028,-0.1118,0.224,4.95797,0.00000
1431.00,4.96087,25.012344,0.000432,24.964016,-0.1118,0.224,4.96087,0.00000
1432.00,4.96259,25.012332,0.000431,24.963968,-0.1118,0.224,4.96259,0.00000
1433.00,4.96193,25.012436,0.000431,24.964028,-0.1118,0.225,4.96193,0.00000
1434.00,4.95892,25.012411,0.000432,24.963997,-0.1118,0.225,4.95892,0.00000
1435.00,4.95593,25.012438,0.000433,24.963988,-0.1118,0.225,4.95593,0.00000
1436.00,4.95275,25.012459,0.000434,24.963996,-0.1117,0.225,4.95275,0.00000
1437.00,4.95036,25.012437,0.000432,24.963959,-0.1117,0.225,4.95036,0.00000
1438.00,4.94820,25.012449,0.000436,24.963963,-0.1117,0.224,4.94820,0.00000
1439.00,4.94835,25.012460,0.000435,24.963965,-0.1117,0.225,4.94835,0.00000
1440.00,4.94939,25.012501,0.000433,24.964019,-0.1117,0.225,4.94939,0.00000
1441.00,4.95014,25.012485,0.000431,24.963998,-0.1117,0.225,4.95014,0.00000
1442.00,4.95109,25.012484,0.000434,24.964029,-0.1117,0.225,4.95109,0.00000
1443.00,4.95245,25.012404,0.000432,24.963913,-0.1117,0.225,4.95245,0.00000
1444.00,4.95184,25.012340,0.000432,24.963858,-0.1117,0.225,4.95184,0.00000
1445.00,4.95197,25.012327,0.000433,24.963796,-0.1117,0.225,4.95197,0.00000
1446.00,4.95278,25.012342,0.000437,24.963816,-0.1118,0.225,4.95278,0.00000
1447.00,4.95213,25.012398,0.000437,24.963851,-0.1118,0.225,4.95213,0.00000
1448.00,4.95064,25.012518,0.000438,24.963964,-0.1118,0.225,4.95064,0.00000
1449.00,4.94989,25.012630,0.000439,24.964000,-0.1119,0.225,4.94989,0.00000
1450.00,4.94744,25.012614,0.000438,24.964000,-0.1119,0.225,4.94744,0.00000
1451.00,4.94478,25.012652,0.000438,24.963966,-0.1120,0.225,4.94478,0.00000
1452.00,4.94387,25.012676,0.000441,24.963933,-0.1121,0.225,4.94387,0.00000
1453.00,4.94457,25.012675,0.000435,24.963860,-0.1122,0.225,4.94457,0.00000
1454.00,4.94663,25.012748,0.000433,24.963933,-0.1123,0.225,4.94663,0.00000
1455.00,4.94929,25.012801,0.000432,24.963991,-0.1125,0.225,4.94929,0.00000
1456.00,4.95187,25.012811,0.000432,24.964029,-0.1126,0.225,4.95187,0.00000
1457.00,4.95320,25.012871,0.000428,24.964068,-0.1127,0.226,4.95320,0.00000
1458.00,4.95457,25.012901,0.000431,24.964091,-0.1128,0.226,4.95457,0.00000
1459.00,4.95379,25.012844,0.000435,24.964013,-0.1129,0.225,4.95379,0.00000
1460.00,4.95305,25.012831,0.000435,24.963964,-0.1130,0.225,4.95305,0.00000
1461.00,4.95153,25.012888,0.000434,24.963990,-0.1131,0.225,4.95153,0.00000
1462.00,4.95099,25.012860,0.000433,24.963938,-0.1133,0.226,4.95099,0.00000
1463.00,4.94974,25.012827,0.000435,24.963885,-0.1134,0.226,4.94974,0.00000
1464.00,4.94870,25.012876,0.000433,24.963960,-0.1135,0.226,4.94870,0.00000
1465.00,4.94818,25.012994,0.000432,24.964045,-0.1136,0.226,4.94818,0.00000
1466.00,4.94901,25.013003,0.000431,24.964016,-0.1138,0.226,4.94901,0.00000
1467.00,4.95012,25.013035,0.000432,24.964008,-0.1139,0.226,4.95012,0.00000
1468.00,4.95010,25.013043,0.000431,24.964078,-0.1140,0.226,4.95010,0.00000
1469.00,4.95102,25.013043,0.000429,24.964031,-0.1142,0.226,4.95102,0.00000
1470.00,4.94996,25.012956,0.000427,24.963960,-0.1143,0.226,4.94996,0.00000
1471.00,4.94924,25.012999,0.000427,24.964042,-0.1144,0.226,4.94924,0.00000
1472.00,4.94876,25.013018,0.000425,24.964094,-0.1146,0.227,4.94876,0.00000
1473.00,4.95022,25.013032,0.000425,24.964088,-0.1148,0.227,4.95022,0.00000
1474.00,4.95112,25.013084,0.000426,24.964167,-0.1149,0.227,4.95112,0.00000
1475.00,4.95387,25.013049,0.000428,24.964116,-0.1150,0.227,4.95387,0.00000
1476.00,4.95522,25.012956,0.000429,24.964005,-0.1152,0.227,4.95522,0.00000
1477.00,4.95431,25.012988,0.000430,24.964040,-0.1152,0.227,4.95431,0.00000
1478.00,4.95215,25.012987,0.000432,24.963996,-0.1153,0.227,4.95215,0.00000
1479.00,4.94925,25.012986,0.000435,24.963964,-0.1153,0.226,4.94925,0.00000
1480.00,4.94540,25.013049,0.000437,24.963977,-0.1153,0.226,4.94540,0.00000
1481.00,4.94150,25.013216,0.000442,24.964058,-0.1154,0.226,4.94150,0.00000
1482.00,4.94073,25.013204,0.000446,24.963994,-0.1155,0.226,4.94073,0.00000
1483.00,4.94098,25.013282,0.000444,24.963988,-0.1156,0.226,4.94098,0.00000
1484.00,4.94340,25.013285,0.000441,24.963965,-0.1157,0.226,4.94340,0.00000
1485.00,4.94639,25.013308,0.000440,24.963986,-0.1158,0.226,4.94639,0.00000
1486.00,4.95032,25.013232,0.000436,24.963903,-0.1159,0.226,4.95032,0.00000
1487.00,4.95326,25.013283,0.000434,24.963931,-0.1160,0.227,4.95326,0.00000
1488.00,4.95614,25.013295,0.000428,24.963993,-0.1162,0.227,4.95614,0.00000
1489.00,4.95771,25.013302,0.000427,24.963990,-0.1163,0.227,4.95771,0.00000
1490.00,4.95851,25.013288,0.000423,24.963977,-0.1164,0.227,4.95851,0.00000
1491.00,4.95912,25.013290,0.000423,24.963983,-0.1165,0.227,4.95912,0.00000
1492.00,4.95731,25.013291,0.000420,24.964011,-0.1166,0.227,4.95731,0.00000
1493.00,4.95446,25.013310,0.000423,24.963983,-0.1167,0.227,4.95446,0.00000
1494.00,4.95191,25.013360,0.000424,24.963991,-0.1168,0.227,4.95191,0.00000
1495.00,4.95033,25.013367,0.000424,24.963984,-0.1169,0.227,4.95033,0.00000
1496.00,4.94891,25.013393,0.000423,24.964012,-0.1170,0.227,4.94891,0.00000
1497.00,4.94945,25.013382,0.000422,24.963976,-0.1170,0.228,4.94945,0.00000
1498.00,4.95013,25.013305,0.000424,24.963912,-0.1171,0.228,4.95013,0.00000
1499.00,4.95024,25.013266,0.000421,24.963899,-0.1172,0.228,4.95024,0.00000
1500.00,4.95042,25.013317,0.000425,24.963913,-0.1172,0.228,4.95042,0.00000
1501.00,4.95060,25.013277,0.000426,24.963846,-0.1173,0.228,4.95060,0.00000
@13,2.0000,4.0, 1500.075 
1502.00,4.95103,25.013302,0.000428,24.963843,-0.1173,0.227,4.95103,0.00000
1503.00,4.93519,25.013408,0.000425,24.963945,-0.1174,0.228,4.93519,0.00000
1504.00,4.85892,25.013461,0.000426,24.963971,-0.1174,0.228,4.85892,0.00000
1505.00,4.72055,25.013541,0.000423,24.964025,-0.1174,0.228,4.72055,0.00000
1506.00,4.53726,25.013629,0.000421,24.964086,-0.1175,0.228,4.53726,0.00000
1507.00,4.32657,25.013621,0.000419,24.964057,-0.1175,0.228,4.32657,0.00000
1508.00,4.13744,25.013618,0.000421,24.964056,-0.1175,0.228,4.13744,0.00000
1509.00,4.02033,25.013645,0.000422,24.964074,-0.1175,0.228,4.02033,0.00000
1510.00,3.97831,25.013586,0.000424,24.963976,-0.1175,0.228,3.97831,0.00000
1511.00,4.00312,25.013668,0.000429,24.963998,-0.1175,0.228,4.00312,0.00000
1512.00,4.07997,25.013725,0.000430,24.964026,-0.1176,0.228,4.07997,0.00000
1513.00,4.17986,25.013767,0.000428,24.964035,-0.1176,0.228,4.17986,0.00000
1514.00,4.29606,25.013759,0.000431,24.964007,-0.1176,0.228,4.29606,0.00000
1515.00,4.42002,25.013789,0.000431,24.964103,-0.1176,0.228,4.42002,0.00000
1516.00,4.53945,25.013790,0.000431,24.964140,-0.1176,0.228,4.53945,0.00000
1517.00,4.64631,25.013761,0.000433,24.964052,-0.1177,0.228,4.64631,0.00000
1518.00,4.73283,25.013747,0.000435,24.963999,-0.1177,0.228,4.73283,0.00000
1519.00,4.79654,25.013728,0.000434,24.963939,-0.1177,0.228,4.79654,0.00000
1520.00,4.84092,25.013773,0.000436,24.963927,-0.1177,0.228,4.84092,0.00000
1521.00,4.86850,25.013716,0.000433,24.963879,-0.1178,0.228,4.86850,0.00000
1522.00,4.88320,25.013743,0.000429,24.963930,-0.1178,0.228,4.88320,0.00000
1523.00,4.89058,25.013841,0.000431,24.963970,-0.1178,0.228,4.89058,0.00000
1524.00,4.89434,25.013991,0.000430,24.964097,-0.1178,0.228,4.89434,0.00000
1525.00,4.89705,25.013974,0.000427,24.964069,-0.1179,0.228,4.89705,0.00000
1526.00,4.89872,25.013990,0.000428,24.964035,-0.1179,0.228,4.89872,0.00000
1527.00,4.90118,25.014092,0.000430,24.964115,-0.1179,0.228,4.90118,0.00000
1528.00,4.90476,25.014079,0.000429,24.964146,-0.1179,0.228,4.90476,0.00000
1529.00,4.90826,25.013982,0.000430,24.964040,-0.1179,0.228,4.90826,0.00000
1530.00,4.91095,25.013977,0.000430,24.964016,-0.1179,0.228,4.91095,0.00000
1531.00,4.91402,25.013951,0.000429,24.964031,-0.1179,0.228,4.91402,0.00000
1532.00,4.91763,25.013895,0.000426,24.963973,-0.1178,0.229,4.91763,0.00000
1533.00,4.92041,25.013780,0.000426,24.963837,-0.1178,0.229,4.92041,0.00000
1534.00,4.92305,25.013797,0.000424,24.963854,-0.1177,0.229,4.92305,0.00000
1535.00,4.92668,25.013866,0.000423,24.963923,-0.1175,0.229,4.92668,0.00000
1536.00,4.92972,25.013874,0.000422,24.963884,-0.1174,0.229,4.92972,0.00000
1537.00,4.93214,25.013930,0.000424,24.963964,-0.1173,0.229,4.93214,0.00000
1538.00,4.93377,25.014008,0.000424,24.964041,-0.1172,0.229,4.93377,0.00000
1539.00,4.93508,25.014090,0.000425,24.964083,-0.1171,0.229,4.93508,0.00000
1540.00,4.93503,25.014126,0.000424,24.964047,-0.1170,0.229,4.93503,0.00000
1541.00,4.93621,25.014215,0.000423,24.964133,-0.1169,0.229,4.93621,0.00000
1542.00,4.93719,25.014173,0.000423,24.964051,-0.1169,0.229,4.93719,0.00000
1543.00,4.93827,25.014148,0.000424,24.963995,-0.1168,0.229,4.93827,0.00000
1544.00,4.93913,25.014122,0.000425,24.963945,-0.1167,0.229,4.93913,0.00000
1545.00,4.94039,25.014087,0.000428,24.963903,-0.1166,0.229,4.94039,0.00000
1546.00,4.94095,25.014032,0.000429,24.963832,-0.1165,0.229,4.94095,0.00000
1547.00,4.94132,25.014066,0.000430,24.963836,-0.1164,0.229,4.94132,0.00000
1548.00,4.94148,25.014180,0.000429,24.963893,-0.1163,0.229,4.94148,0.00000
1549.00,4.94164,25.014156,0.000428,24.963868,-0.1162,0.229,4.94164,0.00000
1550.00,4.94305,25.014146,0.000425,24.963874,-0.1161,0.230,4.94305,0.00000
1551.00,4.94371,25.014150,0.000425,24.963845,-0.1160,0.230,4.94371,0.00000
1552.00,4.94520,25.014214,0.000425,24.963885,-0.1159,0.230,4.94520,0.00000
1553.00,4.94593,25.014220,0.000425,24.963918,-0.1159,0.230,4.94593,0.00000
1554.00,4.94722,25.014296,0.000424,24.963974,-0.1158,0.230,4.94722,0.00000
1555.00,4.94694,25.014395,0.000427,24.964006,-0.1157,0.230,4.94694,0.00000
1556.00,4.94801,25.014476,0.000427,24.964053,-0.1156,0.230,4.94801,0.00000
1557.00,4.94799,25.014430,0.000425,24.963969,-0.1155,0.230,4.94799,0.00000
1558.00,4.94859,25.014410,0.000426,24.963888,-0.1154,0.230,4.94859,0.00000
1559.00,4.94844,25.014435,0.000426,24.963859,-0.1153,0.230,4.94844,0.00000
1560.00,4.94956,25.014429,0.000427,24.963860,-0.1152,0.230,4.94956,0.00000
1561.00,4.94877,25.014410,0.000428,24.963846,-0.1151,0.230,4.94877,0.00000
1562.00,4.94916,25.014426,0.000430,24.963833,-0.1150,0.230,4.94916,0.00000
1563.00,4.94949,25.014499,0.000427,24.963913,-0.1149,0.230,4.94949,0.00000
1564.00,4.95027,25.014449,0.000426,24.963869,-0.1148,0.230,4.95027,0.00000
1565.00,4.94924,25.014492,0.000424,24.963917,-0.1147,0.231,4.94924,0.00000
1566.00,4.94984,25.014556,0.000422,24.963932,-0.1146,0.231,4.94984,0.00000
1567.00,4.95158,25.014582,0.000422,24.964004,-0.1145,0.231,4.95158,0.00000
1568.00,4.95542,25.014624,0.000425,24.964016,-0.1144,0.231,4.95542,0.00000
1569.00,4.95810,25.014653,0.000425,24.964027,-0.1144,0.231,4.95810,0.00000
1570.00,4.96110,25.014672,0.000428,24.963987,-0.1143,0.231,4.96110,0.00000
1571.00,4.96394,25.014639,0.000430,24.963942,-0.1142,0.231,4.96394,0.00000
1572.00,4.96302,25.014748,0.000433,24.963971,-0.1142,0.231,4.96302,0.00000
1573.00,4.96040,25.014817,0.000431,24.963992,-0.1141,0.231,4.96040,0.00000
1574.00,4.95778,25.014876,0.000433,24.964011,-0.1140,0.231,4.95778,0.00000
1575.00,4.95459,25.014865,0.000433,24.964009,-0.1139,0.231,4.95459,0.00000
1576.00,4.95180,25.014895,0.000431,24.964071,-0.1138,0.231,4.95180,0.00000
1577.00,4.95070,25.014923,0.000430,24.964084,-0.1137,0.231,4.95070,0.00000
1578.00,4.94965,25.014881,0.000433,24.964043,-0.1137,0.231,4.94965,0.00000
1579.00,4.94979,25.014888,0.000432,24.964056,-0.1136,0.231,4.94979,0.00000
1580.00,4.95095,25.014909,0.000433,24.964074,-0.1135,0.231,4.95095,0.00000
1581.00,4.95130,25.014982,0.000437,24.964064,-0.1135,0.231,4.95130,0.00000
1582.00,4.95265,25.014912,0.000437,24.964050,-0.1135,0.231,4.95265,0.00000
1583.00,4.95322,25.014859,0.000437,24.964016,-0.1135,0.231,4.95322,0.00000
1584.00,4.95250,25.014879,0.000439,24.964010,-0.1135,0.231,4.95250,0.00000
1585.00,4.95199,25.014951,0.000436,24.963989,-0.1136,0.231,4.95199,0.00000
1586.00,4.95229,25.014931,0.000435,24.963990,-0.1136,0.231,4.95229,0.00000
1587.00,4.95071,25.014973,0.000433,24.963931,-0.1136,0.231,4.95071,0.00000
1588.00,4.94859,25.015116,0.000433,24.964016,-0.1137,0.231,4.94859,0.00000
1589.00,4.94678,25.015166,0.000435,24.964076,-0.1137,0.231,4.94678,0.00000
1590.00,4.94595,25.015179,0.000438,24.964140,-0.1138,0.231,4.94595,0.00000
1591.00,4.94489,25.015245,0.000437,24.964148,-0.1139,0.231,4.94489,0.00000
1592.00,4.94498,25.015301,0.000441,24.964225,-0.1140,0.231,4.94498,0.00000
1593.00,4.94680,25.015312,0.000442,24.964213,-0.1141,0.231,4.94680,0.00000
1594.00,4.94996,25.015267,0.000440,24.964137,-0.1143,0.231,4.94996,0.00000
1595.00,4.95182,25.015259,0.000438,24.964119,-0.1144,0.231,4.95182,0.00000
1596.00,4.95294,25.015290,0.000439,24.964153,-0.1146,0.231,4.95294,0.00000
1597.00,4.95370,25.015228,0.000437,24.964064,-0.1147,0.231,4.95370,0.00000
1598.00,4.95352,25.015182,0.000435,24.964012,-0.1148,0.231,4.95352,0.00000
1599.00,4.95244,25.015172,0.000430,24.964021,-0.1149,0.232,4.95244,0.00000
1600.00,4.95137,25.015176,0.000434,24.963974,-0.1150,0.232,4.95137,0.00000
1601.00,4.95010,25.015085,0.000436,24.963881,-0.1152,0.231,4.95010,0.00000
1602.00,4.94855,25.015060,0.000435,24.963873,-0.1153,0.231,4.94855,0.00000
1603.00,4.94648,25.015044,0.000433,24.963886,-0.1154,0.232,4.94648,0.00000
1604.00,4.94458,25.015103,0.000437,24.963930,-0.1155,0.232,4.94458,0.00000
1605.00,4.94344,25.015153,0.000433,24.963990,-0.1155,0.232,4.94344,0.00000
1606.00,4.94266,25.015234,0.000429,24.964041,-0.1156,0.232,4.94266,0.00000
1607.00,4.94261,25.015376,0.000430,24.964125,-0.1157,0.232,4.94261,0.00000
1608.00,4.94412,25.015452,0.000431,24.964119,-0.1158,0.232,4.94412,0.00000
1609.00,4.94519,25.015488,0.000431,24.964101,-0.1159,0.232,4.94519,0.00000
1610.00,4.94565,25.015462,0.000433,24.964039,-0.1160,0.232,4.94565,0.00000
1611.00,4.94654,25.015438,0.000432,24.963999,-0.1161,0.232,4.94654,0.00000
1612.00,4.94635,25.015377,0.000430,24.963932,-0.1161,0.232,4.94635,0.00000
1613.00,4.94590,25.015360,0.000431,24.963897,-0.1161,0.232,4.94590,0.00000
1614.00,4.94594,25.015326,0.000430,24.963839,-0.1161,0.232,4.94594,0.00000
1615.00,4.94574,25.015344,0.000426,24.963815,-0.1161,0.233,4.94574,0.00000
1616.00,4.94814,25.015442,0.000433,24.963845,-0.1161,0.232,4.94814,0.00000
1617.00,4.95160,25.015464,0.000435,24.963884,-0.1161,0.232,4.95160,0.00000
1618.00,4.95391,25.015436,0.000435,24.963871,-0.1161,0.232,4.95391,0.00000
1619.00,4.95513,25.015470,0.000435,24.963890,-0.1161,0.232,4.95513,0.00000
1620.00,4.95392,25.015531,0.000437,24.963924,-0.1161,0.232,4.95392,0.00000
1621.00,4.95058,25.015603,0.000433,24.963974,-0.1161,0.232,4.95058,0.00000
@14,2.0000,4.0, 1620.067 
1622.00,4.94779,25.015655,0.000431,24.964039,-0.1161,0.233,4.94779,0.00000
1623.00,4.93200,25.015702,0.000428,24.964079,-0.1162,0.233,4.93200,0.00000
1624.00,4.86640,25.015744,0.000426,24.964101,-0.1162,0.233,4.86640,0.00000
1625.00,4.75118,25.015728,0.000426,24.964085,-0.1163,0.233,4.75118,0.00000
1626.00,4.59896,25.015665,0.000421,24.964014,-0.1164,0.233,4.59896,0.00000
1627.00,4.42240,25.015727,0.000422,24.963991,-0.1165,0.233,4.42240,0.00000
1628.00,4.25648,25.015759,0.000420,24.964004,-0.1166,0.233,4.25648,0.00000
1629.00,4.14339,25.015769,0.000418,24.964019,-0.1168,0.234,4.14339,0.00000
1630.00,4.08813,25.015732,0.000414,24.963966,-0.1169,0.234,4.08813,0.00000
1631.00,4.08252,25.015687,0.000417,24.963900,-0.1170,0.234,4.08252,0.00000
1632.00,4.12037,25.015647,0.000416,24.963828,-0.1172,0.234,4.12037,0.00000
1633.00,4.18536,25.015596,0.000418,24.963737,-0.1173,0.234,4.18536,0.00000
1634.00,4.27171,25.015645,0.000422,24.963699,-0.1173,0.234,4.27171,0.00000
1635.00,4.37390,25.015657,0.000426,24.963717,-0.1174,0.234,4.37390,0.00000
1636.00,4.48109,25.015719,0.000426,24.963800,-0.1174,0.234,4.48109,0.00000
1637.00,4.58341,25.015742,0.000426,24.963849,-0.1174,0.234,4.58341,0.00000
1638.00,4.67058,25.015819,0.000426,24.963952,-0.1175,0.234,4.67058,0.00000
1639.00,4.74045,25.015784,0.000428,24.963993,-0.1175,0.234,4.74045,0.00000
1640.00,4.79369,25.015863,0.000427,24.964092,-0.1175,0.234,4.79369,0.00000
1641.00,4.82999,25.015907,0.000428,24.964099,-0.1175,0.234,4.82999,0.00000
1642.00,4.85197,25.015854,0.000428,24.964051,-0.1176,0.234,4.85197,0.00000
1643.00,4.86692,25.015829,0.000426,24.963991,-0.1176,0.234,4.86692,0.00000
1644.00,4.87605,25.015902,0.000422,24.964016,-0.1176,0.234,4.87605,0.00000
1645.00,4.88156,25.015914,0.000423,24.963977,-0.1177,0.234,4.88156,0.00000
1646.00,4.88585,25.015910,0.000422,24.963962,-0.1177,0.234,4.88585,0.00000
1647.00,4.88933,25.015917,0.000422,24.963920,-0.1177,0.234,4.88933,0.00000
1648.00,4.89239,25.016004,0.000422,24.963939,-0.1178,0.235,4.89239,0.00000
1649.00,4.89565,25.016027,0.000422,24.963886,-0.1179,0.235,4.89565,0.00000
1650.00,4.89857,25.015966,0.000424,24.963773,-0.1180,0.235,4.89857,0.00000
1651.00,4.90265,25.016012,0.000425,24.963800,-0.1182,0.235,4.90265,0.00000
1652.00,4.90719,25.016132,0.000423,24.963858,-0.1183,0.235,4.90719,0.00000
1653.00,4.91096,25.016157,0.000424,24.963870,-0.1184,0.235,4.91096,0.00000
1654.00,4.91524,25.016190,0.000426,24.963918,-0.1185,0.235,4.91524,0.00000
1655.00,4.91921,25.016302,0.000427,24.964035,-0.1186,0.235,4.91921,0.00000
1656.00,4.92288,25.016253,0.000430,24.964002,-0.1187,0.235,4.92288,0.00000
1657.00,4.92724,25.016281,0.000432,24.964041,-0.1187,0.235,4.92724,0.00000
1658.00,4.93242,25.016288,0.000431,24.964068,-0.1187,0.235,4.93242,0.00000
1659.00,4.93849,25.016265,0.000430,24.964011,-0.1188,0.235,4.93849,0.00000
1660.00,4.94338,25.016291,0.000427,24.963983,-0.1188,0.235,4.94338,0.00000
1661.00,4.94695,25.016359,0.000424,24.964032,-0.1189,0.235,4.94695,0.00000
1662.00,4.94877,25.016297,0.000425,24.963927,-0.1190,0.235,4.94877,0.00000
1663.00,4.94886,25.016286,0.000424,24.963849,-0.1191,0.235,4.94886,0.00000
1664.00,4.94651,25.016267,0.000426,24.963841,-0.1191,0.235,4.94651,0.00000
1665.00,4.94444,25.016250,0.000429,24.963868,-0.1191,0.235,4.94444,0.00000
1666.00,4.94272,25.016330,0.000431,24.963882,-0.1191,0.235,4.94272,0.00000
1667.00,4.94083,25.016382,0.000431,24.963948,-0.1191,0.235,4.94083,0.00000
1668.00,4.93932,25.016395,0.000434,24.963964,-0.1192,0.235,4.93932,0.00000
1669.00,4.93934,25.016496,0.000434,24.964034,-0.1192,0.235,4.93934,0.00000
1670.00,4.94017,25.016566,0.000435,24.964038,-0.1192,0.235,4.94017,0.00000
1671.00,4.94116,25.016508,0.000433,24.963967,-0.1192,0.235,4.94116,0.00000
1672.00,4.94343,25.016497,0.000435,24.963910,-0.1193,0.235,4.94343,0.00000
1673.00,4.94645,25.016508,0.000435,24.963957,-0.1194,0.235,4.94645,0.00000
1674.00,4.94840,25.016436,0.000435,24.963927,-0.1195,0.235,4.94840,0.00000
1675.00,4.95074,25.016332,0.000434,24.963903,-0.1195,0.235,4.95074,0.00000
1676.00,4.95212,25.016370,0.000435,24.963943,-0.1196,0.235,4.95212,0.00000
1677.00,4.95294,25.016444,0.000433,24.964004,-0.1197,0.235,4.95294,0.00000
1678.00,4.95295,25.016464,0.000435,24.963948,-0.1199,0.235,4.95295,0.00000
1679.00,4.95404,25.016523,0.000435,24.963938,-0.1200,0.235,4.95404,0.00000
1680.00,4.95413,25.016647,0.000434,24.963992,-0.1201,0.236,4.95413,0.00000
1681.00,4.95437,25.016656,0.000433,24.964002,-0.1203,0.236,4.95437,0.00000
1682.00,4.95379,25.016735,0.000432,24.964094,-0.1204,0.236,4.95379,0.00000
1683.00,4.95253,25.016837,0.000431,24.964200,-0.1206,0.236,4.95253,0.00000
1684.00,4.95095,25.016856,0.000430,24.964231,-0.1208,0.236,4.95095,0.00000
1685.00,4.94784,25.016873,0.000432,24.964202,-0.1210,0.236,4.94784,0.00000
1686.00,4.94413,25.016910,0.000435,24.964204,-0.1212,0.236,4.94413,0.00000
1687.00,4.94112,25.016840,0.000438,24.964117,-0.1214,0.236,4.94112,0.00000
1688.00,4.93893,25.016764,0.000438,24.964084,-0.1216,0.236,4.93893,0.00000
1689.00,4.93711,25.016822,0.000440,24.964132,-0.1218,0.236,4.93711,0.00000
1690.00,4.93776,25.016758,0.000440,24.964080,-0.1220,0.236,4.93776,0.00000
1691.00,4.94073,25.016709,0.000440,24.964035,-0.1223,0.236,4.94073,0.00000
1692.00,4.94335,25.016724,0.000439,24.964033,-0.1225,0.236,4.94335,0.00000
1693.00,4.94549,25.016800,0.000438,24.964044,-0.1227,0.236,4.94549,0.00000
1694.00,4.94660,25.016841,0.000436,24.964011,-0.1230,0.236,4.94660,0.00000
1695.00,4.94740,25.016907,0.000436,24.964031,-0.1232,0.236,4.94740,0.00000
1696.00,4.94666,25.016945,0.000435,24.964028,-0.1234,0.236,4.94666,0.00000
1697.00,4.94613,25.016957,0.000436,24.964005,-0.1236,0.236,4.94613,0.00000
1698.00,4.94576,25.016953,0.000432,24.963978,-0.1238,0.236,4.94576,0.00000
1699.00,4.94496,25.016995,0.000430,24.964015,-0.1240,0.237,4.94496,0.00000
1700.00,4.94396,25.017073,0.000427,24.964031,-0.1242,0.237,4.94396,0.00000
1701.00,4.94337,25.017097,0.000426,24.964034,-0.1244,0.237,4.94337,0.00000
1702.00,4.94287,25.017131,0.000426,24.964072,-0.1246,0.237,4.94287,0.00000
1703.00,4.94274,25.017185,0.000430,24.964069,-0.1248,0.237,4.94274,0.00000
1704.00,4.94276,25.017120,0.000433,24.963973,-0.1249,0.237,4.94276,0.00000
1705.00,4.94209,25.017146,0.000435,24.963991,-0.1251,0.237,4.94209,0.00000
1706.00,4.94113,25.017245,0.000437,24.964041,-0.1252,0.237,4.94113,0.00000
1707.00,4.94032,25.017312,0.000437,24.964053,-0.1253,0.237,4.94032,0.00000
1708.00,4.93954,25.017312,0.000437,24.964042,-0.1254,0.237,4.93954,0.00000
1709.00,4.93947,25.017358,0.000440,24.964113,-0.1255,0.237,4.93947,0.00000
1710.00,4.94019,25.017386,0.000439,24.964163,-0.1257,0.237,4.94019,0.00000
1711.00,4.94095,25.017330,0.000436,24.964134,-0.1258,0.237,4.94095,0.00000
1712.00,4.94128,25.017269,0.000434,24.964054,-0.1259,0.237,4.94128,0.00000
1713.00,4.94135,25.017310,0.000432,24.964101,-0.1260,0.237,4.94135,0.00000
1714.00,4.94149,25.017284,0.000426,24.964032,-0.1261,0.237,4.94149,0.00000
1715.00,4.94182,25.017246,0.000426,24.963941,-0.1262,0.237,4.94182,0.00000
1716.00,4.94218,25.017292,0.000428,24.963927,-0.1263,0.237,4.94218,0.00000
1717.00,4.94267,25.017361,0.000428,24.964014,-0.1265,0.237,4.94267,0.00000
1718.00,4.94417,25.017338,0.000428,24.963967,-0.1266,0.237,4.94417,0.00000
1719.00,4.94512,25.017447,0.000431,24.964087,-0.1267,0.237,4.94512,0.00000
1720.00,4.94618,25.017498,0.000429,24.964158,-0.1268,0.237,4.94618,0.00000
1721.00,4.94711,25.017530,0.000424,24.964216,-0.1270,0.238,4.94711,0.00000
1722.00,4.94807,25.017557,0.000424,24.964204,-0.1271,0.238,4.94807,0.00000
1723.00,4.94759,25.017567,0.000427,24.964201,-0.1272,0.238,4.94759,0.00000
1724.00,4.94676,25.017522,0.000426,24.964070,-0.1273,0.238,4.94676,0.00000
1725.00,4.94485,25.017495,0.000426,24.964010,-0.1274,0.238,4.94485,0.00000
1726.00,4.94340,25.017561,0.000430,24.963997,-0.1275,0.238,4.94340,0.00000
1727.00,4.94221,25.017592,0.000428,24.963945,-0.1276,0.238,4.94221,0.00000
1728.00,4.94331,25.017655,0.000427,24.963967,-0.1277,0.238,4.94331,0.00000
1729.00,4.94423,25.017663,0.000428,24.964001,-0.1278,0.238,4.94423,0.00000
1730.00,4.94573,25.017703,0.000426,24.964045,-0.1278,0.238,4.94573,0.00000
1731.00,4.94608,25.017653,0.000425,24.964082,-0.1279,0.238,4.94608,0.00000
1732.00,4.94607,25.017642,0.000425,24.964088,-0.1280,0.238,4.94607,0.00000
1733.00,4.94446,25.017617,0.000422,24.964074,-0.1280,0.238,4.94446,0.00000
1734.00,4.94372,25.017724,0.000421,24.964124,-0.1281,0.238,4.94372,0.00000
1735.00,4.94276,25.017746,0.000423,24.964098,-0.1281,0.238,4.94276,0.00000
1736.00,4.94318,25.017787,0.000423,24.964121,-0.1282,0.238,4.94318,0.00000
1737.00,4.94497,25.017806,0.000424,24.964154,-0.1282,0.238,4.94497,0.00000
1738.00,4.94686,25.017880,0.000425,24.964196,-0.1283,0.238,4.94686,0.00000
1739.00,4.94941,25.017857,0.000424,24.964149,-0.1283,0.238,4.94941,0.00000
1740.00,4.95351,25.017867,0.000424,24.964116,-0.1283,0.238,4.95351,0.00000
1741.00,4.95716,25.017855,0.000425,24.964024,-0.1283,0.238,4.95716,0.00000
@15,2.0000,4.0, 1740.001 
1742.00,4.95993,25.017825,0.000425,24.963946,-0.1283,0.238,4.95993,0.00000
1743.00,4.95085,25.017792,0.000425,24.963868,-0.1283,0.239,4.95085,0.00000
1744.00,4.90004,25.017800,0.000426,24.963870,-0.1283,0.239,4.90004,0.00000
1745.00,4.80816,25.017789,0.000425,24.963913,-0.1282,0.239,4.80816,0.00000
1746.00,4.68887,25.017844,0.000426,24.963934,-0.1282,0.239,4.68887,0.00000
1747.00,4.54852,25.017980,0.000426,24.964025,-0.1282,0.239,4.54852,0.00000
1748.00,4.41652,25.018064,0.000427,24.964064,-0.1282,0.239,4.41652,0.00000
1749.00,4.32295,25.018157,0.000425,24.964043,-0.1281,0.239,4.32295,0.00000
1750.00,4.26884,25.018250,0.000425,24.964003,-0.1281,0.239,4.26884,0.00000
1751.00,4.24710,25.018284,0.000423,24.963964,-0.1280,0.239,4.24710,0.00000
1752.00,4.25622,25.018273,0.000420,24.963899,-0.1279,0.239,4.25622,0.00000
1753.00,4.28280,25.018276,0.000420,24.963875,-0.1279,0.239,4.28280,0.00000
1754.00,4.32841,25.018220,0.000420,24.963860,-0.1278,0.239,4.32841,0.00000
1755.00,4.39136,25.018156,0.000420,24.963830,-0.1278,0.240,4.39136,0.00000
1756.00,4.46528,25.018188,0.000421,24.963875,-0.1278,0.240,4.46528,0.00000
1757.00,4.54467,25.018212,0.000424,24.963940,-0.1277,0.239,4.54467,0.00000
1758.00,4.62124,25.018278,0.000425,24.964009,-0.1277,0.239,4.62124,0.00000
1759.00,4.68910,25.018322,0.000427,24.963995,-0.1277,0.239,4.68910,0.00000
1760.00,4.74371,25.018432,0.000428,24.964016,-0.1277,0.239,4.74371,0.00000
1761.00,4.78586,25.018417,0.000429,24.963968,-0.1278,0.239,4.78586,0.00000
1762.00,4.81520,25.018414,0.000429,24.963969,-0.1278,0.240,4.81520,0.00000
1763.00,4.83415,25.018370,0.000428,24.963903,-0.1279,0.240,4.83415,0.00000
1764.00,4.84708,25.018370,0.000428,24.963936,-0.1281,0.240,4.84708,0.00000
1765.00,4.85811,25.018335,0.000431,24.963943,-0.1282,0.239,4.85811,0.00000
1766.00,4.86791,25.018336,0.000431,24.963925,-0.1283,0.239,4.86791,0.00000
1767.00,4.87615,25.018335,0.000431,24.963887,-0.1284,0.239,4.87615,0.00000
1768.00,4.88505,25.018391,0.000431,24.963916,-0.1284,0.239,4.88505,0.00000
1769.00,4.89223,25.018389,0.000430,24.963873,-0.1285,0.240,4.89223,0.00000
1770.00,4.89779,25.018452,0.000428,24.963893,-0.1286,0.240,4.89779,0.00000
1771.00,4.90139,25.018546,0.000426,24.963936,-0.1286,0.240,4.90139,0.00000
1772.00,4.90502,25.018615,0.000426,24.963972,-0.1287,0.240,4.90502,0.00000
1773.00,4.90740,25.018686,0.000426,24.964012,-0.1288,0.240,4.90740,0.00000
1774.00,4.91035,25.018827,0.000426,24.964146,-0.1288,0.240,4.91035,0.00000
1775.00,4.91228,25.018811,0.000423,24.964147,-0.1288,0.240,4.91228,0.00000
1776.00,4.91430,25.018777,0.000425,24.964130,-0.1289,0.240,4.91430,0.00000
1777.00,4.91503,25.018761,0.000424,24.964089,-0.1289,0.241,4.91503,0.00000
1778.00,4.91503,25.018708,0.000425,24.964036,-0.1289,0.241,4.91503,0.00000
1779.00,4.91385,25.018647,0.000428,24.963960,-0.1289,0.240,4.91385,0.00000
1780.00,4.91356,25.018670,0.000431,24.963972,-0.1289,0.240,4.91356,0.00000
1781.00,4.91280,25.018743,0.000433,24.964027,-0.1289,0.240,4.91280,0.00000
1782.00,4.91395,25.018764,0.000437,24.964063,-0.1289,0.240,4.91395,0.00000
1783.00,4.91488,25.018788,0.000438,24.964078,-0.1288,0.240,4.91488,0.00000
1784.00,4.91784,25.018780,0.000439,24.964040,-0.1288,0.240,4.91784,0.00000
1785.00,4.92087,25.018834,0.000438,24.964080,-0.1288,0.240,4.92087,0.00000
1786.00,4.92525,25.018779,0.000438,24.964061,-0.1287,0.240,4.92525,0.00000
1787.00,4.92850,25.018805,0.000436,24.964042,-0.1287,0.240,4.92850,0.00000
1788.00,4.93253,25.018807,0.000435,24.964094,-0.1287,0.240,4.93253,0.00000
1789.00,4.93414,25.018840,0.000434,24.964133,-0.1287,0.240,4.93414,0.00000
1790.00,4.93492,25.018876,0.000434,24.964156,-0.1288,0.240,4.93492,0.00000
1791.00,4.93550,25.018930,0.000434,24.964144,-0.1288,0.241,4.93550,0.00000
1792.00,4.93552,25.018926,0.000434,24.964111,-0.1288,0.241,4.93552,0.00000
1793.00,4.93446,25.018916,0.000434,24.964033,-0.1288,0.241,4.93446,0.00000
1794.00,4.93347,25.018941,0.000434,24.964074,-0.1288,0.241,4.93347,0.00000
1795.00,4.93383,25.018885,0.000435,24.964011,-0.1289,0.241,4.93383,0.00000
1796.00,4.93277,25.018903,0.000433,24.963983,-0.1289,0.241,4.93277,0.00000
1797.00,4.93079,25.019059,0.000435,24.964075,-0.1289,0.241,4.93079,0.00000
1798.00,4.92993,25.019128,0.000433,24.964081,-0.1290,0.241,4.92993,0.00000
1799.00,4.93047,25.019124,0.000433,24.964035,-0.1290,0.241,4.93047,0.00000
1800.00,4.93062,25.019223,0.000432,24.964071,-0.1291,0.241,4.93062,0.00000
1801.00,4.93097,25.019299,0.000432,24.964154,-0.1292,0.241,4.93097,0.00000
1802.00,4.93289,25.019263,0.000432,24.964097,-0.1293,0.241,4.93289,0.00000
1803.00,4.93487,25.019263,0.000433,24.964115,-0.1294,0.241,4.93487,0.00000
1804.00,4.93767,25.019363,0.000429,24.964163,-0.1295,0.241,4.93767,0.00000
1805.00,4.94065,25.019327,0.000427,24.964118,-0.1296,0.241,4.94065,0.00000
1806.00,4.94296,25.019287,0.000429,24.964065,-0.1296,0.241,4.94296,0.00000
1807.00,4.94255,25.019305,0.000426,24.964102,-0.1297,0.241,4.94255,0.00000
1808.00,4.94075,25.019347,0.000426,24.964102,-0.1298,0.242,4.94075,0.00000
1809.00,4.93819,25.019372,0.000428,24.964105,-0.1298,0.241,4.93819,0.00000
1810.00,4.93486,25.019499,0.000431,24.964167,-0.1298,0.241,4.93486,0.00000
1811.00,4.93207,25.019503,0.000429,24.964177,-0.1298,0.242,4.93207,0.00000
1812.00,4.93204,25.019428,0.000427,24.964104,-0.1299,0.242,4.93204,0.00000
1813.00,4.93390,25.019384,0.000429,24.964022,-0.1299,0.242,4.93390,0.00000
1814.00,4.93581,25.019341,0.000430,24.963992,-0.1299,0.242,4.93581,0.00000
1815.00,4.93977,25.019318,0.000426,24.963982,-0.1299,0.242,4.93977,0.00000
1816.00,4.94559,25.019310,0.000426,24.963906,-0.1299,0.242,4.94559,0.00000
1817.00,4.95096,25.019399,0.000426,24.963943,-0.1299,0.242,4.95096,0.00000
1818.00,4.95469,25.019448,0.000424,24.964019,-0.1299,0.242,4.95469,0.00000
1819.00,4.95723,25.019519,0.000421,24.964061,-0.1299,0.242,4.95723,0.00000
1820.00,4.95625,25.019503,0.000421,24.964033,-0.1299,0.242,4.95625,0.00000
1821.00,4.95329,25.019594,0.000425,24.964135,-0.1299,0.242,4.95329,0.00000
1822.00,4.95031,25.019643,0.000428,24.964178,-0.1299,0.242,4.95031,0.00000
1823.00,4.94745,25.019757,0.000429,24.964241,-0.1299,0.242,4.94745,0.00000
1824.00,4.94457,25.019711,0.000431,24.964164,-0.1298,0.242,4.94457,0.00000
1825.00,4.94375,25.019753,0.000432,24.964208,-0.1298,0.242,4.94375,0.00000
1826.00,4.94339,25.019828,0.000432,24.964206,-0.1297,0.242,4.94339,0.00000
1827.00,4.94326,25.019867,0.000432,24.964245,-0.1297,0.242,4.94326,0.00000
1828.00,4.94336,25.019839,0.000432,24.964186,-0.1296,0.242,4.94336,0.00000
1829.00,4.94448,25.019888,0.000430,24.964183,-0.1296,0.242,4.94448,0.00000
1830.00,4.94529,25.019869,0.000432,24.964121,-0.1295,0.242,4.94529,0.00000
1831.00,4.94623,25.019852,0.000429,24.964104,-0.1295,0.242,4.94623,0.00000
1832.00,4.94611,25.019829,0.000426,24.963996,-0.1294,0.242,4.94611,0.00000
1833.00,4.94652,25.019786,0.000426,24.963945,-0.1294,0.243,4.94652,0.00000
1834.00,4.94663,25.019823,0.000427,24.964054,-0.1293,0.243,4.94663,0.00000
1835.00,4.94604,25.019853,0.000427,24.964080,-0.1292,0.243,4.94604,0.00000
1836.00,4.94472,25.019813,0.000428,24.964065,-0.1291,0.243,4.94472,0.00000
1837.00,4.94531,25.019805,0.000431,24.964087,-0.1291,0.242,4.94531,0.00000
1838.00,4.94664,25.019785,0.000430,24.964079,-0.1290,0.243,4.94664,0.00000
1839.00,4.94798,25.019711,0.000428,24.963984,-0.1289,0.243,4.94798,0.00000
1840.00,4.94926,25.019716,0.000427,24.963985,-0.1289,0.243,4.94926,0.00000
1841.00,4.95063,25.019736,0.000426,24.964001,-0.1288,0.243,4.95063,0.00000
1842.00,4.95012,25.019730,0.000426,24.963992,-0.1288,0.243,4.95012,0.00000
1843.00,4.94839,25.019823,0.000429,24.964074,-0.1287,0.243,4.94839,0.00000
1844.00,4.94655,25.019848,0.000432,24.964069,-0.1287,0.243,4.94655,0.00000
1845.00,4.94569,25.019917,0.000432,24.964015,-0.1286,0.243,4.94569,0.00000
1846.00,4.94522,25.019916,0.000431,24.963965,-0.1286,0.243,4.94522,0.00000
1847.00,4.94519,25.019979,0.000430,24.964021,-0.1286,0.243,4.94519,0.00000
1848.00,4.94579,25.020000,0.000429,24.964023,-0.1286,0.243,4.94579,0.00000
1849.00,4.94557,25.020042,0.000429,24.964049,-0.1287,0.243,4.94557,0.00000
1850.00,4.94479,25.020009,0.000432,24.964046,-0.1287,0.243,4.94479,0.00000
1851.00,4.94385,25.020079,0.000434,24.964152,-0.1287,0.243,4.94385,0.00000
1852.00,4.94289,25.020044,0.000435,24.964077,-0.1288,0.243,4.94289,0.00000
1853.00,4.94229,25.020089,0.000433,24.964028,-0.1288,0.243,4.94229,0.00000
1854.00,4.94296,25.020093,0.000432,24.963989,-0.1289,0.243,4.94296,0.00000
1855.00,4.94330,25.020088,0.000429,24.963994,-0.1289,0.243,4.94330,0.00000
1856.00,4.94442,25.020105,0.000429,24.963911,-0.1290,0.243,4.94442,0.00000
1857.00,4.94379,25.020196,0.000429,24.963957,-0.1290,0.243,4.94379,0.00000
1858.00,4.94245,25.020183,0.000430,24.963961,-0.1291,0.243,4.94245,0.00000
1859.00,4.93942,25.020272,0.000432,24.964026,-0.1291,0.243,4.93942,0.00000
1860.00,4.93636,25.020266,0.000433,24.964015,-0.1292,0.243,4.93636,0.00000
1861.00,4.93349,25.020303,0.000432,24.964076,-0.1293,0.243,4.93349,0.00000
@16,2.0000,4.0, 1860.111 
1862.00,4.93462,25.020280,0.000431,24.964061,-0.1293,0.243,4.93462,0.00000
1863.00,4.93181,25.020262,0.000431,24.964078,-0.1294,0.243,4.93181,0.00000
1864.00,4.90490,25.020274,0.000428,24.964028,-0.1295,0.244,4.90490,0.00000
1865.00,4.85171,25.020303,0.000428,24.964022,-0.1296,0.244,4.85171,0.00000
1866.00,4.78080,25.020285,0.000426,24.963955,-0.1297,0.244,4.78080,0.00000
1867.00,4.69158,25.020306,0.000427,24.963953,-0.1298,0.244,4.69158,0.00000
1868.00,4.60189,25.020357,0.000427,24.963961,-0.1299,0.244,4.60189,0.00000
1869.00,4.53410,25.020396,0.000429,24.964041,-0.1301,0.244,4.53410,0.00000
1870.00,4.49074,25.020501,0.000429,24.964120,-0.1302,0.244,4.49074,0.00000
1871.00,4.46404,25.020517,0.000429,24.964141,-0.1302,0.244,4.46404,0.00000
1872.00,4.45641,25.020506,0.000428,24.964122,-0.1304,0.244,4.45641,0.00000
1873.00,4.45979,25.020474,0.000429,24.964103,-0.1305,0.244,4.45979,0.00000
1874.00,4.47426,25.020362,0.000428,24.963950,-0.1305,0.244,4.47426,0.00000
1875.00,4.50049,25.020301,0.000430,24.963857,-0.1306,0.244,4.50049,0.00000
1876.00,4.53772,25.020344,0.000431,24.963851,-0.1307,0.244,4.53772,0.00000
1877.00,4.58222,25.020423,0.000431,24.963887,-0.1307,0.244,4.58222,0.00000
1878.00,4.62697,25.020521,0.000429,24.963933,-0.1307,0.244,4.62697,0.00000
1879.00,4.66997,25.020685,0.000429,24.964081,-0.1308,0.244,4.66997,0.00000
1880.00,4.70775,25.020762,0.000426,24.964165,-0.1308,0.245,4.70775,0.00000
1881.00,4.73993,25.020738,0.000424,24.964139,-0.1309,0.245,4.73993,0.00000
1882.00,4.76483,25.020670,0.000425,24.964066,-0.1310,0.245,4.76483,0.00000
1883.00,4.78607,25.020712,0.000428,24.964037,-0.1310,0.245,4.78607,0.00000
1884.00,4.80327,25.020646,0.000427,24.963982,-0.1310,0.245,4.80327,0.00000
1885.00,4.81684,25.020633,0.000427,24.963962,-0.1311,0.245,4.81684,0.00000
1886.00,4.82655,25.020697,0.000426,24.964008,-0.1311,0.245,4.82655,0.00000
1887.00,4.83659,25.020733,0.000427,24.964049,-0.1311,0.245,4.83659,0.00000
1888.00,4.84406,25.020756,0.000425,24.964108,-0.1311,0.245,4.84406,0.00000
1889.00,4.85150,25.020683,0.000423,24.964041,-0.1311,0.245,4.85150,0.00000
1890.00,4.85872,25.020670,0.000424,24.964022,-0.1311,0.245,4.85872,0.00000
1891.00,4.86596,25.020672,0.000426,24.964001,-0.1311,0.245,4.86596,0.00000
1892.00,4.87228,25.020741,0.000427,24.964016,-0.1311,0.245,4.87228,0.00000
1893.00,4.87931,25.020702,0.000428,24.963873,-0.1311,0.245,4.87931,0.00000
1894.00,4.88594,25.020858,0.000431,24.963966,-0.1311,0.245,4.88594,0.00000
1895.00,4.89223,25.020954,0.000435,24.964029,-0.1311,0.245,4.89223,0.00000
1896.00,4.89747,25.020937,0.000432,24.964031,-0.1311,0.245,4.89747,0.00000
1897.00,4.90092,25.020940,0.000432,24.964027,-0.1311,0.245,4.90092,0.00000
1898.00,4.90335,25.020911,0.000431,24.964042,-0.1311,0.245,4.90335,0.00000
1899.00,4.90475,25.020893,0.000427,24.963982,-0.1310,0.245,4.90475,0.00000
1900.00,4.90632,25.020872,0.000423,24.963954,-0.1310,0.246,4.90632,0.00000
1901.00,4.90786,25.020895,0.000423,24.963968,-0.1309,0.246,4.90786,0.00000
1902.00,4.90969,25.020912,0.000424,24.964017,-0.1308,0.246,4.90969,0.00000
1903.00,4.91190,25.020898,0.000425,24.964043,-0.1307,0.246,4.91190,0.00000
1904.00,4.91408,25.020936,0.000428,24.964083,-0.1306,0.246,4.91408,0.00000
1905.00,4.91683,25.020911,0.000431,24.964066,-0.1305,0.246,4.91683,0.00000
1906.00,4.91990,25.020931,0.000430,24.964101,-0.1304,0.246,4.91990,0.00000
1907.00,4.92230,25.020847,0.000426,24.963955,-0.1304,0.246,4.92230,0.00000
1908.00,4.92495,25.020946,0.000426,24.963994,-0.1303,0.246,4.92495,0.00000
1909.00,4.92753,25.020932,0.000429,24.963974,-0.1303,0.246,4.92753,0.00000
1910.00,4.92946,25.020956,0.000430,24.963951,-0.1303,0.246,4.92946,0.00000
1911.00,4.92979,25.021015,0.000434,24.963905,-0.1302,0.246,4.92979,0.00000
1912.00,4.93052,25.021227,0.000438,24.964076,-0.1302,0.246,4.93052,0.00000
1913.00,4.93065,25.021254,0.000437,24.964089,-0.1301,0.246,4.93065,0.00000
1914.00,4.93184,25.021282,0.000435,24.964048,-0.1301,0.246,4.93184,0.00000
1915.00,4.93361,25.021391,0.000432,24.964074,-0.1300,0.246,4.93361,0.00000
1916.00,4.93710,25.021375,0.000429,24.964048,-0.1300,0.246,4.93710,0.00000
1917.00,4.93990,25.021271,0.000426,24.963919,-0.1299,0.246,4.93990,0.00000
1918.00,4.94241,25.021305,0.000423,24.963899,-0.1299,0.247,4.94241,0.00000
1919.00,4.94266,25.021368,0.000422,24.963914,-0.1298,0.247,4.94266,0.00000
1920.00,4.94088,25.021363,0.000421,24.963912,-0.1297,0.247,4.94088,0.00000
1921.00,4.93681,25.021395,0.000419,24.963920,-0.1295,0.247,4.93681,0.00000
1922.00,4.93339,25.021429,0.000419,24.963954,-0.1294,0.247,4.93339,0.00000
1923.00,4.92874,25.021457,0.000422,24.963948,-0.1293,0.247,4.92874,0.00000
1924.00,4.92526,25.021425,0.000425,24.963959,-0.1292,0.247,4.92526,0.00000
1925.00,4.92442,25.021443,0.000425,24.964000,-0.1291,0.247,4.92442,0.00000
1926.00,4.92639,25.021458,0.000425,24.964044,-0.1290,0.247,4.92639,0.00000
1927.00,4.92854,25.021491,0.000427,24.964087,-0.1289,0.247,4.92854,0.00000
1928.00,4.93149,25.021482,0.000426,24.964125,-0.1288,0.247,4.93149,0.00000
1929.00,4.93546,25.021540,0.000425,24.964148,-0.1287,0.247,4.93546,0.00000
1930.00,4.93813,25.021602,0.000427,24.964166,-0.1286,0.247,4.93813,0.00000
1931.00,4.94021,25.021606,0.000429,24.964135,-0.1286,0.247,4.94021,0.00000
1932.00,4.94158,25.021632,0.000429,24.964159,-0.1285,0.247,4.94158,0.00000
1933.00,4.94390,25.021623,0.000427,24.964134,-0.1284,0.247,4.94390,0.00000
1934.00,4.94442,25.021581,0.000426,24.964126,-0.1284,0.247,4.94442,0.00000
1935.00,4.94456,25.021505,0.000424,24.964044,-0.1283,0.247,4.94456,0.00000
1936.00,4.94370,25.021508,0.000426,24.964042,-0.1282,0.247,4.94370,0.00000
1937.00,4.94223,25.021546,0.000427,24.964068,-0.1281,0.247,4.94223,0.00000
1938.00,4.93982,25.021589,0.000430,24.964077,-0.1280,0.247,4.93982,0.00000
1939.00,4.93744,25.021677,0.000431,24.964089,-0.1279,0.247,4.93744,0.00000
1940.00,4.93584,25.021733,0.000431,24.964120,-0.1279,0.247,4.93584,0.00000
1941.00,4.93443,25.021741,0.000431,24.964106,-0.1278,0.247,4.93443,0.00000
1942.00,4.93340,25.021726,0.000430,24.964033,-0.1278,0.247,4.93340,0.00000
1943.00,4.93298,25.021726,0.000429,24.964043,-0.1277,0.247,4.93298,0.00000
1944.00,4.93512,25.021656,0.000426,24.963996,-0.1277,0.248,4.93512,0.00000
1945.00,4.93819,25.021662,0.000426,24.964012,-0.1276,0.248,4.93819,0.00000
1946.00,4.94217,25.021705,0.000423,24.964053,-0.1276,0.248,4.94217,0.00000
1947.00,4.94564,25.021733,0.000422,24.964073,-0.1275,0.248,4.94564,0.00000
1948.00,4.94837,25.021684,0.000421,24.963977,-0.1275,0.248,4.94837,0.00000
1949.00,4.94722,25.021822,0.000426,24.964067,-0.1274,0.248,4.94722,0.00000
1950.00,4.94414,25.021841,0.000426,24.964019,-0.1273,0.248,4.94414,0.00000
1951.00,4.93863,25.021825,0.000428,24.963995,-0.1272,0.248,4.93863,0.00000
1952.00,4.93336,25.021840,0.000430,24.964008,-0.1271,0.248,4.93336,0.00000
1953.00,4.92864,25.021931,0.000431,24.964091,-0.1270,0.248,4.92864,0.00000
1954.00,4.92587,25.021859,0.000430,24.964012,-0.1269,0.248,4.92587,0.00000
1955.00,4.92455,25.021849,0.000429,24.963984,-0.1268,0.248,4.92455,0.00000
1956.00,4.92620,25.021920,0.000428,24.963985,-0.1266,0.248,4.92620,0.00000
1957.00,4.92845,25.021870,0.000425,24.963894,-0.1265,0.248,4.92845,0.00000
1958.00,4.93243,25.021915,0.000425,24.963869,-0.1263,0.249,4.93243,0.00000
1959.00,4.93669,25.021953,0.000424,24.963877,-0.1262,0.249,4.93669,0.00000
1960.00,4.94113,25.021950,0.000425,24.963914,-0.1260,0.249,4.94113,0.00000
1961.00,4.94295,25.021920,0.000424,24.963887,-0.1258,0.249,4.94295,0.00000
1962.00,4.94474,25.021986,0.000425,24.963911,-0.1256,0.249,4.94474,0.00000
1963.00,4.94522,25.021955,0.000426,24.963879,-0.1255,0.249,4.94522,0.00000
1964.00,4.94388,25.021904,0.000428,24.963817,-0.1253,0.249,4.94388,0.00000
1965.00,4.94143,25.021938,0.000427,24.963795,-0.1251,0.249,4.94143,0.00000
1966.00,4.94043,25.022004,0.000428,24.963764,-0.1249,0.249,4.94043,0.00000
1967.00,4.94034,25.022016,0.000428,24.963805,-0.1246,0.249,4.94034,0.00000
1968.00,4.93890,25.022037,0.000427,24.963814,-0.1244,0.249,4.93890,0.00000
1969.00,4.93814,25.022105,0.000426,24.963861,-0.1242,0.249,4.93814,0.00000
1970.00,4.93703,25.022137,0.000427,24.963932,-0.1240,0.249,4.93703,0.00000
1971.00,4.93621,25.022095,0.000428,24.963974,-0.1238,0.249,4.93621,0.00000
1972.00,4.93484,25.022095,0.000430,24.963988,-0.1236,0.249,4.93484,0.00000
1973.00,4.93442,25.022107,0.000427,24.963997,-0.1235,0.250,4.93442,0.00000
1974.00,4.93449,25.022186,0.000425,24.964046,-0.1233,0.250,4.93449,0.00000
1975.00,4.93564,25.022165,0.000424,24.963948,-0.1232,0.250,4.93564,0.00000
1976.00,4.93621,25.022235,0.000428,24.963963,-0.1231,0.250,4.93621,0.00000
1977.00,4.93607,25.022255,0.000429,24.963945,-0.1230,0.250,4.93607,0.00000
1978.00,4.93642,25.022261,0.000434,24.963944,-0.1229,0.250,4.93642,0.00000
1979.00,4.93645,25.022227,0.000436,24.963887,-0.1228,0.249,4.93645,0.00000
1980.00,4.93656,25.022285,0.000437,24.963932,-0.1227,0.249,4.93656,0.00000
1981.00,4.93688,25.022320,0.000431,24.963906,-0.1225,0.250,4.93688,0.00000
@17,2.0000,4.0, 1980.011 
1982.00,4.93721,25.022373,0.000433,24.963895,-0.1224,0.250,4.93721,0.00000
1983.00,4.93298,25.022469,0.000432,24.963944,-0.1223,0.250,4.93298,0.00000
1984.00,4.91332,25.022464,0.000432,24.963945,-0.1222,0.250,4.91332,0.00000
1985.00,4.87852,25.022524,0.000433,24.963995,-0.1221,0.250,4.87852,0.00000
1986.00,4.83875,25.022527,0.000435,24.964025,-0.1220,0.250,4.83875,0.00000
1987.00,4.79693,25.022581,0.000433,24.964069,-0.1219,0.250,4.79693,0.00000
1988.00,4.76326,25.022691,0.000434,24.964114,-0.1218,0.250,4.76326,0.00000
1989.00,4.74412,25.022734,0.000434,24.964130,-0.1216,0.250,4.74412,0.00000
1990.00,4.73588,25.022744,0.000434,24.964154,-0.1215,0.250,4.73588,0.00000
1991.00,4.73107,25.022766,0.000435,24.964170,-0.1214,0.250,4.73107,0.00000
1992.00,4.72772,25.022730,0.000435,24.964133,-0.1213,0.250,4.72772,0.00000
1993.00,4.72172,25.022647,0.000432,24.964116,-0.1212,0.250,4.72172,0.00000
1994.00,4.72070,25.022770,0.000432,24.964222,-0.1211,0.250,4.72070,0.00000
1995.00,4.72755,25.022781,0.000433,24.964206,-0.1210,0.250,4.72755,0.00000
1996.00,4.73973,25.022798,0.000433,24.964202,-0.1209,0.250,4.73973,0.00000
1997.00,4.75721,25.022816,0.000433,24.964230,-0.1208,0.251,4.75721,0.00000
1998.00,4.77676,25.022736,0.000435,24.964136,-0.1207,0.250,4.77676,0.00000
1999.00,4.79509,25.022623,0.000439,24.964030,-0.1206,0.250,4.79509,0.00000
2000.00,4.81220,25.022562,0.000439,24.963990,-0.1206,0.250,4.81220,0.00000
2001.00,4.82873,25.022603,0.000436,24.964030,-0.1205,0.250,4.82873,0.00000
2002.00,4.84391,25.022647,0.000434,24.964027,-0.1204,0.250,4.84391,0.00000
2003.00,4.85753,25.022706,0.000431,24.964001,-0.1204,0.251,4.85753,0.00000
2004.00,4.86878,25.022746,0.000427,24.964004,-0.1203,0.251,4.86878,0.00000
2005.00,4.87699,25.022794,0.000423,24.963938,-0.1202,0.251,4.87699,0.00000
2006.00,4.87989,25.022796,0.000424,24.963859,-0.1200,0.251,4.87989,0.00000
2007.00,4.87967,25.022765,0.000428,24.963832,-0.1199,0.251,4.87967,0.00000
2008.00,4.87732,25.022819,0.000429,24.963904,-0.1198,0.251,4.87732,0.00000
2009.00,4.87631,25.022858,0.000433,24.963940,-0.1197,0.251,4.87631,0.00000
2010.00,4.87676,25.022850,0.000439,24.963990,-0.1196,0.251,4.87676,0.00000
2011.00,4.88103,25.022854,0.000441,24.964036,-0.1194,0.251,4.88103,0.00000
2012.00,4.88668,25.022899,0.000439,24.964075,-0.1193,0.251,4.88668,0.00000
2013.00,4.89320,25.022871,0.000440,24.964029,-0.1191,0.251,4.89320,0.00000
2014.00,4.89978,25.022835,0.000435,24.963986,-0.1190,0.251,4.89978,0.00000
2015.00,4.90559,25.022894,0.000431,24.963983,-0.1188,0.251,4.90559,0.00000
2016.00,4.91090,25.022847,0.000430,24.963916,-0.1187,0.251,4.91090,0.00000
2017.00,4.91436,25.022826,0.000428,24.963867,-0.1185,0.252,4.91436,0.00000
2018.00,4.91722,25.022838,0.000427,24.963925,-0.1184,0.252,4.91722,0.00000
2019.00,4.91887,25.022925,0.000431,24.963973,-0.1183,0.252,4.91887,0.00000
2020.00,4.91886,25.022926,0.000432,24.963986,-0.1181,0.252,4.91886,0.00000
2021.00,4.91865,25.022977,0.000432,24.964020,-0.1180,0.252,4.91865,0.00000
2022.00,4.91944,25.023046,0.000436,24.964037,-0.1178,0.252,4.91944,0.00000
2023.00,4.92068,25.023114,0.000440,24.964048,-0.1177,0.251,4.92068,0.00000
2024.00,4.92126,25.023101,0.000437,24.964047,-0.1175,0.252,4.92126,0.00000
2025.00,4.92298,25.023082,0.000436,24.963995,-0.1174,0.252,4.92298,0.00000
2026.00,4.92408,25.023092,0.000436,24.963967,-0.1172,0.252,4.92408,0.00000
2027.00,4.92443,25.023103,0.000432,24.963967,-0.1170,0.252,4.92443,0.00000
2028.00,4.92422,25.023065,0.000428,24.963895,-0.1169,0.252,4.92422,0.00000
2029.00,4.92404,25.023063,0.000429,24.963834,-0.1167,0.252,4.92404,0.00000
2030.00,4.92333,25.023081,0.000428,24.963841,-0.1166,0.252,4.92333,0.00000
2031.00,4.92295,25.023139,0.000427,24.963865,-0.1165,0.252,4.92295,0.00000
2032.00,4.92278,25.023138,0.000428,24.963853,-0.1164,0.252,4.92278,0.00000
2033.00,4.92349,25.023153,0.000428,24.963886,-0.1162,0.252,4.92349,0.00000
2034.00,4.92452,25.023191,0.000429,24.963889,-0.1161,0.252,4.92452,0.00000
2035.00,4.92480,25.023241,0.000430,24.963929,-0.1160,0.252,4.92480,0.00000
2036.00,4.92485,25.023236,0.000430,24.963938,-0.1159,0.252,4.92485,0.00000
2037.00,4.92516,25.023245,0.000431,24.963970,-0.1158,0.252,4.92516,0.00000
2038.00,4.92534,25.023257,0.000432,24.963929,-0.1156,0.252,4.92534,0.00000
2039.00,4.92650,25.023225,0.000430,24.963927,-0.1156,0.252,4.92650,0.00000
2040.00,4.92925,25.023227,0.000430,24.963905,-0.1155,0.252,4.92925,0.00000
2041.00,4.93115,25.023222,0.000427,24.963851,-0.1154,0.253,4.93115,0.00000
2042.00,4.93260,25.023315,0.000426,24.963859,-0.1153,0.253,4.93260,0.00000
2043.00,4.93303,25.023341,0.000424,24.963866,-0.1153,0.253,4.93303,0.00000
2044.00,4.93277,25.023471,0.000425,24.963924,-0.1152,0.253,4.93277,0.00000
2045.00,4.93112,25.023504,0.000424,24.963954,-0.1152,0.253,4.93112,0.00000
2046.00,4.93100,25.023558,0.000426,24.964029,-0.1151,0.253,4.93100,0.00000
2047.00,4.93179,25.023524,0.000427,24.963996,-0.1151,0.253,4.93179,0.00000
2048.00,4.93190,25.023582,0.000429,24.964034,-0.1151,0.253,4.93190,0.00000
2049.00,4.93221,25.023497,0.000432,24.964019,-0.1150,0.253,4.93221,0.00000
2050.00,4.93370,25.023521,0.000431,24.964009,-0.1150,0.253,4.93370,0.00000
2051.00,4.93495,25.023540,0.000430,24.963978,-0.1150,0.253,4.93495,0.00000
2052.00,4.93422,25.023488,0.000429,24.963924,-0.1151,0.253,4.93422,0.00000
2053.00,4.93430,25.023529,0.000430,24.963974,-0.1151,0.253,4.93430,0.00000
2054.00,4.93309,25.023578,0.000428,24.963971,-0.1152,0.253,4.93309,0.00000
2055.00,4.93188,25.023624,0.000427,24.963979,-0.1153,0.253,4.93188,0.00000
2056.00,4.93054,25.023637,0.000428,24.963975,-0.1153,0.253,4.93054,0.00000
2057.00,4.92940,25.023697,0.000426,24.964041,-0.1154,0.253,4.92940,0.00000
2058.00,4.92970,25.023673,0.000422,24.964003,-0.1155,0.254,4.92970,0.00000
2059.00,4.93144,25.023666,0.000424,24.963975,-0.1155,0.254,4.93144,0.00000
2060.00,4.93245,25.023567,0.000427,24.963899,-0.1156,0.254,4.93245,0.00000
2061.00,4.93258,25.023612,0.000428,24.963921,-0.1156,0.253,4.93258,0.00000
2062.00,4.93405,25.023678,0.000430,24.963895,-0.1156,0.253,4.93405,0.00000
2063.00,4.93462,25.023689,0.000432,24.963843,-0.1156,0.253,4.93462,0.00000
2064.00,4.93519,25.023760,0.000429,24.963887,-0.1156,0.254,4.93519,0.00000
2065.00,4.93555,25.023903,0.000426,24.963963,-0.1156,0.254,4.93555,0.00000
2066.00,4.93613,25.023899,0.000425,24.963975,-0.1156,0.254,4.93613,0.00000
2067.00,4.93591,25.023856,0.000425,24.963984,-0.1156,0.254,4.93591,0.00000
2068.00,4.93551,25.023921,0.000424,24.963983,-0.1156,0.254,4.93551,0.00000
2069.00,4.93529,25.023975,0.000423,24.963992,-0.1155,0.254,4.93529,0.00000
2070.00,4.93490,25.023963,0.000424,24.963993,-0.1155,0.254,4.93490,0.00000
2071.00,4.93440,25.023993,0.000426,24.964007,-0.1155,0.254,4.93440,0.00000
2072.00,4.93433,25.024074,0.000426,24.964037,-0.1154,0.254,4.93433,0.00000
2073.00,4.93370,25.024068,0.000424,24.964049,-0.1154,0.255,4.93370,0.00000
2074.00,4.93293,25.024026,0.000426,24.964071,-0.1154,0.255,4.93293,0.00000
2075.00,4.93323,25.024051,0.000428,24.964097,-0.1154,0.255,4.93323,0.00000
2076.00,4.93265,25.024038,0.000428,24.964056,-0.1154,0.255,4.93265,0.00000
2077.00,4.93249,25.024028,0.000427,24.964016,-0.1154,0.255,4.93249,0.00000
2078.00,4.93310,25.023999,0.000427,24.964008,-0.1154,0.255,4.93310,0.00000
2079.00,4.93258,25.023992,0.000429,24.963918,-0.1154,0.255,4.93258,0.00000
2080.00,4.93150,25.024018,0.000428,24.963905,-0.1154,0.255,4.93150,0.00000
2081.00,4.93215,25.024029,0.000427,24.963913,-0.1153,0.255,4.93215,0.00000
2082.00,4.93277,25.024076,0.000424,24.963969,-0.1153,0.255,4.93277,0.00000
2083.00,4.93310,25.024137,0.000425,24.964048,-0.1152,0.255,4.93310,0.00000
2084.00,4.93384,25.024195,0.000426,24.964118,-0.1151,0.256,4.93384,0.00000
2085.00,4.93460,25.024223,0.000430,24.964121,-0.1151,0.256,4.93460,0.00000
2086.00,4.93516,25.024234,0.000431,24.964137,-0.1150,0.256,4.93516,0.00000
2087.00,4.93548,25.024252,0.000433,24.964145,-0.1150,0.256,4.93548,0.00000
2088.00,4.93536,25.024262,0.000437,24.964122,-0.1149,0.255,4.93536,0.00000
2089.00,4.93515,25.024262,0.000439,24.964082,-0.1149,0.255,4.93515,0.00000
2090.00,4.93639,25.024237,0.000440,24.964014,-0.1148,0.255,4.93639,0.00000
2091.00,4.93642,25.024249,0.000440,24.963999,-0.1147,0.255,4.93642,0.00000
2092.00,4.93492,25.024256,0.000441,24.963976,-0.1146,0.255,4.93492,0.00000
2093.00,4.93450,25.024324,0.000439,24.963999,-0.1145,0.255,4.93450,0.00000
2094.00,4.93445,25.024381,0.000438,24.964014,-0.1144,0.255,4.93445,0.00000
2095.00,4.93316,25.024469,0.000436,24.964088,-0.1143,0.256,4.93316,0.00000
2096.00,4.93245,25.024547,0.000436,24.964124,-0.1142,0.256,4.93245,0.00000
2097.00,4.93377,25.024553,0.000437,24.964138,-0.1141,0.256,4.93377,0.00000
2098.00,4.93382,25.024516,0.000439,24.964096,-0.1140,0.256,4.93382,0.00000
2099.00,4.93382,25.024521,0.000440,24.964050,-0.1138,0.256,4.93382,0.00000
2100.00,4.93488,25.024573,0.000441,24.964079,-0.1137,0.256,4.93488,0.00000
2101.00,4.93638,25.024592,0.000439,24.964028,-0.1135,0.256,4.93638,0.00000
@18,2.0000,4.0, 2100.054 
2102.00,4.93583,25.024655,0.000439,24.963999,-0.1134,0.256,4.93583,0.00000
2103.00,4.93404,25.024694,0.000439,24.964013,-0.1133,0.256,4.93404,0.00000
2104.00,4.92242,25.024785,0.000438,24.964095,-0.1132,0.256,4.92242,0.00000
2105.00,4.90201,25.024707,0.000436,24.964003,-0.1130,0.256,4.90201,0.00000
2106.00,4.88042,25.024762,0.000437,24.964050,-0.1129,0.256,4.88042,0.00000
2107.00,4.86248,25.024740,0.000435,24.964030,-0.1128,0.256,4.86248,0.00000
2108.00,4.85786,25.024794,0.000438,24.964053,-0.1127,0.256,4.85786,0.00000
2109.00,4.86875,25.024743,0.000437,24.964009,-0.1126,0.256,4.86875,0.00000
2110.00,4.88344,25.024788,0.000437,24.963986,-0.1125,0.256,4.88344,0.00000
2111.00,4.89561,25.024769,0.000434,24.963940,-0.1124,0.256,4.89561,0.00000
2112.00,4.90342,25.024785,0.000434,24.963951,-0.1124,0.257,4.90342,0.00000
2113.00,4.89851,25.024796,0.000430,24.963929,-0.1123,0.257,4.89851,0.00000
2114.00,4.88779,25.024767,0.000428,24.963887,-0.1122,0.257,4.88779,0.00000
2115.00,4.88218,25.024783,0.000425,24.963906,-0.1122,0.257,4.88218,0.00000
2116.00,4.88045,25.024806,0.000424,24.963920,-0.1121,0.257,4.88045,0.00000
2117.00,4.88305,25.024831,0.000424,24.963917,-0.1121,0.257,4.88305,0.00000
2118.00,4.88821,25.024801,0.000423,24.963885,-0.1120,0.258,4.88821,0.00000
2119.00,4.89389,25.024885,0.000422,24.963970,-0.1120,0.258,4.89389,0.00000
2120.00,4.89998,25.024865,0.000426,24.963956,-0.1119,0.258,4.89998,0.00000
2121.00,4.90664,25.024922,0.000432,24.963981,-0.1118,0.257,4.90664,0.00000
2122.00,4.91178,25.025006,0.000434,24.964056,-0.1117,0.257,4.91178,0.00000
2123.00,4.91608,25.025106,0.000438,24.964139,-0.1116,0.257,4.91608,0.00000
2124.00,4.91979,25.025146,0.000441,24.964114,-0.1115,0.257,4.91979,0.00000
2125.00,4.92168,25.025260,0.000439,24.964170,-0.1114,0.257,4.92168,0.00000
2126.00,4.92229,25.025229,0.000435,24.964129,-0.1113,0.257,4.92229,0.00000
2127.00,4.92249,25.025263,0.000438,24.964081,-0.1112,0.257,4.92249,0.00000
2128.00,4.92215,25.025228,0.000439,24.964000,-0.1110,0.257,4.92215,0.00000
2129.00,4.92277,25.025204,0.000439,24.964004,-0.1109,0.257,4.92277,0.00000
2130.00,4.92383,25.025160,0.000440,24.963931,-0.1108,0.257,4.92383,0.00000
2131.00,4.92482,25.025215,0.000440,24.963926,-0.1107,0.257,4.92482,0.00000
2132.00,4.92665,25.025163,0.000435,24.963908,-0.1106,0.257,4.92665,0.00000
2133.00,4.92750,25.025205,0.000432,24.963939,-0.1105,0.258,4.92750,0.00000
2134.00,4.92813,25.025280,0.000430,24.963947,-0.1105,0.258,4.92813,0.00000
2135.00,4.92831,25.025338,0.000430,24.963989,-0.1104,0.258,4.92831,0.00000
2136.00,4.92879,25.025308,0.000431,24.963939,-0.1104,0.258,4.92879,0.00000
2137.00,4.92973,25.025349,0.000436,24.963965,-0.1103,0.258,4.92973,0.00000
2138.00,4.93093,25.025344,0.000435,24.963945,-0.1103,0.258,4.93093,0.00000
2139.00,4.93151,25.025320,0.000437,24.963959,-0.1102,0.258,4.93151,0.00000
2140.00,4.93378,25.025288,0.000436,24.963965,-0.1102,0.258,4.93378,0.00000
2141.00,4.93598,25.025249,0.000433,24.963991,-0.1102,0.258,4.93598,0.00000
2142.00,4.93668,25.025283,0.000429,24.964020,-0.1102,0.259,4.93668,0.00000
2143.00,4.93814,25.025308,0.000428,24.964038,-0.1102,0.259,4.93814,0.00000
2144.00,4.93925,25.025341,0.000427,24.964026,-0.1102,0.259,4.93925,0.00000
2145.00,4.93817,25.025391,0.000428,24.964049,-0.1102,0.259,4.93817,0.00000
2146.00,4.93624,25.025495,0.000431,24.964114,-0.1101,0.259,4.93624,0.00000
2147.00,4.93384,25.025505,0.000433,24.964112,-0.1100,0.259,4.93384,0.00000
2148.00,4.93133,25.025543,0.000433,24.964128,-0.1100,0.259,4.93133,0.00000
2149.00,4.93036,25.025509,0.000434,24.964068,-0.1099,0.259,4.93036,0.00000
2150.00,4.93034,25.025546,0.000436,24.964074,-0.1099,0.259,4.93034,0.00000
2151.00,4.93128,25.025486,0.000436,24.963961,-0.1098,0.259,4.93128,0.00000
2152.00,4.93300,25.025485,0.000436,24.963917,-0.1098,0.259,4.93300,0.00000
2153.00,4.93556,25.025462,0.000436,24.963883,-0.1097,0.259,4.93556,0.00000
2154.00,4.93650,25.025533,0.000435,24.963912,-0.1096,0.259,4.93650,0.00000
2155.00,4.93750,25.025494,0.000433,24.963868,-0.1095,0.259,4.93750,0.00000
2156.00,4.93782,25.025537,0.000435,24.963948,-0.1094,0.259,4.93782,0.00000
2157.00,4.93962,25.025551,0.000434,24.963944,-0.1093,0.259,4.93962,0.00000
2158.00,4.94129,25.025606,0.000434,24.963950,-0.1092,0.259,4.94129,0.00000
2159.00,4.94385,25.025585,0.000434,24.963933,-0.1091,0.260,4.94385,0.00000
2160.00,4.94451,25.025667,0.000435,24.964001,-0.1089,0.260,4.94451,0.00000
2161.00,4.94421,25.025736,0.000435,24.964038,-0.1088,0.260,4.94421,0.00000
2162.00,4.93998,25.025795,0.000435,24.964066,-0.1087,0.260,4.93998,0.00000
2163.00,4.93529,25.025774,0.000438,24.964046,-0.1085,0.259,4.93529,0.00000
2164.00,4.93030,25.025802,0.000438,24.964023,-0.1084,0.260,4.93030,0.00000
2165.00,4.92663,25.025851,0.000438,24.964049,-0.1083,0.260,4.92663,0.00000
2166.00,4.92584,25.025888,0.000440,24.964052,-0.1081,0.260,4.92584,0.00000
2167.00,4.92863,25.025895,0.000443,24.964059,-0.1080,0.260,4.92863,0.00000
2168.00,4.93187,25.025920,0.000443,24.964060,-0.1079,0.260,4.93187,0.00000
2169.00,4.93514,25.025979,0.000445,24.964143,-0.1077,0.260,4.93514,0.00000
2170.00,4.93860,25.025957,0.000448,24.964118,-0.1076,0.260,4.93860,0.00000
2171.00,4.94130,25.025945,0.000445,24.964075,-0.1074,0.260,4.94130,0.00000
2172.00,4.94107,25.025922,0.000444,24.964045,-0.1074,0.260,4.94107,0.00000
2173.00,4.94021,25.025977,0.000444,24.964099,-0.1073,0.260,4.94021,0.00000
2174.00,4.93911,25.025930,0.000441,24.964050,-0.1072,0.260,4.93911,0.00000
2175.00,4.93711,25.025977,0.000439,24.964025,-0.1071,0.260,4.93711,0.00000
2176.00,4.93404,25.026036,0.000443,24.964029,-0.1070,0.260,4.93404,0.00000
2177.00,4.93251,25.026134,0.000441,24.964041,-0.1070,0.260,4.93251,0.00000
2178.00,4.92940,25.026192,0.000443,24.964097,-0.1070,0.260,4.92940,0.00000
2179.00,4.92562,25.026192,0.000446,24.964138,-0.1070,0.260,4.92562,0.00000
2180.00,4.92357,25.026180,0.000445,24.964148,-0.1071,0.260,4.92357,0.00000
2181.00,4.92201,25.026155,0.000443,24.964128,-0.1072,0.260,4.92201,0.00000
2182.00,4.92094,25.026138,0.000446,24.964168,-0.1073,0.260,4.92094,0.00000
2183.00,4.92257,25.026068,0.000446,24.964034,-0.1074,0.260,4.92257,0.00000
2184.00,4.92498,25.026178,0.000446,24.964071,-0.1075,0.260,4.92498,0.00000
2185.00,4.92661,25.026190,0.000447,24.964052,-0.1076,0.260,4.92661,0.00000
2186.00,4.92914,25.026236,0.000447,24.964069,-0.1077,0.260,4.92914,0.00000
2187.00,4.93040,25.026261,0.000446,24.964009,-0.1078,0.260,4.93040,0.00000
2188.00,4.93040,25.026342,0.000442,24.964075,-0.1078,0.261,4.93040,0.00000
2189.00,4.93108,25.026401,0.000438,24.964075,-0.1079,0.261,4.93108,0.00000
2190.00,4.93053,25.026440,0.000436,24.964076,-0.1080,0.261,4.93053,0.00000
2191.00,4.92918,25.026453,0.000439,24.964070,-0.1081,0.261,4.92918,0.00000
2192.00,4.92889,25.026455,0.000440,24.964070,-0.1082,0.261,4.92889,0.00000
2193.00,4.92810,25.026435,0.000443,24.964059,-0.1083,0.261,4.92810,0.00000
2194.00,4.92599,25.026403,0.000444,24.964027,-0.1084,0.261,4.92599,0.00000
2195.00,4.92572,25.026415,0.000445,24.964071,-0.1085,0.261,4.92572,0.00000
2196.00,4.92552,25.026406,0.000442,24.964095,-0.1086,0.261,4.92552,0.00000
2197.00,4.92468,25.026434,0.000439,24.964135,-0.1087,0.261,4.92468,0.00000
2198.00,4.92482,25.026491,0.000438,24.964164,-0.1087,0.262,4.92482,0.00000
2199.00,4.92611,25.026547,0.000439,24.964203,-0.1088,0.262,4.92611,0.00000
2200.00,4.92689,25.026628,0.000439,24.964198,-0.1089,0.262,4.92689,0.00000
2201.00,4.92728,25.026737,0.000439,24.964237,-0.1089,0.262,4.92728,0.00000
2202.00,4.92860,25.026722,0.000444,24.964138,-0.1090,0.262,4.92860,0.00000
2203.00,4.92914,25.026670,0.000441,24.964013,-0.1091,0.262,4.92914,0.00000
2204.00,4.92885,25.026686,0.000441,24.963987,-0.1092,0.262,4.92885,0.00000
2205.00,4.92880,25.026623,0.000441,24.963962,-0.1093,0.262,4.92880,0.00000
2206.00,4.92926,25.026592,0.000438,24.963972,-0.1094,0.262,4.92926,0.00000
2207.00,4.92843,25.026632,0.000433,24.964033,-0.1095,0.262,4.92843,0.00000
2208.00,4.92918,25.026644,0.000434,24.964081,-0.1096,0.262,4.92918,0.00000
2209.00,4.92956,25.026575,0.000435,24.964039,-0.1097,0.262,4.92956,0.00000
2210.00,4.92928,25.026554,0.000434,24.964033,-0.1098,0.262,4.92928,0.00000
2211.00,4.92865,25.026548,0.000435,24.963993,-0.1099,0.262,4.92865,0.00000
2212.00,4.92934,25.026525,0.000437,24.964007,-0.1100,0.262,4.92934,0.00000
2213.00,4.92848,25.026598,0.000437,24.964029,-0.1101,0.262,4.92848,0.00000
2214.00,4.92871,25.026722,0.000434,24.964067,-0.1102,0.263,4.92871,0.00000
2215.00,4.92972,25.026800,0.000431,24.964045,-0.1103,0.263,4.92972,0.00000
2216.00,4.93036,25.026829,0.000430,24.964000,-0.1104,0.263,4.93036,0.00000
2217.00,4.93015,25.026896,0.000431,24.964000,-0.1105,0.263,4.93015,0.00000
2218.00,4.93080,25.026872,0.000434,24.963978,-0.1107,0.263,4.93080,0.00000
2219.00,4.93115,25.026806,0.000436,24.963910,-0.1108,0.263,4.93115,0.00000
2220.00,4.93304,25.026787,0.000439,24.963892,-0.1110,0.263,4.93304,0.00000
2221.00,4.93702,25.026784,0.000439,24.963896,-0.1111,0.263,4.93702,0.00000
@19,2.0000,4.0, 2220.053 
2222.00,4.94179,25.026805,0.000439,24.963890,-0.1112,0.263,4.94179,0.00000
2223.00,4.94529,25.026888,0.000436,24.963937,-0.1113,0.263,4.94529,0.00000
2224.00,4.93511,25.026898,0.000429,24.963958,-0.1114,0.263,4.93511,0.00000
2225.00,4.91086,25.026941,0.000427,24.964004,-0.1114,0.264,4.91086,0.00000
2226.00,4.88464,25.027007,0.000426,24.964043,-0.1115,0.264,4.88464,0.00000
2227.00,4.86162,25.027017,0.000423,24.964073,-0.1115,0.264,4.86162,0.00000
2228.00,4.85052,25.027004,0.000421,24.964024,-0.1115,0.264,4.85052,0.00000
2229.00,4.85701,25.027008,0.000425,24.963982,-0.1116,0.264,4.85701,0.00000
2230.00,4.87356,25.027025,0.000429,24.963933,-0.1116,0.264,4.87356,0.00000
2231.00,4.88857,25.026994,0.000429,24.963888,-0.1116,0.264,4.88857,0.00000
2232.00,4.89907,25.027027,0.000430,24.963850,-0.1115,0.264,4.89907,0.00000
2233.00,4.89910,25.027059,0.000432,24.963865,-0.1115,0.264,4.89910,0.00000
2234.00,4.89616,25.027134,0.000434,24.963919,-0.1115,0.264,4.89616,0.00000
2235.00,4.89639,25.027152,0.000434,24.963940,-0.1114,0.264,4.89639,0.00000
2236.00,4.89933,25.027157,0.000438,24.963934,-0.1114,0.264,4.89933,0.00000
2237.00,4.90490,25.027150,0.000441,24.963941,-0.1114,0.264,4.90490,0.00000
2238.00,4.91069,25.027190,0.000443,24.963962,-0.1114,0.264,4.91069,0.00000
2239.00,4.91614,25.027151,0.000444,24.963937,-0.1114,0.264,4.91614,0.00000
2240.00,4.92004,25.027174,0.000448,24.963967,-0.1114,0.263,4.92004,0.00000
2241.00,4.92159,25.027214,0.000449,24.963976,-0.1114,0.263,4.92159,0.00000
2242.00,4.92168,25.027203,0.000446,24.963950,-0.1115,0.264,4.92168,0.00000
2243.00,4.92058,25.027182,0.000444,24.963943,-0.1115,0.264,4.92058,0.00000
2244.00,4.91968,25.027224,0.000443,24.963965,-0.1116,0.264,4.91968,0.00000
2245.00,4.91849,25.027233,0.000437,24.963930,-0.1116,0.264,4.91849,0.00000
2246.00,4.92026,25.027267,0.000438,24.963973,-0.1117,0.264,4.92026,0.00000
2247.00,4.92144,25.027283,0.000437,24.963983,-0.1118,0.264,4.92144,0.00000
2248.00,4.92312,25.027311,0.000439,24.963978,-0.1118,0.264,4.92312,0.00000
2249.00,4.92567,25.027332,0.000438,24.963980,-0.1119,0.264,4.92567,0.00000
2250.00,4.92853,25.027391,0.000439,24.964102,-0.1119,0.264,4.92853,0.00000
2251.00,4.93069,25.027373,0.000437,24.964088,-0.1119,0.264,4.93069,0.00000
2252.00,4.93231,25.027337,0.000438,24.964012,-0.1119,0.265,4.93231,0.00000
2253.00,4.93315,25.027360,0.000437,24.964069,-0.1119,0.265,4.93315,0.00000
2254.00,4.93266,25.027336,0.000436,24.964044,-0.1119,0.265,4.93266,0.00000
2255.00,4.93220,25.027267,0.000436,24.963925,-0.1119,0.265,4.93220,0.00000
2256.00,4.93081,25.027314,0.000435,24.963948,-0.1119,0.265,4.93081,0.00000
2257.00,4.92934,25.027411,0.000438,24.964021,-0.1119,0.265,4.92934,0.00000
2258.00,4.92771,25.027439,0.000439,24.964000,-0.1119,0.265,4.92771,0.00000
2259.00,4.92511,25.027513,0.000441,24.964031,-0.1119,0.265,4.92511,0.00000
2260.00,4.92289,25.027584,0.000442,24.964059,-0.1118,0.265,4.92289,0.00000
2261.00,4.92108,25.027617,0.000443,24.964073,-0.1118,0.265,4.92108,0.00000
2262.00,4.92098,25.027628,0.000441,24.964054,-0.1118,0.265,4.92098,0.00000
2263.00,4.92208,25.027655,0.000441,24.964041,-0.1117,0.265,4.92208,0.00000
2264.00,4.92261,25.027669,0.000442,24.964048,-0.1117,0.265,4.92261,0.00000
2265.00,4.92419,25.027651,0.000442,24.964011,-0.1117,0.265,4.92419,0.00000
2266.00,4.92484,25.027681,0.000445,24.963999,-0.1117,0.265,4.92484,0.00000
2267.00,4.92568,25.027665,0.000445,24.964023,-0.1116,0.265,4.92568,0.00000
2268.00,4.92648,25.027637,0.000445,24.964006,-0.1116,0.265,4.92648,0.00000
2269.00,4.92729,25.027641,0.000445,24.963979,-0.1115,0.265,4.92729,0.00000
2270.00,4.92698,25.027637,0.000446,24.963936,-0.1115,0.265,4.92698,0.00000
2271.00,4.92828,25.027597,0.000442,24.963907,-0.1115,0.265,4.92828,0.00000
2272.00,4.92890,25.027680,0.000444,24.963931,-0.1115,0.265,4.92890,0.00000
2273.00,4.92881,25.027721,0.000444,24.963961,-0.1115,0.265,4.92881,0.00000
2274.00,4.92994,25.027740,0.000441,24.964002,-0.1115,0.265,4.92994,0.00000
2275.00,4.93043,25.027804,0.000437,24.964099,-0.1115,0.265,4.93043,0.00000
2276.00,4.93020,25.027895,0.000435,24.964135,-0.1115,0.265,4.93020,0.00000
2277.00,4.93009,25.027871,0.000433,24.964146,-0.1115,0.266,4.93009,0.00000
2278.00,4.92963,25.027812,0.000432,24.964117,-0.1115,0.266,4.92963,0.00000
2279.00,4.92921,25.027892,0.000434,24.964108,-0.1115,0.266,4.92921,0.00000
2280.00,4.92921,25.027830,0.000437,24.964065,-0.1116,0.266,4.92921,0.00000
2281.00,4.92855,25.027823,0.000439,24.964041,-0.1116,0.265,4.92855,0.00000
2282.00,4.92788,25.027819,0.000438,24.964011,-0.1116,0.266,4.92788,0.00000
2283.00,4.92874,25.027900,0.000440,24.964026,-0.1116,0.266,4.92874,0.00000
2284.00,4.92895,25.027907,0.000439,24.964040,-0.1115,0.266,4.92895,0.00000
2285.00,4.93014,25.028034,0.000438,24.964065,-0.1115,0.266,4.93014,0.00000
2286.00,4.93241,25.028030,0.000438,24.964037,-0.1115,0.266,4.93241,0.00000
2287.00,4.93266,25.028111,0.000440,24.964052,-0.1115,0.266,4.93266,0.00000
2288.00,4.93256,25.028112,0.000438,24.964041,-0.1115,0.266,4.93256,0.00000
2289.00,4.93225,25.028042,0.000437,24.963946,-0.1115,0.266,4.93225,0.00000
2290.00,4.93136,25.028041,0.000440,24.963943,-0.1114,0.266,4.93136,0.00000
2291.00,4.92994,25.028020,0.000435,24.963953,-0.1114,0.266,4.92994,0.00000
2292.00,4.93034,25.027983,0.000434,24.963900,-0.1114,0.266,4.93034,0.00000
2293.00,4.93008,25.027976,0.000436,24.963880,-0.1114,0.266,4.93008,0.00000
2294.00,4.93022,25.028021,0.000435,24.963953,-0.1113,0.266,4.93022,0.00000
2295.00,4.92990,25.027966,0.000429,24.963865,-0.1113,0.267,4.92990,0.00000
2296.00,4.93009,25.027987,0.000431,24.963859,-0.1112,0.267,4.93009,0.00000
2297.00,4.92954,25.028000,0.000430,24.963896,-0.1112,0.267,4.92954,0.00000
2298.00,4.92940,25.027969,0.000428,24.963843,-0.1111,0.267,4.92940,0.00000
2299.00,4.92950,25.028027,0.000427,24.963862,-0.1111,0.267,4.92950,0.00000
2300.00,4.92947,25.028100,0.000428,24.963912,-0.1110,0.267,4.92947,0.00000
2301.00,4.92961,25.028124,0.000428,24.963905,-0.1110,0.267,4.92961,0.00000
2302.00,4.92960,25.028137,0.000425,24.963847,-0.1110,0.267,4.92960,0.00000
2303.00,4.92914,25.028219,0.000422,24.963866,-0.1109,0.267,4.92914,0.00000
2304.00,4.92901,25.028218,0.000420,24.963829,-0.1109,0.268,4.92901,0.00000
2305.00,4.92904,25.028200,0.000421,24.963843,-0.1108,0.268,4.92904,0.00000
2306.00,4.92933,25.028226,0.000420,24.963860,-0.1107,0.268,4.92933,0.00000
2307.00,4.93085,25.028305,0.000421,24.963913,-0.1105,0.268,4.93085,0.00000
2308.00,4.93152,25.028326,0.000423,24.963949,-0.1104,0.268,4.93152,0.00000
2309.00,4.93142,25.028325,0.000426,24.963944,-0.1102,0.268,4.93142,0.00000
2310.00,4.93133,25.028370,0.000429,24.963977,-0.1100,0.268,4.93133,0.00000
2311.00,4.93088,25.028349,0.000430,24.963967,-0.1099,0.268,4.93088,0.00000
2312.00,4.92978,25.028303,0.000430,24.963985,-0.1097,0.268,4.92978,0.00000
2313.00,4.92991,25.028314,0.000430,24.963981,-0.1095,0.268,4.92991,0.00000
2314.00,4.93116,25.028306,0.000430,24.963946,-0.1093,0.268,4.93116,0.00000
2315.00,4.93197,25.028308,0.000430,24.963871,-0.1091,0.268,4.93197,0.00000
2316.00,4.93200,25.028433,0.000431,24.963917,-0.1089,0.268,4.93200,0.00000
2317.00,4.93224,25.028487,0.000432,24.963864,-0.1086,0.268,4.93224,0.00000
2318.00,4.93161,25.028510,0.000433,24.963845,-0.1084,0.268,4.93161,0.00000
2319.00,4.92969,25.028562,0.000432,24.963850,-0.1081,0.268,4.92969,0.00000
2320.00,4.92822,25.028619,0.000430,24.963900,-0.1079,0.268,4.92822,0.00000
2321.00,4.92880,25.028639,0.000431,24.963862,-0.1077,0.268,4.92880,0.00000
2322.00,4.92945,25.028622,0.000432,24.963845,-0.1075,0.268,4.92945,0.00000
2323.00,4.93228,25.028666,0.000429,24.963874,-0.1073,0.269,4.93228,0.00000
2324.00,4.93590,25.028675,0.000428,24.963873,-0.1072,0.269,4.93590,0.00000
2325.00,4.93967,25.028628,0.000428,24.963830,-0.1070,0.269,4.93967,0.00000
2326.00,4.94104,25.028644,0.000427,24.963896,-0.1068,0.269,4.94104,0.00000
2327.00,4.94049,25.028722,0.000427,24.963951,-0.1067,0.269,4.94049,0.00000
2328.00,4.93781,25.028744,0.000433,24.963966,-0.1065,0.269,4.93781,0.00000
2329.00,4.93312,25.028740,0.000435,24.963991,-0.1063,0.269,4.93312,0.00000
2330.00,4.92740,25.028800,0.000436,24.964022,-0.1061,0.269,4.92740,0.00000
2331.00,4.92152,25.028717,0.000436,24.963925,-0.1060,0.269,4.92152,0.00000
2332.00,4.91873,25.028655,0.000438,24.963931,-0.1057,0.269,4.91873,0.00000
2333.00,4.91794,25.028669,0.000437,24.963972,-0.1056,0.269,4.91794,0.00000
2334.00,4.92000,25.028692,0.000437,24.963994,-0.1054,0.269,4.92000,0.00000
2335.00,4.92404,25.028761,0.000438,24.964035,-0.1052,0.269,4.92404,0.00000
2336.00,4.92877,25.028848,0.000439,24.964074,-0.1050,0.269,4.92877,0.00000
2337.00,4.93260,25.028887,0.000438,24.964074,-0.1048,0.269,4.93260,0.00000
2338.00,4.93553,25.028922,0.000438,24.964042,-0.1046,0.269,4.93553,0.00000
2339.00,4.93693,25.028976,0.000438,24.964027,-0.1044,0.269,4.93693,0.00000
2340.00,4.93778,25.028975,0.000438,24.964032,-0.1042,0.269,4.93778,0.00000
2341.00,4.93832,25.028977,0.000436,24.964052,-0.1041,0.269,4.93832,0.00000
@20,2.0000,4.0, 2340.062 
2342.00,4.93825,25.029061,0.000435,24.964064,-0.1040,0.269,4.93825,0.00000
2343.00,4.93668,25.029081,0.000433,24.964091,-0.1038,0.270,4.93668,0.00000
2344.00,4.92540,25.029127,0.000431,24.964132,-0.1037,0.270,4.92540,0.00000
2345.00,4.90009,25.029163,0.000432,24.964151,-0.1036,0.270,4.90009,0.00000
2346.00,4.87456,25.029250,0.000431,24.964199,-0.1034,0.270,4.87456,0.00000
2347.00,4.85438,25.029259,0.000432,24.964186,-0.1033,0.270,4.85438,0.00000
2348.00,4.84507,25.029207,0.000436,24.964063,-0.1031,0.270,4.84507,0.00000
2349.00,4.85264,25.029142,0.000438,24.964017,-0.1030,0.270,4.85264,0.00000
2350.00,4.87303,25.029134,0.000437,24.963986,-0.1028,0.270,4.87303,0.00000
2351.00,4.89161,25.029141,0.000438,24.963928,-0.1027,0.270,4.89161,0.00000
2352.00,4.90316,25.029223,0.000438,24.963960,-0.1025,0.270,4.90316,0.00000
2353.00,4.90522,25.029293,0.000435,24.964020,-0.1024,0.270,4.90522,0.00000
2354.00,4.90011,25.029402,0.000432,24.964047,-0.1023,0.270,4.90011,0.00000
2355.00,4.89632,25.029428,0.000433,24.964068,-0.1022,0.270,4.89632,0.00000
2356.00,4.89587,25.029455,0.000435,24.964112,-0.1022,0.270,4.89587,0.00000
2357.00,4.89801,25.029409,0.000436,24.964061,-0.1021,0.270,4.89801,0.00000
2358.00,4.90072,25.029451,0.000438,24.964093,-0.1020,0.270,4.90072,0.00000
2359.00,4.90442,25.029460,0.000439,24.964123,-0.1020,0.270,4.90442,0.00000
2360.00,4.90788,25.029446,0.000439,24.964091,-0.1019,0.270,4.90788,0.00000
2361.00,4.90997,25.029455,0.000438,24.964083,-0.1019,0.270,4.90997,0.00000
2362.00,4.91247,25.029492,0.000440,24.964134,-0.1019,0.270,4.91247,0.00000
2363.00,4.91580,25.029504,0.000441,24.964135,-0.1019,0.270,4.91580,0.00000
2364.00,4.91725,25.029471,0.000444,24.964078,-0.1019,0.270,4.91725,0.00000
2365.00,4.91843,25.029520,0.000444,24.964088,-0.1019,0.270,4.91843,0.00000
2366.00,4.92018,25.029512,0.000444,24.964040,-0.1020,0.270,4.92018,0.00000
2367.00,4.92111,25.029541,0.000444,24.964034,-0.1021,0.271,4.92111,0.00000
2368.00,4.92016,25.029510,0.000446,24.964010,-0.1021,0.270,4.92016,0.00000
2369.00,4.92055,25.029551,0.000445,24.964010,-0.1022,0.271,4.92055,0.00000
2370.00,4.92209,25.029550,0.000448,24.963960,-0.1022,0.270,4.92209,0.00000
2371.00,4.92238,25.029578,0.000450,24.963977,-0.1023,0.270,4.92238,0.00000
2372.00,4.92294,25.029589,0.000447,24.963972,-0.1023,0.270,4.92294,0.00000
2373.00,4.92287,25.029669,0.000444,24.964004,-0.1024,0.271,4.92287,0.00000
2374.00,4.92212,25.029695,0.000446,24.964026,-0.1024,0.271,4.92212,0.00000
2375.00,4.92137,25.029734,0.000446,24.964073,-0.1025,0.271,4.92137,0.00000
2376.00,4.92165,25.029737,0.000443,24.964039,-0.1026,0.271,4.92165,0.00000
2377.00,4.92155,25.029740,0.000446,24.963989,-0.1027,0.271,4.92155,0.00000
2378.00,4.92203,25.029704,0.000444,24.963933,-0.1028,0.271,4.92203,0.00000
2379.00,4.92314,25.029690,0.000439,24.963897,-0.1028,0.271,4.92314,0.00000
2380.00,4.92293,25.029635,0.000437,24.963838,-0.1029,0.271,4.92293,0.00000
2381.00,4.92281,25.029698,0.000438,24.963892,-0.1030,0.271,4.92281,0.00000
2382.00,4.92299,25.029688,0.000434,24.963891,-0.1031,0.272,4.92299,0.00000
2383.00,4.92378,25.029712,0.000437,24.963908,-0.1031,0.272,4.92378,0.00000
2384.00,4.92481,25.029743,0.000437,24.963907,-0.1032,0.272,4.92481,0.00000
2385.00,4.92605,25.029854,0.000439,24.963946,-0.1033,0.272,4.92605,0.00000
2386.00,4.92675,25.029809,0.000437,24.963864,-0.1034,0.272,4.92675,0.00000
2387.00,4.92621,25.029791,0.000437,24.963866,-0.1035,0.272,4.92621,0.00000
2388.00,4.92500,25.029840,0.000437,24.963882,-0.1036,0.272,4.92500,0.00000
2389.00,4.92437,25.029859,0.000439,24.963881,-0.1037,0.272,4.92437,0.00000
2390.00,4.92341,25.029814,0.000437,24.963864,-0.1038,0.272,4.92341,0.00000
2391.00,4.92278,25.029787,0.000439,24.963912,-0.1039,0.272,4.92278,0.00000
2392.00,4.92349,25.029893,0.000440,24.963944,-0.1039,0.272,4.92349,0.00000
2393.00,4.92460,25.029884,0.000436,24.963940,-0.1040,0.272,4.92460,0.00000
2394.00,4.92514,25.029909,0.000433,24.963953,-0.1040,0.272,4.92514,0.00000
2395.00,4.92659,25.029947,0.000433,24.963967,-0.1041,0.272,4.92659,0.00000
2396.00,4.92808,25.030016,0.000431,24.963993,-0.1041,0.272,4.92808,0.00000
2397.00,4.92860,25.029965,0.000432,24.964018,-0.1042,0.272,4.92860,0.00000
2398.00,4.92871,25.029983,0.000433,24.964009,-0.1042,0.272,4.92871,0.00000
2399.00,4.92844,25.029977,0.000433,24.964024,-0.1043,0.272,4.92844,0.00000
2400.00,4.92805,25.030019,0.000436,24.964059,-0.1044,0.272,4.92805,0.00000
2401.00,4.92754,25.030026,0.000438,24.964030,-0.1045,0.272,4.92754,0.00000
2402.00,4.92658,25.030055,0.000438,24.963993,-0.1046,0.272,4.92658,0.00000
2403.00,4.92554,25.030069,0.000438,24.964003,-0.1047,0.273,4.92554,0.00000
2404.00,4.92406,25.030074,0.000437,24.963968,-0.1048,0.273,4.92406,0.00000
2405.00,4.92116,25.030037,0.000438,24.963877,-0.1048,0.273,4.92116,0.00000
2406.00,4.91896,25.030050,0.000437,24.963886,-0.1049,0.273,4.91896,0.00000
2407.00,4.91887,25.030053,0.000435,24.963852,-0.1050,0.273,4.91887,0.00000
2408.00,4.91969,25.030103,0.000435,24.963847,-0.1050,0.273,4.91969,0.00000
2409.00,4.92189,25.030166,0.000437,24.963892,-0.1051,0.273,4.92189,0.00000
2410.00,4.92368,25.030198,0.000438,24.963951,-0.1051,0.273,4.92368,0.00000
2411.00,4.92615,25.030145,0.000437,24.963872,-0.1052,0.273,4.92615,0.00000
2412.00,4.92828,25.030182,0.000438,24.963927,-0.1052,0.273,4.92828,0.00000
2413.00,4.92945,25.030138,0.000442,24.963914,-0.1053,0.273,4.92945,0.00000
2414.00,4.92986,25.030154,0.000441,24.963931,-0.1054,0.273,4.92986,0.00000
2415.00,4.93106,25.030148,0.000438,24.963930,-0.1054,0.273,4.93106,0.00000
2416.00,4.93051,25.030228,0.000438,24.964021,-0.1054,0.273,4.93051,0.00000
2417.00,4.92873,25.030232,0.000439,24.963993,-0.1055,0.273,4.92873,0.00000
2418.00,4.92734,25.030266,0.000438,24.963999,-0.1055,0.273,4.92734,0.00000
2419.00,4.92598,25.030255,0.000438,24.963999,-0.1055,0.274,4.92598,0.00000
2420.00,4.92507,25.030318,0.000440,24.964026,-0.1056,0.274,4.92507,0.00000
2421.00,4.92510,25.030346,0.000439,24.964032,-0.1056,0.274,4.92510,0.00000
2422.00,4.92535,25.030378,0.000439,24.964035,-0.1056,0.274,4.92535,0.00000
2423.00,4.92514,25.030471,0.000439,24.964077,-0.1056,0.274,4.92514,0.00000
2424.00,4.92454,25.030503,0.000439,24.964062,-0.1056,0.274,4.92454,0.00000
2425.00,4.92445,25.030551,0.000439,24.964093,-0.1056,0.274,4.92445,0.00000
2426.00,4.92444,25.030569,0.000440,24.964073,-0.1057,0.274,4.92444,0.00000
2427.00,4.92455,25.030586,0.000439,24.964063,-0.1057,0.274,4.92455,0.00000
2428.00,4.92544,25.030603,0.000439,24.964129,-0.1056,0.274,4.92544,0.00000
2429.00,4.92669,25.030670,0.000441,24.964159,-0.1056,0.274,4.92669,0.00000
2430.00,4.92707,25.030609,0.000441,24.964060,-0.1055,0.274,4.92707,0.00000
2431.00,4.92739,25.030673,0.000441,24.964089,-0.1054,0.274,4.92739,0.00000
2432.00,4.92717,25.030717,0.000441,24.964093,-0.1053,0.274,4.92717,0.00000
2433.00,4.92686,25.030716,0.000440,24.963975,-0.1052,0.274,4.92686,0.00000
2434.00,4.92587,25.030729,0.000437,24.963937,-0.1051,0.274,4.92587,0.00000
2435.00,4.92515,25.030840,0.000438,24.963998,-0.1050,0.274,4.92515,0.00000
2436.00,4.92393,25.030801,0.000438,24.963995,-0.1049,0.274,4.92393,0.00000
2437.00,4.92298,25.030801,0.000440,24.964001,-0.1048,0.274,4.92298,0.00000
2438.00,4.92282,25.030843,0.000443,24.964073,-0.1047,0.274,4.92282,0.00000
2439.00,4.92466,25.030809,0.000445,24.964070,-0.1046,0.274,4.92466,0.00000
2440.00,4.92615,25.030772,0.000443,24.964066,-0.1045,0.274,4.92615,0.00000
2441.00,4.92787,25.030772,0.000445,24.963990,-0.1044,0.274,4.92787,0.00000
2442.00,4.93005,25.030809,0.000446,24.963982,-0.1043,0.274,4.93005,0.00000
2443.00,4.93118,25.030762,0.000445,24.963972,-0.1041,0.274,4.93118,0.00000
2444.00,4.93102,25.030797,0.000442,24.963993,-0.1040,0.275,4.93102,0.00000
2445.00,4.93012,25.030860,0.000444,24.964033,-0.1039,0.274,4.93012,0.00000
2446.00,4.92986,25.030910,0.000440,24.964070,-0.1038,0.275,4.92986,0.00000
2447.00,4.92913,25.030922,0.000439,24.964127,-0.1037,0.275,4.92913,0.00000
2448.00,4.92858,25.030911,0.000438,24.964066,-0.1036,0.275,4.92858,0.00000
2449.00,4.92680,25.030965,0.000440,24.964092,-0.1035,0.275,4.92680,0.00000
2450.00,4.92623,25.031010,0.000440,24.964126,-0.1034,0.275,4.92623,0.00000
2451.00,4.92483,25.031047,0.000444,24.964133,-0.1032,0.275,4.92483,0.00000
2452.00,4.92375,25.031052,0.000445,24.964096,-0.1031,0.275,4.92375,0.00000
2453.00,4.92259,25.031134,0.000446,24.964172,-0.1030,0.275,4.92259,0.00000
2454.00,4.92342,25.031107,0.000445,24.964112,-0.1028,0.275,4.92342,0.00000
2455.00,4.92439,25.031127,0.000444,24.964103,-0.1027,0.275,4.92439,0.00000
2456.00,4.92493,25.031129,0.000446,24.964121,-0.1026,0.275,4.92493,0.00000
2457.00,4.92604,25.031201,0.000443,24.964169,-0.1024,0.275,4.92604,0.00000
2458.00,4.92703,25.031217,0.000444,24.964178,-0.1023,0.275,4.92703,0.00000
2459.00,4.92676,25.031245,0.000444,24.964205,-0.1021,0.275,4.92676,0.00000
2460.00,4.92716,25.031262,0.000444,24.964167,-0.1020,0.275,4.92716,0.00000
2461.00,4.92772,25.031275,0.000440,24.964162,-0.1018,0.275,4.92772,0.00000
2462.00,4.92770,25.031283,0.000439,24.964190,-0.1016,0.276,4.92770,0.00000
