# Supplementary material for: Structures and function of a tailoring oxidase in complex with a nonribosomal peptide synthetase module
Source: Nat Commun. 2022 Jan 27;13:548. doi: 10.1038/s41467-022-28221-y (PMC8795117; doi:10.1038/s41467-022-28221-y)
Supplement: Supplementary file 4 — Source Data [file 41467_2022_28221_MOESM4_ESM.zip › Source_data/Main_Figure_3f/Control_2BmdC60uMcontrol.itc]

$ITC
$ 20 
$NOT
$ 25 
$ 60 
$ 750 
$ 5 
$ 2 
$ADCGainCode:  0 
$False,True,True
$ 0.4 , 0.8 , 120 , 5 
$ 2 , 4 , 120 , 5 
$ 2 , 4 , 120 , 5 
$ 2 , 4 , 120 , 5 
$ 2 , 4 , 120 , 5 
$ 2 , 4 , 120 , 5 
$ 2 , 4 , 120 , 5 
$ 2 , 4 , 120 , 5 
$ 2 , 4 , 120 , 5 
$ 2 , 4 , 120 , 5 
$ 2 , 4 , 120 , 5 
$ 2 , 4 , 120 , 5 
$ 2 , 4 , 120 , 5 
$ 2 , 4 , 120 , 5 
$ 2 , 4 , 120 , 5 
$ 2 , 4 , 120 , 5 
$ 2 , 4 , 120 , 5 
$ 2 , 4 , 120 , 5 
$ 2 , 4 , 120 , 5 
$ 2 , 4 , 120 , 5 
# 0 
# 0 
# 0 
# 0.2045 
# 25 
# 3.8263 
# 9.28 
?
% ITC200_06.14.988
% 0.2045 
% 3.8263 
%-0.362092 , 29.61876 
% 0.380497 , 29.15874 
% 0.8333333 
% 168170 , 168160 
% 0.25 , 81 
% 0.009393 ,-0.034234 
%-20 , 8 
% 0 , 0 
% 0 
% 128000       128120 
% 43.1 
% 500 , 750 , 1000 , 750 
% 0.06951 ,-0.00366 , 0.0000572793 ,-0.0000005986 , 0.00000000333211 
% ITC200 Ver: 1.26.3
@0
5.00,5.40107,24.997736,0.000418,24.990396,-0.0148,0.118,5.40107,0.00000
6.00,5.40404,24.997760,0.000417,24.990360,-0.0147,0.118,5.40404,0.00000
7.00,5.40295,24.997793,0.000416,24.990329,-0.0146,0.118,5.40295,0.00000
8.00,5.40008,24.997909,0.000418,24.990360,-0.0145,0.118,5.40008,0.00000
9.00,5.39631,24.997977,0.000418,24.990345,-0.0143,0.118,5.39631,0.00000
10.00,5.39139,24.997979,0.000420,24.990320,-0.0142,0.118,5.39139,0.00000
11.00,5.38989,24.997996,0.000422,24.990327,-0.0141,0.118,5.38989,0.00000
12.00,5.38936,24.998052,0.000421,24.990359,-0.0140,0.118,5.38936,0.00000
13.00,5.38927,24.998052,0.000418,24.990375,-0.0138,0.119,5.38927,0.00000
14.00,5.38790,24.998052,0.000419,24.990354,-0.0137,0.119,5.38790,0.00000
15.00,5.38566,24.998133,0.000420,24.990431,-0.0136,0.119,5.38566,0.00000
16.00,5.38206,24.998155,0.000420,24.990415,-0.0135,0.119,5.38206,0.00000
17.00,5.37914,24.998159,0.000425,24.990381,-0.0134,0.119,5.37914,0.00000
18.00,5.37724,24.998212,0.000428,24.990405,-0.0133,0.119,5.37724,0.00000
19.00,5.37849,24.998240,0.000429,24.990444,-0.0132,0.119,5.37849,0.00000
20.00,5.37993,24.998226,0.000429,24.990406,-0.0131,0.119,5.37993,0.00000
21.00,5.38045,24.998194,0.000431,24.990394,-0.0130,0.119,5.38045,0.00000
22.00,5.38199,24.998170,0.000430,24.990357,-0.0129,0.119,5.38199,0.00000
23.00,5.38277,24.998147,0.000431,24.990303,-0.0128,0.119,5.38277,0.00000
24.00,5.38205,24.998135,0.000430,24.990250,-0.0127,0.119,5.38205,0.00000
25.00,5.38056,24.998162,0.000431,24.990231,-0.0126,0.119,5.38056,0.00000
26.00,5.37919,24.998233,0.000430,24.990229,-0.0124,0.119,5.37919,0.00000
27.00,5.37741,24.998294,0.000432,24.990305,-0.0123,0.119,5.37741,0.00000
28.00,5.37452,24.998326,0.000429,24.990317,-0.0122,0.119,5.37452,0.00000
29.00,5.37180,24.998341,0.000431,24.990391,-0.0120,0.119,5.37180,0.00000
30.00,5.36950,24.998371,0.000430,24.990479,-0.0119,0.120,5.36950,0.00000
31.00,5.36759,24.998326,0.000428,24.990441,-0.0118,0.120,5.36759,0.00000
32.00,5.36657,24.998340,0.000426,24.990437,-0.0116,0.120,5.36657,0.00000
33.00,5.36836,24.998294,0.000426,24.990437,-0.0115,0.120,5.36836,0.00000
34.00,5.36842,24.998347,0.000427,24.990420,-0.0114,0.120,5.36842,0.00000
35.00,5.36948,24.998350,0.000431,24.990383,-0.0113,0.120,5.36948,0.00000
36.00,5.37228,24.998431,0.000433,24.990480,-0.0111,0.120,5.37228,0.00000
37.00,5.37709,24.998468,0.000433,24.990499,-0.0110,0.120,5.37709,0.00000
38.00,5.38199,24.998519,0.000433,24.990487,-0.0108,0.120,5.38199,0.00000
39.00,5.38794,24.998495,0.000431,24.990403,-0.0107,0.120,5.38794,0.00000
40.00,5.39130,24.998494,0.000426,24.990363,-0.0105,0.120,5.39130,0.00000
41.00,5.39202,24.998450,0.000421,24.990305,-0.0104,0.120,5.39202,0.00000
42.00,5.38710,24.998424,0.000418,24.990267,-0.0102,0.121,5.38710,0.00000
43.00,5.37959,24.998493,0.000416,24.990336,-0.0101,0.121,5.37959,0.00000
44.00,5.37288,24.998491,0.000417,24.990386,-0.0099,0.121,5.37288,0.00000
45.00,5.36766,24.998423,0.000417,24.990327,-0.0097,0.121,5.36766,0.00000
46.00,5.36343,24.998446,0.000419,24.990340,-0.0096,0.121,5.36343,0.00000
47.00,5.36072,24.998521,0.000423,24.990351,-0.0094,0.121,5.36072,0.00000
48.00,5.36065,24.998485,0.000423,24.990293,-0.0093,0.121,5.36065,0.00000
49.00,5.35998,24.998502,0.000423,24.990291,-0.0092,0.121,5.35998,0.00000
50.00,5.36099,24.998622,0.000425,24.990376,-0.0091,0.121,5.36099,0.00000
51.00,5.36417,24.998673,0.000429,24.990374,-0.0089,0.121,5.36417,0.00000
52.00,5.36919,24.998663,0.000427,24.990385,-0.0088,0.121,5.36919,0.00000
53.00,5.37365,24.998684,0.000426,24.990385,-0.0087,0.121,5.37365,0.00000
54.00,5.37973,24.998693,0.000424,24.990371,-0.0085,0.121,5.37973,0.00000
55.00,5.38516,24.998741,0.000423,24.990404,-0.0084,0.121,5.38516,0.00000
56.00,5.38810,24.998813,0.000419,24.990477,-0.0082,0.122,5.38810,0.00000
57.00,5.38798,24.998827,0.000419,24.990472,-0.0080,0.122,5.38798,0.00000
58.00,5.38389,24.998788,0.000420,24.990447,-0.0079,0.122,5.38389,0.00000
59.00,5.37734,24.998847,0.000421,24.990499,-0.0077,0.122,5.37734,0.00000
60.00,5.37282,24.998867,0.000422,24.990516,-0.0076,0.122,5.37282,0.00000
@1,0.4000,0.8, 60.099000000002 
61.00,5.36881,24.998779,0.000424,24.990421,-0.0074,0.122,5.36881,0.00000
62.00,5.36042,24.998712,0.000422,24.990390,-0.0073,0.122,5.36042,0.00000
63.00,5.35286,24.998800,0.000424,24.990447,-0.0072,0.122,5.35286,0.00000
64.00,5.35468,24.998780,0.000426,24.990374,-0.0070,0.122,5.35468,0.00000
65.00,5.35867,24.998755,0.000426,24.990294,-0.0068,0.122,5.35867,0.00000
66.00,5.36088,24.998781,0.000423,24.990294,-0.0067,0.122,5.36088,0.00000
67.00,5.36809,24.998854,0.000424,24.990336,-0.0065,0.122,5.36809,0.00000
68.00,5.37633,24.998853,0.000420,24.990335,-0.0063,0.123,5.37633,0.00000
69.00,5.37443,24.998878,0.000417,24.990373,-0.0061,0.123,5.37443,0.00000
70.00,5.36890,24.998869,0.000416,24.990386,-0.0060,0.123,5.36890,0.00000
71.00,5.36445,24.998901,0.000419,24.990408,-0.0058,0.123,5.36445,0.00000
72.00,5.36112,24.998945,0.000420,24.990411,-0.0056,0.123,5.36112,0.00000
73.00,5.35744,24.998947,0.000421,24.990385,-0.0055,0.123,5.35744,0.00000
74.00,5.35512,24.998986,0.000423,24.990434,-0.0053,0.123,5.35512,0.00000
75.00,5.35131,24.999045,0.000424,24.990447,-0.0052,0.123,5.35131,0.00000
76.00,5.34794,24.999033,0.000424,24.990427,-0.0050,0.123,5.34794,0.00000
77.00,5.34623,24.998981,0.000424,24.990349,-0.0049,0.123,5.34623,0.00000
78.00,5.34749,24.999031,0.000423,24.990321,-0.0047,0.123,5.34749,0.00000
79.00,5.35095,24.999009,0.000425,24.990261,-0.0045,0.123,5.35095,0.00000
80.00,5.35633,24.999011,0.000423,24.990281,-0.0043,0.124,5.35633,0.00000
81.00,5.36215,24.999050,0.000421,24.990289,-0.0041,0.124,5.36215,0.00000
82.00,5.36595,24.999159,0.000423,24.990393,-0.0038,0.124,5.36595,0.00000
83.00,5.36694,24.999146,0.000426,24.990421,-0.0036,0.124,5.36694,0.00000
84.00,5.36388,24.999248,0.000426,24.990467,-0.0034,0.124,5.36388,0.00000
85.00,5.35826,24.999237,0.000426,24.990442,-0.0032,0.124,5.35826,0.00000
86.00,5.35170,24.999310,0.000427,24.990444,-0.0029,0.124,5.35170,0.00000
87.00,5.34583,24.999326,0.000424,24.990427,-0.0027,0.124,5.34583,0.00000
88.00,5.34175,24.999377,0.000420,24.990445,-0.0024,0.124,5.34175,0.00000
89.00,5.34057,24.999295,0.000418,24.990387,-0.0022,0.124,5.34057,0.00000
90.00,5.33941,24.999383,0.000422,24.990410,-0.0019,0.124,5.33941,0.00000
91.00,5.33872,24.999401,0.000420,24.990424,-0.0016,0.124,5.33872,0.00000
92.00,5.33865,24.999423,0.000423,24.990450,-0.0014,0.124,5.33865,0.00000
93.00,5.33948,24.999446,0.000424,24.990456,-0.0011,0.124,5.33948,0.00000
94.00,5.33919,24.999506,0.000423,24.990431,-0.0009,0.124,5.33919,0.00000
95.00,5.34002,24.999503,0.000418,24.990385,-0.0007,0.125,5.34002,0.00000
96.00,5.34116,24.999482,0.000419,24.990336,-0.0005,0.125,5.34116,0.00000
97.00,5.34208,24.999444,0.000418,24.990274,-0.0003,0.125,5.34208,0.00000
98.00,5.34192,24.999473,0.000415,24.990223,0.0000,0.125,5.34192,0.00000
99.00,5.34096,24.999456,0.000416,24.990202,0.0002,0.125,5.34096,0.00000
100.00,5.34103,24.999396,0.000417,24.990147,0.0005,0.125,5.34103,0.00000
101.00,5.34411,24.999353,0.000416,24.990121,0.0007,0.125,5.34411,0.00000
102.00,5.34705,24.999350,0.000414,24.990078,0.0009,0.126,5.34705,0.00000
103.00,5.34868,24.999336,0.000415,24.990053,0.0012,0.126,5.34868,0.00000
104.00,5.35215,24.999361,0.000416,24.990119,0.0014,0.126,5.35215,0.00000
105.00,5.35590,24.999445,0.000416,24.990218,0.0017,0.126,5.35590,0.00000
106.00,5.35497,24.999488,0.000417,24.990273,0.0019,0.126,5.35497,0.00000
107.00,5.35280,24.999564,0.000418,24.990337,0.0021,0.126,5.35280,0.00000
108.00,5.35310,24.999660,0.000421,24.990417,0.0024,0.126,5.35310,0.00000
109.00,5.35518,24.999717,0.000421,24.990422,0.0026,0.126,5.35518,0.00000
110.00,5.35419,24.999736,0.000420,24.990353,0.0027,0.126,5.35419,0.00000
111.00,5.35274,24.999755,0.000421,24.990285,0.0029,0.126,5.35274,0.00000
112.00,5.35292,24.999761,0.000420,24.990201,0.0031,0.126,5.35292,0.00000
113.00,5.35245,24.999733,0.000423,24.990154,0.0033,0.126,5.35245,0.00000
114.00,5.34696,24.999763,0.000423,24.990111,0.0035,0.126,5.34696,0.00000
115.00,5.34445,24.999712,0.000427,24.990124,0.0036,0.126,5.34445,0.00000
116.00,5.34572,24.999780,0.000428,24.990172,0.0038,0.126,5.34572,0.00000
117.00,5.34875,24.999756,0.000429,24.990212,0.0039,0.126,5.34875,0.00000
118.00,5.35123,24.999730,0.000425,24.990208,0.0041,0.126,5.35123,0.00000
119.00,5.35297,24.999746,0.000427,24.990236,0.0043,0.126,5.35297,0.00000
120.00,5.35314,24.999895,0.000427,24.990323,0.0044,0.127,5.35314,0.00000
121.00,5.35182,24.999903,0.000427,24.990313,0.0046,0.127,5.35182,0.00000
122.00,5.34918,24.999970,0.000426,24.990314,0.0047,0.127,5.34918,0.00000
123.00,5.34928,25.000040,0.000428,24.990341,0.0048,0.127,5.34928,0.00000
124.00,5.35165,25.000058,0.000428,24.990331,0.0050,0.127,5.35165,0.00000
125.00,5.35337,24.999970,0.000426,24.990253,0.0051,0.127,5.35337,0.00000
126.00,5.35457,24.999996,0.000426,24.990266,0.0052,0.127,5.35457,0.00000
127.00,5.35323,25.000034,0.000427,24.990308,0.0054,0.127,5.35323,0.00000
128.00,5.34913,25.000011,0.000427,24.990327,0.0055,0.127,5.34913,0.00000
129.00,5.34583,25.000048,0.000426,24.990383,0.0057,0.127,5.34583,0.00000
130.00,5.34344,25.000094,0.000427,24.990415,0.0058,0.127,5.34344,0.00000
131.00,5.34008,25.000054,0.000431,24.990391,0.0059,0.127,5.34008,0.00000
132.00,5.33873,25.000050,0.000434,24.990362,0.0060,0.127,5.33873,0.00000
133.00,5.33893,25.000067,0.000435,24.990301,0.0061,0.127,5.33893,0.00000
134.00,5.34012,25.000025,0.000438,24.990239,0.0062,0.127,5.34012,0.00000
135.00,5.34132,25.000086,0.000437,24.990242,0.0063,0.127,5.34132,0.00000
136.00,5.34380,25.000162,0.000434,24.990249,0.0064,0.127,5.34380,0.00000
137.00,5.34525,25.000150,0.000433,24.990231,0.0066,0.127,5.34525,0.00000
138.00,5.34565,25.000155,0.000432,24.990190,0.0067,0.127,5.34565,0.00000
139.00,5.34526,25.000164,0.000433,24.990177,0.0069,0.127,5.34526,0.00000
140.00,5.34250,25.000135,0.000436,24.990140,0.0070,0.127,5.34250,0.00000
141.00,5.33857,25.000120,0.000436,24.990129,0.0072,0.127,5.33857,0.00000
142.00,5.33592,25.000115,0.000434,24.990102,0.0074,0.127,5.33592,0.00000
143.00,5.33395,25.000111,0.000432,24.990149,0.0075,0.128,5.33395,0.00000
144.00,5.33089,25.000158,0.000427,24.990205,0.0077,0.128,5.33089,0.00000
145.00,5.32914,25.000151,0.000425,24.990192,0.0080,0.128,5.32914,0.00000
146.00,5.32883,25.000159,0.000427,24.990220,0.0082,0.128,5.32883,0.00000
147.00,5.33138,25.000184,0.000431,24.990218,0.0084,0.128,5.33138,0.00000
148.00,5.33062,25.000229,0.000435,24.990276,0.0086,0.128,5.33062,0.00000
149.00,5.32858,25.000261,0.000435,24.990277,0.0088,0.128,5.32858,0.00000
150.00,5.32869,25.000270,0.000434,24.990327,0.0091,0.128,5.32869,0.00000
151.00,5.32775,25.000357,0.000433,24.990369,0.0093,0.128,5.32775,0.00000
152.00,5.32431,25.000394,0.000429,24.990411,0.0095,0.128,5.32431,0.00000
153.00,5.32198,25.000415,0.000425,24.990387,0.0098,0.129,5.32198,0.00000
154.00,5.32178,25.000402,0.000428,24.990323,0.0100,0.129,5.32178,0.00000
155.00,5.32245,25.000430,0.000431,24.990277,0.0102,0.129,5.32245,0.00000
156.00,5.32340,25.000412,0.000431,24.990287,0.0105,0.129,5.32340,0.00000
157.00,5.32182,25.000423,0.000431,24.990289,0.0107,0.129,5.32182,0.00000
158.00,5.32101,25.000371,0.000431,24.990221,0.0109,0.129,5.32101,0.00000
159.00,5.31977,25.000365,0.000433,24.990267,0.0110,0.129,5.31977,0.00000
160.00,5.31728,25.000403,0.000432,24.990310,0.0112,0.129,5.31728,0.00000
161.00,5.31744,25.000427,0.000432,24.990279,0.0115,0.129,5.31744,0.00000
162.00,5.31882,25.000394,0.000428,24.990231,0.0117,0.129,5.31882,0.00000
163.00,5.32248,25.000487,0.000430,24.990287,0.0119,0.129,5.32248,0.00000
164.00,5.32580,25.000565,0.000430,24.990334,0.0121,0.129,5.32580,0.00000
165.00,5.32860,25.000578,0.000430,24.990331,0.0123,0.129,5.32860,0.00000
166.00,5.32945,25.000583,0.000431,24.990342,0.0125,0.129,5.32945,0.00000
167.00,5.33300,25.000660,0.000432,24.990405,0.0126,0.129,5.33300,0.00000
168.00,5.33378,25.000714,0.000428,24.990421,0.0128,0.129,5.33378,0.00000
169.00,5.33523,25.000758,0.000426,24.990409,0.0130,0.129,5.33523,0.00000
170.00,5.33674,25.000747,0.000426,24.990347,0.0132,0.130,5.33674,0.00000
171.00,5.33476,25.000743,0.000426,24.990327,0.0133,0.130,5.33476,0.00000
172.00,5.33133,25.000790,0.000427,24.990326,0.0134,0.130,5.33133,0.00000
173.00,5.33113,25.000785,0.000428,24.990282,0.0135,0.130,5.33113,0.00000
174.00,5.33010,25.000781,0.000427,24.990260,0.0136,0.130,5.33010,0.00000
175.00,5.32823,25.000782,0.000420,24.990264,0.0138,0.130,5.32823,0.00000
176.00,5.32967,25.000807,0.000417,24.990253,0.0139,0.130,5.32967,0.00000
177.00,5.32942,25.000780,0.000416,24.990198,0.0141,0.130,5.32942,0.00000
178.00,5.32623,25.000727,0.000414,24.990174,0.0142,0.131,5.32623,0.00000
179.00,5.32513,25.000701,0.000411,24.990105,0.0144,0.131,5.32513,0.00000
180.00,5.32563,25.000722,0.000412,24.990080,0.0145,0.131,5.32563,0.00000
@2,2.0000,4.0, 180.023000000001 
181.00,5.32695,25.000782,0.000411,24.990110,0.0146,0.131,5.32695,0.00000
182.00,5.32234,25.000803,0.000412,24.990146,0.0147,0.131,5.32234,0.00000
183.00,5.30623,25.000864,0.000409,24.990169,0.0148,0.131,5.30623,0.00000
184.00,5.29330,25.000933,0.000409,24.990217,0.0149,0.132,5.29330,0.00000
185.00,5.28433,25.000990,0.000407,24.990264,0.0150,0.132,5.28433,0.00000
186.00,5.28347,25.000920,0.000404,24.990184,0.0150,0.132,5.28347,0.00000
187.00,5.29267,25.000999,0.000400,24.990185,0.0151,0.133,5.29267,0.00000
188.00,5.31372,25.001019,0.000400,24.990152,0.0151,0.133,5.31372,0.00000
189.00,5.33269,25.000997,0.000401,24.990124,0.0151,0.133,5.33269,0.00000
190.00,5.34688,25.001043,0.000404,24.990107,0.0152,0.133,5.34688,0.00000
191.00,5.35046,25.001097,0.000407,24.990137,0.0152,0.133,5.35046,0.00000
192.00,5.34970,25.001073,0.000408,24.990109,0.0152,0.133,5.34970,0.00000
193.00,5.34816,25.001125,0.000409,24.990146,0.0152,0.133,5.34816,0.00000
194.00,5.34439,25.001197,0.000410,24.990172,0.0152,0.133,5.34439,0.00000
195.00,5.33958,25.001187,0.000411,24.990159,0.0152,0.133,5.33958,0.00000
196.00,5.33706,25.001244,0.000410,24.990174,0.0152,0.133,5.33706,0.00000
197.00,5.33587,25.001277,0.000411,24.990172,0.0152,0.133,5.33587,0.00000
198.00,5.33550,25.001323,0.000412,24.990210,0.0153,0.133,5.33550,0.00000
199.00,5.33590,25.001330,0.000415,24.990182,0.0153,0.133,5.33590,0.00000
200.00,5.34059,25.001357,0.000413,24.990212,0.0154,0.134,5.34059,0.00000
201.00,5.34374,25.001375,0.000413,24.990196,0.0155,0.134,5.34374,0.00000
202.00,5.34345,25.001365,0.000415,24.990200,0.0155,0.134,5.34345,0.00000
203.00,5.34240,25.001362,0.000414,24.990200,0.0155,0.134,5.34240,0.00000
204.00,5.34145,25.001380,0.000412,24.990206,0.0156,0.134,5.34145,0.00000
205.00,5.33636,25.001426,0.000414,24.990229,0.0157,0.134,5.33636,0.00000
206.00,5.33530,25.001475,0.000418,24.990291,0.0157,0.134,5.33530,0.00000
207.00,5.33922,25.001512,0.000417,24.990311,0.0158,0.134,5.33922,0.00000
208.00,5.34368,25.001516,0.000415,24.990274,0.0159,0.134,5.34368,0.00000
209.00,5.34781,25.001533,0.000415,24.990228,0.0159,0.134,5.34781,0.00000
210.00,5.34961,25.001549,0.000413,24.990175,0.0160,0.134,5.34961,0.00000
211.00,5.34581,25.001538,0.000411,24.990151,0.0160,0.135,5.34581,0.00000
212.00,5.33767,25.001598,0.000414,24.990262,0.0161,0.135,5.33767,0.00000
213.00,5.32887,25.001559,0.000414,24.990260,0.0162,0.135,5.32887,0.00000
214.00,5.31972,25.001528,0.000414,24.990308,0.0163,0.135,5.31972,0.00000
215.00,5.31328,25.001492,0.000416,24.990341,0.0163,0.135,5.31328,0.00000
216.00,5.30972,25.001463,0.000418,24.990323,0.0164,0.135,5.30972,0.00000
217.00,5.30980,25.001431,0.000418,24.990217,0.0165,0.135,5.30980,0.00000
218.00,5.31098,25.001478,0.000423,24.990222,0.0166,0.135,5.31098,0.00000
219.00,5.31297,25.001547,0.000426,24.990287,0.0167,0.135,5.31297,0.00000
220.00,5.31783,25.001626,0.000429,24.990346,0.0168,0.135,5.31783,0.00000
221.00,5.32213,25.001685,0.000428,24.990383,0.0169,0.135,5.32213,0.00000
222.00,5.32468,25.001648,0.000425,24.990304,0.0169,0.135,5.32468,0.00000
223.00,5.32771,25.001681,0.000428,24.990288,0.0170,0.135,5.32771,0.00000
224.00,5.32926,25.001630,0.000429,24.990204,0.0171,0.135,5.32926,0.00000
225.00,5.32819,25.001542,0.000427,24.990126,0.0172,0.135,5.32819,0.00000
226.00,5.32776,25.001535,0.000425,24.990084,0.0173,0.135,5.32776,0.00000
227.00,5.32871,25.001571,0.000428,24.990111,0.0174,0.135,5.32871,0.00000
228.00,5.32858,25.001571,0.000425,24.990094,0.0175,0.135,5.32858,0.00000
229.00,5.32749,25.001621,0.000424,24.990115,0.0175,0.135,5.32749,0.00000
230.00,5.32629,25.001696,0.000423,24.990100,0.0176,0.135,5.32629,0.00000
231.00,5.32522,25.001687,0.000425,24.990080,0.0177,0.135,5.32522,0.00000
232.00,5.32345,25.001683,0.000423,24.990074,0.0177,0.135,5.32345,0.00000
233.00,5.32279,25.001655,0.000421,24.990060,0.0178,0.135,5.32279,0.00000
234.00,5.32473,25.001727,0.000420,24.990135,0.0179,0.135,5.32473,0.00000
235.00,5.32697,25.001799,0.000418,24.990203,0.0181,0.136,5.32697,0.00000
236.00,5.32900,25.001840,0.000414,24.990221,0.0182,0.136,5.32900,0.00000
237.00,5.32982,25.001864,0.000415,24.990293,0.0184,0.136,5.32982,0.00000
238.00,5.32964,25.001894,0.000416,24.990349,0.0186,0.136,5.32964,0.00000
239.00,5.32835,25.001868,0.000415,24.990299,0.0187,0.136,5.32835,0.00000
240.00,5.32746,25.001852,0.000417,24.990269,0.0189,0.136,5.32746,0.00000
241.00,5.32329,25.001859,0.000421,24.990294,0.0190,0.136,5.32329,0.00000
242.00,5.32137,25.001931,0.000420,24.990303,0.0192,0.136,5.32137,0.00000
243.00,5.31912,25.001971,0.000420,24.990289,0.0193,0.136,5.31912,0.00000
244.00,5.31454,25.001936,0.000418,24.990227,0.0195,0.136,5.31454,0.00000
245.00,5.30999,25.001908,0.000417,24.990202,0.0196,0.136,5.30999,0.00000
246.00,5.31041,25.001929,0.000416,24.990126,0.0198,0.136,5.31041,0.00000
247.00,5.31006,25.001890,0.000418,24.990072,0.0200,0.136,5.31006,0.00000
248.00,5.31065,25.001892,0.000418,24.990054,0.0202,0.136,5.31065,0.00000
249.00,5.31253,25.001898,0.000421,24.990096,0.0204,0.136,5.31253,0.00000
250.00,5.31454,25.001912,0.000422,24.990076,0.0206,0.136,5.31454,0.00000
251.00,5.31475,25.002009,0.000422,24.990199,0.0208,0.136,5.31475,0.00000
252.00,5.31513,25.002067,0.000422,24.990236,0.0211,0.136,5.31513,0.00000
253.00,5.31425,25.002096,0.000422,24.990274,0.0213,0.136,5.31425,0.00000
254.00,5.31572,25.002091,0.000418,24.990230,0.0215,0.136,5.31572,0.00000
255.00,5.31713,25.002146,0.000417,24.990286,0.0217,0.136,5.31713,0.00000
256.00,5.31759,25.002103,0.000416,24.990249,0.0220,0.137,5.31759,0.00000
257.00,5.31792,25.002140,0.000415,24.990260,0.0222,0.137,5.31792,0.00000
258.00,5.32023,25.002158,0.000414,24.990247,0.0224,0.137,5.32023,0.00000
259.00,5.32260,25.002256,0.000415,24.990311,0.0226,0.137,5.32260,0.00000
260.00,5.32380,25.002219,0.000417,24.990279,0.0228,0.137,5.32380,0.00000
261.00,5.32386,25.002201,0.000417,24.990252,0.0229,0.137,5.32386,0.00000
262.00,5.32196,25.002208,0.000414,24.990246,0.0231,0.137,5.32196,0.00000
263.00,5.31679,25.002231,0.000414,24.990219,0.0234,0.137,5.31679,0.00000
264.00,5.30993,25.002230,0.000416,24.990183,0.0236,0.137,5.30993,0.00000
265.00,5.30221,25.002325,0.000415,24.990243,0.0238,0.137,5.30221,0.00000
266.00,5.29441,25.002392,0.000416,24.990275,0.0240,0.137,5.29441,0.00000
267.00,5.28840,25.002426,0.000416,24.990275,0.0243,0.137,5.28840,0.00000
268.00,5.28613,25.002444,0.000414,24.990273,0.0245,0.138,5.28613,0.00000
269.00,5.28737,25.002420,0.000415,24.990238,0.0247,0.138,5.28737,0.00000
270.00,5.29106,25.002398,0.000416,24.990163,0.0249,0.138,5.29106,0.00000
271.00,5.29906,25.002433,0.000415,24.990150,0.0251,0.138,5.29906,0.00000
272.00,5.30640,25.002415,0.000416,24.990091,0.0253,0.138,5.30640,0.00000
273.00,5.31236,25.002435,0.000417,24.990135,0.0254,0.138,5.31236,0.00000
274.00,5.31393,25.002549,0.000416,24.990161,0.0256,0.138,5.31393,0.00000
275.00,5.31404,25.002600,0.000416,24.990227,0.0258,0.138,5.31404,0.00000
276.00,5.31169,25.002547,0.000415,24.990181,0.0260,0.138,5.31169,0.00000
277.00,5.30753,25.002605,0.000414,24.990264,0.0262,0.138,5.30753,0.00000
278.00,5.30356,25.002587,0.000411,24.990256,0.0264,0.139,5.30356,0.00000
279.00,5.30037,25.002555,0.000412,24.990308,0.0266,0.139,5.30037,0.00000
280.00,5.29799,25.002582,0.000412,24.990309,0.0268,0.139,5.29799,0.00000
281.00,5.29509,25.002613,0.000410,24.990347,0.0270,0.139,5.29509,0.00000
282.00,5.29593,25.002617,0.000411,24.990339,0.0272,0.139,5.29593,0.00000
283.00,5.29617,25.002704,0.000416,24.990366,0.0273,0.139,5.29617,0.00000
284.00,5.29716,25.002746,0.000415,24.990357,0.0275,0.139,5.29716,0.00000
285.00,5.29893,25.002724,0.000415,24.990343,0.0277,0.139,5.29893,0.00000
286.00,5.30108,25.002735,0.000414,24.990349,0.0278,0.139,5.30108,0.00000
287.00,5.30093,25.002770,0.000414,24.990315,0.0280,0.139,5.30093,0.00000
288.00,5.30291,25.002739,0.000417,24.990246,0.0281,0.139,5.30291,0.00000
289.00,5.30417,25.002716,0.000417,24.990224,0.0283,0.139,5.30417,0.00000
290.00,5.30493,25.002744,0.000417,24.990213,0.0285,0.139,5.30493,0.00000
291.00,5.30625,25.002693,0.000418,24.990152,0.0286,0.139,5.30625,0.00000
292.00,5.30829,25.002639,0.000419,24.990106,0.0288,0.139,5.30829,0.00000
293.00,5.30772,25.002666,0.000414,24.990135,0.0290,0.140,5.30772,0.00000
294.00,5.30743,25.002712,0.000413,24.990167,0.0292,0.140,5.30743,0.00000
295.00,5.30568,25.002711,0.000415,24.990146,0.0294,0.140,5.30568,0.00000
296.00,5.30366,25.002822,0.000419,24.990214,0.0296,0.140,5.30366,0.00000
297.00,5.30160,25.002904,0.000419,24.990273,0.0298,0.140,5.30160,0.00000
298.00,5.30060,25.002956,0.000417,24.990292,0.0300,0.140,5.30060,0.00000
299.00,5.29913,25.002952,0.000417,24.990269,0.0301,0.140,5.29913,0.00000
300.00,5.29968,25.003036,0.000417,24.990342,0.0303,0.140,5.29968,0.00000
@3,2.0000,4.0, 300.019 
301.00,5.30297,25.003111,0.000416,24.990375,0.0304,0.140,5.30297,0.00000
302.00,5.29724,25.003083,0.000415,24.990316,0.0306,0.140,5.29724,0.00000
303.00,5.28692,25.003013,0.000418,24.990210,0.0308,0.140,5.28692,0.00000
304.00,5.28029,25.003030,0.000418,24.990201,0.0309,0.140,5.28029,0.00000
305.00,5.27066,25.002973,0.000413,24.990107,0.0311,0.141,5.27066,0.00000
306.00,5.25907,25.002929,0.000410,24.990035,0.0312,0.141,5.25907,0.00000
307.00,5.26625,25.002982,0.000408,24.990105,0.0314,0.141,5.26625,0.00000
308.00,5.28534,25.003119,0.000402,24.990221,0.0315,0.141,5.28534,0.00000
309.00,5.30347,25.003180,0.000399,24.990206,0.0317,0.142,5.30347,0.00000
310.00,5.32042,25.003280,0.000400,24.990265,0.0318,0.142,5.32042,0.00000
311.00,5.33569,25.003302,0.000401,24.990291,0.0320,0.142,5.33569,0.00000
312.00,5.33945,25.003307,0.000400,24.990296,0.0321,0.142,5.33945,0.00000
313.00,5.33297,25.003243,0.000402,24.990269,0.0322,0.142,5.33297,0.00000
314.00,5.32140,25.003236,0.000404,24.990309,0.0322,0.142,5.32140,0.00000
315.00,5.31139,25.003166,0.000407,24.990305,0.0323,0.142,5.31139,0.00000
316.00,5.30115,25.003190,0.000408,24.990245,0.0324,0.142,5.30115,0.00000
317.00,5.29463,25.003194,0.000413,24.990163,0.0325,0.142,5.29463,0.00000
318.00,5.29168,25.003220,0.000415,24.990129,0.0326,0.142,5.29168,0.00000
319.00,5.29349,25.003251,0.000418,24.990126,0.0327,0.142,5.29349,0.00000
320.00,5.29863,25.003217,0.000419,24.990059,0.0328,0.142,5.29863,0.00000
321.00,5.30599,25.003178,0.000421,24.990096,0.0328,0.142,5.30599,0.00000
322.00,5.31128,25.003221,0.000419,24.990132,0.0329,0.142,5.31128,0.00000
323.00,5.31614,25.003292,0.000418,24.990187,0.0330,0.142,5.31614,0.00000
324.00,5.31953,25.003303,0.000418,24.990181,0.0331,0.142,5.31953,0.00000
325.00,5.31937,25.003425,0.000418,24.990236,0.0332,0.142,5.31937,0.00000
326.00,5.31669,25.003468,0.000415,24.990225,0.0333,0.142,5.31669,0.00000
327.00,5.31269,25.003474,0.000418,24.990251,0.0334,0.142,5.31269,0.00000
328.00,5.30696,25.003468,0.000418,24.990207,0.0335,0.142,5.30696,0.00000
329.00,5.30144,25.003484,0.000417,24.990201,0.0336,0.143,5.30144,0.00000
330.00,5.29804,25.003519,0.000417,24.990250,0.0337,0.143,5.29804,0.00000
331.00,5.29544,25.003524,0.000419,24.990251,0.0337,0.143,5.29544,0.00000
332.00,5.29393,25.003549,0.000418,24.990245,0.0338,0.143,5.29393,0.00000
333.00,5.29463,25.003565,0.000419,24.990284,0.0339,0.143,5.29463,0.00000
334.00,5.29484,25.003549,0.000417,24.990236,0.0340,0.143,5.29484,0.00000
335.00,5.29510,25.003514,0.000418,24.990208,0.0341,0.143,5.29510,0.00000
336.00,5.29599,25.003537,0.000415,24.990207,0.0341,0.143,5.29599,0.00000
337.00,5.29790,25.003590,0.000414,24.990238,0.0343,0.143,5.29790,0.00000
338.00,5.29797,25.003595,0.000415,24.990273,0.0344,0.143,5.29797,0.00000
339.00,5.29674,25.003646,0.000416,24.990343,0.0345,0.143,5.29674,0.00000
340.00,5.29354,25.003648,0.000416,24.990276,0.0345,0.144,5.29354,0.00000
341.00,5.29159,25.003745,0.000421,24.990317,0.0347,0.143,5.29159,0.00000
342.00,5.28988,25.003704,0.000421,24.990284,0.0348,0.143,5.28988,0.00000
343.00,5.28897,25.003690,0.000419,24.990226,0.0349,0.144,5.28897,0.00000
344.00,5.28927,25.003694,0.000421,24.990226,0.0350,0.144,5.28927,0.00000
345.00,5.29168,25.003702,0.000421,24.990235,0.0351,0.144,5.29168,0.00000
346.00,5.29326,25.003709,0.000420,24.990266,0.0352,0.144,5.29326,0.00000
347.00,5.29355,25.003787,0.000422,24.990305,0.0354,0.144,5.29355,0.00000
348.00,5.29527,25.003847,0.000423,24.990315,0.0355,0.144,5.29527,0.00000
349.00,5.29731,25.003881,0.000424,24.990308,0.0356,0.144,5.29731,0.00000
350.00,5.29778,25.003935,0.000424,24.990323,0.0358,0.144,5.29778,0.00000
351.00,5.29635,25.003902,0.000421,24.990250,0.0359,0.144,5.29635,0.00000
352.00,5.29583,25.003859,0.000420,24.990187,0.0361,0.144,5.29583,0.00000
353.00,5.29616,25.003828,0.000423,24.990142,0.0362,0.144,5.29616,0.00000
354.00,5.29703,25.003767,0.000419,24.990062,0.0363,0.144,5.29703,0.00000
355.00,5.29737,25.003755,0.000418,24.990026,0.0364,0.144,5.29737,0.00000
356.00,5.29883,25.003801,0.000417,24.990001,0.0365,0.144,5.29883,0.00000
357.00,5.30105,25.003862,0.000418,24.990050,0.0367,0.144,5.30105,0.00000
358.00,5.30073,25.003943,0.000414,24.990097,0.0368,0.144,5.30073,0.00000
359.00,5.29677,25.004059,0.000417,24.990148,0.0369,0.144,5.29677,0.00000
360.00,5.29467,25.004157,0.000419,24.990217,0.0371,0.144,5.29467,0.00000
361.00,5.29314,25.004203,0.000421,24.990255,0.0372,0.144,5.29314,0.00000
362.00,5.29041,25.004193,0.000422,24.990192,0.0374,0.144,5.29041,0.00000
363.00,5.28810,25.004226,0.000421,24.990160,0.0376,0.145,5.28810,0.00000
364.00,5.28887,25.004193,0.000419,24.990142,0.0377,0.145,5.28887,0.00000
365.00,5.29169,25.004153,0.000418,24.990059,0.0379,0.145,5.29169,0.00000
366.00,5.29410,25.004158,0.000417,24.990074,0.0380,0.145,5.29410,0.00000
367.00,5.29726,25.004167,0.000414,24.990109,0.0381,0.145,5.29726,0.00000
368.00,5.29946,25.004154,0.000419,24.990184,0.0382,0.145,5.29946,0.00000
369.00,5.29938,25.004250,0.000422,24.990255,0.0384,0.145,5.29938,0.00000
370.00,5.29544,25.004310,0.000423,24.990299,0.0385,0.145,5.29544,0.00000
371.00,5.29169,25.004309,0.000426,24.990239,0.0387,0.145,5.29169,0.00000
372.00,5.28786,25.004322,0.000425,24.990243,0.0389,0.145,5.28786,0.00000
373.00,5.28477,25.004314,0.000420,24.990140,0.0391,0.145,5.28477,0.00000
374.00,5.28524,25.004328,0.000418,24.990073,0.0393,0.145,5.28524,0.00000
375.00,5.28801,25.004301,0.000417,24.990025,0.0395,0.145,5.28801,0.00000
376.00,5.29238,25.004295,0.000417,24.990038,0.0397,0.146,5.29238,0.00000
377.00,5.29539,25.004353,0.000419,24.990012,0.0399,0.145,5.29539,0.00000
378.00,5.29747,25.004439,0.000423,24.990065,0.0401,0.145,5.29747,0.00000
379.00,5.29930,25.004426,0.000421,24.990084,0.0402,0.145,5.29930,0.00000
380.00,5.30147,25.004548,0.000419,24.990171,0.0404,0.146,5.30147,0.00000
381.00,5.30167,25.004633,0.000417,24.990227,0.0406,0.146,5.30167,0.00000
382.00,5.30296,25.004668,0.000418,24.990247,0.0407,0.146,5.30296,0.00000
383.00,5.30466,25.004646,0.000417,24.990206,0.0409,0.146,5.30466,0.00000
384.00,5.30438,25.004658,0.000418,24.990199,0.0411,0.146,5.30438,0.00000
385.00,5.30271,25.004593,0.000418,24.990150,0.0412,0.146,5.30271,0.00000
386.00,5.30096,25.004591,0.000417,24.990093,0.0413,0.146,5.30096,0.00000
387.00,5.29655,25.004590,0.000416,24.990057,0.0414,0.146,5.29655,0.00000
388.00,5.29034,25.004631,0.000419,24.990044,0.0415,0.146,5.29034,0.00000
389.00,5.28475,25.004702,0.000421,24.990098,0.0415,0.146,5.28475,0.00000
390.00,5.27992,25.004792,0.000423,24.990090,0.0416,0.146,5.27992,0.00000
391.00,5.27632,25.004820,0.000425,24.990113,0.0417,0.146,5.27632,0.00000
392.00,5.27553,25.004849,0.000422,24.990133,0.0417,0.146,5.27553,0.00000
393.00,5.27847,25.004900,0.000418,24.990196,0.0417,0.146,5.27847,0.00000
394.00,5.28171,25.004948,0.000414,24.990137,0.0417,0.147,5.28171,0.00000
395.00,5.28734,25.004915,0.000410,24.990165,0.0417,0.147,5.28734,0.00000
396.00,5.29503,25.004856,0.000410,24.990080,0.0417,0.147,5.29503,0.00000
397.00,5.30454,25.004912,0.000413,24.990087,0.0417,0.147,5.30454,0.00000
398.00,5.31116,25.004904,0.000414,24.990049,0.0418,0.147,5.31116,0.00000
399.00,5.31516,25.004903,0.000413,24.990077,0.0418,0.147,5.31516,0.00000
400.00,5.31428,25.004928,0.000413,24.990073,0.0419,0.147,5.31428,0.00000
401.00,5.30780,25.005060,0.000415,24.990161,0.0419,0.147,5.30780,0.00000
402.00,5.29582,25.005104,0.000415,24.990195,0.0419,0.147,5.29582,0.00000
403.00,5.28697,25.005123,0.000415,24.990206,0.0420,0.148,5.28697,0.00000
404.00,5.28488,25.005099,0.000417,24.990192,0.0420,0.147,5.28488,0.00000
405.00,5.28704,25.005057,0.000418,24.990142,0.0420,0.148,5.28704,0.00000
406.00,5.29179,25.005025,0.000418,24.990139,0.0420,0.148,5.29179,0.00000
407.00,5.29798,25.004964,0.000419,24.990128,0.0420,0.148,5.29798,0.00000
408.00,5.30051,25.004975,0.000421,24.990143,0.0420,0.148,5.30051,0.00000
409.00,5.29808,25.004981,0.000421,24.990162,0.0420,0.148,5.29808,0.00000
410.00,5.29449,25.005092,0.000424,24.990278,0.0421,0.148,5.29449,0.00000
411.00,5.29062,25.005110,0.000427,24.990314,0.0421,0.148,5.29062,0.00000
412.00,5.28738,25.005120,0.000427,24.990300,0.0421,0.148,5.28738,0.00000
413.00,5.28458,25.005195,0.000428,24.990319,0.0422,0.148,5.28458,0.00000
414.00,5.28209,25.005232,0.000431,24.990287,0.0422,0.147,5.28209,0.00000
415.00,5.28052,25.005182,0.000429,24.990194,0.0423,0.148,5.28052,0.00000
416.00,5.28003,25.005210,0.000428,24.990146,0.0423,0.148,5.28003,0.00000
417.00,5.28144,25.005233,0.000427,24.990090,0.0424,0.148,5.28144,0.00000
418.00,5.28530,25.005174,0.000428,24.990062,0.0424,0.148,5.28530,0.00000
419.00,5.28817,25.005152,0.000428,24.990074,0.0424,0.148,5.28817,0.00000
420.00,5.29020,25.005188,0.000431,24.990113,0.0424,0.148,5.29020,0.00000
@4,2.0000,4.0, 420.029000000002 
421.00,5.29096,25.005204,0.000430,24.990162,0.0424,0.148,5.29096,0.00000
422.00,5.28498,25.005216,0.000431,24.990236,0.0424,0.148,5.28498,0.00000
423.00,5.26618,25.005249,0.000429,24.990260,0.0425,0.148,5.26618,0.00000
424.00,5.24660,25.005261,0.000425,24.990236,0.0425,0.148,5.24660,0.00000
425.00,5.22685,25.005276,0.000422,24.990230,0.0426,0.149,5.22685,0.00000
426.00,5.21888,25.005276,0.000417,24.990214,0.0426,0.149,5.21888,0.00000
427.00,5.22336,25.005299,0.000412,24.990209,0.0426,0.149,5.22336,0.00000
428.00,5.24119,25.005263,0.000410,24.990172,0.0427,0.149,5.24119,0.00000
429.00,5.26149,25.005243,0.000409,24.990194,0.0427,0.150,5.26149,0.00000
430.00,5.28166,25.005162,0.000407,24.990132,0.0427,0.150,5.28166,0.00000
431.00,5.28982,25.005207,0.000407,24.990207,0.0428,0.150,5.28982,0.00000
432.00,5.28938,25.005099,0.000408,24.990092,0.0428,0.150,5.28938,0.00000
433.00,5.28803,25.005197,0.000408,24.990158,0.0429,0.150,5.28803,0.00000
434.00,5.28418,25.005282,0.000412,24.990134,0.0430,0.150,5.28418,0.00000
435.00,5.28013,25.005379,0.000411,24.990160,0.0432,0.150,5.28013,0.00000
436.00,5.27709,25.005324,0.000412,24.990016,0.0433,0.150,5.27709,0.00000
437.00,5.27681,25.005486,0.000411,24.990133,0.0434,0.150,5.27681,0.00000
438.00,5.27768,25.005371,0.000408,24.990029,0.0435,0.150,5.27768,0.00000
439.00,5.27988,25.005454,0.000407,24.990158,0.0437,0.150,5.27988,0.00000
440.00,5.28195,25.005462,0.000408,24.990193,0.0438,0.150,5.28195,0.00000
441.00,5.28366,25.005517,0.000409,24.990285,0.0439,0.151,5.28366,0.00000
442.00,5.28459,25.005521,0.000411,24.990313,0.0441,0.151,5.28459,0.00000
443.00,5.28368,25.005610,0.000414,24.990351,0.0443,0.150,5.28368,0.00000
444.00,5.28350,25.005531,0.000413,24.990246,0.0444,0.151,5.28350,0.00000
445.00,5.28295,25.005478,0.000413,24.990195,0.0446,0.151,5.28295,0.00000
446.00,5.28174,25.005522,0.000412,24.990187,0.0447,0.151,5.28174,0.00000
447.00,5.27954,25.005586,0.000415,24.990202,0.0449,0.151,5.27954,0.00000
448.00,5.27829,25.005633,0.000415,24.990208,0.0450,0.151,5.27829,0.00000
449.00,5.27821,25.005654,0.000418,24.990207,0.0452,0.151,5.27821,0.00000
450.00,5.27874,25.005697,0.000420,24.990189,0.0454,0.151,5.27874,0.00000
451.00,5.28168,25.005701,0.000420,24.990189,0.0456,0.151,5.28168,0.00000
452.00,5.28591,25.005684,0.000420,24.990146,0.0457,0.151,5.28591,0.00000
453.00,5.28940,25.005624,0.000419,24.990153,0.0458,0.151,5.28940,0.00000
454.00,5.29048,25.005643,0.000417,24.990146,0.0460,0.151,5.29048,0.00000
455.00,5.28845,25.005798,0.000419,24.990236,0.0461,0.152,5.28845,0.00000
456.00,5.28600,25.005863,0.000422,24.990238,0.0462,0.151,5.28600,0.00000
457.00,5.28380,25.005814,0.000421,24.990157,0.0464,0.152,5.28380,0.00000
458.00,5.28287,25.005925,0.000423,24.990175,0.0466,0.152,5.28287,0.00000
459.00,5.28205,25.005933,0.000426,24.990131,0.0468,0.152,5.28205,0.00000
460.00,5.28383,25.005785,0.000426,24.990013,0.0469,0.151,5.28383,0.00000
461.00,5.28459,25.005715,0.000426,24.989945,0.0470,0.151,5.28459,0.00000
462.00,5.28478,25.005750,0.000427,24.989974,0.0472,0.151,5.28478,0.00000
463.00,5.28329,25.005806,0.000428,24.990014,0.0473,0.151,5.28329,0.00000
464.00,5.28347,25.005839,0.000429,24.990070,0.0474,0.151,5.28347,0.00000
465.00,5.28478,25.005928,0.000430,24.990113,0.0475,0.151,5.28478,0.00000
466.00,5.28603,25.005896,0.000429,24.990116,0.0476,0.151,5.28603,0.00000
467.00,5.28804,25.005906,0.000430,24.990129,0.0477,0.151,5.28804,0.00000
468.00,5.29081,25.005850,0.000428,24.990061,0.0477,0.152,5.29081,0.00000
469.00,5.29243,25.005848,0.000425,24.990060,0.0478,0.152,5.29243,0.00000
470.00,5.29172,25.005862,0.000425,24.990067,0.0479,0.152,5.29172,0.00000
471.00,5.28987,25.006020,0.000424,24.990130,0.0481,0.152,5.28987,0.00000
472.00,5.28546,25.006136,0.000424,24.990177,0.0482,0.152,5.28546,0.00000
473.00,5.28159,25.006223,0.000426,24.990184,0.0483,0.152,5.28159,0.00000
474.00,5.27783,25.006271,0.000426,24.990173,0.0485,0.153,5.27783,0.00000
475.00,5.27455,25.006350,0.000427,24.990233,0.0486,0.153,5.27455,0.00000
476.00,5.27371,25.006332,0.000429,24.990227,0.0487,0.153,5.27371,0.00000
477.00,5.27509,25.006331,0.000430,24.990172,0.0488,0.152,5.27509,0.00000
478.00,5.27698,25.006339,0.000429,24.990162,0.0489,0.153,5.27698,0.00000
479.00,5.28034,25.006342,0.000430,24.990145,0.0489,0.153,5.28034,0.00000
480.00,5.28543,25.006417,0.000430,24.990201,0.0490,0.153,5.28543,0.00000
481.00,5.28856,25.006490,0.000429,24.990234,0.0491,0.153,5.28856,0.00000
482.00,5.29065,25.006627,0.000431,24.990393,0.0492,0.153,5.29065,0.00000
483.00,5.29115,25.006627,0.000432,24.990376,0.0493,0.153,5.29115,0.00000
484.00,5.29042,25.006674,0.000430,24.990342,0.0494,0.153,5.29042,0.00000
485.00,5.28624,25.006686,0.000427,24.990328,0.0495,0.153,5.28624,0.00000
486.00,5.28281,25.006685,0.000429,24.990303,0.0495,0.153,5.28281,0.00000
487.00,5.27960,25.006568,0.000426,24.990170,0.0496,0.153,5.27960,0.00000
488.00,5.27557,25.006607,0.000427,24.990239,0.0496,0.153,5.27557,0.00000
489.00,5.27030,25.006633,0.000430,24.990298,0.0497,0.153,5.27030,0.00000
490.00,5.26640,25.006578,0.000429,24.990181,0.0497,0.153,5.26640,0.00000
491.00,5.26353,25.006607,0.000428,24.990138,0.0498,0.154,5.26353,0.00000
492.00,5.26117,25.006596,0.000430,24.990105,0.0498,0.154,5.26117,0.00000
493.00,5.26022,25.006695,0.000429,24.990162,0.0499,0.154,5.26022,0.00000
494.00,5.26268,25.006710,0.000427,24.990149,0.0499,0.154,5.26268,0.00000
495.00,5.26617,25.006831,0.000433,24.990274,0.0500,0.154,5.26617,0.00000
496.00,5.26912,25.006799,0.000434,24.990291,0.0500,0.154,5.26912,0.00000
497.00,5.27283,25.006886,0.000434,24.990365,0.0501,0.154,5.27283,0.00000
498.00,5.27650,25.006801,0.000434,24.990277,0.0501,0.154,5.27650,0.00000
499.00,5.27933,25.006803,0.000435,24.990272,0.0502,0.154,5.27933,0.00000
500.00,5.28114,25.006724,0.000432,24.990199,0.0502,0.154,5.28114,0.00000
501.00,5.28224,25.006743,0.000430,24.990177,0.0502,0.154,5.28224,0.00000
502.00,5.28118,25.006725,0.000429,24.990099,0.0502,0.154,5.28118,0.00000
503.00,5.27943,25.006720,0.000428,24.990075,0.0502,0.154,5.27943,0.00000
504.00,5.27698,25.006842,0.000427,24.990155,0.0502,0.154,5.27698,0.00000
505.00,5.27500,25.006888,0.000428,24.990126,0.0502,0.154,5.27500,0.00000
506.00,5.27267,25.006963,0.000427,24.990146,0.0502,0.154,5.27267,0.00000
507.00,5.27082,25.006977,0.000426,24.990143,0.0502,0.155,5.27082,0.00000
508.00,5.26954,25.006925,0.000424,24.990086,0.0502,0.155,5.26954,0.00000
509.00,5.26807,25.006905,0.000427,24.990032,0.0501,0.155,5.26807,0.00000
510.00,5.26667,25.006889,0.000425,24.990041,0.0501,0.155,5.26667,0.00000
511.00,5.26708,25.006891,0.000427,24.990047,0.0501,0.155,5.26708,0.00000
512.00,5.26939,25.006910,0.000429,24.990084,0.0501,0.155,5.26939,0.00000
513.00,5.27314,25.007012,0.000430,24.990124,0.0501,0.155,5.27314,0.00000
514.00,5.27732,25.007090,0.000427,24.990164,0.0502,0.155,5.27732,0.00000
515.00,5.28187,25.007189,0.000429,24.990250,0.0502,0.155,5.28187,0.00000
516.00,5.28518,25.007246,0.000428,24.990314,0.0502,0.155,5.28518,0.00000
517.00,5.28569,25.007399,0.000426,24.990452,0.0503,0.155,5.28569,0.00000
518.00,5.28179,25.007399,0.000425,24.990499,0.0503,0.155,5.28179,0.00000
519.00,5.27638,25.007335,0.000427,24.990476,0.0503,0.155,5.27638,0.00000
520.00,5.27160,25.007365,0.000427,24.990476,0.0503,0.156,5.27160,0.00000
521.00,5.26702,25.007443,0.000429,24.990518,0.0503,0.156,5.26702,0.00000
522.00,5.26497,25.007251,0.000432,24.990304,0.0503,0.155,5.26497,0.00000
523.00,5.26736,25.007354,0.000434,24.990330,0.0503,0.155,5.26736,0.00000
524.00,5.27182,25.007338,0.000433,24.990242,0.0504,0.155,5.27182,0.00000
525.00,5.27578,25.007262,0.000430,24.990096,0.0505,0.155,5.27578,0.00000
526.00,5.27949,25.007174,0.000429,24.989978,0.0506,0.156,5.27949,0.00000
527.00,5.28279,25.007339,0.000428,24.990087,0.0506,0.156,5.28279,0.00000
528.00,5.28330,25.007204,0.000426,24.989956,0.0507,0.156,5.28330,0.00000
529.00,5.28297,25.007300,0.000425,24.990061,0.0508,0.156,5.28297,0.00000
530.00,5.28144,25.007352,0.000427,24.990115,0.0508,0.156,5.28144,0.00000
531.00,5.27902,25.007383,0.000427,24.990153,0.0508,0.156,5.27902,0.00000
532.00,5.27559,25.007239,0.000428,24.990023,0.0508,0.156,5.27559,0.00000
533.00,5.27153,25.007457,0.000431,24.990173,0.0508,0.156,5.27153,0.00000
534.00,5.26769,25.007457,0.000432,24.990162,0.0508,0.156,5.26769,0.00000
535.00,5.26674,25.007499,0.000433,24.990181,0.0509,0.156,5.26674,0.00000
536.00,5.26661,25.007556,0.000432,24.990186,0.0509,0.156,5.26661,0.00000
537.00,5.26686,25.007703,0.000430,24.990272,0.0510,0.156,5.26686,0.00000
538.00,5.26935,25.007651,0.000428,24.990182,0.0510,0.156,5.26935,0.00000
539.00,5.27070,25.007669,0.000428,24.990155,0.0510,0.156,5.27070,0.00000
540.00,5.27065,25.007654,0.000428,24.990148,0.0511,0.157,5.27065,0.00000
@5,2.0000,4.0, 540.071000000004 
541.00,5.27030,25.007659,0.000430,24.990135,0.0511,0.157,5.27030,0.00000
542.00,5.26538,25.007572,0.000431,24.990082,0.0512,0.157,5.26538,0.00000
543.00,5.25314,25.007538,0.000431,24.990066,0.0512,0.157,5.25314,0.00000
544.00,5.24375,25.007545,0.000429,24.990060,0.0513,0.157,5.24375,0.00000
545.00,5.23135,25.007568,0.000428,24.990063,0.0513,0.157,5.23135,0.00000
546.00,5.22357,25.007622,0.000425,24.990070,0.0514,0.157,5.22357,0.00000
547.00,5.22820,25.007753,0.000421,24.990147,0.0515,0.158,5.22820,0.00000
548.00,5.24129,25.007853,0.000417,24.990232,0.0515,0.158,5.24129,0.00000
549.00,5.25294,25.007846,0.000416,24.990205,0.0516,0.158,5.25294,0.00000
550.00,5.26715,25.007895,0.000412,24.990222,0.0516,0.158,5.26715,0.00000
551.00,5.27829,25.007904,0.000412,24.990305,0.0516,0.159,5.27829,0.00000
552.00,5.28251,25.007805,0.000415,24.990238,0.0517,0.159,5.28251,0.00000
553.00,5.28643,25.007823,0.000419,24.990282,0.0517,0.158,5.28643,0.00000
554.00,5.28876,25.007831,0.000420,24.990323,0.0517,0.159,5.28876,0.00000
555.00,5.29156,25.007826,0.000426,24.990338,0.0517,0.158,5.29156,0.00000
556.00,5.29267,25.007823,0.000430,24.990309,0.0517,0.158,5.29267,0.00000
557.00,5.29417,25.008032,0.000434,24.990468,0.0517,0.158,5.29417,0.00000
558.00,5.29709,25.008033,0.000437,24.990403,0.0517,0.158,5.29709,0.00000
559.00,5.30018,25.008103,0.000442,24.990433,0.0517,0.158,5.30018,0.00000
560.00,5.30189,25.008203,0.000442,24.990460,0.0517,0.158,5.30189,0.00000
561.00,5.30235,25.008166,0.000442,24.990410,0.0517,0.158,5.30235,0.00000
562.00,5.30125,25.008010,0.000442,24.990251,0.0517,0.158,5.30125,0.00000
563.00,5.29784,25.007993,0.000441,24.990222,0.0517,0.158,5.29784,0.00000
564.00,5.29565,25.008037,0.000434,24.990278,0.0517,0.158,5.29565,0.00000
565.00,5.29318,25.007976,0.000434,24.990217,0.0517,0.158,5.29318,0.00000
566.00,5.29212,25.008005,0.000435,24.990218,0.0518,0.158,5.29212,0.00000
567.00,5.29082,25.008119,0.000433,24.990333,0.0518,0.159,5.29082,0.00000
568.00,5.28919,25.008177,0.000431,24.990375,0.0518,0.159,5.28919,0.00000
569.00,5.28644,25.008151,0.000432,24.990269,0.0519,0.159,5.28644,0.00000
570.00,5.28485,25.008140,0.000430,24.990257,0.0519,0.159,5.28485,0.00000
571.00,5.28389,25.008195,0.000432,24.990266,0.0519,0.159,5.28389,0.00000
572.00,5.28267,25.008164,0.000434,24.990221,0.0520,0.159,5.28267,0.00000
573.00,5.28190,25.008143,0.000436,24.990184,0.0521,0.159,5.28190,0.00000
574.00,5.28083,25.008190,0.000441,24.990210,0.0521,0.158,5.28083,0.00000
575.00,5.28005,25.008212,0.000444,24.990242,0.0522,0.158,5.28005,0.00000
576.00,5.27925,25.008267,0.000445,24.990271,0.0523,0.158,5.27925,0.00000
577.00,5.27994,25.008338,0.000445,24.990303,0.0524,0.158,5.27994,0.00000
578.00,5.28045,25.008432,0.000446,24.990352,0.0525,0.158,5.28045,0.00000
579.00,5.28106,25.008408,0.000440,24.990338,0.0526,0.159,5.28106,0.00000
580.00,5.28093,25.008593,0.000437,24.990480,0.0527,0.159,5.28093,0.00000
581.00,5.28105,25.008598,0.000434,24.990437,0.0528,0.159,5.28105,0.00000
582.00,5.28057,25.008609,0.000433,24.990402,0.0528,0.159,5.28057,0.00000
583.00,5.28029,25.008601,0.000430,24.990388,0.0529,0.159,5.28029,0.00000
584.00,5.28096,25.008688,0.000432,24.990402,0.0529,0.159,5.28096,0.00000
585.00,5.28013,25.008637,0.000431,24.990283,0.0529,0.159,5.28013,0.00000
586.00,5.27851,25.008634,0.000430,24.990259,0.0530,0.159,5.27851,0.00000
587.00,5.27714,25.008682,0.000430,24.990254,0.0530,0.159,5.27714,0.00000
588.00,5.27652,25.008681,0.000432,24.990170,0.0530,0.159,5.27652,0.00000
589.00,5.27503,25.008619,0.000434,24.990170,0.0530,0.159,5.27503,0.00000
590.00,5.27524,25.008634,0.000435,24.990148,0.0531,0.159,5.27524,0.00000
591.00,5.27541,25.008658,0.000433,24.990180,0.0531,0.159,5.27541,0.00000
592.00,5.27700,25.008650,0.000433,24.990176,0.0531,0.159,5.27700,0.00000
593.00,5.27686,25.008700,0.000431,24.990268,0.0531,0.159,5.27686,0.00000
594.00,5.27804,25.008738,0.000427,24.990277,0.0532,0.160,5.27804,0.00000
595.00,5.27915,25.008728,0.000427,24.990329,0.0532,0.160,5.27915,0.00000
596.00,5.28050,25.008702,0.000429,24.990353,0.0532,0.160,5.28050,0.00000
597.00,5.27951,25.008685,0.000427,24.990357,0.0532,0.160,5.27951,0.00000
598.00,5.27872,25.008723,0.000427,24.990428,0.0533,0.160,5.27872,0.00000
599.00,5.27780,25.008830,0.000427,24.990500,0.0533,0.160,5.27780,0.00000
600.00,5.27618,25.008765,0.000426,24.990420,0.0533,0.160,5.27618,0.00000
601.00,5.27539,25.008806,0.000425,24.990385,0.0534,0.160,5.27539,0.00000
602.00,5.27546,25.008790,0.000424,24.990355,0.0534,0.160,5.27546,0.00000
603.00,5.27502,25.008680,0.000424,24.990221,0.0534,0.160,5.27502,0.00000
604.00,5.27435,25.008554,0.000427,24.990075,0.0535,0.160,5.27435,0.00000
605.00,5.27526,25.008652,0.000430,24.990137,0.0535,0.160,5.27526,0.00000
606.00,5.27432,25.008585,0.000429,24.990108,0.0536,0.160,5.27432,0.00000
607.00,5.27486,25.008627,0.000431,24.990112,0.0537,0.160,5.27486,0.00000
608.00,5.27586,25.008735,0.000430,24.990192,0.0538,0.160,5.27586,0.00000
609.00,5.27577,25.008790,0.000426,24.990174,0.0539,0.160,5.27577,0.00000
610.00,5.27396,25.008792,0.000420,24.990176,0.0540,0.161,5.27396,0.00000
611.00,5.27359,25.008877,0.000423,24.990176,0.0541,0.161,5.27359,0.00000
612.00,5.27226,25.008883,0.000422,24.990179,0.0541,0.161,5.27226,0.00000
613.00,5.27174,25.008847,0.000425,24.990152,0.0542,0.161,5.27174,0.00000
614.00,5.27179,25.008958,0.000428,24.990295,0.0543,0.161,5.27179,0.00000
615.00,5.27279,25.008887,0.000429,24.990234,0.0544,0.161,5.27279,0.00000
616.00,5.27368,25.008929,0.000423,24.990245,0.0544,0.161,5.27368,0.00000
617.00,5.27420,25.008994,0.000423,24.990259,0.0545,0.161,5.27420,0.00000
618.00,5.27421,25.009036,0.000420,24.990269,0.0546,0.161,5.27421,0.00000
619.00,5.27404,25.008974,0.000419,24.990157,0.0546,0.161,5.27404,0.00000
620.00,5.27584,25.009005,0.000419,24.990133,0.0547,0.162,5.27584,0.00000
621.00,5.27648,25.008970,0.000422,24.990115,0.0548,0.161,5.27648,0.00000
622.00,5.27684,25.008973,0.000421,24.990138,0.0549,0.162,5.27684,0.00000
623.00,5.27685,25.009040,0.000421,24.990146,0.0549,0.162,5.27685,0.00000
624.00,5.27708,25.008969,0.000420,24.990078,0.0550,0.162,5.27708,0.00000
625.00,5.27552,25.009087,0.000422,24.990193,0.0551,0.162,5.27552,0.00000
626.00,5.27554,25.009148,0.000422,24.990180,0.0552,0.162,5.27554,0.00000
627.00,5.27555,25.009243,0.000423,24.990227,0.0553,0.162,5.27555,0.00000
628.00,5.27395,25.009204,0.000425,24.990194,0.0553,0.162,5.27395,0.00000
629.00,5.27240,25.009290,0.000428,24.990312,0.0554,0.162,5.27240,0.00000
630.00,5.27189,25.009308,0.000424,24.990336,0.0555,0.162,5.27189,0.00000
631.00,5.27191,25.009366,0.000425,24.990417,0.0555,0.162,5.27191,0.00000
632.00,5.27143,25.009351,0.000425,24.990380,0.0556,0.162,5.27143,0.00000
633.00,5.27136,25.009295,0.000422,24.990318,0.0556,0.162,5.27136,0.00000
634.00,5.27161,25.009300,0.000420,24.990265,0.0557,0.162,5.27161,0.00000
635.00,5.27121,25.009336,0.000423,24.990282,0.0558,0.162,5.27121,0.00000
636.00,5.27210,25.009269,0.000423,24.990262,0.0559,0.162,5.27210,0.00000
637.00,5.27476,25.009211,0.000424,24.990201,0.0561,0.162,5.27476,0.00000
638.00,5.27935,25.009346,0.000425,24.990291,0.0562,0.162,5.27935,0.00000
639.00,5.28394,25.009405,0.000424,24.990333,0.0563,0.163,5.28394,0.00000
640.00,5.28878,25.009435,0.000424,24.990290,0.0564,0.163,5.28878,0.00000
641.00,5.28894,25.009490,0.000424,24.990253,0.0565,0.163,5.28894,0.00000
642.00,5.28705,25.009562,0.000422,24.990273,0.0566,0.163,5.28705,0.00000
643.00,5.28316,25.009642,0.000423,24.990327,0.0567,0.163,5.28316,0.00000
644.00,5.27847,25.009668,0.000425,24.990295,0.0568,0.163,5.27847,0.00000
645.00,5.27436,25.009693,0.000425,24.990260,0.0569,0.163,5.27436,0.00000
646.00,5.27217,25.009746,0.000426,24.990260,0.0570,0.163,5.27217,0.00000
647.00,5.27178,25.009775,0.000427,24.990268,0.0571,0.163,5.27178,0.00000
648.00,5.27352,25.009746,0.000425,24.990177,0.0572,0.163,5.27352,0.00000
649.00,5.27671,25.009663,0.000423,24.990128,0.0573,0.163,5.27671,0.00000
650.00,5.27871,25.009605,0.000421,24.990102,0.0573,0.163,5.27871,0.00000
651.00,5.28218,25.009579,0.000420,24.990075,0.0574,0.163,5.28218,0.00000
652.00,5.28315,25.009629,0.000420,24.990095,0.0575,0.163,5.28315,0.00000
653.00,5.28299,25.009639,0.000420,24.990088,0.0575,0.163,5.28299,0.00000
654.00,5.28160,25.009760,0.000423,24.990174,0.0575,0.163,5.28160,0.00000
655.00,5.28113,25.009877,0.000426,24.990250,0.0576,0.163,5.28113,0.00000
656.00,5.27982,25.009903,0.000424,24.990310,0.0576,0.164,5.27982,0.00000
657.00,5.27906,25.009952,0.000426,24.990356,0.0576,0.164,5.27906,0.00000
658.00,5.27791,25.009934,0.000429,24.990346,0.0577,0.163,5.27791,0.00000
659.00,5.27715,25.009947,0.000428,24.990302,0.0577,0.164,5.27715,0.00000
660.00,5.27619,25.009740,0.000423,24.990058,0.0577,0.164,5.27619,0.00000
@6,2.0000,4.0, 660.067000000003 
661.00,5.27723,25.009779,0.000424,24.990016,0.0577,0.164,5.27723,0.00000
662.00,5.27473,25.009706,0.000421,24.989919,0.0577,0.164,5.27473,0.00000
663.00,5.25894,25.009748,0.000422,24.989906,0.0577,0.164,5.25894,0.00000
664.00,5.22978,25.009745,0.000424,24.989872,0.0577,0.164,5.22978,0.00000
665.00,5.19398,25.009906,0.000425,24.989999,0.0578,0.164,5.19398,0.00000
666.00,5.16142,25.009907,0.000424,24.989976,0.0579,0.164,5.16142,0.00000
667.00,5.14248,25.009896,0.000419,24.989965,0.0579,0.164,5.14248,0.00000
668.00,5.14636,25.009897,0.000413,24.989969,0.0579,0.165,5.14636,0.00000
669.00,5.16861,25.009921,0.000409,24.990036,0.0580,0.165,5.16861,0.00000
670.00,5.19980,25.009886,0.000408,24.990041,0.0581,0.165,5.19980,0.00000
671.00,5.22728,25.009960,0.000407,24.990066,0.0581,0.165,5.22728,0.00000
672.00,5.24771,25.010012,0.000413,24.990034,0.0582,0.165,5.24771,0.00000
673.00,5.26024,25.010055,0.000419,24.990080,0.0584,0.165,5.26024,0.00000
674.00,5.26806,25.010094,0.000423,24.990085,0.0585,0.165,5.26806,0.00000
675.00,5.27348,25.010154,0.000426,24.990078,0.0586,0.165,5.27348,0.00000
676.00,5.27827,25.010134,0.000432,24.990095,0.0587,0.164,5.27827,0.00000
677.00,5.28150,25.010200,0.000430,24.990219,0.0589,0.164,5.28150,0.00000
678.00,5.28361,25.010151,0.000425,24.990116,0.0590,0.165,5.28361,0.00000
679.00,5.28518,25.010226,0.000424,24.990140,0.0591,0.165,5.28518,0.00000
680.00,5.28574,25.010317,0.000424,24.990230,0.0592,0.165,5.28574,0.00000
681.00,5.28344,25.010298,0.000421,24.990161,0.0593,0.165,5.28344,0.00000
682.00,5.28013,25.010291,0.000422,24.990080,0.0594,0.165,5.28013,0.00000
683.00,5.27657,25.010385,0.000422,24.990168,0.0595,0.165,5.27657,0.00000
684.00,5.27298,25.010363,0.000422,24.990116,0.0595,0.165,5.27298,0.00000
685.00,5.27106,25.010376,0.000424,24.990100,0.0596,0.165,5.27106,0.00000
686.00,5.27109,25.010450,0.000425,24.990193,0.0597,0.165,5.27109,0.00000
687.00,5.27203,25.010498,0.000427,24.990272,0.0599,0.165,5.27203,0.00000
688.00,5.27381,25.010490,0.000429,24.990278,0.0599,0.165,5.27381,0.00000
689.00,5.27451,25.010456,0.000429,24.990222,0.0600,0.165,5.27451,0.00000
690.00,5.27298,25.010423,0.000431,24.990199,0.0601,0.165,5.27298,0.00000
691.00,5.27048,25.010444,0.000432,24.990177,0.0603,0.165,5.27048,0.00000
692.00,5.26314,25.010446,0.000431,24.990121,0.0604,0.165,5.26314,0.00000
693.00,5.25383,25.010457,0.000431,24.990107,0.0605,0.165,5.25383,0.00000
694.00,5.24558,25.010514,0.000432,24.990161,0.0606,0.165,5.24558,0.00000
695.00,5.23960,25.010608,0.000432,24.990183,0.0608,0.165,5.23960,0.00000
696.00,5.23430,25.010613,0.000431,24.990177,0.0609,0.165,5.23430,0.00000
697.00,5.23525,25.010597,0.000431,24.990167,0.0610,0.165,5.23525,0.00000
698.00,5.23931,25.010730,0.000430,24.990238,0.0611,0.165,5.23931,0.00000
699.00,5.24471,25.010748,0.000429,24.990238,0.0613,0.165,5.24471,0.00000
700.00,5.24847,25.010759,0.000427,24.990224,0.0614,0.165,5.24847,0.00000
701.00,5.25358,25.010678,0.000424,24.990121,0.0616,0.165,5.25358,0.00000
702.00,5.25737,25.010784,0.000422,24.990206,0.0618,0.166,5.25737,0.00000
703.00,5.26071,25.010773,0.000421,24.990175,0.0620,0.166,5.26071,0.00000
704.00,5.26249,25.010795,0.000420,24.990186,0.0621,0.166,5.26249,0.00000
705.00,5.26460,25.010779,0.000418,24.990138,0.0623,0.166,5.26460,0.00000
706.00,5.26639,25.010878,0.000420,24.990186,0.0625,0.166,5.26639,0.00000
707.00,5.26676,25.010820,0.000423,24.990081,0.0626,0.166,5.26676,0.00000
708.00,5.26584,25.010757,0.000423,24.990031,0.0627,0.166,5.26584,0.00000
709.00,5.26542,25.010725,0.000424,24.989975,0.0629,0.166,5.26542,0.00000
710.00,5.26554,25.010784,0.000425,24.990028,0.0630,0.166,5.26554,0.00000
711.00,5.26411,25.010800,0.000423,24.990035,0.0631,0.166,5.26411,0.00000
712.00,5.26385,25.010902,0.000419,24.990097,0.0633,0.166,5.26385,0.00000
713.00,5.26403,25.010929,0.000418,24.990090,0.0634,0.167,5.26403,0.00000
714.00,5.26348,25.011137,0.000418,24.990242,0.0635,0.167,5.26348,0.00000
715.00,5.26303,25.011098,0.000416,24.990208,0.0635,0.167,5.26303,0.00000
716.00,5.26362,25.011194,0.000417,24.990253,0.0636,0.167,5.26362,0.00000
717.00,5.26361,25.011232,0.000419,24.990255,0.0636,0.167,5.26361,0.00000
718.00,5.26384,25.011239,0.000421,24.990244,0.0636,0.167,5.26384,0.00000
719.00,5.26398,25.011218,0.000421,24.990178,0.0637,0.167,5.26398,0.00000
720.00,5.26346,25.011256,0.000421,24.990186,0.0637,0.167,5.26346,0.00000
721.00,5.26287,25.011263,0.000422,24.990217,0.0637,0.167,5.26287,0.00000
722.00,5.26263,25.011155,0.000421,24.990131,0.0638,0.167,5.26263,0.00000
723.00,5.26377,25.011155,0.000423,24.990069,0.0638,0.167,5.26377,0.00000
724.00,5.26599,25.011065,0.000423,24.990012,0.0638,0.167,5.26599,0.00000
725.00,5.26785,25.011070,0.000424,24.990023,0.0638,0.167,5.26785,0.00000
726.00,5.26881,25.010991,0.000425,24.989937,0.0638,0.167,5.26881,0.00000
727.00,5.27053,25.011073,0.000426,24.990046,0.0638,0.167,5.27053,0.00000
728.00,5.26976,25.011208,0.000424,24.990207,0.0639,0.167,5.26976,0.00000
729.00,5.26938,25.011303,0.000425,24.990285,0.0639,0.168,5.26938,0.00000
730.00,5.26930,25.011397,0.000425,24.990319,0.0639,0.168,5.26930,0.00000
731.00,5.26986,25.011461,0.000424,24.990289,0.0639,0.168,5.26986,0.00000
732.00,5.26945,25.011445,0.000422,24.990184,0.0638,0.168,5.26945,0.00000
733.00,5.26942,25.011450,0.000425,24.990147,0.0638,0.168,5.26942,0.00000
734.00,5.26905,25.011300,0.000420,24.989973,0.0637,0.168,5.26905,0.00000
735.00,5.26914,25.011219,0.000422,24.989876,0.0637,0.168,5.26914,0.00000
736.00,5.26928,25.011299,0.000424,24.989944,0.0637,0.168,5.26928,0.00000
737.00,5.27045,25.011420,0.000424,24.990014,0.0637,0.168,5.27045,0.00000
738.00,5.27117,25.011375,0.000421,24.989932,0.0636,0.168,5.27117,0.00000
739.00,5.27166,25.011550,0.000424,24.990060,0.0636,0.168,5.27166,0.00000
740.00,5.27214,25.011537,0.000419,24.990065,0.0636,0.168,5.27214,0.00000
741.00,5.27248,25.011580,0.000417,24.990140,0.0636,0.168,5.27248,0.00000
742.00,5.27194,25.011437,0.000418,24.990033,0.0636,0.168,5.27194,0.00000
743.00,5.27230,25.011467,0.000419,24.990110,0.0636,0.169,5.27230,0.00000
744.00,5.27230,25.011463,0.000416,24.990139,0.0636,0.169,5.27230,0.00000
745.00,5.27273,25.011491,0.000418,24.990180,0.0636,0.169,5.27273,0.00000
746.00,5.27339,25.011410,0.000420,24.990109,0.0636,0.169,5.27339,0.00000
747.00,5.27384,25.011462,0.000423,24.990187,0.0637,0.169,5.27384,0.00000
748.00,5.27312,25.011472,0.000424,24.990175,0.0637,0.169,5.27312,0.00000
749.00,5.27266,25.011425,0.000425,24.990160,0.0637,0.169,5.27266,0.00000
750.00,5.27048,25.011431,0.000426,24.990196,0.0637,0.169,5.27048,0.00000
751.00,5.26722,25.011428,0.000428,24.990204,0.0637,0.169,5.26722,0.00000
752.00,5.26512,25.011416,0.000428,24.990194,0.0637,0.169,5.26512,0.00000
753.00,5.26481,25.011434,0.000423,24.990196,0.0637,0.169,5.26481,0.00000
754.00,5.26468,25.011500,0.000425,24.990215,0.0637,0.169,5.26468,0.00000
755.00,5.26566,25.011580,0.000425,24.990210,0.0637,0.169,5.26566,0.00000
756.00,5.26740,25.011602,0.000424,24.990157,0.0637,0.169,5.26740,0.00000
757.00,5.26747,25.011661,0.000423,24.990120,0.0638,0.169,5.26747,0.00000
758.00,5.26686,25.011604,0.000430,24.990041,0.0638,0.169,5.26686,0.00000
759.00,5.26533,25.011570,0.000428,24.990043,0.0638,0.169,5.26533,0.00000
760.00,5.26457,25.011467,0.000427,24.989946,0.0638,0.169,5.26457,0.00000
761.00,5.26493,25.011504,0.000426,24.989959,0.0639,0.169,5.26493,0.00000
762.00,5.26653,25.011563,0.000424,24.990016,0.0639,0.169,5.26653,0.00000
763.00,5.26779,25.011540,0.000422,24.989988,0.0639,0.169,5.26779,0.00000
764.00,5.27062,25.011569,0.000423,24.989900,0.0640,0.169,5.27062,0.00000
765.00,5.27248,25.011676,0.000426,24.989931,0.0640,0.169,5.27248,0.00000
766.00,5.27292,25.011698,0.000428,24.989939,0.0641,0.169,5.27292,0.00000
767.00,5.27252,25.011734,0.000428,24.989965,0.0641,0.169,5.27252,0.00000
768.00,5.27256,25.011840,0.000427,24.990049,0.0641,0.169,5.27256,0.00000
769.00,5.27122,25.011832,0.000426,24.990029,0.0641,0.170,5.27122,0.00000
770.00,5.26984,25.011805,0.000423,24.990017,0.0641,0.170,5.26984,0.00000
771.00,5.26827,25.011803,0.000422,24.990006,0.0641,0.170,5.26827,0.00000
772.00,5.26766,25.011704,0.000422,24.989881,0.0641,0.170,5.26766,0.00000
773.00,5.26718,25.011759,0.000422,24.989919,0.0642,0.170,5.26718,0.00000
774.00,5.26674,25.011769,0.000423,24.989952,0.0642,0.170,5.26674,0.00000
775.00,5.26713,25.011831,0.000426,24.990040,0.0642,0.170,5.26713,0.00000
776.00,5.26667,25.011855,0.000423,24.990069,0.0643,0.170,5.26667,0.00000
777.00,5.26625,25.011909,0.000422,24.990158,0.0644,0.170,5.26625,0.00000
778.00,5.26705,25.011788,0.000421,24.990024,0.0644,0.170,5.26705,0.00000
779.00,5.26799,25.011839,0.000419,24.990018,0.0645,0.170,5.26799,0.00000
780.00,5.26782,25.011891,0.000417,24.990035,0.0646,0.171,5.26782,0.00000
@7,2.0000,4.0, 780.094000000005 
781.00,5.26956,25.011915,0.000417,24.990079,0.0646,0.171,5.26956,0.00000
782.00,5.26998,25.011843,0.000417,24.990005,0.0646,0.171,5.26998,0.00000
783.00,5.25564,25.011913,0.000420,24.990051,0.0647,0.171,5.25564,0.00000
784.00,5.23490,25.011874,0.000420,24.990033,0.0647,0.171,5.23490,0.00000
785.00,5.21372,25.011795,0.000419,24.989931,0.0648,0.171,5.21372,0.00000
786.00,5.19360,25.011691,0.000415,24.989819,0.0648,0.171,5.19360,0.00000
787.00,5.17896,25.011818,0.000411,24.989903,0.0648,0.172,5.17896,0.00000
788.00,5.18373,25.011980,0.000410,24.990037,0.0649,0.172,5.18373,0.00000
789.00,5.20151,25.011963,0.000407,24.990013,0.0649,0.172,5.20151,0.00000
790.00,5.22276,25.012095,0.000409,24.990132,0.0650,0.172,5.22276,0.00000
791.00,5.24310,25.012170,0.000412,24.990168,0.0650,0.172,5.24310,0.00000
792.00,5.25874,25.012212,0.000416,24.990181,0.0650,0.172,5.25874,0.00000
793.00,5.26903,25.012106,0.000416,24.990071,0.0650,0.172,5.26903,0.00000
794.00,5.27246,25.012159,0.000419,24.990080,0.0651,0.172,5.27246,0.00000
795.00,5.27371,25.012128,0.000421,24.990050,0.0652,0.172,5.27371,0.00000
796.00,5.27388,25.012271,0.000421,24.990110,0.0653,0.172,5.27388,0.00000
797.00,5.27378,25.012224,0.000420,24.990040,0.0653,0.172,5.27378,0.00000
798.00,5.27319,25.012279,0.000421,24.990075,0.0654,0.172,5.27319,0.00000
799.00,5.27363,25.012330,0.000421,24.990114,0.0654,0.172,5.27363,0.00000
800.00,5.27293,25.012316,0.000418,24.990013,0.0655,0.172,5.27293,0.00000
801.00,5.27273,25.012281,0.000419,24.989998,0.0656,0.173,5.27273,0.00000
802.00,5.27206,25.012393,0.000422,24.990092,0.0656,0.173,5.27206,0.00000
803.00,5.27474,25.012383,0.000424,24.990036,0.0657,0.172,5.27474,0.00000
804.00,5.27683,25.012392,0.000425,24.990040,0.0657,0.172,5.27683,0.00000
805.00,5.27946,25.012382,0.000426,24.990060,0.0658,0.172,5.27946,0.00000
806.00,5.28092,25.012386,0.000427,24.990060,0.0658,0.172,5.28092,0.00000
807.00,5.28166,25.012379,0.000426,24.990005,0.0658,0.173,5.28166,0.00000
808.00,5.27723,25.012389,0.000426,24.990054,0.0659,0.173,5.27723,0.00000
809.00,5.27139,25.012503,0.000429,24.990109,0.0659,0.173,5.27139,0.00000
810.00,5.26540,25.012561,0.000428,24.990126,0.0660,0.173,5.26540,0.00000
811.00,5.25893,25.012589,0.000429,24.990087,0.0661,0.173,5.25893,0.00000
812.00,5.25476,25.012636,0.000430,24.990161,0.0662,0.173,5.25476,0.00000
813.00,5.25269,25.012653,0.000432,24.990135,0.0662,0.173,5.25269,0.00000
814.00,5.25308,25.012502,0.000431,24.990003,0.0663,0.173,5.25308,0.00000
815.00,5.25529,25.012500,0.000433,24.990020,0.0664,0.173,5.25529,0.00000
816.00,5.25909,25.012543,0.000434,24.990036,0.0664,0.173,5.25909,0.00000
817.00,5.26283,25.012516,0.000434,24.989979,0.0664,0.173,5.26283,0.00000
818.00,5.26644,25.012541,0.000432,24.989940,0.0665,0.173,5.26644,0.00000
819.00,5.27037,25.012674,0.000432,24.990079,0.0665,0.173,5.27037,0.00000
820.00,5.27191,25.012704,0.000432,24.990014,0.0666,0.173,5.27191,0.00000
821.00,5.27332,25.012649,0.000433,24.989932,0.0666,0.173,5.27332,0.00000
822.00,5.27337,25.012674,0.000434,24.989907,0.0667,0.173,5.27337,0.00000
823.00,5.27311,25.012636,0.000434,24.989879,0.0667,0.173,5.27311,0.00000
824.00,5.27112,25.012611,0.000434,24.989783,0.0667,0.173,5.27112,0.00000
825.00,5.27069,25.012755,0.000436,24.989909,0.0668,0.173,5.27069,0.00000
826.00,5.26956,25.012745,0.000434,24.989911,0.0668,0.173,5.26956,0.00000
827.00,5.26868,25.012735,0.000432,24.989871,0.0669,0.173,5.26868,0.00000
828.00,5.26861,25.012887,0.000435,24.989975,0.0669,0.173,5.26861,0.00000
829.00,5.26817,25.012933,0.000434,24.990017,0.0670,0.173,5.26817,0.00000
830.00,5.26693,25.012739,0.000431,24.989888,0.0670,0.173,5.26693,0.00000
831.00,5.26594,25.012948,0.000430,24.990084,0.0670,0.173,5.26594,0.00000
832.00,5.26635,25.013003,0.000428,24.990164,0.0671,0.174,5.26635,0.00000
833.00,5.26574,25.012896,0.000424,24.990074,0.0671,0.174,5.26574,0.00000
834.00,5.26744,25.012884,0.000423,24.990034,0.0671,0.174,5.26744,0.00000
835.00,5.26725,25.013015,0.000423,24.990067,0.0672,0.174,5.26725,0.00000
836.00,5.26718,25.012916,0.000424,24.989938,0.0672,0.174,5.26718,0.00000
837.00,5.26591,25.012817,0.000424,24.989839,0.0673,0.174,5.26591,0.00000
838.00,5.26552,25.012901,0.000424,24.989916,0.0674,0.174,5.26552,0.00000
839.00,5.26444,25.012936,0.000422,24.989957,0.0674,0.174,5.26444,0.00000
840.00,5.26479,25.013017,0.000425,24.990034,0.0675,0.174,5.26479,0.00000
841.00,5.26642,25.013053,0.000424,24.990059,0.0676,0.174,5.26642,0.00000
842.00,5.26866,25.013113,0.000424,24.990044,0.0677,0.174,5.26866,0.00000
843.00,5.26943,25.013108,0.000423,24.990040,0.0677,0.174,5.26943,0.00000
844.00,5.26889,25.013185,0.000423,24.990033,0.0678,0.174,5.26889,0.00000
845.00,5.26822,25.013232,0.000421,24.990031,0.0679,0.175,5.26822,0.00000
846.00,5.26721,25.013217,0.000424,24.989968,0.0680,0.174,5.26721,0.00000
847.00,5.26602,25.013232,0.000426,24.990006,0.0680,0.174,5.26602,0.00000
848.00,5.26576,25.013199,0.000428,24.989907,0.0681,0.174,5.26576,0.00000
849.00,5.26616,25.013147,0.000425,24.989884,0.0682,0.174,5.26616,0.00000
850.00,5.26650,25.013037,0.000422,24.989828,0.0683,0.175,5.26650,0.00000
851.00,5.26598,25.013049,0.000420,24.989867,0.0684,0.175,5.26598,0.00000
852.00,5.26527,25.013131,0.000419,24.989935,0.0685,0.175,5.26527,0.00000
853.00,5.26467,25.013291,0.000421,24.990063,0.0686,0.175,5.26467,0.00000
854.00,5.26324,25.013375,0.000423,24.990134,0.0686,0.175,5.26324,0.00000
855.00,5.26280,25.013259,0.000421,24.989998,0.0687,0.175,5.26280,0.00000
856.00,5.26253,25.013232,0.000420,24.989971,0.0687,0.175,5.26253,0.00000
857.00,5.26132,25.013322,0.000422,24.990033,0.0688,0.175,5.26132,0.00000
858.00,5.26141,25.013284,0.000422,24.990015,0.0689,0.175,5.26141,0.00000
859.00,5.26328,25.013285,0.000423,24.990005,0.0689,0.175,5.26328,0.00000
860.00,5.26523,25.013445,0.000425,24.990111,0.0690,0.175,5.26523,0.00000
861.00,5.26639,25.013554,0.000426,24.990173,0.0690,0.175,5.26639,0.00000
862.00,5.26714,25.013379,0.000425,24.989979,0.0690,0.175,5.26714,0.00000
863.00,5.26633,25.013429,0.000426,24.990012,0.0691,0.175,5.26633,0.00000
864.00,5.26533,25.013455,0.000428,24.989981,0.0691,0.175,5.26533,0.00000
865.00,5.26445,25.013416,0.000429,24.989962,0.0692,0.175,5.26445,0.00000
866.00,5.26432,25.013304,0.000429,24.989843,0.0692,0.175,5.26432,0.00000
867.00,5.26522,25.013354,0.000429,24.989902,0.0693,0.175,5.26522,0.00000
868.00,5.26597,25.013258,0.000427,24.989811,0.0693,0.175,5.26597,0.00000
869.00,5.26553,25.013235,0.000426,24.989816,0.0693,0.175,5.26553,0.00000
870.00,5.26395,25.013263,0.000426,24.989810,0.0693,0.175,5.26395,0.00000
871.00,5.26253,25.013332,0.000429,24.989891,0.0694,0.175,5.26253,0.00000
872.00,5.26127,25.013401,0.000426,24.989964,0.0694,0.176,5.26127,0.00000
873.00,5.26093,25.013421,0.000424,24.989950,0.0694,0.176,5.26093,0.00000
874.00,5.26185,25.013413,0.000423,24.989919,0.0694,0.176,5.26185,0.00000
875.00,5.26400,25.013510,0.000421,24.989968,0.0695,0.176,5.26400,0.00000
876.00,5.26572,25.013612,0.000417,24.990016,0.0695,0.176,5.26572,0.00000
877.00,5.26759,25.013743,0.000418,24.990047,0.0695,0.176,5.26759,0.00000
878.00,5.26893,25.013808,0.000422,24.990095,0.0695,0.176,5.26893,0.00000
879.00,5.26896,25.013904,0.000423,24.990136,0.0696,0.176,5.26896,0.00000
880.00,5.26802,25.013922,0.000427,24.990139,0.0696,0.176,5.26802,0.00000
881.00,5.26715,25.013817,0.000428,24.990051,0.0696,0.176,5.26715,0.00000
882.00,5.26597,25.013807,0.000429,24.990049,0.0696,0.176,5.26597,0.00000
883.00,5.26403,25.013904,0.000427,24.990106,0.0697,0.176,5.26403,0.00000
884.00,5.26242,25.013939,0.000426,24.990142,0.0697,0.177,5.26242,0.00000
885.00,5.26038,25.013855,0.000425,24.990037,0.0697,0.177,5.26038,0.00000
886.00,5.25961,25.013995,0.000424,24.990103,0.0697,0.177,5.25961,0.00000
887.00,5.25895,25.013921,0.000422,24.990017,0.0697,0.177,5.25895,0.00000
888.00,5.25928,25.013906,0.000421,24.989964,0.0697,0.177,5.25928,0.00000
889.00,5.26031,25.013902,0.000424,24.989926,0.0697,0.177,5.26031,0.00000
890.00,5.26241,25.014122,0.000425,24.990096,0.0697,0.177,5.26241,0.00000
891.00,5.26438,25.014098,0.000427,24.990048,0.0697,0.177,5.26438,0.00000
892.00,5.26743,25.014122,0.000430,24.990037,0.0697,0.177,5.26743,0.00000
893.00,5.27026,25.014164,0.000431,24.990060,0.0697,0.177,5.27026,0.00000
894.00,5.27149,25.014226,0.000430,24.990076,0.0697,0.177,5.27149,0.00000
895.00,5.27223,25.014156,0.000431,24.990042,0.0697,0.177,5.27223,0.00000
896.00,5.27099,25.014049,0.000432,24.989969,0.0697,0.177,5.27099,0.00000
897.00,5.26944,25.014160,0.000433,24.990091,0.0697,0.177,5.26944,0.00000
898.00,5.26737,25.014149,0.000433,24.990028,0.0697,0.177,5.26737,0.00000
899.00,5.26560,25.014051,0.000436,24.989958,0.0697,0.177,5.26560,0.00000
900.00,5.26630,25.014034,0.000433,24.989934,0.0696,0.177,5.26630,0.00000
@8,2.0000,4.0, 900.107000000004 
901.00,5.26930,25.014307,0.000431,24.990151,0.0697,0.177,5.26930,0.00000
902.00,5.27020,25.014263,0.000431,24.990083,0.0697,0.177,5.27020,0.00000
903.00,5.25993,25.014297,0.000434,24.990149,0.0697,0.177,5.25993,0.00000
904.00,5.24349,25.014261,0.000430,24.990145,0.0697,0.178,5.24349,0.00000
905.00,5.22310,25.014274,0.000429,24.990193,0.0698,0.178,5.22310,0.00000
906.00,5.20112,25.014172,0.000424,24.990124,0.0698,0.178,5.20112,0.00000
907.00,5.18575,25.014196,0.000417,24.990136,0.0698,0.178,5.18575,0.00000
908.00,5.18542,25.014187,0.000415,24.990156,0.0699,0.178,5.18542,0.00000
909.00,5.19483,25.014283,0.000413,24.990213,0.0699,0.179,5.19483,0.00000
910.00,5.20979,25.014333,0.000415,24.990205,0.0700,0.179,5.20979,0.00000
911.00,5.22722,25.014508,0.000418,24.990358,0.0700,0.179,5.22722,0.00000
912.00,5.24179,25.014581,0.000421,24.990371,0.0701,0.179,5.24179,0.00000
913.00,5.25448,25.014702,0.000418,24.990406,0.0701,0.179,5.25448,0.00000
914.00,5.26524,25.014730,0.000418,24.990384,0.0702,0.179,5.26524,0.00000
915.00,5.27195,25.014861,0.000418,24.990484,0.0702,0.179,5.27195,0.00000
916.00,5.27640,25.014706,0.000419,24.990280,0.0702,0.179,5.27640,0.00000
917.00,5.27723,25.014622,0.000418,24.990213,0.0702,0.179,5.27723,0.00000
918.00,5.27640,25.014597,0.000417,24.990192,0.0702,0.179,5.27640,0.00000
919.00,5.27379,25.014761,0.000421,24.990335,0.0703,0.179,5.27379,0.00000
920.00,5.27144,25.014703,0.000419,24.990203,0.0703,0.179,5.27144,0.00000
921.00,5.26915,25.014798,0.000418,24.990185,0.0704,0.179,5.26915,0.00000
922.00,5.26880,25.014920,0.000421,24.990260,0.0705,0.179,5.26880,0.00000
923.00,5.26861,25.014947,0.000424,24.990259,0.0705,0.179,5.26861,0.00000
924.00,5.26926,25.014787,0.000422,24.990099,0.0706,0.179,5.26926,0.00000
925.00,5.26799,25.014731,0.000422,24.990050,0.0706,0.179,5.26799,0.00000
926.00,5.26582,25.014714,0.000422,24.990116,0.0707,0.179,5.26582,0.00000
927.00,5.26287,25.014651,0.000419,24.990057,0.0708,0.180,5.26287,0.00000
928.00,5.26111,25.014568,0.000420,24.989951,0.0708,0.180,5.26111,0.00000
929.00,5.25904,25.014654,0.000421,24.990039,0.0709,0.180,5.25904,0.00000
930.00,5.25856,25.014678,0.000421,24.990092,0.0709,0.180,5.25856,0.00000
931.00,5.25875,25.014635,0.000421,24.990042,0.0710,0.180,5.25875,0.00000
932.00,5.25895,25.014634,0.000422,24.990087,0.0711,0.180,5.25895,0.00000
933.00,5.25842,25.014732,0.000421,24.990163,0.0712,0.180,5.25842,0.00000
934.00,5.25844,25.014827,0.000421,24.990154,0.0713,0.180,5.25844,0.00000
935.00,5.25938,25.014860,0.000422,24.990090,0.0714,0.180,5.25938,0.00000
936.00,5.26028,25.014972,0.000424,24.990120,0.0715,0.180,5.26028,0.00000
937.00,5.26174,25.015049,0.000425,24.990081,0.0716,0.180,5.26174,0.00000
938.00,5.26267,25.015053,0.000426,24.990020,0.0717,0.180,5.26267,0.00000
939.00,5.26464,25.014928,0.000427,24.989922,0.0718,0.180,5.26464,0.00000
940.00,5.26646,25.014980,0.000427,24.989982,0.0719,0.180,5.26646,0.00000
941.00,5.26736,25.015073,0.000425,24.990075,0.0720,0.180,5.26736,0.00000
942.00,5.26749,25.015199,0.000424,24.990195,0.0721,0.180,5.26749,0.00000
943.00,5.26818,25.015229,0.000423,24.990250,0.0722,0.180,5.26818,0.00000
944.00,5.26764,25.015225,0.000423,24.990249,0.0722,0.180,5.26764,0.00000
945.00,5.26697,25.015313,0.000424,24.990321,0.0723,0.180,5.26697,0.00000
946.00,5.26734,25.015206,0.000425,24.990213,0.0724,0.180,5.26734,0.00000
947.00,5.26944,25.015119,0.000427,24.990121,0.0725,0.180,5.26944,0.00000
948.00,5.26978,25.015126,0.000427,24.990137,0.0725,0.180,5.26978,0.00000
949.00,5.26992,25.015180,0.000428,24.990160,0.0726,0.180,5.26992,0.00000
950.00,5.26935,25.015148,0.000427,24.990129,0.0727,0.180,5.26935,0.00000
951.00,5.26945,25.015096,0.000431,24.990081,0.0728,0.180,5.26945,0.00000
952.00,5.26849,25.015048,0.000430,24.990031,0.0729,0.180,5.26849,0.00000
953.00,5.26776,25.015033,0.000430,24.990039,0.0731,0.180,5.26776,0.00000
954.00,5.26793,25.015132,0.000425,24.990107,0.0732,0.180,5.26793,0.00000
955.00,5.26848,25.015133,0.000424,24.990142,0.0734,0.181,5.26848,0.00000
956.00,5.26801,25.015315,0.000423,24.990270,0.0735,0.181,5.26801,0.00000
957.00,5.26806,25.015414,0.000422,24.990307,0.0737,0.181,5.26806,0.00000
958.00,5.26853,25.015475,0.000422,24.990291,0.0738,0.181,5.26853,0.00000
959.00,5.26821,25.015328,0.000424,24.990114,0.0739,0.181,5.26821,0.00000
960.00,5.26776,25.015382,0.000424,24.990069,0.0740,0.181,5.26776,0.00000
961.00,5.26768,25.015370,0.000422,24.990024,0.0741,0.181,5.26768,0.00000
962.00,5.26777,25.015427,0.000424,24.990108,0.0742,0.181,5.26777,0.00000
963.00,5.26741,25.015451,0.000427,24.990101,0.0743,0.181,5.26741,0.00000
964.00,5.26628,25.015599,0.000429,24.990235,0.0744,0.181,5.26628,0.00000
965.00,5.26602,25.015552,0.000429,24.990185,0.0745,0.181,5.26602,0.00000
966.00,5.26531,25.015511,0.000431,24.990168,0.0746,0.181,5.26531,0.00000
967.00,5.26488,25.015366,0.000430,24.990012,0.0747,0.181,5.26488,0.00000
968.00,5.26587,25.015290,0.000425,24.989932,0.0748,0.181,5.26587,0.00000
969.00,5.26650,25.015236,0.000423,24.989853,0.0749,0.181,5.26650,0.00000
970.00,5.26685,25.015302,0.000422,24.989851,0.0750,0.181,5.26685,0.00000
971.00,5.26722,25.015333,0.000419,24.989807,0.0751,0.182,5.26722,0.00000
972.00,5.26671,25.015430,0.000418,24.989823,0.0752,0.182,5.26671,0.00000
973.00,5.26614,25.015554,0.000421,24.989925,0.0753,0.182,5.26614,0.00000
974.00,5.26672,25.015722,0.000423,24.990043,0.0754,0.182,5.26672,0.00000
975.00,5.26653,25.015734,0.000422,24.990073,0.0755,0.182,5.26653,0.00000
976.00,5.26775,25.015721,0.000422,24.990068,0.0756,0.182,5.26775,0.00000
977.00,5.26893,25.015765,0.000424,24.990146,0.0757,0.182,5.26893,0.00000
978.00,5.26982,25.015797,0.000427,24.990166,0.0758,0.182,5.26982,0.00000
979.00,5.27043,25.015734,0.000428,24.990128,0.0759,0.182,5.27043,0.00000
980.00,5.27140,25.015711,0.000429,24.990076,0.0760,0.182,5.27140,0.00000
981.00,5.27105,25.015903,0.000430,24.990235,0.0762,0.182,5.27105,0.00000
982.00,5.26962,25.015922,0.000429,24.990240,0.0763,0.182,5.26962,0.00000
983.00,5.26868,25.015900,0.000425,24.990191,0.0764,0.182,5.26868,0.00000
984.00,5.26920,25.016068,0.000425,24.990295,0.0765,0.182,5.26920,0.00000
985.00,5.27078,25.016152,0.000426,24.990364,0.0766,0.182,5.27078,0.00000
986.00,5.27337,25.016000,0.000428,24.990197,0.0768,0.182,5.27337,0.00000
987.00,5.27606,25.016022,0.000427,24.990194,0.0768,0.182,5.27606,0.00000
988.00,5.27792,25.016108,0.000428,24.990294,0.0769,0.182,5.27792,0.00000
989.00,5.27670,25.015966,0.000428,24.990178,0.0770,0.182,5.27670,0.00000
990.00,5.27525,25.015957,0.000426,24.990154,0.0771,0.182,5.27525,0.00000
991.00,5.27405,25.016139,0.000425,24.990302,0.0772,0.182,5.27405,0.00000
992.00,5.27246,25.016187,0.000428,24.990310,0.0773,0.182,5.27246,0.00000
993.00,5.27084,25.016091,0.000427,24.990171,0.0773,0.182,5.27084,0.00000
994.00,5.27027,25.016067,0.000423,24.990133,0.0774,0.183,5.27027,0.00000
995.00,5.26780,25.016046,0.000425,24.990106,0.0775,0.183,5.26780,0.00000
996.00,5.26604,25.015888,0.000425,24.989976,0.0776,0.183,5.26604,0.00000
997.00,5.26548,25.015831,0.000424,24.989917,0.0776,0.183,5.26548,0.00000
998.00,5.26371,25.015829,0.000425,24.989926,0.0777,0.183,5.26371,0.00000
999.00,5.26339,25.015979,0.000430,24.990103,0.0777,0.183,5.26339,0.00000
1000.00,5.26373,25.015982,0.000429,24.990134,0.0778,0.183,5.26373,0.00000
1001.00,5.26275,25.016104,0.000430,24.990252,0.0778,0.183,5.26275,0.00000
1002.00,5.26128,25.016211,0.000430,24.990323,0.0779,0.183,5.26128,0.00000
1003.00,5.26131,25.016378,0.000428,24.990414,0.0779,0.183,5.26131,0.00000
1004.00,5.26186,25.016392,0.000423,24.990363,0.0779,0.183,5.26186,0.00000
1005.00,5.26416,25.016414,0.000422,24.990312,0.0780,0.183,5.26416,0.00000
1006.00,5.26705,25.016356,0.000419,24.990188,0.0780,0.183,5.26705,0.00000
1007.00,5.26965,25.016352,0.000416,24.990171,0.0780,0.184,5.26965,0.00000
1008.00,5.27205,25.016278,0.000419,24.990117,0.0780,0.183,5.27205,0.00000
1009.00,5.27252,25.016214,0.000421,24.990026,0.0780,0.183,5.27252,0.00000
1010.00,5.27106,25.016261,0.000426,24.990050,0.0781,0.183,5.27106,0.00000
1011.00,5.26842,25.016353,0.000430,24.990176,0.0781,0.183,5.26842,0.00000
1012.00,5.26582,25.016341,0.000431,24.990145,0.0781,0.183,5.26582,0.00000
1013.00,5.26390,25.016295,0.000433,24.990095,0.0781,0.183,5.26390,0.00000
1014.00,5.26201,25.016275,0.000430,24.990100,0.0781,0.183,5.26201,0.00000
1015.00,5.26098,25.016268,0.000425,24.990098,0.0781,0.184,5.26098,0.00000
1016.00,5.26054,25.016233,0.000424,24.989984,0.0780,0.184,5.26054,0.00000
1017.00,5.26061,25.016348,0.000427,24.990063,0.0781,0.184,5.26061,0.00000
1018.00,5.26014,25.016452,0.000423,24.990096,0.0781,0.184,5.26014,0.00000
1019.00,5.25982,25.016548,0.000424,24.990122,0.0781,0.184,5.25982,0.00000
1020.00,5.25970,25.016557,0.000429,24.990121,0.0781,0.184,5.25970,0.00000
@9,2.0000,4.0, 1020.02 
1021.00,5.25943,25.016535,0.000426,24.990122,0.0781,0.184,5.25943,0.00000
1022.00,5.25728,25.016428,0.000424,24.990052,0.0780,0.184,5.25728,0.00000
1023.00,5.24361,25.016386,0.000424,24.990026,0.0779,0.184,5.24361,0.00000
1024.00,5.22562,25.016330,0.000423,24.989959,0.0779,0.184,5.22562,0.00000
1025.00,5.20599,25.016425,0.000419,24.989975,0.0779,0.184,5.20599,0.00000
1026.00,5.18850,25.016411,0.000422,24.989969,0.0778,0.184,5.18850,0.00000
1027.00,5.17852,25.016496,0.000422,24.990031,0.0778,0.184,5.17852,0.00000
1028.00,5.18462,25.016494,0.000421,24.990028,0.0778,0.184,5.18462,0.00000
1029.00,5.19765,25.016566,0.000420,24.990085,0.0777,0.185,5.19765,0.00000
1030.00,5.21309,25.016463,0.000418,24.990017,0.0777,0.185,5.21309,0.00000
1031.00,5.22924,25.016512,0.000415,24.990071,0.0777,0.185,5.22924,0.00000
1032.00,5.24137,25.016499,0.000415,24.990047,0.0777,0.185,5.24137,0.00000
1033.00,5.24941,25.016564,0.000415,24.990083,0.0777,0.185,5.24941,0.00000
1034.00,5.25659,25.016462,0.000416,24.990056,0.0776,0.185,5.25659,0.00000
1035.00,5.26301,25.016504,0.000420,24.990138,0.0776,0.185,5.26301,0.00000
1036.00,5.26547,25.016636,0.000421,24.990224,0.0776,0.185,5.26547,0.00000
1037.00,5.26516,25.016529,0.000421,24.990125,0.0776,0.185,5.26516,0.00000
1038.00,5.26410,25.016538,0.000422,24.990117,0.0776,0.185,5.26410,0.00000
1039.00,5.26235,25.016681,0.000424,24.990190,0.0776,0.185,5.26235,0.00000
1040.00,5.26158,25.016779,0.000425,24.990261,0.0776,0.185,5.26158,0.00000
1041.00,5.26322,25.016760,0.000424,24.990193,0.0776,0.185,5.26322,0.00000
1042.00,5.26684,25.016944,0.000427,24.990285,0.0776,0.185,5.26684,0.00000
1043.00,5.27167,25.016929,0.000428,24.990272,0.0776,0.185,5.27167,0.00000
1044.00,5.27615,25.016930,0.000429,24.990255,0.0776,0.185,5.27615,0.00000
1045.00,5.27742,25.016980,0.000429,24.990229,0.0775,0.185,5.27742,0.00000
1046.00,5.27531,25.016956,0.000429,24.990170,0.0775,0.185,5.27531,0.00000
1047.00,5.27059,25.016845,0.000426,24.990094,0.0774,0.185,5.27059,0.00000
1048.00,5.26450,25.016902,0.000428,24.990140,0.0774,0.185,5.26450,0.00000
1049.00,5.25766,25.016922,0.000425,24.990099,0.0774,0.185,5.25766,0.00000
1050.00,5.25384,25.016823,0.000426,24.990035,0.0774,0.186,5.25384,0.00000
1051.00,5.25384,25.016857,0.000429,24.990066,0.0775,0.185,5.25384,0.00000
1052.00,5.25583,25.016929,0.000430,24.990119,0.0775,0.185,5.25583,0.00000
1053.00,5.25848,25.017088,0.000429,24.990212,0.0775,0.186,5.25848,0.00000
1054.00,5.26164,25.017222,0.000432,24.990287,0.0775,0.185,5.26164,0.00000
1055.00,5.26424,25.017283,0.000429,24.990286,0.0775,0.186,5.26424,0.00000
1056.00,5.26606,25.017411,0.000426,24.990361,0.0775,0.186,5.26606,0.00000
1057.00,5.26734,25.017428,0.000423,24.990331,0.0775,0.186,5.26734,0.00000
1058.00,5.26910,25.017317,0.000423,24.990219,0.0776,0.186,5.26910,0.00000
1059.00,5.27083,25.017288,0.000421,24.990199,0.0776,0.186,5.27083,0.00000
1060.00,5.27128,25.017292,0.000423,24.990203,0.0776,0.186,5.27128,0.00000
1061.00,5.27110,25.017176,0.000422,24.990148,0.0777,0.186,5.27110,0.00000
1062.00,5.27100,25.017221,0.000425,24.990200,0.0777,0.186,5.27100,0.00000
1063.00,5.26850,25.017065,0.000424,24.990092,0.0777,0.186,5.26850,0.00000
1064.00,5.26573,25.016981,0.000426,24.990057,0.0777,0.186,5.26573,0.00000
1065.00,5.26337,25.017085,0.000425,24.990139,0.0777,0.186,5.26337,0.00000
1066.00,5.26124,25.017103,0.000427,24.990142,0.0777,0.186,5.26124,0.00000
1067.00,5.26012,25.017146,0.000427,24.990194,0.0777,0.186,5.26012,0.00000
1068.00,5.26085,25.017214,0.000425,24.990250,0.0778,0.186,5.26085,0.00000
1069.00,5.26256,25.017173,0.000423,24.990207,0.0777,0.187,5.26256,0.00000
1070.00,5.26454,25.017228,0.000423,24.990258,0.0777,0.187,5.26454,0.00000
1071.00,5.26645,25.017223,0.000422,24.990211,0.0777,0.187,5.26645,0.00000
1072.00,5.26973,25.017302,0.000423,24.990242,0.0776,0.187,5.26973,0.00000
1073.00,5.27353,25.017358,0.000424,24.990236,0.0776,0.187,5.27353,0.00000
1074.00,5.27627,25.017461,0.000426,24.990286,0.0776,0.187,5.27627,0.00000
1075.00,5.27787,25.017380,0.000426,24.990221,0.0775,0.187,5.27787,0.00000
1076.00,5.27686,25.017421,0.000429,24.990237,0.0775,0.187,5.27686,0.00000
1077.00,5.27221,25.017348,0.000426,24.990152,0.0775,0.187,5.27221,0.00000
1078.00,5.26613,25.017421,0.000426,24.990196,0.0775,0.187,5.26613,0.00000
1079.00,5.25960,25.017424,0.000422,24.990208,0.0775,0.187,5.25960,0.00000
1080.00,5.25422,25.017396,0.000424,24.990138,0.0775,0.187,5.25422,0.00000
1081.00,5.25242,25.017430,0.000423,24.990195,0.0775,0.187,5.25242,0.00000
1082.00,5.25287,25.017515,0.000428,24.990296,0.0775,0.187,5.25287,0.00000
1083.00,5.25448,25.017542,0.000433,24.990344,0.0775,0.187,5.25448,0.00000
1084.00,5.25637,25.017594,0.000436,24.990337,0.0774,0.187,5.25637,0.00000
1085.00,5.25890,25.017668,0.000434,24.990336,0.0774,0.187,5.25890,0.00000
1086.00,5.26163,25.017699,0.000436,24.990285,0.0774,0.187,5.26163,0.00000
1087.00,5.26429,25.017675,0.000432,24.990165,0.0774,0.187,5.26429,0.00000
1088.00,5.26576,25.017713,0.000427,24.990106,0.0774,0.187,5.26576,0.00000
1089.00,5.26771,25.017657,0.000424,24.990022,0.0774,0.188,5.26771,0.00000
1090.00,5.26759,25.017719,0.000425,24.990095,0.0774,0.188,5.26759,0.00000
1091.00,5.26565,25.017711,0.000422,24.990076,0.0774,0.188,5.26565,0.00000
1092.00,5.26249,25.017621,0.000423,24.989976,0.0774,0.188,5.26249,0.00000
1093.00,5.26015,25.017516,0.000423,24.989916,0.0773,0.188,5.26015,0.00000
1094.00,5.25788,25.017666,0.000425,24.990062,0.0774,0.188,5.25788,0.00000
1095.00,5.25740,25.017623,0.000426,24.990018,0.0774,0.188,5.25740,0.00000
1096.00,5.25743,25.017644,0.000426,24.990048,0.0774,0.188,5.25743,0.00000
1097.00,5.25827,25.017716,0.000424,24.990133,0.0774,0.188,5.25827,0.00000
1098.00,5.25906,25.017843,0.000422,24.990217,0.0774,0.188,5.25906,0.00000
1099.00,5.26007,25.017881,0.000421,24.990252,0.0774,0.188,5.26007,0.00000
1100.00,5.26116,25.017779,0.000420,24.990136,0.0775,0.188,5.26116,0.00000
1101.00,5.26182,25.017802,0.000419,24.990160,0.0775,0.188,5.26182,0.00000
1102.00,5.26139,25.017843,0.000419,24.990219,0.0775,0.189,5.26139,0.00000
1103.00,5.26088,25.017853,0.000422,24.990255,0.0776,0.188,5.26088,0.00000
1104.00,5.26199,25.017787,0.000421,24.990141,0.0776,0.188,5.26199,0.00000
1105.00,5.26167,25.017977,0.000420,24.990301,0.0776,0.189,5.26167,0.00000
1106.00,5.26144,25.018021,0.000420,24.990317,0.0777,0.189,5.26144,0.00000
1107.00,5.26291,25.017957,0.000418,24.990209,0.0777,0.189,5.26291,0.00000
1108.00,5.26548,25.017934,0.000419,24.990125,0.0777,0.189,5.26548,0.00000
1109.00,5.26479,25.017989,0.000421,24.990138,0.0778,0.189,5.26479,0.00000
1110.00,5.26443,25.018051,0.000423,24.990194,0.0779,0.189,5.26443,0.00000
1111.00,5.26501,25.018185,0.000424,24.990265,0.0779,0.189,5.26501,0.00000
1112.00,5.26356,25.018317,0.000425,24.990334,0.0780,0.189,5.26356,0.00000
1113.00,5.26045,25.018388,0.000427,24.990412,0.0782,0.189,5.26045,0.00000
1114.00,5.26017,25.018385,0.000425,24.990443,0.0783,0.189,5.26017,0.00000
1115.00,5.26111,25.018341,0.000423,24.990344,0.0783,0.189,5.26111,0.00000
1116.00,5.26154,25.018166,0.000423,24.990179,0.0784,0.189,5.26154,0.00000
1117.00,5.26320,25.018250,0.000424,24.990264,0.0785,0.189,5.26320,0.00000
1118.00,5.26447,25.018271,0.000421,24.990209,0.0786,0.189,5.26447,0.00000
1119.00,5.26492,25.018337,0.000419,24.990263,0.0787,0.189,5.26492,0.00000
1120.00,5.26488,25.018380,0.000420,24.990325,0.0788,0.189,5.26488,0.00000
1121.00,5.26509,25.018462,0.000423,24.990419,0.0789,0.189,5.26509,0.00000
1122.00,5.26492,25.018231,0.000422,24.990198,0.0789,0.189,5.26492,0.00000
1123.00,5.26534,25.018234,0.000424,24.990249,0.0790,0.189,5.26534,0.00000
1124.00,5.26492,25.018271,0.000426,24.990254,0.0790,0.189,5.26492,0.00000
1125.00,5.26332,25.018239,0.000425,24.990249,0.0791,0.189,5.26332,0.00000
1126.00,5.26178,25.018211,0.000421,24.990229,0.0792,0.189,5.26178,0.00000
1127.00,5.25996,25.018351,0.000421,24.990408,0.0792,0.189,5.25996,0.00000
1128.00,5.25927,25.018346,0.000419,24.990390,0.0793,0.189,5.25927,0.00000
1129.00,5.25895,25.018242,0.000418,24.990309,0.0793,0.190,5.25895,0.00000
1130.00,5.26104,25.018253,0.000418,24.990217,0.0794,0.190,5.26104,0.00000
1131.00,5.26184,25.018296,0.000421,24.990191,0.0794,0.190,5.26184,0.00000
1132.00,5.26275,25.018281,0.000422,24.990132,0.0794,0.190,5.26275,0.00000
1133.00,5.26351,25.018296,0.000421,24.990137,0.0795,0.190,5.26351,0.00000
1134.00,5.26404,25.018311,0.000422,24.990167,0.0795,0.190,5.26404,0.00000
1135.00,5.26248,25.018268,0.000423,24.990253,0.0795,0.190,5.26248,0.00000
1136.00,5.26131,25.018259,0.000422,24.990308,0.0796,0.190,5.26131,0.00000
1137.00,5.26108,25.018318,0.000420,24.990328,0.0796,0.190,5.26108,0.00000
1138.00,5.26041,25.018450,0.000418,24.990421,0.0797,0.190,5.26041,0.00000
1139.00,5.25987,25.018519,0.000418,24.990392,0.0797,0.190,5.25987,0.00000
1140.00,5.25874,25.018664,0.000416,24.990402,0.0798,0.191,5.25874,0.00000
@10,2.0000,4.0, 1140.03400000001 
1141.00,5.25887,25.018599,0.000413,24.990297,0.0798,0.191,5.25887,0.00000
1142.00,5.25851,25.018608,0.000413,24.990295,0.0798,0.191,5.25851,0.00000
1143.00,5.24772,25.018483,0.000415,24.990174,0.0798,0.191,5.24772,0.00000
1144.00,5.23043,25.018418,0.000418,24.990171,0.0798,0.191,5.23043,0.00000
1145.00,5.21267,25.018282,0.000419,24.990065,0.0798,0.191,5.21267,0.00000
1146.00,5.19515,25.018344,0.000420,24.990112,0.0798,0.191,5.19515,0.00000
1147.00,5.18196,25.018363,0.000420,24.990104,0.0798,0.191,5.18196,0.00000
1148.00,5.18468,25.018412,0.000419,24.990136,0.0799,0.191,5.18468,0.00000
1149.00,5.19564,25.018522,0.000417,24.990163,0.0799,0.191,5.19564,0.00000
1150.00,5.20966,25.018579,0.000418,24.990193,0.0799,0.191,5.20966,0.00000
1151.00,5.22517,25.018670,0.000417,24.990208,0.0799,0.191,5.22517,0.00000
1152.00,5.23783,25.018612,0.000419,24.990168,0.0799,0.191,5.23783,0.00000
1153.00,5.24508,25.018741,0.000420,24.990249,0.0799,0.191,5.24508,0.00000
1154.00,5.25152,25.018767,0.000420,24.990205,0.0799,0.191,5.25152,0.00000
1155.00,5.25741,25.018834,0.000421,24.990241,0.0799,0.191,5.25741,0.00000
1156.00,5.26002,25.018849,0.000424,24.990246,0.0799,0.191,5.26002,0.00000
1157.00,5.26154,25.019030,0.000421,24.990361,0.0799,0.191,5.26154,0.00000
1158.00,5.26312,25.018881,0.000421,24.990170,0.0799,0.191,5.26312,0.00000
1159.00,5.26427,25.018974,0.000422,24.990236,0.0799,0.192,5.26427,0.00000
1160.00,5.26339,25.018922,0.000421,24.990111,0.0799,0.192,5.26339,0.00000
1161.00,5.26353,25.018971,0.000423,24.990105,0.0799,0.192,5.26353,0.00000
1162.00,5.26447,25.018988,0.000428,24.990045,0.0799,0.191,5.26447,0.00000
1163.00,5.26430,25.019063,0.000430,24.990140,0.0799,0.191,5.26430,0.00000
1164.00,5.26392,25.018941,0.000429,24.990032,0.0799,0.191,5.26392,0.00000
1165.00,5.26266,25.019057,0.000428,24.990144,0.0799,0.192,5.26266,0.00000
1166.00,5.25979,25.019073,0.000426,24.990139,0.0799,0.192,5.25979,0.00000
1167.00,5.25600,25.019014,0.000423,24.990119,0.0799,0.192,5.25600,0.00000
1168.00,5.25373,25.019129,0.000422,24.990179,0.0799,0.192,5.25373,0.00000
1169.00,5.25193,25.019222,0.000422,24.990296,0.0799,0.192,5.25193,0.00000
1170.00,5.25333,25.019173,0.000422,24.990246,0.0799,0.192,5.25333,0.00000
1171.00,5.25638,25.019194,0.000424,24.990258,0.0799,0.192,5.25638,0.00000
1172.00,5.25901,25.019268,0.000424,24.990258,0.0799,0.192,5.25901,0.00000
1173.00,5.26118,25.019212,0.000424,24.990173,0.0799,0.192,5.26118,0.00000
1174.00,5.26217,25.019208,0.000425,24.990084,0.0800,0.192,5.26217,0.00000
1175.00,5.26254,25.019307,0.000426,24.990128,0.0800,0.192,5.26254,0.00000
1176.00,5.26254,25.019271,0.000426,24.990105,0.0800,0.192,5.26254,0.00000
1177.00,5.26230,25.019276,0.000427,24.990161,0.0800,0.192,5.26230,0.00000
1178.00,5.26297,25.019390,0.000427,24.990210,0.0800,0.192,5.26297,0.00000
1179.00,5.26326,25.019382,0.000425,24.990225,0.0800,0.193,5.26326,0.00000
1180.00,5.26484,25.019360,0.000426,24.990182,0.0800,0.193,5.26484,0.00000
1181.00,5.26657,25.019474,0.000425,24.990211,0.0800,0.193,5.26657,0.00000
1182.00,5.26970,25.019531,0.000427,24.990181,0.0800,0.193,5.26970,0.00000
1183.00,5.27205,25.019464,0.000425,24.990190,0.0800,0.193,5.27205,0.00000
1184.00,5.27516,25.019489,0.000429,24.990174,0.0800,0.193,5.27516,0.00000
1185.00,5.27560,25.019486,0.000429,24.990201,0.0801,0.193,5.27560,0.00000
1186.00,5.27438,25.019440,0.000429,24.990159,0.0801,0.193,5.27438,0.00000
1187.00,5.27267,25.019343,0.000427,24.990121,0.0801,0.193,5.27267,0.00000
1188.00,5.27121,25.019350,0.000426,24.990086,0.0801,0.193,5.27121,0.00000
1189.00,5.26907,25.019419,0.000425,24.990128,0.0801,0.193,5.26907,0.00000
1190.00,5.26831,25.019546,0.000424,24.990198,0.0801,0.193,5.26831,0.00000
1191.00,5.26913,25.019491,0.000423,24.990194,0.0801,0.193,5.26913,0.00000
1192.00,5.27092,25.019624,0.000426,24.990276,0.0801,0.193,5.27092,0.00000
1193.00,5.27247,25.019586,0.000427,24.990245,0.0801,0.193,5.27247,0.00000
1194.00,5.27521,25.019462,0.000426,24.990158,0.0800,0.193,5.27521,0.00000
1195.00,5.27739,25.019367,0.000426,24.990066,0.0800,0.193,5.27739,0.00000
1196.00,5.27833,25.019409,0.000433,24.990074,0.0800,0.193,5.27833,0.00000
1197.00,5.27746,25.019381,0.000431,24.990011,0.0800,0.193,5.27746,0.00000
1198.00,5.27606,25.019451,0.000431,24.990067,0.0800,0.193,5.27606,0.00000
1199.00,5.27435,25.019606,0.000434,24.990206,0.0800,0.193,5.27435,0.00000
1200.00,5.27111,25.019577,0.000435,24.990190,0.0800,0.193,5.27111,0.00000
1201.00,5.26824,25.019632,0.000431,24.990227,0.0801,0.193,5.26824,0.00000
1202.00,5.26498,25.019590,0.000432,24.990188,0.0801,0.193,5.26498,0.00000
1203.00,5.26133,25.019645,0.000434,24.990218,0.0802,0.193,5.26133,0.00000
1204.00,5.25716,25.019659,0.000436,24.990211,0.0803,0.193,5.25716,0.00000
1205.00,5.25495,25.019771,0.000436,24.990278,0.0804,0.193,5.25495,0.00000
1206.00,5.25355,25.019751,0.000437,24.990244,0.0804,0.193,5.25355,0.00000
1207.00,5.25403,25.019779,0.000438,24.990238,0.0805,0.193,5.25403,0.00000
1208.00,5.25632,25.019673,0.000437,24.990077,0.0806,0.193,5.25632,0.00000
1209.00,5.25970,25.019625,0.000433,24.989993,0.0806,0.193,5.25970,0.00000
1210.00,5.26248,25.019531,0.000429,24.989891,0.0807,0.193,5.26248,0.00000
1211.00,5.26546,25.019688,0.000430,24.989995,0.0808,0.193,5.26546,0.00000
1212.00,5.26702,25.019782,0.000427,24.990112,0.0809,0.194,5.26702,0.00000
1213.00,5.26737,25.019906,0.000425,24.990227,0.0810,0.194,5.26737,0.00000
1214.00,5.26586,25.019988,0.000426,24.990302,0.0811,0.194,5.26586,0.00000
1215.00,5.26495,25.020058,0.000426,24.990338,0.0812,0.194,5.26495,0.00000
1216.00,5.26396,25.020113,0.000423,24.990365,0.0813,0.194,5.26396,0.00000
1217.00,5.26228,25.020057,0.000422,24.990256,0.0814,0.194,5.26228,0.00000
1218.00,5.25950,25.019946,0.000422,24.990135,0.0814,0.194,5.25950,0.00000
1219.00,5.25774,25.019973,0.000421,24.990112,0.0815,0.194,5.25774,0.00000
1220.00,5.25601,25.020055,0.000421,24.990132,0.0816,0.194,5.25601,0.00000
1221.00,5.25534,25.019970,0.000420,24.990030,0.0816,0.195,5.25534,0.00000
1222.00,5.25588,25.020075,0.000421,24.990115,0.0817,0.195,5.25588,0.00000
1223.00,5.25610,25.020235,0.000424,24.990234,0.0818,0.195,5.25610,0.00000
1224.00,5.25597,25.020203,0.000425,24.990182,0.0818,0.195,5.25597,0.00000
1225.00,5.25594,25.020164,0.000426,24.990209,0.0819,0.195,5.25594,0.00000
1226.00,5.25560,25.020070,0.000428,24.990119,0.0820,0.195,5.25560,0.00000
1227.00,5.25437,25.020006,0.000429,24.990075,0.0821,0.195,5.25437,0.00000
1228.00,5.25453,25.019985,0.000426,24.990074,0.0822,0.195,5.25453,0.00000
1229.00,5.25530,25.020044,0.000426,24.990156,0.0823,0.195,5.25530,0.00000
1230.00,5.25610,25.020091,0.000424,24.990173,0.0824,0.195,5.25610,0.00000
1231.00,5.25621,25.020231,0.000425,24.990343,0.0825,0.195,5.25621,0.00000
1232.00,5.25684,25.020307,0.000426,24.990347,0.0826,0.195,5.25684,0.00000
1233.00,5.25785,25.020368,0.000429,24.990384,0.0827,0.195,5.25785,0.00000
1234.00,5.25915,25.020332,0.000427,24.990313,0.0827,0.195,5.25915,0.00000
1235.00,5.25908,25.020332,0.000429,24.990274,0.0828,0.195,5.25908,0.00000
1236.00,5.25871,25.020248,0.000430,24.990141,0.0828,0.195,5.25871,0.00000
1237.00,5.25848,25.020283,0.000430,24.990173,0.0828,0.195,5.25848,0.00000
1238.00,5.25739,25.020193,0.000430,24.990031,0.0829,0.195,5.25739,0.00000
1239.00,5.25620,25.020203,0.000432,24.990033,0.0829,0.195,5.25620,0.00000
1240.00,5.25498,25.020227,0.000434,24.990041,0.0829,0.195,5.25498,0.00000
1241.00,5.25374,25.020287,0.000434,24.990051,0.0830,0.195,5.25374,0.00000
1242.00,5.25361,25.020253,0.000434,24.989980,0.0830,0.195,5.25361,0.00000
1243.00,5.25429,25.020294,0.000435,24.990003,0.0830,0.195,5.25429,0.00000
1244.00,5.25518,25.020347,0.000435,24.990011,0.0831,0.195,5.25518,0.00000
1245.00,5.25833,25.020388,0.000435,24.990038,0.0831,0.195,5.25833,0.00000
1246.00,5.26155,25.020426,0.000435,24.990056,0.0830,0.195,5.26155,0.00000
1247.00,5.26267,25.020501,0.000433,24.990179,0.0830,0.195,5.26267,0.00000
1248.00,5.26434,25.020537,0.000431,24.990241,0.0830,0.195,5.26434,0.00000
1249.00,5.26574,25.020568,0.000433,24.990273,0.0829,0.195,5.26574,0.00000
1250.00,5.26570,25.020635,0.000432,24.990335,0.0828,0.195,5.26570,0.00000
1251.00,5.26593,25.020626,0.000429,24.990322,0.0828,0.196,5.26593,0.00000
1252.00,5.26618,25.020659,0.000429,24.990312,0.0827,0.196,5.26618,0.00000
1253.00,5.26601,25.020743,0.000429,24.990356,0.0827,0.196,5.26601,0.00000
1254.00,5.26579,25.020703,0.000427,24.990339,0.0827,0.196,5.26579,0.00000
1255.00,5.26568,25.020643,0.000426,24.990256,0.0826,0.196,5.26568,0.00000
1256.00,5.26508,25.020766,0.000427,24.990393,0.0826,0.196,5.26508,0.00000
1257.00,5.26507,25.020735,0.000428,24.990348,0.0825,0.196,5.26507,0.00000
1258.00,5.26447,25.020682,0.000428,24.990318,0.0824,0.196,5.26447,0.00000
1259.00,5.26282,25.020733,0.000431,24.990326,0.0824,0.196,5.26282,0.00000
1260.00,5.25978,25.020810,0.000433,24.990392,0.0823,0.196,5.25978,0.00000
1261.00,5.25747,25.020852,0.000433,24.990428,0.0823,0.196,5.25747,0.00000
@11,2.0000,4.0, 1260.046 
1262.00,5.25520,25.020798,0.000431,24.990354,0.0822,0.196,5.25520,0.00000
1263.00,5.24277,25.020841,0.000432,24.990354,0.0822,0.196,5.24277,0.00000
1264.00,5.22572,25.020808,0.000432,24.990324,0.0822,0.196,5.22572,0.00000
1265.00,5.20960,25.020740,0.000431,24.990282,0.0822,0.196,5.20960,0.00000
1266.00,5.19306,25.020597,0.000430,24.990125,0.0821,0.196,5.19306,0.00000
1267.00,5.18115,25.020672,0.000431,24.990214,0.0821,0.196,5.18115,0.00000
1268.00,5.18553,25.020616,0.000432,24.990181,0.0820,0.196,5.18553,0.00000
1269.00,5.19862,25.020654,0.000431,24.990214,0.0820,0.197,5.19862,0.00000
1270.00,5.21358,25.020670,0.000428,24.990195,0.0820,0.197,5.21358,0.00000
1271.00,5.22941,25.020788,0.000429,24.990259,0.0820,0.197,5.22941,0.00000
1272.00,5.24132,25.020734,0.000426,24.990168,0.0819,0.197,5.24132,0.00000
1273.00,5.24837,25.020821,0.000426,24.990150,0.0819,0.197,5.24837,0.00000
1274.00,5.25345,25.020884,0.000425,24.990165,0.0819,0.197,5.25345,0.00000
1275.00,5.25649,25.021023,0.000425,24.990244,0.0819,0.197,5.25649,0.00000
1276.00,5.25955,25.021016,0.000424,24.990233,0.0819,0.197,5.25955,0.00000
1277.00,5.26352,25.021166,0.000424,24.990343,0.0819,0.197,5.26352,0.00000
1278.00,5.26548,25.021166,0.000420,24.990340,0.0818,0.198,5.26548,0.00000
1279.00,5.26624,25.021199,0.000418,24.990340,0.0818,0.198,5.26624,0.00000
1280.00,5.26714,25.021160,0.000418,24.990278,0.0817,0.198,5.26714,0.00000
1281.00,5.26671,25.021224,0.000420,24.990298,0.0816,0.198,5.26671,0.00000
1282.00,5.26479,25.021110,0.000416,24.990179,0.0815,0.198,5.26479,0.00000
1283.00,5.26214,25.021186,0.000420,24.990234,0.0815,0.198,5.26214,0.00000
1284.00,5.25720,25.021170,0.000421,24.990184,0.0815,0.198,5.25720,0.00000
1285.00,5.25235,25.021134,0.000422,24.990140,0.0814,0.198,5.25235,0.00000
1286.00,5.24906,25.021140,0.000420,24.990129,0.0813,0.198,5.24906,0.00000
1287.00,5.24587,25.021221,0.000422,24.990194,0.0813,0.198,5.24587,0.00000
1288.00,5.24601,25.021259,0.000424,24.990241,0.0813,0.198,5.24601,0.00000
1289.00,5.24900,25.021321,0.000425,24.990300,0.0813,0.198,5.24900,0.00000
1290.00,5.25318,25.021374,0.000425,24.990357,0.0812,0.198,5.25318,0.00000
1291.00,5.25552,25.021309,0.000425,24.990281,0.0812,0.198,5.25552,0.00000
1292.00,5.25919,25.021329,0.000428,24.990254,0.0811,0.198,5.25919,0.00000
1293.00,5.26184,25.021291,0.000426,24.990212,0.0810,0.198,5.26184,0.00000
1294.00,5.26300,25.021249,0.000427,24.990207,0.0810,0.198,5.26300,0.00000
1295.00,5.26244,25.021252,0.000425,24.990197,0.0809,0.198,5.26244,0.00000
1296.00,5.26371,25.021204,0.000425,24.990171,0.0809,0.198,5.26371,0.00000
1297.00,5.26414,25.021235,0.000424,24.990225,0.0809,0.199,5.26414,0.00000
1298.00,5.26306,25.021312,0.000424,24.990284,0.0809,0.199,5.26306,0.00000
1299.00,5.26218,25.021360,0.000422,24.990289,0.0809,0.199,5.26218,0.00000
1300.00,5.26327,25.021401,0.000424,24.990289,0.0809,0.199,5.26327,0.00000
1301.00,5.26311,25.021496,0.000425,24.990356,0.0809,0.199,5.26311,0.00000
1302.00,5.26222,25.021474,0.000425,24.990325,0.0809,0.199,5.26222,0.00000
1303.00,5.26242,25.021419,0.000426,24.990280,0.0809,0.199,5.26242,0.00000
1304.00,5.26365,25.021352,0.000425,24.990223,0.0809,0.199,5.26365,0.00000
1305.00,5.26389,25.021423,0.000426,24.990321,0.0809,0.199,5.26389,0.00000
1306.00,5.26437,25.021415,0.000428,24.990294,0.0809,0.199,5.26437,0.00000
1307.00,5.26408,25.021496,0.000428,24.990371,0.0809,0.199,5.26408,0.00000
1308.00,5.26446,25.021535,0.000427,24.990379,0.0809,0.199,5.26446,0.00000
1309.00,5.26472,25.021524,0.000427,24.990362,0.0809,0.199,5.26472,0.00000
1310.00,5.26508,25.021487,0.000427,24.990243,0.0809,0.199,5.26508,0.00000
1311.00,5.26515,25.021522,0.000426,24.990264,0.0808,0.199,5.26515,0.00000
1312.00,5.26582,25.021453,0.000423,24.990153,0.0808,0.199,5.26582,0.00000
1313.00,5.26632,25.021512,0.000423,24.990157,0.0808,0.199,5.26632,0.00000
1314.00,5.26585,25.021591,0.000421,24.990155,0.0808,0.199,5.26585,0.00000
1315.00,5.26527,25.021557,0.000418,24.990166,0.0808,0.200,5.26527,0.00000
1316.00,5.26423,25.021603,0.000422,24.990166,0.0809,0.200,5.26423,0.00000
1317.00,5.26373,25.021685,0.000426,24.990253,0.0809,0.199,5.26373,0.00000
1318.00,5.26353,25.021639,0.000426,24.990184,0.0809,0.199,5.26353,0.00000
1319.00,5.26447,25.021722,0.000430,24.990262,0.0810,0.199,5.26447,0.00000
1320.00,5.26474,25.021779,0.000428,24.990255,0.0810,0.200,5.26474,0.00000
1321.00,5.26520,25.021714,0.000423,24.990192,0.0810,0.200,5.26520,0.00000
1322.00,5.26468,25.021730,0.000422,24.990175,0.0811,0.200,5.26468,0.00000
1323.00,5.26379,25.021774,0.000423,24.990221,0.0811,0.200,5.26379,0.00000
1324.00,5.26197,25.021728,0.000423,24.990161,0.0812,0.200,5.26197,0.00000
1325.00,5.26166,25.021750,0.000427,24.990185,0.0812,0.200,5.26166,0.00000
1326.00,5.26195,25.021833,0.000430,24.990274,0.0813,0.200,5.26195,0.00000
1327.00,5.26266,25.021830,0.000428,24.990245,0.0813,0.200,5.26266,0.00000
1328.00,5.26308,25.021852,0.000426,24.990248,0.0814,0.200,5.26308,0.00000
1329.00,5.26376,25.021861,0.000425,24.990212,0.0814,0.200,5.26376,0.00000
1330.00,5.26291,25.021818,0.000425,24.990125,0.0814,0.200,5.26291,0.00000
1331.00,5.26192,25.021806,0.000426,24.990063,0.0815,0.200,5.26192,0.00000
1332.00,5.26257,25.021785,0.000425,24.990006,0.0815,0.200,5.26257,0.00000
1333.00,5.26264,25.021702,0.000425,24.989871,0.0815,0.200,5.26264,0.00000
1334.00,5.26208,25.021769,0.000426,24.989890,0.0816,0.200,5.26208,0.00000
1335.00,5.26205,25.021785,0.000427,24.989916,0.0816,0.200,5.26205,0.00000
1336.00,5.26181,25.021822,0.000427,24.989926,0.0817,0.200,5.26181,0.00000
1337.00,5.26023,25.021886,0.000429,24.989953,0.0817,0.200,5.26023,0.00000
1338.00,5.25899,25.022061,0.000429,24.990136,0.0818,0.200,5.25899,0.00000
1339.00,5.25822,25.022129,0.000430,24.990187,0.0819,0.200,5.25822,0.00000
1340.00,5.25751,25.022226,0.000427,24.990223,0.0819,0.201,5.25751,0.00000
1341.00,5.25819,25.022305,0.000425,24.990213,0.0820,0.201,5.25819,0.00000
1342.00,5.25903,25.022364,0.000427,24.990211,0.0820,0.201,5.25903,0.00000
1343.00,5.25947,25.022356,0.000427,24.990128,0.0820,0.201,5.25947,0.00000
1344.00,5.26061,25.022428,0.000425,24.990167,0.0821,0.201,5.26061,0.00000
1345.00,5.26266,25.022453,0.000428,24.990142,0.0821,0.201,5.26266,0.00000
1346.00,5.26343,25.022469,0.000429,24.990187,0.0822,0.201,5.26343,0.00000
1347.00,5.26433,25.022461,0.000429,24.990200,0.0823,0.201,5.26433,0.00000
1348.00,5.26514,25.022445,0.000431,24.990206,0.0823,0.201,5.26514,0.00000
1349.00,5.26651,25.022326,0.000432,24.990107,0.0824,0.201,5.26651,0.00000
1350.00,5.26723,25.022402,0.000430,24.990150,0.0824,0.201,5.26723,0.00000
1351.00,5.26736,25.022423,0.000430,24.990102,0.0825,0.201,5.26736,0.00000
1352.00,5.26805,25.022427,0.000428,24.990046,0.0825,0.201,5.26805,0.00000
1353.00,5.26905,25.022487,0.000427,24.990094,0.0826,0.201,5.26905,0.00000
1354.00,5.26898,25.022583,0.000427,24.990146,0.0826,0.201,5.26898,0.00000
1355.00,5.26890,25.022544,0.000427,24.990120,0.0827,0.201,5.26890,0.00000
1356.00,5.26821,25.022554,0.000427,24.990198,0.0827,0.201,5.26821,0.00000
1357.00,5.26641,25.022621,0.000427,24.990284,0.0828,0.201,5.26641,0.00000
1358.00,5.26476,25.022628,0.000427,24.990275,0.0829,0.202,5.26476,0.00000
1359.00,5.26318,25.022603,0.000428,24.990246,0.0829,0.202,5.26318,0.00000
1360.00,5.25993,25.022633,0.000427,24.990263,0.0830,0.202,5.25993,0.00000
1361.00,5.25993,25.022646,0.000430,24.990243,0.0830,0.202,5.25993,0.00000
1362.00,5.26027,25.022614,0.000431,24.990201,0.0831,0.202,5.26027,0.00000
1363.00,5.26108,25.022618,0.000431,24.990155,0.0831,0.202,5.26108,0.00000
1364.00,5.26205,25.022711,0.000432,24.990201,0.0832,0.201,5.26205,0.00000
1365.00,5.26295,25.022716,0.000434,24.990217,0.0832,0.201,5.26295,0.00000
1366.00,5.26256,25.022784,0.000434,24.990227,0.0833,0.201,5.26256,0.00000
1367.00,5.26268,25.022813,0.000432,24.990272,0.0833,0.201,5.26268,0.00000
1368.00,5.26189,25.022868,0.000432,24.990322,0.0834,0.202,5.26189,0.00000
1369.00,5.26172,25.022788,0.000428,24.990258,0.0834,0.202,5.26172,0.00000
1370.00,5.26231,25.022778,0.000426,24.990202,0.0835,0.202,5.26231,0.00000
1371.00,5.26181,25.022730,0.000426,24.990160,0.0835,0.202,5.26181,0.00000
1372.00,5.26091,25.022732,0.000426,24.990125,0.0835,0.202,5.26091,0.00000
1373.00,5.26069,25.022714,0.000426,24.990126,0.0835,0.202,5.26069,0.00000
1374.00,5.26166,25.022767,0.000428,24.990185,0.0835,0.202,5.26166,0.00000
1375.00,5.26249,25.022721,0.000428,24.990183,0.0835,0.202,5.26249,0.00000
1376.00,5.26315,25.022785,0.000430,24.990246,0.0836,0.202,5.26315,0.00000
1377.00,5.26310,25.022788,0.000433,24.990254,0.0836,0.202,5.26310,0.00000
1378.00,5.26355,25.022743,0.000436,24.990204,0.0836,0.202,5.26355,0.00000
1379.00,5.26231,25.022669,0.000436,24.990127,0.0836,0.202,5.26231,0.00000
1380.00,5.26095,25.022783,0.000434,24.990195,0.0836,0.202,5.26095,0.00000
1381.00,5.26016,25.022730,0.000429,24.990140,0.0836,0.203,5.26016,0.00000
@12,2.0000,4.0, 1380.04 
1382.00,5.25914,25.022749,0.000426,24.990132,0.0837,0.203,5.25914,0.00000
1383.00,5.24813,25.022863,0.000425,24.990188,0.0837,0.203,5.24813,0.00000
1384.00,5.23084,25.022915,0.000424,24.990226,0.0838,0.203,5.23084,0.00000
1385.00,5.21239,25.022901,0.000427,24.990201,0.0838,0.203,5.21239,0.00000
1386.00,5.19286,25.022896,0.000430,24.990182,0.0839,0.203,5.19286,0.00000
1387.00,5.18001,25.022969,0.000431,24.990215,0.0839,0.203,5.18001,0.00000
1388.00,5.18072,25.022943,0.000428,24.990170,0.0839,0.203,5.18072,0.00000
1389.00,5.19254,25.023015,0.000427,24.990206,0.0839,0.203,5.19254,0.00000
1390.00,5.20770,25.023025,0.000427,24.990201,0.0839,0.203,5.20770,0.00000
1391.00,5.22529,25.023052,0.000424,24.990201,0.0839,0.203,5.22529,0.00000
1392.00,5.23738,25.023101,0.000421,24.990219,0.0839,0.203,5.23738,0.00000
1393.00,5.24632,25.023124,0.000423,24.990248,0.0840,0.203,5.24632,0.00000
1394.00,5.25028,25.023146,0.000426,24.990246,0.0840,0.203,5.25028,0.00000
1395.00,5.25358,25.023185,0.000425,24.990264,0.0840,0.203,5.25358,0.00000
1396.00,5.25552,25.023167,0.000425,24.990234,0.0840,0.204,5.25552,0.00000
1397.00,5.25771,25.023112,0.000422,24.990181,0.0840,0.204,5.25771,0.00000
1398.00,5.25936,25.023098,0.000421,24.990136,0.0841,0.204,5.25936,0.00000
1399.00,5.26115,25.023057,0.000419,24.990085,0.0841,0.204,5.26115,0.00000
1400.00,5.26204,25.022991,0.000421,24.989980,0.0841,0.204,5.26204,0.00000
1401.00,5.25986,25.023053,0.000423,24.990033,0.0841,0.204,5.25986,0.00000
1402.00,5.25704,25.023073,0.000426,24.990051,0.0842,0.204,5.25704,0.00000
1403.00,5.25370,25.023095,0.000427,24.990069,0.0842,0.204,5.25370,0.00000
1404.00,5.25059,25.023169,0.000425,24.990112,0.0842,0.204,5.25059,0.00000
1405.00,5.24834,25.023249,0.000424,24.990160,0.0842,0.204,5.24834,0.00000
1406.00,5.25021,25.023290,0.000423,24.990150,0.0842,0.204,5.25021,0.00000
1407.00,5.25256,25.023307,0.000422,24.990149,0.0842,0.204,5.25256,0.00000
1408.00,5.25477,25.023335,0.000422,24.990125,0.0842,0.204,5.25477,0.00000
1409.00,5.25739,25.023371,0.000423,24.990105,0.0843,0.204,5.25739,0.00000
1410.00,5.25980,25.023361,0.000421,24.990090,0.0843,0.204,5.25980,0.00000
1411.00,5.26018,25.023348,0.000422,24.990087,0.0843,0.205,5.26018,0.00000
1412.00,5.25945,25.023366,0.000422,24.990119,0.0843,0.205,5.25945,0.00000
1413.00,5.25926,25.023387,0.000424,24.990170,0.0843,0.205,5.25926,0.00000
1414.00,5.25815,25.023368,0.000424,24.990204,0.0844,0.205,5.25815,0.00000
1415.00,5.25721,25.023392,0.000426,24.990262,0.0844,0.205,5.25721,0.00000
1416.00,5.25691,25.023462,0.000429,24.990324,0.0845,0.205,5.25691,0.00000
1417.00,5.25757,25.023479,0.000430,24.990300,0.0846,0.205,5.25757,0.00000
1418.00,5.25827,25.023491,0.000430,24.990287,0.0846,0.205,5.25827,0.00000
1419.00,5.25863,25.023514,0.000430,24.990271,0.0847,0.205,5.25863,0.00000
1420.00,5.25947,25.023584,0.000429,24.990270,0.0847,0.205,5.25947,0.00000
1421.00,5.26111,25.023548,0.000427,24.990163,0.0848,0.205,5.26111,0.00000
1422.00,5.26154,25.023579,0.000426,24.990174,0.0848,0.205,5.26154,0.00000
1423.00,5.26231,25.023606,0.000427,24.990155,0.0848,0.205,5.26231,0.00000
1424.00,5.26229,25.023592,0.000431,24.990163,0.0848,0.205,5.26229,0.00000
1425.00,5.26048,25.023576,0.000432,24.990186,0.0848,0.205,5.26048,0.00000
1426.00,5.26014,25.023607,0.000433,24.990261,0.0848,0.205,5.26014,0.00000
1427.00,5.26076,25.023576,0.000434,24.990205,0.0849,0.205,5.26076,0.00000
1428.00,5.25969,25.023627,0.000435,24.990261,0.0849,0.205,5.25969,0.00000
1429.00,5.26025,25.023654,0.000431,24.990221,0.0849,0.205,5.26025,0.00000
1430.00,5.26245,25.023646,0.000432,24.990173,0.0849,0.205,5.26245,0.00000
1431.00,5.26127,25.023659,0.000434,24.990150,0.0849,0.205,5.26127,0.00000
1432.00,5.26040,25.023708,0.000433,24.990194,0.0850,0.205,5.26040,0.00000
1433.00,5.26064,25.023643,0.000431,24.990110,0.0850,0.205,5.26064,0.00000
1434.00,5.26106,25.023719,0.000430,24.990152,0.0850,0.205,5.26106,0.00000
1435.00,5.26180,25.023819,0.000431,24.990228,0.0850,0.205,5.26180,0.00000
1436.00,5.26528,25.023835,0.000429,24.990235,0.0850,0.205,5.26528,0.00000
1437.00,5.26912,25.023880,0.000429,24.990252,0.0850,0.206,5.26912,0.00000
1438.00,5.27267,25.023984,0.000430,24.990341,0.0850,0.206,5.27267,0.00000
1439.00,5.27542,25.023975,0.000430,24.990313,0.0850,0.206,5.27542,0.00000
1440.00,5.27618,25.023919,0.000428,24.990202,0.0850,0.206,5.27618,0.00000
1441.00,5.27528,25.024011,0.000427,24.990205,0.0850,0.206,5.27528,0.00000
1442.00,5.27293,25.024038,0.000426,24.990161,0.0850,0.206,5.27293,0.00000
1443.00,5.27026,25.024089,0.000426,24.990123,0.0850,0.206,5.27026,0.00000
1444.00,5.26810,25.024146,0.000427,24.990147,0.0850,0.206,5.26810,0.00000
1445.00,5.26669,25.024196,0.000430,24.990203,0.0850,0.206,5.26669,0.00000
1446.00,5.26599,25.024192,0.000431,24.990207,0.0851,0.206,5.26599,0.00000
1447.00,5.26577,25.024207,0.000432,24.990249,0.0851,0.206,5.26577,0.00000
1448.00,5.26543,25.024169,0.000430,24.990263,0.0852,0.206,5.26543,0.00000
1449.00,5.26464,25.024149,0.000430,24.990243,0.0852,0.206,5.26464,0.00000
1450.00,5.26383,25.024219,0.000429,24.990304,0.0853,0.206,5.26383,0.00000
1451.00,5.26304,25.024215,0.000431,24.990260,0.0853,0.206,5.26304,0.00000
1452.00,5.26302,25.024248,0.000433,24.990239,0.0854,0.206,5.26302,0.00000
1453.00,5.26373,25.024295,0.000436,24.990230,0.0854,0.206,5.26373,0.00000
1454.00,5.26413,25.024301,0.000436,24.990206,0.0854,0.206,5.26413,0.00000
1455.00,5.26435,25.024247,0.000439,24.990127,0.0854,0.206,5.26435,0.00000
1456.00,5.26268,25.024273,0.000440,24.990129,0.0855,0.206,5.26268,0.00000
1457.00,5.26045,25.024228,0.000438,24.990078,0.0855,0.206,5.26045,0.00000
1458.00,5.25811,25.024119,0.000439,24.990014,0.0855,0.206,5.25811,0.00000
1459.00,5.25731,25.024121,0.000439,24.990064,0.0856,0.206,5.25731,0.00000
1460.00,5.25607,25.024178,0.000437,24.990136,0.0856,0.206,5.25607,0.00000
1461.00,5.25702,25.024139,0.000435,24.990143,0.0856,0.206,5.25702,0.00000
1462.00,5.25978,25.024210,0.000435,24.990154,0.0856,0.206,5.25978,0.00000
1463.00,5.26160,25.024285,0.000434,24.990140,0.0856,0.206,5.26160,0.00000
1464.00,5.26273,25.024330,0.000433,24.990098,0.0856,0.206,5.26273,0.00000
1465.00,5.26461,25.024313,0.000429,24.989994,0.0856,0.207,5.26461,0.00000
1466.00,5.26474,25.024413,0.000430,24.990026,0.0856,0.207,5.26474,0.00000
1467.00,5.26290,25.024453,0.000430,24.990058,0.0857,0.207,5.26290,0.00000
1468.00,5.26196,25.024573,0.000429,24.990140,0.0857,0.207,5.26196,0.00000
1469.00,5.26165,25.024663,0.000429,24.990142,0.0858,0.207,5.26165,0.00000
1470.00,5.26144,25.024727,0.000430,24.990198,0.0859,0.207,5.26144,0.00000
1471.00,5.26225,25.024724,0.000430,24.990179,0.0860,0.207,5.26225,0.00000
1472.00,5.26379,25.024695,0.000427,24.990169,0.0862,0.207,5.26379,0.00000
1473.00,5.26544,25.024660,0.000426,24.990196,0.0863,0.207,5.26544,0.00000
1474.00,5.26611,25.024636,0.000426,24.990261,0.0865,0.207,5.26611,0.00000
1475.00,5.26625,25.024706,0.000428,24.990298,0.0866,0.207,5.26625,0.00000
1476.00,5.26474,25.024714,0.000427,24.990304,0.0868,0.207,5.26474,0.00000
1477.00,5.26243,25.024808,0.000429,24.990331,0.0870,0.207,5.26243,0.00000
1478.00,5.26008,25.024829,0.000432,24.990274,0.0871,0.207,5.26008,0.00000
1479.00,5.25816,25.024811,0.000431,24.990224,0.0873,0.207,5.25816,0.00000
1480.00,5.25323,25.024773,0.000428,24.990161,0.0875,0.208,5.25323,0.00000
1481.00,5.24914,25.024835,0.000430,24.990191,0.0876,0.208,5.24914,0.00000
1482.00,5.24464,25.024809,0.000430,24.990184,0.0878,0.208,5.24464,0.00000
1483.00,5.24100,25.024827,0.000428,24.990243,0.0879,0.208,5.24100,0.00000
1484.00,5.23854,25.024908,0.000428,24.990296,0.0881,0.208,5.23854,0.00000
1485.00,5.24111,25.024940,0.000432,24.990312,0.0882,0.208,5.24111,0.00000
1486.00,5.24685,25.024892,0.000430,24.990300,0.0884,0.208,5.24685,0.00000
1487.00,5.25469,25.024878,0.000429,24.990278,0.0885,0.208,5.25469,0.00000
1488.00,5.26073,25.024905,0.000433,24.990237,0.0887,0.208,5.26073,0.00000
1489.00,5.26575,25.024895,0.000433,24.990224,0.0888,0.208,5.26575,0.00000
1490.00,5.26890,25.024881,0.000431,24.990183,0.0889,0.208,5.26890,0.00000
1491.00,5.26876,25.024951,0.000433,24.990208,0.0890,0.208,5.26876,0.00000
1492.00,5.26665,25.025007,0.000433,24.990235,0.0891,0.208,5.26665,0.00000
1493.00,5.26404,25.025007,0.000428,24.990206,0.0893,0.208,5.26404,0.00000
1494.00,5.25975,25.025047,0.000429,24.990217,0.0894,0.208,5.25975,0.00000
1495.00,5.25602,25.025057,0.000426,24.990239,0.0895,0.208,5.25602,0.00000
1496.00,5.25499,25.024985,0.000426,24.990136,0.0896,0.208,5.25499,0.00000
1497.00,5.25405,25.024958,0.000428,24.990111,0.0896,0.208,5.25405,0.00000
1498.00,5.25498,25.025007,0.000429,24.990173,0.0897,0.208,5.25498,0.00000
1499.00,5.25686,25.024971,0.000427,24.990125,0.0897,0.208,5.25686,0.00000
1500.00,5.25892,25.024956,0.000428,24.990162,0.0897,0.208,5.25892,0.00000
1501.00,5.25909,25.025013,0.000425,24.990253,0.0897,0.209,5.25909,0.00000
@13,2.0000,4.0, 1500.08700000001 
1502.00,5.25930,25.024990,0.000423,24.990224,0.0897,0.209,5.25930,0.00000
1503.00,5.24949,25.025002,0.000424,24.990256,0.0898,0.209,5.24949,0.00000
1504.00,5.23265,25.025018,0.000426,24.990285,0.0898,0.209,5.23265,0.00000
1505.00,5.21234,25.025069,0.000429,24.990283,0.0898,0.208,5.21234,0.00000
1506.00,5.19003,25.025034,0.000432,24.990234,0.0899,0.208,5.19003,0.00000
1507.00,5.17071,25.025003,0.000427,24.990242,0.0899,0.209,5.17071,0.00000
1508.00,5.16626,25.024924,0.000423,24.990173,0.0899,0.209,5.16626,0.00000
1509.00,5.17369,25.024924,0.000421,24.990168,0.0899,0.209,5.17369,0.00000
1510.00,5.18639,25.024953,0.000420,24.990234,0.0899,0.209,5.18639,0.00000
1511.00,5.20146,25.025016,0.000420,24.990302,0.0899,0.209,5.20146,0.00000
1512.00,5.21572,25.025116,0.000426,24.990410,0.0899,0.209,5.21572,0.00000
1513.00,5.22488,25.025227,0.000426,24.990488,0.0899,0.209,5.22488,0.00000
1514.00,5.23055,25.025242,0.000427,24.990496,0.0899,0.209,5.23055,0.00000
1515.00,5.23455,25.025268,0.000424,24.990483,0.0899,0.209,5.23455,0.00000
1516.00,5.23857,25.025336,0.000422,24.990498,0.0899,0.209,5.23857,0.00000
1517.00,5.24146,25.025340,0.000420,24.990422,0.0899,0.210,5.24146,0.00000
1518.00,5.24432,25.025378,0.000419,24.990399,0.0899,0.210,5.24432,0.00000
1519.00,5.24670,25.025402,0.000418,24.990365,0.0899,0.210,5.24670,0.00000
1520.00,5.24790,25.025421,0.000421,24.990351,0.0899,0.210,5.24790,0.00000
1521.00,5.24799,25.025404,0.000422,24.990317,0.0899,0.210,5.24799,0.00000
1522.00,5.24825,25.025450,0.000421,24.990300,0.0899,0.210,5.24825,0.00000
1523.00,5.24862,25.025409,0.000420,24.990246,0.0899,0.210,5.24862,0.00000
1524.00,5.25025,25.025459,0.000423,24.990259,0.0899,0.210,5.25025,0.00000
1525.00,5.25239,25.025515,0.000420,24.990265,0.0899,0.210,5.25239,0.00000
1526.00,5.25438,25.025523,0.000418,24.990258,0.0899,0.210,5.25438,0.00000
1527.00,5.25552,25.025532,0.000420,24.990309,0.0899,0.210,5.25552,0.00000
1528.00,5.25418,25.025615,0.000423,24.990359,0.0900,0.210,5.25418,0.00000
1529.00,5.25025,25.025639,0.000422,24.990417,0.0900,0.210,5.25025,0.00000
1530.00,5.24567,25.025593,0.000427,24.990349,0.0900,0.210,5.24567,0.00000
1531.00,5.24367,25.025563,0.000429,24.990322,0.0900,0.210,5.24367,0.00000
1532.00,5.24194,25.025600,0.000428,24.990336,0.0900,0.210,5.24194,0.00000
1533.00,5.24339,25.025564,0.000427,24.990276,0.0899,0.210,5.24339,0.00000
1534.00,5.24652,25.025522,0.000428,24.990216,0.0899,0.210,5.24652,0.00000
1535.00,5.24991,25.025573,0.000428,24.990266,0.0899,0.210,5.24991,0.00000
1536.00,5.25166,25.025626,0.000429,24.990299,0.0899,0.210,5.25166,0.00000
1537.00,5.25381,25.025636,0.000430,24.990302,0.0898,0.210,5.25381,0.00000
1538.00,5.25585,25.025680,0.000430,24.990363,0.0898,0.211,5.25585,0.00000
1539.00,5.25562,25.025717,0.000427,24.990330,0.0897,0.211,5.25562,0.00000
1540.00,5.25661,25.025689,0.000425,24.990252,0.0897,0.211,5.25661,0.00000
1541.00,5.25839,25.025680,0.000423,24.990225,0.0896,0.211,5.25839,0.00000
1542.00,5.25847,25.025678,0.000423,24.990162,0.0895,0.211,5.25847,0.00000
1543.00,5.25735,25.025683,0.000426,24.990140,0.0895,0.211,5.25735,0.00000
1544.00,5.25763,25.025694,0.000432,24.990151,0.0895,0.211,5.25763,0.00000
1545.00,5.25684,25.025699,0.000433,24.990144,0.0894,0.211,5.25684,0.00000
1546.00,5.25593,25.025762,0.000431,24.990143,0.0894,0.211,5.25593,0.00000
1547.00,5.25670,25.025773,0.000431,24.990115,0.0893,0.211,5.25670,0.00000
1548.00,5.25754,25.025756,0.000430,24.990084,0.0893,0.211,5.25754,0.00000
1549.00,5.25857,25.025806,0.000429,24.990121,0.0892,0.211,5.25857,0.00000
1550.00,5.25993,25.025815,0.000430,24.990164,0.0892,0.211,5.25993,0.00000
1551.00,5.26058,25.025842,0.000432,24.990209,0.0892,0.211,5.26058,0.00000
1552.00,5.26049,25.025910,0.000433,24.990292,0.0892,0.211,5.26049,0.00000
1553.00,5.25890,25.025968,0.000430,24.990321,0.0892,0.212,5.25890,0.00000
1554.00,5.25740,25.025965,0.000431,24.990338,0.0892,0.212,5.25740,0.00000
1555.00,5.25656,25.025991,0.000433,24.990382,0.0892,0.212,5.25656,0.00000
1556.00,5.25641,25.025992,0.000431,24.990335,0.0893,0.212,5.25641,0.00000
1557.00,5.25613,25.025975,0.000434,24.990312,0.0893,0.212,5.25613,0.00000
1558.00,5.25748,25.025966,0.000440,24.990295,0.0892,0.211,5.25748,0.00000
1559.00,5.25846,25.025959,0.000440,24.990268,0.0893,0.211,5.25846,0.00000
1560.00,5.25921,25.026006,0.000440,24.990200,0.0893,0.211,5.25921,0.00000
1561.00,5.25920,25.026069,0.000441,24.990245,0.0893,0.211,5.25920,0.00000
1562.00,5.25945,25.026087,0.000440,24.990244,0.0894,0.211,5.25945,0.00000
1563.00,5.25962,25.026161,0.000436,24.990284,0.0894,0.212,5.25962,0.00000
1564.00,5.25952,25.026182,0.000433,24.990261,0.0895,0.212,5.25952,0.00000
1565.00,5.25918,25.026203,0.000432,24.990249,0.0895,0.212,5.25918,0.00000
1566.00,5.25956,25.026199,0.000435,24.990231,0.0896,0.212,5.25956,0.00000
1567.00,5.26045,25.026213,0.000433,24.990207,0.0896,0.212,5.26045,0.00000
1568.00,5.26064,25.026211,0.000434,24.990175,0.0896,0.212,5.26064,0.00000
1569.00,5.26099,25.026258,0.000434,24.990208,0.0897,0.212,5.26099,0.00000
1570.00,5.26006,25.026251,0.000435,24.990254,0.0897,0.212,5.26006,0.00000
1571.00,5.25938,25.026201,0.000433,24.990242,0.0898,0.212,5.25938,0.00000
1572.00,5.25873,25.026176,0.000436,24.990231,0.0898,0.212,5.25873,0.00000
1573.00,5.25779,25.026159,0.000434,24.990260,0.0898,0.212,5.25779,0.00000
1574.00,5.25765,25.026138,0.000435,24.990200,0.0898,0.212,5.25765,0.00000
1575.00,5.25913,25.026146,0.000434,24.990164,0.0898,0.212,5.25913,0.00000
1576.00,5.26025,25.026175,0.000429,24.990117,0.0898,0.213,5.26025,0.00000
1577.00,5.26068,25.026220,0.000425,24.990079,0.0898,0.213,5.26068,0.00000
1578.00,5.26088,25.026275,0.000427,24.990053,0.0898,0.213,5.26088,0.00000
1579.00,5.26100,25.026328,0.000428,24.990099,0.0897,0.213,5.26100,0.00000
1580.00,5.26094,25.026374,0.000427,24.990139,0.0897,0.213,5.26094,0.00000
1581.00,5.26023,25.026457,0.000430,24.990193,0.0897,0.213,5.26023,0.00000
1582.00,5.25956,25.026489,0.000434,24.990234,0.0897,0.213,5.25956,0.00000
1583.00,5.26019,25.026479,0.000434,24.990187,0.0897,0.213,5.26019,0.00000
1584.00,5.26201,25.026470,0.000431,24.990194,0.0896,0.213,5.26201,0.00000
1585.00,5.26388,25.026463,0.000430,24.990149,0.0896,0.213,5.26388,0.00000
1586.00,5.26663,25.026455,0.000429,24.990136,0.0896,0.213,5.26663,0.00000
1587.00,5.26881,25.026427,0.000426,24.990099,0.0895,0.213,5.26881,0.00000
1588.00,5.26970,25.026467,0.000422,24.990148,0.0894,0.213,5.26970,0.00000
1589.00,5.26837,25.026499,0.000423,24.990131,0.0894,0.213,5.26837,0.00000
1590.00,5.26542,25.026575,0.000425,24.990204,0.0893,0.213,5.26542,0.00000
1591.00,5.26200,25.026604,0.000428,24.990165,0.0893,0.213,5.26200,0.00000
1592.00,5.26017,25.026692,0.000429,24.990258,0.0892,0.213,5.26017,0.00000
1593.00,5.25859,25.026724,0.000429,24.990267,0.0892,0.213,5.25859,0.00000
1594.00,5.25797,25.026725,0.000429,24.990226,0.0891,0.213,5.25797,0.00000
1595.00,5.25863,25.026701,0.000428,24.990156,0.0891,0.213,5.25863,0.00000
1596.00,5.25908,25.026694,0.000426,24.990146,0.0890,0.214,5.25908,0.00000
1597.00,5.25964,25.026732,0.000426,24.990130,0.0890,0.214,5.25964,0.00000
1598.00,5.25942,25.026674,0.000428,24.990147,0.0889,0.213,5.25942,0.00000
1599.00,5.25892,25.026708,0.000429,24.990185,0.0889,0.213,5.25892,0.00000
1600.00,5.25784,25.026737,0.000428,24.990229,0.0889,0.213,5.25784,0.00000
1601.00,5.25833,25.026758,0.000427,24.990259,0.0889,0.214,5.25833,0.00000
1602.00,5.25732,25.026752,0.000428,24.990251,0.0888,0.214,5.25732,0.00000
1603.00,5.25744,25.026813,0.000430,24.990247,0.0888,0.214,5.25744,0.00000
1604.00,5.25789,25.026841,0.000428,24.990277,0.0888,0.214,5.25789,0.00000
1605.00,5.25934,25.026937,0.000431,24.990349,0.0888,0.214,5.25934,0.00000
1606.00,5.25959,25.026952,0.000433,24.990356,0.0887,0.214,5.25959,0.00000
1607.00,5.26004,25.026954,0.000431,24.990332,0.0887,0.214,5.26004,0.00000
1608.00,5.26079,25.026929,0.000430,24.990283,0.0887,0.214,5.26079,0.00000
1609.00,5.26045,25.026905,0.000432,24.990259,0.0887,0.214,5.26045,0.00000
1610.00,5.25953,25.026799,0.000431,24.990160,0.0886,0.214,5.25953,0.00000
1611.00,5.25903,25.026842,0.000431,24.990153,0.0886,0.214,5.25903,0.00000
1612.00,5.25822,25.026885,0.000431,24.990141,0.0886,0.214,5.25822,0.00000
1613.00,5.25779,25.026903,0.000429,24.990120,0.0886,0.214,5.25779,0.00000
1614.00,5.25767,25.026924,0.000428,24.990095,0.0885,0.214,5.25767,0.00000
1615.00,5.25854,25.026954,0.000426,24.990068,0.0885,0.214,5.25854,0.00000
1616.00,5.25826,25.026962,0.000426,24.990102,0.0885,0.214,5.25826,0.00000
1617.00,5.25785,25.026960,0.000427,24.990151,0.0884,0.214,5.25785,0.00000
1618.00,5.25761,25.026974,0.000430,24.990176,0.0884,0.214,5.25761,0.00000
1619.00,5.25807,25.027050,0.000429,24.990197,0.0884,0.214,5.25807,0.00000
1620.00,5.25715,25.027085,0.000431,24.990205,0.0884,0.214,5.25715,0.00000
1621.00,5.25481,25.027113,0.000428,24.990223,0.0885,0.214,5.25481,0.00000
@14,2.0000,4.0, 1620.095 
1622.00,5.25436,25.027107,0.000426,24.990198,0.0885,0.215,5.25436,0.00000
1623.00,5.24316,25.027215,0.000423,24.990252,0.0886,0.215,5.24316,0.00000
1624.00,5.22053,25.027210,0.000422,24.990249,0.0886,0.215,5.22053,0.00000
1625.00,5.19653,25.027205,0.000422,24.990264,0.0886,0.215,5.19653,0.00000
1626.00,5.17293,25.027186,0.000423,24.990178,0.0886,0.215,5.17293,0.00000
1627.00,5.15454,25.027194,0.000423,24.990153,0.0887,0.215,5.15454,0.00000
1628.00,5.15526,25.027153,0.000423,24.990107,0.0887,0.215,5.15526,0.00000
1629.00,5.17147,25.027217,0.000423,24.990150,0.0887,0.215,5.17147,0.00000
1630.00,5.19243,25.027287,0.000424,24.990168,0.0887,0.215,5.19243,0.00000
1631.00,5.21350,25.027396,0.000426,24.990236,0.0887,0.215,5.21350,0.00000
1632.00,5.22712,25.027515,0.000428,24.990301,0.0887,0.215,5.22712,0.00000
1633.00,5.23312,25.027570,0.000430,24.990339,0.0887,0.215,5.23312,0.00000
1634.00,5.23482,25.027547,0.000430,24.990289,0.0887,0.215,5.23482,0.00000
1635.00,5.23443,25.027590,0.000430,24.990331,0.0887,0.215,5.23443,0.00000
1636.00,5.23625,25.027539,0.000430,24.990325,0.0887,0.215,5.23625,0.00000
1637.00,5.24074,25.027522,0.000430,24.990292,0.0886,0.215,5.24074,0.00000
1638.00,5.24426,25.027497,0.000428,24.990257,0.0886,0.216,5.24426,0.00000
1639.00,5.24939,25.027547,0.000426,24.990293,0.0886,0.216,5.24939,0.00000
1640.00,5.25284,25.027582,0.000425,24.990300,0.0885,0.216,5.25284,0.00000
1641.00,5.25499,25.027640,0.000425,24.990324,0.0885,0.216,5.25499,0.00000
1642.00,5.25597,25.027614,0.000425,24.990339,0.0885,0.216,5.25597,0.00000
1643.00,5.25646,25.027697,0.000427,24.990394,0.0885,0.216,5.25646,0.00000
1644.00,5.25493,25.027680,0.000429,24.990357,0.0885,0.216,5.25493,0.00000
1645.00,5.25481,25.027597,0.000432,24.990282,0.0886,0.216,5.25481,0.00000
1646.00,5.25453,25.027594,0.000432,24.990282,0.0886,0.216,5.25453,0.00000
1647.00,5.25313,25.027623,0.000431,24.990259,0.0887,0.216,5.25313,0.00000
1648.00,5.25236,25.027594,0.000432,24.990225,0.0888,0.216,5.25236,0.00000
1649.00,5.25138,25.027606,0.000433,24.990219,0.0888,0.216,5.25138,0.00000
1650.00,5.25094,25.027637,0.000431,24.990177,0.0889,0.216,5.25094,0.00000
1651.00,5.25129,25.027702,0.000430,24.990194,0.0890,0.216,5.25129,0.00000
1652.00,5.25269,25.027702,0.000428,24.990172,0.0891,0.216,5.25269,0.00000
1653.00,5.25387,25.027720,0.000428,24.990115,0.0892,0.217,5.25387,0.00000
1654.00,5.25527,25.027740,0.000429,24.990118,0.0892,0.217,5.25527,0.00000
1655.00,5.25561,25.027796,0.000425,24.990218,0.0893,0.217,5.25561,0.00000
1656.00,5.25683,25.027761,0.000427,24.990166,0.0894,0.217,5.25683,0.00000
1657.00,5.25830,25.027841,0.000432,24.990200,0.0895,0.217,5.25830,0.00000
1658.00,5.25858,25.027836,0.000430,24.990231,0.0895,0.217,5.25858,0.00000
1659.00,5.25798,25.027838,0.000427,24.990265,0.0896,0.217,5.25798,0.00000
1660.00,5.25793,25.027838,0.000430,24.990230,0.0897,0.217,5.25793,0.00000
1661.00,5.25822,25.027869,0.000434,24.990243,0.0898,0.217,5.25822,0.00000
1662.00,5.25848,25.027841,0.000430,24.990251,0.0899,0.217,5.25848,0.00000
1663.00,5.25967,25.027884,0.000429,24.990281,0.0900,0.217,5.25967,0.00000
1664.00,5.26201,25.027935,0.000428,24.990272,0.0902,0.217,5.26201,0.00000
1665.00,5.26387,25.027969,0.000426,24.990271,0.0903,0.217,5.26387,0.00000
1666.00,5.26375,25.027950,0.000420,24.990266,0.0904,0.218,5.26375,0.00000
1667.00,5.26306,25.027964,0.000422,24.990251,0.0906,0.218,5.26306,0.00000
1668.00,5.26288,25.027924,0.000423,24.990203,0.0907,0.218,5.26288,0.00000
1669.00,5.26223,25.027940,0.000425,24.990240,0.0908,0.218,5.26223,0.00000
1670.00,5.26094,25.027921,0.000426,24.990182,0.0909,0.218,5.26094,0.00000
1671.00,5.25971,25.027925,0.000425,24.990135,0.0910,0.218,5.25971,0.00000
1672.00,5.25795,25.027935,0.000423,24.990145,0.0911,0.218,5.25795,0.00000
1673.00,5.25705,25.027987,0.000425,24.990186,0.0912,0.218,5.25705,0.00000
1674.00,5.25607,25.027951,0.000423,24.990120,0.0913,0.218,5.25607,0.00000
1675.00,5.25619,25.028033,0.000427,24.990208,0.0913,0.218,5.25619,0.00000
1676.00,5.25681,25.028071,0.000430,24.990249,0.0914,0.218,5.25681,0.00000
1677.00,5.25931,25.028062,0.000432,24.990217,0.0915,0.218,5.25931,0.00000
1678.00,5.26215,25.028097,0.000431,24.990183,0.0916,0.218,5.26215,0.00000
1679.00,5.26485,25.028134,0.000428,24.990203,0.0917,0.218,5.26485,0.00000
1680.00,5.26613,25.028089,0.000427,24.990154,0.0917,0.218,5.26613,0.00000
1681.00,5.26789,25.028109,0.000427,24.990177,0.0918,0.218,5.26789,0.00000
1682.00,5.26722,25.028176,0.000427,24.990192,0.0919,0.218,5.26722,0.00000
1683.00,5.26282,25.028154,0.000427,24.990225,0.0920,0.218,5.26282,0.00000
1684.00,5.25831,25.028225,0.000428,24.990261,0.0920,0.218,5.25831,0.00000
1685.00,5.25518,25.028309,0.000427,24.990354,0.0921,0.218,5.25518,0.00000
1686.00,5.25122,25.028366,0.000428,24.990371,0.0922,0.218,5.25122,0.00000
1687.00,5.24955,25.028393,0.000430,24.990415,0.0922,0.218,5.24955,0.00000
1688.00,5.25024,25.028448,0.000431,24.990400,0.0922,0.218,5.25024,0.00000
1689.00,5.25272,25.028447,0.000436,24.990346,0.0922,0.218,5.25272,0.00000
1690.00,5.25502,25.028421,0.000436,24.990314,0.0922,0.218,5.25502,0.00000
1691.00,5.25766,25.028434,0.000431,24.990298,0.0923,0.218,5.25766,0.00000
1692.00,5.25917,25.028437,0.000426,24.990299,0.0923,0.218,5.25917,0.00000
1693.00,5.26098,25.028486,0.000425,24.990319,0.0924,0.218,5.26098,0.00000
1694.00,5.26137,25.028450,0.000423,24.990304,0.0924,0.218,5.26137,0.00000
1695.00,5.26096,25.028483,0.000422,24.990293,0.0924,0.219,5.26096,0.00000
1696.00,5.26110,25.028478,0.000423,24.990304,0.0924,0.219,5.26110,0.00000
1697.00,5.26083,25.028493,0.000423,24.990255,0.0924,0.219,5.26083,0.00000
1698.00,5.25997,25.028489,0.000425,24.990242,0.0924,0.219,5.25997,0.00000
1699.00,5.25930,25.028573,0.000425,24.990302,0.0924,0.219,5.25930,0.00000
1700.00,5.25825,25.028661,0.000426,24.990336,0.0924,0.219,5.25825,0.00000
1701.00,5.25689,25.028658,0.000424,24.990304,0.0924,0.219,5.25689,0.00000
1702.00,5.25569,25.028721,0.000423,24.990333,0.0924,0.219,5.25569,0.00000
1703.00,5.25492,25.028753,0.000423,24.990386,0.0924,0.219,5.25492,0.00000
1704.00,5.25406,25.028761,0.000422,24.990358,0.0923,0.219,5.25406,0.00000
1705.00,5.25347,25.028729,0.000423,24.990347,0.0923,0.219,5.25347,0.00000
1706.00,5.25246,25.028734,0.000426,24.990340,0.0922,0.219,5.25246,0.00000
1707.00,5.25155,25.028681,0.000428,24.990266,0.0922,0.219,5.25155,0.00000
1708.00,5.25127,25.028710,0.000426,24.990265,0.0922,0.219,5.25127,0.00000
1709.00,5.25155,25.028705,0.000427,24.990281,0.0921,0.219,5.25155,0.00000
1710.00,5.25354,25.028727,0.000427,24.990254,0.0921,0.219,5.25354,0.00000
1711.00,5.25539,25.028813,0.000427,24.990289,0.0920,0.219,5.25539,0.00000
1712.00,5.25769,25.028860,0.000427,24.990326,0.0919,0.220,5.25769,0.00000
1713.00,5.25919,25.028847,0.000428,24.990295,0.0918,0.220,5.25919,0.00000
1714.00,5.26023,25.028901,0.000430,24.990311,0.0917,0.220,5.26023,0.00000
1715.00,5.25924,25.028906,0.000430,24.990256,0.0917,0.220,5.25924,0.00000
1716.00,5.25891,25.028897,0.000431,24.990234,0.0917,0.220,5.25891,0.00000
1717.00,5.25855,25.028881,0.000433,24.990263,0.0916,0.219,5.25855,0.00000
1718.00,5.25847,25.028891,0.000434,24.990192,0.0916,0.219,5.25847,0.00000
1719.00,5.25834,25.028967,0.000430,24.990237,0.0916,0.220,5.25834,0.00000
1720.00,5.25928,25.028972,0.000432,24.990274,0.0915,0.220,5.25928,0.00000
1721.00,5.26113,25.028970,0.000431,24.990238,0.0914,0.220,5.26113,0.00000
1722.00,5.26384,25.029038,0.000431,24.990228,0.0914,0.220,5.26384,0.00000
1723.00,5.26653,25.029058,0.000429,24.990244,0.0913,0.220,5.26653,0.00000
1724.00,5.26818,25.028994,0.000427,24.990135,0.0913,0.220,5.26818,0.00000
1725.00,5.27005,25.029039,0.000425,24.990125,0.0912,0.220,5.27005,0.00000
1726.00,5.26844,25.029029,0.000423,24.990090,0.0912,0.220,5.26844,0.00000
1727.00,5.26347,25.028977,0.000424,24.990024,0.0911,0.220,5.26347,0.00000
1728.00,5.25713,25.029015,0.000425,24.990049,0.0911,0.220,5.25713,0.00000
1729.00,5.25120,25.029065,0.000429,24.990082,0.0911,0.220,5.25120,0.00000
1730.00,5.24561,25.029120,0.000429,24.990104,0.0910,0.220,5.24561,0.00000
1731.00,5.24393,25.029142,0.000431,24.990103,0.0910,0.220,5.24393,0.00000
1732.00,5.24505,25.029279,0.000431,24.990208,0.0909,0.220,5.24505,0.00000
1733.00,5.24820,25.029290,0.000434,24.990198,0.0909,0.220,5.24820,0.00000
1734.00,5.25306,25.029296,0.000432,24.990198,0.0908,0.220,5.25306,0.00000
1735.00,5.25754,25.029260,0.000432,24.990170,0.0908,0.220,5.25754,0.00000
1736.00,5.26132,25.029355,0.000433,24.990210,0.0907,0.220,5.26132,0.00000
1737.00,5.26370,25.029267,0.000431,24.990079,0.0907,0.220,5.26370,0.00000
1738.00,5.26518,25.029304,0.000430,24.990090,0.0906,0.221,5.26518,0.00000
1739.00,5.26564,25.029329,0.000429,24.990083,0.0906,0.221,5.26564,0.00000
1740.00,5.26494,25.029375,0.000427,24.990115,0.0906,0.221,5.26494,0.00000
1741.00,5.26270,25.029353,0.000425,24.990113,0.0905,0.221,5.26270,0.00000
@15,2.0000,4.0, 1740.08900000001 
1742.00,5.26269,25.029418,0.000426,24.990228,0.0905,0.221,5.26269,0.00000
1743.00,5.25397,25.029414,0.000425,24.990231,0.0905,0.221,5.25397,0.00000
1744.00,5.23178,25.029393,0.000427,24.990195,0.0905,0.221,5.23178,0.00000
1745.00,5.20549,25.029424,0.000428,24.990200,0.0904,0.221,5.20549,0.00000
1746.00,5.17893,25.029431,0.000428,24.990151,0.0904,0.221,5.17893,0.00000
1747.00,5.15670,25.029462,0.000429,24.990085,0.0904,0.221,5.15670,0.00000
1748.00,5.14998,25.029484,0.000430,24.990061,0.0904,0.221,5.14998,0.00000
1749.00,5.16260,25.029551,0.000431,24.990078,0.0903,0.221,5.16260,0.00000
1750.00,5.18166,25.029520,0.000433,24.990016,0.0903,0.221,5.18166,0.00000
1751.00,5.20146,25.029530,0.000436,24.990094,0.0903,0.221,5.20146,0.00000
1752.00,5.21727,25.029540,0.000434,24.990140,0.0903,0.221,5.21727,0.00000
1753.00,5.22721,25.029543,0.000433,24.990154,0.0903,0.221,5.22721,0.00000
1754.00,5.23306,25.029579,0.000432,24.990229,0.0904,0.222,5.23306,0.00000
1755.00,5.23726,25.029650,0.000428,24.990304,0.0904,0.222,5.23726,0.00000
1756.00,5.24208,25.029670,0.000423,24.990285,0.0905,0.222,5.24208,0.00000
1757.00,5.24636,25.029681,0.000423,24.990264,0.0905,0.222,5.24636,0.00000
1758.00,5.25023,25.029731,0.000424,24.990266,0.0906,0.222,5.25023,0.00000
1759.00,5.25267,25.029746,0.000426,24.990241,0.0906,0.222,5.25267,0.00000
1760.00,5.25523,25.029751,0.000430,24.990227,0.0907,0.222,5.25523,0.00000
1761.00,5.25711,25.029785,0.000433,24.990249,0.0907,0.222,5.25711,0.00000
1762.00,5.25816,25.029865,0.000432,24.990250,0.0908,0.222,5.25816,0.00000
1763.00,5.25781,25.029897,0.000433,24.990243,0.0908,0.222,5.25781,0.00000
1764.00,5.25741,25.029868,0.000431,24.990205,0.0909,0.222,5.25741,0.00000
1765.00,5.25756,25.029846,0.000430,24.990145,0.0909,0.222,5.25756,0.00000
1766.00,5.25691,25.029898,0.000428,24.990121,0.0910,0.222,5.25691,0.00000
1767.00,5.25617,25.029858,0.000427,24.990094,0.0911,0.222,5.25617,0.00000
1768.00,5.25648,25.029888,0.000423,24.990100,0.0911,0.223,5.25648,0.00000
1769.00,5.25662,25.029982,0.000423,24.990163,0.0912,0.223,5.25662,0.00000
1770.00,5.25632,25.030088,0.000420,24.990204,0.0912,0.223,5.25632,0.00000
1771.00,5.25684,25.030086,0.000424,24.990198,0.0913,0.223,5.25684,0.00000
1772.00,5.25869,25.030102,0.000425,24.990198,0.0913,0.223,5.25869,0.00000
1773.00,5.25967,25.030102,0.000429,24.990236,0.0914,0.223,5.25967,0.00000
1774.00,5.25928,25.030054,0.000427,24.990175,0.0915,0.223,5.25928,0.00000
1775.00,5.26039,25.030029,0.000427,24.990174,0.0916,0.223,5.26039,0.00000
1776.00,5.26041,25.030075,0.000425,24.990192,0.0917,0.223,5.26041,0.00000
1777.00,5.25842,25.030060,0.000424,24.990170,0.0917,0.223,5.25842,0.00000
1778.00,5.25793,25.030086,0.000423,24.990126,0.0918,0.223,5.25793,0.00000
1779.00,5.25794,25.030103,0.000426,24.990135,0.0918,0.223,5.25794,0.00000
1780.00,5.25585,25.030097,0.000427,24.990157,0.0919,0.223,5.25585,0.00000
1781.00,5.25527,25.030116,0.000429,24.990205,0.0919,0.223,5.25527,0.00000
1782.00,5.25549,25.030180,0.000430,24.990283,0.0920,0.223,5.25549,0.00000
1783.00,5.25499,25.030134,0.000430,24.990253,0.0920,0.223,5.25499,0.00000
1784.00,5.25656,25.030192,0.000431,24.990273,0.0920,0.223,5.25656,0.00000
1785.00,5.25866,25.030214,0.000431,24.990206,0.0921,0.223,5.25866,0.00000
1786.00,5.26015,25.030170,0.000428,24.990101,0.0921,0.223,5.26015,0.00000
1787.00,5.25976,25.030171,0.000425,24.990065,0.0922,0.223,5.25976,0.00000
1788.00,5.25898,25.030242,0.000423,24.990073,0.0922,0.224,5.25898,0.00000
1789.00,5.25839,25.030278,0.000422,24.990070,0.0922,0.224,5.25839,0.00000
1790.00,5.25758,25.030238,0.000423,24.990052,0.0923,0.224,5.25758,0.00000
1791.00,5.25645,25.030283,0.000424,24.990081,0.0923,0.224,5.25645,0.00000
1792.00,5.25791,25.030275,0.000425,24.990060,0.0923,0.224,5.25791,0.00000
1793.00,5.25974,25.030244,0.000427,24.990063,0.0923,0.224,5.25974,0.00000
1794.00,5.25887,25.030223,0.000429,24.990027,0.0923,0.224,5.25887,0.00000
1795.00,5.25837,25.030285,0.000427,24.990071,0.0923,0.224,5.25837,0.00000
1796.00,5.25852,25.030309,0.000426,24.990071,0.0923,0.224,5.25852,0.00000
1797.00,5.25758,25.030356,0.000427,24.990090,0.0924,0.224,5.25758,0.00000
1798.00,5.25587,25.030399,0.000426,24.990080,0.0924,0.224,5.25587,0.00000
1799.00,5.25529,25.030380,0.000426,24.990023,0.0924,0.224,5.25529,0.00000
1800.00,5.25475,25.030425,0.000426,24.990074,0.0924,0.224,5.25475,0.00000
1801.00,5.25439,25.030462,0.000428,24.990098,0.0925,0.224,5.25439,0.00000
1802.00,5.25491,25.030512,0.000428,24.990095,0.0925,0.224,5.25491,0.00000
1803.00,5.25568,25.030582,0.000429,24.990171,0.0925,0.224,5.25568,0.00000
1804.00,5.25598,25.030673,0.000428,24.990282,0.0925,0.224,5.25598,0.00000
1805.00,5.25637,25.030654,0.000429,24.990164,0.0925,0.224,5.25637,0.00000
1806.00,5.25666,25.030658,0.000430,24.990194,0.0925,0.224,5.25666,0.00000
1807.00,5.25597,25.030686,0.000427,24.990215,0.0925,0.224,5.25597,0.00000
1808.00,5.25583,25.030641,0.000429,24.990125,0.0925,0.224,5.25583,0.00000
1809.00,5.25635,25.030626,0.000428,24.990078,0.0925,0.224,5.25635,0.00000
1810.00,5.25643,25.030658,0.000427,24.990141,0.0925,0.225,5.25643,0.00000
1811.00,5.25674,25.030653,0.000427,24.990120,0.0925,0.225,5.25674,0.00000
1812.00,5.25744,25.030626,0.000429,24.990116,0.0924,0.224,5.25744,0.00000
1813.00,5.25853,25.030673,0.000427,24.990112,0.0924,0.225,5.25853,0.00000
1814.00,5.25947,25.030690,0.000427,24.990060,0.0924,0.225,5.25947,0.00000
1815.00,5.25967,25.030699,0.000430,24.990022,0.0923,0.225,5.25967,0.00000
1816.00,5.26002,25.030758,0.000432,24.990003,0.0923,0.224,5.26002,0.00000
1817.00,5.25961,25.030751,0.000433,24.990010,0.0923,0.224,5.25961,0.00000
1818.00,5.25889,25.030779,0.000433,24.990081,0.0922,0.225,5.25889,0.00000
1819.00,5.25865,25.030832,0.000433,24.990148,0.0922,0.225,5.25865,0.00000
1820.00,5.25887,25.030890,0.000431,24.990219,0.0922,0.225,5.25887,0.00000
1821.00,5.25877,25.030910,0.000430,24.990244,0.0922,0.225,5.25877,0.00000
1822.00,5.25985,25.030944,0.000430,24.990221,0.0921,0.225,5.25985,0.00000
1823.00,5.26149,25.030975,0.000431,24.990185,0.0921,0.225,5.26149,0.00000
1824.00,5.26176,25.030984,0.000430,24.990219,0.0921,0.225,5.26176,0.00000
1825.00,5.26224,25.030945,0.000431,24.990192,0.0920,0.225,5.26224,0.00000
1826.00,5.26137,25.030907,0.000431,24.990190,0.0920,0.225,5.26137,0.00000
1827.00,5.26034,25.030939,0.000432,24.990229,0.0919,0.225,5.26034,0.00000
1828.00,5.25877,25.030923,0.000431,24.990233,0.0919,0.225,5.25877,0.00000
1829.00,5.25699,25.030929,0.000431,24.990225,0.0918,0.225,5.25699,0.00000
1830.00,5.25656,25.030968,0.000430,24.990260,0.0918,0.225,5.25656,0.00000
1831.00,5.25670,25.030976,0.000430,24.990205,0.0917,0.225,5.25670,0.00000
1832.00,5.25716,25.030992,0.000433,24.990124,0.0916,0.225,5.25716,0.00000
1833.00,5.25690,25.031033,0.000436,24.990137,0.0915,0.225,5.25690,0.00000
1834.00,5.25781,25.030991,0.000435,24.990057,0.0914,0.225,5.25781,0.00000
1835.00,5.25796,25.030990,0.000434,24.990018,0.0914,0.225,5.25796,0.00000
1836.00,5.25781,25.031100,0.000432,24.990107,0.0913,0.225,5.25781,0.00000
1837.00,5.25696,25.031094,0.000428,24.990112,0.0913,0.226,5.25696,0.00000
1838.00,5.25548,25.031124,0.000427,24.990112,0.0913,0.226,5.25548,0.00000
1839.00,5.25374,25.031198,0.000429,24.990151,0.0913,0.226,5.25374,0.00000
1840.00,5.25257,25.031178,0.000433,24.990045,0.0913,0.226,5.25257,0.00000
1841.00,5.25257,25.031152,0.000435,24.989970,0.0913,0.226,5.25257,0.00000
1842.00,5.25262,25.031196,0.000435,24.990005,0.0914,0.226,5.25262,0.00000
1843.00,5.25387,25.031197,0.000435,24.990007,0.0914,0.226,5.25387,0.00000
1844.00,5.25528,25.031218,0.000434,24.990033,0.0914,0.226,5.25528,0.00000
1845.00,5.25627,25.031341,0.000433,24.990139,0.0914,0.226,5.25627,0.00000
1846.00,5.25594,25.031318,0.000431,24.990127,0.0914,0.226,5.25594,0.00000
1847.00,5.25521,25.031334,0.000430,24.990136,0.0914,0.226,5.25521,0.00000
1848.00,5.25434,25.031340,0.000431,24.990118,0.0914,0.226,5.25434,0.00000
1849.00,5.25378,25.031346,0.000433,24.990126,0.0914,0.226,5.25378,0.00000
1850.00,5.25350,25.031338,0.000434,24.990169,0.0914,0.226,5.25350,0.00000
1851.00,5.25400,25.031356,0.000436,24.990172,0.0914,0.226,5.25400,0.00000
1852.00,5.25454,25.031413,0.000439,24.990185,0.0914,0.226,5.25454,0.00000
1853.00,5.25453,25.031494,0.000434,24.990243,0.0914,0.226,5.25453,0.00000
1854.00,5.25419,25.031456,0.000433,24.990207,0.0914,0.226,5.25419,0.00000
1855.00,5.25279,25.031444,0.000433,24.990176,0.0914,0.226,5.25279,0.00000
1856.00,5.25261,25.031518,0.000431,24.990273,0.0913,0.227,5.25261,0.00000
1857.00,5.25109,25.031537,0.000431,24.990282,0.0913,0.227,5.25109,0.00000
1858.00,5.24969,25.031495,0.000436,24.990275,0.0913,0.226,5.24969,0.00000
1859.00,5.24982,25.031554,0.000436,24.990300,0.0913,0.226,5.24982,0.00000
1860.00,5.25032,25.031579,0.000438,24.990304,0.0912,0.226,5.25032,0.00000
1861.00,5.24984,25.031597,0.000440,24.990273,0.0912,0.226,5.24984,0.00000
@16,2.0000,4.0, 1860.025 
1862.00,5.25029,25.031582,0.000441,24.990253,0.0912,0.226,5.25029,0.00000
1863.00,5.24749,25.031577,0.000442,24.990203,0.0912,0.226,5.24749,0.00000
1864.00,5.22791,25.031572,0.000441,24.990199,0.0912,0.226,5.22791,0.00000
1865.00,5.20325,25.031571,0.000441,24.990181,0.0912,0.226,5.20325,0.00000
1866.00,5.17880,25.031533,0.000437,24.990150,0.0912,0.226,5.17880,0.00000
1867.00,5.15772,25.031488,0.000435,24.990151,0.0911,0.227,5.15772,0.00000
1868.00,5.14997,25.031534,0.000432,24.990170,0.0911,0.227,5.14997,0.00000
1869.00,5.16238,25.031571,0.000428,24.990169,0.0912,0.227,5.16238,0.00000
1870.00,5.18310,25.031594,0.000425,24.990192,0.0912,0.227,5.18310,0.00000
1871.00,5.20579,25.031634,0.000426,24.990208,0.0912,0.227,5.20579,0.00000
1872.00,5.22407,25.031694,0.000422,24.990180,0.0912,0.227,5.22407,0.00000
1873.00,5.23187,25.031673,0.000419,24.990145,0.0912,0.228,5.23187,0.00000
1874.00,5.23614,25.031711,0.000422,24.990135,0.0912,0.228,5.23614,0.00000
1875.00,5.23832,25.031729,0.000422,24.990121,0.0912,0.228,5.23832,0.00000
1876.00,5.24078,25.031764,0.000419,24.990101,0.0913,0.228,5.24078,0.00000
1877.00,5.24715,25.031772,0.000420,24.990115,0.0914,0.228,5.24715,0.00000
1878.00,5.25513,25.031809,0.000423,24.990118,0.0914,0.228,5.25513,0.00000
1879.00,5.26205,25.031828,0.000420,24.990146,0.0914,0.228,5.26205,0.00000
1880.00,5.26700,25.031828,0.000418,24.990128,0.0914,0.228,5.26700,0.00000
1881.00,5.26648,25.031809,0.000417,24.990146,0.0914,0.228,5.26648,0.00000
1882.00,5.26297,25.031791,0.000416,24.990120,0.0913,0.228,5.26297,0.00000
1883.00,5.25626,25.031806,0.000417,24.990152,0.0913,0.228,5.25626,0.00000
1884.00,5.24997,25.031810,0.000422,24.990151,0.0913,0.228,5.24997,0.00000
1885.00,5.24561,25.031819,0.000425,24.990167,0.0913,0.228,5.24561,0.00000
1886.00,5.24472,25.031851,0.000428,24.990178,0.0913,0.228,5.24472,0.00000
1887.00,5.24580,25.031891,0.000430,24.990195,0.0913,0.228,5.24580,0.00000
1888.00,5.25016,25.031825,0.000428,24.990147,0.0913,0.228,5.25016,0.00000
1889.00,5.25416,25.031807,0.000425,24.990144,0.0914,0.228,5.25416,0.00000
1890.00,5.25697,25.031851,0.000422,24.990163,0.0914,0.228,5.25697,0.00000
1891.00,5.25987,25.031846,0.000421,24.990183,0.0914,0.228,5.25987,0.00000
1892.00,5.26179,25.031896,0.000421,24.990222,0.0914,0.229,5.26179,0.00000
1893.00,5.26362,25.032011,0.000421,24.990296,0.0915,0.229,5.26362,0.00000
1894.00,5.26473,25.032051,0.000420,24.990324,0.0915,0.229,5.26473,0.00000
1895.00,5.26570,25.032055,0.000419,24.990335,0.0915,0.229,5.26570,0.00000
1896.00,5.26736,25.032081,0.000419,24.990318,0.0915,0.229,5.26736,0.00000
1897.00,5.26982,25.032090,0.000419,24.990316,0.0915,0.229,5.26982,0.00000
1898.00,5.27315,25.032111,0.000419,24.990317,0.0915,0.229,5.27315,0.00000
1899.00,5.27729,25.032072,0.000419,24.990267,0.0914,0.229,5.27729,0.00000
1900.00,5.27981,25.032139,0.000422,24.990308,0.0914,0.229,5.27981,0.00000
1901.00,5.28090,25.032131,0.000422,24.990268,0.0913,0.229,5.28090,0.00000
1902.00,5.27925,25.032146,0.000421,24.990298,0.0913,0.229,5.27925,0.00000
1903.00,5.27484,25.032123,0.000422,24.990280,0.0912,0.229,5.27484,0.00000
1904.00,5.26779,25.032167,0.000421,24.990308,0.0912,0.229,5.26779,0.00000
1905.00,5.26157,25.032134,0.000422,24.990252,0.0912,0.229,5.26157,0.00000
1906.00,5.25510,25.032253,0.000425,24.990350,0.0912,0.229,5.25510,0.00000
1907.00,5.25069,25.032274,0.000424,24.990322,0.0913,0.229,5.25069,0.00000
1908.00,5.24947,25.032303,0.000426,24.990342,0.0913,0.229,5.24947,0.00000
1909.00,5.25126,25.032369,0.000430,24.990334,0.0913,0.229,5.25126,0.00000
1910.00,5.25402,25.032382,0.000428,24.990310,0.0913,0.229,5.25402,0.00000
1911.00,5.25839,25.032352,0.000427,24.990252,0.0913,0.229,5.25839,0.00000
1912.00,5.26341,25.032370,0.000428,24.990223,0.0913,0.229,5.26341,0.00000
1913.00,5.26648,25.032348,0.000428,24.990169,0.0913,0.229,5.26648,0.00000
1914.00,5.26867,25.032336,0.000427,24.990172,0.0912,0.229,5.26867,0.00000
1915.00,5.26972,25.032386,0.000432,24.990232,0.0912,0.229,5.26972,0.00000
1916.00,5.26719,25.032377,0.000432,24.990256,0.0913,0.229,5.26719,0.00000
1917.00,5.26263,25.032399,0.000434,24.990315,0.0913,0.229,5.26263,0.00000
1918.00,5.25714,25.032500,0.000438,24.990390,0.0913,0.229,5.25714,0.00000
1919.00,5.25149,25.032525,0.000440,24.990415,0.0914,0.229,5.25149,0.00000
1920.00,5.25050,25.032528,0.000435,24.990415,0.0914,0.229,5.25050,0.00000
1921.00,5.25347,25.032518,0.000433,24.990352,0.0915,0.229,5.25347,0.00000
1922.00,5.25801,25.032511,0.000434,24.990327,0.0915,0.229,5.25801,0.00000
1923.00,5.26428,25.032464,0.000430,24.990268,0.0916,0.230,5.26428,0.00000
1924.00,5.26941,25.032481,0.000428,24.990208,0.0916,0.230,5.26941,0.00000
1925.00,5.26895,25.032513,0.000428,24.990177,0.0917,0.230,5.26895,0.00000
1926.00,5.26560,25.032538,0.000427,24.990169,0.0918,0.230,5.26560,0.00000
1927.00,5.25951,25.032627,0.000426,24.990200,0.0918,0.230,5.25951,0.00000
1928.00,5.25253,25.032704,0.000428,24.990230,0.0919,0.230,5.25253,0.00000
1929.00,5.24778,25.032723,0.000430,24.990290,0.0920,0.230,5.24778,0.00000
1930.00,5.24464,25.032705,0.000430,24.990261,0.0921,0.230,5.24464,0.00000
1931.00,5.24406,25.032752,0.000431,24.990327,0.0922,0.230,5.24406,0.00000
1932.00,5.24577,25.032704,0.000433,24.990272,0.0923,0.230,5.24577,0.00000
1933.00,5.24807,25.032679,0.000430,24.990238,0.0924,0.230,5.24807,0.00000
1934.00,5.24957,25.032618,0.000429,24.990138,0.0925,0.230,5.24957,0.00000
1935.00,5.25136,25.032615,0.000430,24.990160,0.0927,0.230,5.25136,0.00000
1936.00,5.25360,25.032619,0.000427,24.990132,0.0927,0.230,5.25360,0.00000
1937.00,5.25630,25.032609,0.000426,24.990132,0.0928,0.230,5.25630,0.00000
1938.00,5.25864,25.032555,0.000427,24.990103,0.0929,0.230,5.25864,0.00000
1939.00,5.25977,25.032658,0.000427,24.990204,0.0930,0.230,5.25977,0.00000
1940.00,5.25998,25.032707,0.000427,24.990213,0.0931,0.230,5.25998,0.00000
1941.00,5.25710,25.032750,0.000426,24.990255,0.0932,0.231,5.25710,0.00000
1942.00,5.25187,25.032787,0.000424,24.990255,0.0932,0.231,5.25187,0.00000
1943.00,5.24465,25.032892,0.000425,24.990276,0.0933,0.231,5.24465,0.00000
1944.00,5.23808,25.032888,0.000426,24.990206,0.0933,0.231,5.23808,0.00000
1945.00,5.23449,25.032910,0.000426,24.990202,0.0933,0.231,5.23449,0.00000
1946.00,5.23209,25.032862,0.000432,24.990156,0.0933,0.231,5.23209,0.00000
1947.00,5.23244,25.032823,0.000435,24.990114,0.0933,0.231,5.23244,0.00000
1948.00,5.23498,25.032804,0.000435,24.990153,0.0933,0.231,5.23498,0.00000
1949.00,5.23921,25.032801,0.000433,24.990183,0.0933,0.231,5.23921,0.00000
1950.00,5.24212,25.032855,0.000435,24.990167,0.0933,0.231,5.24212,0.00000
1951.00,5.24622,25.032904,0.000428,24.990124,0.0933,0.231,5.24622,0.00000
1952.00,5.25056,25.032997,0.000428,24.990219,0.0933,0.231,5.25056,0.00000
1953.00,5.25419,25.033039,0.000428,24.990219,0.0933,0.231,5.25419,0.00000
1954.00,5.25582,25.033091,0.000430,24.990224,0.0933,0.231,5.25582,0.00000
1955.00,5.25734,25.033056,0.000428,24.990193,0.0933,0.231,5.25734,0.00000
1956.00,5.25819,25.033080,0.000432,24.990173,0.0932,0.231,5.25819,0.00000
1957.00,5.25659,25.033137,0.000431,24.990177,0.0932,0.231,5.25659,0.00000
1958.00,5.25448,25.033115,0.000431,24.990132,0.0932,0.231,5.25448,0.00000
1959.00,5.25363,25.033164,0.000430,24.990136,0.0932,0.231,5.25363,0.00000
1960.00,5.25215,25.033211,0.000431,24.990181,0.0932,0.232,5.25215,0.00000
1961.00,5.25078,25.033251,0.000434,24.990276,0.0933,0.231,5.25078,0.00000
1962.00,5.25035,25.033244,0.000434,24.990241,0.0933,0.231,5.25035,0.00000
1963.00,5.25037,25.033292,0.000435,24.990278,0.0933,0.231,5.25037,0.00000
1964.00,5.25058,25.033282,0.000433,24.990288,0.0933,0.232,5.25058,0.00000
1965.00,5.25130,25.033242,0.000432,24.990270,0.0933,0.232,5.25130,0.00000
1966.00,5.25106,25.033307,0.000429,24.990281,0.0932,0.232,5.25106,0.00000
1967.00,5.25050,25.033278,0.000428,24.990209,0.0932,0.232,5.25050,0.00000
1968.00,5.25058,25.033309,0.000430,24.990211,0.0932,0.232,5.25058,0.00000
1969.00,5.25052,25.033301,0.000433,24.990182,0.0932,0.232,5.25052,0.00000
1970.00,5.25061,25.033352,0.000434,24.990157,0.0932,0.232,5.25061,0.00000
1971.00,5.25238,25.033242,0.000434,24.990070,0.0931,0.232,5.25238,0.00000
1972.00,5.25419,25.033255,0.000435,24.990100,0.0931,0.232,5.25419,0.00000
1973.00,5.25444,25.033253,0.000430,24.990025,0.0931,0.232,5.25444,0.00000
1974.00,5.25544,25.033285,0.000431,24.990019,0.0931,0.232,5.25544,0.00000
1975.00,5.25610,25.033326,0.000429,24.990075,0.0932,0.232,5.25610,0.00000
1976.00,5.25576,25.033408,0.000430,24.990131,0.0932,0.232,5.25576,0.00000
1977.00,5.25631,25.033456,0.000429,24.990194,0.0932,0.232,5.25631,0.00000
1978.00,5.25746,25.033474,0.000431,24.990247,0.0932,0.232,5.25746,0.00000
1979.00,5.25745,25.033498,0.000430,24.990245,0.0932,0.232,5.25745,0.00000
1980.00,5.25847,25.033535,0.000431,24.990232,0.0932,0.232,5.25847,0.00000
1981.00,5.26010,25.033539,0.000430,24.990174,0.0933,0.232,5.26010,0.00000
@17,2.0000,4.0, 1980.024 
1982.00,5.26293,25.033594,0.000429,24.990153,0.0933,0.232,5.26293,0.00000
1983.00,5.25903,25.033634,0.000431,24.990162,0.0933,0.232,5.25903,0.00000
1984.00,5.23674,25.033654,0.000431,24.990156,0.0933,0.232,5.23674,0.00000
1985.00,5.20772,25.033672,0.000426,24.990121,0.0933,0.233,5.20772,0.00000
1986.00,5.17812,25.033655,0.000423,24.990109,0.0933,0.233,5.17812,0.00000
1987.00,5.15036,25.033591,0.000420,24.990060,0.0933,0.233,5.15036,0.00000
1988.00,5.14061,25.033609,0.000419,24.990058,0.0932,0.233,5.14061,0.00000
1989.00,5.15615,25.033697,0.000417,24.990151,0.0932,0.234,5.15615,0.00000
1990.00,5.18178,25.033651,0.000417,24.990139,0.0931,0.234,5.18178,0.00000
1991.00,5.20988,25.033737,0.000417,24.990225,0.0931,0.234,5.20988,0.00000
1992.00,5.23426,25.033784,0.000417,24.990229,0.0931,0.234,5.23426,0.00000
1993.00,5.24368,25.033795,0.000417,24.990212,0.0931,0.234,5.24368,0.00000
1994.00,5.24446,25.033753,0.000420,24.990143,0.0931,0.234,5.24446,0.00000
1995.00,5.24123,25.033817,0.000424,24.990196,0.0931,0.234,5.24123,0.00000
1996.00,5.23537,25.033813,0.000426,24.990167,0.0930,0.234,5.23537,0.00000
1997.00,5.23166,25.033878,0.000429,24.990225,0.0930,0.234,5.23166,0.00000
1998.00,5.23351,25.033849,0.000430,24.990211,0.0930,0.234,5.23351,0.00000
1999.00,5.23724,25.033896,0.000427,24.990246,0.0929,0.234,5.23724,0.00000
2000.00,5.24194,25.033878,0.000426,24.990170,0.0929,0.234,5.24194,0.00000
2001.00,5.24784,25.033914,0.000426,24.990153,0.0928,0.234,5.24784,0.00000
2002.00,5.25139,25.033854,0.000428,24.990102,0.0928,0.234,5.25139,0.00000
2003.00,5.25399,25.033895,0.000428,24.990119,0.0927,0.234,5.25399,0.00000
2004.00,5.25655,25.033881,0.000427,24.990078,0.0926,0.234,5.25655,0.00000
2005.00,5.25833,25.033883,0.000429,24.990138,0.0925,0.234,5.25833,0.00000
2006.00,5.25832,25.033835,0.000430,24.990121,0.0925,0.234,5.25832,0.00000
2007.00,5.25939,25.033921,0.000430,24.990127,0.0924,0.234,5.25939,0.00000
2008.00,5.25953,25.033928,0.000428,24.990095,0.0923,0.234,5.25953,0.00000
2009.00,5.25978,25.033921,0.000428,24.990075,0.0922,0.234,5.25978,0.00000
2010.00,5.25873,25.033993,0.000428,24.990058,0.0921,0.234,5.25873,0.00000
2011.00,5.25850,25.034085,0.000425,24.990078,0.0921,0.234,5.25850,0.00000
2012.00,5.25684,25.034063,0.000424,24.990114,0.0921,0.235,5.25684,0.00000
2013.00,5.25569,25.034034,0.000426,24.990088,0.0920,0.235,5.25569,0.00000
2014.00,5.25418,25.034072,0.000427,24.990095,0.0920,0.235,5.25418,0.00000
2015.00,5.25395,25.034087,0.000426,24.990117,0.0919,0.235,5.25395,0.00000
2016.00,5.25264,25.034052,0.000428,24.990075,0.0919,0.235,5.25264,0.00000
2017.00,5.25120,25.034114,0.000427,24.990091,0.0919,0.235,5.25120,0.00000
2018.00,5.25094,25.034163,0.000427,24.990109,0.0919,0.235,5.25094,0.00000
2019.00,5.25128,25.034166,0.000428,24.990094,0.0919,0.235,5.25128,0.00000
2020.00,5.25134,25.034201,0.000430,24.990101,0.0918,0.235,5.25134,0.00000
2021.00,5.25106,25.034238,0.000428,24.990130,0.0918,0.235,5.25106,0.00000
2022.00,5.25124,25.034287,0.000430,24.990125,0.0918,0.235,5.25124,0.00000
2023.00,5.25066,25.034379,0.000429,24.990184,0.0917,0.235,5.25066,0.00000
2024.00,5.25041,25.034436,0.000431,24.990287,0.0917,0.235,5.25041,0.00000
2025.00,5.24985,25.034419,0.000431,24.990275,0.0917,0.235,5.24985,0.00000
2026.00,5.25069,25.034473,0.000434,24.990294,0.0917,0.235,5.25069,0.00000
2027.00,5.25255,25.034421,0.000436,24.990254,0.0916,0.235,5.25255,0.00000
2028.00,5.25385,25.034441,0.000435,24.990261,0.0916,0.235,5.25385,0.00000
2029.00,5.25431,25.034412,0.000435,24.990203,0.0916,0.235,5.25431,0.00000
2030.00,5.25431,25.034427,0.000434,24.990226,0.0916,0.235,5.25431,0.00000
2031.00,5.25665,25.034402,0.000433,24.990218,0.0916,0.235,5.25665,0.00000
2032.00,5.25917,25.034492,0.000431,24.990284,0.0916,0.236,5.25917,0.00000
2033.00,5.26093,25.034452,0.000432,24.990241,0.0916,0.236,5.26093,0.00000
2034.00,5.26339,25.034482,0.000431,24.990233,0.0916,0.236,5.26339,0.00000
2035.00,5.26535,25.034539,0.000431,24.990225,0.0916,0.236,5.26535,0.00000
2036.00,5.26469,25.034555,0.000431,24.990244,0.0916,0.236,5.26469,0.00000
2037.00,5.26300,25.034504,0.000434,24.990194,0.0916,0.236,5.26300,0.00000
2038.00,5.26205,25.034530,0.000434,24.990233,0.0916,0.236,5.26205,0.00000
2039.00,5.25987,25.034569,0.000434,24.990239,0.0917,0.236,5.25987,0.00000
2040.00,5.25796,25.034547,0.000435,24.990240,0.0917,0.236,5.25796,0.00000
2041.00,5.25570,25.034593,0.000434,24.990275,0.0917,0.236,5.25570,0.00000
2042.00,5.25420,25.034631,0.000434,24.990304,0.0917,0.236,5.25420,0.00000
2043.00,5.25327,25.034677,0.000434,24.990288,0.0917,0.236,5.25327,0.00000
2044.00,5.25331,25.034692,0.000435,24.990270,0.0916,0.236,5.25331,0.00000
2045.00,5.25530,25.034788,0.000437,24.990256,0.0916,0.236,5.25530,0.00000
2046.00,5.25718,25.034752,0.000438,24.990168,0.0916,0.236,5.25718,0.00000
2047.00,5.25872,25.034773,0.000440,24.990165,0.0916,0.236,5.25872,0.00000
2048.00,5.25933,25.034730,0.000440,24.990144,0.0916,0.236,5.25933,0.00000
2049.00,5.25946,25.034701,0.000440,24.990175,0.0916,0.236,5.25946,0.00000
2050.00,5.25908,25.034578,0.000440,24.990148,0.0915,0.236,5.25908,0.00000
2051.00,5.25932,25.034609,0.000444,24.990184,0.0915,0.236,5.25932,0.00000
2052.00,5.25873,25.034601,0.000445,24.990171,0.0915,0.236,5.25873,0.00000
2053.00,5.25968,25.034689,0.000446,24.990207,0.0915,0.236,5.25968,0.00000
2054.00,5.26099,25.034772,0.000445,24.990238,0.0914,0.236,5.26099,0.00000
2055.00,5.26188,25.034804,0.000445,24.990202,0.0914,0.236,5.26188,0.00000
2056.00,5.26203,25.034851,0.000440,24.990212,0.0913,0.236,5.26203,0.00000
2057.00,5.26207,25.034866,0.000439,24.990177,0.0913,0.236,5.26207,0.00000
2058.00,5.26055,25.034902,0.000435,24.990172,0.0912,0.236,5.26055,0.00000
2059.00,5.25924,25.034920,0.000434,24.990128,0.0912,0.236,5.25924,0.00000
2060.00,5.25728,25.035010,0.000431,24.990195,0.0912,0.237,5.25728,0.00000
2061.00,5.25611,25.035075,0.000432,24.990212,0.0912,0.237,5.25611,0.00000
2062.00,5.25531,25.035145,0.000430,24.990238,0.0912,0.237,5.25531,0.00000
2063.00,5.25509,25.035155,0.000431,24.990261,0.0913,0.237,5.25509,0.00000
2064.00,5.25479,25.035135,0.000435,24.990263,0.0913,0.237,5.25479,0.00000
2065.00,5.25434,25.035160,0.000439,24.990277,0.0913,0.237,5.25434,0.00000
2066.00,5.25324,25.035109,0.000437,24.990268,0.0914,0.237,5.25324,0.00000
2067.00,5.25181,25.035058,0.000440,24.990285,0.0915,0.237,5.25181,0.00000
2068.00,5.25117,25.035067,0.000441,24.990297,0.0915,0.236,5.25117,0.00000
2069.00,5.25055,25.035081,0.000439,24.990302,0.0916,0.237,5.25055,0.00000
2070.00,5.24916,25.035063,0.000438,24.990277,0.0917,0.237,5.24916,0.00000
2071.00,5.24705,25.035171,0.000439,24.990326,0.0918,0.237,5.24705,0.00000
2072.00,5.24582,25.035256,0.000438,24.990300,0.0919,0.237,5.24582,0.00000
2073.00,5.24290,25.035354,0.000438,24.990334,0.0920,0.237,5.24290,0.00000
2074.00,5.24076,25.035449,0.000441,24.990386,0.0920,0.237,5.24076,0.00000
2075.00,5.24017,25.035485,0.000439,24.990406,0.0921,0.237,5.24017,0.00000
2076.00,5.24167,25.035464,0.000441,24.990320,0.0921,0.237,5.24167,0.00000
2077.00,5.24574,25.035478,0.000442,24.990351,0.0922,0.237,5.24574,0.00000
2078.00,5.25155,25.035444,0.000442,24.990347,0.0922,0.237,5.25155,0.00000
2079.00,5.25597,25.035374,0.000439,24.990321,0.0922,0.237,5.25597,0.00000
2080.00,5.26051,25.035379,0.000439,24.990261,0.0923,0.237,5.26051,0.00000
2081.00,5.26225,25.035352,0.000436,24.990273,0.0923,0.237,5.26225,0.00000
2082.00,5.26000,25.035325,0.000434,24.990265,0.0924,0.237,5.26000,0.00000
2083.00,5.25601,25.035314,0.000432,24.990230,0.0924,0.237,5.25601,0.00000
2084.00,5.25061,25.035380,0.000431,24.990214,0.0924,0.237,5.25061,0.00000
2085.00,5.24422,25.035472,0.000431,24.990318,0.0925,0.237,5.24422,0.00000
2086.00,5.23957,25.035548,0.000432,24.990374,0.0925,0.237,5.23957,0.00000
2087.00,5.23609,25.035552,0.000432,24.990364,0.0925,0.237,5.23609,0.00000
2088.00,5.23495,25.035537,0.000435,24.990394,0.0926,0.237,5.23495,0.00000
2089.00,5.23611,25.035524,0.000434,24.990377,0.0926,0.237,5.23611,0.00000
2090.00,5.23838,25.035483,0.000431,24.990379,0.0926,0.238,5.23838,0.00000
2091.00,5.24150,25.035448,0.000431,24.990337,0.0926,0.238,5.24150,0.00000
2092.00,5.24407,25.035515,0.000431,24.990365,0.0927,0.238,5.24407,0.00000
2093.00,5.24475,25.035565,0.000426,24.990342,0.0927,0.238,5.24475,0.00000
2094.00,5.24519,25.035665,0.000428,24.990396,0.0927,0.238,5.24519,0.00000
2095.00,5.24553,25.035718,0.000427,24.990396,0.0928,0.238,5.24553,0.00000
2096.00,5.24464,25.035750,0.000428,24.990434,0.0928,0.238,5.24464,0.00000
2097.00,5.24569,25.035847,0.000431,24.990455,0.0929,0.238,5.24569,0.00000
2098.00,5.24728,25.035832,0.000432,24.990438,0.0929,0.238,5.24728,0.00000
2099.00,5.24865,25.035752,0.000429,24.990436,0.0930,0.238,5.24865,0.00000
2100.00,5.24830,25.035741,0.000432,24.990467,0.0930,0.238,5.24830,0.00000
2101.00,5.24828,25.035735,0.000431,24.990447,0.0931,0.238,5.24828,0.00000
@18,2.0000,4.0, 2100.031 
2102.00,5.24789,25.035678,0.000426,24.990441,0.0932,0.238,5.24789,0.00000
2103.00,5.24448,25.035745,0.000429,24.990478,0.0932,0.238,5.24448,0.00000
2104.00,5.22401,25.035762,0.000431,24.990464,0.0933,0.238,5.22401,0.00000
2105.00,5.19796,25.035747,0.000430,24.990367,0.0934,0.238,5.19796,0.00000
2106.00,5.16995,25.035845,0.000429,24.990392,0.0935,0.238,5.16995,0.00000
2107.00,5.14434,25.035871,0.000430,24.990393,0.0935,0.238,5.14434,0.00000
2108.00,5.13317,25.035827,0.000425,24.990340,0.0936,0.238,5.13317,0.00000
2109.00,5.14554,25.035888,0.000424,24.990359,0.0936,0.239,5.14554,0.00000
2110.00,5.16774,25.035888,0.000421,24.990343,0.0937,0.239,5.16774,0.00000
2111.00,5.19463,25.035831,0.000420,24.990327,0.0937,0.239,5.19463,0.00000
2112.00,5.21690,25.035784,0.000418,24.990290,0.0938,0.239,5.21690,0.00000
2113.00,5.22882,25.035840,0.000417,24.990282,0.0939,0.239,5.22882,0.00000
2114.00,5.23517,25.035831,0.000417,24.990261,0.0940,0.239,5.23517,0.00000
2115.00,5.23831,25.035891,0.000420,24.990320,0.0940,0.239,5.23831,0.00000
2116.00,5.23957,25.035924,0.000418,24.990339,0.0940,0.240,5.23957,0.00000
2117.00,5.24236,25.035970,0.000419,24.990375,0.0941,0.240,5.24236,0.00000
2118.00,5.24402,25.035953,0.000419,24.990451,0.0941,0.240,5.24402,0.00000
2119.00,5.24357,25.035927,0.000418,24.990436,0.0942,0.240,5.24357,0.00000
2120.00,5.24290,25.035902,0.000420,24.990426,0.0942,0.240,5.24290,0.00000
2121.00,5.24194,25.035947,0.000424,24.990425,0.0943,0.240,5.24194,0.00000
2122.00,5.24253,25.035977,0.000427,24.990377,0.0943,0.239,5.24253,0.00000
2123.00,5.24197,25.036015,0.000427,24.990324,0.0943,0.239,5.24197,0.00000
2124.00,5.24337,25.036118,0.000428,24.990397,0.0944,0.239,5.24337,0.00000
2125.00,5.24538,25.036196,0.000424,24.990409,0.0944,0.240,5.24538,0.00000
2126.00,5.24674,25.036167,0.000423,24.990416,0.0944,0.240,5.24674,0.00000
2127.00,5.24739,25.036215,0.000420,24.990456,0.0944,0.240,5.24739,0.00000
2128.00,5.24958,25.036214,0.000424,24.990464,0.0944,0.240,5.24958,0.00000
2129.00,5.25175,25.036259,0.000424,24.990463,0.0944,0.240,5.25175,0.00000
2130.00,5.25324,25.036240,0.000424,24.990451,0.0944,0.240,5.25324,0.00000
2131.00,5.25507,25.036248,0.000425,24.990405,0.0945,0.240,5.25507,0.00000
2132.00,5.25631,25.036200,0.000425,24.990371,0.0945,0.240,5.25631,0.00000
2133.00,5.25709,25.036248,0.000425,24.990370,0.0945,0.240,5.25709,0.00000
2134.00,5.25779,25.036184,0.000426,24.990297,0.0945,0.240,5.25779,0.00000
2135.00,5.25790,25.036257,0.000426,24.990319,0.0945,0.240,5.25790,0.00000
2136.00,5.25601,25.036293,0.000430,24.990370,0.0945,0.240,5.25601,0.00000
2137.00,5.25326,25.036300,0.000431,24.990352,0.0945,0.240,5.25326,0.00000
2138.00,5.25162,25.036304,0.000431,24.990330,0.0946,0.240,5.25162,0.00000
2139.00,5.24884,25.036343,0.000431,24.990351,0.0946,0.240,5.24884,0.00000
2140.00,5.24690,25.036282,0.000433,24.990320,0.0946,0.240,5.24690,0.00000
2141.00,5.24705,25.036320,0.000430,24.990346,0.0946,0.240,5.24705,0.00000
2142.00,5.24800,25.036351,0.000430,24.990391,0.0946,0.240,5.24800,0.00000
2143.00,5.24874,25.036360,0.000430,24.990396,0.0947,0.240,5.24874,0.00000
2144.00,5.25013,25.036337,0.000429,24.990340,0.0947,0.240,5.25013,0.00000
2145.00,5.25187,25.036347,0.000430,24.990312,0.0947,0.241,5.25187,0.00000
2146.00,5.25251,25.036306,0.000431,24.990195,0.0947,0.241,5.25251,0.00000
2147.00,5.25275,25.036354,0.000431,24.990168,0.0947,0.241,5.25275,0.00000
2148.00,5.25256,25.036313,0.000431,24.990108,0.0947,0.241,5.25256,0.00000
2149.00,5.25153,25.036284,0.000431,24.990073,0.0948,0.241,5.25153,0.00000
2150.00,5.24912,25.036370,0.000429,24.990138,0.0948,0.241,5.24912,0.00000
2151.00,5.24868,25.036394,0.000426,24.990163,0.0949,0.241,5.24868,0.00000
2152.00,5.24813,25.036347,0.000426,24.990116,0.0949,0.241,5.24813,0.00000
2153.00,5.24701,25.036397,0.000426,24.990171,0.0949,0.241,5.24701,0.00000
2154.00,5.24711,25.036473,0.000427,24.990220,0.0950,0.241,5.24711,0.00000
2155.00,5.24805,25.036408,0.000426,24.990179,0.0950,0.241,5.24805,0.00000
2156.00,5.24854,25.036474,0.000428,24.990179,0.0950,0.241,5.24854,0.00000
2157.00,5.24907,25.036530,0.000426,24.990182,0.0951,0.241,5.24907,0.00000
2158.00,5.24995,25.036577,0.000422,24.990152,0.0951,0.241,5.24995,0.00000
2159.00,5.24959,25.036561,0.000418,24.990098,0.0951,0.242,5.24959,0.00000
2160.00,5.24981,25.036645,0.000418,24.990108,0.0952,0.242,5.24981,0.00000
2161.00,5.25077,25.036586,0.000417,24.990047,0.0952,0.242,5.25077,0.00000
2162.00,5.25136,25.036554,0.000417,24.990029,0.0952,0.242,5.25136,0.00000
2163.00,5.25210,25.036600,0.000419,24.990057,0.0952,0.242,5.25210,0.00000
2164.00,5.25318,25.036707,0.000424,24.990155,0.0953,0.242,5.25318,0.00000
2165.00,5.25313,25.036757,0.000425,24.990190,0.0953,0.242,5.25313,0.00000
2166.00,5.25165,25.036816,0.000428,24.990234,0.0953,0.242,5.25165,0.00000
2167.00,5.25051,25.036888,0.000430,24.990257,0.0953,0.242,5.25051,0.00000
2168.00,5.24936,25.036921,0.000432,24.990295,0.0953,0.242,5.24936,0.00000
2169.00,5.24788,25.036917,0.000431,24.990281,0.0953,0.242,5.24788,0.00000
2170.00,5.24747,25.036911,0.000432,24.990302,0.0953,0.242,5.24747,0.00000
2171.00,5.24737,25.036956,0.000428,24.990380,0.0953,0.242,5.24737,0.00000
2172.00,5.24881,25.037026,0.000426,24.990459,0.0954,0.242,5.24881,0.00000
2173.00,5.24943,25.037024,0.000425,24.990421,0.0954,0.242,5.24943,0.00000
2174.00,5.25044,25.037048,0.000423,24.990417,0.0954,0.242,5.25044,0.00000
2175.00,5.25094,25.037029,0.000425,24.990355,0.0954,0.242,5.25094,0.00000
2176.00,5.25084,25.037067,0.000428,24.990312,0.0954,0.242,5.25084,0.00000
2177.00,5.24987,25.037062,0.000431,24.990292,0.0955,0.242,5.24987,0.00000
2178.00,5.24973,25.037097,0.000430,24.990307,0.0955,0.242,5.24973,0.00000
2179.00,5.25035,25.037089,0.000430,24.990282,0.0955,0.242,5.25035,0.00000
2180.00,5.25156,25.037145,0.000430,24.990280,0.0955,0.242,5.25156,0.00000
2181.00,5.25288,25.037157,0.000428,24.990293,0.0955,0.242,5.25288,0.00000
2182.00,5.25333,25.037138,0.000426,24.990253,0.0955,0.242,5.25333,0.00000
2183.00,5.25412,25.037151,0.000425,24.990260,0.0955,0.242,5.25412,0.00000
2184.00,5.25387,25.037185,0.000424,24.990248,0.0955,0.242,5.25387,0.00000
2185.00,5.25316,25.037178,0.000422,24.990249,0.0955,0.243,5.25316,0.00000
2186.00,5.25281,25.037189,0.000422,24.990291,0.0954,0.243,5.25281,0.00000
2187.00,5.25147,25.037279,0.000423,24.990385,0.0954,0.243,5.25147,0.00000
2188.00,5.24952,25.037313,0.000425,24.990386,0.0954,0.243,5.24952,0.00000
2189.00,5.24800,25.037341,0.000426,24.990412,0.0953,0.243,5.24800,0.00000
2190.00,5.24710,25.037348,0.000427,24.990422,0.0953,0.243,5.24710,0.00000
2191.00,5.24576,25.037372,0.000431,24.990385,0.0953,0.242,5.24576,0.00000
2192.00,5.24671,25.037393,0.000432,24.990349,0.0953,0.242,5.24671,0.00000
2193.00,5.24905,25.037357,0.000433,24.990277,0.0953,0.242,5.24905,0.00000
2194.00,5.25112,25.037323,0.000434,24.990232,0.0953,0.242,5.25112,0.00000
2195.00,5.25238,25.037378,0.000432,24.990231,0.0952,0.242,5.25238,0.00000
2196.00,5.25355,25.037396,0.000431,24.990196,0.0952,0.243,5.25355,0.00000
2197.00,5.25286,25.037409,0.000430,24.990184,0.0953,0.243,5.25286,0.00000
2198.00,5.25196,25.037471,0.000429,24.990252,0.0953,0.243,5.25196,0.00000
2199.00,5.25236,25.037499,0.000428,24.990248,0.0953,0.243,5.25236,0.00000
2200.00,5.25523,25.037538,0.000426,24.990253,0.0953,0.243,5.25523,0.00000
2201.00,5.25895,25.037531,0.000424,24.990231,0.0953,0.243,5.25895,0.00000
2202.00,5.26250,25.037545,0.000421,24.990210,0.0953,0.243,5.26250,0.00000
2203.00,5.26304,25.037568,0.000419,24.990163,0.0953,0.243,5.26304,0.00000
2204.00,5.26023,25.037662,0.000421,24.990199,0.0953,0.243,5.26023,0.00000
2205.00,5.25459,25.037638,0.000423,24.990162,0.0953,0.243,5.25459,0.00000
2206.00,5.24870,25.037655,0.000423,24.990160,0.0954,0.244,5.24870,0.00000
2207.00,5.24352,25.037651,0.000428,24.990188,0.0954,0.243,5.24352,0.00000
2208.00,5.24034,25.037721,0.000430,24.990274,0.0955,0.243,5.24034,0.00000
2209.00,5.23952,25.037735,0.000430,24.990268,0.0955,0.243,5.23952,0.00000
2210.00,5.24067,25.037814,0.000431,24.990314,0.0956,0.243,5.24067,0.00000
2211.00,5.24341,25.037845,0.000432,24.990380,0.0956,0.243,5.24341,0.00000
2212.00,5.24723,25.037820,0.000428,24.990339,0.0956,0.243,5.24723,0.00000
2213.00,5.25114,25.037818,0.000428,24.990318,0.0957,0.243,5.25114,0.00000
2214.00,5.25441,25.037807,0.000425,24.990299,0.0957,0.244,5.25441,0.00000
2215.00,5.25688,25.037772,0.000422,24.990215,0.0957,0.244,5.25688,0.00000
2216.00,5.25725,25.037832,0.000423,24.990187,0.0958,0.244,5.25725,0.00000
2217.00,5.25813,25.037903,0.000426,24.990189,0.0958,0.244,5.25813,0.00000
2218.00,5.25939,25.037868,0.000423,24.990164,0.0958,0.244,5.25939,0.00000
2219.00,5.26119,25.037901,0.000423,24.990216,0.0958,0.244,5.26119,0.00000
2220.00,5.26274,25.037935,0.000424,24.990245,0.0958,0.244,5.26274,0.00000
2221.00,5.26290,25.037915,0.000424,24.990213,0.0958,0.244,5.26290,0.00000
@19,2.0000,4.0, 2220.075 
2222.00,5.25899,25.037937,0.000425,24.990233,0.0958,0.244,5.25899,0.00000
2223.00,5.25179,25.037893,0.000430,24.990157,0.0959,0.244,5.25179,0.00000
2224.00,5.22663,25.037860,0.000432,24.990086,0.0959,0.244,5.22663,0.00000
2225.00,5.19451,25.037856,0.000434,24.990119,0.0959,0.243,5.19451,0.00000
2226.00,5.16288,25.037813,0.000431,24.990133,0.0959,0.244,5.16288,0.00000
2227.00,5.13651,25.037754,0.000426,24.990084,0.0959,0.244,5.13651,0.00000
2228.00,5.12475,25.037798,0.000423,24.990112,0.0959,0.244,5.12475,0.00000
2229.00,5.13797,25.037790,0.000418,24.990094,0.0959,0.244,5.13797,0.00000
2230.00,5.16283,25.037821,0.000414,24.990079,0.0959,0.245,5.16283,0.00000
2231.00,5.19195,25.037874,0.000414,24.990087,0.0959,0.245,5.19195,0.00000
2232.00,5.22091,25.037908,0.000417,24.990097,0.0958,0.245,5.22091,0.00000
2233.00,5.23651,25.038006,0.000418,24.990189,0.0958,0.245,5.23651,0.00000
2234.00,5.24257,25.038066,0.000419,24.990247,0.0958,0.245,5.24257,0.00000
2235.00,5.24409,25.038090,0.000418,24.990278,0.0958,0.245,5.24409,0.00000
2236.00,5.24336,25.038131,0.000418,24.990250,0.0958,0.245,5.24336,0.00000
2237.00,5.24061,25.038202,0.000417,24.990282,0.0958,0.245,5.24061,0.00000
2238.00,5.23940,25.038199,0.000414,24.990233,0.0958,0.245,5.23940,0.00000
2239.00,5.24137,25.038189,0.000415,24.990202,0.0958,0.246,5.24137,0.00000
2240.00,5.24401,25.038239,0.000419,24.990207,0.0958,0.245,5.24401,0.00000
2241.00,5.24521,25.038249,0.000419,24.990212,0.0959,0.246,5.24521,0.00000
2242.00,5.24656,25.038223,0.000417,24.990187,0.0959,0.246,5.24656,0.00000
2243.00,5.24669,25.038210,0.000418,24.990234,0.0958,0.246,5.24669,0.00000
2244.00,5.24667,25.038218,0.000418,24.990264,0.0958,0.246,5.24667,0.00000
2245.00,5.24586,25.038212,0.000417,24.990242,0.0958,0.246,5.24586,0.00000
2246.00,5.24599,25.038280,0.000420,24.990278,0.0958,0.246,5.24599,0.00000
2247.00,5.24589,25.038336,0.000421,24.990279,0.0958,0.246,5.24589,0.00000
2248.00,5.24696,25.038343,0.000421,24.990220,0.0958,0.246,5.24696,0.00000
2249.00,5.24772,25.038390,0.000422,24.990256,0.0958,0.246,5.24772,0.00000
2250.00,5.24964,25.038399,0.000422,24.990297,0.0958,0.246,5.24964,0.00000
2251.00,5.25084,25.038384,0.000419,24.990305,0.0958,0.246,5.25084,0.00000
2252.00,5.25105,25.038354,0.000415,24.990279,0.0958,0.246,5.25105,0.00000
2253.00,5.25253,25.038376,0.000418,24.990297,0.0958,0.246,5.25253,0.00000
2254.00,5.25371,25.038400,0.000417,24.990271,0.0958,0.246,5.25371,0.00000
2255.00,5.25295,25.038429,0.000417,24.990255,0.0958,0.246,5.25295,0.00000
2256.00,5.25297,25.038436,0.000417,24.990216,0.0958,0.246,5.25297,0.00000
2257.00,5.25451,25.038466,0.000417,24.990246,0.0958,0.246,5.25451,0.00000
2258.00,5.25438,25.038447,0.000414,24.990193,0.0959,0.247,5.25438,0.00000
2259.00,5.25355,25.038458,0.000412,24.990210,0.0959,0.247,5.25355,0.00000
2260.00,5.25461,25.038466,0.000415,24.990168,0.0959,0.247,5.25461,0.00000
2261.00,5.25569,25.038450,0.000416,24.990185,0.0959,0.247,5.25569,0.00000
2262.00,5.25577,25.038461,0.000421,24.990187,0.0959,0.247,5.25577,0.00000
2263.00,5.25562,25.038516,0.000422,24.990258,0.0959,0.247,5.25562,0.00000
2264.00,5.25613,25.038526,0.000425,24.990262,0.0959,0.247,5.25613,0.00000
2265.00,5.25569,25.038525,0.000423,24.990301,0.0959,0.247,5.25569,0.00000
2266.00,5.25608,25.038533,0.000423,24.990283,0.0959,0.247,5.25608,0.00000
2267.00,5.25660,25.038577,0.000420,24.990306,0.0959,0.247,5.25660,0.00000
2268.00,5.25620,25.038580,0.000420,24.990271,0.0959,0.247,5.25620,0.00000
2269.00,5.25598,25.038592,0.000417,24.990269,0.0959,0.247,5.25598,0.00000
2270.00,5.25597,25.038628,0.000421,24.990244,0.0959,0.247,5.25597,0.00000
2271.00,5.25465,25.038706,0.000422,24.990264,0.0959,0.247,5.25465,0.00000
2272.00,5.25439,25.038683,0.000422,24.990243,0.0959,0.247,5.25439,0.00000
2273.00,5.25475,25.038685,0.000423,24.990251,0.0960,0.247,5.25475,0.00000
2274.00,5.25515,25.038727,0.000426,24.990220,0.0960,0.247,5.25515,0.00000
2275.00,5.25426,25.038707,0.000423,24.990205,0.0960,0.247,5.25426,0.00000
2276.00,5.25400,25.038698,0.000421,24.990187,0.0960,0.247,5.25400,0.00000
2277.00,5.25274,25.038732,0.000422,24.990187,0.0960,0.247,5.25274,0.00000
2278.00,5.25271,25.038745,0.000422,24.990164,0.0961,0.247,5.25271,0.00000
2279.00,5.25203,25.038751,0.000420,24.990156,0.0961,0.247,5.25203,0.00000
2280.00,5.25229,25.038737,0.000416,24.990158,0.0962,0.248,5.25229,0.00000
2281.00,5.25167,25.038748,0.000415,24.990181,0.0962,0.248,5.25167,0.00000
2282.00,5.25132,25.038784,0.000417,24.990200,0.0963,0.248,5.25132,0.00000
2283.00,5.24989,25.038811,0.000418,24.990207,0.0964,0.248,5.24989,0.00000
2284.00,5.24890,25.038859,0.000420,24.990272,0.0964,0.248,5.24890,0.00000
2285.00,5.24829,25.038855,0.000423,24.990266,0.0965,0.248,5.24829,0.00000
2286.00,5.24866,25.038930,0.000426,24.990320,0.0965,0.248,5.24866,0.00000
2287.00,5.24866,25.038908,0.000427,24.990309,0.0966,0.248,5.24866,0.00000
2288.00,5.24952,25.038968,0.000424,24.990343,0.0966,0.248,5.24952,0.00000
2289.00,5.25091,25.038920,0.000421,24.990277,0.0967,0.248,5.25091,0.00000
2290.00,5.25175,25.038992,0.000424,24.990276,0.0967,0.248,5.25175,0.00000
2291.00,5.25109,25.038995,0.000424,24.990233,0.0967,0.248,5.25109,0.00000
2292.00,5.25081,25.039053,0.000420,24.990235,0.0967,0.248,5.25081,0.00000
2293.00,5.24994,25.039037,0.000420,24.990208,0.0967,0.248,5.24994,0.00000
2294.00,5.24859,25.039085,0.000420,24.990215,0.0967,0.248,5.24859,0.00000
2295.00,5.24774,25.039051,0.000420,24.990190,0.0968,0.248,5.24774,0.00000
2296.00,5.24773,25.039052,0.000421,24.990187,0.0968,0.248,5.24773,0.00000
2297.00,5.24801,25.039003,0.000421,24.990132,0.0968,0.248,5.24801,0.00000
2298.00,5.24798,25.038953,0.000422,24.990073,0.0968,0.248,5.24798,0.00000
2299.00,5.24826,25.038917,0.000423,24.990004,0.0968,0.248,5.24826,0.00000
2300.00,5.24869,25.038954,0.000423,24.990011,0.0968,0.248,5.24869,0.00000
2301.00,5.24934,25.038957,0.000420,24.990008,0.0968,0.248,5.24934,0.00000
2302.00,5.24981,25.039021,0.000422,24.990023,0.0968,0.248,5.24981,0.00000
2303.00,5.25077,25.039122,0.000426,24.990099,0.0968,0.248,5.25077,0.00000
2304.00,5.25055,25.039152,0.000428,24.990147,0.0968,0.248,5.25055,0.00000
2305.00,5.24935,25.039205,0.000424,24.990163,0.0968,0.248,5.24935,0.00000
2306.00,5.24892,25.039227,0.000425,24.990207,0.0968,0.248,5.24892,0.00000
2307.00,5.24853,25.039229,0.000426,24.990214,0.0968,0.248,5.24853,0.00000
2308.00,5.24926,25.039225,0.000423,24.990222,0.0968,0.248,5.24926,0.00000
2309.00,5.25110,25.039282,0.000426,24.990275,0.0968,0.248,5.25110,0.00000
2310.00,5.25414,25.039282,0.000427,24.990289,0.0968,0.248,5.25414,0.00000
2311.00,5.25725,25.039285,0.000423,24.990208,0.0968,0.249,5.25725,0.00000
2312.00,5.26133,25.039337,0.000420,24.990187,0.0967,0.249,5.26133,0.00000
2313.00,5.26304,25.039419,0.000420,24.990213,0.0967,0.249,5.26304,0.00000
2314.00,5.26399,25.039506,0.000420,24.990223,0.0967,0.249,5.26399,0.00000
2315.00,5.26175,25.039459,0.000422,24.990190,0.0967,0.249,5.26175,0.00000
2316.00,5.25804,25.039440,0.000425,24.990184,0.0967,0.249,5.25804,0.00000
2317.00,5.25285,25.039525,0.000427,24.990275,0.0968,0.249,5.25285,0.00000
2318.00,5.24887,25.039487,0.000426,24.990238,0.0968,0.249,5.24887,0.00000
2319.00,5.24697,25.039484,0.000425,24.990250,0.0968,0.249,5.24697,0.00000
2320.00,5.24900,25.039549,0.000425,24.990289,0.0968,0.249,5.24900,0.00000
2321.00,5.25202,25.039611,0.000425,24.990365,0.0968,0.249,5.25202,0.00000
2322.00,5.25520,25.039573,0.000422,24.990313,0.0968,0.249,5.25520,0.00000
2323.00,5.25887,25.039602,0.000421,24.990325,0.0968,0.249,5.25887,0.00000
2324.00,5.26115,25.039567,0.000423,24.990276,0.0968,0.249,5.26115,0.00000
2325.00,5.26108,25.039609,0.000422,24.990253,0.0969,0.249,5.26108,0.00000
2326.00,5.26050,25.039584,0.000422,24.990200,0.0969,0.249,5.26050,0.00000
2327.00,5.25950,25.039559,0.000425,24.990193,0.0969,0.249,5.25950,0.00000
2328.00,5.25841,25.039562,0.000429,24.990160,0.0969,0.249,5.25841,0.00000
2329.00,5.25822,25.039589,0.000425,24.990148,0.0969,0.249,5.25822,0.00000
2330.00,5.25919,25.039596,0.000422,24.990161,0.0969,0.249,5.25919,0.00000
2331.00,5.26028,25.039624,0.000422,24.990122,0.0969,0.249,5.26028,0.00000
2332.00,5.26195,25.039674,0.000420,24.990143,0.0968,0.249,5.26195,0.00000
2333.00,5.26380,25.039687,0.000416,24.990147,0.0968,0.250,5.26380,0.00000
2334.00,5.26355,25.039685,0.000416,24.990125,0.0968,0.250,5.26355,0.00000
2335.00,5.26341,25.039677,0.000420,24.990132,0.0968,0.249,5.26341,0.00000
2336.00,5.26315,25.039702,0.000422,24.990193,0.0968,0.249,5.26315,0.00000
2337.00,5.26390,25.039714,0.000425,24.990189,0.0968,0.249,5.26390,0.00000
2338.00,5.26542,25.039728,0.000428,24.990202,0.0968,0.249,5.26542,0.00000
2339.00,5.26733,25.039804,0.000428,24.990262,0.0968,0.249,5.26733,0.00000
2340.00,5.26706,25.039869,0.000426,24.990289,0.0968,0.249,5.26706,0.00000
2341.00,5.26549,25.039881,0.000423,24.990258,0.0968,0.250,5.26549,0.00000
@20,2.0000,4.0, 2340.071 
2342.00,5.25965,25.039859,0.000424,24.990244,0.0968,0.250,5.25965,0.00000
2343.00,5.25134,25.039889,0.000423,24.990226,0.0968,0.250,5.25134,0.00000
2344.00,5.22649,25.039879,0.000427,24.990254,0.0968,0.250,5.22649,0.00000
2345.00,5.19296,25.039877,0.000427,24.990228,0.0968,0.250,5.19296,0.00000
2346.00,5.15997,25.039883,0.000431,24.990241,0.0968,0.249,5.15997,0.00000
2347.00,5.13120,25.039920,0.000429,24.990274,0.0968,0.249,5.13120,0.00000
2348.00,5.11585,25.039921,0.000427,24.990328,0.0967,0.250,5.11585,0.00000
2349.00,5.12676,25.039901,0.000424,24.990266,0.0967,0.250,5.12676,0.00000
2350.00,5.15284,25.039992,0.000425,24.990317,0.0967,0.250,5.15284,0.00000
2351.00,5.18275,25.040009,0.000419,24.990307,0.0967,0.250,5.18275,0.00000
2352.00,5.21124,25.040043,0.000417,24.990303,0.0966,0.251,5.21124,0.00000
2353.00,5.22608,25.040074,0.000415,24.990230,0.0966,0.251,5.22608,0.00000
2354.00,5.23148,25.040080,0.000416,24.990210,0.0966,0.251,5.23148,0.00000
2355.00,5.23300,25.040056,0.000415,24.990176,0.0966,0.251,5.23300,0.00000
2356.00,5.23121,25.040098,0.000416,24.990197,0.0966,0.251,5.23121,0.00000
2357.00,5.23005,25.040140,0.000417,24.990202,0.0965,0.251,5.23005,0.00000
2358.00,5.23069,25.040139,0.000418,24.990175,0.0965,0.251,5.23069,0.00000
2359.00,5.23233,25.040184,0.000416,24.990180,0.0964,0.251,5.23233,0.00000
2360.00,5.23276,25.040198,0.000413,24.990197,0.0964,0.252,5.23276,0.00000
2361.00,5.23345,25.040229,0.000412,24.990190,0.0963,0.252,5.23345,0.00000
2362.00,5.23327,25.040210,0.000407,24.990174,0.0963,0.252,5.23327,0.00000
2363.00,5.23401,25.040270,0.000406,24.990287,0.0962,0.252,5.23401,0.00000
2364.00,5.23380,25.040301,0.000405,24.990358,0.0961,0.252,5.23380,0.00000
2365.00,5.23538,25.040276,0.000405,24.990312,0.0961,0.252,5.23538,0.00000
2366.00,5.23603,25.040274,0.000407,24.990323,0.0960,0.252,5.23603,0.00000
2367.00,5.23804,25.040322,0.000412,24.990363,0.0960,0.252,5.23804,0.00000
2368.00,5.23963,25.040327,0.000409,24.990349,0.0959,0.252,5.23963,0.00000
2369.00,5.24326,25.040294,0.000408,24.990289,0.0959,0.253,5.24326,0.00000
2370.00,5.24669,25.040333,0.000407,24.990275,0.0959,0.253,5.24669,0.00000
2371.00,5.25189,25.040351,0.000404,24.990261,0.0958,0.253,5.25189,0.00000
2372.00,5.25656,25.040298,0.000402,24.990182,0.0958,0.253,5.25656,0.00000
2373.00,5.25992,25.040278,0.000404,24.990126,0.0958,0.253,5.25992,0.00000
2374.00,5.26086,25.040351,0.000407,24.990159,0.0957,0.253,5.26086,0.00000
2375.00,5.25908,25.040360,0.000410,24.990176,0.0957,0.253,5.25908,0.00000
2376.00,5.25648,25.040409,0.000412,24.990159,0.0956,0.253,5.25648,0.00000
2377.00,5.25375,25.040470,0.000414,24.990204,0.0956,0.253,5.25375,0.00000
2378.00,5.25102,25.040497,0.000415,24.990188,0.0956,0.253,5.25102,0.00000
2379.00,5.24794,25.040499,0.000417,24.990204,0.0955,0.253,5.24794,0.00000
2380.00,5.24772,25.040540,0.000417,24.990235,0.0955,0.253,5.24772,0.00000
2381.00,5.24768,25.040512,0.000420,24.990242,0.0955,0.253,5.24768,0.00000
2382.00,5.24902,25.040545,0.000422,24.990245,0.0955,0.253,5.24902,0.00000
2383.00,5.25130,25.040590,0.000426,24.990261,0.0955,0.253,5.25130,0.00000
2384.00,5.25365,25.040597,0.000423,24.990259,0.0955,0.253,5.25365,0.00000
2385.00,5.25552,25.040582,0.000423,24.990206,0.0955,0.253,5.25552,0.00000
2386.00,5.25706,25.040594,0.000423,24.990180,0.0955,0.253,5.25706,0.00000
2387.00,5.25756,25.040552,0.000423,24.990097,0.0955,0.253,5.25756,0.00000
2388.00,5.25707,25.040507,0.000420,24.990128,0.0955,0.253,5.25707,0.00000
2389.00,5.25668,25.040468,0.000423,24.990073,0.0954,0.253,5.25668,0.00000
2390.00,5.25407,25.040426,0.000426,24.990047,0.0954,0.253,5.25407,0.00000
2391.00,5.25182,25.040408,0.000427,24.990026,0.0954,0.253,5.25182,0.00000
2392.00,5.24869,25.040418,0.000425,24.990044,0.0953,0.253,5.24869,0.00000
2393.00,5.24640,25.040475,0.000424,24.990028,0.0953,0.253,5.24640,0.00000
2394.00,5.24519,25.040519,0.000421,24.990020,0.0953,0.253,5.24519,0.00000
2395.00,5.24663,25.040583,0.000420,24.990071,0.0953,0.253,5.24663,0.00000
2396.00,5.24789,25.040668,0.000419,24.990158,0.0953,0.253,5.24789,0.00000
2397.00,5.25043,25.040708,0.000422,24.990161,0.0953,0.253,5.25043,0.00000
2398.00,5.25302,25.040731,0.000422,24.990161,0.0953,0.253,5.25302,0.00000
2399.00,5.25589,25.040816,0.000424,24.990226,0.0953,0.253,5.25589,0.00000
2400.00,5.25672,25.040863,0.000422,24.990253,0.0954,0.253,5.25672,0.00000
2401.00,5.25746,25.040835,0.000422,24.990230,0.0954,0.253,5.25746,0.00000
2402.00,5.25596,25.040880,0.000419,24.990264,0.0955,0.254,5.25596,0.00000
2403.00,5.25351,25.040828,0.000421,24.990251,0.0955,0.254,5.25351,0.00000
2404.00,5.25066,25.040792,0.000422,24.990226,0.0956,0.254,5.25066,0.00000
2405.00,5.24868,25.040777,0.000425,24.990201,0.0957,0.254,5.24868,0.00000
2406.00,5.24654,25.040837,0.000426,24.990196,0.0957,0.253,5.24654,0.00000
2407.00,5.24550,25.040776,0.000428,24.990146,0.0958,0.253,5.24550,0.00000
2408.00,5.24419,25.040798,0.000428,24.990136,0.0959,0.253,5.24419,0.00000
2409.00,5.24393,25.040827,0.000426,24.990142,0.0960,0.254,5.24393,0.00000
2410.00,5.24295,25.040854,0.000425,24.990144,0.0960,0.254,5.24295,0.00000
2411.00,5.24298,25.040878,0.000424,24.990180,0.0961,0.254,5.24298,0.00000
2412.00,5.24360,25.040944,0.000423,24.990253,0.0962,0.254,5.24360,0.00000
2413.00,5.24548,25.040973,0.000423,24.990243,0.0962,0.254,5.24548,0.00000
2414.00,5.24525,25.040969,0.000423,24.990214,0.0963,0.254,5.24525,0.00000
2415.00,5.24574,25.041000,0.000424,24.990247,0.0963,0.254,5.24574,0.00000
2416.00,5.24415,25.040978,0.000426,24.990201,0.0963,0.254,5.24415,0.00000
2417.00,5.24324,25.040995,0.000427,24.990183,0.0963,0.254,5.24324,0.00000
2418.00,5.24195,25.041022,0.000426,24.990198,0.0964,0.254,5.24195,0.00000
2419.00,5.24167,25.041085,0.000428,24.990219,0.0964,0.254,5.24167,0.00000
2420.00,5.24215,25.041067,0.000428,24.990168,0.0964,0.254,5.24215,0.00000
2421.00,5.24427,25.041101,0.000426,24.990192,0.0964,0.254,5.24427,0.00000
2422.00,5.24592,25.041151,0.000426,24.990193,0.0964,0.254,5.24592,0.00000
2423.00,5.24728,25.041182,0.000425,24.990229,0.0963,0.254,5.24728,0.00000
2424.00,5.24893,25.041174,0.000424,24.990220,0.0963,0.254,5.24893,0.00000
2425.00,5.24893,25.041180,0.000425,24.990190,0.0963,0.254,5.24893,0.00000
2426.00,5.24787,25.041222,0.000424,24.990220,0.0963,0.254,5.24787,0.00000
2427.00,5.24643,25.041218,0.000425,24.990207,0.0962,0.254,5.24643,0.00000
2428.00,5.24542,25.041232,0.000425,24.990172,0.0962,0.254,5.24542,0.00000
2429.00,5.24531,25.041280,0.000428,24.990187,0.0962,0.254,5.24531,0.00000
2430.00,5.24612,25.041388,0.000427,24.990247,0.0961,0.254,5.24612,0.00000
2431.00,5.24680,25.041328,0.000426,24.990158,0.0961,0.254,5.24680,0.00000
2432.00,5.24704,25.041321,0.000425,24.990132,0.0961,0.254,5.24704,0.00000
2433.00,5.24769,25.041403,0.000426,24.990180,0.0960,0.254,5.24769,0.00000
2434.00,5.24750,25.041386,0.000424,24.990179,0.0960,0.255,5.24750,0.00000
2435.00,5.24717,25.041324,0.000422,24.990120,0.0959,0.255,5.24717,0.00000
2436.00,5.24655,25.041399,0.000425,24.990178,0.0959,0.255,5.24655,0.00000
2437.00,5.24653,25.041436,0.000427,24.990214,0.0958,0.255,5.24653,0.00000
2438.00,5.24722,25.041418,0.000428,24.990178,0.0958,0.255,5.24722,0.00000
2439.00,5.24791,25.041480,0.000429,24.990190,0.0957,0.255,5.24791,0.00000
2440.00,5.24896,25.041558,0.000428,24.990260,0.0957,0.255,5.24896,0.00000
2441.00,5.25244,25.041664,0.000424,24.990340,0.0956,0.255,5.25244,0.00000
2442.00,5.25538,25.041662,0.000424,24.990340,0.0956,0.255,5.25538,0.00000
2443.00,5.25769,25.041668,0.000427,24.990357,0.0955,0.255,5.25769,0.00000
2444.00,5.25976,25.041677,0.000426,24.990370,0.0954,0.255,5.25976,0.00000
2445.00,5.25938,25.041709,0.000427,24.990354,0.0954,0.255,5.25938,0.00000
2446.00,5.25771,25.041694,0.000430,24.990327,0.0953,0.255,5.25771,0.00000
2447.00,5.25618,25.041700,0.000429,24.990318,0.0953,0.255,5.25618,0.00000
2448.00,5.25314,25.041735,0.000427,24.990289,0.0952,0.255,5.25314,0.00000
2449.00,5.25022,25.041717,0.000427,24.990219,0.0951,0.255,5.25022,0.00000
2450.00,5.24985,25.041712,0.000428,24.990215,0.0951,0.255,5.24985,0.00000
2451.00,5.25062,25.041687,0.000426,24.990170,0.0950,0.255,5.25062,0.00000
2452.00,5.25201,25.041799,0.000427,24.990233,0.0950,0.255,5.25201,0.00000
2453.00,5.25501,25.041799,0.000429,24.990254,0.0950,0.255,5.25501,0.00000
2454.00,5.25820,25.041825,0.000431,24.990278,0.0949,0.255,5.25820,0.00000
2455.00,5.26054,25.041829,0.000432,24.990307,0.0949,0.255,5.26054,0.00000
2456.00,5.26149,25.041820,0.000434,24.990270,0.0949,0.255,5.26149,0.00000
2457.00,5.26149,25.041775,0.000437,24.990183,0.0949,0.255,5.26149,0.00000
2458.00,5.26027,25.041844,0.000436,24.990207,0.0949,0.255,5.26027,0.00000
2459.00,5.25915,25.041841,0.000436,24.990147,0.0949,0.255,5.25915,0.00000
2460.00,5.25833,25.041851,0.000437,24.990109,0.0949,0.255,5.25833,0.00000
2461.00,5.25640,25.041828,0.000438,24.990124,0.0949,0.255,5.25640,0.00000
2462.00,5.25384,25.041831,0.000438,24.990161,0.0949,0.255,5.25384,0.00000
