# Supplementary material for: Structures and function of a tailoring oxidase in complex with a nonribosomal peptide synthetase module
Source: Nat Commun. 2022 Jan 27;13:548. doi: 10.1038/s41467-022-28221-y (PMC8795117; doi:10.1038/s41467-022-28221-y)
Supplement: Supplementary file 4 — Source Data [file 41467_2022_28221_MOESM4_ESM.zip › Source_data/Main_Figure_3f/Replicate3_4BmdC60uMBmdBADOM6600uM.itc]

$ITC
$ 20 
$NOT
$ 25 
$ 60 
$ 750 
$ 5 
$ 2 
$ADCGainCode:  0 
$False,True,True
$ 0.4 , 0.8 , 120 , 5 
$ 2 , 4 , 120 , 5 
$ 2 , 4 , 120 , 5 
$ 2 , 4 , 120 , 5 
$ 2 , 4 , 120 , 5 
$ 2 , 4 , 120 , 5 
$ 2 , 4 , 120 , 5 
$ 2 , 4 , 120 , 5 
$ 2 , 4 , 120 , 5 
$ 2 , 4 , 120 , 5 
$ 2 , 4 , 120 , 5 
$ 2 , 4 , 120 , 5 
$ 2 , 4 , 120 , 5 
$ 2 , 4 , 120 , 5 
$ 2 , 4 , 120 , 5 
$ 2 , 4 , 120 , 5 
$ 2 , 4 , 120 , 5 
$ 2 , 4 , 120 , 5 
$ 2 , 4 , 120 , 5 
$ 2 , 4 , 120 , 5 
# 0 
# 0 
# 0 
# 0.2045 
# 25 
# 3.8263 
# 9.28 
?
% ITC200_06.14.988
% 0.2045 
% 3.8263 
%-0.362092 , 29.61876 
% 0.380497 , 29.15874 
% 0.8333333 
% 168170 , 168160 
% 0.25 , 81 
% 0.009393 ,-0.034234 
%-20 , 8 
% 0 , 0 
% 0 
% 128000       128120 
% 43.1 
% 500 , 750 , 1000 , 750 
% 0.06951 ,-0.00366 , 0.0000572793 ,-0.0000005986 , 0.00000000333211 
% ITC200 Ver: 1.26.3
@0
5.00,3.99433,25.210019,0.000428,25.149689,-0.3613,0.227,3.99433,0.00000
6.00,3.99521,25.210018,0.000431,25.149697,-0.3613,0.226,3.99521,0.00000
7.00,3.99240,25.210039,0.000432,25.149763,-0.3612,0.226,3.99240,0.00000
8.00,3.98903,25.210083,0.000431,25.149830,-0.3612,0.226,3.98903,0.00000
9.00,3.98725,25.210086,0.000433,25.149875,-0.3611,0.226,3.98725,0.00000
10.00,3.98568,25.210104,0.000432,25.149887,-0.3610,0.227,3.98568,0.00000
11.00,3.98179,25.210117,0.000431,25.149891,-0.3609,0.227,3.98179,0.00000
12.00,3.97741,25.210167,0.000430,25.149888,-0.3608,0.227,3.97741,0.00000
13.00,3.97497,25.210172,0.000430,25.149831,-0.3606,0.227,3.97497,0.00000
14.00,3.97126,25.210270,0.000426,25.149822,-0.3605,0.227,3.97126,0.00000
15.00,3.96496,25.210288,0.000425,25.149836,-0.3603,0.227,3.96496,0.00000
16.00,3.96016,25.210408,0.000425,25.149862,-0.3601,0.227,3.96016,0.00000
17.00,3.95806,25.210495,0.000424,25.149887,-0.3599,0.227,3.95806,0.00000
18.00,3.95530,25.210563,0.000421,25.149914,-0.3597,0.227,3.95530,0.00000
19.00,3.95163,25.210567,0.000420,25.149908,-0.3595,0.228,3.95163,0.00000
20.00,3.95103,25.210618,0.000420,25.149923,-0.3593,0.228,3.95103,0.00000
21.00,3.94987,25.210539,0.000419,25.149844,-0.3592,0.228,3.94987,0.00000
22.00,3.94883,25.210468,0.000417,25.149776,-0.3590,0.228,3.94883,0.00000
23.00,3.94817,25.210426,0.000419,25.149726,-0.3588,0.228,3.94817,0.00000
24.00,3.94927,25.210515,0.000421,25.149755,-0.3585,0.228,3.94927,0.00000
25.00,3.94887,25.210488,0.000421,25.149690,-0.3583,0.228,3.94887,0.00000
26.00,3.94447,25.210512,0.000420,25.149709,-0.3581,0.228,3.94447,0.00000
27.00,3.93860,25.210583,0.000419,25.149768,-0.3579,0.228,3.93860,0.00000
28.00,3.93324,25.210667,0.000420,25.149818,-0.3577,0.228,3.93324,0.00000
29.00,3.92666,25.210609,0.000419,25.149764,-0.3575,0.228,3.92666,0.00000
30.00,3.92247,25.210606,0.000417,25.149751,-0.3572,0.229,3.92247,0.00000
31.00,3.92360,25.210643,0.000415,25.149779,-0.3570,0.229,3.92360,0.00000
32.00,3.92758,25.210706,0.000417,25.149813,-0.3568,0.229,3.92758,0.00000
33.00,3.93162,25.210716,0.000415,25.149835,-0.3567,0.229,3.93162,0.00000
34.00,3.93957,25.210715,0.000414,25.149852,-0.3565,0.229,3.93957,0.00000
35.00,3.94797,25.210726,0.000417,25.149863,-0.3563,0.229,3.94797,0.00000
36.00,3.95775,25.210773,0.000417,25.149913,-0.3560,0.229,3.95775,0.00000
37.00,3.96383,25.210674,0.000417,25.149764,-0.3558,0.229,3.96383,0.00000
38.00,3.96904,25.210715,0.000418,25.149736,-0.3556,0.229,3.96904,0.00000
39.00,3.97186,25.210797,0.000420,25.149812,-0.3554,0.229,3.97186,0.00000
40.00,3.97328,25.210822,0.000418,25.149869,-0.3552,0.229,3.97328,0.00000
41.00,3.97339,25.210823,0.000419,25.149855,-0.3550,0.229,3.97339,0.00000
42.00,3.97481,25.210860,0.000422,25.149876,-0.3549,0.229,3.97481,0.00000
43.00,3.97590,25.210871,0.000423,25.149897,-0.3547,0.229,3.97590,0.00000
44.00,3.97478,25.210832,0.000423,25.149829,-0.3546,0.229,3.97478,0.00000
45.00,3.97275,25.210843,0.000422,25.149792,-0.3544,0.229,3.97275,0.00000
46.00,3.97034,25.210839,0.000422,25.149748,-0.3543,0.229,3.97034,0.00000
47.00,3.96597,25.210920,0.000418,25.149826,-0.3541,0.230,3.96597,0.00000
48.00,3.96031,25.210929,0.000417,25.149810,-0.3540,0.230,3.96031,0.00000
49.00,3.95078,25.210950,0.000417,25.149804,-0.3538,0.230,3.95078,0.00000
50.00,3.94065,25.210969,0.000420,25.149803,-0.3537,0.230,3.94065,0.00000
51.00,3.93192,25.211017,0.000419,25.149805,-0.3535,0.230,3.93192,0.00000
52.00,3.92764,25.210996,0.000420,25.149762,-0.3533,0.230,3.92764,0.00000
53.00,3.92739,25.210995,0.000419,25.149765,-0.3532,0.230,3.92739,0.00000
54.00,3.93406,25.210986,0.000416,25.149727,-0.3531,0.230,3.93406,0.00000
55.00,3.94332,25.211036,0.000416,25.149690,-0.3530,0.231,3.94332,0.00000
56.00,3.95308,25.211042,0.000420,25.149685,-0.3529,0.230,3.95308,0.00000
57.00,3.96135,25.211061,0.000424,25.149651,-0.3528,0.230,3.96135,0.00000
58.00,3.96712,25.211122,0.000427,25.149640,-0.3526,0.230,3.96712,0.00000
59.00,3.97166,25.211209,0.000432,25.149703,-0.3525,0.230,3.97166,0.00000
60.00,3.97515,25.211226,0.000433,25.149742,-0.3523,0.230,3.97515,0.00000
@1,0.4000,0.8, 60.0889999999999 
61.00,3.97695,25.211239,0.000433,25.149707,-0.3521,0.230,3.97695,0.00000
62.00,3.95223,25.211311,0.000431,25.149773,-0.3519,0.230,3.95223,0.00000
63.00,3.87489,25.211372,0.000430,25.149850,-0.3517,0.230,3.87489,0.00000
64.00,3.77844,25.211394,0.000429,25.149844,-0.3515,0.230,3.77844,0.00000
65.00,3.70711,25.211436,0.000428,25.149868,-0.3512,0.230,3.70711,0.00000
66.00,3.65839,25.211492,0.000425,25.149873,-0.3510,0.231,3.65839,0.00000
67.00,3.65018,25.211504,0.000423,25.149905,-0.3508,0.231,3.65018,0.00000
68.00,3.70456,25.211409,0.000422,25.149841,-0.3506,0.231,3.70456,0.00000
69.00,3.78566,25.211314,0.000420,25.149758,-0.3504,0.231,3.78566,0.00000
70.00,3.84925,25.211341,0.000419,25.149734,-0.3502,0.231,3.84925,0.00000
71.00,3.89219,25.211396,0.000417,25.149808,-0.3500,0.231,3.89219,0.00000
72.00,3.92077,25.211399,0.000419,25.149784,-0.3498,0.231,3.92077,0.00000
73.00,3.93987,25.211465,0.000420,25.149769,-0.3496,0.231,3.93987,0.00000
74.00,3.95309,25.211619,0.000422,25.149890,-0.3494,0.231,3.95309,0.00000
75.00,3.95926,25.211651,0.000423,25.149912,-0.3492,0.232,3.95926,0.00000
76.00,3.96264,25.211621,0.000426,25.149888,-0.3490,0.231,3.96264,0.00000
77.00,3.96487,25.211645,0.000425,25.149895,-0.3488,0.232,3.96487,0.00000
78.00,3.96789,25.211644,0.000426,25.149920,-0.3486,0.232,3.96789,0.00000
79.00,3.96872,25.211691,0.000426,25.149926,-0.3484,0.232,3.96872,0.00000
80.00,3.96801,25.211680,0.000423,25.149861,-0.3482,0.232,3.96801,0.00000
81.00,3.96681,25.211747,0.000422,25.149863,-0.3480,0.232,3.96681,0.00000
82.00,3.96740,25.211810,0.000425,25.149867,-0.3479,0.232,3.96740,0.00000
83.00,3.96487,25.211842,0.000427,25.149830,-0.3477,0.232,3.96487,0.00000
84.00,3.96192,25.211788,0.000428,25.149772,-0.3475,0.232,3.96192,0.00000
85.00,3.95914,25.211814,0.000429,25.149802,-0.3473,0.232,3.95914,0.00000
86.00,3.95787,25.211796,0.000427,25.149791,-0.3471,0.232,3.95787,0.00000
87.00,3.95404,25.211753,0.000425,25.149791,-0.3469,0.232,3.95404,0.00000
88.00,3.95109,25.211739,0.000422,25.149799,-0.3467,0.232,3.95109,0.00000
89.00,3.94890,25.211801,0.000420,25.149852,-0.3465,0.233,3.94890,0.00000
90.00,3.94943,25.211780,0.000421,25.149810,-0.3463,0.233,3.94943,0.00000
91.00,3.94950,25.211691,0.000423,25.149726,-0.3461,0.233,3.94950,0.00000
92.00,3.95092,25.211786,0.000420,25.149756,-0.3459,0.233,3.95092,0.00000
93.00,3.95323,25.211827,0.000420,25.149749,-0.3457,0.233,3.95323,0.00000
94.00,3.95550,25.211774,0.000422,25.149663,-0.3455,0.233,3.95550,0.00000
95.00,3.95433,25.211819,0.000423,25.149657,-0.3453,0.233,3.95433,0.00000
96.00,3.95164,25.211934,0.000425,25.149743,-0.3451,0.233,3.95164,0.00000
97.00,3.94359,25.211858,0.000427,25.149677,-0.3449,0.233,3.94359,0.00000
98.00,3.93558,25.211864,0.000426,25.149697,-0.3447,0.233,3.93558,0.00000
99.00,3.92779,25.211894,0.000426,25.149731,-0.3445,0.233,3.92779,0.00000
100.00,3.92330,25.211842,0.000424,25.149697,-0.3442,0.233,3.92330,0.00000
101.00,3.92493,25.211802,0.000424,25.149688,-0.3440,0.233,3.92493,0.00000
102.00,3.93319,25.211825,0.000423,25.149723,-0.3438,0.234,3.93319,0.00000
103.00,3.93964,25.211877,0.000424,25.149757,-0.3435,0.234,3.93964,0.00000
104.00,3.94643,25.211877,0.000424,25.149776,-0.3432,0.234,3.94643,0.00000
105.00,3.95288,25.211937,0.000425,25.149885,-0.3430,0.234,3.95288,0.00000
106.00,3.95446,25.211985,0.000426,25.149877,-0.3427,0.234,3.95446,0.00000
107.00,3.95470,25.211963,0.000428,25.149850,-0.3425,0.234,3.95470,0.00000
108.00,3.95844,25.211932,0.000429,25.149798,-0.3422,0.234,3.95844,0.00000
109.00,3.96261,25.212024,0.000429,25.149838,-0.3420,0.234,3.96261,0.00000
110.00,3.96451,25.212070,0.000431,25.149836,-0.3418,0.234,3.96451,0.00000
111.00,3.96638,25.212094,0.000428,25.149862,-0.3415,0.234,3.96638,0.00000
112.00,3.96804,25.212184,0.000427,25.149873,-0.3413,0.234,3.96804,0.00000
113.00,3.96908,25.212235,0.000427,25.149905,-0.3410,0.234,3.96908,0.00000
114.00,3.96679,25.212224,0.000430,25.149845,-0.3408,0.234,3.96679,0.00000
115.00,3.96219,25.212247,0.000430,25.149821,-0.3406,0.234,3.96219,0.00000
116.00,3.95822,25.212296,0.000433,25.149841,-0.3403,0.234,3.95822,0.00000
117.00,3.95598,25.212315,0.000434,25.149886,-0.3400,0.234,3.95598,0.00000
118.00,3.95191,25.212337,0.000433,25.149853,-0.3398,0.234,3.95191,0.00000
119.00,3.94938,25.212410,0.000430,25.149888,-0.3395,0.235,3.94938,0.00000
120.00,3.95117,25.212346,0.000427,25.149845,-0.3393,0.235,3.95117,0.00000
121.00,3.95348,25.212373,0.000426,25.149806,-0.3390,0.235,3.95348,0.00000
122.00,3.95212,25.212392,0.000428,25.149718,-0.3388,0.235,3.95212,0.00000
123.00,3.95293,25.212394,0.000429,25.149722,-0.3385,0.235,3.95293,0.00000
124.00,3.95428,25.212286,0.000431,25.149591,-0.3383,0.235,3.95428,0.00000
125.00,3.95377,25.212485,0.000431,25.149718,-0.3380,0.235,3.95377,0.00000
126.00,3.95279,25.212481,0.000431,25.149768,-0.3378,0.235,3.95279,0.00000
127.00,3.95534,25.212528,0.000427,25.149846,-0.3376,0.235,3.95534,0.00000
128.00,3.95461,25.212557,0.000425,25.149870,-0.3373,0.236,3.95461,0.00000
129.00,3.95476,25.212644,0.000424,25.149975,-0.3370,0.236,3.95476,0.00000
130.00,3.95615,25.212630,0.000424,25.149965,-0.3368,0.236,3.95615,0.00000
131.00,3.95720,25.212705,0.000423,25.149953,-0.3365,0.236,3.95720,0.00000
132.00,3.95608,25.212707,0.000423,25.149921,-0.3362,0.236,3.95608,0.00000
133.00,3.95524,25.212699,0.000425,25.149924,-0.3360,0.236,3.95524,0.00000
134.00,3.95450,25.212750,0.000428,25.149979,-0.3357,0.236,3.95450,0.00000
135.00,3.95497,25.212691,0.000428,25.149918,-0.3354,0.236,3.95497,0.00000
136.00,3.95454,25.212641,0.000429,25.149905,-0.3352,0.236,3.95454,0.00000
137.00,3.95458,25.212644,0.000431,25.149930,-0.3349,0.236,3.95458,0.00000
138.00,3.95486,25.212734,0.000431,25.150000,-0.3347,0.236,3.95486,0.00000
139.00,3.95397,25.212696,0.000427,25.149956,-0.3344,0.236,3.95397,0.00000
140.00,3.95247,25.212745,0.000429,25.149973,-0.3342,0.236,3.95247,0.00000
141.00,3.95146,25.212780,0.000429,25.149974,-0.3339,0.236,3.95146,0.00000
142.00,3.95107,25.212819,0.000432,25.149964,-0.3337,0.236,3.95107,0.00000
143.00,3.95288,25.212777,0.000430,25.149879,-0.3334,0.236,3.95288,0.00000
144.00,3.95381,25.212858,0.000430,25.149866,-0.3331,0.236,3.95381,0.00000
145.00,3.95200,25.212936,0.000427,25.149895,-0.3328,0.236,3.95200,0.00000
146.00,3.95230,25.212980,0.000423,25.149887,-0.3325,0.237,3.95230,0.00000
147.00,3.95439,25.213031,0.000417,25.149889,-0.3323,0.237,3.95439,0.00000
148.00,3.95593,25.213059,0.000420,25.149878,-0.3320,0.237,3.95593,0.00000
149.00,3.95849,25.213065,0.000424,25.149881,-0.3318,0.237,3.95849,0.00000
150.00,3.96245,25.212971,0.000427,25.149794,-0.3315,0.237,3.96245,0.00000
151.00,3.96438,25.213006,0.000432,25.149832,-0.3313,0.237,3.96438,0.00000
152.00,3.96519,25.213015,0.000434,25.149834,-0.3310,0.236,3.96519,0.00000
153.00,3.96478,25.213053,0.000430,25.149842,-0.3308,0.237,3.96478,0.00000
154.00,3.96437,25.213011,0.000423,25.149798,-0.3306,0.237,3.96437,0.00000
155.00,3.96408,25.213061,0.000420,25.149809,-0.3304,0.237,3.96408,0.00000
156.00,3.96385,25.213013,0.000418,25.149743,-0.3302,0.237,3.96385,0.00000
157.00,3.96368,25.212976,0.000417,25.149725,-0.3300,0.238,3.96368,0.00000
158.00,3.96400,25.213029,0.000418,25.149751,-0.3298,0.238,3.96400,0.00000
159.00,3.96412,25.213089,0.000419,25.149762,-0.3296,0.238,3.96412,0.00000
160.00,3.96347,25.213154,0.000421,25.149784,-0.3293,0.238,3.96347,0.00000
161.00,3.96297,25.213206,0.000423,25.149789,-0.3291,0.237,3.96297,0.00000
162.00,3.96199,25.213209,0.000423,25.149723,-0.3289,0.238,3.96199,0.00000
163.00,3.96183,25.213224,0.000419,25.149700,-0.3286,0.238,3.96183,0.00000
164.00,3.96059,25.213214,0.000420,25.149708,-0.3284,0.238,3.96059,0.00000
165.00,3.96144,25.213245,0.000417,25.149760,-0.3282,0.238,3.96144,0.00000
166.00,3.96336,25.213258,0.000414,25.149762,-0.3280,0.238,3.96336,0.00000
167.00,3.96488,25.213240,0.000415,25.149738,-0.3278,0.238,3.96488,0.00000
168.00,3.96514,25.213168,0.000418,25.149680,-0.3276,0.238,3.96514,0.00000
169.00,3.96682,25.213216,0.000416,25.149714,-0.3274,0.238,3.96682,0.00000
170.00,3.96902,25.213145,0.000417,25.149665,-0.3272,0.239,3.96902,0.00000
171.00,3.96991,25.213211,0.000417,25.149713,-0.3269,0.239,3.96991,0.00000
172.00,3.96874,25.213256,0.000415,25.149713,-0.3267,0.239,3.96874,0.00000
173.00,3.96733,25.213323,0.000416,25.149724,-0.3265,0.239,3.96733,0.00000
174.00,3.96695,25.213390,0.000418,25.149784,-0.3263,0.239,3.96695,0.00000
175.00,3.96352,25.213469,0.000419,25.149769,-0.3260,0.239,3.96352,0.00000
176.00,3.96049,25.213478,0.000419,25.149764,-0.3258,0.239,3.96049,0.00000
177.00,3.95954,25.213562,0.000421,25.149875,-0.3256,0.239,3.95954,0.00000
178.00,3.95974,25.213592,0.000419,25.149930,-0.3254,0.239,3.95974,0.00000
179.00,3.95949,25.213563,0.000421,25.149859,-0.3252,0.239,3.95949,0.00000
180.00,3.96042,25.213582,0.000421,25.149882,-0.3249,0.239,3.96042,0.00000
@2,2.0000,4.0, 180.005000000005 
181.00,3.95725,25.213574,0.000425,25.149836,-0.3247,0.239,3.95725,0.00000
182.00,3.92583,25.213617,0.000425,25.149824,-0.3245,0.239,3.92583,0.00000
183.00,3.80132,25.213635,0.000429,25.149844,-0.3242,0.239,3.80132,0.00000
184.00,3.54213,25.213668,0.000432,25.149868,-0.3240,0.239,3.54213,0.00000
185.00,3.17543,25.213652,0.000433,25.149894,-0.3238,0.239,3.17543,0.00000
186.00,2.76720,25.213701,0.000430,25.149966,-0.3236,0.239,2.76720,0.00000
187.00,2.44944,25.213716,0.000432,25.150000,-0.3234,0.239,2.44944,0.00000
188.00,2.34116,25.213707,0.000432,25.149933,-0.3233,0.239,2.34116,0.00000
189.00,2.45655,25.213742,0.000427,25.149918,-0.3231,0.240,2.45655,0.00000
190.00,2.73597,25.213733,0.000426,25.149870,-0.3229,0.240,2.73597,0.00000
191.00,3.09352,25.213748,0.000427,25.149891,-0.3227,0.240,3.09352,0.00000
192.00,3.40839,25.213717,0.000425,25.149829,-0.3225,0.240,3.40839,0.00000
193.00,3.61758,25.213832,0.000427,25.149939,-0.3222,0.240,3.61758,0.00000
194.00,3.74229,25.213813,0.000426,25.149934,-0.3220,0.240,3.74229,0.00000
195.00,3.81331,25.213915,0.000426,25.150020,-0.3218,0.241,3.81331,0.00000
196.00,3.85396,25.213931,0.000421,25.149967,-0.3216,0.241,3.85396,0.00000
197.00,3.87638,25.213947,0.000425,25.149934,-0.3214,0.241,3.87638,0.00000
198.00,3.88851,25.213946,0.000423,25.149882,-0.3212,0.241,3.88851,0.00000
199.00,3.89580,25.214039,0.000425,25.149922,-0.3210,0.241,3.89580,0.00000
200.00,3.90203,25.214102,0.000429,25.149962,-0.3208,0.241,3.90203,0.00000
201.00,3.90719,25.214130,0.000434,25.149996,-0.3206,0.241,3.90719,0.00000
202.00,3.91065,25.214148,0.000432,25.150049,-0.3204,0.241,3.91065,0.00000
203.00,3.91321,25.214197,0.000429,25.150091,-0.3202,0.241,3.91321,0.00000
204.00,3.91605,25.214160,0.000426,25.150084,-0.3200,0.241,3.91605,0.00000
205.00,3.91830,25.214120,0.000422,25.150027,-0.3198,0.242,3.91830,0.00000
206.00,3.92016,25.214067,0.000421,25.149934,-0.3196,0.242,3.92016,0.00000
207.00,3.92255,25.214126,0.000421,25.149926,-0.3194,0.242,3.92255,0.00000
208.00,3.92476,25.214054,0.000423,25.149870,-0.3192,0.242,3.92476,0.00000
209.00,3.92728,25.214027,0.000426,25.149794,-0.3191,0.242,3.92728,0.00000
210.00,3.93021,25.214019,0.000428,25.149741,-0.3189,0.242,3.93021,0.00000
211.00,3.93196,25.214081,0.000428,25.149805,-0.3187,0.242,3.93196,0.00000
212.00,3.93276,25.214133,0.000428,25.149840,-0.3185,0.242,3.93276,0.00000
213.00,3.93375,25.214157,0.000429,25.149840,-0.3183,0.242,3.93375,0.00000
214.00,3.93486,25.214263,0.000430,25.149903,-0.3182,0.242,3.93486,0.00000
215.00,3.93320,25.214289,0.000428,25.149908,-0.3180,0.242,3.93320,0.00000
216.00,3.92866,25.214315,0.000428,25.149940,-0.3178,0.242,3.92866,0.00000
217.00,3.92527,25.214268,0.000428,25.149926,-0.3176,0.242,3.92527,0.00000
218.00,3.92273,25.214344,0.000424,25.149948,-0.3174,0.242,3.92273,0.00000
219.00,3.92193,25.214289,0.000422,25.149914,-0.3172,0.242,3.92193,0.00000
220.00,3.92239,25.214353,0.000423,25.149982,-0.3170,0.243,3.92239,0.00000
221.00,3.92727,25.214344,0.000424,25.149907,-0.3168,0.242,3.92727,0.00000
222.00,3.93199,25.214359,0.000425,25.149890,-0.3166,0.243,3.93199,0.00000
223.00,3.93734,25.214318,0.000427,25.149894,-0.3164,0.242,3.93734,0.00000
224.00,3.93957,25.214342,0.000424,25.149892,-0.3163,0.243,3.93957,0.00000
225.00,3.94237,25.214325,0.000423,25.149838,-0.3162,0.243,3.94237,0.00000
226.00,3.94419,25.214371,0.000424,25.149849,-0.3161,0.243,3.94419,0.00000
227.00,3.94790,25.214377,0.000423,25.149818,-0.3160,0.243,3.94790,0.00000
228.00,3.95017,25.214474,0.000424,25.149832,-0.3159,0.243,3.95017,0.00000
229.00,3.95113,25.214511,0.000428,25.149863,-0.3158,0.243,3.95113,0.00000
230.00,3.95106,25.214551,0.000428,25.149895,-0.3157,0.243,3.95106,0.00000
231.00,3.95044,25.214568,0.000426,25.149904,-0.3156,0.243,3.95044,0.00000
232.00,3.94865,25.214642,0.000428,25.149968,-0.3155,0.243,3.94865,0.00000
233.00,3.94712,25.214586,0.000425,25.149954,-0.3154,0.243,3.94712,0.00000
234.00,3.94764,25.214593,0.000425,25.149948,-0.3153,0.243,3.94764,0.00000
235.00,3.94808,25.214542,0.000427,25.149888,-0.3152,0.243,3.94808,0.00000
236.00,3.94808,25.214579,0.000425,25.149932,-0.3151,0.243,3.94808,0.00000
237.00,3.94699,25.214574,0.000420,25.149922,-0.3150,0.244,3.94699,0.00000
238.00,3.94563,25.214673,0.000425,25.149953,-0.3149,0.244,3.94563,0.00000
239.00,3.94348,25.214713,0.000424,25.149929,-0.3148,0.244,3.94348,0.00000
240.00,3.94283,25.214842,0.000423,25.150023,-0.3147,0.244,3.94283,0.00000
241.00,3.94317,25.214804,0.000426,25.149956,-0.3146,0.244,3.94317,0.00000
242.00,3.94271,25.214838,0.000429,25.149977,-0.3145,0.244,3.94271,0.00000
243.00,3.94164,25.214802,0.000427,25.149948,-0.3144,0.244,3.94164,0.00000
244.00,3.94116,25.214729,0.000423,25.149881,-0.3143,0.244,3.94116,0.00000
245.00,3.93980,25.214631,0.000420,25.149776,-0.3142,0.244,3.93980,0.00000
246.00,3.93790,25.214691,0.000416,25.149865,-0.3141,0.244,3.93790,0.00000
247.00,3.93661,25.214647,0.000415,25.149825,-0.3141,0.244,3.93661,0.00000
248.00,3.93686,25.214607,0.000414,25.149807,-0.3140,0.245,3.93686,0.00000
249.00,3.93632,25.214654,0.000415,25.149888,-0.3139,0.245,3.93632,0.00000
250.00,3.93567,25.214658,0.000419,25.149886,-0.3138,0.245,3.93567,0.00000
251.00,3.93623,25.214636,0.000423,25.149836,-0.3138,0.245,3.93623,0.00000
252.00,3.93799,25.214654,0.000423,25.149777,-0.3137,0.245,3.93799,0.00000
253.00,3.93828,25.214723,0.000425,25.149775,-0.3137,0.244,3.93828,0.00000
254.00,3.93821,25.214785,0.000424,25.149806,-0.3136,0.245,3.93821,0.00000
255.00,3.93888,25.214858,0.000424,25.149857,-0.3135,0.245,3.93888,0.00000
256.00,3.93915,25.214913,0.000421,25.149823,-0.3135,0.245,3.93915,0.00000
257.00,3.93842,25.215012,0.000425,25.149884,-0.3134,0.245,3.93842,0.00000
258.00,3.93826,25.215124,0.000424,25.149952,-0.3134,0.245,3.93826,0.00000
259.00,3.94007,25.215166,0.000424,25.149895,-0.3133,0.245,3.94007,0.00000
260.00,3.93983,25.215241,0.000423,25.149923,-0.3132,0.245,3.93983,0.00000
261.00,3.93818,25.215260,0.000424,25.149964,-0.3132,0.245,3.93818,0.00000
262.00,3.93722,25.215207,0.000422,25.149968,-0.3131,0.245,3.93722,0.00000
263.00,3.93709,25.215134,0.000422,25.149931,-0.3130,0.246,3.93709,0.00000
264.00,3.93523,25.215157,0.000423,25.149982,-0.3130,0.246,3.93523,0.00000
265.00,3.93560,25.215145,0.000426,25.149979,-0.3129,0.245,3.93560,0.00000
266.00,3.93740,25.215212,0.000428,25.150054,-0.3128,0.245,3.93740,0.00000
267.00,3.93871,25.215279,0.000424,25.150051,-0.3127,0.246,3.93871,0.00000
268.00,3.93910,25.215326,0.000426,25.150073,-0.3126,0.246,3.93910,0.00000
269.00,3.93961,25.215337,0.000424,25.150070,-0.3125,0.246,3.93961,0.00000
270.00,3.94114,25.215395,0.000423,25.150043,-0.3124,0.246,3.94114,0.00000
271.00,3.94256,25.215432,0.000423,25.150030,-0.3124,0.246,3.94256,0.00000
272.00,3.94342,25.215466,0.000427,25.150091,-0.3123,0.246,3.94342,0.00000
273.00,3.94544,25.215439,0.000427,25.150037,-0.3122,0.246,3.94544,0.00000
274.00,3.94767,25.215419,0.000427,25.149998,-0.3121,0.246,3.94767,0.00000
275.00,3.94556,25.215410,0.000427,25.149990,-0.3120,0.246,3.94556,0.00000
276.00,3.94257,25.215351,0.000425,25.149940,-0.3119,0.246,3.94257,0.00000
277.00,3.93969,25.215291,0.000423,25.149841,-0.3118,0.246,3.93969,0.00000
278.00,3.93727,25.215291,0.000419,25.149826,-0.3117,0.246,3.93727,0.00000
279.00,3.93544,25.215341,0.000416,25.149812,-0.3116,0.247,3.93544,0.00000
280.00,3.93570,25.215316,0.000413,25.149780,-0.3115,0.247,3.93570,0.00000
281.00,3.93559,25.215385,0.000412,25.149772,-0.3114,0.247,3.93559,0.00000
282.00,3.93662,25.215463,0.000410,25.149753,-0.3113,0.247,3.93662,0.00000
283.00,3.93440,25.215520,0.000415,25.149780,-0.3112,0.247,3.93440,0.00000
284.00,3.93218,25.215475,0.000418,25.149774,-0.3110,0.247,3.93218,0.00000
285.00,3.93036,25.215491,0.000420,25.149798,-0.3109,0.247,3.93036,0.00000
286.00,3.92971,25.215482,0.000421,25.149814,-0.3108,0.247,3.92971,0.00000
287.00,3.92790,25.215445,0.000423,25.149834,-0.3107,0.247,3.92790,0.00000
288.00,3.92725,25.215445,0.000421,25.149767,-0.3106,0.247,3.92725,0.00000
289.00,3.92695,25.215505,0.000420,25.149798,-0.3106,0.247,3.92695,0.00000
290.00,3.92813,25.215520,0.000421,25.149787,-0.3105,0.247,3.92813,0.00000
291.00,3.92890,25.215494,0.000422,25.149747,-0.3104,0.247,3.92890,0.00000
292.00,3.92930,25.215589,0.000421,25.149841,-0.3103,0.247,3.92930,0.00000
293.00,3.93043,25.215595,0.000421,25.149887,-0.3102,0.247,3.93043,0.00000
294.00,3.93255,25.215659,0.000421,25.149914,-0.3100,0.247,3.93255,0.00000
295.00,3.93245,25.215658,0.000420,25.149873,-0.3099,0.248,3.93245,0.00000
296.00,3.93215,25.215692,0.000419,25.149825,-0.3098,0.248,3.93215,0.00000
297.00,3.93242,25.215649,0.000420,25.149742,-0.3097,0.248,3.93242,0.00000
298.00,3.93289,25.215693,0.000422,25.149780,-0.3096,0.248,3.93289,0.00000
299.00,3.93113,25.215665,0.000420,25.149772,-0.3095,0.248,3.93113,0.00000
300.00,3.93008,25.215740,0.000420,25.149835,-0.3093,0.248,3.93008,0.00000
@3,2.0000,4.0, 300.038 
301.00,3.92941,25.215747,0.000421,25.149861,-0.3092,0.248,3.92941,0.00000
302.00,3.90957,25.215853,0.000419,25.149914,-0.3091,0.248,3.90957,0.00000
303.00,3.79249,25.215827,0.000416,25.149825,-0.3090,0.248,3.79249,0.00000
304.00,3.53761,25.215906,0.000418,25.149845,-0.3089,0.248,3.53761,0.00000
305.00,3.17929,25.215946,0.000419,25.149848,-0.3088,0.248,3.17929,0.00000
306.00,2.77207,25.216091,0.000417,25.149974,-0.3087,0.249,2.77207,0.00000
307.00,2.44341,25.216030,0.000419,25.149908,-0.3086,0.249,2.44341,0.00000
308.00,2.33180,25.216104,0.000418,25.149966,-0.3085,0.249,2.33180,0.00000
309.00,2.44905,25.216055,0.000418,25.149881,-0.3084,0.249,2.44905,0.00000
310.00,2.72436,25.216092,0.000417,25.149891,-0.3082,0.249,2.72436,0.00000
311.00,3.08084,25.216028,0.000418,25.149779,-0.3081,0.249,3.08084,0.00000
312.00,3.39755,25.216094,0.000419,25.149835,-0.3079,0.249,3.39755,0.00000
313.00,3.60540,25.216152,0.000421,25.149859,-0.3078,0.249,3.60540,0.00000
314.00,3.72646,25.216242,0.000422,25.149938,-0.3077,0.249,3.72646,0.00000
315.00,3.79549,25.216273,0.000425,25.149965,-0.3075,0.249,3.79549,0.00000
316.00,3.83523,25.216275,0.000427,25.149978,-0.3074,0.249,3.83523,0.00000
317.00,3.85804,25.216304,0.000426,25.150004,-0.3073,0.249,3.85804,0.00000
318.00,3.87013,25.216291,0.000427,25.149995,-0.3072,0.249,3.87013,0.00000
319.00,3.87911,25.216300,0.000426,25.149984,-0.3071,0.250,3.87911,0.00000
320.00,3.88567,25.216265,0.000422,25.149934,-0.3070,0.250,3.88567,0.00000
321.00,3.89102,25.216223,0.000419,25.149886,-0.3069,0.250,3.89102,0.00000
322.00,3.89426,25.216255,0.000419,25.149867,-0.3068,0.250,3.89426,0.00000
323.00,3.89682,25.216330,0.000420,25.149930,-0.3068,0.250,3.89682,0.00000
324.00,3.90018,25.216289,0.000420,25.149869,-0.3067,0.250,3.90018,0.00000
325.00,3.90425,25.216276,0.000421,25.149850,-0.3067,0.250,3.90425,0.00000
326.00,3.90466,25.216433,0.000423,25.149942,-0.3066,0.250,3.90466,0.00000
327.00,3.90426,25.216384,0.000425,25.149875,-0.3065,0.250,3.90426,0.00000
328.00,3.90475,25.216335,0.000425,25.149792,-0.3065,0.250,3.90475,0.00000
329.00,3.90357,25.216404,0.000427,25.149845,-0.3064,0.250,3.90357,0.00000
330.00,3.90149,25.216483,0.000427,25.149868,-0.3063,0.250,3.90149,0.00000
331.00,3.90154,25.216399,0.000427,25.149774,-0.3063,0.251,3.90154,0.00000
332.00,3.90202,25.216497,0.000427,25.149842,-0.3062,0.251,3.90202,0.00000
333.00,3.90169,25.216474,0.000427,25.149835,-0.3062,0.251,3.90169,0.00000
334.00,3.90221,25.216477,0.000425,25.149834,-0.3061,0.251,3.90221,0.00000
335.00,3.90455,25.216455,0.000427,25.149805,-0.3061,0.251,3.90455,0.00000
336.00,3.90605,25.216474,0.000426,25.149867,-0.3060,0.251,3.90605,0.00000
337.00,3.90646,25.216450,0.000424,25.149840,-0.3059,0.251,3.90646,0.00000
338.00,3.90774,25.216488,0.000425,25.149849,-0.3059,0.251,3.90774,0.00000
339.00,3.90858,25.216592,0.000428,25.149891,-0.3058,0.251,3.90858,0.00000
340.00,3.90671,25.216638,0.000427,25.149961,-0.3057,0.251,3.90671,0.00000
341.00,3.90679,25.216727,0.000429,25.149990,-0.3056,0.251,3.90679,0.00000
342.00,3.90862,25.216712,0.000430,25.149975,-0.3055,0.251,3.90862,0.00000
343.00,3.90918,25.216757,0.000433,25.149966,-0.3054,0.251,3.90918,0.00000
344.00,3.90987,25.216761,0.000430,25.149928,-0.3053,0.251,3.90987,0.00000
345.00,3.91169,25.216790,0.000431,25.149905,-0.3052,0.251,3.91169,0.00000
346.00,3.91348,25.216731,0.000431,25.149829,-0.3051,0.251,3.91348,0.00000
347.00,3.91356,25.216786,0.000429,25.149834,-0.3049,0.251,3.91356,0.00000
348.00,3.91326,25.216774,0.000427,25.149859,-0.3048,0.252,3.91326,0.00000
349.00,3.91190,25.216762,0.000425,25.149833,-0.3047,0.252,3.91190,0.00000
350.00,3.91205,25.216768,0.000421,25.149806,-0.3046,0.252,3.91205,0.00000
351.00,3.90985,25.216806,0.000421,25.149773,-0.3045,0.252,3.90985,0.00000
352.00,3.90956,25.216811,0.000423,25.149758,-0.3043,0.252,3.90956,0.00000
353.00,3.90931,25.216838,0.000422,25.149696,-0.3042,0.252,3.90931,0.00000
354.00,3.91022,25.216799,0.000423,25.149672,-0.3041,0.252,3.91022,0.00000
355.00,3.91006,25.216771,0.000425,25.149646,-0.3040,0.252,3.91006,0.00000
356.00,3.91152,25.216812,0.000426,25.149735,-0.3039,0.252,3.91152,0.00000
357.00,3.91290,25.216826,0.000425,25.149750,-0.3037,0.252,3.91290,0.00000
358.00,3.91351,25.216833,0.000428,25.149806,-0.3036,0.252,3.91351,0.00000
359.00,3.91219,25.216882,0.000429,25.149853,-0.3034,0.252,3.91219,0.00000
360.00,3.91219,25.216962,0.000430,25.149881,-0.3033,0.252,3.91219,0.00000
361.00,3.91048,25.216953,0.000429,25.149836,-0.3031,0.252,3.91048,0.00000
362.00,3.90965,25.216960,0.000429,25.149817,-0.3030,0.252,3.90965,0.00000
363.00,3.91042,25.216999,0.000427,25.149796,-0.3029,0.253,3.91042,0.00000
364.00,3.91419,25.217104,0.000425,25.149846,-0.3028,0.253,3.91419,0.00000
365.00,3.91445,25.217047,0.000424,25.149791,-0.3027,0.253,3.91445,0.00000
366.00,3.91647,25.217103,0.000424,25.149797,-0.3026,0.253,3.91647,0.00000
367.00,3.91627,25.217105,0.000425,25.149777,-0.3025,0.253,3.91627,0.00000
368.00,3.91403,25.217166,0.000426,25.149786,-0.3024,0.253,3.91403,0.00000
369.00,3.90437,25.217104,0.000427,25.149719,-0.3023,0.253,3.90437,0.00000
370.00,3.89572,25.217256,0.000428,25.149840,-0.3022,0.253,3.89572,0.00000
371.00,3.88676,25.217308,0.000429,25.149916,-0.3021,0.253,3.88676,0.00000
372.00,3.87911,25.217379,0.000429,25.149934,-0.3019,0.253,3.87911,0.00000
373.00,3.87327,25.217364,0.000429,25.149881,-0.3018,0.254,3.87327,0.00000
374.00,3.87480,25.217448,0.000427,25.149922,-0.3017,0.254,3.87480,0.00000
375.00,3.88161,25.217372,0.000427,25.149805,-0.3016,0.254,3.88161,0.00000
376.00,3.88951,25.217414,0.000427,25.149774,-0.3015,0.254,3.88951,0.00000
377.00,3.89446,25.217493,0.000425,25.149849,-0.3014,0.254,3.89446,0.00000
378.00,3.89910,25.217527,0.000425,25.149901,-0.3013,0.254,3.89910,0.00000
379.00,3.90235,25.217488,0.000426,25.149894,-0.3011,0.254,3.90235,0.00000
380.00,3.90265,25.217512,0.000428,25.149921,-0.3010,0.254,3.90265,0.00000
381.00,3.90394,25.217474,0.000429,25.149894,-0.3009,0.254,3.90394,0.00000
382.00,3.90713,25.217491,0.000429,25.149887,-0.3007,0.254,3.90713,0.00000
383.00,3.91136,25.217448,0.000429,25.149835,-0.3006,0.254,3.91136,0.00000
384.00,3.91713,25.217389,0.000430,25.149764,-0.3005,0.254,3.91713,0.00000
385.00,3.91903,25.217437,0.000430,25.149833,-0.3003,0.254,3.91903,0.00000
386.00,3.91796,25.217474,0.000430,25.149863,-0.3002,0.254,3.91796,0.00000
387.00,3.91680,25.217436,0.000431,25.149819,-0.3001,0.254,3.91680,0.00000
388.00,3.91501,25.217562,0.000432,25.149942,-0.3000,0.254,3.91501,0.00000
389.00,3.91223,25.217643,0.000431,25.149988,-0.2999,0.254,3.91223,0.00000
390.00,3.91269,25.217628,0.000430,25.149979,-0.2998,0.255,3.91269,0.00000
391.00,3.91233,25.217614,0.000429,25.149949,-0.2996,0.255,3.91233,0.00000
392.00,3.90885,25.217612,0.000429,25.149923,-0.2995,0.255,3.90885,0.00000
393.00,3.90683,25.217585,0.000429,25.149857,-0.2994,0.255,3.90683,0.00000
394.00,3.90744,25.217596,0.000430,25.149851,-0.2993,0.255,3.90744,0.00000
395.00,3.90851,25.217619,0.000429,25.149808,-0.2992,0.255,3.90851,0.00000
396.00,3.91041,25.217648,0.000431,25.149836,-0.2991,0.255,3.91041,0.00000
397.00,3.91613,25.217692,0.000432,25.149877,-0.2990,0.255,3.91613,0.00000
398.00,3.92078,25.217737,0.000432,25.149887,-0.2989,0.255,3.92078,0.00000
399.00,3.92321,25.217748,0.000434,25.149886,-0.2988,0.255,3.92321,0.00000
400.00,3.92357,25.217793,0.000433,25.149907,-0.2987,0.255,3.92357,0.00000
401.00,3.91903,25.217784,0.000433,25.149904,-0.2986,0.255,3.91903,0.00000
402.00,3.91426,25.217826,0.000428,25.149912,-0.2985,0.255,3.91426,0.00000
403.00,3.90821,25.217808,0.000425,25.149904,-0.2984,0.256,3.90821,0.00000
404.00,3.90255,25.217892,0.000425,25.149932,-0.2983,0.256,3.90255,0.00000
405.00,3.90217,25.217893,0.000422,25.149914,-0.2982,0.256,3.90217,0.00000
406.00,3.90999,25.217995,0.000420,25.149960,-0.2981,0.256,3.90999,0.00000
407.00,3.91752,25.217991,0.000426,25.149972,-0.2979,0.256,3.91752,0.00000
408.00,3.92465,25.217983,0.000432,25.149978,-0.2979,0.256,3.92465,0.00000
409.00,3.93045,25.217916,0.000433,25.149937,-0.2978,0.256,3.93045,0.00000
410.00,3.93209,25.217913,0.000436,25.149932,-0.2977,0.256,3.93209,0.00000
411.00,3.93061,25.217810,0.000434,25.149851,-0.2976,0.256,3.93061,0.00000
412.00,3.93155,25.217857,0.000431,25.149836,-0.2975,0.256,3.93155,0.00000
413.00,3.93329,25.217918,0.000430,25.149841,-0.2973,0.256,3.93329,0.00000
414.00,3.93385,25.218004,0.000427,25.149922,-0.2972,0.256,3.93385,0.00000
415.00,3.93321,25.218029,0.000427,25.149931,-0.2971,0.256,3.93321,0.00000
416.00,3.93382,25.218087,0.000429,25.149930,-0.2970,0.256,3.93382,0.00000
417.00,3.93213,25.218068,0.000431,25.149886,-0.2969,0.256,3.93213,0.00000
418.00,3.92918,25.218073,0.000430,25.149832,-0.2968,0.256,3.92918,0.00000
419.00,3.92455,25.218008,0.000429,25.149749,-0.2967,0.256,3.92455,0.00000
420.00,3.92036,25.217992,0.000428,25.149732,-0.2966,0.256,3.92036,0.00000
@4,2.0000,4.0, 420.033000000003 
421.00,3.91624,25.217982,0.000427,25.149729,-0.2964,0.257,3.91624,0.00000
422.00,3.90034,25.218041,0.000425,25.149817,-0.2963,0.257,3.90034,0.00000
423.00,3.81357,25.218096,0.000425,25.149923,-0.2961,0.257,3.81357,0.00000
424.00,3.60144,25.218170,0.000427,25.149945,-0.2959,0.257,3.60144,0.00000
425.00,3.27731,25.218235,0.000429,25.149954,-0.2958,0.257,3.27731,0.00000
426.00,2.88545,25.218318,0.000428,25.149984,-0.2956,0.257,2.88545,0.00000
427.00,2.53095,25.218268,0.000430,25.149915,-0.2955,0.257,2.53095,0.00000
428.00,2.35913,25.218249,0.000425,25.149844,-0.2954,0.257,2.35913,0.00000
429.00,2.40853,25.218284,0.000423,25.149867,-0.2952,0.257,2.40853,0.00000
430.00,2.63205,25.218350,0.000418,25.149912,-0.2950,0.257,2.63205,0.00000
431.00,2.96052,25.218410,0.000414,25.149977,-0.2949,0.258,2.96052,0.00000
432.00,3.28333,25.218444,0.000412,25.149976,-0.2947,0.258,3.28333,0.00000
433.00,3.50807,25.218459,0.000410,25.149991,-0.2946,0.258,3.50807,0.00000
434.00,3.64626,25.218485,0.000407,25.149989,-0.2944,0.258,3.64626,0.00000
435.00,3.72776,25.218443,0.000408,25.149916,-0.2942,0.258,3.72776,0.00000
436.00,3.77371,25.218429,0.000412,25.149852,-0.2941,0.258,3.77371,0.00000
437.00,3.80257,25.218469,0.000412,25.149890,-0.2939,0.258,3.80257,0.00000
438.00,3.82214,25.218545,0.000416,25.149967,-0.2938,0.258,3.82214,0.00000
439.00,3.83604,25.218566,0.000418,25.149977,-0.2937,0.258,3.83604,0.00000
440.00,3.84576,25.218648,0.000422,25.150059,-0.2935,0.258,3.84576,0.00000
441.00,3.85446,25.218672,0.000421,25.150056,-0.2934,0.258,3.85446,0.00000
442.00,3.86159,25.218705,0.000424,25.150099,-0.2932,0.258,3.86159,0.00000
443.00,3.86595,25.218697,0.000425,25.150009,-0.2931,0.258,3.86595,0.00000
444.00,3.87051,25.218730,0.000426,25.150001,-0.2930,0.258,3.87051,0.00000
445.00,3.87527,25.218676,0.000424,25.149920,-0.2929,0.258,3.87527,0.00000
446.00,3.88071,25.218647,0.000426,25.149881,-0.2928,0.258,3.88071,0.00000
447.00,3.88327,25.218674,0.000423,25.149841,-0.2927,0.258,3.88327,0.00000
448.00,3.88587,25.218768,0.000419,25.149933,-0.2926,0.259,3.88587,0.00000
449.00,3.88922,25.218732,0.000416,25.149911,-0.2925,0.259,3.88922,0.00000
450.00,3.89049,25.218759,0.000414,25.149947,-0.2923,0.259,3.89049,0.00000
451.00,3.88805,25.218806,0.000412,25.149970,-0.2922,0.259,3.88805,0.00000
452.00,3.88899,25.218787,0.000411,25.149929,-0.2921,0.259,3.88899,0.00000
453.00,3.88916,25.218704,0.000412,25.149855,-0.2920,0.259,3.88916,0.00000
454.00,3.88747,25.218739,0.000412,25.149891,-0.2919,0.259,3.88747,0.00000
455.00,3.88595,25.218855,0.000413,25.149963,-0.2917,0.259,3.88595,0.00000
456.00,3.88830,25.218839,0.000412,25.149952,-0.2916,0.260,3.88830,0.00000
457.00,3.88816,25.218892,0.000415,25.149962,-0.2915,0.260,3.88816,0.00000
458.00,3.88559,25.218941,0.000417,25.149985,-0.2913,0.260,3.88559,0.00000
459.00,3.88409,25.218959,0.000421,25.150003,-0.2911,0.259,3.88409,0.00000
460.00,3.88475,25.218906,0.000422,25.149965,-0.2910,0.259,3.88475,0.00000
461.00,3.88387,25.218955,0.000421,25.149960,-0.2909,0.259,3.88387,0.00000
462.00,3.88332,25.218936,0.000420,25.149967,-0.2907,0.260,3.88332,0.00000
463.00,3.88693,25.218943,0.000421,25.149937,-0.2906,0.260,3.88693,0.00000
464.00,3.89046,25.218960,0.000419,25.149860,-0.2905,0.260,3.89046,0.00000
465.00,3.89311,25.218981,0.000420,25.149848,-0.2904,0.260,3.89311,0.00000
466.00,3.89446,25.219071,0.000423,25.149933,-0.2903,0.260,3.89446,0.00000
467.00,3.89515,25.219130,0.000424,25.149931,-0.2902,0.260,3.89515,0.00000
468.00,3.89475,25.219119,0.000425,25.149922,-0.2900,0.260,3.89475,0.00000
469.00,3.89299,25.219204,0.000425,25.149969,-0.2899,0.260,3.89299,0.00000
470.00,3.89090,25.219158,0.000425,25.149850,-0.2897,0.260,3.89090,0.00000
471.00,3.88961,25.219129,0.000425,25.149815,-0.2895,0.260,3.88961,0.00000
472.00,3.88785,25.219058,0.000422,25.149727,-0.2894,0.260,3.88785,0.00000
473.00,3.88840,25.219124,0.000421,25.149735,-0.2892,0.260,3.88840,0.00000
474.00,3.89039,25.219111,0.000421,25.149693,-0.2891,0.260,3.89039,0.00000
475.00,3.89302,25.219174,0.000421,25.149818,-0.2889,0.260,3.89302,0.00000
476.00,3.89724,25.219178,0.000421,25.149803,-0.2887,0.260,3.89724,0.00000
477.00,3.90144,25.219203,0.000423,25.149836,-0.2886,0.260,3.90144,0.00000
478.00,3.90116,25.219131,0.000422,25.149798,-0.2885,0.261,3.90116,0.00000
479.00,3.89892,25.219163,0.000416,25.149821,-0.2883,0.261,3.89892,0.00000
480.00,3.89477,25.219196,0.000414,25.149793,-0.2882,0.261,3.89477,0.00000
481.00,3.88699,25.219250,0.000412,25.149798,-0.2880,0.261,3.88699,0.00000
482.00,3.88001,25.219312,0.000412,25.149812,-0.2879,0.261,3.88001,0.00000
483.00,3.87620,25.219408,0.000414,25.149826,-0.2878,0.262,3.87620,0.00000
484.00,3.87621,25.219423,0.000418,25.149791,-0.2877,0.261,3.87621,0.00000
485.00,3.87730,25.219486,0.000415,25.149810,-0.2876,0.262,3.87730,0.00000
486.00,3.87979,25.219460,0.000416,25.149771,-0.2875,0.262,3.87979,0.00000
487.00,3.88342,25.219482,0.000414,25.149771,-0.2874,0.262,3.88342,0.00000
488.00,3.88706,25.219512,0.000412,25.149847,-0.2873,0.262,3.88706,0.00000
489.00,3.88781,25.219500,0.000411,25.149866,-0.2871,0.262,3.88781,0.00000
490.00,3.88762,25.219452,0.000413,25.149788,-0.2870,0.262,3.88762,0.00000
491.00,3.88908,25.219504,0.000413,25.149799,-0.2869,0.262,3.88908,0.00000
492.00,3.89150,25.219520,0.000415,25.149785,-0.2868,0.262,3.89150,0.00000
493.00,3.89117,25.219543,0.000417,25.149779,-0.2867,0.262,3.89117,0.00000
494.00,3.88587,25.219517,0.000419,25.149756,-0.2867,0.262,3.88587,0.00000
495.00,3.88420,25.219538,0.000419,25.149803,-0.2866,0.262,3.88420,0.00000
496.00,3.88290,25.219543,0.000419,25.149823,-0.2865,0.262,3.88290,0.00000
497.00,3.88236,25.219641,0.000422,25.149951,-0.2864,0.262,3.88236,0.00000
498.00,3.88679,25.219640,0.000418,25.149898,-0.2863,0.262,3.88679,0.00000
499.00,3.89778,25.219740,0.000419,25.149970,-0.2862,0.263,3.89778,0.00000
500.00,3.90397,25.219759,0.000422,25.149971,-0.2861,0.262,3.90397,0.00000
501.00,3.90835,25.219778,0.000424,25.149965,-0.2860,0.262,3.90835,0.00000
502.00,3.91194,25.219727,0.000422,25.149849,-0.2859,0.263,3.91194,0.00000
503.00,3.91238,25.219767,0.000426,25.149823,-0.2858,0.262,3.91238,0.00000
504.00,3.91168,25.219715,0.000424,25.149734,-0.2857,0.262,3.91168,0.00000
505.00,3.91253,25.219675,0.000422,25.149681,-0.2857,0.263,3.91253,0.00000
506.00,3.91145,25.219704,0.000421,25.149677,-0.2856,0.263,3.91145,0.00000
507.00,3.90909,25.219675,0.000422,25.149650,-0.2855,0.263,3.90909,0.00000
508.00,3.90838,25.219634,0.000420,25.149629,-0.2855,0.263,3.90838,0.00000
509.00,3.90654,25.219657,0.000422,25.149638,-0.2854,0.263,3.90654,0.00000
510.00,3.90553,25.219690,0.000423,25.149646,-0.2853,0.263,3.90553,0.00000
511.00,3.90633,25.219642,0.000425,25.149640,-0.2852,0.263,3.90633,0.00000
512.00,3.90788,25.219617,0.000424,25.149635,-0.2851,0.263,3.90788,0.00000
513.00,3.90735,25.219684,0.000424,25.149725,-0.2851,0.263,3.90735,0.00000
514.00,3.90626,25.219729,0.000423,25.149818,-0.2850,0.263,3.90626,0.00000
515.00,3.90576,25.219845,0.000426,25.149842,-0.2849,0.263,3.90576,0.00000
516.00,3.90610,25.219979,0.000425,25.149860,-0.2848,0.263,3.90610,0.00000
517.00,3.90480,25.220151,0.000424,25.149938,-0.2847,0.263,3.90480,0.00000
518.00,3.90387,25.220134,0.000425,25.149855,-0.2846,0.264,3.90387,0.00000
519.00,3.90504,25.220113,0.000427,25.149764,-0.2845,0.263,3.90504,0.00000
520.00,3.90084,25.220080,0.000421,25.149762,-0.2844,0.264,3.90084,0.00000
521.00,3.89118,25.220040,0.000423,25.149763,-0.2844,0.264,3.89118,0.00000
522.00,3.88289,25.219978,0.000421,25.149730,-0.2843,0.264,3.88289,0.00000
523.00,3.87673,25.220040,0.000421,25.149806,-0.2842,0.264,3.87673,0.00000
524.00,3.87119,25.220133,0.000418,25.149869,-0.2841,0.264,3.87119,0.00000
525.00,3.87309,25.220211,0.000422,25.149953,-0.2840,0.264,3.87309,0.00000
526.00,3.88034,25.220229,0.000422,25.149954,-0.2839,0.264,3.88034,0.00000
527.00,3.88617,25.220208,0.000427,25.149943,-0.2838,0.264,3.88617,0.00000
528.00,3.89080,25.220209,0.000429,25.149905,-0.2837,0.264,3.89080,0.00000
529.00,3.89490,25.220127,0.000430,25.149811,-0.2836,0.264,3.89490,0.00000
530.00,3.89610,25.220111,0.000430,25.149742,-0.2835,0.264,3.89610,0.00000
531.00,3.89645,25.220031,0.000429,25.149681,-0.2834,0.264,3.89645,0.00000
532.00,3.89945,25.220122,0.000427,25.149752,-0.2832,0.264,3.89945,0.00000
533.00,3.90144,25.220117,0.000429,25.149781,-0.2831,0.264,3.90144,0.00000
534.00,3.90224,25.220223,0.000431,25.149865,-0.2830,0.264,3.90224,0.00000
535.00,3.90270,25.220256,0.000431,25.149927,-0.2829,0.264,3.90270,0.00000
536.00,3.90392,25.220319,0.000433,25.149952,-0.2828,0.264,3.90392,0.00000
537.00,3.90354,25.220301,0.000431,25.149868,-0.2827,0.264,3.90354,0.00000
538.00,3.90379,25.220308,0.000427,25.149838,-0.2826,0.264,3.90379,0.00000
539.00,3.90444,25.220293,0.000426,25.149834,-0.2825,0.265,3.90444,0.00000
540.00,3.90402,25.220272,0.000428,25.149796,-0.2824,0.265,3.90402,0.00000
@5,2.0000,4.0, 540.055 
541.00,3.90081,25.220339,0.000427,25.149834,-0.2823,0.265,3.90081,0.00000
542.00,3.88456,25.220328,0.000428,25.149853,-0.2822,0.265,3.88456,0.00000
543.00,3.79647,25.220449,0.000429,25.149931,-0.2821,0.265,3.79647,0.00000
544.00,3.58031,25.220441,0.000424,25.149862,-0.2820,0.265,3.58031,0.00000
545.00,3.25565,25.220519,0.000422,25.149881,-0.2819,0.265,3.25565,0.00000
546.00,2.87424,25.220491,0.000418,25.149828,-0.2818,0.265,2.87424,0.00000
547.00,2.53437,25.220530,0.000415,25.149806,-0.2817,0.266,2.53437,0.00000
548.00,2.37069,25.220483,0.000414,25.149746,-0.2816,0.266,2.37069,0.00000
549.00,2.42315,25.220515,0.000415,25.149763,-0.2815,0.266,2.42315,0.00000
550.00,2.64159,25.220479,0.000414,25.149709,-0.2814,0.266,2.64159,0.00000
551.00,2.95392,25.220597,0.000417,25.149794,-0.2813,0.266,2.95392,0.00000
552.00,3.25574,25.220672,0.000419,25.149859,-0.2812,0.266,3.25574,0.00000
553.00,3.46544,25.220667,0.000418,25.149840,-0.2811,0.266,3.46544,0.00000
554.00,3.59580,25.220721,0.000421,25.149893,-0.2809,0.266,3.59580,0.00000
555.00,3.67604,25.220800,0.000421,25.150002,-0.2808,0.266,3.67604,0.00000
556.00,3.72299,25.220788,0.000420,25.149976,-0.2806,0.266,3.72299,0.00000
557.00,3.75502,25.220795,0.000419,25.149924,-0.2805,0.266,3.75502,0.00000
558.00,3.77744,25.220888,0.000418,25.149917,-0.2803,0.266,3.77744,0.00000
559.00,3.79319,25.220890,0.000413,25.149853,-0.2802,0.267,3.79319,0.00000
560.00,3.80430,25.220871,0.000413,25.149761,-0.2801,0.267,3.80430,0.00000
561.00,3.81481,25.220879,0.000414,25.149754,-0.2799,0.267,3.81481,0.00000
562.00,3.82502,25.220896,0.000414,25.149780,-0.2797,0.267,3.82502,0.00000
563.00,3.83226,25.220821,0.000414,25.149730,-0.2796,0.267,3.83226,0.00000
564.00,3.83904,25.220808,0.000417,25.149778,-0.2794,0.267,3.83904,0.00000
565.00,3.84576,25.220885,0.000417,25.149821,-0.2792,0.267,3.84576,0.00000
566.00,3.85479,25.220852,0.000415,25.149774,-0.2791,0.267,3.85479,0.00000
567.00,3.86032,25.220860,0.000416,25.149777,-0.2790,0.267,3.86032,0.00000
568.00,3.86640,25.220956,0.000415,25.149859,-0.2788,0.267,3.86640,0.00000
569.00,3.86858,25.221004,0.000415,25.149842,-0.2787,0.268,3.86858,0.00000
570.00,3.87054,25.220993,0.000417,25.149824,-0.2786,0.268,3.87054,0.00000
571.00,3.86835,25.221072,0.000419,25.149873,-0.2785,0.267,3.86835,0.00000
572.00,3.86737,25.221119,0.000419,25.149891,-0.2783,0.268,3.86737,0.00000
573.00,3.86669,25.221087,0.000421,25.149877,-0.2782,0.267,3.86669,0.00000
574.00,3.86889,25.221194,0.000423,25.149909,-0.2781,0.267,3.86889,0.00000
575.00,3.86962,25.221228,0.000422,25.149925,-0.2779,0.268,3.86962,0.00000
576.00,3.87017,25.221245,0.000421,25.149909,-0.2778,0.268,3.87017,0.00000
577.00,3.86945,25.221270,0.000421,25.149963,-0.2777,0.268,3.86945,0.00000
578.00,3.86924,25.221227,0.000424,25.149906,-0.2776,0.268,3.86924,0.00000
579.00,3.86886,25.221134,0.000424,25.149867,-0.2775,0.268,3.86886,0.00000
580.00,3.87018,25.221125,0.000423,25.149809,-0.2774,0.268,3.87018,0.00000
581.00,3.87217,25.221180,0.000423,25.149862,-0.2772,0.268,3.87217,0.00000
582.00,3.87277,25.221180,0.000425,25.149794,-0.2771,0.268,3.87277,0.00000
583.00,3.87293,25.221312,0.000424,25.149880,-0.2770,0.268,3.87293,0.00000
584.00,3.87501,25.221415,0.000424,25.149905,-0.2768,0.268,3.87501,0.00000
585.00,3.87758,25.221443,0.000425,25.149970,-0.2767,0.268,3.87758,0.00000
586.00,3.87926,25.221384,0.000423,25.149873,-0.2766,0.268,3.87926,0.00000
587.00,3.88071,25.221440,0.000421,25.149889,-0.2765,0.268,3.88071,0.00000
588.00,3.88201,25.221439,0.000420,25.149854,-0.2764,0.268,3.88201,0.00000
589.00,3.88026,25.221423,0.000421,25.149859,-0.2763,0.268,3.88026,0.00000
590.00,3.87507,25.221428,0.000419,25.149830,-0.2761,0.269,3.87507,0.00000
591.00,3.87238,25.221442,0.000419,25.149844,-0.2760,0.269,3.87238,0.00000
592.00,3.87180,25.221491,0.000419,25.149896,-0.2758,0.269,3.87180,0.00000
593.00,3.86982,25.221504,0.000419,25.149882,-0.2757,0.269,3.86982,0.00000
594.00,3.87044,25.221559,0.000419,25.149925,-0.2755,0.269,3.87044,0.00000
595.00,3.87370,25.221600,0.000419,25.149992,-0.2754,0.269,3.87370,0.00000
596.00,3.87547,25.221648,0.000420,25.150054,-0.2752,0.269,3.87547,0.00000
597.00,3.87695,25.221565,0.000419,25.149961,-0.2751,0.269,3.87695,0.00000
598.00,3.87719,25.221630,0.000419,25.149982,-0.2749,0.269,3.87719,0.00000
599.00,3.87621,25.221619,0.000421,25.149959,-0.2748,0.269,3.87621,0.00000
600.00,3.87419,25.221591,0.000425,25.149845,-0.2746,0.269,3.87419,0.00000
601.00,3.87041,25.221656,0.000426,25.149904,-0.2745,0.269,3.87041,0.00000
602.00,3.86734,25.221704,0.000431,25.149888,-0.2744,0.269,3.86734,0.00000
603.00,3.86573,25.221650,0.000431,25.149884,-0.2742,0.269,3.86573,0.00000
604.00,3.86384,25.221722,0.000429,25.149909,-0.2741,0.269,3.86384,0.00000
605.00,3.86350,25.221774,0.000425,25.149916,-0.2739,0.269,3.86350,0.00000
606.00,3.86484,25.221774,0.000426,25.149826,-0.2737,0.269,3.86484,0.00000
607.00,3.86679,25.221857,0.000426,25.149934,-0.2736,0.269,3.86679,0.00000
608.00,3.86850,25.221876,0.000426,25.149907,-0.2734,0.270,3.86850,0.00000
609.00,3.86871,25.221836,0.000426,25.149849,-0.2732,0.270,3.86871,0.00000
610.00,3.86954,25.221770,0.000427,25.149811,-0.2731,0.270,3.86954,0.00000
611.00,3.87102,25.221744,0.000426,25.149799,-0.2729,0.270,3.87102,0.00000
612.00,3.87092,25.221670,0.000423,25.149722,-0.2727,0.270,3.87092,0.00000
613.00,3.87099,25.221722,0.000420,25.149714,-0.2725,0.270,3.87099,0.00000
614.00,3.87311,25.221732,0.000417,25.149715,-0.2724,0.270,3.87311,0.00000
615.00,3.87429,25.221872,0.000415,25.149846,-0.2722,0.271,3.87429,0.00000
616.00,3.87442,25.221941,0.000413,25.149846,-0.2720,0.271,3.87442,0.00000
617.00,3.87607,25.221964,0.000411,25.149863,-0.2718,0.271,3.87607,0.00000
618.00,3.87883,25.222014,0.000411,25.149896,-0.2716,0.271,3.87883,0.00000
619.00,3.87953,25.222021,0.000413,25.149896,-0.2714,0.271,3.87953,0.00000
620.00,3.87812,25.222003,0.000415,25.149834,-0.2712,0.271,3.87812,0.00000
621.00,3.87765,25.221973,0.000416,25.149779,-0.2711,0.271,3.87765,0.00000
622.00,3.87668,25.222092,0.000422,25.149802,-0.2709,0.271,3.87668,0.00000
623.00,3.87627,25.222100,0.000423,25.149830,-0.2707,0.271,3.87627,0.00000
624.00,3.87527,25.222108,0.000426,25.149807,-0.2705,0.271,3.87527,0.00000
625.00,3.87485,25.222155,0.000429,25.149851,-0.2704,0.271,3.87485,0.00000
626.00,3.87688,25.222210,0.000429,25.149935,-0.2702,0.271,3.87688,0.00000
627.00,3.87701,25.222211,0.000427,25.149913,-0.2701,0.271,3.87701,0.00000
628.00,3.87727,25.222225,0.000427,25.149898,-0.2699,0.271,3.87727,0.00000
629.00,3.88011,25.222249,0.000425,25.149919,-0.2698,0.271,3.88011,0.00000
630.00,3.88327,25.222229,0.000426,25.149904,-0.2696,0.271,3.88327,0.00000
631.00,3.88362,25.222287,0.000425,25.149906,-0.2695,0.271,3.88362,0.00000
632.00,3.88168,25.222263,0.000423,25.149885,-0.2693,0.272,3.88168,0.00000
633.00,3.87515,25.222185,0.000425,25.149809,-0.2692,0.272,3.87515,0.00000
634.00,3.86705,25.222226,0.000425,25.149877,-0.2691,0.272,3.86705,0.00000
635.00,3.86005,25.222251,0.000422,25.149873,-0.2689,0.272,3.86005,0.00000
636.00,3.85666,25.222239,0.000424,25.149872,-0.2688,0.272,3.85666,0.00000
637.00,3.85786,25.222282,0.000428,25.149927,-0.2687,0.272,3.85786,0.00000
638.00,3.86503,25.222379,0.000426,25.149979,-0.2686,0.272,3.86503,0.00000
639.00,3.87430,25.222391,0.000426,25.149926,-0.2685,0.272,3.87430,0.00000
640.00,3.88253,25.222436,0.000430,25.149948,-0.2684,0.272,3.88253,0.00000
641.00,3.88631,25.222441,0.000429,25.149944,-0.2683,0.272,3.88631,0.00000
642.00,3.88846,25.222472,0.000429,25.149978,-0.2683,0.272,3.88846,0.00000
643.00,3.88802,25.222498,0.000433,25.149994,-0.2682,0.272,3.88802,0.00000
644.00,3.88854,25.222541,0.000433,25.150037,-0.2682,0.272,3.88854,0.00000
645.00,3.88950,25.222496,0.000428,25.149971,-0.2681,0.272,3.88950,0.00000
646.00,3.89088,25.222508,0.000428,25.149979,-0.2681,0.272,3.89088,0.00000
647.00,3.89429,25.222480,0.000427,25.149914,-0.2680,0.272,3.89429,0.00000
648.00,3.89723,25.222439,0.000424,25.149863,-0.2680,0.273,3.89723,0.00000
649.00,3.89891,25.222417,0.000423,25.149786,-0.2679,0.273,3.89891,0.00000
650.00,3.89812,25.222438,0.000425,25.149812,-0.2678,0.273,3.89812,0.00000
651.00,3.89722,25.222373,0.000427,25.149721,-0.2678,0.273,3.89722,0.00000
652.00,3.89475,25.222420,0.000425,25.149696,-0.2678,0.273,3.89475,0.00000
653.00,3.89240,25.222502,0.000424,25.149743,-0.2678,0.273,3.89240,0.00000
654.00,3.88838,25.222599,0.000425,25.149815,-0.2678,0.273,3.88838,0.00000
655.00,3.88732,25.222661,0.000426,25.149825,-0.2678,0.273,3.88732,0.00000
656.00,3.88715,25.222781,0.000425,25.149896,-0.2677,0.273,3.88715,0.00000
657.00,3.88666,25.222786,0.000427,25.149903,-0.2678,0.273,3.88666,0.00000
658.00,3.88647,25.222787,0.000428,25.149895,-0.2678,0.273,3.88647,0.00000
659.00,3.88643,25.222744,0.000429,25.149905,-0.2678,0.273,3.88643,0.00000
660.00,3.88557,25.222687,0.000428,25.149887,-0.2678,0.273,3.88557,0.00000
@6,2.0000,4.0, 660.099000000002 
661.00,3.88366,25.222656,0.000429,25.149844,-0.2679,0.273,3.88366,0.00000
662.00,3.87225,25.222624,0.000429,25.149837,-0.2679,0.273,3.87225,0.00000
663.00,3.80320,25.222672,0.000431,25.149882,-0.2678,0.273,3.80320,0.00000
664.00,3.61712,25.222714,0.000429,25.149866,-0.2678,0.273,3.61712,0.00000
665.00,3.32531,25.222852,0.000433,25.149969,-0.2677,0.273,3.32531,0.00000
666.00,2.97242,25.222863,0.000430,25.150001,-0.2676,0.274,2.97242,0.00000
667.00,2.64099,25.222969,0.000428,25.150076,-0.2675,0.274,2.64099,0.00000
668.00,2.45856,25.222949,0.000428,25.150038,-0.2674,0.274,2.45856,0.00000
669.00,2.48170,25.222920,0.000426,25.149991,-0.2673,0.274,2.48170,0.00000
670.00,2.66749,25.222849,0.000421,25.149874,-0.2672,0.275,2.66749,0.00000
671.00,2.94682,25.222941,0.000422,25.149935,-0.2671,0.275,2.94682,0.00000
672.00,3.23059,25.223017,0.000421,25.149964,-0.2670,0.275,3.23059,0.00000
673.00,3.43159,25.223107,0.000423,25.149979,-0.2669,0.275,3.43159,0.00000
674.00,3.54766,25.223168,0.000428,25.149990,-0.2668,0.275,3.54766,0.00000
675.00,3.61069,25.223254,0.000431,25.150028,-0.2667,0.275,3.61069,0.00000
676.00,3.64805,25.223299,0.000434,25.150051,-0.2666,0.275,3.64805,0.00000
677.00,3.67819,25.223195,0.000438,25.149927,-0.2665,0.274,3.67819,0.00000
678.00,3.70707,25.223179,0.000435,25.149921,-0.2664,0.274,3.70707,0.00000
679.00,3.73636,25.223194,0.000433,25.149950,-0.2663,0.275,3.73636,0.00000
680.00,3.76406,25.223240,0.000436,25.149964,-0.2662,0.275,3.76406,0.00000
681.00,3.78904,25.223210,0.000436,25.149881,-0.2660,0.275,3.78904,0.00000
682.00,3.80893,25.223283,0.000436,25.149938,-0.2659,0.275,3.80893,0.00000
683.00,3.82380,25.223362,0.000435,25.149985,-0.2657,0.275,3.82380,0.00000
684.00,3.83626,25.223415,0.000434,25.149979,-0.2656,0.275,3.83626,0.00000
685.00,3.84678,25.223421,0.000434,25.149991,-0.2655,0.275,3.84678,0.00000
686.00,3.85319,25.223473,0.000433,25.150011,-0.2653,0.275,3.85319,0.00000
687.00,3.85681,25.223495,0.000430,25.150016,-0.2652,0.275,3.85681,0.00000
688.00,3.85975,25.223452,0.000429,25.149985,-0.2651,0.275,3.85975,0.00000
689.00,3.86147,25.223414,0.000432,25.149970,-0.2650,0.275,3.86147,0.00000
690.00,3.86233,25.223475,0.000432,25.150022,-0.2649,0.275,3.86233,0.00000
691.00,3.86480,25.223547,0.000431,25.150077,-0.2648,0.276,3.86480,0.00000
692.00,3.86714,25.223520,0.000435,25.150029,-0.2647,0.275,3.86714,0.00000
693.00,3.86785,25.223556,0.000439,25.150035,-0.2646,0.275,3.86785,0.00000
694.00,3.86749,25.223635,0.000439,25.150067,-0.2645,0.275,3.86749,0.00000
695.00,3.86445,25.223530,0.000436,25.150002,-0.2644,0.276,3.86445,0.00000
696.00,3.86205,25.223482,0.000434,25.149987,-0.2643,0.276,3.86205,0.00000
697.00,3.85900,25.223522,0.000432,25.150035,-0.2642,0.276,3.85900,0.00000
698.00,3.85278,25.223505,0.000431,25.150012,-0.2640,0.276,3.85278,0.00000
699.00,3.84950,25.223415,0.000431,25.149951,-0.2639,0.276,3.84950,0.00000
700.00,3.85250,25.223441,0.000431,25.149952,-0.2638,0.276,3.85250,0.00000
701.00,3.85607,25.223414,0.000428,25.149913,-0.2637,0.276,3.85607,0.00000
702.00,3.85871,25.223438,0.000428,25.149933,-0.2636,0.276,3.85871,0.00000
703.00,3.86318,25.223388,0.000423,25.149933,-0.2635,0.277,3.86318,0.00000
704.00,3.86710,25.223459,0.000421,25.149985,-0.2633,0.277,3.86710,0.00000
705.00,3.86790,25.223513,0.000424,25.150012,-0.2632,0.277,3.86790,0.00000
706.00,3.86659,25.223556,0.000430,25.149986,-0.2631,0.277,3.86659,0.00000
707.00,3.86642,25.223593,0.000434,25.149953,-0.2630,0.276,3.86642,0.00000
708.00,3.86927,25.223745,0.000440,25.150005,-0.2629,0.276,3.86927,0.00000
709.00,3.87146,25.223842,0.000440,25.150053,-0.2628,0.276,3.87146,0.00000
710.00,3.87327,25.223879,0.000437,25.150055,-0.2627,0.276,3.87327,0.00000
711.00,3.87793,25.223908,0.000434,25.150099,-0.2626,0.277,3.87793,0.00000
712.00,3.88330,25.223891,0.000432,25.150114,-0.2626,0.277,3.88330,0.00000
713.00,3.88605,25.223870,0.000430,25.150110,-0.2625,0.277,3.88605,0.00000
714.00,3.88692,25.223773,0.000431,25.149984,-0.2624,0.277,3.88692,0.00000
715.00,3.88728,25.223785,0.000434,25.149978,-0.2624,0.277,3.88728,0.00000
716.00,3.88537,25.223839,0.000435,25.150026,-0.2623,0.277,3.88537,0.00000
717.00,3.88165,25.223894,0.000438,25.150059,-0.2622,0.277,3.88165,0.00000
718.00,3.87859,25.223906,0.000439,25.150025,-0.2621,0.277,3.87859,0.00000
719.00,3.87791,25.224005,0.000439,25.150112,-0.2621,0.277,3.87791,0.00000
720.00,3.87740,25.224059,0.000438,25.150158,-0.2620,0.277,3.87740,0.00000
721.00,3.87618,25.224001,0.000437,25.150102,-0.2619,0.277,3.87618,0.00000
722.00,3.87638,25.224003,0.000437,25.150056,-0.2618,0.277,3.87638,0.00000
723.00,3.87559,25.223987,0.000434,25.150019,-0.2618,0.277,3.87559,0.00000
724.00,3.87328,25.224079,0.000434,25.150093,-0.2617,0.277,3.87328,0.00000
725.00,3.87305,25.224024,0.000434,25.150036,-0.2616,0.277,3.87305,0.00000
726.00,3.87470,25.224094,0.000432,25.150079,-0.2615,0.278,3.87470,0.00000
727.00,3.87662,25.224076,0.000430,25.150097,-0.2614,0.278,3.87662,0.00000
728.00,3.87846,25.224172,0.000432,25.150196,-0.2613,0.278,3.87846,0.00000
729.00,3.87978,25.224147,0.000434,25.150115,-0.2613,0.278,3.87978,0.00000
730.00,3.87863,25.224230,0.000432,25.150107,-0.2612,0.278,3.87863,0.00000
731.00,3.87583,25.224233,0.000434,25.150051,-0.2611,0.278,3.87583,0.00000
732.00,3.87195,25.224313,0.000435,25.150048,-0.2610,0.278,3.87195,0.00000
733.00,3.87156,25.224291,0.000435,25.150000,-0.2609,0.278,3.87156,0.00000
734.00,3.87442,25.224209,0.000432,25.149981,-0.2608,0.278,3.87442,0.00000
735.00,3.87880,25.224249,0.000433,25.150050,-0.2607,0.278,3.87880,0.00000
736.00,3.87866,25.224303,0.000433,25.150057,-0.2606,0.278,3.87866,0.00000
737.00,3.87932,25.224337,0.000432,25.150054,-0.2605,0.278,3.87932,0.00000
738.00,3.87837,25.224403,0.000433,25.150056,-0.2604,0.278,3.87837,0.00000
739.00,3.87595,25.224514,0.000435,25.150061,-0.2603,0.278,3.87595,0.00000
740.00,3.86825,25.224426,0.000433,25.149936,-0.2602,0.278,3.86825,0.00000
741.00,3.86547,25.224406,0.000432,25.149924,-0.2602,0.279,3.86547,0.00000
742.00,3.86470,25.224393,0.000434,25.149951,-0.2601,0.279,3.86470,0.00000
743.00,3.86607,25.224339,0.000434,25.149918,-0.2601,0.278,3.86607,0.00000
744.00,3.86947,25.224344,0.000433,25.149945,-0.2601,0.278,3.86947,0.00000
745.00,3.87898,25.224428,0.000435,25.150015,-0.2601,0.278,3.87898,0.00000
746.00,3.88922,25.224404,0.000437,25.149941,-0.2600,0.278,3.88922,0.00000
747.00,3.89619,25.224412,0.000433,25.149896,-0.2601,0.278,3.89619,0.00000
748.00,3.90067,25.224493,0.000431,25.149967,-0.2600,0.279,3.90067,0.00000
749.00,3.90354,25.224539,0.000431,25.150009,-0.2600,0.279,3.90354,0.00000
750.00,3.90674,25.224548,0.000431,25.149980,-0.2600,0.279,3.90674,0.00000
751.00,3.90922,25.224603,0.000432,25.150050,-0.2601,0.279,3.90922,0.00000
752.00,3.91267,25.224589,0.000433,25.150043,-0.2601,0.279,3.91267,0.00000
753.00,3.91594,25.224559,0.000434,25.150006,-0.2601,0.279,3.91594,0.00000
754.00,3.91677,25.224530,0.000435,25.149915,-0.2602,0.279,3.91677,0.00000
755.00,3.91588,25.224518,0.000436,25.149923,-0.2602,0.279,3.91588,0.00000
756.00,3.91367,25.224588,0.000434,25.149971,-0.2603,0.279,3.91367,0.00000
757.00,3.91270,25.224631,0.000435,25.150005,-0.2603,0.279,3.91270,0.00000
758.00,3.91060,25.224676,0.000436,25.150016,-0.2604,0.279,3.91060,0.00000
759.00,3.90981,25.224709,0.000435,25.150083,-0.2604,0.279,3.90981,0.00000
760.00,3.90956,25.224696,0.000434,25.150011,-0.2604,0.280,3.90956,0.00000
761.00,3.90865,25.224678,0.000433,25.150024,-0.2605,0.280,3.90865,0.00000
762.00,3.90670,25.224654,0.000433,25.149973,-0.2605,0.280,3.90670,0.00000
763.00,3.90535,25.224658,0.000433,25.149961,-0.2605,0.280,3.90535,0.00000
764.00,3.90458,25.224632,0.000433,25.149892,-0.2606,0.280,3.90458,0.00000
765.00,3.90347,25.224646,0.000432,25.149907,-0.2606,0.280,3.90347,0.00000
766.00,3.90257,25.224682,0.000432,25.149904,-0.2606,0.280,3.90257,0.00000
767.00,3.90243,25.224772,0.000432,25.149947,-0.2606,0.280,3.90243,0.00000
768.00,3.90295,25.224757,0.000433,25.149904,-0.2607,0.280,3.90295,0.00000
769.00,3.90218,25.224802,0.000431,25.149977,-0.2606,0.280,3.90218,0.00000
770.00,3.90034,25.224821,0.000433,25.149976,-0.2607,0.280,3.90034,0.00000
771.00,3.89953,25.224800,0.000435,25.149889,-0.2607,0.280,3.89953,0.00000
772.00,3.89719,25.224792,0.000439,25.149881,-0.2607,0.280,3.89719,0.00000
773.00,3.89514,25.224820,0.000438,25.149917,-0.2607,0.280,3.89514,0.00000
774.00,3.89280,25.224803,0.000440,25.149857,-0.2607,0.280,3.89280,0.00000
775.00,3.89217,25.224903,0.000443,25.149932,-0.2607,0.280,3.89217,0.00000
776.00,3.89325,25.224958,0.000442,25.149983,-0.2607,0.280,3.89325,0.00000
777.00,3.89459,25.224957,0.000441,25.149972,-0.2607,0.280,3.89459,0.00000
778.00,3.89530,25.224997,0.000441,25.149936,-0.2607,0.281,3.89530,0.00000
779.00,3.89832,25.224964,0.000442,25.149890,-0.2608,0.280,3.89832,0.00000
780.00,3.90160,25.224976,0.000440,25.149892,-0.2608,0.281,3.90160,0.00000
@7,2.0000,4.0, 780.078999999998 
781.00,3.90351,25.224940,0.000441,25.149841,-0.2609,0.281,3.90351,0.00000
782.00,3.90214,25.224946,0.000441,25.149850,-0.2610,0.281,3.90214,0.00000
783.00,3.86388,25.224976,0.000440,25.149882,-0.2612,0.281,3.86388,0.00000
784.00,3.72401,25.225134,0.000438,25.149971,-0.2613,0.281,3.72401,0.00000
785.00,3.47800,25.225099,0.000437,25.149911,-0.2614,0.281,3.47800,0.00000
786.00,3.16499,25.225108,0.000434,25.149966,-0.2615,0.281,3.16499,0.00000
787.00,2.84270,25.225154,0.000431,25.149989,-0.2616,0.281,2.84270,0.00000
788.00,2.62411,25.225145,0.000429,25.149995,-0.2618,0.282,2.62411,0.00000
789.00,2.58541,25.225074,0.000426,25.149919,-0.2619,0.282,2.58541,0.00000
790.00,2.70698,25.225150,0.000426,25.149981,-0.2620,0.282,2.70698,0.00000
791.00,2.92872,25.225211,0.000428,25.149961,-0.2622,0.282,2.92872,0.00000
792.00,3.17955,25.225277,0.000430,25.149987,-0.2623,0.282,3.17955,0.00000
793.00,3.37438,25.225322,0.000431,25.150019,-0.2624,0.282,3.37438,0.00000
794.00,3.49449,25.225344,0.000431,25.150060,-0.2626,0.282,3.49449,0.00000
795.00,3.56639,25.225325,0.000432,25.150000,-0.2627,0.282,3.56639,0.00000
796.00,3.62314,25.225339,0.000444,25.150026,-0.2628,0.282,3.62314,0.00000
797.00,3.66427,25.225343,0.000441,25.150044,-0.2629,0.282,3.66427,0.00000
798.00,3.70052,25.225316,0.000441,25.149975,-0.2629,0.282,3.70052,0.00000
799.00,3.73588,25.225358,0.000443,25.149982,-0.2630,0.282,3.73588,0.00000
800.00,3.76791,25.225273,0.000440,25.149963,-0.2630,0.282,3.76791,0.00000
801.00,3.78601,25.225288,0.000424,25.149988,-0.2630,0.283,3.78601,0.00000
802.00,3.80868,25.225210,0.000424,25.149885,-0.2630,0.283,3.80868,0.00000
803.00,3.82857,25.225237,0.000422,25.149904,-0.2629,0.283,3.82857,0.00000
804.00,3.84461,25.225250,0.000424,25.149871,-0.2629,0.283,3.84461,0.00000
805.00,3.85842,25.225431,0.000429,25.149941,-0.2628,0.283,3.85842,0.00000
806.00,3.86968,25.225414,0.000433,25.149870,-0.2627,0.283,3.86968,0.00000
807.00,3.87514,25.225492,0.000436,25.149872,-0.2626,0.283,3.87514,0.00000
808.00,3.87774,25.225526,0.000436,25.149887,-0.2626,0.283,3.87774,0.00000
809.00,3.88071,25.225530,0.000435,25.149917,-0.2625,0.283,3.88071,0.00000
810.00,3.89079,25.225466,0.000446,25.149817,-0.2624,0.282,3.89079,0.00000
811.00,3.89358,25.225475,0.000445,25.149771,-0.2624,0.282,3.89358,0.00000
812.00,3.89635,25.225508,0.000440,25.149799,-0.2623,0.282,3.89635,0.00000
813.00,3.89988,25.225553,0.000438,25.149818,-0.2622,0.282,3.89988,0.00000
814.00,3.90239,25.225586,0.000436,25.149817,-0.2621,0.283,3.90239,0.00000
815.00,3.89451,25.225663,0.000420,25.149874,-0.2620,0.283,3.89451,0.00000
816.00,3.89062,25.225762,0.000422,25.149953,-0.2620,0.284,3.89062,0.00000
817.00,3.88785,25.225757,0.000425,25.149953,-0.2619,0.284,3.88785,0.00000
818.00,3.88294,25.225687,0.000427,25.149879,-0.2619,0.284,3.88294,0.00000
819.00,3.87850,25.225759,0.000430,25.149945,-0.2619,0.283,3.87850,0.00000
820.00,3.87585,25.225765,0.000431,25.150015,-0.2619,0.283,3.87585,0.00000
821.00,3.87433,25.225729,0.000431,25.149981,-0.2620,0.284,3.87433,0.00000
822.00,3.87340,25.225706,0.000431,25.149937,-0.2620,0.284,3.87340,0.00000
823.00,3.87455,25.225738,0.000431,25.149929,-0.2620,0.284,3.87455,0.00000
824.00,3.87696,25.225766,0.000432,25.149913,-0.2620,0.284,3.87696,0.00000
825.00,3.88019,25.225724,0.000435,25.149805,-0.2620,0.284,3.88019,0.00000
826.00,3.88665,25.225765,0.000434,25.149784,-0.2620,0.284,3.88665,0.00000
827.00,3.89215,25.225780,0.000432,25.149748,-0.2621,0.284,3.89215,0.00000
828.00,3.89538,25.225817,0.000434,25.149776,-0.2621,0.284,3.89538,0.00000
829.00,3.89872,25.225868,0.000432,25.149776,-0.2621,0.284,3.89872,0.00000
830.00,3.90150,25.225943,0.000429,25.149831,-0.2621,0.284,3.90150,0.00000
831.00,3.90148,25.225941,0.000431,25.149860,-0.2621,0.284,3.90148,0.00000
832.00,3.90262,25.226004,0.000433,25.149906,-0.2621,0.284,3.90262,0.00000
833.00,3.90671,25.226036,0.000434,25.149891,-0.2621,0.284,3.90671,0.00000
834.00,3.90953,25.225958,0.000436,25.149801,-0.2621,0.284,3.90953,0.00000
835.00,3.91011,25.225906,0.000436,25.149728,-0.2621,0.284,3.91011,0.00000
836.00,3.90945,25.225949,0.000436,25.149746,-0.2621,0.284,3.90945,0.00000
837.00,3.90969,25.225953,0.000438,25.149735,-0.2622,0.284,3.90969,0.00000
838.00,3.90769,25.225922,0.000436,25.149691,-0.2622,0.284,3.90769,0.00000
839.00,3.90442,25.225885,0.000435,25.149678,-0.2622,0.285,3.90442,0.00000
840.00,3.90438,25.225914,0.000436,25.149702,-0.2622,0.285,3.90438,0.00000
841.00,3.90640,25.225838,0.000434,25.149675,-0.2623,0.285,3.90640,0.00000
842.00,3.90645,25.225837,0.000434,25.149708,-0.2623,0.285,3.90645,0.00000
843.00,3.90605,25.225968,0.000437,25.149840,-0.2624,0.285,3.90605,0.00000
844.00,3.90644,25.226009,0.000440,25.149873,-0.2624,0.285,3.90644,0.00000
845.00,3.90370,25.226089,0.000441,25.149927,-0.2625,0.285,3.90370,0.00000
846.00,3.89963,25.226191,0.000441,25.149925,-0.2626,0.285,3.89963,0.00000
847.00,3.89569,25.226228,0.000440,25.149930,-0.2626,0.285,3.89569,0.00000
848.00,3.89416,25.226137,0.000436,25.149857,-0.2627,0.285,3.89416,0.00000
849.00,3.89043,25.226205,0.000434,25.149897,-0.2628,0.285,3.89043,0.00000
850.00,3.88876,25.226249,0.000433,25.149921,-0.2628,0.285,3.88876,0.00000
851.00,3.88865,25.226254,0.000432,25.149953,-0.2629,0.285,3.88865,0.00000
852.00,3.88912,25.226365,0.000431,25.149988,-0.2630,0.286,3.88912,0.00000
853.00,3.88980,25.226464,0.000432,25.150033,-0.2630,0.286,3.88980,0.00000
854.00,3.89298,25.226448,0.000434,25.150008,-0.2631,0.286,3.89298,0.00000
855.00,3.89479,25.226415,0.000431,25.149989,-0.2632,0.286,3.89479,0.00000
856.00,3.89530,25.226413,0.000432,25.149939,-0.2632,0.286,3.89530,0.00000
857.00,3.89707,25.226417,0.000431,25.149918,-0.2633,0.286,3.89707,0.00000
858.00,3.89797,25.226503,0.000433,25.149953,-0.2633,0.286,3.89797,0.00000
859.00,3.89853,25.226596,0.000435,25.149997,-0.2634,0.286,3.89853,0.00000
860.00,3.90186,25.226611,0.000434,25.149941,-0.2635,0.286,3.90186,0.00000
861.00,3.90644,25.226626,0.000434,25.149966,-0.2636,0.286,3.90644,0.00000
862.00,3.91026,25.226588,0.000437,25.149948,-0.2637,0.286,3.91026,0.00000
863.00,3.91276,25.226513,0.000436,25.149877,-0.2639,0.286,3.91276,0.00000
864.00,3.91448,25.226433,0.000437,25.149791,-0.2640,0.286,3.91448,0.00000
865.00,3.91416,25.226454,0.000439,25.149818,-0.2642,0.286,3.91416,0.00000
866.00,3.91238,25.226492,0.000442,25.149826,-0.2643,0.286,3.91238,0.00000
867.00,3.90780,25.226543,0.000441,25.149833,-0.2644,0.286,3.90780,0.00000
868.00,3.90280,25.226640,0.000442,25.149893,-0.2645,0.286,3.90280,0.00000
869.00,3.90005,25.226734,0.000440,25.149952,-0.2647,0.286,3.90005,0.00000
870.00,3.89741,25.226792,0.000439,25.149953,-0.2648,0.286,3.89741,0.00000
871.00,3.89466,25.226805,0.000435,25.149960,-0.2649,0.286,3.89466,0.00000
872.00,3.89442,25.226735,0.000437,25.149927,-0.2651,0.286,3.89442,0.00000
873.00,3.89685,25.226686,0.000433,25.149854,-0.2653,0.286,3.89685,0.00000
874.00,3.89912,25.226690,0.000431,25.149802,-0.2654,0.287,3.89912,0.00000
875.00,3.90119,25.226624,0.000428,25.149726,-0.2656,0.287,3.90119,0.00000
876.00,3.90372,25.226683,0.000427,25.149721,-0.2658,0.287,3.90372,0.00000
877.00,3.90682,25.226754,0.000427,25.149724,-0.2660,0.287,3.90682,0.00000
878.00,3.90713,25.226745,0.000426,25.149753,-0.2661,0.287,3.90713,0.00000
879.00,3.90583,25.226715,0.000429,25.149797,-0.2662,0.287,3.90583,0.00000
880.00,3.90419,25.226832,0.000433,25.149936,-0.2664,0.287,3.90419,0.00000
881.00,3.90290,25.226829,0.000436,25.149906,-0.2664,0.286,3.90290,0.00000
882.00,3.90104,25.226947,0.000432,25.149980,-0.2665,0.287,3.90104,0.00000
883.00,3.89951,25.227088,0.000431,25.150020,-0.2666,0.287,3.89951,0.00000
884.00,3.89822,25.227127,0.000426,25.149992,-0.2668,0.287,3.89822,0.00000
885.00,3.89801,25.227163,0.000424,25.149956,-0.2669,0.287,3.89801,0.00000
886.00,3.89692,25.227248,0.000423,25.150011,-0.2670,0.287,3.89692,0.00000
887.00,3.89396,25.227189,0.000427,25.149988,-0.2671,0.287,3.89396,0.00000
888.00,3.89311,25.227122,0.000431,25.149984,-0.2672,0.287,3.89311,0.00000
889.00,3.89447,25.227241,0.000432,25.150047,-0.2673,0.287,3.89447,0.00000
890.00,3.89635,25.227231,0.000434,25.150013,-0.2674,0.287,3.89635,0.00000
891.00,3.90044,25.227221,0.000437,25.150012,-0.2674,0.287,3.90044,0.00000
892.00,3.90643,25.227216,0.000437,25.150005,-0.2675,0.287,3.90643,0.00000
893.00,3.91040,25.227246,0.000436,25.149969,-0.2676,0.287,3.91040,0.00000
894.00,3.91248,25.227159,0.000438,25.149903,-0.2677,0.287,3.91248,0.00000
895.00,3.91528,25.227164,0.000437,25.149899,-0.2677,0.287,3.91528,0.00000
896.00,3.91606,25.227138,0.000434,25.149892,-0.2678,0.287,3.91606,0.00000
897.00,3.91539,25.227149,0.000432,25.149811,-0.2679,0.287,3.91539,0.00000
898.00,3.91379,25.227162,0.000431,25.149824,-0.2679,0.287,3.91379,0.00000
899.00,3.91388,25.227207,0.000429,25.149822,-0.2680,0.287,3.91388,0.00000
900.00,3.91277,25.227210,0.000428,25.149875,-0.2679,0.288,3.91277,0.00000
@8,2.0000,4.0, 900.095999999998 
901.00,3.91229,25.227301,0.000428,25.149904,-0.2679,0.288,3.91229,0.00000
902.00,3.90560,25.227361,0.000430,25.149999,-0.2679,0.288,3.90560,0.00000
903.00,3.86163,25.227396,0.000431,25.150024,-0.2679,0.288,3.86163,0.00000
904.00,3.72760,25.227434,0.000433,25.150073,-0.2679,0.288,3.72760,0.00000
905.00,3.50470,25.227452,0.000432,25.150036,-0.2679,0.288,3.50470,0.00000
906.00,3.22627,25.227441,0.000433,25.150076,-0.2679,0.288,3.22627,0.00000
907.00,2.94576,25.227463,0.000430,25.150077,-0.2679,0.288,2.94576,0.00000
908.00,2.75495,25.227464,0.000428,25.150065,-0.2679,0.288,2.75495,0.00000
909.00,2.71703,25.227532,0.000425,25.150123,-0.2679,0.288,2.71703,0.00000
910.00,2.81444,25.227571,0.000423,25.150118,-0.2679,0.289,2.81444,0.00000
911.00,2.99308,25.227542,0.000422,25.150036,-0.2679,0.289,2.99308,0.00000
912.00,3.19400,25.227551,0.000422,25.150030,-0.2679,0.289,3.19400,0.00000
913.00,3.34971,25.227515,0.000424,25.150020,-0.2679,0.289,3.34971,0.00000
914.00,3.44220,25.227494,0.000426,25.149984,-0.2679,0.289,3.44220,0.00000
915.00,3.49137,25.227483,0.000428,25.150033,-0.2679,0.289,3.49137,0.00000
916.00,3.52427,25.227545,0.000428,25.150147,-0.2680,0.289,3.52427,0.00000
917.00,3.55542,25.227521,0.000428,25.150181,-0.2680,0.289,3.55542,0.00000
918.00,3.59145,25.227589,0.000427,25.150240,-0.2681,0.289,3.59145,0.00000
919.00,3.63494,25.227577,0.000429,25.150237,-0.2682,0.289,3.63494,0.00000
920.00,3.67980,25.227557,0.000427,25.150174,-0.2683,0.289,3.67980,0.00000
921.00,3.71983,25.227528,0.000428,25.150096,-0.2684,0.289,3.71983,0.00000
922.00,3.75236,25.227549,0.000427,25.150048,-0.2685,0.289,3.75236,0.00000
923.00,3.77727,25.227545,0.000429,25.149983,-0.2686,0.289,3.77727,0.00000
924.00,3.79761,25.227549,0.000429,25.149918,-0.2688,0.289,3.79761,0.00000
925.00,3.81540,25.227642,0.000430,25.149991,-0.2689,0.289,3.81540,0.00000
926.00,3.82871,25.227750,0.000432,25.150022,-0.2690,0.289,3.82871,0.00000
927.00,3.83847,25.227804,0.000433,25.150032,-0.2691,0.289,3.83847,0.00000
928.00,3.84694,25.227847,0.000430,25.150060,-0.2691,0.289,3.84694,0.00000
929.00,3.85056,25.227882,0.000430,25.150099,-0.2693,0.289,3.85056,0.00000
930.00,3.85338,25.227869,0.000431,25.150091,-0.2694,0.289,3.85338,0.00000
931.00,3.85650,25.227842,0.000431,25.150069,-0.2695,0.289,3.85650,0.00000
932.00,3.86084,25.227832,0.000431,25.150033,-0.2697,0.290,3.86084,0.00000
933.00,3.86520,25.227892,0.000432,25.150020,-0.2699,0.290,3.86520,0.00000
934.00,3.87015,25.227914,0.000433,25.149985,-0.2700,0.290,3.87015,0.00000
935.00,3.87283,25.227972,0.000435,25.149958,-0.2702,0.290,3.87283,0.00000
936.00,3.87508,25.227989,0.000435,25.149934,-0.2704,0.290,3.87508,0.00000
937.00,3.87567,25.228029,0.000436,25.149979,-0.2706,0.290,3.87567,0.00000
938.00,3.87595,25.228017,0.000437,25.149986,-0.2708,0.289,3.87595,0.00000
939.00,3.87745,25.228062,0.000439,25.150017,-0.2710,0.289,3.87745,0.00000
940.00,3.87975,25.228087,0.000432,25.150055,-0.2713,0.290,3.87975,0.00000
941.00,3.88216,25.228082,0.000429,25.150072,-0.2715,0.290,3.88216,0.00000
942.00,3.88410,25.228123,0.000429,25.150057,-0.2717,0.290,3.88410,0.00000
943.00,3.88635,25.228153,0.000428,25.150042,-0.2719,0.290,3.88635,0.00000
944.00,3.88667,25.228114,0.000427,25.149984,-0.2721,0.290,3.88667,0.00000
945.00,3.88855,25.228079,0.000430,25.149902,-0.2722,0.290,3.88855,0.00000
946.00,3.89098,25.228110,0.000431,25.149826,-0.2723,0.290,3.89098,0.00000
947.00,3.89194,25.228111,0.000429,25.149820,-0.2724,0.290,3.89194,0.00000
948.00,3.89203,25.228020,0.000428,25.149755,-0.2724,0.290,3.89203,0.00000
949.00,3.89413,25.228009,0.000427,25.149784,-0.2725,0.290,3.89413,0.00000
950.00,3.89400,25.228022,0.000430,25.149795,-0.2725,0.290,3.89400,0.00000
951.00,3.88801,25.228009,0.000429,25.149846,-0.2725,0.290,3.88801,0.00000
952.00,3.87707,25.227956,0.000431,25.149781,-0.2725,0.290,3.87707,0.00000
953.00,3.86494,25.228027,0.000435,25.149765,-0.2725,0.290,3.86494,0.00000
954.00,3.85304,25.228104,0.000434,25.149859,-0.2725,0.290,3.85304,0.00000
955.00,3.84383,25.228175,0.000431,25.149940,-0.2724,0.290,3.84383,0.00000
956.00,3.84208,25.228185,0.000431,25.149914,-0.2724,0.290,3.84208,0.00000
957.00,3.85088,25.228257,0.000431,25.149972,-0.2724,0.290,3.85088,0.00000
958.00,3.86375,25.228287,0.000423,25.150080,-0.2724,0.291,3.86375,0.00000
959.00,3.87575,25.228248,0.000422,25.149980,-0.2724,0.291,3.87575,0.00000
960.00,3.88828,25.228200,0.000421,25.149891,-0.2724,0.291,3.88828,0.00000
961.00,3.90184,25.228256,0.000423,25.149942,-0.2723,0.291,3.90184,0.00000
962.00,3.91179,25.228289,0.000426,25.149953,-0.2722,0.291,3.91179,0.00000
963.00,3.91803,25.228341,0.000433,25.149891,-0.2722,0.291,3.91803,0.00000
964.00,3.92321,25.228410,0.000436,25.149907,-0.2721,0.291,3.92321,0.00000
965.00,3.92530,25.228478,0.000438,25.149912,-0.2720,0.291,3.92530,0.00000
966.00,3.92474,25.228483,0.000437,25.149846,-0.2719,0.291,3.92474,0.00000
967.00,3.92447,25.228522,0.000430,25.149828,-0.2718,0.291,3.92447,0.00000
968.00,3.92277,25.228538,0.000426,25.149848,-0.2717,0.291,3.92277,0.00000
969.00,3.92076,25.228553,0.000427,25.149850,-0.2716,0.291,3.92076,0.00000
970.00,3.91895,25.228544,0.000428,25.149841,-0.2715,0.291,3.91895,0.00000
971.00,3.91610,25.228582,0.000429,25.149886,-0.2713,0.291,3.91610,0.00000
972.00,3.91052,25.228551,0.000432,25.149821,-0.2712,0.291,3.91052,0.00000
973.00,3.90449,25.228571,0.000434,25.149787,-0.2711,0.291,3.90449,0.00000
974.00,3.89867,25.228588,0.000430,25.149799,-0.2710,0.291,3.89867,0.00000
975.00,3.89228,25.228568,0.000425,25.149747,-0.2709,0.291,3.89228,0.00000
976.00,3.88845,25.228580,0.000423,25.149700,-0.2707,0.292,3.88845,0.00000
977.00,3.88671,25.228620,0.000423,25.149733,-0.2706,0.292,3.88671,0.00000
978.00,3.88806,25.228610,0.000423,25.149704,-0.2705,0.292,3.88806,0.00000
979.00,3.89053,25.228667,0.000424,25.149700,-0.2704,0.292,3.89053,0.00000
980.00,3.89452,25.228723,0.000425,25.149759,-0.2703,0.292,3.89452,0.00000
981.00,3.89546,25.228723,0.000425,25.149732,-0.2702,0.292,3.89546,0.00000
982.00,3.89560,25.228746,0.000422,25.149762,-0.2702,0.292,3.89560,0.00000
983.00,3.89401,25.228769,0.000421,25.149827,-0.2701,0.292,3.89401,0.00000
984.00,3.89369,25.228737,0.000418,25.149830,-0.2700,0.292,3.89369,0.00000
985.00,3.89374,25.228778,0.000418,25.149857,-0.2699,0.293,3.89374,0.00000
986.00,3.89448,25.228834,0.000419,25.149914,-0.2699,0.293,3.89448,0.00000
987.00,3.89575,25.228828,0.000420,25.149924,-0.2698,0.293,3.89575,0.00000
988.00,3.89743,25.228839,0.000420,25.149907,-0.2697,0.293,3.89743,0.00000
989.00,3.89740,25.228823,0.000426,25.149792,-0.2697,0.293,3.89740,0.00000
990.00,3.89686,25.228821,0.000428,25.149752,-0.2696,0.292,3.89686,0.00000
991.00,3.89200,25.228819,0.000426,25.149731,-0.2696,0.292,3.89200,0.00000
992.00,3.88465,25.228884,0.000425,25.149683,-0.2696,0.293,3.88465,0.00000
993.00,3.87577,25.228907,0.000425,25.149669,-0.2695,0.293,3.87577,0.00000
994.00,3.86670,25.229014,0.000424,25.149790,-0.2695,0.293,3.86670,0.00000
995.00,3.85712,25.229106,0.000423,25.149827,-0.2694,0.293,3.85712,0.00000
996.00,3.85263,25.229108,0.000422,25.149822,-0.2694,0.293,3.85263,0.00000
997.00,3.85179,25.229081,0.000427,25.149813,-0.2694,0.293,3.85179,0.00000
998.00,3.85316,25.229125,0.000427,25.149821,-0.2694,0.293,3.85316,0.00000
999.00,3.85616,25.229170,0.000426,25.149814,-0.2695,0.293,3.85616,0.00000
1000.00,3.86046,25.229173,0.000426,25.149778,-0.2695,0.293,3.86046,0.00000
1001.00,3.86436,25.229223,0.000426,25.149762,-0.2695,0.293,3.86436,0.00000
1002.00,3.86852,25.229261,0.000423,25.149784,-0.2695,0.294,3.86852,0.00000
1003.00,3.87289,25.229251,0.000422,25.149742,-0.2695,0.294,3.87289,0.00000
1004.00,3.87726,25.229182,0.000422,25.149686,-0.2695,0.294,3.87726,0.00000
1005.00,3.88354,25.229196,0.000423,25.149705,-0.2695,0.294,3.88354,0.00000
1006.00,3.88969,25.229182,0.000425,25.149700,-0.2695,0.294,3.88969,0.00000
1007.00,3.89470,25.229226,0.000427,25.149739,-0.2694,0.294,3.89470,0.00000
1008.00,3.89987,25.229314,0.000429,25.149802,-0.2694,0.294,3.89987,0.00000
1009.00,3.90303,25.229422,0.000429,25.149891,-0.2693,0.294,3.90303,0.00000
1010.00,3.90492,25.229476,0.000432,25.149969,-0.2693,0.294,3.90492,0.00000
1011.00,3.90912,25.229535,0.000435,25.150052,-0.2692,0.293,3.90912,0.00000
1012.00,3.91596,25.229541,0.000436,25.150040,-0.2692,0.293,3.91596,0.00000
1013.00,3.92209,25.229563,0.000436,25.150098,-0.2692,0.293,3.92209,0.00000
1014.00,3.92686,25.229605,0.000439,25.150110,-0.2691,0.293,3.92686,0.00000
1015.00,3.93067,25.229577,0.000438,25.150052,-0.2691,0.293,3.93067,0.00000
1016.00,3.93079,25.229569,0.000437,25.149996,-0.2691,0.293,3.93079,0.00000
1017.00,3.92906,25.229552,0.000438,25.149980,-0.2691,0.293,3.92906,0.00000
1018.00,3.92202,25.229448,0.000437,25.149850,-0.2692,0.293,3.92202,0.00000
1019.00,3.91359,25.229440,0.000437,25.149803,-0.2693,0.293,3.91359,0.00000
1020.00,3.90267,25.229424,0.000437,25.149762,-0.2693,0.293,3.90267,0.00000
@9,2.0000,4.0, 1020.013 
1021.00,3.89119,25.229486,0.000434,25.149786,-0.2694,0.294,3.89119,0.00000
1022.00,3.87183,25.229597,0.000432,25.149866,-0.2694,0.294,3.87183,0.00000
1023.00,3.82618,25.229651,0.000431,25.149888,-0.2693,0.294,3.82618,0.00000
1024.00,3.71013,25.229656,0.000429,25.149938,-0.2693,0.294,3.71013,0.00000
1025.00,3.52597,25.229613,0.000429,25.149861,-0.2692,0.294,3.52597,0.00000
1026.00,3.30256,25.229557,0.000430,25.149866,-0.2692,0.294,3.30256,0.00000
1027.00,3.07914,25.229510,0.000430,25.149798,-0.2693,0.294,3.07914,0.00000
1028.00,2.91951,25.229561,0.000427,25.149834,-0.2693,0.295,2.91951,0.00000
1029.00,2.87624,25.229484,0.000427,25.149729,-0.2693,0.295,2.87624,0.00000
1030.00,2.93279,25.229550,0.000424,25.149856,-0.2693,0.295,2.93279,0.00000
1031.00,3.04603,25.229581,0.000422,25.149891,-0.2693,0.295,3.04603,0.00000
1032.00,3.17601,25.229596,0.000423,25.149898,-0.2693,0.295,3.17601,0.00000
1033.00,3.27661,25.229604,0.000425,25.149879,-0.2694,0.295,3.27661,0.00000
1034.00,3.33493,25.229630,0.000427,25.149894,-0.2694,0.295,3.33493,0.00000
1035.00,3.36635,25.229613,0.000430,25.149818,-0.2694,0.295,3.36635,0.00000
1036.00,3.39412,25.229709,0.000431,25.149834,-0.2695,0.295,3.39412,0.00000
1037.00,3.42911,25.229677,0.000432,25.149798,-0.2695,0.295,3.42911,0.00000
1038.00,3.48004,25.229733,0.000433,25.149853,-0.2695,0.295,3.48004,0.00000
1039.00,3.54756,25.229759,0.000435,25.149845,-0.2695,0.295,3.54756,0.00000
1040.00,3.62412,25.229838,0.000437,25.149909,-0.2696,0.295,3.62412,0.00000
1041.00,3.69593,25.229857,0.000439,25.149874,-0.2696,0.295,3.69593,0.00000
1042.00,3.75664,25.229902,0.000440,25.149862,-0.2696,0.295,3.75664,0.00000
1043.00,3.80283,25.229924,0.000439,25.149831,-0.2696,0.295,3.80283,0.00000
1044.00,3.83456,25.230016,0.000434,25.149884,-0.2696,0.295,3.83456,0.00000
1045.00,3.85479,25.230052,0.000433,25.149875,-0.2697,0.295,3.85479,0.00000
1046.00,3.86819,25.230024,0.000435,25.149872,-0.2697,0.295,3.86819,0.00000
1047.00,3.87698,25.230056,0.000433,25.149884,-0.2697,0.295,3.87698,0.00000
1048.00,3.88055,25.230090,0.000433,25.149925,-0.2697,0.295,3.88055,0.00000
1049.00,3.88046,25.230076,0.000434,25.149925,-0.2697,0.295,3.88046,0.00000
1050.00,3.87972,25.230103,0.000432,25.149934,-0.2697,0.295,3.87972,0.00000
1051.00,3.87886,25.230082,0.000427,25.149871,-0.2697,0.296,3.87886,0.00000
1052.00,3.87802,25.230108,0.000428,25.149888,-0.2697,0.296,3.87802,0.00000
1053.00,3.87749,25.230066,0.000427,25.149815,-0.2698,0.296,3.87749,0.00000
1054.00,3.87890,25.230091,0.000429,25.149843,-0.2698,0.296,3.87890,0.00000
1055.00,3.87846,25.230088,0.000424,25.149823,-0.2699,0.296,3.87846,0.00000
1056.00,3.87747,25.230138,0.000422,25.149837,-0.2699,0.296,3.87747,0.00000
1057.00,3.87500,25.230218,0.000423,25.149891,-0.2699,0.296,3.87500,0.00000
1058.00,3.87357,25.230203,0.000423,25.149897,-0.2699,0.296,3.87357,0.00000
1059.00,3.87139,25.230155,0.000423,25.149842,-0.2700,0.296,3.87139,0.00000
1060.00,3.87089,25.230154,0.000427,25.149861,-0.2700,0.296,3.87089,0.00000
1061.00,3.87096,25.230161,0.000430,25.149904,-0.2701,0.296,3.87096,0.00000
1062.00,3.87284,25.230078,0.000428,25.149862,-0.2701,0.296,3.87284,0.00000
1063.00,3.87507,25.230165,0.000428,25.149895,-0.2701,0.296,3.87507,0.00000
1064.00,3.87581,25.230258,0.000429,25.149951,-0.2701,0.296,3.87581,0.00000
1065.00,3.87714,25.230272,0.000429,25.149903,-0.2701,0.296,3.87714,0.00000
1066.00,3.87872,25.230337,0.000432,25.149854,-0.2700,0.296,3.87872,0.00000
1067.00,3.87874,25.230434,0.000435,25.149867,-0.2700,0.296,3.87874,0.00000
1068.00,3.87931,25.230433,0.000436,25.149849,-0.2700,0.296,3.87931,0.00000
1069.00,3.88072,25.230478,0.000435,25.149868,-0.2699,0.296,3.88072,0.00000
1070.00,3.87983,25.230547,0.000437,25.149923,-0.2699,0.296,3.87983,0.00000
1071.00,3.87936,25.230516,0.000436,25.149944,-0.2699,0.296,3.87936,0.00000
1072.00,3.87805,25.230541,0.000435,25.149988,-0.2698,0.296,3.87805,0.00000
1073.00,3.87836,25.230537,0.000435,25.149994,-0.2698,0.296,3.87836,0.00000
1074.00,3.87908,25.230628,0.000434,25.150035,-0.2697,0.296,3.87908,0.00000
1075.00,3.88060,25.230637,0.000431,25.149998,-0.2697,0.296,3.88060,0.00000
1076.00,3.88212,25.230658,0.000428,25.149982,-0.2696,0.297,3.88212,0.00000
1077.00,3.88570,25.230656,0.000428,25.149920,-0.2695,0.297,3.88570,0.00000
1078.00,3.88577,25.230663,0.000427,25.149891,-0.2693,0.297,3.88577,0.00000
1079.00,3.88663,25.230549,0.000425,25.149760,-0.2692,0.297,3.88663,0.00000
1080.00,3.88935,25.230628,0.000423,25.149840,-0.2691,0.297,3.88935,0.00000
1081.00,3.89288,25.230646,0.000421,25.149865,-0.2690,0.297,3.89288,0.00000
1082.00,3.89516,25.230633,0.000420,25.149877,-0.2688,0.297,3.89516,0.00000
1083.00,3.89672,25.230676,0.000422,25.149918,-0.2687,0.297,3.89672,0.00000
1084.00,3.89657,25.230695,0.000425,25.149927,-0.2685,0.297,3.89657,0.00000
1085.00,3.89580,25.230665,0.000429,25.149901,-0.2684,0.297,3.89580,0.00000
1086.00,3.89465,25.230700,0.000432,25.149888,-0.2682,0.297,3.89465,0.00000
1087.00,3.89326,25.230768,0.000434,25.149899,-0.2680,0.297,3.89326,0.00000
1088.00,3.89178,25.230767,0.000434,25.149882,-0.2678,0.297,3.89178,0.00000
1089.00,3.89034,25.230800,0.000431,25.149927,-0.2677,0.297,3.89034,0.00000
1090.00,3.88785,25.230824,0.000430,25.149971,-0.2675,0.297,3.88785,0.00000
1091.00,3.88348,25.230821,0.000427,25.149993,-0.2673,0.298,3.88348,0.00000
1092.00,3.87881,25.230805,0.000428,25.149972,-0.2672,0.298,3.87881,0.00000
1093.00,3.87552,25.230871,0.000427,25.149967,-0.2670,0.298,3.87552,0.00000
1094.00,3.87435,25.230886,0.000429,25.149929,-0.2668,0.298,3.87435,0.00000
1095.00,3.87422,25.230955,0.000431,25.149948,-0.2666,0.298,3.87422,0.00000
1096.00,3.87464,25.231001,0.000436,25.149947,-0.2664,0.298,3.87464,0.00000
1097.00,3.87635,25.231011,0.000437,25.149937,-0.2661,0.298,3.87635,0.00000
1098.00,3.87891,25.230987,0.000438,25.149932,-0.2659,0.298,3.87891,0.00000
1099.00,3.88051,25.231045,0.000438,25.149974,-0.2656,0.297,3.88051,0.00000
1100.00,3.88171,25.231038,0.000437,25.149923,-0.2654,0.297,3.88171,0.00000
1101.00,3.88365,25.231113,0.000438,25.149992,-0.2651,0.297,3.88365,0.00000
1102.00,3.88295,25.231097,0.000437,25.149989,-0.2649,0.298,3.88295,0.00000
1103.00,3.88207,25.231162,0.000435,25.150057,-0.2647,0.298,3.88207,0.00000
1104.00,3.88317,25.231194,0.000435,25.150113,-0.2645,0.298,3.88317,0.00000
1105.00,3.88639,25.231156,0.000436,25.150091,-0.2643,0.298,3.88639,0.00000
1106.00,3.88864,25.231102,0.000432,25.150005,-0.2640,0.298,3.88864,0.00000
1107.00,3.89170,25.231143,0.000433,25.150002,-0.2638,0.298,3.89170,0.00000
1108.00,3.89437,25.231132,0.000434,25.149930,-0.2636,0.298,3.89437,0.00000
1109.00,3.89524,25.231109,0.000435,25.149820,-0.2634,0.298,3.89524,0.00000
1110.00,3.89492,25.231151,0.000435,25.149807,-0.2632,0.298,3.89492,0.00000
1111.00,3.89476,25.231203,0.000437,25.149809,-0.2630,0.298,3.89476,0.00000
1112.00,3.89493,25.231277,0.000437,25.149854,-0.2628,0.298,3.89493,0.00000
1113.00,3.89497,25.231286,0.000437,25.149799,-0.2626,0.298,3.89497,0.00000
1114.00,3.89468,25.231325,0.000436,25.149795,-0.2624,0.298,3.89468,0.00000
1115.00,3.89462,25.231344,0.000435,25.149783,-0.2621,0.298,3.89462,0.00000
1116.00,3.89291,25.231339,0.000435,25.149796,-0.2619,0.298,3.89291,0.00000
1117.00,3.89249,25.231291,0.000434,25.149732,-0.2618,0.299,3.89249,0.00000
1118.00,3.89220,25.231350,0.000434,25.149832,-0.2616,0.299,3.89220,0.00000
1119.00,3.89163,25.231350,0.000433,25.149875,-0.2614,0.299,3.89163,0.00000
1120.00,3.88894,25.231348,0.000433,25.149891,-0.2612,0.299,3.88894,0.00000
1121.00,3.88803,25.231400,0.000434,25.149939,-0.2609,0.299,3.88803,0.00000
1122.00,3.88435,25.231445,0.000434,25.150022,-0.2607,0.299,3.88435,0.00000
1123.00,3.87471,25.231461,0.000432,25.150053,-0.2606,0.299,3.87471,0.00000
1124.00,3.86471,25.231487,0.000432,25.150028,-0.2604,0.299,3.86471,0.00000
1125.00,3.85704,25.231436,0.000428,25.149954,-0.2602,0.299,3.85704,0.00000
1126.00,3.84992,25.231444,0.000426,25.149949,-0.2600,0.300,3.84992,0.00000
1127.00,3.84402,25.231471,0.000427,25.149905,-0.2598,0.300,3.84402,0.00000
1128.00,3.84793,25.231477,0.000427,25.149853,-0.2596,0.300,3.84793,0.00000
1129.00,3.85450,25.231487,0.000428,25.149845,-0.2593,0.300,3.85450,0.00000
1130.00,3.86167,25.231588,0.000431,25.149895,-0.2591,0.300,3.86167,0.00000
1131.00,3.87013,25.231575,0.000430,25.149845,-0.2589,0.300,3.87013,0.00000
1132.00,3.88075,25.231566,0.000431,25.149833,-0.2587,0.300,3.88075,0.00000
1133.00,3.88659,25.231634,0.000437,25.149849,-0.2585,0.300,3.88659,0.00000
1134.00,3.89274,25.231671,0.000439,25.149855,-0.2583,0.299,3.89274,0.00000
1135.00,3.89784,25.231670,0.000443,25.149863,-0.2581,0.299,3.89784,0.00000
1136.00,3.89994,25.231730,0.000445,25.149925,-0.2579,0.299,3.89994,0.00000
1137.00,3.90093,25.231732,0.000444,25.149894,-0.2578,0.299,3.90093,0.00000
1138.00,3.90291,25.231742,0.000440,25.149901,-0.2576,0.299,3.90291,0.00000
1139.00,3.90150,25.231757,0.000437,25.149936,-0.2574,0.299,3.90150,0.00000
1140.00,3.89827,25.231769,0.000433,25.149921,-0.2573,0.300,3.89827,0.00000
@10,2.0000,4.0, 1140.035 
1141.00,3.89620,25.231819,0.000435,25.149927,-0.2571,0.300,3.89620,0.00000
1142.00,3.88963,25.231864,0.000433,25.149967,-0.2570,0.300,3.88963,0.00000
1143.00,3.86172,25.231842,0.000434,25.149956,-0.2568,0.300,3.86172,0.00000
1144.00,3.78533,25.231870,0.000435,25.149992,-0.2567,0.300,3.78533,0.00000
1145.00,3.65867,25.231855,0.000436,25.150018,-0.2566,0.300,3.65867,0.00000
1146.00,3.50577,25.231797,0.000433,25.150034,-0.2565,0.300,3.50577,0.00000
1147.00,3.35203,25.231828,0.000434,25.150065,-0.2564,0.300,3.35203,0.00000
1148.00,3.23197,25.231833,0.000429,25.150092,-0.2563,0.300,3.23197,0.00000
1149.00,3.17805,25.231853,0.000427,25.150056,-0.2563,0.301,3.17805,0.00000
1150.00,3.18402,25.231889,0.000425,25.150034,-0.2562,0.301,3.18402,0.00000
1151.00,3.21951,25.231884,0.000424,25.149904,-0.2561,0.301,3.21951,0.00000
1152.00,3.26167,25.231921,0.000425,25.149898,-0.2560,0.301,3.26167,0.00000
1153.00,3.29334,25.231901,0.000427,25.149833,-0.2560,0.301,3.29334,0.00000
1154.00,3.30950,25.231899,0.000426,25.149851,-0.2559,0.301,3.30950,0.00000
1155.00,3.32153,25.231929,0.000429,25.149900,-0.2559,0.301,3.32153,0.00000
1156.00,3.33930,25.231987,0.000430,25.149964,-0.2558,0.301,3.33930,0.00000
1157.00,3.36929,25.232030,0.000430,25.150011,-0.2558,0.301,3.36929,0.00000
1158.00,3.41310,25.232088,0.000429,25.150043,-0.2557,0.301,3.41310,0.00000
1159.00,3.47138,25.232109,0.000431,25.150063,-0.2556,0.301,3.47138,0.00000
1160.00,3.53460,25.232129,0.000429,25.150034,-0.2556,0.301,3.53460,0.00000
1161.00,3.59395,25.232135,0.000427,25.150075,-0.2555,0.301,3.59395,0.00000
1162.00,3.64703,25.232125,0.000425,25.150011,-0.2554,0.302,3.64703,0.00000
1163.00,3.68837,25.232143,0.000424,25.149986,-0.2554,0.302,3.68837,0.00000
1164.00,3.71790,25.232149,0.000419,25.149961,-0.2554,0.302,3.71790,0.00000
1165.00,3.74236,25.232232,0.000420,25.150008,-0.2554,0.302,3.74236,0.00000
1166.00,3.76280,25.232239,0.000420,25.149959,-0.2554,0.302,3.76280,0.00000
1167.00,3.77656,25.232242,0.000422,25.149958,-0.2554,0.302,3.77656,0.00000
1168.00,3.78848,25.232218,0.000425,25.149961,-0.2553,0.302,3.78848,0.00000
1169.00,3.79856,25.232218,0.000428,25.149923,-0.2553,0.302,3.79856,0.00000
1170.00,3.80559,25.232179,0.000427,25.149842,-0.2553,0.302,3.80559,0.00000
1171.00,3.81151,25.232144,0.000427,25.149818,-0.2553,0.302,3.81151,0.00000
1172.00,3.81976,25.232200,0.000426,25.149889,-0.2554,0.302,3.81976,0.00000
1173.00,3.82538,25.232220,0.000426,25.149932,-0.2554,0.302,3.82538,0.00000
1174.00,3.82860,25.232293,0.000429,25.149995,-0.2554,0.302,3.82860,0.00000
1175.00,3.83341,25.232284,0.000429,25.150002,-0.2554,0.302,3.83341,0.00000
1176.00,3.84047,25.232357,0.000431,25.150020,-0.2554,0.302,3.84047,0.00000
1177.00,3.84551,25.232321,0.000433,25.149950,-0.2555,0.302,3.84551,0.00000
1178.00,3.85185,25.232281,0.000435,25.149848,-0.2555,0.302,3.85185,0.00000
1179.00,3.86011,25.232249,0.000435,25.149809,-0.2555,0.302,3.86011,0.00000
1180.00,3.86814,25.232302,0.000439,25.149840,-0.2555,0.302,3.86814,0.00000
1181.00,3.87763,25.232280,0.000439,25.149805,-0.2555,0.302,3.87763,0.00000
1182.00,3.88965,25.232338,0.000438,25.149829,-0.2555,0.302,3.88965,0.00000
1183.00,3.90159,25.232507,0.000440,25.149981,-0.2555,0.302,3.90159,0.00000
1184.00,3.91267,25.232529,0.000440,25.149980,-0.2556,0.302,3.91267,0.00000
1185.00,3.92111,25.232521,0.000437,25.150016,-0.2556,0.302,3.92111,0.00000
1186.00,3.92522,25.232606,0.000435,25.150069,-0.2557,0.302,3.92522,0.00000
1187.00,3.92497,25.232547,0.000437,25.150020,-0.2558,0.302,3.92497,0.00000
1188.00,3.92244,25.232497,0.000436,25.149901,-0.2559,0.302,3.92244,0.00000
1189.00,3.91868,25.232522,0.000436,25.149936,-0.2559,0.302,3.91868,0.00000
1190.00,3.91387,25.232603,0.000438,25.149918,-0.2559,0.302,3.91387,0.00000
1191.00,3.90793,25.232581,0.000437,25.149898,-0.2560,0.302,3.90793,0.00000
1192.00,3.90317,25.232744,0.000435,25.149994,-0.2560,0.302,3.90317,0.00000
1193.00,3.89765,25.232858,0.000434,25.150100,-0.2561,0.302,3.89765,0.00000
1194.00,3.89125,25.232941,0.000431,25.150123,-0.2562,0.303,3.89125,0.00000
1195.00,3.88418,25.232936,0.000429,25.150142,-0.2562,0.303,3.88418,0.00000
1196.00,3.87919,25.232922,0.000432,25.150099,-0.2563,0.303,3.87919,0.00000
1197.00,3.87472,25.232879,0.000433,25.150045,-0.2563,0.303,3.87472,0.00000
1198.00,3.87188,25.232816,0.000435,25.149984,-0.2564,0.303,3.87188,0.00000
1199.00,3.87205,25.232751,0.000434,25.149871,-0.2565,0.303,3.87205,0.00000
1200.00,3.87480,25.232783,0.000432,25.149845,-0.2566,0.303,3.87480,0.00000
1201.00,3.87572,25.232892,0.000429,25.149910,-0.2567,0.303,3.87572,0.00000
1202.00,3.87733,25.232860,0.000426,25.149911,-0.2567,0.303,3.87733,0.00000
1203.00,3.88074,25.232843,0.000424,25.149908,-0.2568,0.304,3.88074,0.00000
1204.00,3.88224,25.232930,0.000424,25.150012,-0.2568,0.304,3.88224,0.00000
1205.00,3.88275,25.232929,0.000425,25.150027,-0.2569,0.304,3.88275,0.00000
1206.00,3.88474,25.232912,0.000426,25.150025,-0.2569,0.304,3.88474,0.00000
1207.00,3.88379,25.232941,0.000429,25.149987,-0.2569,0.304,3.88379,0.00000
1208.00,3.87516,25.232952,0.000429,25.149991,-0.2568,0.304,3.87516,0.00000
1209.00,3.86656,25.232960,0.000432,25.150015,-0.2568,0.303,3.86656,0.00000
1210.00,3.85990,25.232928,0.000433,25.149984,-0.2568,0.303,3.85990,0.00000
1211.00,3.85591,25.232931,0.000433,25.149970,-0.2568,0.304,3.85591,0.00000
1212.00,3.85675,25.232951,0.000431,25.150014,-0.2568,0.304,3.85675,0.00000
1213.00,3.86448,25.233021,0.000429,25.150112,-0.2567,0.304,3.86448,0.00000
1214.00,3.87329,25.232960,0.000430,25.150023,-0.2567,0.304,3.87329,0.00000
1215.00,3.87914,25.232990,0.000431,25.150044,-0.2567,0.304,3.87914,0.00000
1216.00,3.88122,25.232982,0.000432,25.150050,-0.2566,0.304,3.88122,0.00000
1217.00,3.88230,25.233044,0.000435,25.150071,-0.2566,0.304,3.88230,0.00000
1218.00,3.88379,25.233102,0.000439,25.150007,-0.2565,0.304,3.88379,0.00000
1219.00,3.88683,25.233173,0.000437,25.150038,-0.2565,0.304,3.88683,0.00000
1220.00,3.88912,25.233228,0.000435,25.150040,-0.2564,0.304,3.88912,0.00000
1221.00,3.89238,25.233272,0.000434,25.150050,-0.2563,0.304,3.89238,0.00000
1222.00,3.89301,25.233220,0.000432,25.150003,-0.2562,0.304,3.89301,0.00000
1223.00,3.89319,25.233147,0.000432,25.149989,-0.2561,0.304,3.89319,0.00000
1224.00,3.89160,25.233139,0.000431,25.149992,-0.2561,0.304,3.89160,0.00000
1225.00,3.89304,25.233101,0.000431,25.149978,-0.2560,0.304,3.89304,0.00000
1226.00,3.89447,25.233165,0.000432,25.150021,-0.2559,0.304,3.89447,0.00000
1227.00,3.89398,25.233153,0.000431,25.149968,-0.2559,0.304,3.89398,0.00000
1228.00,3.88997,25.233256,0.000425,25.150016,-0.2558,0.305,3.88997,0.00000
1229.00,3.88556,25.233266,0.000427,25.149995,-0.2558,0.305,3.88556,0.00000
1230.00,3.87588,25.233303,0.000427,25.149962,-0.2558,0.305,3.87588,0.00000
1231.00,3.86295,25.233273,0.000427,25.149907,-0.2558,0.305,3.86295,0.00000
1232.00,3.85369,25.233371,0.000426,25.149952,-0.2558,0.305,3.85369,0.00000
1233.00,3.84839,25.233361,0.000426,25.149903,-0.2559,0.305,3.84839,0.00000
1234.00,3.84255,25.233444,0.000423,25.149947,-0.2559,0.305,3.84255,0.00000
1235.00,3.84034,25.233482,0.000421,25.149971,-0.2560,0.305,3.84034,0.00000
1236.00,3.84231,25.233508,0.000417,25.150043,-0.2560,0.306,3.84231,0.00000
1237.00,3.84314,25.233514,0.000420,25.150108,-0.2560,0.306,3.84314,0.00000
1238.00,3.84416,25.233541,0.000421,25.150098,-0.2561,0.306,3.84416,0.00000
1239.00,3.84674,25.233502,0.000424,25.150034,-0.2561,0.306,3.84674,0.00000
1240.00,3.85351,25.233544,0.000427,25.150084,-0.2561,0.306,3.85351,0.00000
1241.00,3.86180,25.233544,0.000428,25.149995,-0.2562,0.305,3.86180,0.00000
1242.00,3.87257,25.233545,0.000428,25.149939,-0.2562,0.305,3.87257,0.00000
1243.00,3.88395,25.233521,0.000432,25.149928,-0.2562,0.305,3.88395,0.00000
1244.00,3.89546,25.233536,0.000434,25.149950,-0.2562,0.305,3.89546,0.00000
1245.00,3.90268,25.233508,0.000433,25.149894,-0.2561,0.305,3.90268,0.00000
1246.00,3.90694,25.233533,0.000430,25.149910,-0.2561,0.305,3.90694,0.00000
1247.00,3.90941,25.233546,0.000428,25.149907,-0.2560,0.306,3.90941,0.00000
1248.00,3.91061,25.233618,0.000429,25.149936,-0.2560,0.306,3.91061,0.00000
1249.00,3.90848,25.233572,0.000429,25.149870,-0.2559,0.306,3.90848,0.00000
1250.00,3.90651,25.233631,0.000427,25.149847,-0.2559,0.306,3.90651,0.00000
1251.00,3.90443,25.233687,0.000430,25.149856,-0.2559,0.306,3.90443,0.00000
1252.00,3.90224,25.233703,0.000431,25.149833,-0.2559,0.306,3.90224,0.00000
1253.00,3.89791,25.233693,0.000429,25.149790,-0.2558,0.306,3.89791,0.00000
1254.00,3.89365,25.233822,0.000427,25.149886,-0.2558,0.306,3.89365,0.00000
1255.00,3.88989,25.233814,0.000427,25.149876,-0.2558,0.306,3.88989,0.00000
1256.00,3.88631,25.233869,0.000428,25.149945,-0.2558,0.306,3.88631,0.00000
1257.00,3.88085,25.233851,0.000428,25.149934,-0.2557,0.306,3.88085,0.00000
1258.00,3.87634,25.233895,0.000426,25.149981,-0.2557,0.306,3.87634,0.00000
1259.00,3.87419,25.233901,0.000424,25.149960,-0.2556,0.307,3.87419,0.00000
1260.00,3.87278,25.233943,0.000426,25.150006,-0.2556,0.307,3.87278,0.00000
1261.00,3.87124,25.233928,0.000426,25.149930,-0.2555,0.307,3.87124,0.00000
@11,2.0000,4.0, 1260.049 
1262.00,3.86751,25.234011,0.000427,25.149952,-0.2555,0.306,3.86751,0.00000
1263.00,3.85289,25.233985,0.000425,25.149909,-0.2555,0.307,3.85289,0.00000
1264.00,3.81311,25.233997,0.000427,25.149929,-0.2554,0.306,3.81311,0.00000
1265.00,3.75008,25.233983,0.000425,25.149960,-0.2554,0.307,3.75008,0.00000
1266.00,3.67863,25.233992,0.000424,25.149941,-0.2554,0.307,3.67863,0.00000
1267.00,3.61276,25.234062,0.000422,25.150009,-0.2554,0.307,3.61276,0.00000
1268.00,3.56415,25.234125,0.000423,25.150040,-0.2555,0.307,3.56415,0.00000
1269.00,3.54522,25.234173,0.000422,25.150058,-0.2555,0.307,3.54522,0.00000
1270.00,3.54566,25.234279,0.000424,25.150102,-0.2556,0.307,3.54566,0.00000
1271.00,3.55447,25.234333,0.000423,25.150158,-0.2557,0.307,3.55447,0.00000
1272.00,3.56150,25.234343,0.000425,25.150203,-0.2558,0.307,3.56150,0.00000
1273.00,3.56019,25.234369,0.000427,25.150245,-0.2559,0.307,3.56019,0.00000
1274.00,3.55295,25.234365,0.000428,25.150240,-0.2561,0.307,3.55295,0.00000
1275.00,3.55046,25.234324,0.000426,25.150204,-0.2562,0.307,3.55046,0.00000
1276.00,3.55299,25.234345,0.000428,25.150214,-0.2562,0.307,3.55299,0.00000
1277.00,3.56237,25.234281,0.000430,25.150127,-0.2564,0.307,3.56237,0.00000
1278.00,3.58357,25.234263,0.000428,25.150103,-0.2564,0.307,3.58357,0.00000
1279.00,3.61277,25.234312,0.000430,25.150094,-0.2565,0.307,3.61277,0.00000
1280.00,3.64855,25.234395,0.000432,25.150133,-0.2565,0.307,3.64855,0.00000
1281.00,3.68445,25.234405,0.000432,25.150109,-0.2566,0.307,3.68445,0.00000
1282.00,3.71705,25.234468,0.000429,25.150121,-0.2565,0.307,3.71705,0.00000
1283.00,3.74141,25.234524,0.000430,25.150091,-0.2565,0.307,3.74141,0.00000
1284.00,3.76185,25.234555,0.000428,25.150119,-0.2564,0.308,3.76185,0.00000
1285.00,3.77657,25.234517,0.000427,25.150046,-0.2564,0.308,3.77657,0.00000
1286.00,3.78883,25.234506,0.000424,25.150013,-0.2563,0.308,3.78883,0.00000
1287.00,3.79802,25.234499,0.000425,25.149977,-0.2562,0.308,3.79802,0.00000
1288.00,3.80749,25.234475,0.000425,25.149973,-0.2562,0.308,3.80749,0.00000
1289.00,3.81484,25.234451,0.000426,25.149898,-0.2561,0.308,3.81484,0.00000
1290.00,3.82036,25.234486,0.000425,25.149903,-0.2560,0.308,3.82036,0.00000
1291.00,3.82479,25.234531,0.000424,25.149951,-0.2559,0.308,3.82479,0.00000
1292.00,3.82998,25.234562,0.000424,25.149964,-0.2558,0.308,3.82998,0.00000
1293.00,3.83467,25.234605,0.000425,25.149970,-0.2557,0.308,3.83467,0.00000
1294.00,3.83636,25.234568,0.000422,25.149940,-0.2556,0.309,3.83636,0.00000
1295.00,3.83603,25.234602,0.000423,25.149918,-0.2555,0.309,3.83603,0.00000
1296.00,3.83701,25.234629,0.000427,25.149922,-0.2554,0.308,3.83701,0.00000
1297.00,3.83581,25.234628,0.000427,25.149922,-0.2553,0.308,3.83581,0.00000
1298.00,3.83403,25.234665,0.000429,25.149969,-0.2552,0.308,3.83403,0.00000
1299.00,3.83506,25.234748,0.000428,25.150052,-0.2552,0.308,3.83506,0.00000
1300.00,3.83978,25.234719,0.000427,25.150084,-0.2551,0.309,3.83978,0.00000
1301.00,3.84498,25.234677,0.000426,25.150067,-0.2550,0.309,3.84498,0.00000
1302.00,3.85099,25.234758,0.000428,25.150138,-0.2549,0.309,3.85099,0.00000
1303.00,3.85674,25.234818,0.000426,25.150142,-0.2549,0.309,3.85674,0.00000
1304.00,3.86153,25.234805,0.000427,25.150110,-0.2548,0.309,3.86153,0.00000
1305.00,3.86408,25.234820,0.000429,25.150121,-0.2547,0.309,3.86408,0.00000
1306.00,3.86322,25.234899,0.000429,25.150184,-0.2546,0.309,3.86322,0.00000
1307.00,3.86060,25.234869,0.000428,25.150112,-0.2546,0.309,3.86060,0.00000
1308.00,3.85883,25.234826,0.000431,25.150070,-0.2545,0.309,3.85883,0.00000
1309.00,3.85930,25.234860,0.000433,25.150052,-0.2545,0.309,3.85930,0.00000
1310.00,3.86162,25.234890,0.000432,25.150017,-0.2544,0.309,3.86162,0.00000
1311.00,3.86398,25.234915,0.000434,25.149997,-0.2544,0.309,3.86398,0.00000
1312.00,3.86858,25.234939,0.000436,25.149984,-0.2543,0.309,3.86858,0.00000
1313.00,3.87302,25.234996,0.000433,25.150011,-0.2542,0.309,3.87302,0.00000
1314.00,3.87391,25.235011,0.000432,25.150035,-0.2542,0.309,3.87391,0.00000
1315.00,3.87145,25.235005,0.000432,25.150034,-0.2541,0.309,3.87145,0.00000
1316.00,3.86924,25.235000,0.000430,25.150049,-0.2541,0.309,3.86924,0.00000
1317.00,3.86173,25.235062,0.000429,25.150128,-0.2541,0.309,3.86173,0.00000
1318.00,3.85278,25.235011,0.000429,25.150061,-0.2541,0.309,3.85278,0.00000
1319.00,3.84777,25.235070,0.000428,25.150099,-0.2541,0.309,3.84777,0.00000
1320.00,3.84659,25.235177,0.000429,25.150132,-0.2540,0.309,3.84659,0.00000
1321.00,3.84984,25.235196,0.000429,25.150042,-0.2540,0.309,3.84984,0.00000
1322.00,3.85689,25.235212,0.000430,25.150022,-0.2540,0.310,3.85689,0.00000
1323.00,3.86517,25.235263,0.000431,25.150051,-0.2540,0.310,3.86517,0.00000
1324.00,3.87386,25.235255,0.000432,25.150017,-0.2540,0.309,3.87386,0.00000
1325.00,3.88004,25.235223,0.000431,25.149986,-0.2540,0.310,3.88004,0.00000
1326.00,3.88148,25.235184,0.000429,25.149972,-0.2540,0.310,3.88148,0.00000
1327.00,3.88449,25.235133,0.000424,25.149916,-0.2541,0.310,3.88449,0.00000
1328.00,3.88982,25.235145,0.000424,25.149938,-0.2541,0.310,3.88982,0.00000
1329.00,3.89281,25.235108,0.000424,25.149883,-0.2541,0.310,3.89281,0.00000
1330.00,3.89537,25.235096,0.000425,25.149865,-0.2541,0.310,3.89537,0.00000
1331.00,3.89760,25.235169,0.000428,25.149886,-0.2541,0.310,3.89760,0.00000
1332.00,3.89789,25.235214,0.000432,25.149917,-0.2541,0.310,3.89789,0.00000
1333.00,3.89661,25.235165,0.000431,25.149895,-0.2541,0.310,3.89661,0.00000
1334.00,3.89436,25.235210,0.000431,25.149930,-0.2542,0.310,3.89436,0.00000
1335.00,3.89111,25.235242,0.000428,25.149977,-0.2542,0.310,3.89111,0.00000
1336.00,3.88893,25.235218,0.000425,25.149961,-0.2543,0.310,3.88893,0.00000
1337.00,3.88598,25.235230,0.000426,25.149936,-0.2543,0.310,3.88598,0.00000
1338.00,3.88130,25.235343,0.000423,25.149993,-0.2543,0.310,3.88130,0.00000
1339.00,3.87818,25.235404,0.000422,25.150054,-0.2543,0.311,3.87818,0.00000
1340.00,3.87697,25.235469,0.000422,25.150102,-0.2543,0.311,3.87697,0.00000
1341.00,3.87514,25.235604,0.000425,25.150210,-0.2544,0.311,3.87514,0.00000
1342.00,3.87520,25.235672,0.000422,25.150292,-0.2544,0.311,3.87520,0.00000
1343.00,3.87657,25.235644,0.000424,25.150251,-0.2544,0.311,3.87657,0.00000
1344.00,3.87623,25.235687,0.000425,25.150286,-0.2544,0.311,3.87623,0.00000
1345.00,3.87583,25.235672,0.000427,25.150264,-0.2544,0.311,3.87583,0.00000
1346.00,3.87550,25.235593,0.000425,25.150196,-0.2544,0.311,3.87550,0.00000
1347.00,3.87507,25.235573,0.000426,25.150116,-0.2544,0.311,3.87507,0.00000
1348.00,3.87471,25.235622,0.000425,25.150113,-0.2544,0.311,3.87471,0.00000
1349.00,3.87537,25.235585,0.000424,25.150006,-0.2544,0.311,3.87537,0.00000
1350.00,3.87652,25.235620,0.000422,25.150007,-0.2545,0.311,3.87652,0.00000
1351.00,3.87823,25.235607,0.000420,25.149949,-0.2545,0.312,3.87823,0.00000
1352.00,3.87975,25.235587,0.000422,25.149964,-0.2545,0.311,3.87975,0.00000
1353.00,3.88152,25.235597,0.000421,25.149976,-0.2545,0.311,3.88152,0.00000
1354.00,3.88473,25.235660,0.000422,25.150032,-0.2545,0.312,3.88473,0.00000
1355.00,3.88456,25.235652,0.000425,25.150017,-0.2545,0.311,3.88456,0.00000
1356.00,3.88395,25.235746,0.000424,25.150140,-0.2544,0.312,3.88395,0.00000
1357.00,3.88249,25.235757,0.000424,25.150109,-0.2544,0.312,3.88249,0.00000
1358.00,3.88166,25.235798,0.000424,25.150115,-0.2543,0.312,3.88166,0.00000
1359.00,3.88123,25.235789,0.000425,25.150095,-0.2543,0.312,3.88123,0.00000
1360.00,3.88318,25.235811,0.000425,25.150078,-0.2542,0.312,3.88318,0.00000
1361.00,3.88508,25.235760,0.000426,25.149990,-0.2542,0.312,3.88508,0.00000
1362.00,3.88626,25.235809,0.000427,25.150016,-0.2541,0.312,3.88626,0.00000
1363.00,3.88620,25.235775,0.000428,25.149950,-0.2541,0.312,3.88620,0.00000
1364.00,3.88359,25.235823,0.000426,25.149955,-0.2540,0.312,3.88359,0.00000
1365.00,3.88087,25.235805,0.000428,25.149933,-0.2539,0.312,3.88087,0.00000
1366.00,3.87783,25.235806,0.000432,25.149907,-0.2538,0.312,3.87783,0.00000
1367.00,3.87593,25.235853,0.000429,25.149928,-0.2536,0.312,3.87593,0.00000
1368.00,3.87227,25.235889,0.000428,25.149995,-0.2535,0.312,3.87227,0.00000
1369.00,3.86976,25.235878,0.000430,25.150012,-0.2533,0.312,3.86976,0.00000
1370.00,3.86810,25.235972,0.000429,25.150099,-0.2532,0.312,3.86810,0.00000
1371.00,3.86829,25.236010,0.000426,25.150142,-0.2530,0.312,3.86829,0.00000
1372.00,3.86929,25.236051,0.000426,25.150168,-0.2529,0.312,3.86929,0.00000
1373.00,3.87105,25.236029,0.000424,25.150138,-0.2528,0.312,3.87105,0.00000
1374.00,3.87281,25.236031,0.000424,25.150144,-0.2527,0.313,3.87281,0.00000
1375.00,3.87402,25.235951,0.000423,25.150046,-0.2526,0.313,3.87402,0.00000
1376.00,3.87221,25.235984,0.000423,25.150031,-0.2526,0.313,3.87221,0.00000
1377.00,3.87182,25.235958,0.000424,25.149942,-0.2525,0.313,3.87182,0.00000
1378.00,3.87313,25.236014,0.000426,25.149939,-0.2524,0.313,3.87313,0.00000
1379.00,3.87400,25.235991,0.000424,25.149879,-0.2524,0.313,3.87400,0.00000
1380.00,3.87564,25.235996,0.000426,25.149891,-0.2523,0.313,3.87564,0.00000
1381.00,3.87967,25.236016,0.000427,25.149903,-0.2523,0.313,3.87967,0.00000
@12,2.0000,4.0, 1380.058 
1382.00,3.88070,25.235993,0.000431,25.149929,-0.2522,0.313,3.88070,0.00000
1383.00,3.87089,25.236034,0.000431,25.149957,-0.2521,0.313,3.87089,0.00000
1384.00,3.85218,25.236096,0.000432,25.149971,-0.2521,0.313,3.85218,0.00000
1385.00,3.82918,25.236206,0.000429,25.150037,-0.2520,0.313,3.82918,0.00000
1386.00,3.81508,25.236248,0.000428,25.150054,-0.2520,0.313,3.81508,0.00000
1387.00,3.81879,25.236339,0.000425,25.150086,-0.2520,0.313,3.81879,0.00000
1388.00,3.84024,25.236307,0.000425,25.150055,-0.2520,0.313,3.84024,0.00000
1389.00,3.87075,25.236356,0.000427,25.150070,-0.2520,0.313,3.87075,0.00000
1390.00,3.89928,25.236314,0.000428,25.149978,-0.2520,0.313,3.89928,0.00000
1391.00,3.91079,25.236359,0.000428,25.150010,-0.2519,0.313,3.91079,0.00000
1392.00,3.90066,25.236369,0.000429,25.150049,-0.2519,0.313,3.90066,0.00000
1393.00,3.87968,25.236369,0.000430,25.150099,-0.2519,0.313,3.87968,0.00000
1394.00,3.85522,25.236351,0.000428,25.150150,-0.2519,0.313,3.85522,0.00000
1395.00,3.83366,25.236412,0.000428,25.150185,-0.2519,0.314,3.83366,0.00000
1396.00,3.81854,25.236376,0.000430,25.150150,-0.2519,0.313,3.81854,0.00000
1397.00,3.80995,25.236426,0.000430,25.150151,-0.2519,0.313,3.80995,0.00000
1398.00,3.80389,25.236481,0.000431,25.150098,-0.2518,0.313,3.80389,0.00000
1399.00,3.80167,25.236490,0.000432,25.150057,-0.2518,0.313,3.80167,0.00000
1400.00,3.80467,25.236496,0.000430,25.150113,-0.2518,0.313,3.80467,0.00000
1401.00,3.80990,25.236526,0.000430,25.150133,-0.2518,0.314,3.80990,0.00000
1402.00,3.81498,25.236540,0.000428,25.150192,-0.2518,0.314,3.81498,0.00000
1403.00,3.82201,25.236544,0.000423,25.150234,-0.2518,0.314,3.82201,0.00000
1404.00,3.83096,25.236573,0.000423,25.150254,-0.2517,0.314,3.83096,0.00000
1405.00,3.83677,25.236591,0.000426,25.150243,-0.2517,0.314,3.83677,0.00000
1406.00,3.84221,25.236611,0.000425,25.150230,-0.2516,0.314,3.84221,0.00000
1407.00,3.84562,25.236553,0.000426,25.150124,-0.2516,0.314,3.84562,0.00000
1408.00,3.84872,25.236558,0.000428,25.150132,-0.2516,0.314,3.84872,0.00000
1409.00,3.85046,25.236521,0.000430,25.150133,-0.2515,0.314,3.85046,0.00000
1410.00,3.85178,25.236558,0.000430,25.150160,-0.2515,0.314,3.85178,0.00000
1411.00,3.85318,25.236581,0.000432,25.150205,-0.2514,0.314,3.85318,0.00000
1412.00,3.85590,25.236664,0.000433,25.150280,-0.2514,0.314,3.85590,0.00000
1413.00,3.85780,25.236752,0.000433,25.150322,-0.2513,0.314,3.85780,0.00000
1414.00,3.85734,25.236862,0.000431,25.150328,-0.2513,0.314,3.85734,0.00000
1415.00,3.85806,25.236909,0.000428,25.150315,-0.2513,0.315,3.85806,0.00000
1416.00,3.85855,25.236931,0.000426,25.150291,-0.2512,0.315,3.85855,0.00000
1417.00,3.85976,25.236917,0.000425,25.150241,-0.2512,0.315,3.85976,0.00000
1418.00,3.86049,25.236951,0.000429,25.150242,-0.2512,0.315,3.86049,0.00000
1419.00,3.86080,25.236927,0.000431,25.150223,-0.2512,0.315,3.86080,0.00000
1420.00,3.86215,25.236958,0.000433,25.150272,-0.2512,0.315,3.86215,0.00000
1421.00,3.86301,25.236927,0.000433,25.150213,-0.2512,0.315,3.86301,0.00000
1422.00,3.86263,25.236965,0.000432,25.150250,-0.2512,0.315,3.86263,0.00000
1423.00,3.86114,25.236911,0.000427,25.150200,-0.2512,0.315,3.86114,0.00000
1424.00,3.86141,25.236900,0.000429,25.150164,-0.2511,0.315,3.86141,0.00000
1425.00,3.86103,25.236841,0.000430,25.150058,-0.2511,0.315,3.86103,0.00000
1426.00,3.86027,25.236873,0.000430,25.150062,-0.2511,0.315,3.86027,0.00000
1427.00,3.85965,25.236924,0.000430,25.150078,-0.2510,0.315,3.85965,0.00000
1428.00,3.85926,25.236960,0.000431,25.150091,-0.2510,0.315,3.85926,0.00000
1429.00,3.85889,25.237015,0.000427,25.150126,-0.2509,0.315,3.85889,0.00000
1430.00,3.85936,25.237016,0.000424,25.150121,-0.2509,0.315,3.85936,0.00000
1431.00,3.86036,25.237068,0.000423,25.150167,-0.2508,0.316,3.86036,0.00000
1432.00,3.86008,25.237071,0.000428,25.150182,-0.2507,0.315,3.86008,0.00000
1433.00,3.86168,25.237110,0.000429,25.150202,-0.2506,0.315,3.86168,0.00000
1434.00,3.86402,25.237169,0.000425,25.150173,-0.2505,0.316,3.86402,0.00000
1435.00,3.86605,25.237266,0.000423,25.150222,-0.2504,0.316,3.86605,0.00000
1436.00,3.86441,25.237255,0.000423,25.150219,-0.2504,0.316,3.86441,0.00000
1437.00,3.85744,25.237224,0.000420,25.150137,-0.2503,0.316,3.85744,0.00000
1438.00,3.84580,25.237205,0.000418,25.150093,-0.2503,0.316,3.84580,0.00000
1439.00,3.83456,25.237202,0.000420,25.150115,-0.2502,0.316,3.83456,0.00000
1440.00,3.82368,25.237196,0.000419,25.150146,-0.2502,0.316,3.82368,0.00000
1441.00,3.81961,25.237225,0.000420,25.150185,-0.2502,0.316,3.81961,0.00000
1442.00,3.82584,25.237240,0.000420,25.150244,-0.2501,0.316,3.82584,0.00000
1443.00,3.83852,25.237293,0.000422,25.150278,-0.2501,0.316,3.83852,0.00000
1444.00,3.85113,25.237316,0.000425,25.150325,-0.2501,0.316,3.85113,0.00000
1445.00,3.86169,25.237379,0.000427,25.150333,-0.2500,0.316,3.86169,0.00000
1446.00,3.86888,25.237421,0.000428,25.150286,-0.2500,0.316,3.86888,0.00000
1447.00,3.87060,25.237502,0.000429,25.150270,-0.2500,0.316,3.87060,0.00000
1448.00,3.86922,25.237560,0.000427,25.150310,-0.2499,0.316,3.86922,0.00000
1449.00,3.86554,25.237533,0.000426,25.150251,-0.2499,0.316,3.86554,0.00000
1450.00,3.85981,25.237496,0.000425,25.150220,-0.2498,0.317,3.85981,0.00000
1451.00,3.84871,25.237448,0.000424,25.150144,-0.2498,0.317,3.84871,0.00000
1452.00,3.83938,25.237414,0.000422,25.150131,-0.2497,0.317,3.83938,0.00000
1453.00,3.82972,25.237325,0.000423,25.150024,-0.2497,0.317,3.82972,0.00000
1454.00,3.82115,25.237360,0.000422,25.150007,-0.2496,0.317,3.82115,0.00000
1455.00,3.81582,25.237321,0.000422,25.149940,-0.2495,0.317,3.81582,0.00000
1456.00,3.81749,25.237411,0.000421,25.150038,-0.2494,0.317,3.81749,0.00000
1457.00,3.82215,25.237383,0.000422,25.149960,-0.2493,0.317,3.82215,0.00000
1458.00,3.82805,25.237426,0.000421,25.149956,-0.2492,0.317,3.82805,0.00000
1459.00,3.83381,25.237412,0.000424,25.149925,-0.2491,0.317,3.83381,0.00000
1460.00,3.84158,25.237484,0.000426,25.149926,-0.2491,0.317,3.84158,0.00000
1461.00,3.84951,25.237510,0.000428,25.149890,-0.2490,0.317,3.84951,0.00000
1462.00,3.85444,25.237594,0.000428,25.149930,-0.2489,0.317,3.85444,0.00000
1463.00,3.85785,25.237632,0.000426,25.149944,-0.2489,0.317,3.85785,0.00000
1464.00,3.86215,25.237704,0.000427,25.150027,-0.2488,0.317,3.86215,0.00000
1465.00,3.86407,25.237716,0.000428,25.150025,-0.2488,0.317,3.86407,0.00000
1466.00,3.86598,25.237706,0.000428,25.150017,-0.2487,0.317,3.86598,0.00000
1467.00,3.86753,25.237688,0.000430,25.150020,-0.2487,0.317,3.86753,0.00000
1468.00,3.87040,25.237687,0.000434,25.149985,-0.2486,0.317,3.87040,0.00000
1469.00,3.87164,25.237703,0.000433,25.149937,-0.2486,0.317,3.87164,0.00000
1470.00,3.87455,25.237758,0.000430,25.149995,-0.2485,0.317,3.87455,0.00000
1471.00,3.87917,25.237830,0.000431,25.150068,-0.2485,0.318,3.87917,0.00000
1472.00,3.88592,25.237847,0.000432,25.150063,-0.2485,0.318,3.88592,0.00000
1473.00,3.89293,25.237870,0.000432,25.150094,-0.2485,0.318,3.89293,0.00000
1474.00,3.90176,25.237830,0.000431,25.150102,-0.2485,0.318,3.90176,0.00000
1475.00,3.90946,25.237773,0.000432,25.150061,-0.2486,0.318,3.90946,0.00000
1476.00,3.91256,25.237718,0.000431,25.149989,-0.2486,0.318,3.91256,0.00000
1477.00,3.91215,25.237719,0.000432,25.149990,-0.2487,0.318,3.91215,0.00000
1478.00,3.90960,25.237779,0.000431,25.150055,-0.2487,0.318,3.90960,0.00000
1479.00,3.90546,25.237737,0.000430,25.150018,-0.2488,0.318,3.90546,0.00000
1480.00,3.90000,25.237800,0.000430,25.150043,-0.2489,0.318,3.90000,0.00000
1481.00,3.89317,25.237792,0.000430,25.150044,-0.2490,0.318,3.89317,0.00000
1482.00,3.88897,25.237832,0.000427,25.150085,-0.2491,0.318,3.88897,0.00000
1483.00,3.88813,25.237745,0.000426,25.150022,-0.2492,0.318,3.88813,0.00000
1484.00,3.88818,25.237796,0.000426,25.150061,-0.2494,0.318,3.88818,0.00000
1485.00,3.88850,25.237755,0.000426,25.150035,-0.2495,0.319,3.88850,0.00000
1486.00,3.88968,25.237805,0.000426,25.150042,-0.2497,0.319,3.88968,0.00000
1487.00,3.88692,25.237790,0.000422,25.150007,-0.2498,0.319,3.88692,0.00000
1488.00,3.87490,25.237894,0.000422,25.150067,-0.2500,0.319,3.87490,0.00000
1489.00,3.86147,25.237925,0.000421,25.150087,-0.2502,0.319,3.86147,0.00000
1490.00,3.84941,25.237962,0.000421,25.150108,-0.2503,0.319,3.84941,0.00000
1491.00,3.84001,25.237962,0.000419,25.150102,-0.2505,0.320,3.84001,0.00000
1492.00,3.83646,25.237994,0.000423,25.150133,-0.2506,0.319,3.83646,0.00000
1493.00,3.84266,25.237987,0.000426,25.150090,-0.2507,0.319,3.84266,0.00000
1494.00,3.85024,25.238009,0.000428,25.150027,-0.2508,0.319,3.85024,0.00000
1495.00,3.85672,25.238032,0.000430,25.149983,-0.2510,0.319,3.85672,0.00000
1496.00,3.86398,25.238095,0.000432,25.150002,-0.2511,0.319,3.86398,0.00000
1497.00,3.86709,25.238145,0.000432,25.149945,-0.2512,0.319,3.86709,0.00000
1498.00,3.86876,25.238226,0.000428,25.149999,-0.2513,0.319,3.86876,0.00000
1499.00,3.87073,25.238324,0.000429,25.150084,-0.2514,0.319,3.87073,0.00000
1500.00,3.87271,25.238386,0.000431,25.150101,-0.2515,0.319,3.87271,0.00000
1501.00,3.87373,25.238368,0.000432,25.150117,-0.2517,0.319,3.87373,0.00000
@13,2.0000,4.0, 1500.088 
1502.00,3.87420,25.238366,0.000435,25.150154,-0.2517,0.319,3.87420,0.00000
1503.00,3.86524,25.238319,0.000440,25.150072,-0.2518,0.319,3.86524,0.00000
1504.00,3.85003,25.238267,0.000442,25.150031,-0.2519,0.319,3.85003,0.00000
1505.00,3.83528,25.238215,0.000439,25.150025,-0.2520,0.319,3.83528,0.00000
1506.00,3.82844,25.238224,0.000437,25.150016,-0.2520,0.319,3.82844,0.00000
1507.00,3.84197,25.238240,0.000433,25.150009,-0.2520,0.319,3.84197,0.00000
1508.00,3.87453,25.238264,0.000431,25.149969,-0.2521,0.320,3.87453,0.00000
1509.00,3.91514,25.238239,0.000429,25.149924,-0.2521,0.320,3.91514,0.00000
1510.00,3.94954,25.238333,0.000428,25.149972,-0.2521,0.320,3.94954,0.00000
1511.00,3.96896,25.238360,0.000425,25.149989,-0.2521,0.320,3.96896,0.00000
1512.00,3.96479,25.238449,0.000427,25.150060,-0.2521,0.320,3.96479,0.00000
1513.00,3.94547,25.238400,0.000426,25.150065,-0.2521,0.320,3.94547,0.00000
1514.00,3.91824,25.238492,0.000424,25.150106,-0.2521,0.320,3.91824,0.00000
1515.00,3.89028,25.238433,0.000427,25.150073,-0.2521,0.320,3.89028,0.00000
1516.00,3.86412,25.238413,0.000432,25.150015,-0.2521,0.320,3.86412,0.00000
1517.00,3.84255,25.238332,0.000431,25.149911,-0.2521,0.320,3.84255,0.00000
1518.00,3.82610,25.238445,0.000428,25.150030,-0.2520,0.320,3.82610,0.00000
1519.00,3.81893,25.238428,0.000429,25.150055,-0.2520,0.320,3.81893,0.00000
1520.00,3.81841,25.238457,0.000427,25.150070,-0.2520,0.320,3.81841,0.00000
1521.00,3.82160,25.238521,0.000428,25.150130,-0.2520,0.320,3.82160,0.00000
1522.00,3.82399,25.238554,0.000427,25.150177,-0.2520,0.321,3.82399,0.00000
1523.00,3.82732,25.238498,0.000429,25.150097,-0.2520,0.321,3.82732,0.00000
1524.00,3.82849,25.238526,0.000429,25.150085,-0.2519,0.321,3.82849,0.00000
1525.00,3.82767,25.238563,0.000429,25.150115,-0.2519,0.321,3.82767,0.00000
1526.00,3.82822,25.238500,0.000427,25.150081,-0.2519,0.321,3.82822,0.00000
1527.00,3.83292,25.238493,0.000429,25.150053,-0.2519,0.321,3.83292,0.00000
1528.00,3.83838,25.238541,0.000427,25.150071,-0.2519,0.321,3.83838,0.00000
1529.00,3.84153,25.238517,0.000428,25.150051,-0.2518,0.321,3.84153,0.00000
1530.00,3.84675,25.238567,0.000428,25.150061,-0.2518,0.321,3.84675,0.00000
1531.00,3.85197,25.238618,0.000429,25.150049,-0.2518,0.321,3.85197,0.00000
1532.00,3.85591,25.238704,0.000429,25.150086,-0.2518,0.321,3.85591,0.00000
1533.00,3.85764,25.238721,0.000432,25.150118,-0.2518,0.321,3.85764,0.00000
1534.00,3.86002,25.238778,0.000432,25.150154,-0.2518,0.321,3.86002,0.00000
1535.00,3.86312,25.238750,0.000434,25.150101,-0.2518,0.321,3.86312,0.00000
1536.00,3.86429,25.238779,0.000435,25.150127,-0.2517,0.321,3.86429,0.00000
1537.00,3.86382,25.238740,0.000436,25.150118,-0.2517,0.321,3.86382,0.00000
1538.00,3.86378,25.238736,0.000435,25.150118,-0.2516,0.321,3.86378,0.00000
1539.00,3.86436,25.238718,0.000431,25.150121,-0.2515,0.321,3.86436,0.00000
1540.00,3.86096,25.238695,0.000432,25.150107,-0.2515,0.321,3.86096,0.00000
1541.00,3.85959,25.238767,0.000432,25.150114,-0.2513,0.321,3.85959,0.00000
1542.00,3.85684,25.238819,0.000428,25.150113,-0.2512,0.321,3.85684,0.00000
1543.00,3.85637,25.238863,0.000427,25.150107,-0.2511,0.321,3.85637,0.00000
1544.00,3.85647,25.238916,0.000430,25.150076,-0.2509,0.321,3.85647,0.00000
1545.00,3.86120,25.239002,0.000429,25.150124,-0.2508,0.321,3.86120,0.00000
1546.00,3.86552,25.238956,0.000425,25.150078,-0.2506,0.322,3.86552,0.00000
1547.00,3.87098,25.238992,0.000428,25.150092,-0.2504,0.322,3.87098,0.00000
1548.00,3.87333,25.238988,0.000428,25.150056,-0.2502,0.322,3.87333,0.00000
1549.00,3.87554,25.239064,0.000431,25.150101,-0.2500,0.322,3.87554,0.00000
1550.00,3.87522,25.239116,0.000430,25.150114,-0.2498,0.322,3.87522,0.00000
1551.00,3.87602,25.239226,0.000433,25.150182,-0.2497,0.322,3.87602,0.00000
1552.00,3.87044,25.239230,0.000433,25.150184,-0.2495,0.322,3.87044,0.00000
1553.00,3.86554,25.239249,0.000432,25.150174,-0.2494,0.322,3.86554,0.00000
1554.00,3.85885,25.239203,0.000428,25.150158,-0.2492,0.322,3.85885,0.00000
1555.00,3.85461,25.239128,0.000423,25.150091,-0.2491,0.322,3.85461,0.00000
1556.00,3.85341,25.239011,0.000421,25.150004,-0.2489,0.322,3.85341,0.00000
1557.00,3.86226,25.238963,0.000420,25.149933,-0.2487,0.323,3.86226,0.00000
1558.00,3.87303,25.238960,0.000426,25.149873,-0.2485,0.322,3.87303,0.00000
1559.00,3.88377,25.238926,0.000431,25.149779,-0.2483,0.322,3.88377,0.00000
1560.00,3.89254,25.239008,0.000435,25.149831,-0.2482,0.322,3.89254,0.00000
1561.00,3.89703,25.239069,0.000437,25.149834,-0.2480,0.322,3.89703,0.00000
1562.00,3.90087,25.239096,0.000438,25.149863,-0.2479,0.322,3.90087,0.00000
1563.00,3.89825,25.239137,0.000434,25.149936,-0.2477,0.322,3.89825,0.00000
1564.00,3.89097,25.239214,0.000431,25.150037,-0.2476,0.323,3.89097,0.00000
1565.00,3.88443,25.239199,0.000431,25.149992,-0.2475,0.323,3.88443,0.00000
1566.00,3.87814,25.239215,0.000431,25.150026,-0.2474,0.323,3.87814,0.00000
1567.00,3.86971,25.239273,0.000430,25.150039,-0.2472,0.323,3.86971,0.00000
1568.00,3.86767,25.239290,0.000432,25.150029,-0.2471,0.323,3.86767,0.00000
1569.00,3.87362,25.239275,0.000434,25.149979,-0.2470,0.323,3.87362,0.00000
1570.00,3.87864,25.239290,0.000435,25.149999,-0.2469,0.323,3.87864,0.00000
1571.00,3.88205,25.239265,0.000437,25.149956,-0.2468,0.323,3.88205,0.00000
1572.00,3.88549,25.239264,0.000438,25.149998,-0.2466,0.323,3.88549,0.00000
1573.00,3.88708,25.239246,0.000437,25.149999,-0.2465,0.323,3.88708,0.00000
1574.00,3.88587,25.239262,0.000435,25.149986,-0.2464,0.323,3.88587,0.00000
1575.00,3.88593,25.239247,0.000434,25.149966,-0.2463,0.323,3.88593,0.00000
1576.00,3.88652,25.239321,0.000434,25.150007,-0.2462,0.323,3.88652,0.00000
1577.00,3.88661,25.239355,0.000431,25.149994,-0.2461,0.323,3.88661,0.00000
1578.00,3.88707,25.239462,0.000432,25.150045,-0.2460,0.323,3.88707,0.00000
1579.00,3.88732,25.239491,0.000435,25.150058,-0.2459,0.323,3.88732,0.00000
1580.00,3.88697,25.239578,0.000437,25.150106,-0.2458,0.323,3.88697,0.00000
1581.00,3.88495,25.239602,0.000440,25.150129,-0.2457,0.323,3.88495,0.00000
1582.00,3.88045,25.239555,0.000441,25.150053,-0.2456,0.323,3.88045,0.00000
1583.00,3.87466,25.239473,0.000441,25.149977,-0.2455,0.323,3.87466,0.00000
1584.00,3.87055,25.239515,0.000440,25.149994,-0.2454,0.323,3.87055,0.00000
1585.00,3.86741,25.239539,0.000438,25.150006,-0.2453,0.323,3.86741,0.00000
1586.00,3.86741,25.239547,0.000435,25.149983,-0.2452,0.323,3.86741,0.00000
1587.00,3.86810,25.239631,0.000434,25.149998,-0.2451,0.323,3.86810,0.00000
1588.00,3.86700,25.239704,0.000433,25.150030,-0.2450,0.324,3.86700,0.00000
1589.00,3.86562,25.239726,0.000431,25.150062,-0.2448,0.324,3.86562,0.00000
1590.00,3.86455,25.239739,0.000428,25.150083,-0.2448,0.324,3.86455,0.00000
1591.00,3.86411,25.239823,0.000427,25.150147,-0.2446,0.324,3.86411,0.00000
1592.00,3.86545,25.239799,0.000429,25.150141,-0.2445,0.324,3.86545,0.00000
1593.00,3.86991,25.239820,0.000431,25.150119,-0.2444,0.324,3.86991,0.00000
1594.00,3.87262,25.239807,0.000434,25.150062,-0.2443,0.324,3.87262,0.00000
1595.00,3.87429,25.239807,0.000439,25.150033,-0.2442,0.324,3.87429,0.00000
1596.00,3.87488,25.239746,0.000441,25.149953,-0.2441,0.324,3.87488,0.00000
1597.00,3.87633,25.239807,0.000440,25.149992,-0.2439,0.324,3.87633,0.00000
1598.00,3.87711,25.239802,0.000437,25.150028,-0.2438,0.324,3.87711,0.00000
1599.00,3.87787,25.239799,0.000432,25.150016,-0.2437,0.324,3.87787,0.00000
1600.00,3.87731,25.239773,0.000430,25.149948,-0.2435,0.324,3.87731,0.00000
1601.00,3.87834,25.239861,0.000427,25.150023,-0.2434,0.325,3.87834,0.00000
1602.00,3.87930,25.239874,0.000428,25.150044,-0.2433,0.325,3.87930,0.00000
1603.00,3.88023,25.239969,0.000430,25.150038,-0.2431,0.325,3.88023,0.00000
1604.00,3.88198,25.240107,0.000432,25.150110,-0.2430,0.325,3.88198,0.00000
1605.00,3.88693,25.240080,0.000434,25.150102,-0.2429,0.325,3.88693,0.00000
1606.00,3.88880,25.240093,0.000437,25.150069,-0.2428,0.324,3.88880,0.00000
1607.00,3.88858,25.240147,0.000433,25.150056,-0.2427,0.325,3.88858,0.00000
1608.00,3.88784,25.240101,0.000433,25.150049,-0.2426,0.325,3.88784,0.00000
1609.00,3.88779,25.240070,0.000433,25.150037,-0.2425,0.325,3.88779,0.00000
1610.00,3.88701,25.240172,0.000430,25.150081,-0.2424,0.325,3.88701,0.00000
1611.00,3.88776,25.240129,0.000427,25.150046,-0.2423,0.325,3.88776,0.00000
1612.00,3.88852,25.240141,0.000428,25.150024,-0.2423,0.325,3.88852,0.00000
1613.00,3.88853,25.240197,0.000427,25.150042,-0.2422,0.325,3.88853,0.00000
1614.00,3.88826,25.240189,0.000425,25.150025,-0.2421,0.325,3.88826,0.00000
1615.00,3.88723,25.240241,0.000426,25.150072,-0.2421,0.325,3.88723,0.00000
1616.00,3.88365,25.240293,0.000426,25.150077,-0.2420,0.325,3.88365,0.00000
1617.00,3.88201,25.240305,0.000426,25.150072,-0.2419,0.325,3.88201,0.00000
1618.00,3.88278,25.240285,0.000424,25.150048,-0.2419,0.325,3.88278,0.00000
1619.00,3.88226,25.240317,0.000425,25.150076,-0.2418,0.326,3.88226,0.00000
1620.00,3.88113,25.240303,0.000424,25.150041,-0.2418,0.326,3.88113,0.00000
1621.00,3.88244,25.240299,0.000424,25.150043,-0.2417,0.326,3.88244,0.00000
@14,2.0000,4.0, 1620.098 
1622.00,3.88089,25.240238,0.000423,25.150042,-0.2417,0.326,3.88089,0.00000
1623.00,3.87100,25.240226,0.000423,25.150049,-0.2417,0.326,3.87100,0.00000
1624.00,3.85606,25.240229,0.000427,25.150044,-0.2416,0.326,3.85606,0.00000
1625.00,3.84200,25.240222,0.000427,25.150014,-0.2416,0.326,3.84200,0.00000
1626.00,3.83430,25.240234,0.000429,25.150025,-0.2416,0.326,3.83430,0.00000
1627.00,3.84729,25.240325,0.000427,25.150068,-0.2415,0.326,3.84729,0.00000
1628.00,3.88069,25.240331,0.000427,25.150002,-0.2415,0.326,3.88069,0.00000
1629.00,3.92497,25.240342,0.000424,25.149929,-0.2415,0.326,3.92497,0.00000
1630.00,3.96201,25.240421,0.000424,25.149960,-0.2415,0.326,3.96201,0.00000
1631.00,3.98592,25.240448,0.000423,25.149931,-0.2415,0.327,3.98592,0.00000
1632.00,3.98522,25.240473,0.000427,25.149931,-0.2415,0.326,3.98522,0.00000
1633.00,3.96726,25.240473,0.000430,25.149972,-0.2415,0.326,3.96726,0.00000
1634.00,3.93835,25.240517,0.000431,25.150025,-0.2415,0.326,3.93835,0.00000
1635.00,3.91092,25.240490,0.000429,25.149990,-0.2415,0.326,3.91092,0.00000
1636.00,3.88689,25.240448,0.000429,25.149943,-0.2415,0.327,3.88689,0.00000
1637.00,3.86703,25.240422,0.000428,25.149853,-0.2415,0.327,3.86703,0.00000
1638.00,3.85349,25.240520,0.000426,25.149937,-0.2415,0.327,3.85349,0.00000
1639.00,3.84479,25.240523,0.000427,25.149943,-0.2415,0.327,3.84479,0.00000
1640.00,3.84097,25.240558,0.000432,25.149997,-0.2415,0.327,3.84097,0.00000
1641.00,3.84167,25.240616,0.000433,25.150050,-0.2415,0.327,3.84167,0.00000
1642.00,3.84542,25.240658,0.000432,25.150130,-0.2415,0.327,3.84542,0.00000
1643.00,3.84652,25.240705,0.000430,25.150118,-0.2415,0.327,3.84652,0.00000
1644.00,3.84977,25.240750,0.000426,25.150113,-0.2414,0.327,3.84977,0.00000
1645.00,3.85229,25.240786,0.000424,25.150100,-0.2414,0.327,3.85229,0.00000
1646.00,3.85568,25.240865,0.000424,25.150112,-0.2413,0.327,3.85568,0.00000
1647.00,3.85811,25.241032,0.000425,25.150209,-0.2413,0.327,3.85811,0.00000
1648.00,3.86090,25.240986,0.000427,25.150141,-0.2412,0.327,3.86090,0.00000
1649.00,3.86332,25.240939,0.000430,25.150109,-0.2412,0.327,3.86332,0.00000
1650.00,3.86710,25.240918,0.000430,25.150073,-0.2411,0.327,3.86710,0.00000
1651.00,3.86765,25.240867,0.000429,25.150042,-0.2410,0.328,3.86765,0.00000
1652.00,3.86728,25.240718,0.000428,25.149930,-0.2409,0.328,3.86728,0.00000
1653.00,3.86758,25.240706,0.000427,25.149930,-0.2408,0.328,3.86758,0.00000
1654.00,3.86955,25.240694,0.000425,25.149907,-0.2407,0.328,3.86955,0.00000
1655.00,3.87057,25.240734,0.000424,25.149950,-0.2407,0.328,3.87057,0.00000
1656.00,3.87020,25.240776,0.000429,25.149944,-0.2406,0.328,3.87020,0.00000
1657.00,3.87048,25.240819,0.000430,25.149939,-0.2405,0.328,3.87048,0.00000
1658.00,3.87137,25.240909,0.000437,25.149935,-0.2405,0.328,3.87137,0.00000
1659.00,3.86921,25.241038,0.000440,25.149963,-0.2404,0.327,3.86921,0.00000
1660.00,3.86727,25.241024,0.000442,25.149891,-0.2404,0.327,3.86727,0.00000
1661.00,3.86921,25.241119,0.000439,25.149936,-0.2403,0.327,3.86921,0.00000
1662.00,3.87017,25.241155,0.000440,25.149923,-0.2403,0.327,3.87017,0.00000
1663.00,3.87031,25.241138,0.000435,25.149904,-0.2402,0.328,3.87031,0.00000
1664.00,3.87072,25.241123,0.000434,25.149882,-0.2402,0.328,3.87072,0.00000
1665.00,3.87068,25.241192,0.000432,25.149956,-0.2402,0.328,3.87068,0.00000
1666.00,3.87199,25.241127,0.000428,25.149924,-0.2401,0.328,3.87199,0.00000
1667.00,3.87362,25.241117,0.000427,25.149894,-0.2401,0.328,3.87362,0.00000
1668.00,3.87501,25.241162,0.000427,25.149906,-0.2400,0.329,3.87501,0.00000
1669.00,3.87643,25.241231,0.000425,25.149958,-0.2400,0.329,3.87643,0.00000
1670.00,3.87644,25.241218,0.000426,25.149876,-0.2400,0.329,3.87644,0.00000
1671.00,3.87314,25.241327,0.000428,25.149898,-0.2400,0.329,3.87314,0.00000
1672.00,3.87065,25.241406,0.000428,25.149963,-0.2400,0.329,3.87065,0.00000
1673.00,3.86795,25.241458,0.000426,25.149949,-0.2400,0.329,3.86795,0.00000
1674.00,3.86679,25.241448,0.000431,25.149911,-0.2400,0.329,3.86679,0.00000
1675.00,3.86936,25.241525,0.000430,25.149984,-0.2399,0.329,3.86936,0.00000
1676.00,3.87095,25.241539,0.000430,25.149987,-0.2399,0.329,3.87095,0.00000
1677.00,3.87179,25.241512,0.000431,25.149940,-0.2400,0.329,3.87179,0.00000
1678.00,3.87351,25.241481,0.000432,25.149928,-0.2400,0.329,3.87351,0.00000
1679.00,3.87249,25.241450,0.000430,25.149927,-0.2400,0.329,3.87249,0.00000
1680.00,3.87189,25.241390,0.000431,25.149879,-0.2400,0.329,3.87189,0.00000
1681.00,3.87173,25.241306,0.000430,25.149859,-0.2401,0.329,3.87173,0.00000
1682.00,3.87153,25.241297,0.000430,25.149877,-0.2401,0.329,3.87153,0.00000
1683.00,3.87033,25.241249,0.000430,25.149853,-0.2401,0.329,3.87033,0.00000
1684.00,3.87122,25.241328,0.000430,25.149885,-0.2401,0.329,3.87122,0.00000
1685.00,3.86852,25.241335,0.000429,25.149895,-0.2401,0.329,3.86852,0.00000
1686.00,3.86787,25.241420,0.000431,25.149901,-0.2401,0.329,3.86787,0.00000
1687.00,3.86847,25.241490,0.000430,25.149932,-0.2401,0.330,3.86847,0.00000
1688.00,3.86965,25.241665,0.000431,25.150045,-0.2401,0.330,3.86965,0.00000
1689.00,3.87026,25.241694,0.000435,25.150025,-0.2400,0.330,3.87026,0.00000
1690.00,3.87168,25.241798,0.000436,25.150073,-0.2400,0.330,3.87168,0.00000
1691.00,3.87349,25.241845,0.000435,25.150088,-0.2400,0.330,3.87349,0.00000
1692.00,3.87408,25.241854,0.000435,25.150029,-0.2400,0.330,3.87408,0.00000
1693.00,3.87448,25.241843,0.000437,25.150014,-0.2400,0.330,3.87448,0.00000
1694.00,3.87411,25.241819,0.000434,25.149995,-0.2400,0.330,3.87411,0.00000
1695.00,3.87353,25.241842,0.000434,25.150003,-0.2400,0.330,3.87353,0.00000
1696.00,3.86871,25.241813,0.000438,25.150017,-0.2400,0.330,3.86871,0.00000
1697.00,3.86438,25.241806,0.000440,25.150057,-0.2400,0.330,3.86438,0.00000
1698.00,3.86048,25.241790,0.000438,25.150022,-0.2400,0.330,3.86048,0.00000
1699.00,3.85830,25.241811,0.000435,25.150019,-0.2400,0.330,3.85830,0.00000
1700.00,3.85932,25.241776,0.000435,25.149998,-0.2400,0.330,3.85932,0.00000
1701.00,3.86414,25.241881,0.000434,25.150023,-0.2399,0.330,3.86414,0.00000
1702.00,3.86933,25.241957,0.000431,25.150025,-0.2399,0.330,3.86933,0.00000
1703.00,3.87365,25.241982,0.000431,25.150053,-0.2399,0.330,3.87365,0.00000
1704.00,3.87895,25.242063,0.000432,25.150095,-0.2399,0.330,3.87895,0.00000
1705.00,3.88265,25.242026,0.000431,25.149991,-0.2400,0.330,3.88265,0.00000
1706.00,3.88433,25.241991,0.000433,25.149966,-0.2400,0.330,3.88433,0.00000
1707.00,3.88519,25.242016,0.000434,25.149993,-0.2400,0.330,3.88519,0.00000
1708.00,3.88624,25.242027,0.000435,25.149933,-0.2401,0.330,3.88624,0.00000
1709.00,3.88366,25.242036,0.000438,25.149924,-0.2401,0.330,3.88366,0.00000
1710.00,3.87877,25.242088,0.000440,25.149967,-0.2401,0.330,3.87877,0.00000
1711.00,3.87360,25.242049,0.000436,25.149900,-0.2402,0.330,3.87360,0.00000
1712.00,3.87146,25.242047,0.000435,25.149835,-0.2402,0.330,3.87146,0.00000
1713.00,3.87044,25.242054,0.000435,25.149854,-0.2403,0.330,3.87044,0.00000
1714.00,3.87287,25.241987,0.000434,25.149797,-0.2403,0.330,3.87287,0.00000
1715.00,3.87693,25.242013,0.000434,25.149788,-0.2403,0.330,3.87693,0.00000
1716.00,3.87996,25.242079,0.000437,25.149829,-0.2404,0.330,3.87996,0.00000
1717.00,3.88089,25.242060,0.000441,25.149839,-0.2404,0.330,3.88089,0.00000
1718.00,3.88143,25.242089,0.000439,25.149834,-0.2405,0.330,3.88143,0.00000
1719.00,3.88016,25.242130,0.000439,25.149847,-0.2406,0.330,3.88016,0.00000
1720.00,3.87766,25.242216,0.000439,25.149930,-0.2406,0.330,3.87766,0.00000
1721.00,3.87662,25.242234,0.000438,25.149942,-0.2407,0.330,3.87662,0.00000
1722.00,3.87471,25.242293,0.000433,25.150037,-0.2408,0.331,3.87471,0.00000
1723.00,3.87307,25.242304,0.000431,25.150062,-0.2408,0.331,3.87307,0.00000
1724.00,3.87224,25.242309,0.000429,25.150087,-0.2408,0.331,3.87224,0.00000
1725.00,3.87224,25.242318,0.000427,25.150077,-0.2409,0.331,3.87224,0.00000
1726.00,3.87278,25.242354,0.000426,25.150098,-0.2409,0.331,3.87278,0.00000
1727.00,3.87284,25.242332,0.000428,25.149999,-0.2409,0.331,3.87284,0.00000
1728.00,3.87101,25.242379,0.000431,25.150003,-0.2410,0.331,3.87101,0.00000
1729.00,3.86831,25.242365,0.000433,25.149982,-0.2410,0.331,3.86831,0.00000
1730.00,3.86482,25.242318,0.000432,25.149956,-0.2410,0.331,3.86482,0.00000
1731.00,3.86174,25.242293,0.000430,25.149943,-0.2411,0.331,3.86174,0.00000
1732.00,3.86027,25.242296,0.000428,25.149979,-0.2411,0.331,3.86027,0.00000
1733.00,3.85967,25.242308,0.000427,25.150012,-0.2410,0.331,3.85967,0.00000
1734.00,3.86072,25.242361,0.000427,25.149990,-0.2410,0.332,3.86072,0.00000
1735.00,3.86341,25.242387,0.000431,25.149911,-0.2410,0.331,3.86341,0.00000
1736.00,3.86676,25.242405,0.000432,25.149838,-0.2410,0.331,3.86676,0.00000
1737.00,3.86823,25.242441,0.000432,25.149778,-0.2409,0.331,3.86823,0.00000
1738.00,3.86840,25.242416,0.000431,25.149690,-0.2409,0.331,3.86840,0.00000
1739.00,3.86775,25.242428,0.000430,25.149730,-0.2409,0.332,3.86775,0.00000
1740.00,3.86702,25.242414,0.000428,25.149715,-0.2409,0.332,3.86702,0.00000
1741.00,3.86710,25.242434,0.000429,25.149743,-0.2409,0.332,3.86710,0.00000
@15,2.0000,4.0, 1740.094 
1742.00,3.86823,25.242424,0.000427,25.149747,-0.2409,0.332,3.86823,0.00000
1743.00,3.86245,25.242487,0.000430,25.149807,-0.2409,0.332,3.86245,0.00000
1744.00,3.85139,25.242624,0.000430,25.149885,-0.2409,0.332,3.85139,0.00000
1745.00,3.84086,25.242640,0.000431,25.149935,-0.2408,0.332,3.84086,0.00000
1746.00,3.83642,25.242606,0.000432,25.149972,-0.2408,0.332,3.83642,0.00000
1747.00,3.84983,25.242680,0.000432,25.150040,-0.2407,0.332,3.84983,0.00000
1748.00,3.88368,25.242697,0.000431,25.150094,-0.2407,0.332,3.88368,0.00000
1749.00,3.92617,25.242610,0.000430,25.150013,-0.2407,0.332,3.92617,0.00000
1750.00,3.96337,25.242570,0.000427,25.149955,-0.2407,0.332,3.96337,0.00000
1751.00,3.98732,25.242700,0.000426,25.149966,-0.2407,0.332,3.98732,0.00000
1752.00,3.98983,25.242661,0.000428,25.149872,-0.2407,0.332,3.98983,0.00000
1753.00,3.97363,25.242588,0.000428,25.149762,-0.2406,0.332,3.97363,0.00000
1754.00,3.94867,25.242633,0.000429,25.149798,-0.2406,0.332,3.94867,0.00000
1755.00,3.92347,25.242747,0.000432,25.149868,-0.2405,0.332,3.92347,0.00000
1756.00,3.90002,25.242738,0.000433,25.149858,-0.2404,0.332,3.90002,0.00000
1757.00,3.87879,25.242764,0.000432,25.149899,-0.2404,0.332,3.87879,0.00000
1758.00,3.86423,25.242860,0.000432,25.149949,-0.2403,0.332,3.86423,0.00000
1759.00,3.85437,25.242866,0.000431,25.149916,-0.2403,0.333,3.85437,0.00000
1760.00,3.84807,25.242905,0.000430,25.149923,-0.2402,0.333,3.84807,0.00000
1761.00,3.84682,25.242940,0.000427,25.149900,-0.2402,0.333,3.84682,0.00000
1762.00,3.84874,25.242950,0.000423,25.149882,-0.2402,0.333,3.84874,0.00000
1763.00,3.85180,25.243042,0.000421,25.149941,-0.2402,0.333,3.85180,0.00000
1764.00,3.85434,25.243060,0.000422,25.149965,-0.2401,0.333,3.85434,0.00000
1765.00,3.85699,25.243050,0.000421,25.149974,-0.2401,0.333,3.85699,0.00000
1766.00,3.85801,25.243070,0.000423,25.150030,-0.2401,0.333,3.85801,0.00000
1767.00,3.85897,25.243222,0.000427,25.150135,-0.2401,0.333,3.85897,0.00000
1768.00,3.85794,25.243134,0.000430,25.150035,-0.2401,0.333,3.85794,0.00000
1769.00,3.85759,25.243171,0.000429,25.150037,-0.2400,0.333,3.85759,0.00000
1770.00,3.85768,25.243237,0.000430,25.150040,-0.2400,0.333,3.85768,0.00000
1771.00,3.85861,25.243246,0.000432,25.150012,-0.2399,0.333,3.85861,0.00000
1772.00,3.85900,25.243175,0.000431,25.150002,-0.2399,0.334,3.85900,0.00000
1773.00,3.85799,25.243255,0.000429,25.150088,-0.2399,0.334,3.85799,0.00000
1774.00,3.85133,25.243276,0.000427,25.150068,-0.2398,0.334,3.85133,0.00000
1775.00,3.84346,25.243286,0.000424,25.150043,-0.2398,0.334,3.84346,0.00000
1776.00,3.83469,25.243275,0.000422,25.150007,-0.2398,0.334,3.83469,0.00000
1777.00,3.82673,25.243305,0.000421,25.149936,-0.2398,0.334,3.82673,0.00000
1778.00,3.82223,25.243277,0.000420,25.149857,-0.2398,0.335,3.82223,0.00000
1779.00,3.82345,25.243243,0.000424,25.149840,-0.2398,0.334,3.82345,0.00000
1780.00,3.82501,25.243265,0.000425,25.149866,-0.2398,0.334,3.82501,0.00000
1781.00,3.82983,25.243308,0.000425,25.149893,-0.2398,0.334,3.82983,0.00000
1782.00,3.83259,25.243362,0.000430,25.149943,-0.2398,0.334,3.83259,0.00000
1783.00,3.83428,25.243419,0.000431,25.149997,-0.2399,0.334,3.83428,0.00000
1784.00,3.83784,25.243442,0.000431,25.149984,-0.2399,0.334,3.83784,0.00000
1785.00,3.84298,25.243433,0.000431,25.149966,-0.2399,0.334,3.84298,0.00000
1786.00,3.84508,25.243396,0.000434,25.149900,-0.2399,0.334,3.84508,0.00000
1787.00,3.84816,25.243336,0.000433,25.149861,-0.2399,0.334,3.84816,0.00000
1788.00,3.85144,25.243314,0.000431,25.149805,-0.2400,0.335,3.85144,0.00000
1789.00,3.85376,25.243383,0.000432,25.149801,-0.2400,0.335,3.85376,0.00000
1790.00,3.85660,25.243382,0.000433,25.149769,-0.2400,0.335,3.85660,0.00000
1791.00,3.86020,25.243455,0.000432,25.149809,-0.2400,0.335,3.86020,0.00000
1792.00,3.86179,25.243476,0.000432,25.149744,-0.2400,0.335,3.86179,0.00000
1793.00,3.86471,25.243565,0.000433,25.149787,-0.2400,0.335,3.86471,0.00000
1794.00,3.86639,25.243537,0.000435,25.149751,-0.2400,0.335,3.86639,0.00000
1795.00,3.86758,25.243612,0.000435,25.149828,-0.2400,0.335,3.86758,0.00000
1796.00,3.87044,25.243596,0.000432,25.149817,-0.2401,0.335,3.87044,0.00000
1797.00,3.87407,25.243633,0.000429,25.149867,-0.2401,0.335,3.87407,0.00000
1798.00,3.87331,25.243600,0.000428,25.149858,-0.2401,0.335,3.87331,0.00000
1799.00,3.87169,25.243632,0.000424,25.149935,-0.2402,0.335,3.87169,0.00000
1800.00,3.87045,25.243574,0.000423,25.149882,-0.2402,0.335,3.87045,0.00000
1801.00,3.86703,25.243586,0.000421,25.149891,-0.2403,0.335,3.86703,0.00000
1802.00,3.86301,25.243603,0.000421,25.149942,-0.2404,0.336,3.86301,0.00000
1803.00,3.86209,25.243635,0.000422,25.149966,-0.2405,0.335,3.86209,0.00000
1804.00,3.86285,25.243711,0.000425,25.150021,-0.2405,0.335,3.86285,0.00000
1805.00,3.86501,25.243746,0.000425,25.150039,-0.2406,0.336,3.86501,0.00000
1806.00,3.86806,25.243797,0.000427,25.150077,-0.2407,0.336,3.86806,0.00000
1807.00,3.87255,25.243792,0.000429,25.150044,-0.2408,0.335,3.87255,0.00000
1808.00,3.87555,25.243784,0.000428,25.150014,-0.2409,0.336,3.87555,0.00000
1809.00,3.87793,25.243758,0.000428,25.149963,-0.2410,0.336,3.87793,0.00000
1810.00,3.88056,25.243833,0.000429,25.149986,-0.2411,0.336,3.88056,0.00000
1811.00,3.88558,25.243815,0.000429,25.149926,-0.2412,0.336,3.88558,0.00000
1812.00,3.89316,25.243863,0.000434,25.149919,-0.2413,0.336,3.89316,0.00000
1813.00,3.90320,25.243854,0.000435,25.149918,-0.2415,0.336,3.90320,0.00000
1814.00,3.91296,25.243853,0.000437,25.149883,-0.2416,0.336,3.91296,0.00000
1815.00,3.91811,25.243820,0.000436,25.149815,-0.2417,0.336,3.91811,0.00000
1816.00,3.91875,25.243856,0.000435,25.149837,-0.2418,0.336,3.91875,0.00000
1817.00,3.91548,25.243896,0.000432,25.149897,-0.2419,0.336,3.91548,0.00000
1818.00,3.90961,25.243931,0.000429,25.149921,-0.2420,0.336,3.90961,0.00000
1819.00,3.90402,25.243971,0.000427,25.149945,-0.2421,0.336,3.90402,0.00000
1820.00,3.89978,25.243982,0.000427,25.150009,-0.2422,0.336,3.89978,0.00000
1821.00,3.89706,25.243956,0.000427,25.149989,-0.2423,0.336,3.89706,0.00000
1822.00,3.89360,25.243919,0.000425,25.149920,-0.2423,0.336,3.89360,0.00000
1823.00,3.89109,25.244027,0.000425,25.149993,-0.2424,0.337,3.89109,0.00000
1824.00,3.88797,25.244039,0.000423,25.149974,-0.2424,0.337,3.88797,0.00000
1825.00,3.88550,25.244095,0.000423,25.149969,-0.2424,0.337,3.88550,0.00000
1826.00,3.88246,25.244213,0.000425,25.150055,-0.2424,0.337,3.88246,0.00000
1827.00,3.88026,25.244214,0.000429,25.150041,-0.2425,0.337,3.88026,0.00000
1828.00,3.87661,25.244226,0.000431,25.150028,-0.2425,0.337,3.87661,0.00000
1829.00,3.86667,25.244260,0.000434,25.150094,-0.2426,0.337,3.86667,0.00000
1830.00,3.85609,25.244250,0.000431,25.150095,-0.2426,0.337,3.85609,0.00000
1831.00,3.84555,25.244154,0.000428,25.150039,-0.2426,0.337,3.84555,0.00000
1832.00,3.83720,25.244214,0.000426,25.150080,-0.2427,0.337,3.83720,0.00000
1833.00,3.83437,25.244116,0.000425,25.150004,-0.2427,0.337,3.83437,0.00000
1834.00,3.84086,25.244076,0.000424,25.149946,-0.2427,0.337,3.84086,0.00000
1835.00,3.84929,25.244078,0.000428,25.149926,-0.2427,0.337,3.84929,0.00000
1836.00,3.85759,25.244152,0.000432,25.149945,-0.2428,0.337,3.85759,0.00000
1837.00,3.86340,25.244149,0.000430,25.149919,-0.2428,0.337,3.86340,0.00000
1838.00,3.86489,25.244276,0.000434,25.149963,-0.2428,0.337,3.86489,0.00000
1839.00,3.86619,25.244407,0.000436,25.150043,-0.2428,0.337,3.86619,0.00000
1840.00,3.86619,25.244418,0.000434,25.150043,-0.2428,0.337,3.86619,0.00000
1841.00,3.86792,25.244426,0.000430,25.150068,-0.2428,0.337,3.86792,0.00000
1842.00,3.87048,25.244452,0.000431,25.150090,-0.2428,0.337,3.87048,0.00000
1843.00,3.87316,25.244381,0.000427,25.150014,-0.2428,0.338,3.87316,0.00000
1844.00,3.87340,25.244316,0.000425,25.149952,-0.2428,0.338,3.87340,0.00000
1845.00,3.87451,25.244373,0.000428,25.149960,-0.2428,0.338,3.87451,0.00000
1846.00,3.87470,25.244426,0.000429,25.149972,-0.2428,0.338,3.87470,0.00000
1847.00,3.87573,25.244424,0.000428,25.149902,-0.2428,0.338,3.87573,0.00000
1848.00,3.87825,25.244451,0.000428,25.149921,-0.2428,0.338,3.87825,0.00000
1849.00,3.87988,25.244491,0.000428,25.149972,-0.2428,0.338,3.87988,0.00000
1850.00,3.87987,25.244474,0.000426,25.149964,-0.2428,0.338,3.87987,0.00000
1851.00,3.87843,25.244446,0.000430,25.149905,-0.2429,0.338,3.87843,0.00000
1852.00,3.87560,25.244518,0.000430,25.150005,-0.2429,0.338,3.87560,0.00000
1853.00,3.87190,25.244524,0.000431,25.150009,-0.2429,0.338,3.87190,0.00000
1854.00,3.87158,25.244510,0.000434,25.149951,-0.2429,0.338,3.87158,0.00000
1855.00,3.87214,25.244543,0.000433,25.149944,-0.2429,0.338,3.87214,0.00000
1856.00,3.87362,25.244524,0.000430,25.149919,-0.2429,0.338,3.87362,0.00000
1857.00,3.87464,25.244496,0.000433,25.149879,-0.2429,0.338,3.87464,0.00000
1858.00,3.87437,25.244511,0.000433,25.149851,-0.2429,0.338,3.87437,0.00000
1859.00,3.87163,25.244527,0.000432,25.149846,-0.2430,0.338,3.87163,0.00000
1860.00,3.86852,25.244550,0.000433,25.149855,-0.2431,0.338,3.86852,0.00000
1861.00,3.86512,25.244602,0.000433,25.149845,-0.2431,0.338,3.86512,0.00000
@16,2.0000,4.0, 1860.027 
1862.00,3.86358,25.244612,0.000431,25.149841,-0.2432,0.339,3.86358,0.00000
1863.00,3.85660,25.244670,0.000431,25.149854,-0.2432,0.339,3.85660,0.00000
1864.00,3.84165,25.244676,0.000432,25.149826,-0.2432,0.339,3.84165,0.00000
1865.00,3.82590,25.244724,0.000430,25.149870,-0.2432,0.339,3.82590,0.00000
1866.00,3.81902,25.244732,0.000432,25.149894,-0.2433,0.339,3.81902,0.00000
1867.00,3.82814,25.244746,0.000431,25.149878,-0.2433,0.339,3.82814,0.00000
1868.00,3.85858,25.244699,0.000427,25.149880,-0.2433,0.339,3.85858,0.00000
1869.00,3.90375,25.244685,0.000425,25.149896,-0.2434,0.339,3.90375,0.00000
1870.00,3.94803,25.244680,0.000425,25.149862,-0.2434,0.339,3.94803,0.00000
1871.00,3.97933,25.244763,0.000428,25.149906,-0.2434,0.339,3.97933,0.00000
1872.00,3.98801,25.244848,0.000429,25.149922,-0.2434,0.339,3.98801,0.00000
1873.00,3.97628,25.244896,0.000430,25.149919,-0.2434,0.339,3.97628,0.00000
1874.00,3.95257,25.244947,0.000432,25.149899,-0.2433,0.339,3.95257,0.00000
1875.00,3.92367,25.244936,0.000434,25.149859,-0.2433,0.339,3.92367,0.00000
1876.00,3.89365,25.244880,0.000432,25.149791,-0.2432,0.339,3.89365,0.00000
1877.00,3.86908,25.244856,0.000432,25.149781,-0.2432,0.340,3.86908,0.00000
1878.00,3.85125,25.244878,0.000434,25.149798,-0.2431,0.340,3.85125,0.00000
1879.00,3.84061,25.244893,0.000436,25.149848,-0.2430,0.339,3.84061,0.00000
1880.00,3.83878,25.244879,0.000434,25.149865,-0.2429,0.340,3.83878,0.00000
1881.00,3.84378,25.244922,0.000434,25.149929,-0.2428,0.340,3.84378,0.00000
1882.00,3.84808,25.244891,0.000433,25.149908,-0.2427,0.340,3.84808,0.00000
1883.00,3.84891,25.244941,0.000432,25.149949,-0.2426,0.340,3.84891,0.00000
1884.00,3.84837,25.244992,0.000433,25.149962,-0.2424,0.340,3.84837,0.00000
1885.00,3.84462,25.245144,0.000434,25.150019,-0.2423,0.340,3.84462,0.00000
1886.00,3.83890,25.245133,0.000434,25.149964,-0.2422,0.340,3.83890,0.00000
1887.00,3.83260,25.245196,0.000435,25.150014,-0.2420,0.340,3.83260,0.00000
1888.00,3.82865,25.245183,0.000438,25.149985,-0.2419,0.340,3.82865,0.00000
1889.00,3.82734,25.245135,0.000433,25.149906,-0.2418,0.340,3.82734,0.00000
1890.00,3.82764,25.245049,0.000432,25.149855,-0.2417,0.340,3.82764,0.00000
1891.00,3.82942,25.245070,0.000431,25.149840,-0.2416,0.340,3.82942,0.00000
1892.00,3.83448,25.245073,0.000430,25.149816,-0.2415,0.340,3.83448,0.00000
1893.00,3.84068,25.244996,0.000429,25.149764,-0.2414,0.340,3.84068,0.00000
1894.00,3.84645,25.245040,0.000431,25.149839,-0.2413,0.340,3.84645,0.00000
1895.00,3.85034,25.245074,0.000432,25.149889,-0.2412,0.340,3.85034,0.00000
1896.00,3.85406,25.245151,0.000432,25.150016,-0.2410,0.340,3.85406,0.00000
1897.00,3.85806,25.245141,0.000433,25.150010,-0.2409,0.340,3.85806,0.00000
1898.00,3.86137,25.245224,0.000435,25.150051,-0.2408,0.340,3.86137,0.00000
1899.00,3.86193,25.245232,0.000437,25.149975,-0.2406,0.340,3.86193,0.00000
1900.00,3.86344,25.245222,0.000438,25.149906,-0.2405,0.340,3.86344,0.00000
1901.00,3.86632,25.245231,0.000439,25.149850,-0.2404,0.340,3.86632,0.00000
1902.00,3.86695,25.245238,0.000438,25.149816,-0.2403,0.340,3.86695,0.00000
1903.00,3.86742,25.245228,0.000435,25.149782,-0.2402,0.340,3.86742,0.00000
1904.00,3.86739,25.245238,0.000431,25.149797,-0.2401,0.341,3.86739,0.00000
1905.00,3.86928,25.245271,0.000431,25.149837,-0.2399,0.341,3.86928,0.00000
1906.00,3.86655,25.245189,0.000428,25.149788,-0.2398,0.341,3.86655,0.00000
1907.00,3.86300,25.245237,0.000428,25.149830,-0.2397,0.341,3.86300,0.00000
1908.00,3.85963,25.245260,0.000428,25.149844,-0.2396,0.341,3.85963,0.00000
1909.00,3.85837,25.245273,0.000427,25.149886,-0.2395,0.341,3.85837,0.00000
1910.00,3.85049,25.245272,0.000426,25.149895,-0.2394,0.341,3.85049,0.00000
1911.00,3.84301,25.245290,0.000426,25.149887,-0.2393,0.341,3.84301,0.00000
1912.00,3.83765,25.245295,0.000426,25.149870,-0.2392,0.341,3.83765,0.00000
1913.00,3.83271,25.245439,0.000426,25.149915,-0.2391,0.341,3.83271,0.00000
1914.00,3.82760,25.245517,0.000427,25.149948,-0.2390,0.341,3.82760,0.00000
1915.00,3.83019,25.245517,0.000427,25.149872,-0.2390,0.341,3.83019,0.00000
1916.00,3.84021,25.245614,0.000429,25.149909,-0.2390,0.341,3.84021,0.00000
1917.00,3.84909,25.245640,0.000431,25.149888,-0.2389,0.341,3.84909,0.00000
1918.00,3.85746,25.245629,0.000431,25.149922,-0.2389,0.341,3.85746,0.00000
1919.00,3.86487,25.245627,0.000434,25.149897,-0.2388,0.341,3.86487,0.00000
1920.00,3.87185,25.245650,0.000434,25.149968,-0.2387,0.341,3.87185,0.00000
1921.00,3.87369,25.245693,0.000434,25.150050,-0.2387,0.341,3.87369,0.00000
1922.00,3.87665,25.245692,0.000432,25.150079,-0.2386,0.341,3.87665,0.00000
1923.00,3.87849,25.245637,0.000435,25.149994,-0.2385,0.341,3.87849,0.00000
1924.00,3.88096,25.245675,0.000432,25.150007,-0.2385,0.341,3.88096,0.00000
1925.00,3.88232,25.245692,0.000429,25.149957,-0.2384,0.341,3.88232,0.00000
1926.00,3.88413,25.245658,0.000430,25.149837,-0.2383,0.342,3.88413,0.00000
1927.00,3.88343,25.245728,0.000430,25.149850,-0.2382,0.342,3.88343,0.00000
1928.00,3.88092,25.245760,0.000428,25.149854,-0.2382,0.342,3.88092,0.00000
1929.00,3.87767,25.245769,0.000427,25.149821,-0.2381,0.342,3.87767,0.00000
1930.00,3.87446,25.245857,0.000428,25.149902,-0.2381,0.342,3.87446,0.00000
1931.00,3.87077,25.245967,0.000429,25.150002,-0.2380,0.342,3.87077,0.00000
1932.00,3.86555,25.245997,0.000427,25.150089,-0.2380,0.342,3.86555,0.00000
1933.00,3.86197,25.246090,0.000427,25.150171,-0.2379,0.342,3.86197,0.00000
1934.00,3.86024,25.246149,0.000425,25.150185,-0.2378,0.342,3.86024,0.00000
1935.00,3.85941,25.246096,0.000426,25.150094,-0.2378,0.343,3.85941,0.00000
1936.00,3.85781,25.246067,0.000425,25.150061,-0.2377,0.343,3.85781,0.00000
1937.00,3.85716,25.245993,0.000424,25.149957,-0.2376,0.343,3.85716,0.00000
1938.00,3.85629,25.246002,0.000424,25.149972,-0.2376,0.343,3.85629,0.00000
1939.00,3.85326,25.245969,0.000427,25.150022,-0.2375,0.343,3.85326,0.00000
1940.00,3.84954,25.246003,0.000428,25.150087,-0.2374,0.343,3.84954,0.00000
1941.00,3.84574,25.245954,0.000431,25.150045,-0.2373,0.343,3.84574,0.00000
1942.00,3.84530,25.246042,0.000433,25.150102,-0.2372,0.342,3.84530,0.00000
1943.00,3.84732,25.245957,0.000430,25.149996,-0.2371,0.343,3.84732,0.00000
1944.00,3.85034,25.246053,0.000432,25.150016,-0.2371,0.343,3.85034,0.00000
1945.00,3.85393,25.246106,0.000432,25.150033,-0.2370,0.343,3.85393,0.00000
1946.00,3.85962,25.246154,0.000428,25.150075,-0.2369,0.343,3.85962,0.00000
1947.00,3.86497,25.246208,0.000428,25.150031,-0.2368,0.343,3.86497,0.00000
1948.00,3.86912,25.246266,0.000431,25.150051,-0.2368,0.343,3.86912,0.00000
1949.00,3.87175,25.246236,0.000429,25.150001,-0.2367,0.343,3.87175,0.00000
1950.00,3.87472,25.246227,0.000429,25.149996,-0.2367,0.343,3.87472,0.00000
1951.00,3.87635,25.246265,0.000430,25.149981,-0.2366,0.343,3.87635,0.00000
1952.00,3.87660,25.246240,0.000430,25.149991,-0.2366,0.343,3.87660,0.00000
1953.00,3.87640,25.246257,0.000430,25.150020,-0.2365,0.343,3.87640,0.00000
1954.00,3.87879,25.246243,0.000431,25.150008,-0.2365,0.343,3.87879,0.00000
1955.00,3.87968,25.246273,0.000432,25.149976,-0.2364,0.343,3.87968,0.00000
1956.00,3.87775,25.246239,0.000430,25.149958,-0.2364,0.343,3.87775,0.00000
1957.00,3.87714,25.246221,0.000429,25.149937,-0.2363,0.343,3.87714,0.00000
1958.00,3.87617,25.246267,0.000427,25.149913,-0.2363,0.344,3.87617,0.00000
1959.00,3.87266,25.246308,0.000427,25.149921,-0.2362,0.344,3.87266,0.00000
1960.00,3.86965,25.246323,0.000424,25.149918,-0.2361,0.344,3.86965,0.00000
1961.00,3.86938,25.246357,0.000426,25.149902,-0.2361,0.344,3.86938,0.00000
1962.00,3.86879,25.246347,0.000428,25.149875,-0.2360,0.344,3.86879,0.00000
1963.00,3.87003,25.246354,0.000431,25.149898,-0.2360,0.344,3.87003,0.00000
1964.00,3.87123,25.246370,0.000431,25.149907,-0.2359,0.344,3.87123,0.00000
1965.00,3.86941,25.246386,0.000433,25.149943,-0.2359,0.344,3.86941,0.00000
1966.00,3.86781,25.246390,0.000432,25.149963,-0.2359,0.344,3.86781,0.00000
1967.00,3.86653,25.246451,0.000431,25.149955,-0.2358,0.344,3.86653,0.00000
1968.00,3.86351,25.246422,0.000429,25.149901,-0.2358,0.344,3.86351,0.00000
1969.00,3.86349,25.246403,0.000427,25.149846,-0.2358,0.344,3.86349,0.00000
1970.00,3.86714,25.246410,0.000428,25.149767,-0.2357,0.344,3.86714,0.00000
1971.00,3.86969,25.246458,0.000428,25.149756,-0.2357,0.344,3.86969,0.00000
1972.00,3.87155,25.246468,0.000429,25.149824,-0.2357,0.344,3.87155,0.00000
1973.00,3.87220,25.246527,0.000426,25.149884,-0.2357,0.344,3.87220,0.00000
1974.00,3.86978,25.246475,0.000427,25.149851,-0.2357,0.344,3.86978,0.00000
1975.00,3.86569,25.246398,0.000425,25.149862,-0.2357,0.344,3.86569,0.00000
1976.00,3.85936,25.246400,0.000423,25.149878,-0.2357,0.344,3.85936,0.00000
1977.00,3.85344,25.246381,0.000421,25.149805,-0.2358,0.344,3.85344,0.00000
1978.00,3.84926,25.246362,0.000423,25.149778,-0.2358,0.344,3.84926,0.00000
1979.00,3.84916,25.246450,0.000424,25.149839,-0.2358,0.344,3.84916,0.00000
1980.00,3.84981,25.246590,0.000423,25.149896,-0.2358,0.344,3.84981,0.00000
1981.00,3.85510,25.246636,0.000425,25.149848,-0.2358,0.344,3.85510,0.00000
@17,2.0000,4.0, 1980.039 
1982.00,3.85983,25.246657,0.000426,25.149847,-0.2357,0.344,3.85983,0.00000
1983.00,3.85607,25.246727,0.000425,25.149881,-0.2357,0.344,3.85607,0.00000
1984.00,3.84105,25.246753,0.000426,25.149836,-0.2357,0.345,3.84105,0.00000
1985.00,3.82616,25.246760,0.000427,25.149824,-0.2356,0.345,3.82616,0.00000
1986.00,3.81601,25.246727,0.000424,25.149864,-0.2356,0.345,3.81601,0.00000
1987.00,3.82077,25.246723,0.000421,25.149851,-0.2356,0.345,3.82077,0.00000
1988.00,3.84855,25.246709,0.000421,25.149774,-0.2355,0.345,3.84855,0.00000
1989.00,3.89090,25.246671,0.000417,25.149770,-0.2354,0.345,3.89090,0.00000
1990.00,3.93000,25.246720,0.000414,25.149771,-0.2354,0.345,3.93000,0.00000
1991.00,3.95951,25.246733,0.000412,25.149717,-0.2353,0.346,3.95951,0.00000
1992.00,3.96930,25.246852,0.000412,25.149791,-0.2352,0.346,3.96930,0.00000
1993.00,3.96025,25.246906,0.000416,25.149880,-0.2351,0.346,3.96025,0.00000
1994.00,3.93891,25.247016,0.000419,25.149993,-0.2350,0.345,3.93891,0.00000
1995.00,3.91599,25.247085,0.000421,25.150028,-0.2348,0.345,3.91599,0.00000
1996.00,3.89301,25.247157,0.000424,25.150085,-0.2347,0.345,3.89301,0.00000
1997.00,3.87181,25.247151,0.000424,25.150078,-0.2346,0.345,3.87181,0.00000
1998.00,3.85451,25.247105,0.000419,25.150013,-0.2345,0.346,3.85451,0.00000
1999.00,3.84351,25.247046,0.000419,25.149918,-0.2344,0.346,3.84351,0.00000
2000.00,3.83860,25.246889,0.000418,25.149870,-0.2343,0.346,3.83860,0.00000
2001.00,3.83686,25.246904,0.000419,25.149886,-0.2341,0.346,3.83686,0.00000
2002.00,3.83906,25.246930,0.000420,25.149921,-0.2340,0.346,3.83906,0.00000
2003.00,3.84108,25.246995,0.000421,25.149952,-0.2339,0.346,3.84108,0.00000
2004.00,3.84162,25.247041,0.000419,25.149958,-0.2338,0.346,3.84162,0.00000
2005.00,3.84199,25.247153,0.000418,25.149970,-0.2337,0.346,3.84199,0.00000
2006.00,3.84446,25.247136,0.000416,25.149916,-0.2335,0.346,3.84446,0.00000
2007.00,3.84691,25.247134,0.000414,25.149872,-0.2334,0.346,3.84691,0.00000
2008.00,3.84871,25.247128,0.000415,25.149868,-0.2333,0.346,3.84871,0.00000
2009.00,3.84919,25.247139,0.000417,25.149896,-0.2332,0.346,3.84919,0.00000
2010.00,3.84886,25.247153,0.000419,25.149908,-0.2331,0.346,3.84886,0.00000
2011.00,3.84776,25.247166,0.000422,25.149945,-0.2329,0.346,3.84776,0.00000
2012.00,3.84724,25.247176,0.000425,25.149949,-0.2328,0.346,3.84724,0.00000
2013.00,3.84856,25.247205,0.000428,25.149995,-0.2327,0.346,3.84856,0.00000
2014.00,3.85091,25.247185,0.000426,25.149990,-0.2326,0.346,3.85091,0.00000
2015.00,3.85290,25.247225,0.000426,25.149969,-0.2325,0.346,3.85290,0.00000
2016.00,3.85418,25.247254,0.000424,25.149910,-0.2324,0.346,3.85418,0.00000
2017.00,3.85508,25.247217,0.000421,25.149851,-0.2324,0.346,3.85508,0.00000
2018.00,3.85548,25.247213,0.000419,25.149808,-0.2323,0.347,3.85548,0.00000
2019.00,3.85527,25.247274,0.000420,25.149795,-0.2322,0.347,3.85527,0.00000
2020.00,3.85564,25.247283,0.000421,25.149789,-0.2322,0.347,3.85564,0.00000
2021.00,3.85520,25.247329,0.000422,25.149852,-0.2321,0.347,3.85520,0.00000
2022.00,3.85344,25.247421,0.000422,25.149946,-0.2321,0.347,3.85344,0.00000
2023.00,3.85317,25.247494,0.000421,25.149973,-0.2320,0.347,3.85317,0.00000
2024.00,3.85157,25.247540,0.000415,25.149961,-0.2320,0.347,3.85157,0.00000
2025.00,3.84339,25.247556,0.000413,25.149961,-0.2319,0.348,3.84339,0.00000
2026.00,3.83554,25.247522,0.000410,25.149927,-0.2319,0.348,3.83554,0.00000
2027.00,3.82881,25.247609,0.000411,25.149967,-0.2318,0.348,3.82881,0.00000
2028.00,3.82091,25.247591,0.000413,25.149945,-0.2317,0.348,3.82091,0.00000
2029.00,3.81906,25.247621,0.000416,25.150014,-0.2317,0.348,3.81906,0.00000
2030.00,3.82719,25.247614,0.000418,25.150027,-0.2317,0.348,3.82719,0.00000
2031.00,3.83766,25.247639,0.000422,25.150075,-0.2317,0.348,3.83766,0.00000
2032.00,3.84748,25.247589,0.000423,25.150027,-0.2317,0.348,3.84748,0.00000
2033.00,3.85522,25.247635,0.000425,25.150075,-0.2317,0.348,3.85522,0.00000
2034.00,3.85738,25.247641,0.000427,25.150033,-0.2317,0.348,3.85738,0.00000
2035.00,3.85749,25.247710,0.000428,25.150046,-0.2316,0.348,3.85749,0.00000
2036.00,3.85690,25.247749,0.000427,25.149977,-0.2316,0.348,3.85690,0.00000
2037.00,3.85642,25.247839,0.000426,25.149962,-0.2316,0.348,3.85642,0.00000
2038.00,3.85778,25.247872,0.000424,25.149910,-0.2316,0.348,3.85778,0.00000
2039.00,3.86328,25.247927,0.000424,25.149918,-0.2316,0.348,3.86328,0.00000
2040.00,3.86587,25.247960,0.000423,25.149921,-0.2316,0.348,3.86587,0.00000
2041.00,3.86885,25.248001,0.000424,25.149957,-0.2316,0.348,3.86885,0.00000
2042.00,3.86818,25.247995,0.000425,25.149961,-0.2316,0.348,3.86818,0.00000
2043.00,3.86022,25.248020,0.000425,25.149980,-0.2316,0.348,3.86022,0.00000
2044.00,3.84725,25.247976,0.000424,25.149941,-0.2316,0.348,3.84725,0.00000
2045.00,3.83591,25.247948,0.000422,25.149891,-0.2316,0.349,3.83591,0.00000
2046.00,3.82301,25.247923,0.000422,25.149819,-0.2316,0.349,3.82301,0.00000
2047.00,3.81566,25.247845,0.000422,25.149755,-0.2316,0.349,3.81566,0.00000
2048.00,3.81525,25.247844,0.000421,25.149708,-0.2316,0.349,3.81525,0.00000
2049.00,3.81843,25.247953,0.000422,25.149750,-0.2316,0.349,3.81843,0.00000
2050.00,3.82429,25.247928,0.000425,25.149682,-0.2316,0.349,3.82429,0.00000
2051.00,3.83430,25.247968,0.000426,25.149734,-0.2316,0.349,3.83430,0.00000
2052.00,3.84456,25.248075,0.000427,25.149811,-0.2316,0.349,3.84456,0.00000
2053.00,3.85703,25.248108,0.000427,25.149868,-0.2316,0.349,3.85703,0.00000
2054.00,3.86906,25.248062,0.000428,25.149859,-0.2316,0.349,3.86906,0.00000
2055.00,3.87645,25.248153,0.000432,25.149934,-0.2316,0.349,3.87645,0.00000
2056.00,3.87897,25.248214,0.000431,25.149954,-0.2316,0.349,3.87897,0.00000
2057.00,3.88025,25.248174,0.000431,25.149911,-0.2316,0.349,3.88025,0.00000
2058.00,3.87910,25.248141,0.000432,25.149838,-0.2316,0.349,3.87910,0.00000
2059.00,3.88071,25.248136,0.000432,25.149798,-0.2315,0.349,3.88071,0.00000
2060.00,3.88096,25.248192,0.000429,25.149854,-0.2315,0.349,3.88096,0.00000
2061.00,3.88133,25.248249,0.000430,25.149923,-0.2315,0.349,3.88133,0.00000
2062.00,3.88081,25.248285,0.000428,25.149947,-0.2315,0.349,3.88081,0.00000
2063.00,3.87833,25.248314,0.000428,25.150016,-0.2315,0.349,3.87833,0.00000
2064.00,3.87178,25.248244,0.000425,25.149977,-0.2315,0.349,3.87178,0.00000
2065.00,3.86726,25.248139,0.000425,25.149905,-0.2315,0.349,3.86726,0.00000
2066.00,3.86409,25.248085,0.000423,25.149854,-0.2315,0.350,3.86409,0.00000
2067.00,3.86085,25.248072,0.000422,25.149797,-0.2315,0.350,3.86085,0.00000
2068.00,3.85916,25.248075,0.000426,25.149769,-0.2314,0.350,3.85916,0.00000
2069.00,3.85882,25.248171,0.000428,25.149839,-0.2314,0.350,3.85882,0.00000
2070.00,3.85775,25.248203,0.000427,25.149802,-0.2313,0.350,3.85775,0.00000
2071.00,3.85474,25.248244,0.000427,25.149818,-0.2313,0.350,3.85474,0.00000
2072.00,3.85342,25.248292,0.000429,25.149897,-0.2312,0.350,3.85342,0.00000
2073.00,3.85641,25.248352,0.000426,25.149896,-0.2311,0.350,3.85641,0.00000
2074.00,3.85870,25.248373,0.000425,25.149904,-0.2310,0.350,3.85870,0.00000
2075.00,3.86200,25.248454,0.000426,25.149965,-0.2310,0.350,3.86200,0.00000
2076.00,3.86714,25.248489,0.000426,25.149917,-0.2309,0.350,3.86714,0.00000
2077.00,3.86924,25.248450,0.000425,25.149821,-0.2308,0.350,3.86924,0.00000
2078.00,3.86616,25.248454,0.000427,25.149830,-0.2308,0.350,3.86616,0.00000
2079.00,3.86467,25.248539,0.000428,25.149856,-0.2307,0.350,3.86467,0.00000
2080.00,3.86330,25.248607,0.000430,25.149892,-0.2306,0.350,3.86330,0.00000
2081.00,3.86050,25.248660,0.000430,25.149920,-0.2306,0.350,3.86050,0.00000
2082.00,3.85890,25.248761,0.000430,25.149999,-0.2305,0.350,3.85890,0.00000
2083.00,3.86130,25.248731,0.000428,25.149926,-0.2304,0.350,3.86130,0.00000
2084.00,3.86256,25.248725,0.000429,25.149928,-0.2304,0.350,3.86256,0.00000
2085.00,3.86234,25.248675,0.000426,25.149928,-0.2304,0.351,3.86234,0.00000
2086.00,3.85808,25.248728,0.000427,25.149999,-0.2303,0.351,3.85808,0.00000
2087.00,3.85253,25.248779,0.000428,25.150009,-0.2303,0.351,3.85253,0.00000
2088.00,3.84371,25.248875,0.000428,25.150087,-0.2303,0.351,3.84371,0.00000
2089.00,3.83536,25.248886,0.000429,25.150047,-0.2303,0.351,3.83536,0.00000
2090.00,3.83070,25.248941,0.000430,25.150029,-0.2303,0.351,3.83070,0.00000
2091.00,3.83117,25.248840,0.000431,25.149956,-0.2302,0.351,3.83117,0.00000
2092.00,3.83190,25.248835,0.000431,25.149912,-0.2302,0.351,3.83190,0.00000
2093.00,3.83245,25.248794,0.000431,25.149873,-0.2302,0.351,3.83245,0.00000
2094.00,3.83331,25.248823,0.000431,25.149901,-0.2302,0.351,3.83331,0.00000
2095.00,3.83290,25.248856,0.000431,25.149902,-0.2301,0.351,3.83290,0.00000
2096.00,3.83333,25.248921,0.000431,25.149922,-0.2301,0.351,3.83333,0.00000
2097.00,3.83529,25.248921,0.000429,25.149960,-0.2301,0.351,3.83529,0.00000
2098.00,3.83860,25.248953,0.000428,25.149969,-0.2301,0.351,3.83860,0.00000
2099.00,3.83670,25.248940,0.000427,25.149985,-0.2301,0.351,3.83670,0.00000
2100.00,3.83419,25.248871,0.000429,25.149947,-0.2301,0.351,3.83419,0.00000
2101.00,3.83248,25.248838,0.000428,25.149935,-0.2301,0.351,3.83248,0.00000
@18,2.0000,4.0, 2100.035 
2102.00,3.83149,25.248840,0.000429,25.149962,-0.2302,0.351,3.83149,0.00000
2103.00,3.82825,25.248827,0.000429,25.149946,-0.2302,0.351,3.82825,0.00000
2104.00,3.82605,25.248824,0.000429,25.149922,-0.2303,0.351,3.82605,0.00000
2105.00,3.82143,25.248790,0.000431,25.149910,-0.2303,0.351,3.82143,0.00000
2106.00,3.81975,25.248808,0.000432,25.149909,-0.2303,0.351,3.81975,0.00000
2107.00,3.83004,25.248807,0.000448,25.149872,-0.2304,0.350,3.83004,0.00000
2108.00,3.85863,25.248835,0.000452,25.149904,-0.2305,0.350,3.85863,0.00000
2109.00,3.90202,25.248815,0.000450,25.149912,-0.2306,0.350,3.90202,0.00000
2110.00,3.94520,25.248872,0.000443,25.149934,-0.2307,0.350,3.94520,0.00000
2111.00,3.97555,25.248865,0.000441,25.149921,-0.2308,0.351,3.97555,0.00000
2112.00,3.98708,25.248812,0.000425,25.149888,-0.2309,0.352,3.98708,0.00000
2113.00,3.97563,25.248847,0.000424,25.149902,-0.2310,0.352,3.97563,0.00000
2114.00,3.94874,25.248863,0.000423,25.149866,-0.2311,0.352,3.94874,0.00000
2115.00,3.92030,25.248961,0.000422,25.149960,-0.2311,0.352,3.92030,0.00000
2116.00,3.89488,25.248995,0.000420,25.149952,-0.2313,0.352,3.89488,0.00000
2117.00,3.87248,25.249063,0.000420,25.150013,-0.2313,0.352,3.87248,0.00000
2118.00,3.85420,25.249044,0.000418,25.149967,-0.2314,0.352,3.85420,0.00000
2119.00,3.83998,25.249126,0.000419,25.149968,-0.2315,0.352,3.83998,0.00000
2120.00,3.82935,25.249099,0.000424,25.149880,-0.2316,0.352,3.82935,0.00000
2121.00,3.82730,25.249173,0.000425,25.149962,-0.2316,0.352,3.82730,0.00000
2122.00,3.82687,25.249271,0.000427,25.149953,-0.2317,0.352,3.82687,0.00000
2123.00,3.82799,25.249326,0.000429,25.149984,-0.2317,0.352,3.82799,0.00000
2124.00,3.83121,25.249325,0.000430,25.150024,-0.2317,0.352,3.83121,0.00000
2125.00,3.83456,25.249372,0.000430,25.150065,-0.2318,0.352,3.83456,0.00000
2126.00,3.83471,25.249331,0.000429,25.149974,-0.2318,0.352,3.83471,0.00000
2127.00,3.83813,25.249271,0.000428,25.149936,-0.2319,0.353,3.83813,0.00000
2128.00,3.84226,25.249238,0.000426,25.149883,-0.2319,0.353,3.84226,0.00000
2129.00,3.84434,25.249270,0.000426,25.149869,-0.2319,0.353,3.84434,0.00000
2130.00,3.84648,25.249279,0.000425,25.149830,-0.2319,0.353,3.84648,0.00000
2131.00,3.84921,25.249298,0.000426,25.149868,-0.2319,0.353,3.84921,0.00000
2132.00,3.84990,25.249379,0.000427,25.149973,-0.2319,0.353,3.84990,0.00000
2133.00,3.84892,25.249445,0.000429,25.150087,-0.2319,0.353,3.84892,0.00000
2134.00,3.84849,25.249496,0.000432,25.150154,-0.2319,0.353,3.84849,0.00000
2135.00,3.84745,25.249552,0.000433,25.150211,-0.2319,0.353,3.84745,0.00000
2136.00,3.84510,25.249600,0.000430,25.150209,-0.2319,0.353,3.84510,0.00000
2137.00,3.84321,25.249568,0.000425,25.150113,-0.2319,0.353,3.84321,0.00000
2138.00,3.84347,25.249581,0.000424,25.150039,-0.2319,0.353,3.84347,0.00000
2139.00,3.84551,25.249567,0.000420,25.149975,-0.2319,0.354,3.84551,0.00000
2140.00,3.84727,25.249508,0.000418,25.149942,-0.2319,0.354,3.84727,0.00000
2141.00,3.84744,25.249507,0.000422,25.149915,-0.2319,0.354,3.84744,0.00000
2142.00,3.84788,25.249486,0.000430,25.149919,-0.2319,0.354,3.84788,0.00000
2143.00,3.84829,25.249455,0.000433,25.149922,-0.2319,0.354,3.84829,0.00000
2144.00,3.84684,25.249513,0.000434,25.149931,-0.2319,0.353,3.84684,0.00000
2145.00,3.84652,25.249543,0.000436,25.149938,-0.2319,0.353,3.84652,0.00000
2146.00,3.84923,25.249541,0.000437,25.149957,-0.2319,0.353,3.84923,0.00000
2147.00,3.85036,25.249604,0.000436,25.149966,-0.2320,0.353,3.85036,0.00000
2148.00,3.85124,25.249642,0.000434,25.149968,-0.2320,0.353,3.85124,0.00000
2149.00,3.85176,25.249638,0.000436,25.150006,-0.2320,0.353,3.85176,0.00000
2150.00,3.85150,25.249714,0.000437,25.150065,-0.2321,0.353,3.85150,0.00000
2151.00,3.85007,25.249778,0.000438,25.150090,-0.2321,0.353,3.85007,0.00000
2152.00,3.85033,25.249828,0.000438,25.150139,-0.2321,0.353,3.85033,0.00000
2153.00,3.85205,25.249856,0.000436,25.150124,-0.2322,0.353,3.85205,0.00000
2154.00,3.85284,25.249844,0.000433,25.150084,-0.2322,0.353,3.85284,0.00000
2155.00,3.85219,25.249764,0.000429,25.149966,-0.2322,0.354,3.85219,0.00000
2156.00,3.85307,25.249763,0.000424,25.149925,-0.2323,0.354,3.85307,0.00000
2157.00,3.85511,25.249738,0.000420,25.149883,-0.2323,0.354,3.85511,0.00000
2158.00,3.85605,25.249764,0.000420,25.149885,-0.2323,0.354,3.85605,0.00000
2159.00,3.85819,25.249750,0.000420,25.149852,-0.2324,0.354,3.85819,0.00000
2160.00,3.86111,25.249831,0.000420,25.149971,-0.2324,0.354,3.86111,0.00000
2161.00,3.86259,25.249871,0.000423,25.150054,-0.2324,0.354,3.86259,0.00000
2162.00,3.86084,25.249895,0.000425,25.150031,-0.2324,0.354,3.86084,0.00000
2163.00,3.85907,25.249920,0.000428,25.150061,-0.2324,0.354,3.85907,0.00000
2164.00,3.85845,25.249987,0.000433,25.150081,-0.2324,0.354,3.85845,0.00000
2165.00,3.85801,25.250013,0.000436,25.150032,-0.2324,0.354,3.85801,0.00000
2166.00,3.85699,25.250034,0.000434,25.150003,-0.2325,0.354,3.85699,0.00000
2167.00,3.85837,25.250049,0.000436,25.150011,-0.2325,0.354,3.85837,0.00000
2168.00,3.85930,25.250106,0.000434,25.150054,-0.2326,0.354,3.85930,0.00000
2169.00,3.86096,25.250125,0.000433,25.150056,-0.2326,0.354,3.86096,0.00000
2170.00,3.86334,25.250152,0.000434,25.150034,-0.2327,0.354,3.86334,0.00000
2171.00,3.86444,25.250155,0.000433,25.150010,-0.2327,0.354,3.86444,0.00000
2172.00,3.86351,25.250151,0.000431,25.149958,-0.2328,0.354,3.86351,0.00000
2173.00,3.86268,25.250086,0.000429,25.149896,-0.2329,0.354,3.86268,0.00000
2174.00,3.86030,25.250097,0.000426,25.149914,-0.2330,0.355,3.86030,0.00000
2175.00,3.85949,25.250105,0.000424,25.149927,-0.2331,0.355,3.85949,0.00000
2176.00,3.85927,25.250127,0.000424,25.149966,-0.2332,0.355,3.85927,0.00000
2177.00,3.86007,25.250257,0.000419,25.150083,-0.2332,0.355,3.86007,0.00000
2178.00,3.86068,25.250379,0.000419,25.150137,-0.2333,0.355,3.86068,0.00000
2179.00,3.86030,25.250361,0.000421,25.150060,-0.2333,0.355,3.86030,0.00000
2180.00,3.85991,25.250332,0.000421,25.150026,-0.2334,0.355,3.85991,0.00000
2181.00,3.86077,25.250314,0.000420,25.149942,-0.2334,0.355,3.86077,0.00000
2182.00,3.86104,25.250250,0.000423,25.149894,-0.2335,0.355,3.86104,0.00000
2183.00,3.86318,25.250160,0.000425,25.149789,-0.2335,0.355,3.86318,0.00000
2184.00,3.86412,25.250144,0.000424,25.149815,-0.2335,0.355,3.86412,0.00000
2185.00,3.86348,25.250218,0.000423,25.149869,-0.2336,0.355,3.86348,0.00000
2186.00,3.86080,25.250195,0.000425,25.149863,-0.2336,0.355,3.86080,0.00000
2187.00,3.85937,25.250237,0.000424,25.149850,-0.2337,0.355,3.85937,0.00000
2188.00,3.85482,25.250311,0.000421,25.149904,-0.2337,0.355,3.85482,0.00000
2189.00,3.85183,25.250337,0.000422,25.149877,-0.2337,0.355,3.85183,0.00000
2190.00,3.85079,25.250299,0.000420,25.149792,-0.2338,0.356,3.85079,0.00000
2191.00,3.85243,25.250337,0.000421,25.149780,-0.2338,0.356,3.85243,0.00000
2192.00,3.85391,25.250348,0.000422,25.149767,-0.2338,0.356,3.85391,0.00000
2193.00,3.85777,25.250376,0.000424,25.149767,-0.2339,0.356,3.85777,0.00000
2194.00,3.86191,25.250472,0.000423,25.149836,-0.2339,0.356,3.86191,0.00000
2195.00,3.86441,25.250530,0.000424,25.149891,-0.2339,0.356,3.86441,0.00000
2196.00,3.86607,25.250531,0.000424,25.149911,-0.2339,0.356,3.86607,0.00000
2197.00,3.86494,25.250607,0.000425,25.149944,-0.2340,0.356,3.86494,0.00000
2198.00,3.86320,25.250577,0.000425,25.149877,-0.2340,0.356,3.86320,0.00000
2199.00,3.86324,25.250613,0.000426,25.149930,-0.2341,0.356,3.86324,0.00000
2200.00,3.86329,25.250619,0.000425,25.149893,-0.2341,0.356,3.86329,0.00000
2201.00,3.86312,25.250767,0.000424,25.149935,-0.2341,0.356,3.86312,0.00000
2202.00,3.86416,25.250682,0.000422,25.149871,-0.2341,0.356,3.86416,0.00000
2203.00,3.86567,25.250678,0.000424,25.149859,-0.2341,0.356,3.86567,0.00000
2204.00,3.86530,25.250700,0.000424,25.149810,-0.2341,0.356,3.86530,0.00000
2205.00,3.86338,25.250717,0.000423,25.149861,-0.2341,0.356,3.86338,0.00000
2206.00,3.86147,25.250685,0.000425,25.149846,-0.2342,0.356,3.86147,0.00000
2207.00,3.85965,25.250687,0.000427,25.149888,-0.2342,0.356,3.85965,0.00000
2208.00,3.85893,25.250785,0.000426,25.149984,-0.2342,0.356,3.85893,0.00000
2209.00,3.85890,25.250731,0.000425,25.149946,-0.2342,0.356,3.85890,0.00000
2210.00,3.86120,25.250716,0.000428,25.149912,-0.2342,0.356,3.86120,0.00000
2211.00,3.86411,25.250685,0.000427,25.149917,-0.2342,0.356,3.86411,0.00000
2212.00,3.86860,25.250697,0.000424,25.149866,-0.2342,0.356,3.86860,0.00000
2213.00,3.86921,25.250752,0.000423,25.149925,-0.2342,0.357,3.86921,0.00000
2214.00,3.86784,25.250805,0.000422,25.149965,-0.2342,0.357,3.86784,0.00000
2215.00,3.86633,25.250890,0.000420,25.150022,-0.2343,0.357,3.86633,0.00000
2216.00,3.86522,25.250952,0.000423,25.150040,-0.2343,0.357,3.86522,0.00000
2217.00,3.86330,25.250978,0.000423,25.150047,-0.2343,0.357,3.86330,0.00000
2218.00,3.86313,25.250982,0.000423,25.150005,-0.2342,0.357,3.86313,0.00000
2219.00,3.86498,25.250892,0.000425,25.149939,-0.2342,0.357,3.86498,0.00000
2220.00,3.86785,25.250857,0.000426,25.149901,-0.2342,0.357,3.86785,0.00000
2221.00,3.87018,25.250875,0.000423,25.149891,-0.2342,0.357,3.87018,0.00000
@19,2.0000,4.0, 2220.067 
2222.00,3.87305,25.250982,0.000422,25.149974,-0.2341,0.357,3.87305,0.00000
2223.00,3.86887,25.251029,0.000422,25.150022,-0.2341,0.357,3.86887,0.00000
2224.00,3.85624,25.251133,0.000424,25.150054,-0.2340,0.357,3.85624,0.00000
2225.00,3.83765,25.251168,0.000424,25.150077,-0.2340,0.357,3.83765,0.00000
2226.00,3.82298,25.251136,0.000424,25.150033,-0.2340,0.357,3.82298,0.00000
2227.00,3.82304,25.251143,0.000426,25.150010,-0.2339,0.357,3.82304,0.00000
2228.00,3.84594,25.251133,0.000423,25.149974,-0.2339,0.358,3.84594,0.00000
2229.00,3.88430,25.251142,0.000420,25.150026,-0.2338,0.358,3.88430,0.00000
2230.00,3.92448,25.251199,0.000418,25.150080,-0.2338,0.358,3.92448,0.00000
2231.00,3.95528,25.251245,0.000417,25.150122,-0.2338,0.358,3.95528,0.00000
2232.00,3.96577,25.251203,0.000416,25.150102,-0.2338,0.358,3.96577,0.00000
2233.00,3.95646,25.251104,0.000417,25.150067,-0.2338,0.358,3.95646,0.00000
2234.00,3.93559,25.251127,0.000421,25.150037,-0.2337,0.358,3.93559,0.00000
2235.00,3.91385,25.251075,0.000422,25.149944,-0.2337,0.358,3.91385,0.00000
2236.00,3.89406,25.251117,0.000426,25.149971,-0.2337,0.358,3.89406,0.00000
2237.00,3.87702,25.251162,0.000428,25.150003,-0.2337,0.358,3.87702,0.00000
2238.00,3.86424,25.251222,0.000428,25.150010,-0.2337,0.358,3.86424,0.00000
2239.00,3.85472,25.251214,0.000427,25.149988,-0.2337,0.358,3.85472,0.00000
2240.00,3.84735,25.251221,0.000428,25.150001,-0.2337,0.358,3.84735,0.00000
2241.00,3.84114,25.251177,0.000423,25.149929,-0.2337,0.358,3.84114,0.00000
2242.00,3.83755,25.251231,0.000423,25.149904,-0.2337,0.358,3.83755,0.00000
2243.00,3.83448,25.251217,0.000426,25.149875,-0.2336,0.358,3.83448,0.00000
2244.00,3.83305,25.251342,0.000427,25.149963,-0.2336,0.358,3.83305,0.00000
2245.00,3.83375,25.251358,0.000428,25.149915,-0.2336,0.358,3.83375,0.00000
2246.00,3.83549,25.251417,0.000430,25.149944,-0.2337,0.358,3.83549,0.00000
2247.00,3.83753,25.251425,0.000427,25.149953,-0.2337,0.359,3.83753,0.00000
2248.00,3.83788,25.251571,0.000429,25.150046,-0.2337,0.359,3.83788,0.00000
2249.00,3.83734,25.251511,0.000426,25.149960,-0.2337,0.359,3.83734,0.00000
2250.00,3.83454,25.251510,0.000425,25.150021,-0.2338,0.359,3.83454,0.00000
2251.00,3.83413,25.251539,0.000427,25.150054,-0.2337,0.359,3.83413,0.00000
2252.00,3.83288,25.251532,0.000430,25.150018,-0.2337,0.359,3.83288,0.00000
2253.00,3.83422,25.251465,0.000427,25.149936,-0.2337,0.359,3.83422,0.00000
2254.00,3.83593,25.251462,0.000428,25.149962,-0.2336,0.359,3.83593,0.00000
2255.00,3.84002,25.251528,0.000431,25.149951,-0.2336,0.359,3.84002,0.00000
2256.00,3.84187,25.251497,0.000429,25.149908,-0.2336,0.359,3.84187,0.00000
2257.00,3.84362,25.251485,0.000427,25.149900,-0.2336,0.359,3.84362,0.00000
2258.00,3.84575,25.251499,0.000431,25.149919,-0.2335,0.359,3.84575,0.00000
2259.00,3.84775,25.251486,0.000430,25.149862,-0.2335,0.359,3.84775,0.00000
2260.00,3.84887,25.251478,0.000429,25.149809,-0.2334,0.359,3.84887,0.00000
2261.00,3.84994,25.251490,0.000429,25.149784,-0.2334,0.359,3.84994,0.00000
2262.00,3.85174,25.251538,0.000431,25.149806,-0.2333,0.359,3.85174,0.00000
2263.00,3.85229,25.251540,0.000428,25.149770,-0.2333,0.359,3.85229,0.00000
2264.00,3.85109,25.251650,0.000427,25.149825,-0.2332,0.359,3.85109,0.00000
2265.00,3.84915,25.251708,0.000426,25.149848,-0.2331,0.359,3.84915,0.00000
2266.00,3.84695,25.251677,0.000425,25.149839,-0.2330,0.359,3.84695,0.00000
2267.00,3.84582,25.251734,0.000423,25.149860,-0.2329,0.360,3.84582,0.00000
2268.00,3.84535,25.251752,0.000422,25.149858,-0.2327,0.360,3.84535,0.00000
2269.00,3.84602,25.251741,0.000422,25.149851,-0.2327,0.360,3.84602,0.00000
2270.00,3.84703,25.251725,0.000422,25.149866,-0.2326,0.360,3.84703,0.00000
2271.00,3.85030,25.251867,0.000422,25.149935,-0.2325,0.360,3.85030,0.00000
2272.00,3.85231,25.251876,0.000421,25.149955,-0.2324,0.360,3.85231,0.00000
2273.00,3.85274,25.251959,0.000425,25.149987,-0.2323,0.360,3.85274,0.00000
2274.00,3.85117,25.251972,0.000427,25.149953,-0.2323,0.360,3.85117,0.00000
2275.00,3.84894,25.252034,0.000425,25.149910,-0.2322,0.360,3.84894,0.00000
2276.00,3.84572,25.252058,0.000426,25.149876,-0.2321,0.360,3.84572,0.00000
2277.00,3.84340,25.252061,0.000428,25.149865,-0.2320,0.360,3.84340,0.00000
2278.00,3.83977,25.252115,0.000427,25.149884,-0.2319,0.360,3.83977,0.00000
2279.00,3.84014,25.252154,0.000427,25.149938,-0.2318,0.360,3.84014,0.00000
2280.00,3.83860,25.252144,0.000429,25.149963,-0.2317,0.360,3.83860,0.00000
2281.00,3.83341,25.252207,0.000432,25.150008,-0.2316,0.360,3.83341,0.00000
2282.00,3.82900,25.252185,0.000434,25.149932,-0.2315,0.360,3.82900,0.00000
2283.00,3.82874,25.252117,0.000434,25.149891,-0.2314,0.360,3.82874,0.00000
2284.00,3.82833,25.252144,0.000434,25.149891,-0.2314,0.360,3.82833,0.00000
2285.00,3.83403,25.252223,0.000437,25.149950,-0.2313,0.360,3.83403,0.00000
2286.00,3.84497,25.252121,0.000433,25.149865,-0.2313,0.360,3.84497,0.00000
2287.00,3.85608,25.252182,0.000432,25.149887,-0.2313,0.360,3.85608,0.00000
2288.00,3.86425,25.252274,0.000432,25.149886,-0.2313,0.360,3.86425,0.00000
2289.00,3.87213,25.252245,0.000432,25.149825,-0.2313,0.360,3.87213,0.00000
2290.00,3.87635,25.252300,0.000428,25.149813,-0.2313,0.360,3.87635,0.00000
2291.00,3.87968,25.252341,0.000429,25.149842,-0.2312,0.360,3.87968,0.00000
2292.00,3.87991,25.252364,0.000428,25.149854,-0.2312,0.360,3.87991,0.00000
2293.00,3.87999,25.252388,0.000425,25.149907,-0.2312,0.361,3.87999,0.00000
2294.00,3.88054,25.252408,0.000423,25.149923,-0.2311,0.361,3.88054,0.00000
2295.00,3.88127,25.252337,0.000422,25.149893,-0.2311,0.361,3.88127,0.00000
2296.00,3.87884,25.252383,0.000425,25.149914,-0.2311,0.361,3.87884,0.00000
2297.00,3.87578,25.252386,0.000423,25.149898,-0.2311,0.361,3.87578,0.00000
2298.00,3.87133,25.252328,0.000425,25.149849,-0.2311,0.361,3.87133,0.00000
2299.00,3.86523,25.252385,0.000423,25.149867,-0.2311,0.361,3.86523,0.00000
2300.00,3.85823,25.252340,0.000425,25.149844,-0.2311,0.361,3.85823,0.00000
2301.00,3.85509,25.252331,0.000420,25.149867,-0.2312,0.361,3.85509,0.00000
2302.00,3.85337,25.252341,0.000419,25.149879,-0.2312,0.361,3.85337,0.00000
2303.00,3.85369,25.252343,0.000418,25.149900,-0.2312,0.362,3.85369,0.00000
2304.00,3.85419,25.252356,0.000419,25.149900,-0.2312,0.362,3.85419,0.00000
2305.00,3.85581,25.252440,0.000419,25.149884,-0.2312,0.362,3.85581,0.00000
2306.00,3.85525,25.252484,0.000423,25.149847,-0.2312,0.362,3.85525,0.00000
2307.00,3.85392,25.252461,0.000426,25.149834,-0.2312,0.361,3.85392,0.00000
2308.00,3.85212,25.252508,0.000429,25.149846,-0.2312,0.361,3.85212,0.00000
2309.00,3.85059,25.252526,0.000431,25.149841,-0.2312,0.361,3.85059,0.00000
2310.00,3.85122,25.252575,0.000430,25.149922,-0.2312,0.361,3.85122,0.00000
2311.00,3.85197,25.252570,0.000427,25.149882,-0.2311,0.361,3.85197,0.00000
2312.00,3.85389,25.252611,0.000428,25.149870,-0.2311,0.361,3.85389,0.00000
2313.00,3.85637,25.252621,0.000428,25.149807,-0.2310,0.361,3.85637,0.00000
2314.00,3.85783,25.252632,0.000426,25.149840,-0.2310,0.362,3.85783,0.00000
2315.00,3.85589,25.252655,0.000427,25.149816,-0.2309,0.362,3.85589,0.00000
2316.00,3.85552,25.252683,0.000426,25.149823,-0.2309,0.362,3.85552,0.00000
2317.00,3.85766,25.252744,0.000423,25.149901,-0.2309,0.362,3.85766,0.00000
2318.00,3.86051,25.252812,0.000423,25.149994,-0.2308,0.362,3.86051,0.00000
2319.00,3.86542,25.252813,0.000423,25.149953,-0.2308,0.362,3.86542,0.00000
2320.00,3.87035,25.252818,0.000422,25.149943,-0.2307,0.362,3.87035,0.00000
2321.00,3.87278,25.252818,0.000422,25.149951,-0.2307,0.362,3.87278,0.00000
2322.00,3.87099,25.252782,0.000423,25.149890,-0.2307,0.362,3.87099,0.00000
2323.00,3.86857,25.252727,0.000423,25.149815,-0.2307,0.362,3.86857,0.00000
2324.00,3.86430,25.252795,0.000424,25.149876,-0.2306,0.362,3.86430,0.00000
2325.00,3.86053,25.252794,0.000427,25.149862,-0.2306,0.362,3.86053,0.00000
2326.00,3.85920,25.252829,0.000428,25.149871,-0.2306,0.362,3.85920,0.00000
2327.00,3.86017,25.252866,0.000429,25.149860,-0.2306,0.362,3.86017,0.00000
2328.00,3.85799,25.252897,0.000430,25.149857,-0.2305,0.362,3.85799,0.00000
2329.00,3.85449,25.252870,0.000432,25.149810,-0.2305,0.362,3.85449,0.00000
2330.00,3.85408,25.252829,0.000432,25.149781,-0.2304,0.362,3.85408,0.00000
2331.00,3.85374,25.252863,0.000434,25.149831,-0.2304,0.362,3.85374,0.00000
2332.00,3.85096,25.252826,0.000434,25.149828,-0.2304,0.362,3.85096,0.00000
2333.00,3.85175,25.252835,0.000430,25.149832,-0.2303,0.363,3.85175,0.00000
2334.00,3.85461,25.252802,0.000428,25.149776,-0.2303,0.363,3.85461,0.00000
2335.00,3.85357,25.252847,0.000427,25.149833,-0.2303,0.363,3.85357,0.00000
2336.00,3.85106,25.252814,0.000424,25.149815,-0.2302,0.363,3.85106,0.00000
2337.00,3.85102,25.252822,0.000422,25.149827,-0.2302,0.363,3.85102,0.00000
2338.00,3.85049,25.252915,0.000424,25.149887,-0.2302,0.363,3.85049,0.00000
2339.00,3.84919,25.253001,0.000428,25.149945,-0.2302,0.363,3.84919,0.00000
2340.00,3.85251,25.253018,0.000428,25.149875,-0.2301,0.363,3.85251,0.00000
2341.00,3.85641,25.253099,0.000429,25.149883,-0.2301,0.363,3.85641,0.00000
@20,2.0000,4.0, 2340.073 
2342.00,3.85953,25.253179,0.000428,25.149901,-0.2300,0.363,3.85953,0.00000
2343.00,3.85852,25.253130,0.000428,25.149821,-0.2300,0.363,3.85852,0.00000
2344.00,3.84842,25.253168,0.000429,25.149821,-0.2300,0.363,3.84842,0.00000
2345.00,3.83284,25.253259,0.000429,25.149876,-0.2299,0.363,3.83284,0.00000
2346.00,3.81940,25.253327,0.000429,25.149897,-0.2299,0.363,3.81940,0.00000
2347.00,3.81605,25.253381,0.000431,25.149911,-0.2298,0.363,3.81605,0.00000
2348.00,3.83613,25.253426,0.000430,25.149918,-0.2298,0.363,3.83613,0.00000
2349.00,3.87790,25.253385,0.000425,25.149894,-0.2297,0.364,3.87790,0.00000
2350.00,3.92356,25.253411,0.000423,25.149893,-0.2297,0.364,3.92356,0.00000
2351.00,3.96105,25.253305,0.000423,25.149819,-0.2296,0.364,3.96105,0.00000
2352.00,3.98140,25.253292,0.000420,25.149788,-0.2295,0.364,3.98140,0.00000
2353.00,3.97620,25.253290,0.000420,25.149781,-0.2294,0.364,3.97620,0.00000
2354.00,3.94950,25.253368,0.000423,25.149823,-0.2293,0.364,3.94950,0.00000
2355.00,3.91109,25.253289,0.000425,25.149783,-0.2292,0.364,3.91109,0.00000
2356.00,3.87480,25.253366,0.000425,25.149854,-0.2292,0.364,3.87480,0.00000
2357.00,3.84632,25.253382,0.000426,25.149890,-0.2291,0.364,3.84632,0.00000
2358.00,3.82585,25.253452,0.000427,25.149951,-0.2290,0.364,3.82585,0.00000
2359.00,3.81762,25.253421,0.000426,25.149902,-0.2289,0.364,3.81762,0.00000
2360.00,3.82271,25.253500,0.000427,25.149971,-0.2288,0.364,3.82271,0.00000
2361.00,3.83102,25.253504,0.000430,25.149976,-0.2287,0.364,3.83102,0.00000
2362.00,3.83776,25.253436,0.000430,25.149913,-0.2287,0.364,3.83776,0.00000
2363.00,3.84263,25.253392,0.000429,25.149920,-0.2286,0.364,3.84263,0.00000
2364.00,3.84553,25.253399,0.000429,25.149940,-0.2285,0.364,3.84553,0.00000
2365.00,3.84342,25.253365,0.000428,25.149869,-0.2284,0.364,3.84342,0.00000
2366.00,3.83695,25.253426,0.000427,25.149864,-0.2283,0.364,3.83695,0.00000
2367.00,3.83227,25.253488,0.000428,25.149881,-0.2282,0.364,3.83227,0.00000
2368.00,3.82913,25.253528,0.000429,25.149831,-0.2281,0.364,3.82913,0.00000
2369.00,3.82487,25.253550,0.000428,25.149817,-0.2280,0.365,3.82487,0.00000
2370.00,3.82280,25.253620,0.000425,25.149820,-0.2279,0.365,3.82280,0.00000
2371.00,3.82631,25.253642,0.000424,25.149821,-0.2279,0.365,3.82631,0.00000
2372.00,3.83042,25.253705,0.000423,25.149855,-0.2278,0.365,3.83042,0.00000
2373.00,3.83202,25.253702,0.000424,25.149858,-0.2277,0.365,3.83202,0.00000
2374.00,3.83491,25.253767,0.000426,25.149880,-0.2276,0.365,3.83491,0.00000
2375.00,3.84049,25.253789,0.000429,25.149926,-0.2275,0.365,3.84049,0.00000
2376.00,3.84853,25.253779,0.000429,25.149927,-0.2274,0.365,3.84853,0.00000
2377.00,3.85520,25.253759,0.000432,25.149908,-0.2274,0.365,3.85520,0.00000
2378.00,3.86468,25.253880,0.000430,25.149981,-0.2273,0.365,3.86468,0.00000
2379.00,3.87295,25.253906,0.000428,25.150007,-0.2273,0.365,3.87295,0.00000
2380.00,3.87626,25.253903,0.000424,25.149954,-0.2273,0.365,3.87626,0.00000
2381.00,3.87481,25.253903,0.000421,25.149896,-0.2273,0.365,3.87481,0.00000
2382.00,3.87351,25.253930,0.000419,25.149875,-0.2274,0.365,3.87351,0.00000
2383.00,3.86838,25.253970,0.000422,25.149870,-0.2274,0.365,3.86838,0.00000
2384.00,3.86223,25.253895,0.000423,25.149808,-0.2274,0.365,3.86223,0.00000
2385.00,3.85780,25.253954,0.000425,25.149868,-0.2274,0.365,3.85780,0.00000
2386.00,3.85725,25.254068,0.000427,25.149977,-0.2274,0.365,3.85725,0.00000
2387.00,3.85641,25.254169,0.000427,25.150081,-0.2275,0.365,3.85641,0.00000
2388.00,3.85682,25.254042,0.000424,25.149984,-0.2275,0.365,3.85682,0.00000
2389.00,3.85772,25.254123,0.000426,25.150043,-0.2275,0.365,3.85772,0.00000
2390.00,3.85891,25.254098,0.000426,25.149985,-0.2276,0.365,3.85891,0.00000
2391.00,3.85724,25.254009,0.000428,25.149874,-0.2276,0.365,3.85724,0.00000
2392.00,3.85468,25.253985,0.000428,25.149839,-0.2276,0.365,3.85468,0.00000
2393.00,3.85298,25.254032,0.000426,25.149873,-0.2277,0.366,3.85298,0.00000
2394.00,3.85134,25.254043,0.000425,25.149850,-0.2277,0.366,3.85134,0.00000
2395.00,3.84905,25.254026,0.000425,25.149833,-0.2277,0.366,3.84905,0.00000
2396.00,3.84030,25.254093,0.000423,25.149915,-0.2276,0.366,3.84030,0.00000
2397.00,3.83033,25.254031,0.000421,25.149840,-0.2276,0.366,3.83033,0.00000
2398.00,3.81946,25.254069,0.000421,25.149838,-0.2276,0.366,3.81946,0.00000
2399.00,3.80984,25.254099,0.000421,25.149854,-0.2276,0.366,3.80984,0.00000
2400.00,3.79952,25.254169,0.000420,25.149927,-0.2276,0.367,3.79952,0.00000
2401.00,3.79859,25.254098,0.000421,25.149851,-0.2276,0.366,3.79859,0.00000
2402.00,3.79930,25.254138,0.000422,25.149899,-0.2277,0.366,3.79930,0.00000
2403.00,3.80110,25.254182,0.000424,25.149970,-0.2276,0.366,3.80110,0.00000
2404.00,3.80368,25.254189,0.000425,25.149978,-0.2276,0.366,3.80368,0.00000
2405.00,3.80999,25.254207,0.000430,25.150005,-0.2276,0.366,3.80999,0.00000
2406.00,3.81416,25.254227,0.000435,25.149988,-0.2276,0.366,3.81416,0.00000
2407.00,3.82005,25.254417,0.000433,25.150069,-0.2275,0.366,3.82005,0.00000
2408.00,3.82742,25.254345,0.000436,25.150018,-0.2275,0.366,3.82742,0.00000
2409.00,3.83924,25.254366,0.000442,25.150005,-0.2274,0.366,3.83924,0.00000
2410.00,3.84978,25.254330,0.000445,25.149958,-0.2274,0.365,3.84978,0.00000
2411.00,3.86234,25.254400,0.000439,25.150005,-0.2273,0.366,3.86234,0.00000
2412.00,3.87451,25.254348,0.000439,25.149922,-0.2272,0.366,3.87451,0.00000
2413.00,3.88346,25.254411,0.000434,25.149875,-0.2271,0.366,3.88346,0.00000
2414.00,3.88513,25.254489,0.000427,25.149950,-0.2270,0.367,3.88513,0.00000
2415.00,3.88452,25.254524,0.000419,25.149941,-0.2270,0.367,3.88452,0.00000
2416.00,3.88212,25.254530,0.000421,25.149947,-0.2269,0.367,3.88212,0.00000
2417.00,3.88058,25.254530,0.000423,25.149998,-0.2269,0.367,3.88058,0.00000
2418.00,3.88072,25.254525,0.000425,25.149982,-0.2269,0.367,3.88072,0.00000
2419.00,3.87977,25.254522,0.000427,25.149949,-0.2269,0.367,3.87977,0.00000
2420.00,3.88000,25.254560,0.000429,25.149976,-0.2269,0.367,3.88000,0.00000
2421.00,3.87963,25.254545,0.000427,25.149935,-0.2270,0.367,3.87963,0.00000
2422.00,3.87387,25.254494,0.000427,25.149842,-0.2270,0.367,3.87387,0.00000
2423.00,3.86412,25.254567,0.000428,25.149879,-0.2270,0.367,3.86412,0.00000
2424.00,3.85688,25.254547,0.000430,25.149774,-0.2269,0.367,3.85688,0.00000
2425.00,3.85101,25.254591,0.000434,25.149748,-0.2269,0.367,3.85101,0.00000
2426.00,3.84330,25.254683,0.000434,25.149807,-0.2269,0.367,3.84330,0.00000
2427.00,3.83628,25.254762,0.000434,25.149841,-0.2269,0.367,3.83628,0.00000
2428.00,3.83124,25.254691,0.000434,25.149763,-0.2269,0.367,3.83124,0.00000
2429.00,3.82368,25.254784,0.000431,25.149843,-0.2269,0.367,3.82368,0.00000
2430.00,3.81218,25.254798,0.000426,25.149861,-0.2268,0.367,3.81218,0.00000
2431.00,3.80375,25.254767,0.000423,25.149795,-0.2268,0.368,3.80375,0.00000
2432.00,3.79855,25.254763,0.000420,25.149779,-0.2268,0.368,3.79855,0.00000
2433.00,3.79478,25.254868,0.000417,25.149875,-0.2267,0.368,3.79478,0.00000
2434.00,3.79602,25.254842,0.000416,25.149832,-0.2267,0.368,3.79602,0.00000
2435.00,3.80176,25.254811,0.000414,25.149776,-0.2266,0.369,3.80176,0.00000
2436.00,3.80786,25.254792,0.000413,25.149772,-0.2266,0.369,3.80786,0.00000
2437.00,3.81506,25.254744,0.000417,25.149722,-0.2265,0.369,3.81506,0.00000
2438.00,3.82418,25.254753,0.000418,25.149754,-0.2265,0.369,3.82418,0.00000
2439.00,3.83351,25.254744,0.000418,25.149747,-0.2265,0.369,3.83351,0.00000
2440.00,3.84435,25.254878,0.000425,25.149844,-0.2265,0.369,3.84435,0.00000
2441.00,3.85540,25.254934,0.000429,25.149837,-0.2264,0.368,3.85540,0.00000
2442.00,3.86685,25.254981,0.000431,25.149881,-0.2264,0.368,3.86685,0.00000
2443.00,3.87995,25.254925,0.000434,25.149810,-0.2263,0.368,3.87995,0.00000
2444.00,3.89343,25.255005,0.000437,25.149893,-0.2263,0.368,3.89343,0.00000
2445.00,3.90557,25.254993,0.000432,25.149882,-0.2262,0.368,3.90557,0.00000
2446.00,3.91358,25.255009,0.000429,25.149883,-0.2261,0.369,3.91358,0.00000
2447.00,3.91509,25.255019,0.000428,25.149892,-0.2260,0.369,3.91509,0.00000
2448.00,3.91330,25.255049,0.000429,25.149886,-0.2259,0.369,3.91330,0.00000
2449.00,3.90797,25.254987,0.000425,25.149830,-0.2259,0.369,3.90797,0.00000
2450.00,3.89890,25.254932,0.000426,25.149788,-0.2258,0.369,3.89890,0.00000
2451.00,3.89457,25.254962,0.000428,25.149835,-0.2257,0.369,3.89457,0.00000
2452.00,3.89401,25.254983,0.000427,25.149834,-0.2256,0.369,3.89401,0.00000
2453.00,3.89169,25.255041,0.000427,25.149852,-0.2256,0.369,3.89169,0.00000
2454.00,3.88731,25.255030,0.000430,25.149794,-0.2255,0.369,3.88731,0.00000
2455.00,3.88184,25.255039,0.000435,25.149781,-0.2254,0.369,3.88184,0.00000
2456.00,3.87408,25.255018,0.000437,25.149730,-0.2253,0.369,3.87408,0.00000
2457.00,3.86982,25.255045,0.000438,25.149739,-0.2252,0.369,3.86982,0.00000
2458.00,3.86947,25.255083,0.000437,25.149765,-0.2251,0.369,3.86947,0.00000
2459.00,3.86933,25.255139,0.000435,25.149759,-0.2250,0.369,3.86933,0.00000
2460.00,3.86953,25.255227,0.000431,25.149797,-0.2248,0.369,3.86953,0.00000
2461.00,3.86920,25.255298,0.000432,25.149810,-0.2247,0.369,3.86920,0.00000
2462.00,3.86493,25.255365,0.000434,25.149836,-0.2246,0.369,3.86493,0.00000
